# Supplementary material for: Quantitative measurement of the requirement of diverse protein degradation pathways in MHC class I peptide presentation
Source: Sci Adv. 2023 Jun 23;9(25):eade7890. doi: 10.1126/sciadv.ade7890 (PMC10289651; doi:10.1126/sciadv.ade7890)
Supplement: Supplementary file 2 — Tables S1 to S11 [file sciadv.ade7890_tables_s1_to_s11.zip]

Archive with 11 entries (11 files):
- ade7890_Table_S1.xlsx
- ade7890_Table_S2.xlsx
- ade7890_Table_S3.xlsx
- ade7890_Table_S4.xlsx
- ade7890_Table_S5.xlsx
- ade7890_Table_S6.xlsx
- ade7890_Table_S7.xlsx
- ade7890_Table_S8.xlsx
- ade7890_Table_S9.xlsx
- ade7890_Table_S10.xlsx
- ade7890_Table_S11.xlsx
