# Supplementary material for: Quantitative measurement of the requirement of diverse protein degradation pathways in MHC class I peptide presentation
Source: Sci Adv. 2023 Jun 23;9(25):eade7890. doi: 10.1126/sciadv.ade7890 (PMC10289651; doi:10.1126/sciadv.ade7890)
Supplement: Supplementary file 2 — Tables S1 to S11 [file sciadv.ade7890_tables_s1_to_s11.zip › ade7890_Table_S1.xlsx]

## Sheet: Sheet1
Analyzed data supplementary file	Raw data file	PSM file	Description	Notes	Sample numbering	Mass spectrometer	Number of PSMs	Number of PSMs 'NotExcluded'	Number of final peptides	Number of final peptides dec > 1.5x fold by CHX	Data variability measure (median coefficient of variation within treatment groups)
S2.xlsx	Jennifer-TMT_28Sept19_03.raw	Jennifer-TMT_28Sept19_03-(2)_PSMs.txt	HCC1954BL cells treated with vehicle (n=5) or 5uM brefeldin A (n=5) for 16h	-	1-5: vehicle; 6-10: brefeldin A	Fusion Tribrid Orbitrap	6213	3989	3657	NA	SIINFEKL normalized data: vehicle = 0.25; brefeldin A = 0.20
S3.xlsx	Jennifer-TMT_05Aug20_07.raw	Jennifer-TMT_05Aug20_07_PSMs.txt	HCC1954BL cells pre-treated with vehicle (n=8), 5uM brefeldin A (n=4), or 25ug/ml cycloheximide (n=4) for 2h; acid stripped (AS); cells immediately collected following acid stripping (n=4 from vehicle pre-treatment) or 4h after brefeldin A (n=4) or cycloheximide (n=4) treatment	-	1-4: 4h post AS + vehicle; 5-8: 4h post AS + BFA; 9-12: 4h post AS + CHX; 13-16: 0h post AS	Fusion Tribrid Orbitrap	6701	1925	1195	NA	4h post AS + vehicle = 0.15; 4h post AS + BFA = 0.31; 4h post AS + CHX = 0.30; 0h post AS = 0.35
	Jennifer-TMT_05Aug20_08.raw	Jennifer-TMT_05Aug20_08_PSMs.txt	HCC38BL cells pre-treated with vehicle (n=8), 5uM brefeldin A (n=4), or 25ug/ml cycloheximide (n=4) for 2h; acid stripped; cells immediately collected following acid stripping (n=4 from vehicle pre-treatment) or 4h after brefeldin A (n=4) or cycloheximide (n=4) treatment	-	1-4: 4h post AS + vehicle; 5-8: 4h post AS + BFA; 9-12: 4h post AS + CHX; 13-16: 0h post AS	Fusion Tribrid Orbitrap	5494	1798	1128	NA	4h post AS + vehicle = 0.14; 4h post AS + BFA = 0.12; 4h post AS + CHX = 0.20; 0h post AS = 0.22
S4.xlsx	Jennifer-TMT_20201113_OTF-Aur_02.raw	Jennifer-TMT_20201113_OTF-Aur_02_PSMs.txt	HCC1143BL cells pre-treated with vehicle (n=3), 500nM MLN7243 (n=3; 4h), 1uM carfilzomib (n=3; 1h) or 25ug/ml cycloheximide (n=2; 2h); acid stripped; cells collected after 4h additional treatment	-	1-3: vehicle; 4-6: MLN7243; 7-9: carfilzomib; 10-11: cycloheximide	Fusion Tribrid Orbitrap	2893	1577	844	551	vehicle = 0.21; MLN7243 = 0.25; carfilzomib = 0.27; cycloheximide = 0.21
	Jennifer-TMT_05Aug20_04.raw	Jennifer-TMT_05Aug20_04_PSMs.txt	HCC1954BL cells pre-treated with vehicle (n=3), 500nM MLN7243 (n=3; 4h), 1uM carfilzomib (n=3; 1h) or 25ug/ml cycloheximide (n=2; 2h); acid stripped; cells collected after 4h additional treatment	-	1-3: vehicle; 4-6: MLN7243; 7-9: carfilzomib; 10-11: cycloheximide	Fusion Tribrid Orbitrap	8950	2593	1543	600	vehicle = 0.08; MLN7243 = 0.26; carfilzomib = 0.13; cycloheximide = 0.22
	Jennifer-TMT_20201113_OTF-Aur_03.raw	Jennifer-TMT_20201113_OTF-Aur_03_PSMs.txt	HCC1395BL cells pre-treated with vehicle (n=3), 500nM MLN7243 (n=3; 4h), 1uM carfilzomib (n=3; 1h) or 25ug/ml cycloheximide (n=2; 2h); acid stripped; cells collected after 4h additional treatment	see sample numbering (accidentally labeled out of usual order)	1,2,4: vehicle; 3,5,6: MLN7243; 7-9: carfilzomib; 10-11: cycloheximide	Fusion Tribrid Orbitrap	5664	3253	1861	1107	vehicle = 0.14; MLN7243 = 0.16; carfilzomib = 0.21; cycloheximide = 0.15
	Jennifer-TMT_05Aug20_03.raw	Jennifer-TMT_05Aug20_03_PSMs.txt	HCC38BL cells pre-treated with vehicle (n=3), 500nM MLN7243 (n=3; 4h), 1uM carfilzomib (n=3; 1h) or 25ug/ml cycloheximide (n=2; 2h); acid stripped; cells collected after 4h additional treatment	-	1-3: vehicle; 4-6: MLN7243; 7-9: carfilzomib; 10-11: cycloheximide	Fusion Tribrid Orbitrap	7235	2567	1569	1103	vehicle = 0.14; MLN7243 = 0.11; carfilzomib = 0.14; cycloheximide = 0.22
S5.xlsx	Jennifer-TMT_20200921_Fusion-Aurora_01.raw	Jennifer-TMT_20200921_Fusion-Aurora_01_PSMs.txt	HCC1954BL cells were treated with vehicle (n=3), 50 uM cisplatin (n=4), or 500 uM cisplatin (n=4) for 20h; acid stripped; cells collected after 4h additional treatment	-	1-3: vehicle; 4-7: 50 uM cisplatin; 8-11: 500 uM cisplatin	Fusion Tribrid Orbitrap	10439	4610	2687	NA	vehicle = 0.18; 50 uM cisplatin = 0.11; 500 uM cisplatin = 0.14
S6.xlsx	Jennifer-TMT_20210325_OTF-Aur_1.raw	Jennifer-TMT_20210325_OTF-Aur_1_PSMs.txt	HCC1954BL cells pre-treated with vehicle (n=3), 50 uM leupeptin (n=3; 1h), 1uM carfilzomib (n=3; 1h), 50 uM leupeptin + 1 uM carfilzomib (n=3; 1h), or 25ug/ml cycloheximide (n=2; 2h); acid stripped; cells collected after 4h additional treatment	-	1-3: vehicle; 4-6: leupeptin; 7-9: carfilzomib; 10-12: leupeptin + carfilzomib; 13-14: cycloheximide	Fusion Tribrid Orbitrap	4287	2534	1259	550	vehicle = 0.20; leupeptin = 0.15; carfilzomib = 0.19; leupeptin + carfilzomib = 0.35; cycloheximide = 0.16
	Jennifer-TMTPro_20210811_OTF-Aur_1.raw	Jennifer-TMTPro_20210811_OTF-Aur_1_PSMs.txt	HCC1954BL cells pre-treated with vehicle (n=3), 25 uM ATG7 inhibitor (n=3; 1h), 1uM carfilzomib (n=3; 1h), 25 uM ATG7 inhibitor + 1 uM carfilzomib (n=3; 1h), or 25ug/ml cycloheximide (n=2; 2h); acid stripped; cells collected after 4h additional treatment	-	1-3: vehicle; 4-6: ATG7 inhibitor; 7-9: carfilzomib; 10-12: ATG7 inhibitor + carfilzomib; 13-14: cycloheximide	Fusion Tribrid Orbitrap	4589	1439	876	486	vehicle = 0.17; ATG7 inhibitor = 0.16; carfilzomib = 0.23; ATG7 inhibitor + carfilzomib = 0.31; cycloheximide = 0.18
S7.xlsx	Jenifer_20221221_OTE_Aur2hr_J02.raw	Jenifer_20221221_OTE_Aur2hr_J02_TMTpro14-(1)_PSM.txt	HCC1954BL cells pre-treated with vehicle (n=3), 1uM carfilzomib (n=3; 1h), 1 uM carfilzomib + 20uM AAF-CMK (n=3; 1h), 1 uM carfilzomib + 300uM E64 & 50uM ALLM (n=3; 1h), or 25ug/ml cycloheximide (n=2; 2h); acid stripped; cells collected after 4h additional treatment	-	1-3: vehicle; 4-6: carfilzomib; 7-9: carfilzomib + AAF-CMK; 10-12: carfilzomib + E64, ALLM; 13-14: cycloheximide	Eclipse Tribrid Orbitrap	4068	2068	1148	431	vehicle = 0.21; carfilzomib = 0.32; carfilzomib + AAF-CMK = 0.18; carfilzomib + E64,ALLM = 0.27; cycloheximide = 0.25
S8.xlsx	Jennifer-TMT_20200921_Fusion-Aurora_03.raw	Jennifer-TMT_20200921_Fusion-Aurora_03_PSMs.txt	HCC1954BL cells pre-treated with vehicle (n=3), 5 uM CB-5083 (n=3; 1h), 1uM carfilzomib (n=3; 1h) or 25ug/ml cycloheximide (n=2; 2h); acid stripped; cells collected after 4h additional treatment	-	1-3: vehicle; 4-6: CB-5083; 7-9: carfilzomib; 10-11: cycloheximide	Fusion Tribrid Orbitrap	10359	4719	2747	1337	vehicle = 0.12; CB-5083 = 0.15; carfilzomib = 0.17; cycloheximide = 0.12
S9.xlsx	Jennifer-TMT_20200921_Fusion-Aurora_02.raw	Jennifer-TMT_20200921_Fusion-Aurora_02_PSMs.txt	HCC1954BL cells pre-treated with vehicle (n=3), 250 nM MLN4924 (n=3; 2h), 1uM CSN5i-3 (n=3; 2h) or 25ug/ml cycloheximide (n=2; 2h); acid stripped; cells collected after 4h additional treatment	-	1-3: vehicle; 4-6: MLN4924; 7-9: CSN5i-3; 10-11: cycloheximide	Fusion Tribrid Orbitrap	11057	4960	2859	1851	vehicle = 0.23; MLN4924 = 0.11; CSN5i-3 = 0.07; cycloheximide = 0.16
S10.xlsx	Jennifer-TMT_20200921_Fusion-Aurora_04.raw	Jennifer-TMT_20200921_Fusion-Aurora_04_PSMs.txt	HCC1143BL cells treated with vehicle (n=3), 5 nM carfilzomib (n=4), or 25 nM ONX-0914 (n=4) for 48h	-	1-3: vehicle; 4-7: carfilzomib; 8-11: ONX-0914	Fusion Tribrid Orbitrap	10416	4208	2384	NA	vehicle = 0.14; carfilzomib = 0.16; ONX-0914 = 0.10
	Jennifer-TMT_20200921_Fusion-Aurora_05.raw	Jennifer-TMT_20200921_Fusion-Aurora_05_PSMs.txt	HCC1954BL cells treated with vehicle (n=3), 5 nM carfilzomib (n=4), or 25 nM ONX-0914 (n=4) for 48h	-	1-3: vehicle; 4-7: carfilzomib; 8-11: ONX-0914	Fusion Tribrid Orbitrap	14763	5968	3472	NA	vehicle = 0.10; carfilzomib = 0.11; ONX-0914 = 0.13
	Jennifer-TMT_20201113_OTF-Aur_04.raw	Jennifer-TMT_20201113_OTF-Aur_04_PSMs.txt	HCC1395BL cells treated with vehicle (n=3), 5 nM carfilzomib (n=4), or 25 nM ONX-0914 (n=4) for 48h	-	1-3: vehicle; 4-7: carfilzomib; 8-11: ONX-0914	Fusion Tribrid Orbitrap	8399	4689	2689	NA	vehicle = 0.44; carfilzomib = 0.13; ONX-0914 = 0.16
	Jennifer-TMT_20201113_OTF-Aur_05.raw	Jennifer-TMT_20201113_OTF-Aur_05_PSMs.txt	HCC38BL cells treated with vehicle (n=3), 5 nM carfilzomib (n=4), or 25 nM ONX-0914 (n=4) for 48h	-	1-3: vehicle; 4-7: carfilzomib; 8-11: ONX-0914	Fusion Tribrid Orbitrap	15079	8235	4639	NA	vehicle = 0.10; carfilzomib = 0.19; ONX-0914 = 0.10
S11.xlsx	Jennifer-TMT_20210325_OTF-Aur_7.raw	Jennifer-TMT_20210325_OTF-Aur_7_PSMs.txt	HCC1954 cells treated with vehicle (n=4), 75 nM carfilzomib (n=4), 200 nM ONX-0914 (n=4), or 250 nM PR-825 (n=4) for 48h	-	1-4: vehicle; 5-8: carfilzomib; 9-12: ONX-0914; 13-16: PR-825	Fusion Tribrid Orbitrap	2502	1438	726	NA	vehicle = 0.17; carfilzomib = 0.26; ONX-0914 = 0.22; PR-825 = 0.14
