# Supplementary material for: Quantitative measurement of the requirement of diverse protein degradation pathways in MHC class I peptide presentation
Source: Sci Adv. 2023 Jun 23;9(25):eade7890. doi: 10.1126/sciadv.ade7890 (PMC10289651; doi:10.1126/sciadv.ade7890)
Supplement: Supplementary file 2 — Tables S1 to S11 [file sciadv.ade7890_tables_s1_to_s11.zip › ade7890_Table_S2.xlsx]

## Sheet: not normalized
		vehicle					brefeldin A						limma test		brefeldin A vs vehicle
Master Protein Accessions	Sequence	Abundance: 126	Abundance: 127N	Abundance: 127C	Abundance: 128N	Abundance: 128C	Abundance: 129N	Abundance: 129C	Abundance: 130N	Abundance: 130C	Abundance: 131		negative log10 pval	negative log10 adj pval	log2 FC
H0YBZ2	LAGQATTAY	88.4	89	91.5	96.7	94.1	23.3	28.7	21.1	18.6	23.8		10.0219	6.87931	-1.9928
Q15029	KSTPVTVVL	126.5	123.8	121.6	120	137.2	26.9	33	29.5	25.9	21.9		9.96532	6.87931	-2.19701
Q9NRK6	KSFQGALEF	142	132.2	142.7	147.4	151.3	30.2	34.4	24.4	20.6	22.6		10.1488	6.87931	-2.43643
Q9NY93	KSLLFVNTL	143.4	132.1	147.3	152.2	138.2	42.2	41.4	30.2	28.9	38.8		9.41435	6.75431	-1.97434
P51955	ASNPELLNL	54	54.2	58.4	60	54.7	11.7	10.9	12.2	8.3	7		9.42074	6.75431	-2.48923
O95997	DAYPEIEKF	80.5	75.4	75.9	67.8	73.9	10.8	16.4	8.4	12	11.3		9.45839	6.75431	-2.66477
P16885	KNQSIAIEL	128.3	131.3	149.1	131.9	144.3	21	25.4	15	16.6	12.1		9.69779	6.75431	-2.92629
O00626	RLQTALLVV	80.3	78.9	90.8	93.7	90.9	6.3	9.6	6.3	6.3	3.6		9.54172	6.75431	-3.75904
P47897	HTGYVIEL	78.4	72.2	81.4	88.1	86	10.5	11.3	9.2	7.1	4.6		9.24651	6.63763	-3.24953
B4DSU6	IGNLNTLVV	63.5	57.3	67.7	71.3	67.4	8.7	6.2	8.1	7.1	5.9		9.12075	6.55763	-3.1841
P48556	LPAKDIQTNVY	94.4	101.9	94.7	112.7	94.6	22.4	21	18.1	17.8	16.1		8.96363	6.47969	-2.38495
P61160	YNIEQEQKL	91.3	78.9	94.2	88.9	79.5	12.3	16	9.2	11.4	7.1		8.96584	6.47969	-2.9502
Q07343	NPTKSLELY	51.3	52.8	52.8	61.2	53.9	8.4	9.9	11	10.1	6.4		8.80921	6.36003	-2.57019
E7EWC6	TLPVQPAEL	47.1	42.1	45.3	44.5	47	10.6	14	10.7	9.7	8.7		8.71482	6.29783	-2.07333
Q92673	IFSEKPVFV	60.4	59.8	55.1	68.3	61.7	10.1	13.3	15.2	11.3	13.9		8.51903	6.15097	-2.2586
F6UZG9	KSLENILTL	282.5	244	290.1	292.1	246	55.3	72.6	55	54.9	44.4		8.50998	6.15097	-2.26318
C9JKM8	HPLSNPAEL	44.9	39.9	44.3	40.8	41.1	10.1	13.6	11.4	11.6	10.5		8.42559	6.11773	-1.88316
Q7Z6Z7	KGNDTPLAL	223.7	194.8	256.5	225.1	221	32.7	48.8	34.7	30.1	31.3		8.45033	6.11773	-2.65821
P42166	KTYDAASYI	59.3	58.5	65.9	68.7	65.2	21.1	21.8	15	20.2	22.1		8.013	5.72863	-1.66433
M0R226	TPAGVQVIL	64.8	56.7	65.6	60	61.3	16.1	25.5	18.2	16.5	16		7.90816	5.64607	-1.7404
M0QXS5	RSVNSVLLF	75.8	66.3	88.3	74.3	77.5	11.7	19.3	12.5	11.3	12.1		7.85785	5.63715	-2.51425
Q8NHM5	KSITPLML	41.9	37.1	42.9	34.1	39.6	5.8	4.3	7	7.2	4.3		7.87403	5.63715	-2.77382
P31350	SPTENSFTL	40.5	40.8	49.1	44.8	46.1	8.9	11.5	5.5	5.9	5.2		7.80409	5.60269	-2.58041
B3KTM8	HPDAPMSQVY	61.85	53.2	56.9	51	60.5	15.7	19.7	15.7	15.4	12.6		7.77213	5.58921	-1.84134
U3KQ12	VPSSELQIY	52.6	52.4	56.7	55.6	51.6	20.2	25.8	18.2	16.8	17.8		7.69112	5.55583	-1.44449
P08240	KPIVFVGTGQTY	48.7	40.5	46.4	49.4	44.7	11	15.8	9.7	10.3	11.3		7.67366	5.55583	-1.98314
Q9Y253	SASKSVLEV	145.1	137.4	161.6	184.1	168.9	26.8	36.1	30.7	26.6	24.8		7.69629	5.55583	-2.45871
O95997	KTFDAPPAL	92.7	97.5	115.6	123.8	118.7	17.5	17	12.8	11.4	13.7		7.6718	5.55583	-2.9209
P13639	RVTDGALVV	74.5	67.3	78.6	66.7	77.6	29.5	31.8	29.7	26.1	27.1		7.62281	5.53681	-1.33864
P11912	VPASLMVSL	89.1	86.7	68.6	74.6	79.2	14.8	22.1	13.4	16.8	13.5		7.62421	5.53681	-2.30464
Q14318	QPDNIKALF	60.6	62.3	66.6	57.6	64.1	26.4	29.8	26.9	20.4	24.8		7.5798	5.53499	-1.27832
P55072	TPSKGVLFY	55.5	50.7	57.2	62.8	50.9	13.8	17.5	16.1	11.9	11.5		7.59137	5.53499	-1.96859
Q14146	KVSDSVLLL	97.4	97.6	113.9	122.8	96.6	26.3	24.6	18	21.1	22.3		7.57961	5.53499	-2.234
A0A140T9R1	EAEKSQLIM	62	63.5	63.1	64.9	64.1	30.8	39.1	35.1	36.1	31.6		7.49635	5.47895	-0.878943
P20036	MPETTETVL	118.8	110.1	136	131.7	114.9	40.3	49.6	39	33.4	38.7		7.4878	5.47895	-1.60516
P80217	RVQVQPLEL	56.5	47.3	43	41	47.3	5.4	5	4	5.1	4.90988		7.48228	5.47895	-3.26774
A0A0A0MS08	RVVSVLTVL	128.2	122.1	95.9	101.9	93.4	3.2	9.4	4	2.6	2.1		7.47387	5.47895	-4.66804
Q96GS6	AFLPPEATY	91.2	83.1	88.1	94.3	94.1	28	41.8	26.5	30.3	19.6		7.40213	5.41878	-1.62454
O43172	EPIHGNFLL	39.4	41.9	40.9	40	40	21	21.5	21.1	19.4	18.2		7.35515	5.40481	-0.998574
K7EPJ1	FPASPPKGY	54.3	55.5	49.7	59.6	53.4	20.1	22.1	21.2	15.1	14.3		7.36795	5.40481	-1.55406
H9KVC6	TTNGGILTV	111.8	102.2	118.7	139.2	111.2	29.3	27.9	21.7	26.4	19.3		7.36143	5.40481	-2.22644
A0A0A0MS08	YSLSSVVTV	61.9	48.9	59.3	44.1	51.7	4.6	5.5	5.5	3.3	4.7		7.31548	5.3756	-3.49403
P46100	TPLQNNLIEY	38.1	41	42.3	34.5	34.7	9.3	10.1	10.1	6.2	7.8		7.30219	5.37253	-2.13146
P62316	FNTGPLSV	33.8	31.3	38.9	39.7	33.1	6.9	8.1	6.3	6.6	5.7		7.26758	5.34791	-2.39559
Q5JPI3	DAVHAILAY	86.7	89.8	101.3	96.7	91.9	38.7	49.1	45	35.7	36.3		7.25313	5.34321	-1.18735
P39656	TAVIDHHNY	54.9	55.6	66.3	65.8	63.5	26.1	23.1	21.7	20.9	22.1		7.15414	5.25377	-1.42624
Q9Y5Q9	HPDEPLYSF	102.9	84.1	101.6	86.3	92	28.1	39.3	32.3	29.6	23.7		7.13232	5.24129	-1.60958
P20618	QPLLDNQVGF	87.8	83.8	90.6	70.7	75.2	21.4	26.8	24.8	19.7	12.4		7.08772	5.21479	-1.95716
P50440	KTPDFESTGL	73.7	81.8	89.1	104	94.2	17.5	21.9	16.5	13.7	13		7.09458	5.21479	-2.42244
Q9BTV4	KSGDTLLLL	143.4	116.2	137.4	151.6	119.1	31.9	46.3	39.2	35.8	29.1		7.03218	5.16802	-1.87289
Q9NRF9	TPLKEALEAY	81.8	69.5	80.9	80.2	67.7	27.1	33.8	28.9	24.8	22.1		7.00163	5.14608	-1.47537
P21333	QPASFAVSL	102.1	89.9	99.5	98	82.4	38.1	47.4	36	36	37.1		6.98708	5.13996	-1.27797
P50990	SVSEVIEGY	56.1	58.6	65.7	61.8	56.4	21.4	26.2	27.5	18.6	17.1		6.95342	5.13066	-1.43026
P62829	LPAAGVGDMVM	91.45	93.9	112.45	115.25	94.5	32.85	35.95	29.05	22.25	28.9		6.96535	5.13066	-1.76824
A2A2F0	KSYVNPTEL	65	65.9	72.7	53.3	68.7	16.9	22.3	12.9	12.6	12.3		6.95754	5.13066	-2.08017
Q13888	FPQHTIASL	72.4	65.8	72.3	82.8	74.8	27	34.4	31.4	25.4	33.1		6.93966	5.12472	-1.28269
Q16719	APVPLYNSF	57.5	58.6	64.4	56.8	61.8	34.9	34	34.5	30.3	29.5		6.88293	5.0781	-0.873987
A0A087WVQ6	TAGIIGVNR	38.8	34	41.7	36.6	40.6	12.7	12.8	6.2	7.2	10.6		6.87779	5.0781	-1.95335
P61978	RNTDEMVEL	48.3	42.2	58.2	53.5	45.1	11.3	10.9	9.9	9.7	6.3		6.86036	5.06808	-2.36215
Q9NR09	IASAIVNEL	47.2	39.1	45	45.6	46.1	18.7	21.2	16.3	14	15.8		6.8145	5.02952	-1.37464
Q15459	KLNGQVLVF	208.1	185	231.3	260.9	220.1	65.9	73.7	49.8	50.4	62		6.77181	4.99401	-1.8729
P42680	KPIYIVTEF	45.8	46.9	45.5	53.3	49.3	19.2	24.7	18.7	21.4	16.4		6.73435	4.96727	-1.26208
P21333	NPSGNLTETY	35.2	29.4	39.6	42.6	35.2	4.8	5.8	5.9	6.7	5.9		6.73106	4.96727	-2.64485
G5E9L0	TANDANTKY	77.3	72.6	92.4	94.2	83.3	31.7	33.9	30.2	26.2	29.4		6.72074	4.9638	-1.47134
P52597	TGYGGYEEY	55.1	56	65.4	68.9	64.4	21.2	27.2	26.7	22	20.8		6.65597	4.91239	-1.39377
Q6PI26	EAIEQILKY	84	66.8	84.1	80.4	71.7	28.6	35	31.1	24.5	25.3		6.66095	4.91239	-1.42126
P62253	ELQSALLLR	44.2	36.7	47.1	50	44.4	16.1	14.8	15.3	14.1	14.6		6.61959	4.88898	-1.57012
Q16665	EPNPESLEL	52.2	46.8	61.4	53.1	57.7	13.2	21.6	18.3	11.6	13.4		6.62074	4.88898	-1.79596
H7C367	RPSGKGIVEF	133.3	144.8	149.2	166.9	147	54.7	81.5	60.8	53.6	63.6		6.58354	4.85926	-1.23818
H7C5L3	LVYNGVYQY	60.1	59.3	58.8	50.2	49.7	18.8	26.2	19.3	15.8	17.3		6.55965	4.84163	-1.51361
Q9BWH2	KSNQIPTEV	127.2	123.2	168.1	152.9	150.7	44.4	50.1	43.9	31.6	36.6		6.55258	4.84071	-1.80536
Q9P2B7	EAVKPTVGM	43.4	41.75	49.85	50.55	42.25	18.65	19.4	18.3	14.4	14.6		6.54466	4.83887	-1.4163
Q9Y6A4	IGSKPLQI	70.7	72.1	81.8	81.5	78.3	15.3	38	25.4	23.2	19.1		6.53222	4.83241	-1.6676
P05141	TAVAGLTSY	31.8	34.7	35.4	39.2	37.6	13.5	15	14.2	16	11.2		6.48671	4.8044	-1.35418
Q3T8J9	APDNIIKFY	56.2	53.4	65.8	67	61.3	17.3	27.2	21.4	17.2	24.4		6.49295	4.8044	-1.49831
E7ENY0	VPASVTGYSF	42	40	47	51.7	44.5	14.3	18.6	17.7	14.4	12.4		6.48757	4.8044	-1.5408
Q6UW56	NPLKGDLANTF	40.9	45.4	55.5	53.5	47.8	13.3	17.2	10.7	9.6	9.1		6.47927	4.80264	-2.02092
R4GN08	KPVEGYDISF	133.2	123.8	125.8	96.7	110.9	33.4	46.3	45.1	34.4	32.1		6.44824	4.77721	-1.62586
P51571	LYADVGGKQF	91	87.4	101.4	98.6	97.1	40.3	55.3	43.8	31	38.5		6.40094	4.73731	-1.18663
P43686	RIQSIPLVI	40.6	43.1	53	49.5	42.5	16.5	17.7	15.7	14	16.2		6.39735	4.73731	-1.51358
H0YCG2	KSYAGYQTL	27.6	27.1	36	34.2	28.5	4.1	8.2	4.4	4.5	3.2		6.37407	4.71943	-2.65235
Q1KMD3	EAQPIVTKY	71.1	62.9	74.8	70.6	79.1	28.4	31.3	28.5	30.4	15.2		6.35879	4.70948	-1.4219
Q8TAP9	SVVDISQQY	67.3	50.3	70.5	71.9	63.9	20.8	21.2	22.6	19.5	18.9		6.33667	4.69262	-1.6529
O00151	ASIGNAQKL	73.2	66.4	86.1	78.7	77.3	29.4	38.6	29.2	24.6	34.6		6.30825	4.6694	-1.2872
Q13043	KETGQIVAI	240.8	230.4	281.5	178.1	258.2	48.5	64.4	49.8	46.3	50.7		6.27999	4.64628	-2.19483
P62805	NVIRDAVTY	30	29.6	24.8	34.5	30.6	6.9	8	9.9	4.8	6.1		6.25743	4.6288	-2.06615
P52292	HENESVYKA	86.3	81	90.4	59	87.2	20.4	22.4	18.6	18.1	15.9		6.24635	4.62275	-2.08194
O95251	NPVDIVSTL	43.1	41.2	44.1	43.4	46	23.5	25.7	18.6	22.8	17.8		6.21898	4.60831	-1.00664
P62244	LLPSRQFGF	44.1	41.8	47.7	38.1	38.8	16.6	20.3	18.3	14.2	15.2		6.21719	4.60831	-1.31509
A0A1W2PPZ5	KNIPMTLEL	165	125.6	164.6	145.5	125.1	31.2	56.4	37.4	35.3	24.6		6.22653	4.60831	-1.97283
P11142	DAAKNQVAM	49	53.3	60.2	56.7	61.2	27.3	28.3	19.5	20.3	21.7		6.19538	4.5913	-1.25975
Q13347	TYMGHTGAVW	86.4	74.8	100.8	82	82.4	26	39.2	19.2	29.8	25.5		6.18406	4.58472	-1.60988
Q14CZ0	SATAVAQLY	89.2	88	102.3	106.5	105.5	51	55.5	45.2	44.3	41		6.17708	4.58243	-1.0523
P13010	NPLSGGDQY	22.1	21	25.2	27.1	22.8	4.8	7	6.7	4.2	4.1		6.16911	4.57911	-2.14093
Q13451	IPIGIDKAL	56.3	55.9	52.1	48.2	65.1	18.5	26.4	17.6	17.8	16.9		6.137	4.5516	-1.51398
Q14690	KPTHVVVTL	64.2	54.5	67.7	70.3	62.1	29.8	34.8	25.6	26.4	29.4		6.13205	4.5512	-1.12668
Q9NX08	AANKVVLQL	84.3	82.5	97.1	106.2	84.2	36.1	42	38.6	28.9	28.1		6.12563	4.54928	-1.38705
Q9BPZ7	TVNEIVLKV	36.5	42.5	42.7	50.6	40	16.2	10.2	14.1	7.8	9.3		6.09826	4.52636	-1.88196
O43683	EPLHNVQVL	54.7	59.5	55.1	69.5	52.6	21.9	26.9	19.3	21.5	16.7		6.08865	4.52553	-1.45486
Q12769	NAVAGAVKY	32.9	30.8	40.9	46	36.8	9.3	5.8	4.5	4.8	4.8		6.09117	4.52553	-2.68208
Q86Y39	TAAAVGAVF	200.9	191.2	222.9	237.4	195.5	110.3	126.2	106.1	107.2	99.1		6.05776	4.51994	-0.932886
P18583	VPAVTTPVL	47.5	42.4	49.5	46.6	48.2	17.1	26.1	14.9	11.8	14.9		6.05937	4.51994	-1.4656
B3KME9	HPEKLATVL	140.3	131.3	172.9	180.9	171.3	57.3	65	47.9	47.3	43.5		6.07753	4.51994	-1.60999
E7EW33	TNFEDRNAF	23.1	21.2	26.4	23.9	21.4	7.3	8.1	7	6.3	7.5		6.06585	4.51994	-1.68006
O00762	YPYNAPTVKF	35.5	27	36.5	31.8	29.1	9.1	8.9	9.8	10.9	9.5		6.06841	4.51994	-1.73006
P20036	TVLIIKSLR	65.5	50.5	63.1	46.8	67.3	14.4	16.4	15.5	13.4	14.4		6.05946	4.51994	-1.98434
Q5VIR6	QYGEVANLL	83.3	75.1	84.6	73	77.1	43.4	44.6	46.6	45.8	32.9		6.0529	4.51916	-0.882012
P13674	HPVNAFKLM	40.8	37.9	51.9	38.3	44.3	12.6	13.5	14.9	10.3	14.1		6.04056	4.51086	-1.70484
P52333	DASTQVLLY	83.2	85.2	99.5	101.2	91.5	45.9	54.5	46.6	51.9	42.3		6.0292	4.50747	-0.933285
Q14690	ESFPRGGTR	60.5	54.9	61.8	51.5	66.9	24.5	27.1	25.1	22.3	14.7		6.03101	4.50747	-1.37841
E9PPN7	QPAENISKDLY	33.5	28.2	31	33.8	33.6	14.1	14.8	9.2	9.6	9		6.02326	4.50546	-1.49755
Q96H35	LPLENASIL	77.1	66.5	67	66.2	56.7	24.3	33.7	21.6	23.1	17.8		5.97986	4.46595	-1.46865
Q13115	TPATPTSQF	53.3	56.5	63.7	71.7	62.5	22.9	29	17.2	24	24.2		5.96961	4.45956	-1.39132
P13639	KQFAEMYVA	139.6	119.4	156.2	95.5	137	23.2	31.9	21.5	30	25.1		5.96569	4.45947	-2.29807
P28074	NVADLHEKY	149	147.6	165.9	191.9	165	76.6	90.3	71.9	71.5	65.2		5.95954	4.45711	-1.12575
Q9NZ08	DAFKSGIVQY	63.7	45.2	59.4	64.1	64	21.8	23.9	18.1	15.6	18.3		5.93279	4.43412	-1.60111
Q16777	LPNIQAVL	52.2	52.4	59.3	50.3	44.9	24.8	23.4	20.9	18.8	13.8		5.92745	4.43251	-1.34919
P40429	KYQAVTATL	124.8	116.2	131	148.5	123.5	59.2	73.6	49.7	47.4	44.4		5.90046	4.40938	-1.23131
P49327	DGFKEQGVTF	48.7	46.2	40.7	50.8	44.5	16.9	25.9	19.4	15.4	19.4		5.89696	4.40938	-1.25121
A0A0A0MS08	VPSSSLGTQTY	28	20.9	25.3	26.2	21.3	4.2	5.5	6	4.5	0.40534		5.88917	4.40523	-2.56224
O95671	DPLPSAELY	43.6	45	46	44.9	39.3	18.5	25.4	23.4	25.8	22.9		5.88264	4.4023	-0.915488
O75400	QYLMDNPTF	74	72.9	77.3	91.7	78.3	40.8	45.7	35.6	32.4	35.7		5.87097	4.3942	-1.05141
Q9Y6D6	YAYVDQHDF	24.4	22.4	27.4	29	30.1	58.3	75.2	63.1	61.3	56.3		5.85805	4.38483	1.23701
P11142	YPEEVSSMVL	63.6	70.5	69.2	63.3	54	19.4	30.5	31.4	21	18.7		5.84719	4.37749	-1.40577
C9J9C7	FYTVIPHNF	42.6	38	45.8	47.5	40.6	19.5	20.8	21.3	19	13.4		5.84303	4.37682	-1.19024
G8JL98	KYQPRIAVF	58.2	43.9	56.2	56.3	54.8	22.5	28.5	23.3	23.1	18.2		5.81387	4.36802	-1.22061
P41091	EVRPGIVSK	50.9	54.3	63.8	58	60.4	28.1	32.1	20.4	21.2	20.6		5.81863	4.36802	-1.23146
Q9HB96	SPIKDQPVM	47.3	46.4	58.7	57.9	50.2	23.1	25	24	18.7	18.1		5.82693	4.36802	-1.25828
Q5SY16	LYGQVQVF	75.4	53.1	70.3	62.9	61.6	23.5	28.7	19.6	20	15.6		5.82722	4.36802	-1.58988
P19838	KPASVFVQL	45.5	36.9	42.4	50.2	38.4	10.8	19	13.7	14.2	11.8		5.8206	4.36802	-1.61848
P28289	LPYNTSLVEM	81.35	73.6	92.3	62.35	62.7	15	23.3	16.8	18.1	12.95		5.81605	4.36802	-2.11154
Q13043	ETVQLRNPPR	43.3	40.6	47.1	55.1	50.7	16.8	21.2	19.6	14.1	13.3		5.80008	4.35753	-1.47813
Q07960	LPEENYQVL	65.6	54.2	68	56.4	54.6	18.5	30.3	22.8	22.4	14.7		5.76543	4.32941	-1.45883
A6NL66	FPEQIAEKL	36.4	33.4	35.7	42.8	46.4	9.2	16	8.6	8.3	9.6		5.76752	4.32941	-1.91302
Q460N5-1	TPDEIDHVF	62.3	63.3	73.2	78	69.1	33.7	37.7	39.1	32.4	27.9		5.76107	4.32828	-1.01805
O43325	IPYPRPIHL	56.5	61.4	59.6	58	65.7	32.8	37.3	32.7	24.3	24.8		5.7546	4.32791	-0.9876
Q96AG3	EVLPINTQY	103.6	106.9	99.6	72.8	97.4	27.3	44.2	30.6	29.7	25.8		5.75431	4.32791	-1.60767
Q12929	KAAEAFSEL	51.6	48.9	62.7	73.6	65.2	14.1	19.7	16.8	14.9	16.2		5.7247	4.30145	-1.88614
P00492	IPDKFVVGY	121.9	105.7	128.8	121.2	106.3	45.3	73.1	51.5	47.3	49.5		5.71296	4.29285	-1.1305
P30447	VMAPRTLVL	48	39.2	31.7	35.3	38.6	4.4	13.1	4.2	7.5	2.3		5.7062	4.2892	-2.61368
E9PH18	NPDDVFREF	59.2	49.1	60.4	50.4	50	26.3	28.8	27.2	20.2	24.2		5.69494	4.28103	-1.08673
Q9NRW4-2	VSRSVTLVI	54.4	54.1	55	38.1	37.2	7.5	11.5	5.6	6.8	6.5		5.67736	4.26652	-2.65553
E5RFV8	NAITLPEEF	80.1	68.2	77.6	52.5	61.6	17.3	19.5	19.2	17.3	6.3		5.65018	4.2424	-2.09469
A0A0C4DGR2	TTLVPLFR	25	23.4	23.9	27.8	22.4	7.4	8.4	11.5	7.6	10		5.62365	4.21889	-1.44799
F8VUW5	AAFPGASLY	57	62	76.7	62.8	64.5	30.9	34.2	30.8	25.6	23.3		5.59527	4.19351	-1.15747
P62857	EFMDDTSRSIIR	56.9	42.4	57.1	39.7	49.2	16.6	16.1	15	12.4	12.9		5.58782	4.18905	-1.74858
P04844	LPLASQEAL	51	54.5	63.2	52.9	56.3	28.6	34.8	23.4	24.7	24.3		5.57369	4.17788	-1.03308
J3KNP2	HPDPTRLLLF	63.2	64.4	66	57	58.4	25.7	39.9	25.3	26.9	20.7		5.56673	4.17715	-1.15772
P28838	DVNNIGKYR	37.1	40.5	42.3	37	44	23	18.4	17.1	12.1	14.3		5.56418	4.17715	-1.24264
A0A0J9YWM9	LPLPNDKTLLY	31.9	26.3	30.2	19.8	26.1	4.7	5.8	3.7	4.8	0.29475		5.56836	4.17715	-2.79918
Q9H9Y2	TVIPNSHVY	24.6	26.5	27.3	30.6	27.3	11.7	12.7	14.2	9.8	10.4		5.55302	4.16887	-1.2129
Q9Y6R9	VSGQVLEL	93	92.6	115.1	113.8	99.9	54	62.1	48.5	47	46.1		5.54404	4.16276	-0.997198
H7C1M0	YPAESPDYF	54.5	49.7	57.9	39.2	48.7	20.3	19.6	19.6	12.9	14.7		5.54105	4.16261	-1.52118
Q13291	NPISNNSQTF	63	60	79.7	80.1	76.4	30.7	35.9	25.8	29.2	25.2		5.53103	4.15542	-1.29094
P40692	EEYGKILEV	68.8	56.8	71.8	41	64.9	11.9	13.5	10.4	7.9	9.7		5.52585	4.15305	-2.50583
Q92508	APLPAQAVF	25.5	24.3	28	30.7	23.6	11	8.6	3.7	7.7	7.2		5.523	4.153	-1.78999
K7EPJ5	VYSPKSPSL	63.8	56	57.1	54.5	73.5	18.9	31.6	20.7	18.9	16.6		5.51132	4.1441	-1.51478
Q7Z2T5	DPFGTSVNY	44.2	41.1	50	41.6	46.6	24.3	27.5	24.3	23.1	19.7		5.49799	4.13352	-0.910526
D6R9Q5	QPHLVNIQF	49	46.5	59.5	43.8	51.4	21.1	24.5	18.8	20.8	12.9		5.49383	4.1321	-1.35076
P04844	NVADVVIKF	106.7	92.3	107.7	100.5	79.4	30.6	51.8	33.6	33.9	21.4		5.48771	4.13141	-1.50621
H7BY91	MVNVPKTR	53.2	43	64.4	60.2	51.5	20.2	20.3	19.3	11.9	11.8		5.4885	4.13141	-1.70535
E9PQD7	DAISKTYSY	40.7	42.8	42.5	52.3	47.7	25	23.2	22.1	21.7	24.5		5.48227	4.12866	-0.955993
Q5QNW6	HPDTGISSKAM	72.7	62.4	73.15	49.6	77.45	23.45	24.35	20.75	22	18.8		5.47291	4.12197	-1.6165
Q96FA3	DAGPPTHAF	38.9	31.9	37.7	42.2	40.9	14.6	17.9	10.5	16.5	19		5.46411	4.11582	-1.28733
A0A087WZK9	HAIEESVVL	57.6	63.5	71.8	68.3	60.3	32.9	40	24.6	27.7	27.8		5.45566	4.11002	-1.07129
Q8WTT2	SATELFEAY	90.3	83.1	105.4	89.4	81.9	47.2	55.4	48.8	50.3	52.6		5.43816	4.10034	-0.823714
A0A087WVQ6	QPIEGHAASF	52	47	49.2	49.5	53.4	19.2	33.2	19	17.4	20.3		5.44031	4.10034	-1.20261
A0A0A0MQZ6	GETEVLKVI	119.2	129.2	131.8	78.1	129.5	32.1	36.5	20.4	23.7	21.1		5.4384	4.10034	-2.13525
K7ERH2	QPAEMAAEL	33	33.6	44.5	35.8	39.9	17	16.4	12.4	10.9	13		5.43087	4.09563	-1.42226
Q92900	APVEVTHNF	43.8	47.1	52.9	41.6	52.7	25.8	25.7	25.1	23.9	21		5.41749	4.08481	-0.970611
E9PK91	FTDEESRVF	37.8	28.5	26.2	27.7	29.6	11.8	5.9	7.3	3.8	5.5		5.39371	4.06358	-2.12676
P27694	TAVKNDYEM	47.9	41.6	53.35	58.2	47.35	22.1	26.3	21.55	21.1	21.4		5.38679	4.05919	-1.14338
H3BRL5	FPDEKIPTL	50.1	38.6	55.5	45.2	48	20.6	24.4	18.6	17.8	17.3		5.3712	4.04612	-1.2662
P61586	EMATRAALQAR	28.6	24.5	26.1	25	22.8	12.8	12.7	11.4	10.2	10.6		5.36102	4.03844	-1.13819
F5GYQ1	LYPEGLAQL	75.8	64.9	86.4	65.2	64.1	24	34.3	32	26.3	18.8		5.35246	4.03274	-1.39627
Q8N3C0	SFEEKPVYI	18.3	21.6	16.2	20.5	19.5	3.9	6	3.7	7.2	3.3		5.35035	4.03274	-1.9955
A0A0U1RQV5	QPSTIATSM	41.45	41.7	48.9	45.35	42.7	25.65	30.05	23.45	24.6	23.7		5.34768	4.03253	-0.788228
Q9NQT5	KTIQQTLIL	108.5	109.9	136	150.6	150.7	54.5	56.8	48.7	49.5	46		5.34495	4.03224	-1.35971
P22415	KACDYIQEL	19.7	18.5	16.5	21.5	20.5	5.4	7.3	2.9	6.2	3.5		5.33034	4.02007	-1.93438
Q96PU8	KEYPDFNFV	113.2	97.2	122.8	93.7	106.5	46.1	63.3	57.4	43.3	43.8		5.31845	4.013	-1.07096
Q6PI98	KYSDVSGLL	138.1	124.8	142.9	92	140.5	47.6	54.9	43.1	34.4	38.3		5.31985	4.013	-1.54792
P26010	SPFSFHHVL	52.8	40.5	55.9	59.7	49.7	21.4	25.6	18.9	16.1	19.1		5.306	4.00295	-1.35494
Q8NFY9	VYKDSIYYI	47	46.1	42.6	51.3	51	25.6	30.1	27.9	29.8	22.6		5.30301	4.00233	-0.807355
P55884	TVMNIAEHY	38.6	43.9	46.9	36.5	43.2	16.2	24.7	19.3	17.3	14.5		5.2915	3.9932	-1.18449
Q9NR30	IPVEQKEGAF	41.2	40.5	46.2	35.1	43.2	17.1	25.3	18.2	17.1	17.6		5.28397	3.99268	-1.1135
O95801	SPEEQAKTY	34.7	29.1	29.9	27.6	30	9.8	17	12.4	8.5	9.8		5.28535	3.99268	-1.39578
Q16777	RIIPRHLQL	32.4	31.9	32.6	21.2	41	4.4	4.8	4.7	2.7	2.8		5.28634	3.99268	-3.03581
Q9Y2Z0	HPIIPEQSTF	29.9	27.9	28.5	32.6	29.4	14.9	18.1	15.1	12	12.2		5.27892	3.99109	-1.03645
E7EVG6	EPVLINPVL	39.5	31.7	40.8	32.4	27.5	8.3	13.4	7.2	8.9	11.2		5.27547	3.99109	-1.81072
P30504	VMAPRTLIL	41.4	35.2	26.3333	27.0667	28.0333	0.566742	7.9	4.34293	4.26667	2.1801		5.27716	3.99109	-3.03682
A8MXP9	KINEAFIEM	96.35	90.3	110.25	78.5	113.55	40.55	48.9	41.5	35.7	33.6		5.26931	3.98721	-1.28788
P15311	EYTAKIALL	69.2	62.5	71.1	74.4	62.1	38.2	47.6	39.7	36.7	34.6		5.25343	3.98034	-0.785831
Q66K89	DPHTVLVEF	47.8	44.4	43.7	38	33.7	14.7	21	15.5	14.9	11.3		5.25629	3.98034	-1.4234
Q9UDW1	RAFDQGADAIY	40.3	47.1	56.1	50.2	59.2	18.4	23.8	18.7	18.4	12.8		5.25537	3.98034	-1.45729
P62312	EYVNGQLKNK	27.6	27.8	37.2	35.9	30.4	12.4	12.5	5.8	8.3	5.6		5.25655	3.98034	-1.833
D6REE5	ATGPSIKI	45.5	43.7	27.1	30.3	46.3	4	3.7	1.9	0.865463	5.87626		5.24916	3.97829	-3.56122
P05023	IPFNSTNKY	71.3	66.5	78.5	75.2	71	45.2	53.9	40.2	42.1	45.8		5.23955	3.97346	-0.674018
A0A0A0MTC1	QYQKVPVLF	71.3	68.6	75.4	81.5	76.7	47.9	54.7	44.2	43	40.6		5.23816	3.97346	-0.696968
Q6ZNJ1	LPSLPTAEL	21.5	24.2	28.4	21	22.3	5.5	10.4	6.9	5.3	6.4		5.23773	3.97346	-1.76676
Q9BSV6	SPQPDGKVVY	54.1	54.9	72.4	75.9	63.9	29.8	27.6	24.6	24.2	22.1		5.22162	3.95952	-1.32395
Q9NUG6	RYLVEVEEL	120.7	110.2	120.3	113.2	105.5	62.5	77.6	70.9	55.2	46.1		5.21632	3.95838	-0.867776
Q16695	KSAPATGGV	19.4	18.5	21.4	22.3	28.6	6.1	4.2	3.3	3.7	3.4		5.21616	3.95838	-2.41242
F8W6L0	RTSRTLLLL	63.7	58.7	74	92.2	73.5	28.5	25.4	20	23.2	18.5		5.2134	3.95777	-1.64725
Q5T6F2	NPYPGDVTKF	53.5	48.4	59.3	67.4	57.7	23.2	32.8	25.2	20.8	19.9		5.20927	3.95602	-1.23183
D6RG13	DVKTTDGYLLR	23.5	20.1	28.9	29.5	27.1	8.3	9.1	5.8	6.7	8.8		5.20528	3.95602	-1.73808
P05141	SVQGIIIYR	18.4	22.2	26.6	27.1	21.7	7.9	6.7	6.4	5.3	5.2		5.20556	3.95602	-1.8807
A0A0A0MTC1	TSSGASFTY	26.6	31.2	35.3	35.3	33.3	16.7	15.4	14.8	11.1	12.9		5.20097	3.95382	-1.18946
Q8N668	YPGITEEL	23.9	23.3	26.3	23.8	24.3	12.1	13.3	14.1	13.6	11.7		5.18538	3.94031	-0.908078
Q9BT88	NPYVKVNVY	52.5	38.8	50.6	43.2	43.1	19.9	24.2	15.9	21.8	21.2		5.17094	3.92796	-1.14765
J3QTB1	VYSNSIYEL	50.9	49.6	59.1	54.6	55.9	32.3	38.8	35.7	33.6	35		5.16763	3.92672	-0.622845
A0A087WUS5	KATAYILSV	75.5	60.6	77.4	99.3	80.2	25.5	32.8	25.8	25.1	27.6		5.16385	3.92501	-1.52246
Q96ST3	QPVEFNHAINY	65.8	68.4	77.8	79.3	72.5	39	52	37.4	40.8	37.7		5.15929	3.92266	-0.814212
P49184	LPSNVLPSL	25.7	24.9	27.2	23.8	24.2	14.8	13.8	12.4	10.6	11.1		5.1574	3.92266	-1.00459
P21333	VPASLPVEF	77.1	66.9	77.7	67.8	56.9	30.5	41.4	30.4	28.4	25.4		5.12881	3.89609	-1.14997
Q9H497	IINEVVLKL	30.8	26.2	31.7	36.7	31	12.6	14.8	12.3	5.9	9.3		5.12278	3.89209	-1.51036
P53618	EAYVHVNQY	20.4	17.8	21.3	20.9	17.9	40.3	40.1	30.8	38.9	37.1		5.1052	3.87653	0.929317
Q9Y6J0	HPGLILKY	131.7	118.1	132.5	141.4	137.8	80.2	99.9	79.9	73.4	70.3		5.10097	3.87431	-0.712458
Q9H467	AYVPGFAHI	42.4	42	52.8	47	55.4	22.1	25.9	22	17.4	15.2		5.09176	3.86709	-1.2236
P28074	KERISVAAA	106.7	117.3	117.9	108.1	122	65.6	88.2	70.7	64.1	62.6		5.08518	3.86675	-0.703722
H0YA18	FPDEPYKDGY	65.8	57.2	68.9	57	53.2	28.4	36.4	36	31.1	28.6		5.08546	3.86675	-0.912453
P26010	LPPGVHISY	40.05	35.1	39.55	32.7	39.75	19.15	21.15	22.9	18.05	15.4		5.08766	3.86675	-0.953353
O75844	ETFLAQRQR	38.4	39.9	49.2	49.5	39.3	20.7	22.8	20.4	16.2	20.3		5.08352	3.86675	-1.10727
P14921	EPSFITESY	82.3	62.8	86.2	69.6	75.1	33.4	41.7	42.8	31.7	35.1		5.08149	3.86667	-1.02555
Q9BTD8	TYQQVQQTL	39.4	40.7	49.4	47.6	48.6	25.3	28.3	23	22.8	22.7		5.0779	3.86503	-0.886343
P28070	SYGSLARFR	48.7	47.9	60	70.6	61.3	25.2	24.2	18	16.7	21.6		5.06962	3.85868	-1.4486
Q16777	EILELAGNAAR	25.6	24.8	24.6	19.3	23.3	10.9	10.9	9.8	9.8	7.6		5.06237	3.85335	-1.26303
B4DUR8	TIRLLTSLR	39.9	38.5	46.3	53.4	46.7	21	24.8	18.1	19.2	18.2		5.06017	3.85307	-1.15001
Q5SWH9	EAIVTVIM	51.3	55.5	46.6	63.7	50.1	25.3	32	26.8	23.9	24.8		5.05295	3.84776	-1.00866
Q6UX98	SPLPGDGITF	24.5	18.7	23.7	17.5	20	6.1	7.5	4.5	2.6	5.7		5.04505	3.84176	-1.98351
Q9H6U8	VPVVVIDSY	38.5	38.4	44	34.8	38	16.9	24.8	17.5	15.9	12.9		5.03939	3.838	-1.13825
H3BPG0	VYGPLPQSF	77.7	74.7	88.6	82.1	77.6	35.6	55.3	46.9	38.9	31.5		5.02389	3.82812	-0.944552
Q7Z6Z7	SPAPTITSL	57.8	59.9	52.4	48.4	59.9	20.6	37.1	25.6	24.9	23		5.02718	3.82812	-1.08539
P11142	QPGVLIQVY	58.7	46.4	62	43.1	44	18.8	22	17.4	15.3	16.6		5.02499	3.82812	-1.49637
P01624	LPDTTGEIVM	109.5	88.8	115.6	61.4	82.5	14.8	21.5	14.9	14	14.5		5.02081	3.82691	-2.52207
Q9Y576	AYVGDLQTL	31.8	32.4	29.3	37.8	32.7	19.2	19	14.4	15.5	15		5.00953	3.81748	-0.980775
O95198	VYDPTTNAW	23.1	21.3	25.5	18.5	21.1	7.8	10.5	6.6	7.8	7.7		5.00134	3.81113	-1.4385
Q02224	KNTPYVNEV	44.1	50.4	45	61.1	43.6	19.8	22.7	19.1	10	16.2		4.9965	3.80815	-1.47577
P20036	NNLNTLIQR	22.7	28.6	30	36.5	26.8	9.4	8.4	10.3	5.6	8.8		4.9947	3.80815	-1.76653
P78347	EGLPEGIPFRR	71.3	65.6	78.1	96	81.6	34.6	43.1	35.8	32.4	32.5		4.99009	3.80536	-1.13794
A0A0B4J1V8	LPGGPTLTF	51.4	51.5	54.2	32.5	38.4	10.8	12.8	12.1	11.6	12		4.98721	3.8043	-1.94293
P35869	TYPAELNNI	75.7	77.8	88.1	88.3	70	35.2	54.4	41.4	37	37		4.98175	3.80064	-0.964015
Q16666	EVPNKIINR	45.9	43	51.3	46.9	50	26.4	33.3	31.2	24.8	27.3		4.97807	3.79876	-0.729481
O75964	TPALVNAAVTY	68.9	71.2	83.8	82	69.7	41.2	46.4	37.2	29.5	24.6		4.97623	3.79871	-1.07004
A0A0A0MRY0	LPHSATVTL	48.6	45.5	46.6	41.5	53.8	25.3	31	27.9	28.9	26.5		4.96722	3.79326	-0.757488
B4DEH5	YALGERQSY	38.9	37.8	44.8	35.3	42.4	21.2	26.1	18.6	20.5	18.6		4.96738	3.79326	-0.923828
Q7L2H7	EAFVIDAVR	31.9	35.8	31.9	30.4	35.1	21.5	20.7	17.5	16.8	16.7		4.96294	3.79075	-0.824938
Q9BUV8	AAWEDKDEF	53	41.3	48.2	47.6	43.6	24.2	29.2	20.3	28	25.6		4.95743	3.787	-0.876425
P24539	IYVISAETF	81.5	62.3	83.3	58.3	54	20.9	23.7	22.6	17.8	17.8		4.95374	3.78507	-1.72315
Q9UBQ5	NPENLATLERY	44.2	46.3	47.4	43.3	41.5	21.4	32.8	25.1	25	22.7		4.9417	3.77825	-0.810273
O00154-5	DEVAGIVAA	60.7	57.2	70.1	46.1	63.5	27.6	30.8	25.1	28.5	26		4.94389	3.77825	-1.10871
P98179	NPEHASVAM	28.4	30.35	33.45	46.85	35.5	9.6	10	8.15	8.75	8.2		4.94318	3.77825	-1.96529
O75165	NPEAAVHIF	26.6	31.6	32.1	36	31.6	16.1	18.2	14.8	14.4	11.7		4.93791	3.77619	-1.07021
P30685	ETWAGSHSMR	47.9	42.1	52.4	54.9	45.8	28.1	29.5	24	22.9	18.9		4.92458	3.76457	-0.978207
Q8IZ52	RTYQEIQEL	29.5	23	29.7	33.2	30.9	9.5	13.2	14.2	8.8	12.9		4.91738	3.75908	-1.31996
A0A087WXL0	YAGAILEV	102.7	101.8	123	118.5	104	68.9	78.5	60.1	56.4	60.8		4.91025	3.75366	-0.760324
Q12874	RYMEVSGNL	71.2	57.8	69.7	65.3	62.8	40.5	47.4	37.9	37.4	34.2		4.89878	3.74728	-0.727286
J3KRY1	KSIQEIQEL	101	108.9	115.3	143.9	108.9	44.3	67	53.8	42.9	42.6		4.89933	3.74728	-1.20568
Q14534	HPLTGGGMTVAF	62.1	44.85	60.55	41.2	44.65	15.4	19.7	15.95	15.55	14.65		4.90157	3.74728	-1.64069
G5E975	RNSQWVPTL	29.8	28.2	39.8	36.7	28.9	11	13.5	13.1	14.1	11.6		4.89699	3.74717	-1.36813
Q9Y4A5	DYLENIFVK	27.05	21.05	27.7	22	21.75	7.15	9.05	10.25	10.85	7.75		4.89395	3.74579	-1.40802
Q16719	HAVGNVELY	139.1	141.7	155.2	166.5	151	91.4	116	88.9	86.1	81		4.87147	3.7283	-0.701349
F5GWN5	RTFEEFQEL	45.7	45.2	61.8	53.3	53.7	24.9	31	22.9	20.2	21.8		4.8722	3.7283	-1.10423
O95140	MPEGGGALAEGF	21.65	17.55	23.7	21.4	16.85	5.7	8	7	5.8	3.95		4.87461	3.7283	-1.73198
A2ACR1	QPFAIGGSGSTF	91.3	88.6	102.4	78.3	82.3	43.5	59.1	48.7	40.8	35.7		4.8678	3.72628	-0.959213
A0A0C4DGG9	NPHNDIQAF	59.7	55.5	61.7	72.4	63.9	34.1	43.7	32.4	31.2	32.7		4.8553	3.71705	-0.847168
Q13077	DLQSISPGSRLR	36.1	35.4	42.8	38.9	40.5	21.7	26.5	19.4	19.2	16.9		4.85623	3.71705	-0.901408
G3V5V3	KPVEDILTY	109.9	91.5	112.9	105.9	108.2	63.9	78.4	70.4	69.8	75.9		4.84646	3.70985	-0.56006
P20036	TYAAFVQTHR	75.7	68.6	86.3	82.1	82.3	56.5	53.2	51.1	48.2	44.9		4.82999	3.69645	-0.637592
J3QTR3	ESTLHLVLR	62	58.4	80.9	77.1	69.3	36	35.9	38.8	30.8	37.4		4.82983	3.69645	-0.95869
Q9NR09	VFKPISSTW	43.5	33.8	45.9	38.9	35.2	15.3	21.5	13.6	20	12.8		4.81688	3.68512	-1.24574
Q96N67	TYFDKNYNL	48.7	44.1	54.8	46.5	50.4	24.7	35.2	26	25.1	27.8		4.81481	3.68466	-0.816827
C9JKM8	ENIEKGLLHR	113.8	112.9	129	103.2	139.4	70.3	74.9	59	50.1	60		4.80901	3.68204	-0.928727
Q8N201	EQPETYYKW	19.9	17.7	21.6	21.9	17.4	8.1	9.4	6.5	7.8	8		4.80929	3.68204	-1.30736
Q9Y244	APLKLQMEF	49.4	41	55.9	36.4	32.7	7.3	14.1	10	10.4	9.9		4.79962	3.67424	-2.05878
Q6NUQ1	VPEAASTLVSM	42.4	37	42	35.4	35.9	22.3	26.2	23.1	21.2	19.6		4.77477	3.65255	-0.777715
A8MQ11	SVKNGPGSSR	28.6	23.9	30	28.4	25.2	15.1	11.9	14.3	13.5	8.7		4.77509	3.65255	-1.09984
E9PK91	FTDEESRVFL	30.4	20.5	40	26.1	25.4	3.2	1.9	3	2.38717	5.2		4.77316	3.65251	-3.18229
Q68D91	VLPGHFNTF	72.8	68.6	87.3	94.7	75.2	42.7	45.8	36.6	32.4	28.1		4.77014	3.65153	-1.10274
P07919	ELFDFLHAR	38.3	37.6	49.9	36.6	44.5	18.7	23.8	16.8	13.9	14.3		4.76905	3.65153	-1.24158
P40227	HAGLVYEY	67.7	74.7	57.9	44.2	56.8	21.1	24	21.4	23.3	17.8		4.76321	3.64724	-1.48552
P42166	TPFKGGTLF	54.3	54.7	58.9	62.7	61.1	34	45.3	34.8	37.1	33.8		4.75855	3.64413	-0.65696
Q9NYV6	TVTEVLLKY	65.8	55.6	65.5	60.9	50.2	26.4	39.8	31.7	27.4	26.8		4.75476	3.64245	-0.970292
O95864	LPYNHQHEYF	29.3	28.1	35.1	28.1	37.8	10.6	15.6	15.8	10.6	9.8		4.75379	3.64245	-1.34395
Q8IY81	KFMPVSSLI	57.95	50.8	65.05	64.3	60.7	37.15	42.3	36	33.25	36.55		4.73205	3.62536	-0.689707
P35573	KYTEITATYF	121	103.2	137.4	102.9	109	48.4	63.8	69.7	52.2	40.9		4.73269	3.62536	-1.06036
C9J177	NPLQKDPQY	49.3	55.5	54.3	75	61.5	24.1	30.9	16.5	19.9	17		4.73074	3.62536	-1.44728
A0A0J9YYL3	QPLGTLPQAVM	30.4	37.2	36.9	47.7	40.7	18.1	16.8	13	8.5	11.6		4.7306	3.62536	-1.50425
G5E9G4	HPENFNLMF	20.6	19.4	18.6	16.9	21.7	5.7	9.6	8.9	7.9	7.6		4.71975	3.61602	-1.29182
P13716	HPDLPLAVY	48.9	55.1	60.1	56.3	54.5	30.1	39.6	30.2	22.7	25.5		4.71421	3.61199	-0.892335
P61160	DIAGRDITR	38.2	41.5	50.1	43.8	47.3	25.9	28.6	26.3	26.1	23		4.71034	3.60961	-0.765992
Q14527	VPFGANNAF	32.4	33.4	43.7	38.4	41.5	17.4	22.6	17.6	16	18.8		4.70549	3.60626	-1.03547
Q9C0C4	QPYNASHLY	28.5	27.3	33.1	33.7	31.5	63.6	66.8	57.4	47.1	54.8		4.70084	3.60562	0.910693
Q03001	FPNNPVEL	36.9	45.3	47.8	43.9	46.4	24.3	30.3	24.4	27.3	24.3		4.69876	3.60562	-0.754315
O14976	FPAEGVESAL	25.8	28	28.5	32.2	30.6	17.8	16.8	11.9	15.7	13.3		4.69746	3.60562	-0.942499
O96019	IPVHDGYVL	31.5	32.9	31.1	37.7	35.5	11.2	21.3	9.7	16.8	14.7		4.70003	3.60562	-1.19472
A0A1B0GU06	EEMKGIAAV	53.6	52.9	78.6	57.7	64	21.6	30.9	23.8	16.2	24		4.70283	3.60562	-1.39697
P17275	YPTTTISYL	40.7	33	45.5	40.3	36.1	14.1	23.8	19.8	18	15.6		4.68333	3.59296	-1.09922
F8VYY1	EAFEHPNVVR	65.4	64.9	71.1	90.8	76.6	35.9	43.8	37.9	33.3	36.6		4.67484	3.58593	-0.975948
Q9HBU6	AYLEAYKEF	87.5	71	76.9	76	66.4	38.4	51.9	41.9	33	31.5		4.66628	3.58105	-0.941626
Q15800	EPFKNAWNY	47.5	43	53	53	43.3	20.3	32.4	22.5	26.9	22.6		4.66726	3.58105	-0.94337
G3V3A4	MPVRAADKL	23.7	28.1	27.8	34.6	31.5	16	12.6	10.1	10.6	10.2		4.66417	3.58105	-1.29204
P16949	KDPADETEAD	28.3	21.7	25.2	19.6	29.2	5.9	5.3	11.2	9	6.3		4.66517	3.58105	-1.7177
Q9UBB4	APIQDLEAL	59.6	59.5	72.2	64.3	50.5	33.1	39.1	29.8	30.4	28.3		4.65826	3.57658	-0.929633
P46777	KIYEGQVEV	100.1	86.3	105.9	124.7	100.8	60	60	53.2	41.2	41.8		4.65615	3.57617	-1.01512
P14921	HPISSEELL	69.9	54.1	73	84.1	75.9	34.4	40.9	31.1	33.1	29.7		4.655	3.57617	-1.07719
E7EW33	DLNRLITQR	69.8	66.9	90.3	92.8	80.1	42.2	47.4	34.3	36.1	37.8		4.64926	3.57328	-1.0156
Q8WV37	LPDLNINSM	19.6	23.9	24.5	22.6	25.4	9.9	12.8	8.4	12.4	8.6		4.64994	3.57328	-1.15477
Q9GZR7	QYPGRSLVF	25.9	25.5	23.6	24.2	28.8	12.2	14.2	13.2	11.5	6.4		4.63999	3.56541	-1.15451
Q13547	LPHAPGVQM	23.75	25.15	31.1	33.9	26.75	12.65	12.95	11.05	13	9.45		4.63628	3.56311	-1.25088
P60709	ESGPSIVHR	92	81.5	101.3	91.4	99.3	62.8	71	59.9	62.5	66.2		4.62931	3.55797	-0.529929
Q13438	HPSLQPEEY	56.5	53.7	61.9	67	61.9	39.6	40.3	44	35.6	35		4.62416	3.55797	-0.629993
O75083	DASKVVTVF	134.9	129.6	137.5	164.6	142.9	76.7	106.3	78.4	76.9	71.7		4.62531	3.55797	-0.791179
H0YN07	LPVDKAQEL	47	42.2	48.8	49.5	54.5	24.9	33.1	25.2	18.8	18.6		4.6266	3.55797	-1.00478
O15269	TIASAIPAY	49.9	48.5	65.8	68.7	57.4	23.4	31.6	26.5	28.8	27		4.62637	3.55797	-1.08021
Q5QPJ9	EVLEKLIEK	28.7	26.4	36.4	38.4	29.6	13.1	14.9	9.2	11.6	14.1		4.61911	3.55568	-1.34242
K7EJQ7	EGRDIPIVHR	16.5	13.4	15.5	17.6	16.9	5.4	4.7	6	6.6	2.7		4.61935	3.55568	-1.65337
Q9NY61	DYPSFMAKR	27.7	31.1	27.8	30.7	29.2	16.5	20.1	16.8	12.2	14		4.60376	3.54169	-0.88006
O95455	QYKFPVVITR	37.8	39	43.2	41	47.7	19	29.3	20.4	21.2	17.3		4.59864	3.53891	-0.961126
P62857	TLLESEREAR	22.6	23.3	31.2	33.6	28.3	11.1	12	9.7	7.4	10.2		4.59825	3.53891	-1.46359
Q8IU85	HPWIAGDTAL	31.4	25.3	36.7	29.7	28.9	13	16.9	11.3	14.8	10.9		4.59549	3.53752	-1.18399
P60900	SPEGRLYQVEY	28.2	22.4	31.7	18.5	23.9	3.3	7	9.2	5.3	5.3		4.58663	3.53001	-2.05063
P17844	AINPKLLQL	147.4	125.4	149.5	69.7	133.7	25.3	35.2	19.3	23.3	11.8		4.58177	3.5265	-2.44509
Q15366	TAASRPPVTLR	27.1	32	29.5	29.6	35.5	17.6	17.5	9.1	12.4	12.8		4.57551	3.52159	-1.14711
K7EMM8	ELAQVIVSR	40.2	42.3	49.2	52.8	38.3	23	26.7	22.3	20.4	18.9		4.56838	3.5158	-1.0013
Q8IXJ9	GEFTHEMQV	15.6	13.1	17.6	13.7	17.9	2.9	5.7	4.4	4.8	4.6		4.56244	3.5112	-1.79812
P62273	QQLYWSHPR	52.8	42.4	59.3	56.8	42.7	18.1	30.1	17.9	19.1	14.2		4.55488	3.50497	-1.35351
P78347	EGLPEGVPFRR	45.6	53.3	65.9	76.3	68.6	25.1	26.9	20.1	20.1	22.9		4.54484	3.49626	-1.42798
Q9UBZ4	EPLAIVEGY	96.2	105.8	94	58.5	82.6	25	37.9	31.3	30.3	20.3		4.54151	3.49426	-1.5939
E9PKP0	RFIGATANF	29.8	32.7	36.9	44.1	33.4	16.9	17.4	15.9	12	16.9		4.53891	3.49298	-1.16118
Q96GC9	ESAQDFASR	31.6	32.7	30	40.7	36	18.5	20.3	16.2	13.6	17.7		4.53326	3.48865	-0.986564
Q9BSJ2	HADPTELAL	59.9	59.4	65.8	59.5	64.2	41.5	47.8	30.1	35	35		4.53138	3.48808	-0.705236
Q969T9	MPSGAYVY	55.4	48.4	61.3	55.8	49.1	102.1	119.4	95.9	89	84.6		4.51732	3.48439	0.862764
Q9H900	NPLDEQHIF	30.2	31	36.7	30.9	30.1	16.8	21.8	17.5	16.2	19.1		4.52312	3.48439	-0.797853
P50991	NPISTVTEL	39.1	40.6	45.9	50.7	42.8	24.1	29.8	22.6	18.2	19.8		4.52472	3.48439	-0.936242
O75817	RPNDIYVNM	28	26.6	33	32.2	26.4	15.4	18.2	14.6	11.3	14.2		4.51759	3.48439	-0.988207
Q8IWX8	YPQGDFPAEM	136.1	104.9	153.7	110	115.7	65.3	68.6	49.2	49	52.3		4.52176	3.48439	-1.12528
P80217	VPLGGQQVPL	29.7	27.6	36.5	40	32.1	18.5	14.8	11.6	13.9	13.2		4.51825	3.48439	-1.20425
Q96AZ6	DARATMELY	19.4	16.7	19.3	18.9	19.8	5.9	10.8	9.2	6.7	6.7		4.525	3.48439	-1.25967
E9PIV2	NAESGRGQVM	19.2	22.2	27.1	30.5	25.7	11.3	9.5	7.2	5.6	6.5		4.51823	3.48439	-1.63679
Q8WYA1	KTAEGFLFV	88.2	73.5	93.6	101	81.3	56.5	55.5	41.2	41.6	44.3		4.51438	3.48273	-0.871999
J3QTR3	GRTLSDYNIQKES	31.8	31.6	33.9	38.2	34.2	18.9	24.2	20.9	17.2	18.9		4.50899	3.48116	-0.761545
P23526	KYPQLLPGI	108.3	87.2	105	75.1	92.4	50.2	58.9	45.8	43.7	44.7		4.51115	3.48116	-0.943772
Q9BXM9	DANSKQLLY	90.7	91.8	108.8	126.9	111.3	54.4	68.2	48.4	48.6	52.8		4.50972	3.48116	-0.958904
O15213	HFDLNLRQF	26.5	23	35.7	29.2	25.8	10.6	13.5	9.1	8.2	5.6		4.50731	3.48074	-1.57675
P49406	DALPEYSTF	55.4	45.1	50.5	38.5	37.5	21	20.9	20.6	16.9	11		4.49773	3.47243	-1.3283
J3QS45	QPFLEVTKEAF	31.6	20.9	29.9	25.5	22.5	5.7	12.6	8.4	4.7	4		4.49511	3.47106	-1.88112
D6RDA9	FPQQGQISL	85.1	75.9	88	99.5	90.8	47	65.2	53.2	55.3	48.9		4.4927	3.4699	-0.704386
H3BMX1	VPQSGVPAL	45.4	44.8	47.6	62.6	50.4	27.7	28.8	22.7	24.5	19.7		4.48805	3.4665	-1.02319
E7ENZ3	HPIRIADGY	44.1	47.1	53.2	51.2	57	21.3	36.1	24.9	21	25.3		4.48112	3.46082	-0.973964
Q16531	GESIDIITRA	79.5	70.1	68.3	39.9	65	18.1	21.8	21	19.7	20.1		4.47377	3.45471	-1.68058
Q9UIG0	TAIREAQTF	20	19.8	28.9	22.6	23	8.1	8.5	9.7	9.4	9.9		4.47064	3.45406	-1.32572
P05496	SPVNSSKQPSY	26	26.6	29.4	41.8	29.3	9.6	12.5	7.7	8	8.4		4.47174	3.45406	-1.72851
P60709	GVTHTVPIY	10.5	7.8	8.9	5	10.1	37.4	55.7	38.8	40.4	27.5		4.46804	3.45269	2.23983
Q460N5-1	DAGSVPHVNR	61	57.6	77.5	71.6	78.6	38.5	40.6	41.2	29.7	34.1		4.46558	3.45146	-0.911533
Q8WXH0	TYVENLRLL	22.8	25.8	28.2	28.3	28.2	14.2	16	17.2	13.9	13.7		4.45815	3.44526	-0.829714
A0A0A0MS08	KPREEQYNSTY	50.6	48.4	56.6	55.1	49.8	34.7	36.4	29	22.2	23.2		4.44935	3.44011	-0.840264
J3QLT9	NANPLIYQR	29.75	29.75	33.9	37.95	31.55	18.8	20.9	16.8	13.9	14		4.45009	3.44011	-0.948672
Q15029	QPVKVLGENY	40.5	39.7	41.3	54.5	46.2	19.2	26.4	24.6	21	23.7		4.45075	3.44011	-0.95148
J3KNV1	FPNSGGPSQNF	26.9	26	35	30.7	33.1	17.1	14.8	17.5	15.3	14.9		4.44764	3.43961	-0.930381
P62906	IPHMDIEAL	37.3	36.75	37.95	41.45	36.75	23.7	28.95	26.85	21.75	22.9		4.4457	3.43888	-0.615433
Q96EV2	RNIPETLEL	23.2	16.7	18.2	21.2	27	5.2	8.7	6.3	6.1	5.4		4.42921	3.42359	-1.74559
O15350	TYFDLPQSSR	35.9	40.4	51.2	54.6	44.7	23.3	23	20.6	19.1	19.9		4.42092	3.4165	-1.09872
O43684	RYPTSIASL	32.5	30.8	28.5	27.6	32.4	17.3	21.9	15.2	14.6	16.1		4.41935	3.41613	-0.834941
Q9HAY2	EPQHWPVQY	38.4	28.8	46.5	40.4	31.9	13.9	18.6	13.2	10.8	10		4.41612	3.4141	-1.48388
Q9NVV4	ETAIPFRSR	33.7	28.8	37.9	36	36.8	21.9	21	16	13	15.4		4.41055	3.41091	-0.988385
Q15011	FPFRPRPVQNF	20.1	16	18.8	25.2	24.3	6.4	8.1	7.9	5.8	5.1		4.41111	3.41091	-1.64853
P11142	IPTKQTQTF	64.5	63.4	71.1	81.2	63.3	41.2	46.7	36.5	28	31.4		4.4033	3.40484	-0.902173
O75410	DFSKISIVR	50.5	54.5	62.9	74.5	64.1	25.5	38	29.7	29.8	28.1		4.40153	3.40425	-1.02038
Q5W0H4	EVEGKMVSR	32.9	27.2	38.5	38.65	39.8	17.7	18.35	19.2	14.55	17.4		4.39464	3.39971	-1.02176
Q86WA8	TPLGGEIMF	83.3	65.5	87.2	55.4	47.2	14.4	16.4	11.2	22.4	15.4		4.39518	3.39971	-2.08512
Q8N9N2	SGGKPLEV	41.5	42.4	43.3	37.6	44.8	23.8	32.7	26.9	26.9	26.7		4.38988	3.39613	-0.613463
Q7Z2T5	MPGKTAIEL	52	59.4	68.5	71.2	62.1	30.9	44	33.2	28.3	31.9		4.38476	3.39217	-0.896049
P60709	QVITIGNERFR	24.7	23.8	29.3	35.1	34.8	14	11.8	10.4	12	9.4		4.38354	3.39213	-1.35853
P11216	FPDKVAIQL	101.9	78.5	100.6	106.4	98.7	53.2	68.8	64.5	53.6	52.4		4.37974	3.38949	-0.732817
G3V2M4	QAVGGGLLY	41.8	47.3	46	60.5	50.1	24.6	27.3	30.5	23.4	23.4		4.37845	3.38936	-0.927292
Q8TCU6	QYVTQINRL	17.9	19.1	19.6	20.6	21.2	9.1	11.5	10.6	11.2	9.9		4.37597	3.38803	-0.911847
Q9NP77	NVYDFKTTY	46.3	42.3	53.1	61.3	52.3	23.8	32.3	26.2	27.6	25.2		4.37213	3.38535	-0.918166
Q9UQ35	YPTVDSNSL	33.6	29.3	41	43	34.6	17.2	19.4	18.1	12.9	10.9		4.35849	3.37285	-1.2092
E5RGR3	RPAPVEVSY	41.6	38	47.8	49.2	48.2	28.8	30.3	27.3	28.2	28.5		4.35638	3.37191	-0.651618
P52948-5	NPFGSTSGSLF	84.8	64.9	104.2	55.4	61.2	12.4	20.5	16.3	15.9	13.1		4.35525	3.37191	-2.24423
Q96PU8	YPIEPSGVL	33.8	34.8	34.6	36.7	34.1	23.7	27.5	21.1	24.3	21.9		4.35395	3.37175	-0.5542
P35232	TYLPAGQSVLL	91.9	81.1	82	53.4	68.1	25.6	35	32.3	31.3	18.9		4.35198	3.37092	-1.39563
A5YKK6	FPQYPDKEL	37.2	31.5	38.1	37.7	31.7	20.6	24.8	17.2	15.6	17.9		4.34759	3.36766	-0.874606
Q9NYV6	ITNKYQLVF	97.9	77.5	90.1	105.3	83.9	52.6	60.6	60.8	47	50.8		4.3445	3.3657	-0.74237
Q5SQL3	TAAAATLSL	29.2	23.7	27.6	28	20.7	14.1	13.5	12.3	12.3	10.6		4.3339	3.35736	-1.04077
Q9Y6Y0	RYNPENNTW	26.5	28.9	40.1	36	32.4	15.8	16.3	10.3	15.3	12.7		4.33443	3.35736	-1.21917
A0A1B0GU45	SPAHDNIAF	36.9	32.3	43.7	48.2	36.4	18.3	23.2	16.8	17.6	15.9		4.32538	3.34997	-1.10529
P52701	HYPPVQVLF	75.4	71.3	89.8	86.7	77.8	44	57.5	46.1	45.7	30.9		4.32206	3.34776	-0.838816
P20592	FPSNESSVSSF	27.5	31	33.1	23.7	28.1	9.1	16.6	14.2	6.2	7.4		4.32029	3.34711	-1.42243
Q92628	EYFVPLSR	24.5	28.3	27.2	32.6	25.6	13.3	17	13.4	12.4	16.4		4.31869	3.34663	-0.930705
Q9Y6Q9	DGFLFVVNR	36.8	31.4	38.6	27.2	22.4	8.9	10.8	11	12.3	9.8		4.31712	3.34617	-1.56663
Q53HC5	NVTGIVQVY	54.8	59.6	68	64.8	57.4	35.5	41.6	44.1	42.6	33.6		4.3079	3.33806	-0.625794
A0A0J9YXA0	HPLEVGLAL	85.8	77.1	79.1	77.9	73	48.2	63.3	52.6	45.9	40.3		4.30272	3.33399	-0.650504
Q9UPN7	DALGADESLLNR	15.3	16.9	19.4	18.4	18.5	6.2	9.2	9.3	7	8		4.29127	3.32474	-1.15654
D6REE5	TNYGIPQRALR	27.9	28.8	32.3	39.3	40.6	13.5	18.3	14.5	14.1	12.6		4.29215	3.32474	-1.2102
A0A1B0GU06	FPGPFEEEM	31.8	27.8	26.5	30.5	24	15.8	17.8	13.8	13.5	16.3		4.28332	3.31789	-0.864924
Q9UIQ6	EKKYFAATQFEPLA	76.6	63.7	77.9	68.3	68	28.6	45.4	50.7	29.5	33.8		4.28018	3.31585	-0.915053
Q15785	SAYEALEKY	30.2	32.5	24.5	37.5	37.3	13.7	18.3	14.1	12.7	12.5		4.27449	3.31125	-1.18402
Q01082	HPDQAQAIL	59.4	64.3	65.6	72.9	70.5	46.6	50	37.7	33.3	38.3		4.27263	3.31048	-0.692278
Q9Y573	KYIEGVSDF	121.1	121	145.8	129	129.6	76.7	102.9	86.1	71.3	68.9		4.26937	3.30831	-0.671526
Q70J99	RSVFPLSV	55.2	53.6	61.9	69.9	58.2	36.2	42.6	28.9	25.6	28.6		4.26355	3.30357	-0.884077
P35573	KYTEITATY	50.1	55.5	59.1	49.7	60.2	36	39.9	26.7	27.4	34		4.26011	3.30121	-0.743636
A6NF31	QPAPELAVF	114.3	107.4	116.7	109.4	97	82.7	87.5	68.9	80.7	76.4		4.25699	3.29917	-0.459498
Q8NI38	AAAEVLQVY	44.2	50.5	53.2	48.9	50.5	37.1	33.2	36.4	29.1	27.3		4.23138	3.27464	-0.600505
F8WAN9	GYSEHFVEF	134.6	113.7	140.9	109.1	119.9	60.8	85.8	82.6	61.4	53.3		4.21738	3.26171	-0.846085
Q8TAS1	KYGPVVSLL	132	111.5	138.4	137.3	133.5	96.7	102.3	79.9	78.8	84.2		4.20952	3.25492	-0.5627
Q8NFU3	EPAAFQALY	46.2	54.2	58.2	59.5	51.1	34.3	35	39.4	37.3	35.7		4.20832	3.25478	-0.56712
O14682	LPASPSVSL	53.3	54.7	56.9	69.6	67.5	33.1	40.4	39.2	31.4	29.3		4.20538	3.25291	-0.800445
Q9NVI1	FYQPKIQQF	41.9	37.6	53.3	46.2	45.7	24.7	28	29	20.9	22.2		4.19881	3.24741	-0.848382
O75376	YYEKQFPEI	57.6	64.7	66.4	71.9	65.1	39.7	52.8	40.7	36.7	39.7		4.19495	3.24474	-0.635905
Q75V66	DAWKLTTQY	37.4	30.1	43.3	35.9	35.8	17.7	24.1	20.3	17.9	15.1		4.19402	3.24474	-0.940379
P42768	TPTPFFHTF	57.6	56.8	63.4	74.9	68.5	41.8	44.6	39.1	38.9	42.2		4.19071	3.24248	-0.636632
P04406	KRVIISAPSADAPM	64.7	51.8	69.8	59.6	58.4	36.6	43.2	30.9	25	33.5		4.18756	3.24038	-0.846765
P55072	YPVEHPDKF	46.7	43.3	51.7	45.7	46.8	33.5	35.4	27.3	28.7	23.5		4.18362	3.23854	-0.65825
Q14739	HPNYLGDLIM	50.4	42.3	54.5	42.1	43.1	23.9	31.4	27.8	27.3	20.9		4.18445	3.23854	-0.823743
Q9HBH0	FPEHYAPSVF	35.1	36.4	44.8	35.4	43.7	25.8	22.3	22.3	20	16.1		4.18177	3.23774	-0.875577
Q92522	VQNDTLLQV	73.8	60.7	90.8	92.1	74	40.2	44.8	36.8	42.6	40.4		4.17989	3.2369	-0.934428
E7EMG9	EGFGDWSQR	53.1	55.2	76.4	69.7	49.4	26.6	30.9	22.7	29.9	26.1		4.173	3.23105	-1.1574
P17844	EANQAINPK	69.9	64.5	87.8	87	75.3	45.1	53.6	40.8	39.6	43		4.17008	3.23027	-0.791774
P39019	TVKDVNQQEFVR	19.1	18.2	25.2	25.7	23.6	11.2	11.5	7.6	7.6	7.5		4.16912	3.23027	-1.30016
P60709	SYVGDEAQSKR	14.9	16.7	17.9	24.5	20.7	7.9	5.9	5.6	3.9	5.4		4.17113	3.23027	-1.72231
Q9UK53	LPIDPNEPTY	63.6	58.3	71.1	50.7	69.2	31.1	39.2	37.9	30.2	21		4.16609	3.22828	-0.97305
E9PH18	DYYEVLGVQR	23.3	23.7	29.8	25	24.8	10	15.8	14.5	9.5	7.9		4.1612	3.22442	-1.13363
Q9HC96	FPAADSSLF	28.7	27.6	32.3	25.6	29.1	15.9	19.4	19.2	17.2	18.1		4.1547	3.21908	-0.674251
Q16531	HVIDVKFLY	69.3	46.8	50.3	44.2	51	19.6	30.4	17.1	19.6	13.9		4.15382	3.21908	-1.37873
Q8IYH5	LPVEHVNQL	50.8	35.9	50.4	48.1	44.3	27.6	30.4	22.4	20.9	21.4		4.14785	3.21413	-0.903359
P62714	KYGNANVW	254.7	230.6	313.8	208.5	237.4	130.9	158.1	100.3	132.2	106		4.14167	3.20897	-0.988458
A0A0A0MRM9	KEAETPQA	30.6	34.9	18.1	20.4	27.4	6.2	2.1549	4.4	4.6	8.6		4.13449	3.20281	-2.33989
A0A0A0MT00	TPAEPVQYY	17.9	19.7	18.2	19.7	19.1	9.5	12	9.2	5.5	9		4.11252	3.18185	-1.06552
H0YMC0	KPWAPLQDSEVY	196.7	145	230.9	124.5	132.2	42.2	53	40.8	43.2	30.5		4.10916	3.1795	-1.98357
Q8WUH6	IGGKSLEV	40.3	35	39.6	26.9	37.2	17.9	22.6	18.4	15.2	15.9		4.10188	3.17372	-0.991963
P10412	SELITKAVAA	110.5	100.3	96.1	41.6	109	14.1	20.8	10.7	14	15.8		4.10136	3.17372	-2.60114
P84090	NPNSPSITY	53.5	51.6	71.4	82.2	60.9	26.7	34	25.3	24.9	28.4		4.09815	3.17151	-1.19807
Q9UKT9	MPLLKEVPR	41.8	40.1	50	54.3	53.3	26.1	32.8	26.6	22.6	23.9		4.09462	3.17021	-0.859488
A0A087X0W9	SPPIIVGEEY	22.3	21	24.4	27	22.7	12.4	15.4	12.5	9.9	12.9		4.09285	3.17021	-0.89572
Q86XI2	IYQQIIQTY	41.5	29.2	38	29.6	33.2	18	19.7	18.7	15.5	13.9		4.09295	3.17021	-0.999159
A3KFL1	EVGDIVVGR	24	16.6	25.4	24.9	21.7	11.1	7.7	9.1	5.1	11		4.09428	3.17021	-1.35563
Q9NX55	KEIQSSNLETA	154.6	136.4	174.4	166.3	169.8	104.5	127	95.4	83.6	95.1		4.09002	3.16837	-0.664706
A0A0A0MTC1	LPSSVISAI	55.9	54.3	56.2	49.1	60.1	34.3	43.1	27.6	33.2	24.7		4.07251	3.15185	-0.758589
Q8NC51	ETQPPVALK	93.4	87.6	99.7	131.3	106.3	58.7	63.7	55.3	54.3	46.4		4.06815	3.14848	-0.896628
H0YJ83	SYLLQSTEL	54.8	48	63.3	59.4	49.9	32.4	38.4	31	24.4	35.2		4.06253	3.14482	-0.770888
P62136	IIGRLLEV	33.6	31.4	26.2	12.3	27	2.3	4	2.9	3.63804	2.82094		4.0628	3.14482	-3.05899
J3QL15	ETNEIANANSR	17.3	13.9	19.9	20.8	21.5	6.8	8	4	6.1	8.8		4.05868	3.14196	-1.47067
Q08AF3	LPESTHVEF	51.4	50.3	55.6	54.5	57.7	35.2	44.4	40.4	34.9	32.9		4.05086	3.13554	-0.521088
Q53T59	YAAASLPPLPRK	54.3	42.9	58.5	65.6	50.8	21.4	36.7	26.2	22.7	24.1		4.0503	3.13554	-1.05347
Q08211	NAARDFVNY	17.8	15.9	21.3	24.2	19.4	6.9	8.2	9.6	8.5	8.7		4.0466	3.13281	-1.23464
C9JSM2	TYKQVVDLI	148.4	123.3	155	146	146.7	75	115.2	87.1	72.1	63.7		4.04386	3.13104	-0.800303
Q8IZT6	IPISPISPAF	15.9	13.6	17.6	12.2	12.3	3.5	5.3	4.5	3.1	5.65228		4.03443	3.12258	-1.69903
V9GYN7	DYYEILGVSR	24.8	16.4	29.2	22.1	19.5	6.6	7.6	9.7	6.5	4.7		4.03017	3.11929	-1.67396
Q15149	QPDEKSIITY	35.1	29.3	34.9	32.1	32	22.3	20	19.9	19.5	25.1		4.0281	3.11819	-0.613496
O95140	RTSMGILVV	40.1	27.2	47.6	44.6	36.7	17.1	20.3	12.6	16.7	15.2		4.01862	3.10985	-1.26039
F8VP44	LYDPVISKL	125.2	70.1	88.9	94.6	84.3	26.9	52	20.9	30.1	23.8		4.01784	3.10985	-1.59121
Q5UE93	SFSTVTNTF	43.8	45	41.7	45.2	44.6	18.5	33	25.8	26.3	14.3		4.01478	3.10775	-0.901906
P05198	EVLINNINR	18	18.6	20.1	23.6	17.5	7.4	11.5	10	8.3	7.2		4.00881	3.10274	-1.13927
Q12874	VEFEELLKA	34.4	28.4	38.3	20.7	36.2	12.8	12.5	12.8	9.2	8.1		4.00659	3.10148	-1.51197
E9PPN7	VPEEGGATHVY	67.4	63.9	84	83.4	64.5	36.9	52.2	39.2	36.9	39.1		4.00208	3.09792	-0.830075
Q9Y6W5	KFYTDPSYF	234.2	208.8	265.8	236	232.3	141.4	195.4	159.6	142.3	150.9		3.99778	3.09457	-0.576043
F6TDL0	YPVHAQMPSL	26.15	22.9	30.05	34.85	28.7	14.9	15.15	16.4	13.1	11.8		3.99122	3.08896	-0.999494
M0R0S1	IYYVDVQKF	32.6	28.9	31.8	21	29.5	11.4	16.7	13.8	15.2	10.7		3.98487	3.08356	-1.08471
B3KTM8	EVAPPEYHR	94.4	91.4	105.2	127.3	108.3	69.6	71.9	65.1	66.8	63.1		3.98331	3.08294	-0.646101
P49754	AYINHLVER	32.9	30.1	36.6	39.7	33.9	22.2	24.4	21.5	20.5	22.9		3.97994	3.08052	-0.635395
Q9BZD4	VYGIRLEHF	68.2	69.9	93.6	76	84.8	48.9	54.9	41.9	39.8	35.4		3.97759	3.07911	-0.829299
P12270	QTIQGILER	49.2	39.4	51.6	48.1	51.5	28.1	33.1	34.1	25.6	32.4		3.96993	3.07238	-0.645474
E9PC90	FAFVTDNTY	59.4	49	60.8	38.8	44	24.9	26.5	25.7	23.5	18.5		3.96209	3.06549	-1.08125
Q9UQ35	SPRVPLSAY	14.1	12.2	13.6	17.3	16.2	7.4	4.9	5.3	2.9	2.9		3.95807	3.0624	-1.64927
Q9Y217	EPAVVSLEY	85.3	71.3	92.1	82.5	78.4	48.6	64.9	55.6	45.5	43.8		3.94822	3.05441	-0.66461
H0Y650	HDITDWVV	63.4	55	82.3	63.8	51.8	34.6	35.6	24.9	25.7	20.5		3.94839	3.05441	-1.16253
Q9UBB4	IPVFLRHAEL	60.6	51.4	64.7	64.7	59.2	39.9	47.8	35.9	37.9	32.1		3.94678	3.0539	-0.634766
Q92575	EDLNIRVER	44.6	35.9	48.1	52.6	48.7	29.7	28.1	26.5	28.8	28.4		3.94393	3.05198	-0.700204
P39023	KFIDTTSKF	63.8	42.2	60.1	59.4	59.2	28.6	40.1	28.7	23.7	25.9		3.93784	3.04681	-0.953626
E9PP11	LPADVSPINY	26	25.2	30.3	23.3	27.9	17.1	16.7	15.9	13.7	10.8		3.91899	3.02889	-0.838677
P46783	EFQFRGGFGR	33	27.1	32.6	36.6	27.3	19.5	20.7	14.5	14.8	15.2		3.91595	3.02861	-0.88665
O95243	YPIELHGIGKY	34.6	25.7	33.5	30.3	27.2	13.7	20.5	14.2	18.1	14.3		3.91645	3.02861	-0.904985
Q96N46	YPVPANTSASF	14.8	15.4	16.7	12.5	13.7	6.9	6.7	5.6	5.8	2.8		3.91753	3.02861	-1.39479
J3KNN5	EMKFPAAILR	26.7	30	33.7	30	30.1	19.6	22	20.2	19.4	16.6		3.91387	3.02743	-0.621857
Q9Y4C8	VVDGHKLEV	71.5	49.5	79.9	81.7	68.3	34.7	43.1	34.8	33.4	30.9		3.90652	3.021	-0.988126
Q9HBU6	YGNKTELLV	118.6	120.5	132.2	170.5	130.8	81.3	90.4	75	71.1	69.6		3.90529	3.02068	-0.795925
Q00653	QPFGGGSHM	32.4	37.6	26.1	37	39.7	18.1	21.4	13.7	18.8	16.9		3.90337	3.01967	-0.958848
I3L2R6	TAVPTLLKY	42.9	39	52.3	56.3	48.1	27.2	32.4	24.9	20.1	20		3.90244	3.01965	-0.93729
O00411	SVSEVVVNR	22.4	22.9	25	28.2	22.5	14.3	16.4	9.9	10.5	9.2		3.90015	3.01826	-1.00478
P37268	AEKYQTVIA	73	76.9	90.8	58.2	80.9	45.4	50	42.1	36.7	35.5		3.894	3.01404	-0.856913
Q96CS3	DPVGDIVSF	63.7	49.2	64.9	41	48.2	25.4	28.1	28.1	20.1	24.6		3.89322	3.01404	-1.07999
P20273	FPEDEGIHY	19.4	16.3	21.6	25	25.7	10.3	10.6	7.6	9.4	7.8		3.89401	3.01404	-1.24077
O95628	KLNPNFLQL	35	27.9	36.2	30.9	37.3	15.5	22.8	21.9	18.1	16.2		3.89189	3.01361	-0.824051
Q5JSP0	IPMSDPQVL	25.65	27.05	26.55	31.6	26.55	14.3	17.95	13.75	11.65	19.45		3.8858	3.00842	-0.833579
P18463	HPISDHEATL	50.8	50.9	70.8	70.2	69.6	33.7	39	33.8	33.8	29.1		3.88341	3.00693	-0.882499
Q16864	QSIPAVLEI	35.7	27.2	42	22.6	22.4	7	8.7	5.6	9	5.4		3.8802	3.0046	-2.07
A0A087WU65	ELLGINNNR	14.2	15.7	16.7	19.3	16.7	8.3	9.2	7	7.6	7.7		3.87603	3.00133	-1.05337
Q587I9	LPWGGGTAL	8.2	9.7	12.3	12.3	10.4	24.9	37	26.2	24.6	22.3		3.8698	2.99598	1.35162
P04406	ALQNIIPASTGAAK	31.9	28.6	28.1	34.6	31.4	21.5	18.5	18.1	16.5	22.8		3.86136	2.99211	-0.666547
O60264	EPNSTKFVF	47.2	44.9	48.8	58.9	42.7	27.7	34.4	31.4	30	27.7		3.86121	2.99211	-0.681527
Q9BUI4	ETLKRNVNK	152.2	151.6	189.4	195.3	166	114.8	127.3	103.2	96.4	83.4		3.8628	2.99211	-0.702488
Q99460	QAIEDMVGY	50.2	55.6	59.2	65.5	54.9	36.8	42	35.4	24.9	25.5		3.86154	2.99211	-0.794021
H7BXY3	TINDIVHVV	49.5	46.3	57.5	68.2	49.4	28.1	36.4	26	21	24.5		3.86326	2.99211	-0.994154
C9JXA0	NPYSNDILEY	20.4	16	21.6	13	14.4	3.8	7.9	4.4	2	3.7		3.86063	2.99211	-1.96991
K7EJ66	FPYQVGTEL	44.7	42.1	56.2	33.9	40.4	20.9	24.5	22.6	20.2	16.2		3.85774	2.99064	-1.05757
O60306	VPLSEPVTM	23.5	27	19.1	29.2	25.4	10.4	16.1	10.9	8.4	9.2		3.8574	2.99064	-1.17516
P30685	EAGSHIIQR	61	54.3	83.2	75.4	63.3	28	44.7	35.3	30.2	30		3.85058	2.98552	-1.00343
H0Y7W6	YVQELKQER	34.8	29.7	38.8	45.7	34.5	15.8	24.6	17.9	15.2	15.7		3.85055	2.98552	-1.04066
Q9H583	ETFIPVIR	37.2	34.5	41.7	43.1	35	28.1	23.8	24	17	20.5		3.84847	2.98431	-0.755924
P46379	ESIAAFIQR	31.1	26.9	32.3	36.6	29	18	21.9	16.9	12.3	13.7		3.84545	2.98216	-0.912918
Q9Y6H1	EPARPDITY	24.9	23.2	27.2	30.4	24.6	17	16.8	15.9	12.5	13.7		3.84129	2.97938	-0.779665
Q15800	APFGMEAEY	35.9	36	31.1	42.9	36.4	20.3	23.8	24.2	19.6	13.7		3.84093	2.97938	-0.843414
Q9NU22	LPVEGGKGGEF	28.7	32.7	36.1	43.9	32.8	18.5	21.3	16.8	12.9	18.3		3.83902	2.97832	-0.988452
P05388	VPHSIINGY	38.8	34.5	36.5	27.9	35.9	14.8	26.2	16.9	14.1	15		3.83799	2.97815	-0.99668
P20273	SPLSTLTVY	65.6	62.3	68.4	73.2	71	49.7	56.8	39.9	38.4	41.7		3.83665	2.97768	-0.588144
E7EQS8	AYFKQSSVF	51.6	51.2	58.6	50.2	61.5	36	42.5	28.6	24.4	29.7		3.83147	2.97335	-0.760578
Q16695	MPKDIQLARR	96.2	107	130.7	144.9	123.7	74.2	80.9	63	58.9	60.6		3.83057	2.9733	-0.835646
Q9H7P9	EILELLNQR	33.6	21	28.8	27.9	29.6	10.9	14.7	17.7	11.3	12.4		3.82932	2.97291	-1.07244
F6R6G4	EIFPDIKAR	48.8	41.2	52.3	44.4	51.3	26.5	38	26.2	25.1	21.8		3.82597	2.97042	-0.790481
Q659A1	FYVGHIDAF	25.8	26.3	35.5	28.7	31.2	16.5	18	17.1	18.5	13.4		3.81654	2.96184	-0.820867
Q460N5-1	DYIITGGGFLR	31.1	23	27.4	17.9	20.3	9.3	10.1	10.3	5.4	6.4		3.81562	2.96177	-1.52824
F8W8Z9	MFRIEGLAPK	25.5	29.3	33.2	29.2	35.5	17.9	21.4	16.2	14	16		3.81167	2.95866	-0.836704
K7ENW2	LPVSKPESY	28.6	32.1	38.6	40	39.4	20.7	23.9	20.5	16.1	16.3		3.81072	2.95856	-0.874066
P50995	HLVAVFNEY	40.7	43.5	41.5	47.1	50.3	23.3	35.9	24	23	18.7		3.80464	2.95416	-0.836917
Q05D32	NYIKDLNIL	111.8	86.2	113.5	79.1	83.3	46	58.2	51.9	46.3	28.8		3.8051	2.95416	-1.03544
Q8WVV9	SVSPVVHVR	54.5	51.2	64.3	77.8	71.7	38.1	29.2	31.5	32.9	38.8		3.8007	2.95106	-0.906044
A0A087X253	NINLIVQKR	13.3	16.1	14.6	13.8	13.7	6.2	5.8	5.3	8.1	7.3		3.7899	2.9411	-1.12865
F5GX71	RPVEEIVTF	59.1	54.1	59.5	56	53.3	42.6	49.6	43.2	40.3	41.7		3.78705	2.93909	-0.375343
O60502	LFDDIDHNM	24.9	20	33.5	22.5	21.7	6.8	12.4	10.1	8.5	5.7		3.77993	2.93281	-1.49487
Q5JR04	TYYPPPRLR	38	36.6	47.9	44.3	42.7	27.9	31.2	23.9	21.8	26.5		3.77323	2.92695	-0.674083
Q14562	EPNAWRISR	21.9	22	21.1	14.5	22.9	11.4	9.5	9.7	6.3	6.8		3.76816	2.9227	-1.22851
Q92621	LPSADSVQY	135.8	136.5	152.5	164.6	146.9	98.2	127.6	99.7	98	98		3.76203	2.91819	-0.497626
Q06547	SPLHLAAQY	48.3	36.2	45.2	50.3	44.9	25.6	33.9	28.6	24.1	22.9		3.76199	2.91819	-0.735256
W0Z7M9	DLNEKIAQR	99.3	105.7	130.2	127.2	126.3	72.1	92.2	61.1	56.1	67.9		3.75088	2.90791	-0.752653
H7C124	KITEPFLVV	96.6	83	107.7	112.4	119.6	72.4	72.6	57.6	56	62.3		3.74904	2.9069	-0.694444
P52948-5	GINPHVLQI	31.5	29	39.5	44.5	37.5	17.4	22.8	19.1	18.1	19.6		3.74397	2.90266	-0.907882
Q9UNK0	DALSSIISR	22.4	25.4	27.3	18.8	26.6	9.8	16.4	11.1	8.7	8.1		3.74212	2.90163	-1.15533
E7EQS8	NAVKDFTSF	93.7	82.3	112.7	119.5	105.2	61.1	76.3	55.6	53.9	53.6		3.74	2.90033	-0.772718
G3V207	EYGFISQTL	73.9	56.8	79.7	48.7	51.5	26.7	33	28	26.4	21.7		3.73628	2.89743	-1.19357
Q6NZY4	LPQPSSIVL	35.4	37.1	35	30.8	28.1	16	23.7	19	16.4	9.8		3.73531	2.89728	-0.970819
Q9Y5X2	MPQGNPLLL	36.3	30.8	45.2	30.9	29.3	14	18.8	16.3	19.3	15.7		3.7306	2.89339	-1.03642
O14562	FPLDSTGSEL	36.3	40.2	43.1	42.1	35.8	25.8	30.1	30.5	26.1	27.3		3.72608	2.88968	-0.498488
O15427	VPPVFVVSY	70.4	58.1	65	37.9	42.3	16.3	25.4	19.5	20.2	13		3.72447	2.88889	-1.53574
G5E9L0	LPTADIAQF	58.5	55.2	59.4	48.9	43.6	29.2	38.9	35.1	31.1	25.6		3.72239	2.88762	-0.732085
A0A0G2JH37	RSAEVTLEV	30.3	26.2	29.8	34.7	26.4	41.3	50.9	43.2	40.6	43.1		3.71866	2.88469	0.571853
Q13547	EYSKQMQRF	22.3	22.8	25.6	15.9	25.5	10.1	13	10.5	6.8	7.6		3.71498	2.88183	-1.22368
Q9UPQ4	EVLAHEIERL	26	22.5	27.2	30	25.7	9	13.4	18.8	10.1	14.9		3.71346	2.88111	-0.989062
H7C0E5	TTVEGLITR	13.4	16.2	20.1	20.7	21.6	7.9	9.2	6	7.6	6.9		3.71146	2.87993	-1.2909
P28070	DYADFQYLK	11.6	13.9	18.7	18.6	15	4.7	6.7	5.1	6.3	4.9		3.70972	2.87899	-1.48988
P15104	DFSAGVANR	16.7	17.3	21.6	19.5	17.1	8.6	12.1	9.1	9.2	9.2		3.69536	2.86624	-0.935734
P36956	FVYGEPVTR	18.9	22.1	25.3	30.4	25.3	12.4	13.5	12.6	11.6	10.1		3.69569	2.86624	-1.01905
Q5JXR6	KYDSTAIYL	227.7	111.9	205.9	180.1	141.4	45.5	84.9	35	60.5	43.4		3.68591	2.85759	-1.68682
Q12882	AYSAKIALF	50.2	29.9	48.4	45.5	37.6	18.5	24.2	21.1	21	19.8		3.6833	2.85577	-1.01646
P20036	VFPKEPVEL	90.3	77.5	37.4	65.7	50.6	6.2	24	13.4	9.7	4.6		3.68194	2.85521	-2.47318
Q14240	KETQALVLA	127	121.2	132.6	133.8	139.9	99.5	115.8	84.2	82.8	88.4		3.67795	2.85208	-0.475585
Q00653	SPTDVHKQY	89.5	86.8	98.4	117.4	111.9	62.6	76.3	54.4	56.3	64.6		3.67643	2.85208	-0.681741
Q9H3C7	SEKGGQPLP	140.5	147.5	160.8	59	148.1	35.4	44.3	28.9	33.5	27.9		3.67707	2.85208	-1.94794
Q16695	ELLIRKLPFQR	40.4	33.7	44	36.8	40.5	22.1	28	25.4	16.7	26.4		3.67341	2.84986	-0.720326
F6VDE0	EYVANLTNL	62.9	54.9	73.7	69.4	52.5	34.2	43.9	39	27.3	37.1		3.66911	2.84635	-0.788036
Q08477	QEKPSEYIA	70.3	61.4	75.5	60.1	68.5	41.4	40.5	47.8	49.9	53.1		3.66525	2.84327	-0.529131
P04406	QNIIPASTGAAK	40.8	43.4	47.3	58.9	43.6	30.4	31.4	25.5	25.9	24.6		3.66138	2.8402	-0.763933
Q99832	LPIGDVATQY	51.6	45.3	60.3	63.8	50.1	24.7	39.6	33.2	23.4	22.1		3.6485	2.82811	-0.92281
Q01085	VFPEKGYSF	59.5	52.9	58.3	64	62.7	35.7	51.2	33.2	30.8	36.4		3.64753	2.82791	-0.667054
Q14289	RTDDLVYL	41.9	25	50.4	35.9	33	11.4	18.9	6.9	13.3	8.8		3.64632	2.82749	-1.65075
H3BQQ2	DYAYLREHF	64.4	75.3	85.3	85.4	81.9	48	61.2	55.5	49	42.5		3.64315	2.8251	-0.614687
O75410	VPVSTINHAF	12	11.8	13.7	10.2	16.1	3.2	4.9	5.2	4.3	3.8		3.64236	2.82509	-1.57595
F8WJN3	IYADVGEEF	23.3	21.9	23.1	27.9	21.2	40.5	59	44.5	43.4	36.9		3.63916	2.82267	0.933997
Q9Y5Q9	EAFLDVGEY	74	57.6	67.9	47.1	42.9	28.1	28.2	28.3	19.4	22.1		3.63781	2.82209	-1.199
D6R992	EGLPRLVSR	34.4	35.4	33.3	23.2	36.2	19.6	20.1	18	15.6	14.5		3.63466	2.81972	-0.888147
D3DWI5	NAWVDKEIF	14.9	12	14.8	11.9	13.5	6.5	6.8	6	4.5	5.6		3.63388	2.81972	-1.1905
O00116	IPIGGGTSVSY	34.2	34.2	43.6	39.9	35.8	23.5	27.3	24.6	15.9	20.4		3.62353	2.81014	-0.748799
E7EWP2	SYFDEIQQR	19.8	16.8	27.2	24.5	22.3	11	11.5	10.5	10.9	10.1		3.61741	2.8048	-1.03432
Q13283	QSYGNVVEL	54.2	53	61.4	65.2	64.1	43.2	44.4	38.8	26.6	32		3.61517	2.80356	-0.687303
Q8WYJ6	KESIPFAVV	206.5	194.2	230	121.2	212.3	95.1	112.2	90.4	75.8	81.7		3.61463	2.80356	-1.08283
A0A087WYJ0	HSKLFTDASSR	46.9	46.6	59.6	65.4	64	33.4	34.2	32.4	25.2	36.9		3.61108	2.80078	-0.801367
Q9H832	NPYHNEPGF	24.8	24.7	19.6	13	28	5.1	8.4	8.9	5.1	4.6		3.61017	2.80063	-1.77817
Q13561	LPEDDQAEF	35.9	38.7	50.8	54.8	47.6	24.3	30.6	22.8	23.4	22.6		3.59997	2.79119	-0.880922
P52701	EIPENFTTR	27.2	22.1	23.9	27	39.7	11.6	12.4	8.8	7.1	11.5		3.59645	2.78844	-1.44456
Q9UQE7	LPQEAFEKY	62.4	52.4	62.4	71.7	60.3	37.6	48.6	42.6	43.7	39.7		3.59042	2.78317	-0.543116
Q9NV96	TYNYPVHYF	45.7	39.2	51.7	36.7	50.3	21.5	32.6	23.8	24.6	17		3.58459	2.7781	-0.90391
Q6PIY7	GYIERPQLI	52.4	48.7	52.6	60.1	60.3	34.1	45.9	35.4	29.6	32.8		3.57488	2.76939	-0.624447
A8K727	WYMDNPQNL	29.8	27.3	33.8	33.4	33.1	18.9	24.5	20.4	18.6	14.6		3.5721	2.76939	-0.698379
O75530	NAIKESYDY	95.9	98.3	110.8	135.5	113.7	71.5	84	61.5	57.2	59.9		3.57345	2.76939	-0.730127
Q71RC2	SPVFMQPVY	70.3	58.45	87.6	60.85	56.35	31.65	44	34.05	30.45	32.5		3.57268	2.76939	-0.950053
K7EKH7	RFDEAYIYM	18.6	12.3	26	20.2	18.8	8.7	6	3.3	3.6	6		3.57398	2.76939	-1.79686
P50453	ELKELSFIR	50.2	44.3	55.2	61.9	49.7	32.5	40.6	32	28.8	32.3		3.56678	2.76633	-0.652787
E9PKH8	FPAEPMKGPIAM	62.3	47.2	89.45	64.25	57.65	25.15	33.1	27.8	22.05	28		3.56692	2.76633	-1.23723
Q9Y3B4	LPYKITAEEMY	45.05	32.9	45.15	23.25	30	10.15	16.5	12.1	10.7	6.55		3.56769	2.76633	-1.65494
P47897	HPLDPIDTVDF	45.1	46.6	44.2	23.4	38.1	11.8	17.3	21.6	11.9	9.2		3.56164	2.76269	-1.45907
Q07666	IPLPPPPAPETY	37.1	27.9	30.8	26.3	20.7	4.8	16.2	10.6	12.4	4.1		3.56236	2.76269	-1.56989
H7BYJ1	EVMGTGAVR	18.4	14.2	21.2	20.3	16.8	9.5	10	8.2	9.1	8.9		3.55961	2.76141	-0.992086
H0Y2Y8	SPQPPSFTY	26	28	29.6	48.6	30.7	12.4	6.9	12.3	8.5	11.7		3.55668	2.75923	-1.65296
O95466	EYERSLITR	28.6	28	30.3	35.4	32.1	21.3	21.5	22.5	17.6	21		3.55038	2.75408	-0.571477
I3L4X2	ETNIVAVERL	20.3	18.4	25.1	23.1	21.8	13.3	14.7	12.1	12	11.9		3.55005	2.75408	-0.764208
Q8N3U4	MPEQIVIHAL	72.9	52.4	77.7	59.8	51.3	31	39.4	36.8	26.2	24.1		3.54813	2.7529	-0.995872
Q5SRE5	DFVGVHQER	54.7	58.6	62.6	72.3	56	42.6	48.2	38.6	37.7	37.6		3.54726	2.75278	-0.571509
O00443	RTFDEFQEL	28.9	31	33	28.2	28	13.7	22.8	16.8	13.5	20.9		3.54281	2.74907	-0.765632
H7C5L3	ESSKPPILR	37.7	35.2	52.2	51.4	50	24.7	30.3	22.5	22.6	23.1		3.53666	2.74365	-0.878509
P20674	ASTVRILEV	16.3	15.6	18.3	17.3	15.2	9.4	10.8	9.7	7.9	8.1		3.53505	2.74278	-0.849393
P13639	RYFDPANGKF	70.1	68.9	82	66	84.3	52.9	60	47.2	50.3	48.7		3.5152	2.7244	-0.519076
Q9HBU6	HWDPQEVTL	117.3	90.1	100.2	57.3	76.2	30.1	43.7	31	40	19.7		3.51521	2.7244	-1.42302
P35573	EFFQVDVNK	34	29.4	32.8	37.7	39.6	23.7	25.2	18.6	20.6	23.4		3.51444	2.72437	-0.637892
Q5VTR2	DASLLIVNR	23.4	19.5	18.1	21	18	9	13.8	12	8.5	9.9		3.50798	2.71864	-0.910502
Q9Y6Q9	FVSENVTQY	41.9	35.6	52.9	55.4	45.1	27.1	28.7	24.1	28.7	23.8		3.50641	2.71781	-0.802365
Q6VY07	HPNEGALVL	50.4	58.1	59.3	68.1	64	42.7	47.3	43.2	39.4	38.9		3.5027	2.71482	-0.503824
I3L1V1	FPSPGPVAL	45.3	47.9	53.2	55.4	43.1	26	40.8	28.8	23.5	26.5		3.49032	2.7039	-0.750182
Q14318	EYSEAIPILR	31.9	37.2	44.1	50	40.8	22.8	26.6	24.7	16.8	21.9		3.49041	2.7039	-0.854802
P52597	GAAGVHFIY	56.8	54.2	60.5	64.1	61.3	45.7	48	43.7	32	36.2		3.48932	2.70362	-0.530137
H3BR94	DLANVRVGR	68.9	69.8	84.7	92.2	84.9	56.9	60.3	54.4	52.2	47		3.48848	2.70351	-0.564575
Q86X76	QAGAEILTY	45.7	48.5	56.6	63.6	51.8	36.9	39.8	28.4	28.2	31.6		3.48353	2.69974	-0.690919
Q9H0H5	HVIENSNAF	34.8	33.3	32	15.5	33.2	9.3	13.1	11.7	10.2	9		3.48327	2.69974	-1.48117
Q9HB58	QVVDKVTQR	36.5	45.3	47.5	41.2	48	28.9	34.6	21.7	24.5	20.6		3.48247	2.69966	-0.745796
O75083	KYAPSGFYI	73.1	63.3	83	80.8	82.8	47.9	62.1	50.2	36.7	45.4		3.48146	2.69937	-0.66055
P67870	DVYTPKSSR	32	30.5	38.9	41.2	31.5	20.1	25.3	21.1	18.9	21.5		3.48017	2.6988	-0.703654
Q9H2D1	VYENVSHFL	43.6	45	51.8	57.9	45.5	26	35.9	34	29.9	22		3.47859	2.69794	-0.722052
Q9UDX5	YANEVGEAF	118.3	116.6	147.6	147.6	138.6	96	107.6	94.9	93.4	93.4		3.47713	2.69719	-0.462482
P39656	VPFDGDDIQL	70.2	50.5	77	32	44.4	14.4	16.3	15.7	6.1	10.3		3.47504	2.69582	-2.12587
H3BNZ4	QPAPSSTSGSY	29.2	23.2	30.9	28.6	33.6	18.6	17.4	16.5	14.6	20.7		3.47385	2.69534	-0.728726
V9GY86	KPNETSPSF	9.8	13.7	17.6	17.5	17.4	6.2	6.29183	4.2	2.7	5.3		3.47129	2.6935	-1.62197
Q9P2K3	LPDKTIASL	29.8	24.1	31.7	33.1	26.2	18.2	20.1	15.6	17.2	19.1		3.4669	2.69124	-0.683858
E9PL69	SPVSKGILQY	34.1	33.7	42	46.2	41	25.8	25.6	17.5	25.3	25.5		3.46714	2.69124	-0.718772
P60900	IADISQVY	70.1	48.3	64.6	47.9	50.5	25.1	39.4	19.7	29.8	24.5		3.46717	2.69124	-1.02274
O95835	HPFFKTIDF	34.9	27.6	32.6	28.2	32.7	14	24.7	18.4	17.5	13		3.46568	2.69111	-0.832543
O95067	DLASPLIGR	12.5	13.2	18.2	14.4	11.6	6.6	4.8	6.4	4.5	4.5		3.46535	2.69111	-1.38306
P32248	SAAKSWVF	68.9	56.2	86.7	74.6	68.1	36.4	51.4	30.7	43.4	41.5		3.46304	2.6902	-0.801466
P08670	REYQDLLNV	52.7	54.6	66.5	34.8	61.6	23	30.5	25.1	28.4	20.3		3.46309	2.6902	-1.0858
Q13409	FPVGDVNNF	56	53	66.8	66.9	55.2	43.4	44.6	42.4	32.2	34.5		3.46138	2.6893	-0.5959
Q9UBH6	QPAPAWTTF	47.7	36	53.9	31.5	32.2	16.7	18.4	18	18.6	11.8		3.46074	2.6893	-1.2695
P22090	DANGNSFATR	14.9	7.4	15.3	17.6	14.9	4.3	4.4	2.6	2.40709	3.3		3.45982	2.68909	-2.04328
Q9BTE3	HPLGIVQGF	18.3	19.2	18.3	13.5	20.5	7.8	12.2	6.1	7.5	5.9		3.45198	2.68195	-1.18486
Q8N3C0	SYGKINILL	135.5	100.1	137	97.6	108.6	63	82.5	70	71.8	64.3		3.451	2.68166	-0.71913
P17014	HPGDQAYEF	51.3	48.5	52.2	56.6	55.5	35.9	46.5	37.1	40.1	34.4		3.44996	2.68132	-0.445028
P63220	EFVDLYVPR	31.6	28	42.2	42.9	36	23.2	22.1	16.5	13.6	14.6		3.44869	2.68075	-1.0056
H0Y7W6	EVEGRLPAR	59.6	64.6	76.8	92.7	87.9	43.6	46.3	35.6	32.4	48.3		3.44258	2.67533	-0.888017
Q9BSC4	SEINSLPTI	73.8	66.4	69.8	28	67.2	20.4	23.1	21.8	15.4	15.7		3.43937	2.67282	-1.66265
H7C367	QPGSFEYEY	39.4	33.4	36.3	32.2	26.6	18.1	22.2	23.9	16.1	17.2		3.43552	2.66967	-0.784128
O60711	EMQAKVAVR	47.7	45.5	59.8	65.6	54.1	30.9	41.9	30	27.7	27.5		3.42258	2.65948	-0.78739
Q9Y520	AYSVEHNQL	17.6	20.1	21.4	22	25.8	10	14.5	12.6	8.3	8.4		3.42396	2.65948	-0.990584
Q96N46	FVNPGVVEF	15.7	14.3	20.8	13.2	13.8	3.5	8.9	6.1	4.5	2.7		3.42349	2.65948	-1.598
Q96A65	DYDPLVVKL	100.4	85.7	68.7	35	72	13.1	25.6	18.6	20.7	12.3		3.42285	2.65948	-2.00239
Q9UNH7	ELIDFKTRR	29	27.6	31.2	42.7	43.7	17.5	18.9	15.6	11.5	16.9		3.41494	2.65253	-1.11548
G3V5V3	DYMKTTSNF	38.9	36	46.1	45.4	33.3	20.8	30.5	24.9	20.7	20.2		3.40437	2.64264	-0.770093
Q9UHA2	EVNQETIQR	9.6	12.9	14.1	14.9	14.3	4.7	6.7	5.6	3.6	5.6		3.4011	2.64007	-1.32852
O95999	EMFLPLRSR	36.9	36.2	50	26.1	43.5	18.9	21.8	17	15.4	14.5		3.39963	2.63996	-1.13735
Q8TCG2	NAFLDDPEF	56.4	40.2	51.3	32.7	30.8	15.5	13.5	21.9	17.2	12.5		3.40024	2.63996	-1.39112
P43490	VPVSVVSDSY	55.3	49.3	47.3	32.1	56.8	25.5	30.2	20.6	26.1	20.2		3.39746	2.63847	-0.973876
Q16531	TYLDNGVVF	115.3	87.5	132.7	73	86.1	42.5	53.1	43.8	47.7	36.1		3.39655	2.63825	-1.14793
B4DUR8	IPVDISDSDMM	38.3	49.8	53.9	52	48.8	32.6	33.6	33.5	20.9	21.3		3.392	2.63437	-0.774894
Q6P0Q8	EEFYHLLEA	33.5	30.1	40.3	36.6	30.3	19.5	23.6	24.3	18.1	22.9		3.38977	2.63282	-0.655943
O00472	EFIDPLMNK	21.3	16.1	23.3	27.2	21.7	10.4	12.2	13	9.7	9.8		3.38594	2.62967	-0.992124
B4DJG1	SPEDFVYQF	78.2	47.8	79	42	35.3	12.1	11.5	9.8	16.5	5.6		3.38428	2.62869	-2.34667
Q68DK2	KYSEIQQLL	34.9	33.9	40.6	33.4	32.6	28.5	24.3	25.1	22.7	23.8		3.38225	2.62858	-0.495662
P48595	IYGEKTYAF	42.5	41.7	51.7	49.3	50.2	29.7	38	34	24	27.5		3.38324	2.62858	-0.619698
P78347	EGLPEGIPFR	13.7	13.1	22	14.2	16.2	5.8	7	3.6	5.3	6.6		3.38214	2.62858	-1.4847
P25205	TYAKQYEEF	39.5	46.5	44.3	35.9	50.1	23.5	34.6	24.7	25.2	20.2		3.37923	2.62633	-0.754637
O14977	VYGSFASKL	62.9	54.1	61.8	26.7	50.2	15.8	23.9	20.6	17.3	11.8		3.3771	2.62488	-1.51611
Q9BXS6	ESIDQYIER	35.2	34	37.6	37.6	37.7	21.6	32.3	21.9	18.3	20.1		3.37352	2.62223	-0.673168
Q9Y2H1	TYKRFEGLTQR	39.8	36.9	43.5	51.8	47	25.5	35.2	22.6	21.3	22.9		3.37311	2.62223	-0.780434
H7C1I7	NYQNVVHKL	35.8	33.7	37.8	45.4	40.2	30.2	25.2	23.6	22.3	17.9		3.3696	2.61943	-0.694469
Q9NP73	VPEPFSTESF	41.6	32.2	43.3	18.8	29.6	8.8	13	11.1	12.5	8.3		3.36898	2.61943	-1.62384
Q9NR09	TAIENATVAF	23.6	20.8	24.4	27.2	21.3	14.7	15.3	11.8	8.2	15.4		3.35732	2.60883	-0.84284
B5MD00	MPEPTVLSL	40.8	27.2	40.9	26.7	25.2	12	15.7	14.6	15.1	12.3		3.35704	2.60883	-1.20604
Q96T58	TPTLPSITY	112.4	83	128.9	73.8	71.9	33.3	44.1	45.7	38	31.3		3.3481	2.60122	-1.28855
P49754	TEILQKDAA	34	30.7	36.1	16.1	39.4	10.9	13.2	9.6	11.5	10.1		3.34812	2.60122	-1.49897
Q9NQ25	NFSSPILAR	19.8	18.2	16.9	23.7	21.2	14.7	7.2	9.9	5.9	7.3		3.34277	2.59655	-1.14911
P52333	MAYEPVQR	22	21.9	28.6	22.6	25.5	13.2	18.4	12.5	13.5	10.3		3.3412	2.59564	-0.828746
D6RBW1	MPGCDYSLF	14.4	10.8	14.1	11.2	8.2	2.9	4.4	4.5	3.4	2.5		3.33989	2.59499	-1.72961
P30685	KWAAVVVPSGEE	55.4	39.3	59.8	43.5	44.4	31.8	31.2	26.1	25.4	26.9		3.33759	2.59335	-0.777608
P46379	SAVDVHINM	20.7	22	23	25.5	23	16.6	14.6	16.4	11.1	12.1		3.33178	2.5882	-0.689741
Q9NYV4	TVIKPLVEY	76.2	59.5	66.8	78.8	75.1	49.6	58.3	50.2	43.1	40.6		3.33029	2.58737	-0.559683
E9PR30	QETVAQIKA	27.9	31.2	37.4	10.9	30.1	5.4	6.8	7.3	3.3	5.6		3.32044	2.57817	-2.27547
Q14469	YPGQPHPAL	31.4	32.2	30.3	35.7	38.7	18.9	27.8	21.4	19.9	21.2		3.31866	2.57705	-0.624062
P61221	FVVEHDFIM	26.3	25.5	21.9	26.1	28.8	18.5	16.1	18.5	12.2	12.3		3.31702	2.57607	-0.728762
P08133	LDIITSRSNRQR	57.4	56.5	64	68.2	70.4	47.7	50.2	44	32.9	42.1		3.31332	2.57492	-0.545175
Q99627	FALVSQAY	60.2	57.4	63.7	63.3	66.3	34.5	55	41.1	30.3	41.7		3.31326	2.57492	-0.617816
G3V1E0	GYMEGYYTF	31.5	22.6	36.6	21.3	23.1	12.4	11.3	13.5	10.9	7		3.31328	2.57492	-1.2939
P35222	QESKLIILA	191.5	188.1	185.4	51.9	196.9	34.9	41.5	28.1	31.4	25.4		3.3137	2.57492	-2.33493
P26358	FVVEQVESY	48	43.7	46.5	29.5	42.1	20.3	27.5	28.3	20.7	18.1		3.30906	2.57188	-0.868636
B0QY90	RYQDAIRVF	16	19.4	24.1	20	23.3	11.6	13.8	7.4	7.2	5.7		3.30856	2.57188	-1.16957
Q92734	YTQPGPGYR	11.5	13.5	12.3	16.4	16.7	2.6	4.6	7.59683	5.24995	6.96185		3.30828	2.57188	-1.38216
Q02080-2	EPLRPGPAL	21.5	15.4	25.2	21	26.1	10.4	14	9.5	9.4	8.9		3.30486	2.5691	-1.06485
P09601	EVIPYTPAM	27.9	22	32.9	18.2	22.1	10	14.3	10.6	9.2	7.7		3.29286	2.55775	-1.24881
Q9NQZ5	ISAKPLEM	39.35	33.9	45.75	49.05	40.55	24.45	32.7	26.15	23.4	22.35		3.28505	2.55058	-0.692809
C9JMV9	IYTRLLPAL	22.9	19.5	27	19.3	21.3	11.8	15.1	13	7.7	9.1		3.28198	2.54816	-0.956083
Q04323	LPDGTSLTQTF	42.2	24.6	45.7	25.6	28.8	13.3	11.6	14.9	9.4	6.1		3.2806	2.54742	-1.59363
H0YBZ2	GRLDKLTVTSQNLQ	39.6	31.7	38.6	42.9	46	25.9	30	23.9	17.3	17.8		3.27915	2.54662	-0.790939
Q9NX57	GAAAIILTY	42.1	41.7	49.9	35	31.2	19	27	18.8	25	22.1		3.27395	2.54206	-0.837068
P50990	EVISKLYAV	32.9	28.7	38.8	43.2	34.5	21.6	25.1	22.8	18.6	16		3.27248	2.54123	-0.774717
P16188	DMAAQITQR	21.1	15.8	20.3	12.3	17.8	8	9.9	7.8	5.6	6.3		3.27125	2.54076	-1.21525
F8W6N3	LPAFLDNHNY	13.4	11.1	15.7	10.6	10.6	5.1	4.6	5.6	4.9	3.5		3.27073	2.54076	-1.37335
Q7KZF4	LPAQATEYAF	58	45.3	58.3	38	35	19	29.4	20.8	20.7	21.5		3.26504	2.5357	-1.07445
J3QRW1	EALGIAQPK	15.1	18.2	26.2	24.1	20	11.4	8.3	9.2	6.6	10.6		3.26126	2.53255	-1.16819
Q9C037	APIDEAFESY	66.3	53.7	74	41.8	44.4	25.8	29.3	29.6	24.4	18		3.2573	2.52924	-1.14049
P61160	FPEHIFPAL	71.6	56	84.8	58	51.2	30.6	42.6	30.3	34.1	22.8		3.25288	2.52545	-1.00359
A0A087WYX8	LPSAVLQSM	79.4	64.8	95.5	86.7	70.6	43.8	63.3	46.9	44.4	41.6		3.25125	2.52445	-0.726105
F1T0I1	MPFYNPAQL	41.4	40.5	46.3	35	32.6	23.5	29.95	25.35	22.25	18.05		3.24808	2.52259	-0.717207
Q12789	ESLDKTSHSVGR	100.2	102.3	80.4	58.2	94.4	44.1	57.3	49.1	43.9	40.9		3.24856	2.52259	-0.888171
Q96I76	LPELNPPVL	26.6	21.6	31.8	20.8	14.9	8.7	11.8	5.5	8.1	5.8		3.2475	2.52259	-1.53593
Q9Y573	EIGNMITSR	11.7	11.2	15.9	13.7	13	6.7	3.9	4.6	6.3	7		3.24621	2.52194	-1.20053
O43709	ETEARKYVR	47.4	54.6	59.6	67.5	59.1	40.4	42.5	44	35	37.8		3.24267	2.51952	-0.529236
Q9UBB4	ETAPRTIFQR	20.2	19.4	26	23.8	24.7	16.9	14.2	11.5	9.8	12.2		3.24253	2.51952	-0.820693
Q53FT3	IPFPEGMGGSVY	142.1	121.4	153.3	101.4	100.5	66.9	80.5	81.6	57.9	49.8		3.23895	2.51656	-0.877776
Q9Y4D1	EELRDIPQA	12.8	16.9	16.7	13.1	20.5	6.1	7.8	8.1	4.9	7.8		3.23732	2.51555	-1.20506
Q15262	TAAAALPAF	62.7	67	67.3	82.2	69.8	53.7	54.7	49	54.2	53.7		3.23245	2.51131	-0.395602
Q15181	SPFHDIPIY	62.6	47.8	66.9	65.1	60.4	35.8	51.4	36.8	35.5	33.7		3.22125	2.50074	-0.64827
A0A0A0MRM8	FPFETSSY	68.3	58.5	69.2	50	56.1	30.9	43.7	46.5	32.1	29		3.2197	2.5003	-0.729503
P08574	HSMDFVAYR	22.65	22.5	28.8	30.15	22.55	16.25	17.85	13.45	11.75	10.9		3.21895	2.5003	-0.851304
Q659A1	KFDPVGEIL	85.4	46.1	95.7	67.1	66.2	28.4	43.4	21.4	29.4	22.3		3.21931	2.5003	-1.31494
J3QTR3	GRTLSDYNIQKEST	22.4	21	29.6	22.9	26.6	17.1	16.2	11.8	10.6	13.2		3.21801	2.49998	-0.830206
Q9UIQ6	HPNLTSMTF	19.7	12.4	21.1	20.1	15.5	25.1	32.5	28.3	27.3	31		3.21275	2.49534	0.69944
Q96Q05	FPLQPGKVATF	33.8	28.2	40.2	36.2	32.2	21.9	25.6	23.3	18.1	21.8		3.20507	2.4889	-0.623962
Q2TAL8	IPQGQQQSY	10.3	10.8	13.6	10.9	10.8	3.4	5	4.7	6.2	4.3		3.20558	2.4889	-1.25691
Q8IV04	RSLPFPTVL	40.7	34.7	45.2	47.9	36	30	29	26.5	25.3	26.9		3.20194	2.48701	-0.570572
Q9Y255	FTWNINHAR	59.7	61	86.1	68.8	67.8	48.2	51.2	30.3	35	35.8		3.20244	2.48701	-0.776288
P62906	ESLIKQIPR	19.7	23.4	29.3	22.9	20.3	13.1	15.3	14	10.6	9.6		3.18923	2.47552	-0.884907
Q8TEL6	TYPNTYIF	53.8	42.6	56.2	49.6	35.5	24.8	36.6	21	22.7	18.4		3.1897	2.47552	-0.944631
P46940	DIYDRKNMPR	41.1	38.1	46	40	38.4	31.6	34.9	28.7	26.9	28.5		3.18367	2.47242	-0.435016
P04406	AKRVIISAPSADAP	47.3	44.4	48.2	41.9	50.7	37.8	37.2	31.3	24	27.5		3.18455	2.47242	-0.559134
P31939	ESKDTSLETR	35	38.1	47.2	51.6	46.5	25.4	33	24.5	16.5	24.3		3.18383	2.47242	-0.820127
P62273	LYWSHPRKF	38.7	26.2	37.1	38.4	32.6	20.4	24.7	17.3	21.3	11.6		3.18441	2.47242	-0.860224
B5MDF5	VWDTAGQEKF	8.3	6.6	8.7	6.7	7.8	15.6	28.6	15.2	22.7	19.1		3.18237	2.47173	1.40935
P17900	NYRIESVLSSSGKR	30.7	25.3	30.7	33.9	33.4	16.6	24.2	18.8	10.4	17.7		3.18035	2.47092	-0.812282
P50570	DFLPRGSGIVTR	12.2	12.9	19.5	19.8	16.6	7.5	7.5	5.7	7.5	6.8		3.18048	2.47092	-1.21057
Q9Y4C2	LPTENVDKM	15.1	15.5	18.8	16.8	16.6	10.3	11.7	7.4	7.3	5		3.17463	2.46581	-0.989583
Q14586	IYDKTSVLF	140.5	62.1	154.6	117.5	95.4	26.8	60.8	20.6	35.7	25		3.17177	2.46415	-1.75505
Q70UQ0	SEGGKTPVA	40.1	37.8	28.9	12.6	40.7	5.9	9.7	6.6	8.3	7.3		3.17176	2.46415	-2.08252
Q16842	TYAPVKSFL	101	92.8	106.6	119.8	117.7	73.2	93.3	72.3	62.8	58.2		3.16993	2.46293	-0.580143
P13639	LPSPVTAQKY	33.6	34.3	34.4	42.3	35.2	19.9	30.9	22.5	19.6	17.1		3.16713	2.46073	-0.708889
Q13619	SFETFINKR	24.7	21.2	26.4	29.7	21.6	15	18.2	14.5	13.9	13.5		3.16607	2.46041	-0.718794
C9JYJ0	TAYGIKAQR	27.3	32.3	40.6	40.5	42.1	22.9	25.4	19.3	17.1	21.2		3.16559	2.46041	-0.787563
C9JZT2	NYIGLINRI	29.9	24.4	36.9	31.1	26.5	16.3	18.1	21.3	16.2	11.7		3.16232	2.4581	-0.8318
Q92499	QGYSDFINR	24.8	30.8	27.4	41.5	30.5	19.6	16.5	15.2	15.6	16.9		3.16149	2.4581	-0.887246
P57740	IPRTPSSFR	21.3	16.2	23.2	26	23.9	12.9	15.3	10.8	10.2	10.4		3.16181	2.4581	-0.891967
Q9Y520	SEKEATPVV	33.8	38.3	37.3	21.4	48.1	17.2	15.8	14.4	13	17.3		3.15489	2.45211	-1.20317
P42768	VYSTPTPFF	62.8	40.5	67.6	34.7	32.5	13.7	12.1	11.8	20.8	9		3.15237	2.45018	-1.82075
O75489	EPVELAQEF	36.6	29.5	37.9	40.8	37	24.3	30.1	23.5	21	21.1		3.1489	2.44731	-0.599318
Q99614	FVQNPNNNR	27.4	27.8	25.9	28.2	26.9	17.9	24.2	16.4	14.7	15.6		3.14738	2.44692	-0.617095
P04792	SPAVAAPAY	66.7	56.1	77.5	84.3	66	50	52.1	37.3	32.2	37.9		3.14695	2.44692	-0.742876
P63092	KEAIETIVAA	220.1	189.5	205.8	73.5	212.8	53.2	75.2	61.7	51.8	48		3.14672	2.44692	-1.63709
O60287	YYSHLEGARF	39.1	32.7	46.5	43.8	46.7	29.4	31.7	22.6	22.9	18.8		3.14583	2.44662	-0.735584
Q15437	DAQEILQAR	13	12.8	16.4	13.2	15.6	9.1	8.1	6.8	4.7	5.2		3.14389	2.44528	-1.06653
Q9H422	LPYPSSATL	27.9	30	33.3	39.2	33.6	19.7	26.7	19.4	16.3	17		3.14011	2.44209	-0.726739
O43660	HPYPPGPGVAL	14.1	12.2	18.5	21.8	17.1	8.4	9.1	3.8	5.6	6		3.13385	2.43642	-1.34714
Q96RT1	YPTPYPDEL	84.1	66	102.2	60.8	65	27.2	41	45.2	43.1	24.7		3.13088	2.43404	-1.06118
Q5VTR2	QLQERVESSRR	22.2	21.4	28.3	24.6	24.3	15.1	18	14.5	15.6	17		3.12683	2.43375	-0.590946
P43405	KYLEESNFV	63.6	62.2	80.9	90.7	72.7	48.6	53.1	46.7	44.7	51.3		3.12882	2.43375	-0.598671
Q00653	ELAERLGLR	66.5	56.1	80	86.9	71.9	52.1	50	37.3	36	45.7		3.1291	2.43375	-0.708897
A8MPV4	YPDALITNY	39.3	35.2	47.4	29	28.6	14	20.2	23.6	14.2	16.1		3.12532	2.43375	-1.02677
O00303	DALSTVLQY	84.6	53.5	71.9	43.2	49.7	24.2	30.5	30.1	20.4	19.2		3.12621	2.43375	-1.28386
D6RG13	SYAQHQQVR	19.8	17.7	23.8	33.4	20.1	7.6	9.1	8.7	8.9	11.7		3.12636	2.43375	-1.31942
P51665	LPDVSLQEF	142.8	102.5	150.8	71.8	66.8	28	34	35.2	24.2	26.1		3.12686	2.43375	-1.85801
Q6P1K2	IYDKFIAQL	114.3	47.9	105.3	54.8	59.1	10.7	18.7	11.4	17.6	14.4		3.1296	2.43375	-2.38929
P33552	EPEPHILLF	194.7	147.4	129.1	58.8	92.5	14.4	27.4	15.7	33.5	11.2		3.12531	2.43375	-2.60668
Q9HB71	NVQVHFTER	38.2	35.4	48.4	52.4	51	23.4	30.1	21.6	29.2	30.5		3.1217	2.43073	-0.741667
P23511	TAEGQTIVY	81.6	85.3	104.1	108.1	90.1	66.8	77.1	64.8	51.7	55.8		3.12054	2.43015	-0.569366
A5YKK6	KQLAVYEEF	47.2	39.5	51.6	63.5	44.9	28.3	31.6	32.3	28.6	31.4		3.11771	2.4279	-0.696789
P52292	EAVWAVTNY	25.6	17.6	32.7	14.8	16.3	3.2	7.3	3.6	6	5.98383		3.11609	2.42687	-2.03638
E9PN04	NVVKLLGEQY	47.3	45.7	56.4	72.6	51.8	30.1	39.4	30	27	27.3		3.11462	2.42597	-0.832067
A6NHR9	TAADSFEF	14	12.8	14.9	14.9	11.8	5.2	8.2	8	3	6.9		3.11166	2.42361	-1.12783
P40429	EGINISGNFYR	12.7	10.1	10.6	7.9	6.8	2.2	1.7264	3.1	2.04176	3.00897		3.1111	2.42361	-1.99376
Q99873	EIFGTIGMR	24.9	17.7	25.3	16.8	20.3	9.9	14.4	10.5	9.2	8.7		3.11023	2.42332	-0.994514
P26641	FPAGKVPAF	59	56.5	59.3	75.9	56.5	42.7	50	38.3	39.9	40.5		3.10904	2.42271	-0.539203
Q8NB78	EVPDPTKYFVTR	37.4	33.8	47.1	35.1	32.7	20.4	28.8	23.6	17.3	17.4		3.10745	2.42169	-0.791741
Q86UE8	AFDLTEQRY	52.9	31.8	63.2	52.7	38.7	23.1	27.7	14.1	18.4	21.3		3.10578	2.4206	-1.19394
Q15424	DAYWPEAKR	16.7	14.8	23.9	17.4	13.3	6.5	10.1	6.1	5.9	6.4		3.10513	2.42052	-1.29866
X6R6S3	SPTTIQVTY	57.4	57.3	70	59.7	60.6	44.8	52.9	46	46.2	49.1		3.10165	2.41861	-0.351799
P23458	KYLATLETL	99.9	91	115.5	96.9	100.2	70	86.5	79.2	62.7	57.7		3.10149	2.41861	-0.499709
E5RIM3	DPFTGNSAY	17.2	14.6	15.6	16.7	11.8	6.1	10	7.9	7	7.8		3.10209	2.41861	-0.968043
A0A087WUE9	VYTEAIADI	39.4	34.4	38.6	27.7	32.5	21.2	27.1	20	21.3	15.3		3.09896	2.41665	-0.718418
A2VDJ0	HPVAKILHAY	83.95	83.85	99.85	106.4	96.05	70.65	78.5	57.2	60.95	46.7		3.09435	2.41261	-0.582203
Q96HR3	ETVQDIVYR	48	50	66	76.6	63.3	37.2	43	31.7	31.6	32.4		3.09378	2.41261	-0.788841
O94952-1	LPGEVLEY	42.5	50.3	46.1	29.4	48.3	20.2	32.9	22	21.4	19.1		3.09287	2.41226	-0.905892
F5H6A7	FPHDNVEDL	42.3	39.4	54.6	43.9	46.9	29.9	34.9	32.8	22.7	29.8		3.09067	2.41064	-0.597404
G3V1Q4	TIIEVNGKRVR	26.2	27.3	37.3	35.2	36.6	19.4	24.2	17.1	15.7	10.9		3.08845	2.40899	-0.897274
O75475	VDITTPKA	54.7	48.1	48	19.4	70.7	15.2	10.2	9.5	8.3	13.4		3.08671	2.40782	-2.08956
P40227	LYISEGLHPR	34.5	34.4	47.6	45.1	37.2	29.9	24.4	21.5	21.6	26.9		3.08595	2.40762	-0.677491
B5ME19	NAKALSTLR	34	34	39.8	54.5	49.2	21.4	28.8	17.6	19.9	10.5		3.08292	2.40515	-1.10686
H7C3R6	LYKFSADEF	49	39.6	53.2	27.2	47	11.8	26.1	21.2	23.6	17		3.08212	2.40492	-1.11537
P46087	DLAQALINR	22.7	18.2	22.6	24.1	24.9	9.8	18.1	13.5	10.1	8.8		3.08075	2.40411	-0.899695
J3QTR3	GRTLSDYNIQKE	23.9	25.1	33.6	29.4	40.4	18.3	16.7	13.1	14.8	16.4		3.0766	2.40053	-0.94247
E7ET17	MPEDLVEAL	59	43	48.5	45.5	36.6	31.3	32.8	20.2	26.6	22.2		3.07532	2.39981	-0.805341
Q8TEU7	TPEDLNTIY	37.7	37.2	39.3	48.7	37.7	31.4	28	28	21.6	27.5		3.07325	2.39921	-0.555421
F6RP06	IYNGDMEKI	36	38.6	50.2	54.8	40.7	20.6	31.2	27.1	26.8	23.8		3.07351	2.39921	-0.766517
G3V4E4	YDDIAYSEDNPTPG	34.8	28.1	39.6	18.9	25.8	12.6	14.3	14.6	11.5	9.8		3.07303	2.39921	-1.22894
Q9UNZ2	RISDIRLFI	14.5	15.2	18.6	17	16.3	5.8	11.4	7.9	6.5	10.7		3.07055	2.39729	-0.947911
H0Y714	ELKLVFPGAQR	15.8	14.7	18.6	19.2	15.2	8.5	9.8	12	6.8	7.6		3.06707	2.39437	-0.901501
E9PIV2	YYEEQHPEL	52.7	45.3	58.8	65.1	54.7	36.9	45.2	28.3	31.3	37		3.06034	2.38819	-0.630262
P55060	KSQDNVIKV	41.2	39.8	50.1	61.8	47.7	30.6	35.8	23.2	22.8	21.3		3.05895	2.38736	-0.847637
Q96QE3	VYNAVSTSF	34.4	27.9	39.2	36.3	39.2	25.8	26.9	23.3	23.3	21.7		3.05654	2.38551	-0.548742
Q9Y283	TVVDVLTSY	72	60.7	86	69.5	54.6	35.1	51.9	43.2	40	29.8		3.05407	2.3836	-0.777367
A0A140T985	WPDDLQNHTF	75.5	53.5	74.7	21.3	42.2	8.4	12.9	8.5	9.8	4		3.05314	2.38322	-2.61552
Q96C00	RELETSGGGISA	69	64.6	69.9	39.4	67.8	34.6	39.7	34.3	39	34.1		3.0492	2.37983	-0.773964
Q8IZD2	LPLPTPATVY	59	57.8	66	48.2	53.6	34.8	47.7	40.1	38.9	30.1		3.04591	2.37717	-0.570838
F8WJN3	EFEEIMNRNR	21.7	26.1	34.3	33.7	30.9	19.6	19.3	14	16.3	13.9		3.0452	2.37717	-0.819948
P62913	EAMRWFQQK	12.5	9.5	17.3	13.4	15.1	4.8	7.9	5.3	0.973424	2.5		3.04487	2.37717	-1.65873
Q9P016	EAYPDHTQF	51.8	48.5	59.1	64.9	67.2	42.2	45.8	37.7	38.4	39.6		3.04411	2.37696	-0.51705
Q14566	EVTDYAIAR	22.7	24.3	32.6	39.9	30.3	10.9	17.7	13.4	13.9	17.5		3.04099	2.37439	-1.02919
Q5SZL2	KYLADLPTL	103.3	99.7	130.4	118.4	94.3	68.9	90.1	78.9	68.4	63.5		3.03749	2.37197	-0.56242
F8WEF8	EIMEVAKER	35	27.1	41.2	40.9	36.7	21.1	28.9	15.4	19.1	18.7		3.03747	2.37197	-0.809749
Q96GW9	DALGGLLNR	14.7	18.3	19.5	19.3	15.8	10.9	11.3	8.8	11.2	10.4		3.03104	2.36664	-0.735868
X6R2S6	IYGYVAEQF	46.6	41.9	63	44.7	37	23.2	31.1	29.2	21.7	21.9		3.03145	2.36664	-0.875604
P24941	IPLPLIKSY	77	64.2	62.3	53.7	64.5	34.8	54.8	38.2	35.5	24.4		3.02976	2.36591	-0.777287
O95067	EIGNRVTTR	22.6	20.4	18.6	22.7	25.9	13.9	15.6	13.7	7.8	12.5		3.02829	2.36499	-0.795296
P52292	LPIVTPAL	44.7	41.6	53.3	45.2	40.6	26.2	39.5	24.1	25.5	18.5		3.02685	2.36409	-0.752409
P46379	RESFSLVQV	50.6	48	49.4	14.4	53.3	9.7	12.9	14.6	13.1	6.2		3.0205	2.35828	-1.9327
P17275	YPTTTISY	54.5	59.2	63.9	66.7	61.6	43.3	55.6	41.7	37.7	45.8		3.01602	2.35435	-0.448917
Q5SZ64	RPITVSYAF	36	28.1	39.8	35.9	37.1	17.6	30.7	18.4	15	19.5		3.01506	2.35394	-0.805725
Q13576	MPHEELPSL	48.8	50.7	62	49.4	46.8	29.7	44.2	36.5	29.7	28.1		3.01207	2.35204	-0.615515
Q12802	QFFQRILER	50.1	46.3	58.1	68.9	59.7	39.5	43.6	34.8	30.3	34.9		3.01252	2.35204	-0.62868
P41235	LPLDDQVAL	49.7	38.5	53.3	45.2	38.8	34	34.1	25.9	25.8	24.2		3.0107	2.35121	-0.647059
O15397	DEYQFFTQA	37.9	23	36.9	23.4	29.3	14.5	14.4	14.6	18.9	11.3		3.00953	2.35058	-1.03003
Q9HC16	EPWNNLPKY	22.2	15.3	19.5	11.8	12.4	5.5	7.3	7.7	3.8	3.1		3.00876	2.35035	-1.5673
C9K0U5	NIKNSSVPR	38.2	37	53	57.1	50.3	28.9	34.5	24.4	17.7	21.9		3.00389	2.34602	-0.886974
Q8N0X7	EFQIPGRTR	37	39.4	41.9	51.1	46.4	30.4	34.9	28.3	23.1	26.8		3.0012	2.34387	-0.588644
J3QLR8	ETVGSIFSR	43.2	34.8	43.4	43.6	43.4	32.8	35.3	27.8	25.1	27.9		2.99825	2.3424	-0.485012
Q03001	EAMQAAVQY	30.2	28.5	34.5	32	26.2	21.4	24.8	19.8	15.6	16.4		2.99882	2.3424	-0.627512
Q13620-1	KPAELIAKY	21	17.1	22	21.6	26.3	9.8	11.7	11.9	14.7	14.7		2.99811	2.3424	-0.782195
R4GMW8	QYVDFHNQL	34	34.4	40.7	36.9	44.9	26.9	30.1	25.5	25.6	18.7		2.99507	2.33989	-0.590262
O95466	GENPKTTSP	73.1	76	81.1	48.9	87.1	42.3	55	39.2	34.8	34.4		2.98738	2.33274	-0.83209
Q8ND90	QAAMPQVSY	55.55	55.45	54.9	72.75	65.4	46.55	44.45	41.2	39.25	47.05		2.98626	2.33215	-0.476675
O00754	LPALGFSTY	44.7	34.3	55.2	36.6	32.8	17.9	25	21.6	24	19.9		2.98539	2.33182	-0.909373
Q8N5I2	YPYEAPPSY	42.5	45.7	56.3	38.3	48.8	26.8	36.5	31.5	31.3	27.9		2.98285	2.33024	-0.588705
A0A024RAC6	LPLPAIQANY	23.5	18.4	22.5	12.4	15.4	6.6	8.1	9.3	8.7	7.4		2.9824	2.33024	-1.20116
J3QLK0	VFDEAIRAVL	51.3	28.6	68	39.4	31.1	13	17.7	6.3	9.4	12.5		2.98221	2.33024	-1.89063
A0A0C4DG89	EYSEAAITIR	7.4	10.5	10.5	13	12.8	3.9	3.4	4.2	3.8	-1.47104		2.97523	2.3238	-1.9706
Q9UMZ2	KPLSFSAVF	44.1	38.3	47.1	44	40.9	29.4	37.9	23.4	21.4	29.5		2.97036	2.32142	-0.598484
Q9H8K7	TYIDKSTQL	60.8	50.7	69.9	53.9	64.5	39	50.6	39.7	36.7	30.1		2.97058	2.32142	-0.612411
A0A0U1RQC9	TYSPALNKMF	54.25	43.55	63.65	59.45	46.55	28.1	44.15	32.2	31.05	27.35		2.97187	2.32142	-0.715725
Q9H4L5	VSNGTYLEL	24.8	18.6	27.8	30.2	26.1	16.1	13.6	11	12.7	18.5		2.97009	2.32142	-0.826434
P40227	EVNSGFFYK	25.1	28.8	42.7	40.6	33.2	19.1	22.1	17.4	17.9	16		2.96968	2.32142	-0.8814
A2ACR1	QPFAIGGSGSTFIY	49.5	28.1	52.4	27.6	27.6	12.8	14.9	10.7	14.3	7.3		2.97077	2.32142	-1.62605
Q9HC16	DTWVLLNQR	16.8	15.7	23.1	8.9	13.5	5.1	5.1	3.6	5.2	3.6		2.96777	2.32005	-1.78715
P41229	MPVLEQSVL	48.35	45	52.1	56.55	48.85	38.95	44.45	35.55	35.2	36.85		2.96509	2.31999	-0.393252
Q9BRQ0	SPFPGPDPGF	86.4	80.4	100	69.3	75.1	52.6	64.3	60.3	49.8	39.2		2.96559	2.31999	-0.62733
Q9Y255	HVLTEDIVHR	10.1	8.1	11.6	8.9	11.1	4.4	5.3	1.77244	2.5	3.6		2.96518	2.31999	-1.50283
M0R271	SELLQLVSP	39.9	32.4	40.4	13.8	25.7	9.1	8.5	10.6	8.7	8.3		2.9663	2.31999	-1.75157
Q99460	VYDLLKTNL	76.9	27.7	75.3	52	33.4	6.3	16.1	4.4	10.3	9.2		2.96642	2.31999	-2.51854
H3BUK6	AFDNMVTSM	46.8	24.5	71.9	44.5	40.5	11.4	20	7.6	10	12.2		2.9642	2.31963	-1.8987
Q8NF50	TYFEKNFNL	56.4	47.8	60.8	51.3	57.8	28.9	46.9	42.4	32	29		2.96303	2.31898	-0.613132
O75934	VYNENLVHM	21.2	23.8	22.7	28.1	28.1	17.9	17.3	13.6	17.3	14.8		2.9608	2.31728	-0.614965
O75369	YPNSGSVSAY	46	50.2	53.5	71.2	58.8	33.7	38.6	36	37	38.4		2.95851	2.31551	-0.606529
P30084	RPFASGANFEY	53.7	44.8	54.2	58.2	52.8	36.2	46.7	39.9	34.3	37.9		2.95744	2.31538	-0.435423
P52756	VPDTSTYQY	34.5	27.1	37.4	35.9	34.9	28.5	23.1	20.8	21.3	22.5		2.95685	2.31538	-0.547226
A0A087X1X5	FESGNMTQV	28.8	28.8	31.8	20.8	27.6	15.6	21.7	13.9	16	9.9		2.95682	2.31538	-0.837773
H7C1Q0	EVAAMENVHR	32.5	32.6	43.7	43	36.8	28.8	27.5	20.9	17.7	16.1		2.95013	2.30921	-0.76477
F8W726	TPFQQPSGY	17.7	20.3	22.3	14.5	21.8	11.5	11.8	10.2	10.9	12		2.94942	2.30902	-0.776328
Q95460	EANQHELLY	46.2	40	50.7	58.1	51.2	35.6	36.8	30.1	32.4	37.8		2.9484	2.30852	-0.511563
P43005	SATLPVTFR	10.5	7	12.9	15.5	13.3	2.8	5.6	2	2	4.5		2.94679	2.30742	-1.80857
H0Y8Z9	GEVGDGFKVA	33.7	31.1	34.8	33.1	39	30.7	23.3	22.4	20.5	22.3		2.9459	2.30719	-0.526506
Q10589	EAQKGFQDVEAQA	62.3	45.5	66.7	67.5	62.7	46	43.8	37.8	27	39.7		2.94476	2.30719	-0.649104
Q15056	LPTEPPYTAY	29.6	28.2	43.55	34.3	34.65	16.85	24.05	23	20.7	17.3		2.94489	2.30719	-0.740924
Q9Y3B1	EAMEWVIHK	32.95	26.65	43.5	33.9	29.15	21.7	22.35	17.6	18.8	16.85		2.94449	2.30719	-0.771975
E9PM00	TPAGVVNKY	71	66.1	94.8	84.2	72.8	51.2	62.9	51.4	40.2	36.4		2.94144	2.30465	-0.683796
I3L2M9	ETSGISIYRL	30.4	32.7	39.3	42.1	37	23.2	28.5	26	22	25.6		2.93925	2.30299	-0.534583
S4R3Q6	TYPDVNNSI	31.3	34.6	38	38.7	40.2	24.3	32.5	21.6	19.9	19		2.93823	2.30299	-0.640063
O00567	KYPASTVQI	121.1	111.5	74.2	45.4	103.8	23.5	48	27.2	32.8	13.7		2.93837	2.30299	-1.65099
Q6NSI4	YPESIPRKF	25.6	21.2	22.8	30.4	27	15.3	18.2	18.6	14.2	13.7		2.93431	2.30162	-0.666757
F6UZG9	DPHQQIYTF	25.7	27.9	22.5	18.6	26.2	14.9	16	16.3	10.8	15.5		2.93524	2.30162	-0.717998
P46087	EALLPIER	16.9	13.3	18.7	17.5	20.5	7.3	8.5	13.3	8	7.1		2.93465	2.30162	-0.97531
P63313	LPTKETIEQEK	75.9	70.5	41.6	53.5	59.2	19.7	23.3	46.1	27.9	18		2.93514	2.30162	-1.15537
Q8IYH5	NYLDPNYFPANR	24.4	20.6	22.4	12.1	20.4	6.8	12.7	10.4	7.3	6.2		2.93487	2.30162	-1.20279
Q8IXI1	FPHLVHAEL	38.9	35.9	41.4	41.9	38.6	25.9	35.3	26.9	23.8	18.1		2.93372	2.30154	-0.597485
A0A0A0MTC1	SPSDVFIGY	80.3	70.6	83.1	71.5	74.3	60	70.1	59.3	58.9	55.7		2.9265	2.29484	-0.321169
A0A087X1B3	LPDDISHGY	16.4	14.5	12.8	10.2	17.6	5	5.7	6.2	9	5.7		2.92493	2.29378	-1.17802
Q9HA38	LPLAGEEEL	22.3	17.6	19.3	13.2	35.7	4.1	6.8	5.4	5.4	2.6		2.92343	2.29278	-2.15334
P51532	EYVANLTEL	46.4	38	46.3	36.8	41	31.4	31	33.5	28.1	22.9		2.92073	2.29058	-0.505213
E7ENZ3	EALKSHIM	91.1	91	118.1	129	101.3	74.7	85.4	59.9	61.9	59.3		2.91853	2.28889	-0.636735
Q9Y4P1	EILSDVASR	35.1	30.4	43.1	41.9	35.7	28.8	27.6	23.3	19.2	21.1		2.91283	2.28369	-0.633819
Q9H3H3	ESRFQLGGSAR	17.2	19.6	24.7	25.4	19.7	14	14.3	11.3	12.4	10		2.91108	2.28253	-0.781867
F6VVE8	TWDPALAQI	85.8	46.5	102.9	38	46.1	8.8	15.5	11.3	11.4	6.8		2.91065	2.28253	-2.56923
F5GY05	SYTSVKENF	34.8	31.2	38.4	41	34.4	25.6	30.4	24.8	19.7	23.7		2.90471	2.27712	-0.533728
Q8WUM4-2	TAYDNFVEL	68.7	50.3	80.8	43	46.9	19.5	29.4	31	30.2	22.9		2.90424	2.27712	-1.12313
Q8TEH3	LPNDVISSL	39.6	37.8	40.2	42.2	36.3	29.1	35.9	24.5	27.9	23.9		2.90359	2.27698	-0.472828
Q96IP4	VYGDFQEAF	171.8	134.8	187.2	128.4	137.5	81.4	116.5	108.4	93.2	83.1		2.9026	2.27653	-0.654602
P56199	GERIFALEA	15.4	23.7	23.1	16.6	22.6	13.9	10	9.7	10.9	10		2.90214	2.27653	-0.89573
Q92665	FPINNEAGF	21.5	20.3	22	23.5	19.2	16.1	15.3	15.9	14.3	14.4		2.90097	2.27587	-0.486782
G3V1R5	YPDENGFDAF	56.1	39.5	68.4	30.9	34.6	15.5	19	18.1	16.1	12.1		2.89902	2.27442	-1.50607
Q75V66	EYLETVTQF	46.5	37.4	44.4	32.7	30	22	23.4	28.4	17.2	15.1		2.89753	2.27343	-0.848148
O96020	IYAPKLQEF	47.1	41.5	50.3	54.4	51.9	29.9	44.2	34.5	30.3	30.8		2.8935	2.2699	-0.530972
Q92508	LPTEISQSL	49.8	41.6	53.7	53.6	45.5	37.1	40.9	30.1	31.6	23.9		2.89252	2.26941	-0.57789
B5MDF5	DPNLEFVAM	41.6	38.8	51.3	33.9	32.4	23.5	27.3	23.1	25.6	23.9		2.89094	2.26883	-0.682158
P30685	EAARVAEQL	23.4	20	23.7	12.4	20.1	3.1	13.9	8.9	7.2	5.3		2.89094	2.26883	-1.37504
Q9UGP8	FPAPGKPGNYQY	31.6	22.1	28.6	34.5	30.7	17.4	23.7	15.4	10.9	15.1		2.88831	2.2667	-0.838249
Q01082	EVAELTRLR	36.5	30.9	46.2	47.9	41.2	25.4	31.9	20.8	23.2	22.7		2.88526	2.26458	-0.709006
Q9UBB9	IYIDRGVVF	25.6	20.4	28.6	21.5	24	15.2	19.4	10.4	12.2	9.7		2.8852	2.26458	-0.844158
P10412	KERSGVSLAA	118.6	127.1	133.2	47.9	135.7	38.8	59.3	38.5	45.2	35.8		2.88441	2.26428	-1.37017
Q9HB58	REYPNLVTI	50.9	46.1	46.5	48.7	51.3	41.8	41.4	39.8	30.9	33.4		2.88216	2.2627	-0.378571
P13798	NPVINIASM	12.6	13.1	17.4	11.6	12.9	5.6	9.7	4.3	5.5	4.1		2.88183	2.2627	-1.21105
P19474	VPLEEAAQEY	37.6	30.9	35.9	36.4	33.8	17.1	30.9	25.5	19.1	17.6		2.87997	2.26133	-0.663929
Q16520	TPSPPEVVY	67	58.5	73.2	80.3	71.4	45.4	62.8	43.1	33.6	36		2.87726	2.25951	-0.665609
P11926	SEVELMKVA	49.35	50.1	58.95	22.35	54.5	19.55	25.85	19.9	18.15	14.6		2.87716	2.25951	-1.26261
Q13123	YVVDLDDEY	105.8	68.3	99.5	76.3	65.5	45.4	55	52.6	44.7	34.7		2.86977	2.25319	-0.837891
A0A0C4DG63	EYGRILTRL	9.7	8.2	8.8	10.7	12.5	4.1	4.7	3.8	3.9	3.7		2.86958	2.25319	-1.30468
Q9HAI6	NPISNAVLNEY	73.6	44.8	81	41.6	40.5	15.5	26.3	25.6	14.8	13.5		2.86879	2.25319	-1.55654
P17028	ILPKELQTW	29.1	12.7	26.3	17.9	16.8	5	9.6	6.6	6.4	-1.6944		2.86891	2.25319	-1.9885
P46013	VIDEPVRL	18	11	11.4	7.5	11.3	2.20379	4.3	2.1	4.7	0.942717		2.86839	2.25319	-2.05499
P43490	FPVTENSKGY	29.6	30.7	39.8	43.2	33.4	18.3	21.8	25.4	25.6	18.9		2.86585	2.25114	-0.683799
A0A0A0MRM8	HLFDHVVNR	16.6	21.5	22.7	19.7	30.4	12.8	13	9.6	9.5	11.2		2.86373	2.24951	-0.983187
G8JL98	YPGPGNHFW	38.8	33.6	51.1	21.2	19.3	8.9	9.4	9.9	8.6	5.6		2.85943	2.24569	-1.95156
Q01780	FAVDLEHHSY	90.3	76.5	100.8	98.1	91	65.1	79.6	65	48.2	46		2.85798	2.24522	-0.58765
Q86VN1	ETLVIQQR	10.1	8.4	12.8	11.5	10.1	4.7	5.6	4.1	3.9	4.8		2.85806	2.24522	-1.19537
Q8IZ73	RYKGPGFEYF	53	40	68.5	59.2	59.3	25.8	43.1	35.1	27.7	32.9		2.85577	2.24398	-0.766462
Q6P1K2	ESVPPGTTISR	10	10.3	14.1	13	13.6	6	7.4	5.7	4	5.6		2.85593	2.24398	-1.08776
Q9BWT1	ESFPGSFRGR	24.4	25.1	27.8	28.6	30.6	19.1	23.7	15.1	14	14.8		2.84955	2.23825	-0.654797
Q9Y520	FPTVQHQEL	20.7	21.4	26	33.4	29	15	12.9	16.6	15.1	15.8		2.84348	2.23302	-0.791413
P12074	FPWGDGNHTL	26	26	27.5	20.4	19	9.8	17.8	11.1	15.6	13.3		2.84335	2.23302	-0.814654
O94842	HPFLSGAETF	34.3	32.1	41.4	37.1	34.7	24.1	32.1	23.5	24	23.8		2.84015	2.2303	-0.49429
A8MXP9	QASNILASF	12.7	9.5	13.6	9.2	11.7	5.5	5.2	4.3	5.9	5		2.83626	2.22689	-1.1304
Q86XN7	QPTEVVNIL	98	84	97.1	103.9	86.3	74.2	85.8	65.1	68.1	67.8		2.83496	2.22639	-0.378512
H7C2C7	EPALPSTSY	39.5	37.4	38.8	53	39.4	23.9	33.3	28.3	21.8	27		2.83479	2.22639	-0.631818
Q96AX1	GEIKQFVS	34.6	36.3	37.6	38.7	35.5	31	32.7	26.8	26.4	25.7		2.83394	2.22602	-0.357503
A0A075B6T1	LPEPGLGLAY	77.8	56.5	73.8	41.6	43.1	23.9	31.9	33.1	23.7	17		2.83311	2.22567	-1.17585
G5E9L0	SSIRPISER	45.4	39	43.7	60.7	53.9	31.1	36.8	30.9	28.7	28.9		2.83229	2.22534	-0.633934
P49736	DTQKFSVMR	60.7	62.1	83.5	77.4	66.4	44.3	59	47	32.3	40.9		2.83027	2.2238	-0.647492
P60228	SVKEIYNEK	62.6	51.6	59.8	78.1	56.2	34.3	52.1	38.1	32.4	33.6		2.82975	2.22375	-0.694544
Q5GLZ8	FYIHEVQEL	39.4	34.4	50.1	36.5	35.6	24.2	28.8	24.6	25.3	14		2.8256	2.22008	-0.745579
H3BSW6	AEVKPILQA	66.3	57	68.9	46.9	62.4	40.1	50.6	40.3	30.8	33.9		2.8247	2.21966	-0.623514
Q9Y2E5	VYTSVVEEL	82.4	69.4	90.7	76.8	70.3	66.6	60.7	55.3	53.4	45.9		2.81894	2.21438	-0.46681
Q8N3C0	LPIESNPHSF	27.7	25	28.1	33.5	28.8	15.5	24.6	19.7	15.6	18.1		2.81633	2.21225	-0.613985
O95071	RNIGRILGL	40.8	38.8	54.4	56.7	51	32	36.1	34.5	24.6	27.7		2.81538	2.21225	-0.64188
H0Y997	IFNQTGIEA	51.5	26.8	61.1	34.2	39.5	11.1	24	5.9	17.3	16.8		2.81566	2.21225	-1.50465
P11142	GILNVSAVDKSTG	20.9	22.3	23.3	24.6	26.6	14.7	19.3	14.9	9	14.7		2.81372	2.21106	-0.697073
B8ZZW5	FYISPVNKL	49.05	43.95	49.05	52.35	51.7	35.4	46.25	34	37.2	34.95		2.80219	2.20097	-0.390048
H0YAR2	EATKAVTEM	27.3	19.7	27.7	31.1	25.3	16.2	18.2	18	16.4	11.1		2.80253	2.20097	-0.7144
P04075	ESTGSIAKR	31.4	31.7	46.8	47.9	43.3	26.3	28.6	19.8	20.9	23.3		2.80264	2.20097	-0.758164
A0A087X253	IPNENELQF	42.3	29.6	41	24.8	33.7	16.1	20.7	23.8	19	15.6		2.80154	2.20078	-0.848334
Q96SZ5	EAVRPGVLR	50.9	55.4	65.5	65.6	61.6	38.7	53.8	35.6	24.6	34.1		2.801	2.20072	-0.678651
F6QUN3	TELTGIIQA	82.5	67.5	87.1	42.3	78.2	36.9	44.6	41.8	34	36.6		2.79639	2.19676	-0.883034
P07437	HGIDPTGTY	34	37.8	30.1	15.8	34.4	8.5	20.5	13.9	7.9	4.9		2.7961	2.19676	-1.44927
P46940	IINTHTLLL	80.7	63.9	76.7	94.2	79.9	111.4	135.5	105.7	98.8	104.1		2.79524	2.19637	0.490474
Q96DN2	ALLLPGAPAR	35.6	34.7	41.4	38	35.3	31.7	30	24.9	19.8	21.6		2.79073	2.19341	-0.531381
Q86UV5	QYFPKAPEF	74.4	69.3	89.2	78.6	87.1	48.8	67	64.4	45.6	37.7		2.79097	2.19341	-0.597139
Q9Y2Z0	NYAAALETF	43.1	34.4	53.1	42.3	36.8	25	30.2	31.6	21.6	21.5		2.79039	2.19341	-0.690925
O43818	IPEESQLVF	93.4	71.8	95.7	54.4	62.3	28.9	49	46.3	40.5	30.7		2.79161	2.19341	-0.950428
P48556	IPAESYTF	46.2	41.8	42.9	39.3	38.6	24	39.7	26.3	21.2	23.3		2.78968	2.19317	-0.634516
Q9UKJ3	DPIPIVVKY	40.5	35.3	40.3	37	33.2	26.8	33.3	26.4	25.3	28.4		2.78163	2.18606	-0.410141
D6W5A2	RQIDQFLVV	74	69.1	90.4	81.2	75.5	48.9	71.9	55.7	51.4	48.1		2.78117	2.18606	-0.499546
F5GXF9	MPSQSVEQTY	52.2	50.35	53.05	71.4	55.25	39.65	45.35	37.7	35.65	39.05		2.78158	2.18606	-0.515852
Q5SRI9	SGFDGIYTY	39.7	28.8	48.2	33.6	30.6	18.4	24.8	22.2	20.1	18.2		2.77953	2.18488	-0.802777
C9JQQ5	YPYEHSYGL	36.2	27.6	35.3	27.2	25.6	16.8	24.1	19.8	17.9	15.8		2.77842	2.18424	-0.686263
P15291	IPMNDHNAY	11.85	10.3	13.25	16.9	12.5	22.1	27.35	18.55	20.45	20.25		2.7752	2.18149	0.746286
P13010	AYKSILQER	48.5	37.3	45.2	52.9	54.6	34	39	27.4	28.2	33		2.77431	2.18106	-0.561562
P24752	KENGTVTAA	63.5	60.7	73.6	52.8	62.2	51	51.4	40.6	41.6	45.9		2.77266	2.17988	-0.440474
Q8WXF1	QPGTFEFEY	42	30.6	46.2	25.2	27	15.6	21.6	15.5	15.4	13.6		2.77036	2.17805	-1.06559
Q9Y618	ELQERMQSR	16.2	16.3	19.7	24.8	16.3	8	9.4	11.1	9.5	12.2		2.76812	2.17627	-0.89419
P53355	NVITLHEVY	10	12.3	16.1	19.6	17.9	6.8	7.7	4.4	4.9	7.7		2.76761	2.17623	-1.26875
Q8N960	SESVPVIAA	39.4	34.2	40.2	34.1	43.8	33	27.5	28	27.7	26.4		2.76454	2.17362	-0.426876
C9JTA1	LPDTQITSY	39.4	38.9	41.9	52.3	41.5	22.5	37.1	24	24.3	30.7		2.763	2.17254	-0.626684
P63313	GEIASFDK	43	42.4	21.1	12.8	42.5	64.4	93.8	118.2	128.9	58.2		2.7624	2.1724	1.51836
A0A0A0MTB8	SFSTVHEKF	151	143.3	171.4	201.2	171	119.9	141.9	123.4	117.3	120.3		2.76148	2.17195	-0.428009
Q9NPJ6	QVLELLIHR	28.9	27.9	36.9	41	40	16.2	26.7	23.4	20.7	19.4		2.76016	2.17108	-0.715381
P53355	YPESTVGTLM	41	30.15	46.8	36.15	37.75	21.4	29.8	24.25	27.7	22.75		2.75671	2.16809	-0.6077
Q14106	TPFVEGLSY	86.4	63.8	92.3	62.5	59.6	35.6	50.1	51.7	41	31.2		2.7554	2.16753	-0.798676
A0A0A0MTC1	TYVKEIEVW	98.5	70.3	115.1	52.2	54.6	22.6	36.9	23.7	36.9	11		2.75523	2.16753	-1.57539
Q92545	EPLQVVEMY	11.9	13.9	13.4	15.6	13.4	6.9	10.6	6.2	5.6	2.9		2.75135	2.16412	-1.08271
Q5T6F2	IPFAAPTAL	38.9	36.8	41.4	46.9	31.3	19	32.3	27	19.4	24.3		2.74814	2.16136	-0.678811
O95373	LQNHVFPLF	61.2	34	58.8	31.4	28.7	13.3	18.6	11.8	17.3	11.2		2.74628	2.15997	-1.56821
P52292	SPIQFESAW	69.3	42.7	71.8	25.8	25.8	5.4	12.9	7.1	6.5	5.6		2.74222	2.15636	-2.65015
C9JMV9	NPTDAFTVF	130.3	87.3	130.7	68.3	69.7	37.6	48.2	38.6	51.3	28.5		2.74073	2.15557	-1.25186
Q7L513	GLSSEFQIPTA	76.5	47.7	77.7	14.5	37.2	3.39196	4.5	7.5	1.24282	2.5		2.74051	2.15557	-3.72829
O00159	EAAFIENLR	16.4	16.2	18.8	18.6	20.5	11.8	14.8	8.9	10	10.1		2.73999	2.15555	-0.702833
Q5TFE4	YYPNPPLVL	103.3	76.8	118	59.5	56.8	24.1	44.6	33.9	40.7	18.5		2.73912	2.15555	-1.35681
P11912	AVVPGTLLLFR	23.3	15.3	32.1	13.4	14.1	5.5	5.1	3.2	6.3	4.1		2.73913	2.15555	-2.02072
P60228	SEILMQNWDA	69.6	62.6	85.3	56.3	57.2	49.3	46.1	44.4	36.8	31.4		2.73684	2.15417	-0.670248
F5GYQ1	HPLGSFEQM	16.6	12.9	16.8	20.1	17.5	9.8	11.6	10.1	9.5	9.1		2.73709	2.15417	-0.74386
H0YBZ2	LPMGALPQGPM	12.3	15.2	10.2	19.7	18.5	7.8	8.5	3.4	5.1	5.2		2.73612	2.15391	-1.33914
P33993	EAWASKDATY	48.2	41.3	52.4	56.7	45.1	31.6	41.5	26.9	36.4	24.4		2.73499	2.15323	-0.599839
Q14694	DALESLVAR	14.6	20.8	17.6	17.2	18.3	9.3	12.6	10.5	12.1	11.3		2.72842	2.14712	-0.665412
Q14191	FPLTEDQKLY	25.2	31.2	27.4	30	29.8	16.7	25.2	21.4	18.5	15.2		2.72719	2.14651	-0.565999
Q9GZT5	IPYESPIF	37	38.9	37.5	26.1	39.7	23	27	25.1	24.6	17.2		2.72691	2.14651	-0.616296
Q9UPN9	EPVPASIPNYY	105	66.3	112.9	55	61.4	26.9	40.5	38.9	30.9	24.1		2.72514	2.14519	-1.31242
Q16829	NAFEHGGEFTY	34	23.1	36.9	34.9	30.3	17.4	23	24.1	14.9	16.9		2.72257	2.14307	-0.725233
P17812	HPFFVGVQY	94.8	79.4	96.1	90.2	73.3	59.4	77.2	65.1	54	48.8		2.72056	2.14152	-0.510588
Q9Y5L0-1	LPTDSHASL	25	26.2	31.3	36.6	31.7	19.3	23.5	19.1	20.7	18.4		2.72007	2.14147	-0.578281
A0A0C4DGP0	MPLTVDEY	47.1	39.2	51.2	46.3	43.5	25.1	37.9	32.8	28.6	37.4		2.71941	2.14127	-0.490386
O95379	EMLHQIIQR	17.3	25.9	24.8	28.7	24.2	15.5	17.5	15.5	11.2	13.1		2.71839	2.14096	-0.731804
H3BNB8	LYQDGVFKF	17.1	18.5	19.8	15.5	13.3	9.9	10.5	9.2	11.9	7.6		2.71776	2.14096	-0.778097
P11388-2	EPLPMLPSY	65	41.2	55.6	23.3	29	11.5	11.4	16.2	11.5	10.1		2.71776	2.14096	-1.81852
P61962	EVYDIAFSR	35.3	32.6	43.7	44.1	39.6	26.4	28.7	31.9	20.5	18.1		2.71561	2.13926	-0.636855
Q14690	LPLLKAQEY	26.1	24	30.1	34.4	24	19	20.9	15.3	15.3	18.3		2.71452	2.13861	-0.642296
P50440	DAADFIRAGR	58.3	68.9	84.6	91.3	78.4	52.2	60.9	48.3	47.6	49.6		2.71382	2.13836	-0.560961
O15234	MSAPRNYSR	24.8	22.1	26.5	34.4	28.8	18.6	17.6	17.9	16.8	18.8		2.71303	2.13802	-0.606778
Q9HD20	EIVPGDIVSIGR	16.2	9.9	17.4	15.2	14.9	7.1	8.8	9.3	4.2	4.8		2.70986	2.1353	-1.10571
E9PIE4	AYLVNTYAL	38.3	33.8	51.9	39.1	32	23.5	28.4	21.7	25.4	21.1		2.70551	2.13139	-0.699978
P13639	AEKYEWDVA	47	36.8	51.5	29.2	39.6	23.8	28.4	20.6	26.7	21.4		2.70472	2.13104	-0.755462
Q9ULK4	EVIAYILER	22.8	20.5	23.3	26.9	20.2	16.2	16.2	17.6	14	12.7		2.69975	2.12652	-0.567934
Q9BXP5	MPYAGGGGGPTY	15.75	16.5	17.65	19.4	17.4	24.35	33.2	27.5	24.15	22.4		2.69866	2.12587	0.602056
Q9BZL6	IPAPGSGVSF	39.2	43.3	50.5	52.5	46	36.3	40.1	29.5	30.4	29.2		2.69457	2.12223	-0.484181
Q86WQ0	FPIPAAEVDRL	19.2	16.6	18	12.2	11.1	3.2	9.3	9.2	4.3	5.8		2.6941	2.1222	-1.2777
C9JY41	TPIQDNVDQTY	37.6	40.6	38.6	46.3	45.8	33.9	36.1	30.5	26.2	27.2		2.68643	2.11709	-0.440819
Q53G59	SPIDVVEKY	29.3	29.9	32.1	37.5	35	20.9	29.5	20.1	22.4	21.2		2.68604	2.11709	-0.521637
O15297	KYMEDVTQI	46.7	45.8	54.3	57.1	45.9	39.4	43.6	33	29.1	27.6		2.68711	2.11709	-0.532505
C9JEE7	TAVGSILLY	79.9	62.9	81.2	65.6	54.3	42.2	52.7	37.7	53.3	38.9		2.68789	2.11709	-0.613347
F8WE16	VFPDKGYSF	40.9	46.9	44.9	61.3	58	30	41.2	33.5	28.2	25		2.68558	2.11709	-0.674413
Q8IY17	ELYEKVFSR	13.5	20.5	20.8	20.6	18.2	11.3	11.1	11.6	9.6	13.1		2.68546	2.11709	-0.72316
Q6P4F7	LPVDSSHGF	25.5	20.4	26.4	34	27.8	17.4	17	19.3	13.5	10.2		2.68664	2.11709	-0.792904
Q6P2Q9	MLDPLEVHL	101.4	61.1	108.4	35.6	45.7	11.3	20.9	12	17.8	7.4		2.68573	2.11709	-2.34339
Q9UER7	HPEVVPFLY	43.7	37.6	45	52.9	39.7	33.1	36.7	28.1	23.6	26.3		2.6832	2.11527	-0.566626
Q92783	FASEVSNVL	37.3	36.8	42.8	50.3	47.4	33.3	34.3	27.8	29.8	25.8		2.68049	2.113	-0.507102
A0A1B0GTR9	KYLINLETL	133.1	96.4	120.4	89.8	76.9	58.9	71.3	68.9	57.9	54.7		2.67971	2.11266	-0.728889
Q9Y236	TYITSVSRL	18.2	17.6	21.9	24.5	20.1	10.6	16.9	12.2	11.3	11.7		2.67548	2.10887	-0.706269
A1KXE4	YPAGFPMGY	64.1	41.05	74.85	41	41.85	20.9	30.4	24.3	25.7	21.75		2.67455	2.10881	-1.095
Q5JPE7	EYLPTLWVK	62.5	39.3	72.6	31.4	39.3	16.1	25.5	16.4	19.5	10.2		2.6746	2.10881	-1.48272
Q9H8H0	VFDYSINSV	43.8	23.4	48.4	15.2	23.6	4.6	9.2	6.5	5.6	3.6		2.6727	2.1074	-2.38789
Q8NE71	EALGEVMVSR	28.3	19.1	25	21.7	21.5	16.9	14	17	12.1	12.8		2.67136	2.1065	-0.667131
Q16576	TPSSDVLVF	127.2	102.2	113.8	109.6	98.2	74.4	101	77.3	84.8	82.4		2.66804	2.1037	-0.392007
O14980	QYEEQFVTL	74.7	49.9	76.9	38.7	43.1	22.6	32.4	28.5	22.1	14.8		2.66747	2.1037	-1.2345
Q66K14	MPEGEKLVNYY	13.3	8.7	13.5	11	8.9	4.4	6.6	4.7	4.4	2.7		2.66726	2.1037	-1.28085
P43005	LPVGATINM	19.3	13.4	21.35	22.05	22.5	10.4	14.35	10.7	10.05	11.25		2.66526	2.10214	-0.796967
F8WAX7	VYISNGQVL	60.8	64.4	66.6	47.5	69.4	33.3	54.6	39.4	40.9	28.6		2.65991	2.09722	-0.649475
Q7KZF4	ESLVAEGLATR	14.4	15	16.6	21.3	20.5	7.5	12	10.6	6	10.6		2.65872	2.09646	-0.910798
Q7Z403	SMPSRTIGR	19.5	17.6	19.1	27.8	21.7	14.1	13.7	10.9	9.2	13.3		2.65409	2.09227	-0.788372
Q12980	LYSPLAEQF	36.1	27.4	37.9	14	21.6	8.7	9	11.5	10.3	10.3		2.64876	2.08737	-1.45996
H0YJA2	SSRPSIEIYR	20	20.7	19.7	22.3	27	17.1	13.8	11.6	9.2	15.2		2.64499	2.08403	-0.713485
P53355	VPVEEPIAF	74.4	76.7	85.7	81.2	73.1	49.9	72.5	59.2	65.5	53.3		2.64269	2.08286	-0.380653
P07954	NVNEVISNR	18.8	17.5	15.8	23.7	19.4	11.5	14.5	8.2	8.2	12.1		2.64264	2.08286	-0.804705
P14923	SPVESVLFY	80.4	48.5	77.9	49.8	41.4	19.2	31.3	21.1	38.5	15.3		2.64209	2.08286	-1.24877
H3BP35	APVNIAVIKY	14.3	16.3	9.4	7.2	10.1	3.99959	3.90391	3.73903	4.05489	2.2		2.64212	2.08286	-1.67878
P20248	IYPPEVAEF	65.7	56.2	72.8	46	46.8	32.2	42.5	37	31.1	17.1		2.63875	2.07994	-0.846392
O94964	KYGIVQEF	85.4	66.7	87.1	88.5	96.8	63.4	74.5	48.8	41.6	52.6		2.6383	2.07992	-0.595708
Q9UQV4	RDYSQPTAA	30.3	29.1	35.4	31.9	36.6	22.8	29	20.6	23	23.9		2.63543	2.07792	-0.452931
O60942	ELMPPPPPK	79.3	78.5	102.9	102.8	85.1	66	78.2	60.5	48.6	52.6		2.63567	2.07792	-0.55237
P11388-2	LPVKGFRSY	57	50.3	72.2	71.5	58.6	39.3	54.3	39.8	35	35.5		2.63499	2.0779	-0.602544
Q13772	SEWLIRPP	32.9	33.7	24.2	7.6	23.6	3.7	10.8	3.5	6.5	3.3		2.63278	2.07612	-2.13372
P61978	QPYDPNFYDETY	27.2	24.3	33.1	24.8	22	15.9	19.8	17.4	18.2	13.4		2.63037	2.07414	-0.633531
P30504	ETRPAGDGTFQK	41.3	45.2	48.1	53.6	38.6	35.7	37.2	31.7	26.2	24.1		2.62809	2.07271	-0.550083
Q9Y6K5	AEIISEIRA	37.3	38.9	36.8	10	36.3	9.8	13.6	10.7	10.6	9.4		2.62817	2.07271	-1.55805
Q6PD62	EEFVKLLEA	24	23.2	29	14.8	14.6	10.1	11.1	8.3	9	9.5		2.62758	2.07263	-1.1375
Q9Y520	FPSTETATL	36.3	41.1	39.2	45.3	40.1	31.8	36.9	27.7	30.4	28.5		2.62606	2.07192	-0.379297
O75534	EFSVILNQR	42.9	38.7	52.1	54.6	50.8	35.1	39	33.4	22.2	28.8		2.62602	2.07192	-0.593131
A8MXV4	SPSEATESF	24.8	20	30.5	25.9	28.3	19.5	18.7	16.1	11.8	16.1		2.62481	2.07114	-0.655742
P35222	IENIQRVAA	20.7	20.2	21.9	20.2	23	11.4	17.6	12.4	16.3	15.1		2.62177	2.06852	-0.542054
P28072	QAVADAVTY	54.5	48.7	55.2	67.4	62.1	43.3	50	39.1	41.8	35.7		2.61917	2.06677	-0.455866
Q14764	GEKSFFLQP	191.8	178.8	115.7	25	160.2	17.6	30.6	28	19.3	13.8		2.61934	2.06677	-2.61909
P08238	EYLNFIRGV	26	23.9	22.8	20.6	21.9	13.1	18.8	16.5	16.3	9.8		2.61829	2.06674	-0.628828
Q9Y6Y8	RFIPYTEEF	82.2	56.4	74.4	55.1	56.4	26.1	52.2	43.3	35.1	25.5		2.61836	2.06674	-0.832696
Q5VWZ2-2	IYPTAPPRF	14.2	13.1	14.5	16.4	18	8.6	10.4	7.7	6.7	11		2.61425	2.06312	-0.779231
O14964	MPAAGGVLY	43.8	46.3	57.7	59.8	54.1	65.3	86.3	70.8	66.1	67.9		2.61033	2.05973	0.445583
Q6NVZ8	IPVTIITGY	62.8	52.1	71.4	45.7	48.9	29.6	43.1	36.1	38.1	23.6		2.61001	2.05973	-0.720285
O96009	SEIPKLPAV	68.8	73.7	79.1	61.9	76.2	52.2	66.4	47.8	37.9	51.6		2.60869	2.05882	-0.491214
P49757	DVYVPEASR	10.8	14.2	17.8	9.3	17.2	5.8	6.2	6	6.2	6.4		2.60785	2.05841	-1.17932
P19784	DYQLVRKLGR	36.5	39.3	48.5	48.5	51.4	33.6	36.6	23.1	30.8	23.8		2.60681	2.05779	-0.600164
P30685	DTAAQITQR	26.6	20.6	19.9	7.7	26.1	7.6	7.7	8.3	4.5	4.1		2.60417	2.05556	-1.64779
G3V4A5	SVLDYFSER	22.2	13.5	23.1	14.8	17.6	8.7	12.1	10.1	8.2	5.9		2.60276	2.05458	-1.01911
Q96C34	EPHYQPWSY	11.7	9.8	14.1	9.9	13.7	4.6	8.1	5.8	5	5.1		2.60082	2.05306	-1.04958
P42229	FPIEVRHYL	51.3	47.1	58.2	56.6	47.7	33.7	46.1	42	26.9	28.1		2.598	2.05182	-0.561379
C9JR82	TVNTSLNVYR	23	20.7	28.9	29.5	29.1	16.4	21	16.3	16.4	17.2		2.59844	2.05182	-0.587714
Q9Y4C8	EFQEFLSVHQR	13.5	15.4	16.3	18.2	16.7	9.8	12.6	9.4	5.7	8.9		2.59791	2.05182	-0.787677
Q9NQZ5	TYTDVTPRQFF	30.6	20.8	41.5	19.5	22.2	8.3	11.6	14.6	10.5	6.2		2.59805	2.05182	-1.39446
H7C463	QIVEILTAY	28.2	22.2	28.3	15	12.3	7.1	9.9	9.2	7.6	6.3		2.59691	2.05123	-1.40239
Q9UNX4	QFVPKSHLF	81.2	80.3	86.9	103	97.9	66.3	83.1	61.8	55	57.5		2.59482	2.04957	-0.473022
P62993	QPTYVQALF	179	134.9	184.3	126.4	107.5	79.8	95.6	66.2	107.6	73.5		2.59188	2.0471	-0.792407
Q9H0U6	EFWHRLRVIR	31.8	26.5	45.4	37.6	29.5	20.9	24.7	13.2	21	13.9		2.59152	2.0471	-0.866187
P52732	TAATLMNAY	13.7	11.5	16.8	13.7	14.1	9.4	8.4	7	7.9	8.6		2.58826	2.04425	-0.757085
Q9P1Z0	AYPYNFSNL	36.2	27.9	46.1	22.4	20.1	12.4	14.9	12.3	10.8	11.1		2.58683	2.04324	-1.31204
A0A087WUS5	NYAAPPSTR	30.65	29.8	35.35	39.3	35.3	24.5	30.7	21.55	21	19.7		2.57819	2.0356	-0.536879
Q8TEU7	RYSGNQVLF	55.8	57.6	79	82.7	72.3	50.7	54.8	46.3	37.3	39.6		2.57849	2.0356	-0.603141
Q96AZ6	ELYQISQRIRAR	24.4	26.5	28	17.1	32.8	16.3	18.5	13.4	10.9	9.6		2.57795	2.0356	-0.906751
Q9UDY2	STKFPAYER	34.6	34.3	46.3	50.3	46.8	29.1	33.8	23.2	25.6	28		2.57542	2.03349	-0.603772
Q9BZJ0	KYAQWEESL	87.9	73.7	107.5	72.6	76.6	53.8	71.3	49.7	52	42.7		2.57377	2.03225	-0.634253
E7ETU9	YYTKGFALL	79.6	64.1	94.6	89	71.4	53.5	68.5	53.7	48.4	54		2.57124	2.03013	-0.5197
Q14094	LPLNSVYVY	102.1	77.2	102.3	76.1	69.4	54.1	69.2	53.7	54	36.4		2.57077	2.03007	-0.675574
P26641	TYPENWRAF	17.1	9.7	18.4	11.6	9.7	5.6	6.2	3	3.5	5.8		2.57021	2.02992	-1.46432
M0R317	EPAHIVASF	36.9	39.5	37.6	46.3	44.3	33.9	34.5	27.4	29	32		2.56788	2.02801	-0.383881
Q8N0Y7	EAQVKIWRR	101	84.7	127.6	122.6	114.1	77.8	91.9	65.8	79.8	70.8		2.56703	2.02757	-0.510457
Q9NW64	EYGLPIQVR	25.3	20.9	25.4	20.4	18.8	12.7	18.2	15.1	8	10.7		2.56476	2.02571	-0.77612
P16591	EYASTLQNL	20.9	18.5	26.6	25.4	19	12.6	15.6	13.9	12.7	15.9		2.56268	2.02445	-0.642958
R4GN08	SEMKLSVNA	78.8	89.8	87.2	25.6	77.4	23.9	37.3	25.6	30.6	20.1		2.56272	2.02445	-1.38375
P01624	QQKPGQAPR	18.2	17.9	24.1	29.2	26	10.4	17	14.5	10.7	11.3		2.56132	2.02351	-0.852755
Q9NVH1	DYYSLLNVR	35.2	22.8	43.8	23	19.6	8.5	15.7	12.7	10	7.1		2.56091	2.02351	-1.41904
Q9BZZ5-2	FNYERSLQGK	18.9	18.1	27.3	34.4	27.4	18.3	2.1	4.4	4.65854	14.2		2.55678	2.01978	-1.53023
Q96RV3	HPLLKTLEY	37.2	35.3	38.1	45.6	34.7	32.7	30.4	23.1	27.4	23.9		2.55007	2.01375	-0.473385
Q9Y2D5	SVLEATRVNR	17.9	18.3	20.4	24.5	16.3	12.2	14.7	10.6	12.6	10.7		2.54946	2.01375	-0.67985
Q86V97	VYNPVRAEW	20.1	17.3	25	20.8	18.8	13.6	15.9	13	11.8	8.4		2.54912	2.01375	-0.702032
C9JBF1	VPMRPGILVQR	21.1	16.4	26.2	26.2	27.5	14.3	18	12.7	11.8	12.4		2.54928	2.01375	-0.762588
H3BRG5	FPSPNQITL	47.9	41.6	51.7	43.3	35.8	29.8	38.9	29.9	26	22.3		2.54829	2.01372	-0.584635
P04406	QNIIPASTGAAKA	105.1	79.5	103	122.2	112	79.9	87.5	69.6	55.9	54.2		2.54828	2.01372	-0.588146
Q16584	EVIGIGGFGKVYR	22.2	20.2	21.6	28.7	30.8	16.4	18.3	15	12.2	10.1		2.54782	2.01367	-0.778442
P23258	SASTTTLRY	23.5	24.1	26.1	29.3	25.7	20.1	21.3	13.5	15.9	19.1		2.54631	2.01297	-0.517619
P49757	EMNNPHAIPR	16.6	18.5	21.6	13.5	19.4	10.4	12.3	12.4	10.1	9.1		2.54642	2.01297	-0.722547
P30153	EALVMPTLR	24.4	20.6	35.9	24.2	31.2	16.6	18.1	13.9	13.7	17.2		2.54539	2.01286	-0.777759
Q9BQ70	FLWKEPATM	30.5	22.4	42.4	23.8	17.2	7	15.1	2.8	13	8		2.54577	2.01286	-1.57022
P57076	SPWADNTAL	60.2	53.3	78.9	60.6	47.9	37.9	46.3	28.8	39.3	39.4		2.54418	2.01205	-0.650434
Q9BS26	EIFQNEVAR	9.3	9	11.5	13.1	10.8	4.8	5.7	4.8	5.9	5.9		2.54369	2.01197	-0.986629
Q8IXM3	QLYPRNFLR	12.1	11.2	13.2	12.8	13.8	7.5	9.5	6.3	6.9	7.1		2.54269	2.01138	-0.758464
Q68CR1	RYVAGIEGF	12.1	10.3	14.3	9.2	15.1	5.8	7.4	6.5	4.9	5		2.5413	2.01039	-1.04321
P46013	QALEELTGF	40.3	30.6	43	19.3	25.6	14.2	18.9	15.9	11.8	11.8		2.53818	2.00768	-1.12917
P13639	TPMFVVKAY	34.9	29	36.7	31.7	27	23.4	27.1	22.4	20	17.3		2.53542	2.00532	-0.531622
P78347	DVFVVGTER	30.4	27.5	27.1	9.6	26.7	9.2	11.7	10.8	9.9	8.7		2.53203	2.00233	-1.26995
Q6ZS11	MPDLPHLL	41.9	24.1	47	25.9	27.2	14.3	18.4	15.9	15.6	14.1		2.52965	2.00035	-1.08497
Q96RQ9	ETAVKSALR	55.1	50.6	53.5	66.2	52.7	46.7	48.1	38.7	40	41		2.52851	1.99961	-0.374626
A0A0A0MST1	TPYDSSASY	38.8	38.1	48.5	51.1	50.4	30.6	38.9	33.8	28.3	30.4		2.52746	1.99932	-0.486063
P86452	RLPSETYFF	22.2	19.1	24.7	16.3	13.4	11	12.3	11	8.7	7.7		2.52742	1.99932	-0.916533
Q5VXN0	RPFEDQTSL	39.8	34	43.6	51	42.9	32.8	33.8	30.8	26.3	27.2		2.52622	1.99853	-0.4857
P41214	TVVRNLEAY	36.4	34.5	44.3	50.6	40.3	30.8	32.9	28.3	21.7	26.6		2.52387	1.99657	-0.554829
A6NIZ0	ESLLVSVQRL	26	20	32	23.6	24.7	18.1	19.6	14.5	13.2	13.2		2.5226	1.99571	-0.684253
Q8IYM9	FAFDPSVNY	56.4	39.2	69.8	30.6	27.1	13.4	17.7	18.7	13.1	12.5		2.52134	1.99524	-1.56505
P20591	LPRGSGIVTR	26.4	27.1	27.7	13.8	29.4	7.8	18.4	12.9	12.3	8.5		2.5214	1.99524	-1.05436
Q8NEM7-3	EYVIESARQR	33.5	31.9	44.9	41.1	45.6	30.2	24.7	28	23.7	30		2.518	1.9923	-0.528238
Q96AE7-2	VPVGGELPTY	33.2	31.8	37.9	37.9	36.9	23.7	33.3	27.1	21.9	21.8		2.51715	1.99185	-0.475556
H0Y7W6	DYSSILQKF	31.4	25.7	37.5	15.3	17.1	8.2	11.7	9.7	11.4	4.3		2.5163	1.9918	-1.48725
Q8NBX0	VYIIGSSGF	24.8	20.2	30.2	14.7	18.4	9.3	11.7	13.8	9.7	8.2		2.51664	1.9918	-1.03916
Q9UPN7	APFDKTANITF	12.9	16.3	14.8	7.4	14.6	-1.09794	6.4	6.8	5.6	4.6		2.51536	1.99125	-1.56529
Q9HAU5	EVNQPKFNQR	14.6	14.7	16.1	24.2	16.5	5.8	12.2	9.5	7.3	8		2.51267	1.98896	-1.0084
Q15011	APAPIHNQF	37.8	31.1	33.3	31.1	32.7	18.5	31	23.5	23.5	19.5		2.51126	1.98794	-0.517058
Q96BY2	IFKPPDPDNTF	21	16.9	16.1	14.7	16.3	10.3	11.3	12.9	9.1	10.1		2.51048	1.98756	-0.662541
P49327	HPLGMAIFL	49	37.5	54	40.1	25.7	20	21.3	9.7	30.6	16.4		2.50929	1.98677	-1.07389
O95140	GDRIFFVSA	16.5	18	21.6	5.6	17.3	3.7	4.3	5.7	5.6	6.3		2.50661	1.98448	-1.62571
H3BMZ6	HPVVGDLTY	40.9	35.5	43.3	50.5	46.4	36.8	31.9	32.9	30.8	27.6		2.50363	1.98189	-0.436961
P41226	LPQPDPQQM	12.6	10.9	12.7	14.05	12.75	7.45	8.05	8.45	6.8	7.9		2.50207	1.98073	-0.704883
C9JMN1	DAFKASVY	56.7	45	56.3	74	56.6	40.1	48.7	32.6	32.2	32.2		2.5004	1.97971	-0.635321
O15294	EAIRISPTF	20	22.5	24.3	27.6	22	14.4	19.8	13	16	15.7		2.50026	1.97971	-0.560994
Q9ULM3	MPVNKVVQSF	14	13.9	23.8	19.4	16	8.6	9.6	10.8	7	9.6		2.49951	1.97936	-0.933639
A0A140T985	VFTLKPLEF	102.8	57.8	86.8	37	43	19.3	26.6	14.8	23.8	12.5		2.49734	1.97778	-1.755
O75153	NALAVSTKY	18.7	19.1	23.8	25.3	25.8	15.5	16.9	12.8	15	15.7		2.49711	1.97778	-0.570316
Q9BXM9	ETKALNFNL	100.7	100.6	124.6	139.3	126	88.3	100.6	77.5	69	89.1		2.49676	1.97778	-0.477882
Q8IZ07	KELQGQNVEA	36.3	33.9	44.7	19.1	42.1	17.7	20.6	15.9	20.8	17.3		2.49529	1.97715	-0.931992
O75132	EAVTQSLLSSR	25.6	24.5	28.1	32	25.8	22.4	19	21.5	17	19.7		2.49456	1.97715	-0.449389
P11047	YPSETTVKYVF	44.7	36.4	50.1	28.6	28.1	12.6	26.1	24.7	16.5	14.1		2.49566	1.97715	-0.999232
A0A087X0X3	QTMERIGSGVER	14.1	12.2	14.1	17.2	11.2	8.1	9.7	7.2	7.1	6.5		2.49487	1.97715	-0.833808
Q9BZV1	KEKPNQPAP	56.5	52.2	48.5	21.2	57.3	23.4	25	25.1	22.9	13.7		2.49199	1.97536	-1.09814
Q9UJZ1	AEAIRILAA	16.9	16.7	15.8	11	19.2	6.2	10.4	11.5	7.3	6.7		2.49217	1.97536	-0.918948
Q9NXR8	IYDLVDRHL	49.5	34.2	75.4	54.3	43.3	24.7	30.8	23.1	29.8	18.6		2.49029	1.97405	-1.01525
Q14676	QPFDTHLEAY	18.7	22.3	21.4	21.7	24.9	15.8	18	14.7	13.6	9.6		2.48951	1.97366	-0.604283
O43707	NAFEVAEKY	46.4	49.4	55.6	69.4	60.1	34.3	47.6	40.7	36.4	35.5		2.48644	1.97134	-0.530286
Q8IZH2	FTGSIFIGR	13.9	14.5	16.4	17.4	15.2	10.7	12.5	8.9	8.5	8.6		2.48641	1.97134	-0.653675
Q9Y3Z3	NPIDHVSFY	25.8	27.3	30.5	26.9	32.5	19.8	22.8	20.4	18	24.7		2.48113	1.96644	-0.43604
O14974	DLQEAEKTIGRSR	19.1	17	18.3	9.3	19.1	6.6	10.9	7.8	8.4	7.9		2.47847	1.96418	-0.993047
F6WR09	FPHGNPGGTSM	17	18.4	29	30.1	30.6	15.2	15	11.5	11.2	13.2		2.47542	1.96151	-0.92036
D6RC77	KPNGLILQY	119.7	92.1	113.4	133.7	118.8	89.3	103	84.1	77.1	78.4		2.47425	1.96073	-0.419623
Q68EM7	EYGKFFVTL	70.2	54.3	69.3	39.8	46.3	33.4	35.4	36	35.5	24.5		2.47294	1.95981	-0.764195
Q13315	GEYGNLVTI	35.4	37.2	44.1	35.1	38.9	29.5	33.6	31.2	26.4	27.1		2.47159	1.95885	-0.367659
G3V0E5	HPVTGQFLY	40.8	37.5	40.5	50.9	42.7	61.7	79	53.7	52.2	60.7		2.46939	1.95736	0.532864
O14979	ASVDKVLEL	121.6	111.8	140.5	123.2	116.5	86.7	119.9	88.9	79.6	75.1		2.46933	1.95736	-0.446732
P43686	LPLTHFELY	50.9	37.1	51.7	44.8	40.3	28.7	37.9	34.5	25.2	19.7		2.46831	1.95672	-0.622674
H0Y2Q1	EVLPQVYNV	53.6	52.4	59	57.5	58.1	34	49.3	38.2	32.3	51.3		2.46626	1.95506	-0.452188
F8W1G2	NPHEVQPSY	28.4	33.1	36.1	47.8	43.4	19.3	28.4	19.4	25.7	24		2.46584	1.95503	-0.692818
P0C1Z6	QVNERVLNR	22.1	19.1	29.1	30	27.8	16.2	17.5	15.9	15.9	18.5		2.46401	1.95358	-0.608809
Q9UBF2	HEMVIYEA	26.8	18.6	29.6	26.1	28.9	34.1	39.5	31.1	36.9	35.8		2.46356	1.95351	0.448494
Q92621	MPTDSQDSL	48.8	43.6	46.5	60.7	46.6	36.7	41.6	37.2	25.9	27.4		2.46231	1.95342	-0.544516
P28066	SPEGRLFQVEY	11.1	12.8	14.1	5.9	9.3	2.9	5.9	3.6	2.6	3.5		2.46246	1.95342	-1.5239
O00151	MPFTASPASSTTA	12.95	13.8	28.05	20.5	17.55	50.35	24	35.1	36.4	52		2.46271	1.95342	1.09143
Q92667	EVPKHLVGR	31	34.5	46.9	42.5	38.7	23.2	32.7	26.8	16.5	23.7		2.46	1.95149	-0.655594
Q13315	DPFPDHVVF	52.9	42.3	57.6	39.4	41	26.8	38.7	30.7	31.8	30.3		2.45744	1.94931	-0.558907
O95905	ESIRAAVNR	24.6	28.3	34.1	34.8	38.9	23.9	24.5	18.9	18.6	21.2		2.45652	1.94877	-0.585411
P11021	QPTVTIKVY	31.9	26.9	36.8	31.8	32.1	23.5	28.5	22.3	17.7	16.9		2.45406	1.94695	-0.550552
Q15459	IFIKDSNSL	56.1	44.4	49	30.6	49.6	22.5	37.8	29.5	25.1	23.2		2.45393	1.94695	-0.734038
A0A0G2JL52	QPLPLITDY	26.6	25	30.3	19.5	22.1	12.1	20.1	9.1	17.6	12.6		2.44834	1.94174	-0.788496
Q13409	YPELLVASY	66.6	41	74.8	32.3	38.3	13	21.9	22.1	25.4	18.3		2.4467	1.94048	-1.32907
Q8IZ07	TSWVPLVSR	21.9	14.5	22.3	22.6	22.4	14.2	16.7	11.1	9.7	10.5		2.44614	1.9403	-0.737429
P17010-3	QNSSIRVPR	27.7	21.7	26.4	31.3	24.1	17.3	20.2	17.8	16.4	20.9		2.44445	1.93984	-0.502684
Q12770	VYIDQTMVL	37.8	32	37.1	25.3	23.9	18.3	21.1	13.1	22.8	19.2		2.4443	1.93984	-0.724084
Q86UB9	SYVAILIER	13	16.9	19.5	20.7	15.7	10.2	13.5	9.7	7.6	6.9		2.44442	1.93984	-0.840952
Q9UJ41	DFYHNVAER	23.5	21.3	27.8	35.2	27.5	16.1	22.1	14.4	14.6	15.4		2.44416	1.93984	-0.711948
F5GWT4	HEIESLYTKL	34.5	27.7	36.5	43.1	40.7	25.7	27.7	21.1	23.7	28.3		2.44227	1.93833	-0.528759
B1AKE8	EYFPEIIER	10.3	11.6	18	14	12.5	7.5	6.5	8.1	5.8	6.1		2.44053	1.93697	-0.965648
Q8NB42	FPQNSVIIEY	28.9	26.6	24.2	27.2	21.7	18.3	20.4	19	16.2	9.5		2.44005	1.93686	-0.624771
J3KNP2	EALLPYTER	28.8	28.8	29.2	29.6	29.2	17.7	27.7	23	15.8	16.7		2.43786	1.93506	-0.529084
Q9HC29	HPDRVLLTF	57.6	49.7	63.9	63.8	57.1	48.7	53.2	42.5	40.8	42.1		2.43743	1.935	-0.361865
A0A075B7F8	VPTPIQPTF	58.3	50.9	61.6	57.9	52.7	41.9	55.1	37.9	33.8	35.9		2.4354	1.93335	-0.459816
P10412	SELITKAVA	90.2	89.3	88.5	32.2	88.9	35.7	49.1	35.9	29.7	32.5		2.43123	1.92956	-1.08909
P49327	QSSERPLFL	11.5	11.6	16.5	17.6	14.4	10	9.1	7	5.7	6.3		2.42587	1.92458	-0.910169
C9J7E8	TYAQRTQLF	23.5	16.9	20	23.3	22.5	13.6	16.3	16	14.9	13.2		2.4214	1.92048	-0.521187
P30279	EVFPLAMNY	158.7	77.4	158.7	60.85	52.55	16.95	23.1	12.05	32.3	11.85		2.41954	1.91899	-2.40054
P62750	KEAPAPPKA	162.8	156.5	87.2	35.9	95.3	15.8	40.8	20.5	29.9	16.6		2.41897	1.9188	-2.12112
O60502	LPIDGANDLF	238.6	149.4	234.2	106.5	118.7	59.8	90.3	72.3	71.7	59.1		2.41678	1.91699	-1.26256
Q5JSL3	DYENVIAQR	6.6	10.5	11	10.3	11.1	4.8	6.1	4	3.5	4.2		2.4151	1.91572	-1.13111
Q9NVI1	EILEQVLNR	15.9	15.9	20.6	25.3	24	13.2	15.2	8.8	9.4	9.8		2.41477	1.91572	-0.850553
K7EPJ5	APLYEEITY	48.3	37.1	61.7	33.1	29.6	15.6	26.3	23.1	21.1	11.3		2.41353	1.91524	-1.10702
Q14974	DTAAWTVGR	9.9	15.7	15.3	13.4	10.1	4.6	8.6	4.7	7	6.7		2.41372	1.91524	-1.02714
Q7KZ85	DVREEGKENAF	25.2	21	30.5	26.3	26.7	21.8	19.7	16.1	17	16.5		2.41198	1.91406	-0.509656
A0A0U1RQV4	EEISNLKAA	14.1	12.5	15.2	15.5	17.1	8.6	11.4	8.8	8.6	10.2		2.40936	1.91181	-0.644341
H7C0R2	IYDLATQTL	50.6	24.8	62.5	42.2	31.5	15.7	27.4	11.2	17.6	13.7		2.40769	1.91089	-1.30566
P26641	FPEELTQTF	25.4	16.55	27.5	14.25	18.45	10.2	12.2	11.8	9.65	6.45		2.40773	1.91089	-1.02206
E9PGM1	YPAQGVQQF	44.8	40.9	50.1	53.8	49.8	26.4	45.1	30.4	24.5	35.8		2.40536	1.90893	-0.561649
P11021	LTPEEIERM	129.6	82.6	123.1	101.1	92.8	58.8	78.3	88.2	54.5	58.9		2.40343	1.90749	-0.643805
Q14CZ0	QPFREAIAL	20.9	19.3	20.6	20.3	19.3	15.2	17.7	10.5	13.9	13.2		2.40318	1.90749	-0.510064
Q13823	DFLEKLAFR	22.9	18.5	27.5	24.9	22.7	15.4	20.1	14.9	14	13.2		2.40126	1.90621	-0.586201
Q99570	AYAENIALL	75.9	63.3	92.6	84.3	60.6	50.4	64.2	47	49.8	41.5		2.40115	1.90621	-0.574849
P11142	MVNHFIAEF	37.6	42.6	40.2	59	52.7	28.6	34.4	34.9	24.2	30.2		2.40043	1.90586	-0.607831
Q9UJX5	KSLSVVTEV	65.2	58.6	70	69.7	70.3	58.5	61.8	46.1	42.6	47.8		2.39653	1.90233	-0.378339
Q9NUD7	IPVEEPLPF	67	43.1	56.6	30.5	29.6	15.8	24.4	16.5	24.4	13.6		2.39593	1.9021	-1.25998
P78527	LYQRAFQHL	75	80.1	96.2	90.8	89.1	74.1	78.1	67	62	61.4		2.39552	1.90207	-0.331832
Q9BX40	RYEGILYTI	25.6	21.3	21.1	23.5	21.3	14.4	21.3	12.7	13.1	10.1		2.39461	1.90152	-0.655736
Q15021	DVNSFVRSR	15.7	19.6	22.4	17.2	18.5	14.3	14.2	11.8	10.3	10.6		2.3934	1.90069	-0.609891
Q9UHG3	YYQHIVTTL	70.1	59.7	74.5	84.5	76.9	55.7	65.5	48.1	55.8	42.8		2.38827	1.89593	-0.448966
K7EPJ5	RYPPKSGNYF	17.2	15.4	19.7	19	26.7	10.3	16.2	9	7.3	7.4		2.38549	1.89351	-0.965094
P30291	DIKPSNIFISR	19.5	21.2	24.3	21.1	18.4	15.3	13	15	9.5	17		2.38166	1.89042	-0.582204
P31939	ESKDTSLETRR	42.9	41.1	52.9	50.2	45.4	37.1	41.7	30.9	21.5	27		2.38174	1.89042	-0.555481
G3V1R5	TYLPTSPLL	42.3	27.9	47.1	31.3	32.8	21.8	26.8	20.1	24.7	18.7		2.37931	1.88856	-0.694388
P35221	NPVQALSEF	41.5	33.4	41.1	41.4	34.9	29.9	35.6	26.4	24.5	22.9		2.3787	1.88856	-0.465164
Q1KMD3	SEKPAEATA	65.1	70	68.3	34.8	80.8	33.7	47.9	31.9	33.4	28.1		2.37894	1.88856	-0.866202
Q06210	FPVEEKAVEY	19.5	16.4	24	26	18.4	36.6	40.7	26.6	27.5	31.4		2.37311	1.88334	0.642362
Q15393	NYISGIQTI	45.1	44.6	55.7	61.4	50.3	36.6	43.3	42.2	33.2	31.6		2.37105	1.88231	-0.460063
Q96NL6	FLAPLVTEY	23.3	12	19.9	10.5	11.1	4.3	8.3	4.2	5.9	2.6345		2.37099	1.88231	-1.6
O75643	YAQDEHLITF	26.9	26.4	25.1	16.4	24.3	14.6	15.8	19.5	12.4	11		2.37153	1.88231	-0.700288
H7C1I0	FPQHGDYQY	65	51.4	84	83.8	74.9	108.7	108.9	80.7	94.5	112.6		2.36983	1.88152	0.49304
Q14746	HPNGLQVMY	87.7	79.3	101.6	109.5	86	68.5	79.9	73.7	72.1	67.5		2.36782	1.87988	-0.359642
Q07000	EPHFIAVGY	76.5	74.5	67.8	54.2	75.6	53.6	61.5	47.9	51.8	40.7		2.36492	1.87734	-0.448249
Q9UKS7	AEVAPVISSA	28.7	25.5	29.3	17.3	26.1	17.6	20.4	13.8	13.8	13.7		2.36434	1.87713	-0.678299
O15371	YSWDIVVQR	54.4	31.1	59.8	25	24.8	14.2	16.5	9.6	13.4	11.8		2.36373	1.87689	-1.57465
D6REE5	ETNYGIPQR	31.1	25.8	33.3	41.1	28.4	19.9	25.3	23.8	17.1	15.3		2.36302	1.87654	-0.655307
E7ESC6	ETYTPEVTK	11.7	12.6	14.6	10.9	14.3	9.1	7.2	7.9	6.6	8.1		2.35841	1.87229	-0.720554
Q5TBH0	FYGDKMNLF	50.65	40.65	59.85	39.15	38.9	24.1	36.6	32.7	28.25	19.8		2.35415	1.86839	-0.696315
Q09028	GEFGGFGSVS	26.5	25.9	30.3	16.5	33.1	16	19.6	13.6	12.4	15.2		2.35216	1.86713	-0.784635
Q8N8Q9	MPVDDVIGTL	39.95	26.85	36.15	22.85	26.3	14.15	22.9	19.4	15.3	16.4		2.35219	1.86713	-0.786988
P07948	YPYDGIHPDDLSF	95.3	61.5	91.1	70.2	59.2	35.1	48.7	63.4	36.2	38.5		2.35121	1.86654	-0.765802
O00767	TTITAPPSR	8.9	12	10.5	12.3	14.5	6.7	7.4	6.8	5	4.7		2.35062	1.86634	-0.927488
H0YAR2	ELNGKQIYVGR	15.2	14.9	19.5	25.4	18.3	11.7	13.1	9.1	9	10.1		2.35029	1.86634	-0.815885
Q92922	NPVMSTVAF	54.7	50	74.4	56.1	51.7	39.8	48.3	39.9	35.6	39.4		2.34962	1.86604	-0.499068
Q86T24	MPIITESF	16.6	14.4	16.3	8.8	14.2	6.9	8.1	7.8	8.9	6.5		2.34199	1.85877	-0.879952
P20036	YAAFVQTHR	30.4	28	30.7	31.8	37	25.6	27.5	23.8	20.8	19.4		2.33745	1.85459	-0.43127
Q1KMD3	NYYGYQGYR	12.85	12.45	37.15	22.95	21.4	7.3	6.418	4.72286	4.82033	5.5		2.33702	1.85453	-1.89272
O00443	LPSIYPSTY	36.5	24.4	36.6	24.6	26.8	18.8	22.6	20.2	15	16.9		2.33517	1.85363	-0.671305
P17535	LPQHQVPAY	26.3	29	33	30.9	30.3	26.2	24.6	21.3	20.2	15.4		2.33504	1.85363	-0.473127
Q86Y13	RYNGGLLEF	33	32.8	26.6	21.1	33.8	19.8	24.2	18.4	15.2	17.6		2.33555	1.85363	-0.629724
K7EJE1	FEARIALLP	54.6	42.5	49.3	4.6	39	6.8	10.6	8.8	11.3	3.4		2.33135	1.8503	-2.21583
Q9UNK0	EIAEKIQQR	19.5	17.1	23.5	25.1	16.6	14.7	15	8.5	12.7	9.6		2.33083	1.85013	-0.750731
Q9NWT6	HYDEQQNFF	47.2	43.7	35.7	23.6	50	20.4	29.4	24.4	20.1	14.7		2.32961	1.84927	-0.877114
C9JY63	DYLTTFTEK	29.2	26.6	59.3	38.6	38.3	20.1	16.9	17.9	17.2	21.3		2.32805	1.84824	-1.03961
O43823	FLQEYIVNR	38.1	34.8	48.5	51.6	44	28.1	39.8	27.4	23.6	23		2.32786	1.84824	-0.61282
Q13901	YPVEIHEY	63.2	63.4	72.3	71	65.5	56.7	63.3	58.2	51	56.1		2.32516	1.84589	-0.233403
P11473	TYDPTYSDF	37.9	31	54.6	36.1	42.7	23.8	32	24.5	25.4	20.8		2.32336	1.84445	-0.677359
Q9BWT3	MPIITPAY	55.5	53.3	62.3	57.1	53.4	71.1	80	75	62.4	61.5		2.32068	1.84259	0.313708
C9JM20	GEWPDQPRI	50	38.5	66.4	24.7	52.9	23	25.9	23	22.7	17.9		2.32063	1.84259	-1.04731
Q14289	FANIDQETY	47.6	33.2	47.3	51.3	38.8	28.5	37.5	27.6	28.3	30.4		2.32042	1.84259	-0.518735
E9PM19	FPIEQQDGAF	29.9	27.5	34.55	24.75	27.9	18.9	23.9	20.7	23.2	20.8		2.31856	1.84108	-0.427731
P08238	TSLSEYVSR	13	13.9	14.2	11.3	13.9	8.3	10.7	6.9	6.5	8.4		2.31799	1.84087	-0.70044
O43255	VFDTAIAHL	102.2	47.4	153.1	78.3	66.3	24.9	40.4	16.4	31.8	25.1		2.31581	1.83904	-1.69032
Q969K4	HPLINPVAF	48.2	41.7	59.8	55.7	59.5	35.7	44.7	43.6	33.4	34.3		2.31506	1.83865	-0.466598
P07437	EYPDRIMNTF	8.5	7.65	9.4	9.85	8.75	4.85	5.7	4.15	3.55	1.8		2.31337	1.83732	-1.13881
Q9P2N6	AYLDALQTL	29.2	20.8	30.7	12	16	8.3	9	11.1	8.9	7.1		2.31242	1.83708	-1.29172
Q9Y236	MPLVEETSL	41.5	40.7	51	46.9	40.9	32.2	41.5	32.6	33.5	30.7		2.31245	1.83708	-0.374275
Q96BN2	LFEALQVHR	14.5	17.5	19.2	17	14.1	10.1	13	9.7	8.4	11.9		2.31128	1.83629	-0.632181
G5E9D5	LPNFQQSVQEY	49.1	27.6	57	26.9	20.9	13	13.4	14.3	13.8	7.1		2.31022	1.83558	-1.55897
Q9NYH9	REALEVAVA	20.2	20.6	20.2	17.5	19.5	13.6	16.8	13	14.8	14.9		2.30677	1.83249	-0.42291
P17010-3	DQNSSIRVPR	10.7	15.2	13.5	15.9	15	10.7	7.9	6	7.2	9.5		2.3063	1.83238	-0.767383
O15054	EPNPGIPGADHY	23.2	24.8	28.6	21.8	29.8	13.1	23.1	18.6	14.9	12.6		2.30508	1.83151	-0.639432
F8VSI7	AYVHMVTHF	52.8333	50.9667	54.6667	44.1333	57.0667	40.4667	49.5	39.1667	34.4333	33.5333		2.30447	1.8315	-0.397733
Q9UEE5	YVAPEILSY	49.4	37.2	45.4	17.3	33.8	12.6	21.3	22.7	14.1	9.9		2.30366	1.8315	-1.18378
Q9Y6I7	MPTQEVQEL	39.8	36.3	55.7	48.3	37.2	30.1	32.2	33	24.9	28.3		2.30422	1.8315	-0.549225
Q9BTX1	HPEASIQAVF	69.7	51.5	78.6	58.7	49.3	38.6	50.6	43	34.3	36.5		2.30368	1.8315	-0.600514
P51812	STIDWNKLYRR	94.4	71.2	110.7	97.9	86.9	65.4	82.4	58.4	63	63.8		2.30036	1.82855	-0.469557
P42229	FPIEVRHY	48.7	42.8	30	42.9	37.7	23.9	31.1	32.1	28.4	20.1		2.29671	1.82526	-0.575712
Q07864	IYADNQVMHF	38.5	32	50.4	33.2	31.6	22.2	30.7	24.1	18.6	18.9		2.29306	1.82195	-0.697626
P13612	FPEPNPRVIEL	24.1	21.5	22.7	16.1	10.2	6.2	12.1	11.6	7.4	5.2		2.29245	1.8217	-1.15438
H0YAR2	VATKPLYV	36.2	39.9	48.4	49.1	47	34.2	37.9	35	27	30.5		2.29041	1.82042	-0.422468
O95985	KYLQSTISF	108.2	89.8	124.2	96.9	100.3	70.1	93.7	85.2	68.5	56.6		2.29012	1.82042	-0.473422
Q9UK41	ESAYNAFNR	9.5	9.9	12.3	11.2	14.4	5.9	5.4	7.1	3.7	7.7		2.29073	1.82042	-0.943223
Q9Y520	TEIGTMISV	74	65	63	7.4	45.8	9.9	18.4	11.5	11.2	7.9		2.28768	1.81832	-2.11529
P15104	FPGPQGPYY	20.5	14.2	21.4	12.4	15.1	9.6	11.2	6.2	10.7	5.7		2.28715	1.81814	-0.945808
Q8NB66	KYNETFQFI	61.1	55	76.7	70.2	65.4	45.6	57.8	55.3	46.8	41.4		2.28671	1.81805	-0.411527
O94826	KYMAEALLL	135.4	97.1	147.3	107.7	101.6	71.1	100.5	81.1	80.5	61.9		2.28578	1.81748	-0.576295
Q13043	SAKGVSILR	54.6	56.5	70.2	76.8	64.7	49.2	55	44.2	44	51.6		2.28291	1.81496	-0.403759
Q9NP58	TEVKDLPGA	63	67.1	68.6	39.9	75	35.7	54.5	35.9	33.3	35.5		2.28173	1.8143	-0.686191
P19971	SEADIRGFVAA	35.5	34.1	41.4	34.5	33	30.1	32.3	24	24.4	20.5		2.28156	1.8143	-0.443057
Q7Z2T5	GETKSSYIAA	64.5	66	73.6	31.4	79	25.4	44.2	32.3	32	35.2		2.28022	1.81331	-0.895183
D6RIV2	EALRSGQAR	32.9	29.9	29	40.2	31.6	21.4	30.2	21.5	20.7	21.9		2.27958	1.81321	-0.499784
G3V4A5	SAFDEAMSY	79	57.2	97.9	47.5	48.7	22.8	37.6	41.5	32.2	26.6		2.27942	1.81321	-1.03941
Q9Y5M8	KEFEFSQLP	83.4	72.6	73.1	12.7	78.6	116.1	197.1	160.8	116.9	95.7		2.27854	1.81268	1.0996
C9JYI4	EVISTPGVVAR	7.2	13.9	11.8	12.2	10.8	6.8	5.3	6.4	5.1	3.7		2.27674	1.81157	-1.03395
O75820	EVEPQGVIVTR	31.3	31.4	33.5	39.1	30.6	26.4	30.5	20.8	17.2	20.8		2.27675	1.81157	-0.519925
O60506	EIFVGKIPR	18.8	17.5	19.8	22.4	18.1	12.1	17.8	11.7	12.4	11.1		2.27057	1.80574	-0.569366
H0YBZ2	QATTAYFLY	87.7	75.7	103.1	69.9	66.3	57.3	62.5	54.2	58.3	57.7		2.27016	1.80568	-0.473653
Q9NYP7	KYITQGQLL	140.9	133.9	156.3	139.2	164.9	102.1	146.3	109	101	110.9		2.26863	1.80449	-0.368948
Q5SY16	QPAQDIFSVY	60.9	47.8	72.9	33.7	35.9	22.3	31.2	29.6	21.6	15.9		2.26686	1.80307	-1.05861
A0A140T9R1	EAFAIGARAR	35.6	39.8	46.7	43.2	42.4	36.6	36.4	26.5	22.2	27		2.26505	1.80161	-0.482097
O15127	EFSQGIFSSR	15.5	8.6	13.9	20.4	16.4	8.1	9.4	5.8	6.5	6.5		2.26444	1.80134	-1.04307
E9PCY7	SDFQSNIA	41.8	47.7	44	7	46.7	11.4	13.9	11.3	14.3	9.7		2.26333	1.80057	-1.62719
J3QL15	NANSRQQIR	6.1	6.6	10.4	10.9	8.7	2.8	3.4	5.2	1.55385	2.37775		2.26023	1.79786	-1.47773
Q8IXW5	FAKSNQVSR	27.9	30.5	30	42.9	29.8	18.7	28	16.3	17.4	21.8		2.25993	1.79786	-0.656561
D6W5A2	TYKPNPNQI	19.7	19.8	22.1	22.6	18.3	15.6	18.6	10.2	11.7	12		2.25883	1.7978	-0.589897
Q6VMQ6	VFDKTLAEL	142.3	52.8	167.7	98.7	80.3	35.4	59.9	25.4	37	35.6		2.25884	1.7978	-1.48692
Q9UET6	SYDPDFNQL	98.5	71.8	129.5	80.2	79.9	49.5	71.2	51.7	57.7	48.4		2.25897	1.7978	-0.723643
P62829	GEMKGSAIT	155.3	140.1	146.8	24.7	136.8	37	59.2	38.4	40	29.9		2.25801	1.79732	-1.56173
Q9Y3A2	QFDVATHL	125.2	43.5	166.3	78.3	62.7	18.1	34.6	12.2	26.6	18.5		2.256	1.79565	-2.11346
P49327	TFDDIVHSF	125.5	108.4	175.2	47.7	99.8	32.1	56	50.8	43.7	33		2.25518	1.79517	-1.36828
Q96T76	MPEKEPSVL	37.3	31.9	39.7	44.8	41.5	32.7	33.2	29.6	23.8	25.7		2.25213	1.79247	-0.4289
P05496	EFQTSVVSR	12.1	11.7	14.8	15.2	11.3	3.9	8.9	10.1	6.4	5.9		2.2515	1.79218	-0.887082
Q14692	VYVDLGGSHVF	172.2	145.4	183.3	126.5	132	105.4	129.3	117.9	80.1	66.9		2.25112	1.79214	-0.604087
C9JW37	RAGVPMEV	26.1	26.5	44	38.5	34.6	24.4	25.5	19.6	17.4	17.6		2.2497	1.79162	-0.699484
P14625	TSLDQYVER	8.3	8.3	14.1	10.9	8	5.1	5.4	4.2	3.1	3.3		2.24974	1.79162	-1.2331
P62136	SIIGRLLEV	68.8	30.6	61.8	19.3	16.5	5.4	7.3	-1.91712	5.1	3		2.24958	1.79162	-3.38304
Q96K76	TYLDIPLVIR	29.2	22.3	31.1	13.4	17.2	7.9	16.3	6.3	11.1	5.3		2.24902	1.7914	-1.27121
Q13772	REVWLYEQV	34.4	27.4	36.3	18.2	28	13.3	22	14.5	18.6	15.5		2.24446	1.78719	-0.782329
F8VV52	EYLTNIHIRD	27.5	12.4	23.1	38.7	28.5	14.5	9.6	8.5	11.6	12.7		2.24391	1.78698	-1.19423
P52298	SYVELSQYR	18.4	17.1	25.3	23.7	23.8	14.9	16.6	11.9	12.9	16		2.24335	1.78691	-0.582966
Q13901	YPVEIHEYL	127.8	84.8	135.5	71.2	75.5	39	66	61.4	54	30.3		2.24317	1.78691	-0.980884
E5RFH4	YPFHDSDPSALF	106.3	57.1	111	39.5	52.5	18	29.5	32.3	27	17.5		2.24132	1.78541	-1.55959
A0A0C4DFQ1	QYMERLQLL	21	10.9	23.3	13.2	15.2	6.9	11.3	8	6.3	5.6		2.23937	1.78429	-1.13371
I3L192	SESRFFVSS	51.8	62.2	28.4	6.7	44.7	3.7	9.6	9.7	8.2	4.2		2.23969	1.78429	-2.45275
P62750	FPLTTESAM	50.5	44.95	56.4	58.6	46.85	41.75	47.95	34.1	33.95	35.5		2.23885	1.78429	-0.412983
Q92900	TPYEGQRSY	13.8	14.2	14.5	15.3	15.5	12.8	9.4	7.9	9.6	9.2		2.2391	1.78429	-0.583979
B9ZVT1	IPDSVSIQY	38.4	27.2	32.2	31.3	24.1	18.8	22.5	24.4	21.9	17		2.23824	1.78402	-0.550533
P48556	HPVSLEQYLM	37	33.7	31	38.3	30	16.4	33.8	23	18	14.6		2.23434	1.78045	-0.684195
Q13123	EYMNNKEALPK	12.4	9.3	16.1	13.4	17.5	6.1	9.7	6.6	5.4	8.1		2.23196	1.77842	-0.936326
Q709C8	EVANIPVAR	12.3	13.2	15.7	17.6	20	11.3	10.7	7.6	7.4	9.2		2.22942	1.77621	-0.770303
V9GYX7	KYFEVPSVL	94.9	83.7	108.8	42.7	71	36.4	48.5	51.5	43.6	28.4		2.22872	1.77585	-0.944607
Q9H583	MPTIQITAL	77.25	58.35	88.45	52.05	42.6	33.4	42.4	28.75	42.45	26.7		2.22537	1.77284	-0.875601
Q8NAP3	ISSHVLEL	15.6	10.7	16.1	12.3	16.3	9.4	10.5	6.5	8.1	7.3		2.22352	1.77166	-0.764316
P49441	DPIDSTYQY	15	11.1	13.8	17	14.6	10	9.9	9.2	8.2	8.5		2.22379	1.77166	-0.642596
O00629	VPTEGFQF	40.6	41.9	91	46.6	73.1	38.6	7.2	16.1	13	31.9		2.22281	1.77162	-1.45697
E9PD50	TPLPEEFEL	62.4	39.9	48.4	17.7	21.3	4.8	14.8	6	17.9	4.4		2.22281	1.77162	-1.98562
J3KNN7	VYVERAEVL	26.2	23.7	24.1	20.1	23.8	16.8	22.5	11.9	14.6	13		2.22197	1.77112	-0.581296
Q9HCS7	NYDEALRLL	81.5	35.5	114.5	37.7	36.1	11.4	12.7	7.4	10.1	8.7		2.22079	1.77027	-2.6016
Q9Y6W8	KYPDIVQQF	30	23.4	30.3	30.2	30	35	44.2	34.2	35.5	36.1		2.21611	1.76592	0.362459
Q6ULP2	SVKEVALGR	68.4	66	87.5	101.1	84.2	61.3	66.9	60.6	44.9	52.3		2.21432	1.76447	-0.509722
P15036	SFKDYIQER	31.9	31	37	48	41.9	28.9	32.2	20.5	19.4	21		2.21141	1.7619	-0.637599
Q9P031	RYPDNLKHL	80.1	86.8	95.1	115.5	101.5	78.8	84.8	65.6	60.4	51.1		2.209	1.75982	-0.491524
Q02548	EIRDRLLAER	15.3	10.2	13.6	11	11.6	7.7	7.2	7.2	5.9	8.3		2.20819	1.75934	-0.765301
O14497	KEIGGLTQV	44.8	41.2	50	40	52.6	33.7	43.1	31.2	29	33.9		2.20672	1.7582	-0.419673
Q5SY16	LPVEQGFTF	74.6	45.6	64.8	33	32.7	16.7	29.3	24	24.8	13.1		2.20459	1.75641	-1.21627
Q00577	LPAQGLIEF	103.4	56.2	104.3	43.7	37.9	16.8	26.4	16.5	33.7	15.7		2.20308	1.75523	-1.66303
P04632	ESEEVRQFR	29.6	34.6	38.3	48	36.5	26.6	26.2	21.7	26.7	30.1		2.19963	1.75211	-0.510171
J3KR23	LPMGTYQAF	21.7	19	31.3	16.3	20.7	7.4	15	13.2	14.1	8.2		2.19874	1.75158	-0.912693
Q8N3U4	TAADIFKQY	57.4	51.6	66.7	66.6	64.9	46.5	58.4	45.3	40.9	32.7		2.19843	1.75158	-0.456968
U3KQ07	AEVIQAFSA	35.7	30.6	35.2	28.5	35.7	24.7	31.1	25	21.3	23.5		2.19719	1.75068	-0.399737
P54709	FPYYGKKLHVGY	34.1	27	33.8	31.2	23.9	19.5	28.1	15.7	18.5	18.6		2.19584	1.74965	-0.579203
A0A0G2JH37	ELAVYKPPK	12.2	16.9	16.1	13.2	12.4	9	12.1	5.5	6.9	5.9		2.19103	1.74551	-0.845554
Q7L513	EPFHLIVSY	112	94.6	105.3	84	70.3	45.4	86.9	55.8	62.6	38.9		2.19129	1.74551	-0.686887
A0A087X0I3	TYQEVAQKF	48.1	42.3	48.2	65.3	48.9	39.1	43	32.2	18.2	23		2.18671	1.74152	-0.701082
Q9H3K2	NEIGAIEKA	76.9	84.6	41.4	9.5	61.9	11	19.2	11.3	12.8	3.4		2.18626	1.74146	-2.24911
Q12802	ETATTPIFANR	8.8	8.3	12.5	12.3	8.2	4	4.5	3.6	3.9	7.2		2.18599	1.74146	-1.11069
Q6P2Q9	FPNIVIKGSEL	52.9	38	60.8	44.6	38.7	21.6	38.6	35.6	27.5	23.2		2.18465	1.74045	-0.68176
Q9BZE4	HPLEDRNTIEM	27.25	27.4	28.8	31.1	35.6	23.25	27.5	19.75	21.2	20.15		2.18204	1.73818	-0.424839
P04844	TALFVAATY	40.6	35.2	47.5	40.3	36	28.4	36	31.7	19.3	23.9		2.18075	1.73721	-0.518916
Q96JC1	RFDESMQVF	54.6	21.7	72.9	39.3	35.4	13.8	20.7	12.1	21.9	13.2		2.18006	1.73685	-1.45445
P38606	TSNMPVAAR	50.7	38.7	63.3	54.6	44.1	34.3	43.1	34.3	32.5	26.8		2.17964	1.73685	-0.555988
Q9BZH6	QPWNGQYSL	30.2	27.4	38.4	20.3	21.4	12.4	17.8	21.2	12.9	8.9		2.1794	1.73685	-0.911613
F1T0I1	QPVTDPFAF	51.8	25	48.2	19.8	19.9	5.9	11.5	6.9	17.9	4.1		2.1774	1.73518	-1.83076
Q9Y4C2	EYRNQTNL	28.3	28.5	39.2	28	28.5	21.3	25.8	23.3	19.3	17.7		2.17499	1.73329	-0.505815
J3KNV1	FPSPADSGTNSVF	61.4	43.3	66.5	30.2	36.3	20.6	28.9	26.4	27.8	13.4		2.17485	1.73329	-1.0214
P04818	QYLGQIQHI	59.4	58.5	83.7	89.2	79	60.9	51.5	53	49.6	48.3		2.17333	1.73209	-0.490038
B4DLR8	MNFNPIISR	21.7	17.3	30.4	28.8	22.7	13.6	17.5	18.5	10.2	12.3		2.17207	1.73148	-0.745743
Q15149	EVGERLQQR	22.8	22.6	29.8	35.7	31.9	17.2	22.9	20.5	13.1	17.6		2.17206	1.73148	-0.645309
O14617	VYVQNVVKL	81.9	73.5	75.9	80.6	70.5	53.5	77.2	57.7	53.4	40.6		2.17071	1.73046	-0.437342
A0A0C4DG63	HPVYILKGGY	63.2	54.2	64.9	64	61.1	45.7	62.3	46.1	42.5	45.1		2.16668	1.72675	-0.3469
P14324	LPIAAAMY	24.2	24.8	24	24.2	25.5	18	23.9	17.2	18.5	15.7		2.16602	1.7266	-0.395186
Q15393	VYPDGIRHI	176.3	163.8	218.8	240.3	215.1	157.2	181.7	143	140.5	132.5		2.16587	1.7266	-0.426127
H3BQ73	EARAGTPVMR	19.6	15.8	26.3	19.5	19.8	14.2	16.3	8.4	12.1	11.2		2.16394	1.72532	-0.699369
Q9UJ83	QPLLIIGKGAAY	22.9	21.3	27.4	22.9	22.6	20.9	19.1	15.3	15	13		2.16396	1.72532	-0.491353
O60488	LFDHAVSKF	175.6	90.7	296	61.5	125.7	20.2	34.1	13.3	20	21.3		2.1576	1.71955	-2.78292
P22415	EVLQGGSQR	11.9	6.8	14.1	16.7	14.7	6.9	5.5	7.3	5.9	5.5		2.15752	1.71955	-1.04566
P19801-2	EYALLYHTL	37.2	33.9	43	43.2	37.7	35.9	31.7	27.4	27.6	20.8		2.15664	1.71899	-0.443429
P62328	TETQEKNPLP	104.1	98.5	174	141.3	201.8	111.8	27.7	55.4	27.8	91.9		2.15439	1.71707	-1.19388
G3V3A4	FPEIHVAQY	63.1	52.2	66.7	57.4	61.7	42.5	60.4	44.9	39.5	40.7		2.15403	1.71703	-0.401209
A3KN83	DYNNIGKFLNR	18.1	15.7	19.4	23.7	23.8	13.5	16.1	13.9	11.5	12.1		2.15126	1.71459	-0.585679
Q5JPI9	VYERELQTF	14.9	15.2	17.7	15.9	16.1	11.2	13.1	11.5	7.4	11.3		2.15054	1.71419	-0.550133
A0A0A0MQZ6	EYIELHRKR	44.5	47	59.8	64.4	49.5	41.5	46.4	36.1	30.1	35		2.14932	1.71416	-0.487931
A6NF31	REIEEQLRA	18.3	20.5	18.6	18.7	22.2	15	13.7	14.9	16	15.5		2.14842	1.71416	-0.388379
P20591	IFFENHPYF	60.9	35.9	66.2	28.8	36.2	13.3	28.5	20.6	25.1	15		2.1483	1.71416	-1.15341
Q8WUH6	TAVTTVPSM	41.3	42.4	59.1	53.1	40.4	35.6	38.6	31.5	34.9	25		2.14786	1.71416	-0.512917
Q92888	VPVPPNVAF	42.25	40.45	48.35	49.1	44.55	36.85	42.95	34	35.35	30.8		2.14759	1.71416	-0.320404
Q99459	DFSGVTPQR	8.7	8	15.6	13.3	11.4	6.6	4.4	4.5	5.5	6.1		2.14843	1.71416	-1.07267
E9PI87	ESRPGEWLVR	16.5	17	22.8	19.6	17.9	10.1	16.4	10.5	13.4	11.9		2.14823	1.71416	-0.590356
P08865	HPWEVMPDLY	76.3	36.7	85.15	19.9	30.1	7.55	11.6	10.1	10.5	5.15		2.14918	1.71416	-2.46643
H0YKY4	HPFPTPYSNTF	20.4	10.5	20	18.3	18	9.9	13	11	8.7	8.5		2.14775	1.71416	-0.771005
E9PM19	ETSNLIIMR	34.6	25.2	39.4	42.5	31.4	24.1	27.2	24.4	20.4	23.7		2.14683	1.71404	-0.530978
M0QXS5	HPSNVLHFF	29.7	19.3	22.5	30.8	28.9	18.2	21.7	17.3	14.8	14.7		2.14709	1.71404	-0.597664
Q9HCC0	AYSPRFLYI	20.8	15.8	22.5	16.1	15.3	8.9	12.2	10.6	13.6	12.7		2.14595	1.71348	-0.641865
E7EM93	NYTDIKDYL	79.2	42.7	89.9	40.9	41.7	18.3	28.9	34.8	23.6	15.2		2.14424	1.71237	-1.28516
H0YFK3	MVIQDITAM	33.4	25.7	34.6	31.4	28.7	25.5	26.5	23	16.7	20.4		2.14419	1.71237	-0.456269
Q15274	RYDLGGLVM	66.1	23	95.5	38.9	31.7	8.5	16.2	4.4	9.6	9.6		2.14078	1.70928	-2.40153
P60709	YALPHAILR	75.8	71.6	86.3	69.5	84.8	56.8	76.9	54.6	59.8	51.7		2.1395	1.70831	-0.372056
Q16236	FPFVDDNEV	55.4	34.2	52.6	29.3	27.8	17.3	21.9	24.6	23.6	15.3		2.13806	1.70719	-0.956506
Q14258	DEFEFLEKA	58.6	47.6	47	8.6	39.4	13.4	15.1	18	11.9	9.1		2.13639	1.70585	-1.57567
J3QR61	MPSTPGFVGY	11.4	8.5	20.4	9.6	13.5	1.9	6.1	5.7	5.1	5.3		2.13264	1.70255	-1.39545
Q8WUW1	EYIEIITSSIK	9.6	9.8	10.9	8.2	6.7	4.1	6.2	3	3.7	4.57112		2.13245	1.70255	-1.06722
A6NC98	EAQAWEQARL	12.5	11.2	11.2	11.4	12.5	5.2	9.4	3.8	8.9	5.7		2.12893	1.69935	-0.83335
P21964	RYLPDTLLL	64.5	48.5	70.6	49.5	47	33.2	43.3	42.3	42.3	24.5		2.12702	1.69776	-0.593745
Q13608	FPHELEVPAL	67.9	42.4	64.5	23.1	32.2	16	23.1	24.3	13.4	11.9		2.12612	1.69717	-1.37525
Q96S59	ELASIKNRQR	33.2	24.1	33.5	26.8	35.5	23.1	25.1	22.2	21.6	21.1		2.12429	1.69566	-0.436875
Q9Y2E6	SEIKSIPGV	85.9	79.2	102.2	59.6	98.2	62.2	70	49	55.1	59.8		2.12132	1.69301	-0.521718
Q9P2E5	HPVSEGTLMY	37.15	31.4	36.8	47.4	46.4	29.45	34.6	24.45	26.5	27.1		2.12017	1.69218	-0.486949
P27144	TPIQSKEAY	19.9	22.4	29	30.6	32.3	15.3	20.5	18.9	17.4	18.6		2.11925	1.69158	-0.56521
E7ENZ3	QTMTEVRAR	13.6	14.9	21.4	20.2	20.6	11.5	14.5	8.5	8.1	12.1		2.1175	1.69014	-0.729562
M0R271	QEFSFFDKV	60.8	45.8	54.9	21	40.1	20.9	30.1	23.1	20.9	14		2.11677	1.68991	-1.03013
Q96AX2	REYGVPFLET	40.6	25.7	38.2	20.7	28.7	13.9	22.6	18.7	18.2	16.2		2.11664	1.68991	-0.780423
Q86W42	ETGTFTRVLR	29.5	29.5	33.3	36.6	33.6	26.6	28.8	26.1	21.5	26.1		2.11607	1.68967	-0.331951
Q5ST95	QYPFHVPLL	89.5	44.3	84.7	32.6	31.8	13.7	25.5	11	24.1	6.6		2.11475	1.68866	-1.80608
P41229	EFRDPLGYIAK	10.3	9.4	10.2	9.4	8.5	5.1	6.8	6.2	4.6	3.9		2.11265	1.68688	-0.845584
H7C0E5	DALVITHY	49.9	53.1	40.4	18.7	48.2	18.1	28.9	22.2	23.2	15.6		2.11162	1.68617	-0.961418
E7ETU9	IGYAPYVNR	10.2	10.1	15.4	9.9	11.9	7.5	7.2	5.8	6.1	5.5		2.11059	1.68577	-0.840989
O95229	EVSAEVRER	52.7	51.2	70.4	76.9	61	46.9	52.3	45.8	42.7	41.1		2.11067	1.68577	-0.448383
O43674	AEIPEGYVP	60.7	66.4	61.3	21.6	63.6	26.3	33	30.9	30.4	20.6		2.10935	1.68484	-0.954328
P62306	EYIDGALSGH	8.2	9.7	11.8	12.6	8.2	4.1	7.2	6.1	2.8	3.9		2.10868	1.68449	-1.06725
Q6YP21	FPDISPPTY	92.5	62.2	113.6	50.6	52.7	32.5	36.1	44.8	39.4	21.4		2.10482	1.68094	-1.09301
E9PBS1	FYPPKVELF	88.3	62.9	98.1	51.5	47.8	30.4	48.9	40.2	39	22		2.10318	1.68025	-0.949574
P19447	EAFSPVYKY	20.2	21.2	19.7	27.2	23	18.2	17.3	15.5	16.2	12.6		2.10346	1.68025	-0.479993
P26010	SAANIQPIF	105	97.5	124.8	130.4	113.8	92.9	108.1	79.1	86.8	83.5		2.10356	1.68025	-0.343547
Q96GM8	FPAGIYDTKY	27.5	21.4	22.6	26.4	29	19.2	20.4	21	12.3	11.7		2.10262	1.68	-0.584963
Q5T0R1	DAAMFYTNR	11.3	14.7	17	9.8	16.3	7	8.9	6	8.6	8.8		2.10206	1.67975	-0.814156
P52333	AEFPGLPEAL	29.1	16.4	25.6	5.93811	8.6	2	4.3	2.5	3.6	1.44755		2.09973	1.67774	-2.62862
O95931	TANSITVTF	52.5	48.1	53.5	40.2	38.9	37.5	40.2	35.2	32.8	26.4		2.09814	1.67647	-0.438321
Q96Q15	YPHIFSTNF	22	12.9	22.3	11.6	14.2	7.4	10.5	8.7	9	6.4		2.09739	1.67603	-0.982722
U3NG26	EYTSSVGSK	14	12.5	17.4	19.8	16.9	10.9	10.5	7.9	11	11.5		2.09695	1.6759	-0.637828
O60711	SPFFERSGLAY	19.1	13.9	24.1	13.7	15.4	8.2	9.2	11.6	11.2	9.5		2.09466	1.67393	-0.794442
Q99941	KEYLQGLEA	144.3	125.3	151.4	123.3	155.4	106.3	138.5	100.1	104.2	102.6		2.09333	1.67291	-0.342853
Q93074	EATAGFTIGR	11.5	7.9	10.7	10.9	13.4	5.7	6.6	5.8	5.9	7		2.0928	1.67269	-0.811338
Q8NFD5	KEIGGLAQV	34.5	36.4	43.1	33.1	37.5	29	32.2	27	30.6	31		2.09052	1.67104	-0.301365
P55209	FTNEVLTKTYR	18.9	18.3	20	24.3	18	13.7	16.6	15.2	13.6	12.9		2.09068	1.67104	-0.4667
Q9BZE4	FPVIETSTL	44.9	35.3	47.9	38.9	40.2	32.5	38.7	29.5	31	27.2		2.08824	1.66907	-0.382905
Q6P3X3	GEFSEAIKA	34.5	35.9	35.7	23.7	29.8	25.3	25.3	19.6	24.7	20.9		2.08732	1.66846	-0.462825
O15160	IPIHADPRLFEY	27	19.5	29.7	13.6	14.9	6.9	11.5	13.4	9.7	8.7		2.08689	1.66834	-1.0605
E9PMA1	YPDATPEEL	32.6	33.1	37.3	35.2	32.4	24.5	33.4	28.2	25.3	23.2		2.08408	1.66604	-0.341939
I3L496	LPTSVQVTI	11.4	10.7	13.1	6.8	11.2	6.5	6.7	5.6	5	3		2.08365	1.66604	-0.989193
Q13347	RDMTMFVTA	59.7	60.3	39.8	6.9	49.6	7.1	17.7	16.2	13.7	9.6		2.08382	1.66604	-1.75014
Q9GZZ9	LPEGITVAY	55.2	46.5	67.6	33.2	41.1	23.6	33.9	32.7	30.5	27.8		2.08231	1.665	-0.714051
E7ETA6	QPNPLPLRL	17.9	19.4	16.5	22.8	24.8	12	18	13.8	11.1	9		2.08194	1.66495	-0.66617
A0A087WVQ6	VPNKVIQCF	19.7	21.1	17.7	27.8	23.9	16	16.6	14.7	14.5	15.5		2.08047	1.66378	-0.511584
A0A1W2PNP0	FPVSDGSNYF	88.2	56.8	98.6	41.8	58.4	31.6	42.9	39.7	37.8	25.1		2.07517	1.65879	-0.957005
Q6PD62	NAISVTTSY	55.7	47.3	59	65.1	53.6	45.7	49	48.4	39	34.2		2.07462	1.65855	-0.375995
Q5W111	LPQEGDVVGITY	55.3	42.6	60.7	33.9	35.7	25	26.8	38.8	22.4	20		2.07267	1.65691	-0.778873
Q8NI37	HYFNTPFQL	44.8	30.4	43.6	20.1	23.7	12.6	21.6	18.5	15.6	12		2.06996	1.65452	-1.01786
E9PPJ0	SETPQLFTV	62.1	55	41.1	6.9	43.2	14.4	17.4	11.7	12.7	6.4		2.06856	1.6535	-1.73443
H7BXG7	YPFGTGGSAMY	15.6	13.5	19.8	14.5	20.6	8.6	12.1	12.2	11.1	9.8		2.06833	1.6535	-0.642783
F8VXU5	IPWGDMASL	21.1	9.1	21.1	11.4	7.1	2.1	5.9	3.3	5.9	2.7		2.06802	1.65349	-1.81046
Q14240	ENYIHRIGR	29.2	27.2	38.2	44.2	34.8	28.1	24.5	18.1	19.1	26.2		2.06771	1.65349	-0.581642
P41567	DYIHIRIQQR	8.6	9.5	10.8	8.1	10.9	5.7	6.9	4.6	5	2.2		2.06716	1.65325	-0.973145
P20618	KDVFISAA	97.8	95.7	63	13.9	94.4	24.1	31.9	26.6	23.9	13.2		2.06596	1.65267	-1.60768
A0A0A0MTC1	EPLSQITAY	92.9	103.5	116.8	116.8	108.5	81.5	104.3	92.6	71.6	73.3		2.06599	1.65267	-0.347266
Q15642	EYAAQLQRF	26.8	20.6	21.7	29.8	25.3	18	21.4	15.9	18.5	13.7		2.06516	1.65218	-0.50531
P30504	RYFSTSVSW	38.8	30.1	56.1	26.8	20.9	13.7	18	12.8	20.1	12.1		2.06445	1.65177	-1.17097
F8WE26	EPWPENATLY	183.2	104.7	202.8	84.9	86.2	44.4	71.7	60.5	60.4	38.6		2.06215	1.64978	-1.26382
Q69YN4-3	KENSGAIEA	43.8	38.1	42.8	23.8	38.5	24.2	21.6	21.4	29.5	28.5		2.0577	1.64564	-0.578804
Q8N3J5	HADDSFLVL	45.7	37.7	47.1	49.4	33.7	32.2	38.4	28.8	30.2	29.1		2.0567	1.64495	-0.42861
O00159	NPYRDLQIY	26.6	24.4	31.4	35.7	30.8	18.7	27.2	22.9	18.8	17.9		2.05612	1.64467	-0.497101
Q9BX40	ETFGVSGRFLR	24.9	18.4	31.8	26.1	26.7	17.2	21.4	15.6	16.7	17.3		2.05553	1.64439	-0.536166
Q92673	SPLAFEHVM	41.55	37.7	51.7	51.6	44.9	31.35	41.7	31.35	34.15	35.75		2.05441	1.64357	-0.383977
O75494	RYGPIVDVY	62.6	57	64.6	45.4	65.1	39.1	59.6	35.1	34.8	29.1		2.05215	1.64162	-0.575934
Q14204	QYASYEFVQR	7.4	11.2	8.8	8	11.8	5.1	4.6	3.3	2.4	6.7		2.04761	1.63738	-1.09474
P55265	NPISGLLEY	107.7	63.8	112.6	59.9	55.3	43.1	51	42	41.3	30.1		2.04643	1.63651	-0.944362
H3BNZ4	YPTQPGQGY	73.8	75.5	91.6	100.3	88.6	62	82.4	58.8	60.6	66.8		2.04593	1.63632	-0.378579
Q86U70	TYLEPGIGR	17.3	14.1	16.3	17	17.9	10.8	13.3	13.7	10.6	11.2		2.04481	1.6355	-0.470829
Q8IUH3-3	VPFTEEQLF	43.4	19.3	46.7	16.1	20.4	7.1	9.3	10.6	13.1	5.5		2.04348	1.63447	-1.67787
P52948-5	TYSPFGDSPLFR	68.8	41.4	81	26.5	34.1	16.1	23.1	22.5	21	7.6		2.04238	1.63368	-1.47948
I1E4Y6	ESENWRIFR	14.3	12.9	18.2	17.5	15.2	10.2	13.8	7.5	8.8	9.6		2.04088	1.63276	-0.646283
Q9Y6K5	TVLELVTQY	64.7	46.1	66.2	40.6	35.5	27.8	36.3	32.8	32.7	22.4		2.04085	1.63276	-0.735636
Q5BLP8	ETLLLQAER	16.6	16	16	21.5	18.2	10.7	16.2	9.6	11.9	10.4		2.03614	1.62835	-0.586597
Q9NR09	ELNSPLVRR	26.9	27.6	41.1	42.4	28.2	23.1	25.1	20.4	18.5	22.1		2.03483	1.62734	-0.605948
P50570	VYSPHVLNL	45.5	35.8	44.8	43.7	38.8	36	38.3	27.5	33	28.5		2.03417	1.62729	-0.353214
P13747	SEALALTQTWA	47.9	33.2	53.3	5.3	20.7	5.2	9.4	4.5	6.3	3.3		2.0342	1.62729	-2.48255
J3QKP9	EYLDIVREH	35.4	37.7	42.1	50.7	42.5	34.5	37.8	28.4	24.7	27.5		2.03169	1.62512	-0.446767
Q13409	HPNLVVGGTY	48.9	47.5	56.7	59.7	62.9	45.2	50.9	34	40.2	42.4		2.03128	1.625	-0.374279
Q9Y5B9	TFVKEITYR	19.2	15.3	19.2	24.1	20.7	10.8	17.8	10.8	11.4	13.7		2.02998	1.62401	-0.610825
O15350	EMRDGQVLGR	18.8	18.8	30.3	25.8	22.2	16	18.5	15.8	12.3	12		2.02873	1.62306	-0.635633
Q9HB71	VVAPITTGY	37.7	42.5	33.4	21.9	45.2	15.9	27.3	24.2	25.3	13.6		2.02444	1.61907	-0.765455
Q9BUJ2-3	YPQPSYNQY	45.5	39	45.4	40.9	49.3	28.4	42.2	36.2	35	30.2		2.02021	1.61515	-0.355751
H0YIA4	IPTEQVNEL	7.7	10.3	9.2	10.2	7.3	6.4	5.2	3.2	4	3.9		2.01855	1.61399	-0.977583
P51648	DYERIINLR	22.5	21.4	25.1	27.4	25.5	21.4	20.2	17	15.8	19.1		2.01845	1.61399	-0.38266
Q3T8J9	QYNPKFQTL	81.4	80.3	91.3	110.4	90.6	75.9	83.1	67.3	59.1	68		2.01659	1.61243	-0.36139
Q15006	KYFAQALKL	47.4	35.3	34.3	12.7	39.8	13.2	24.6	12.9	15.3	9.7		2.01218	1.60832	-1.16292
O75083	IWDVSVNSV	60.4	23.9	64	14.2	22.1	4.5	8.6	4.2	9.3	3.37147		2.01116	1.60785	-2.62274
P13674	FPEVGASVW	79.8	37.4	94.4	27.2	29.9	10.2	17.4	10.8	17.5	6.9		2.01111	1.60785	-2.09716
F8WCN2	LPFCQPSKITY	18	15.2	24	37.2	24.8	43.2	45.7	43.3	28	34.7		2.01048	1.60752	0.70935
P67809	NVRNGYGFINR	16.9	20.1	23	29.4	23.7	16.9	14.9	14.3	16.9	13.3		2.00868	1.60603	-0.567844
Q92556	EPSNYDFVY	35.3	28.6	35.8	26.9	23	18.4	25.9	23.3	15.9	17.1		2.0072	1.60484	-0.57248
Q92878	EFKTLEGVITR	16.3	14.6	17.4	20.7	20.2	11.8	14.9	13.3	7.2	10.9		2.00389	1.60184	-0.618506
O95219	NYGRVFSEW	50.6	32.6	70.4	26.4	31.5	16	23.2	16.7	21.1	11.3		2.00244	1.60099	-1.26017
Q93009	KENEMLVTV	84.6	101.1	68.8	10	67.2	13.4	27.9	22.6	23.9	16.9		2.00273	1.60099	-1.66362
A0A087WWE2	QTFENQVNR	23.3	17.6	22	24.8	21.1	18.5	18.7	13.5	12	14		1.99732	1.59616	-0.50438
H7BYD9	GEIIDIFKP	81.1	73.1	72.3	15.1	65.6	24.6	32	24.7	31.6	17.6		1.99625	1.59539	-1.23513
F5GWA4	REIEELLAEA	59.7	45.8	69	51.5	47	36.9	43.3	47.5	28.8	36.2		1.99561	1.59504	-0.502544
E9PR71	QPVTTVPSM	41.9	44.9	58.2	47.4	45.6	34.2	46.3	31.4	32.5	34.7		1.99367	1.5937	-0.410196
P25686	EQQPSVTSR	5.9	8	12.8	9.9	7.6	3.8	2.7	3.4	5.1	3.74997		1.99388	1.5937	-1.23716
P42285	LPDNVHYVF	41.8	39.1	46.7	45.8	40.2	32.2	41.3	37.1	28.6	30.5		1.99301	1.59335	-0.331925
P46108	HYLDTTTLI	63.7	59	73.4	77.7	64.3	50.6	64.7	50.2	56.2	47.5		1.99226	1.59314	-0.328772
E9PPA0	KEFEQLAPVL	135.7	144.4	98	11.6	126.7	24.4	44	40.1	31.6	19.7		1.99191	1.59314	-1.69222
Q2KHR3	ESFPELTIITR	13.9	11.4	16.6	5.3	8.6	4	4.2	5	2.8	5.4		1.99218	1.59314	-1.38265
Q8WXD5	HAVQTVETM	41.8	33.2	43.4	48.5	34.7	33.3	34.9	26.1	27.2	28.9		1.99099	1.59251	-0.422691
H0YA18	ITSKILFV	28.7	22.7	29.8	38	30.4	24.6	24.6	19.4	18	16.4		1.99047	1.59229	-0.538466
Q7Z2K6	HPFASVVAQEVF	17	14	17.8	11.9	14.6	7.7	12.4	10.6	8.9	3.3		1.98411	1.58623	-0.811672
Q9Y2P8	SFELKIVRR	93.3	97.8	110.9	126.1	123.9	87.4	104.1	86.3	74.9	69.5		1.9838	1.58622	-0.386742
O43432	VPEHSPVVY	23	18.5	27.3	27.1	24.2	18.5	20.6	16.5	16.7	16.1		1.98244	1.58515	-0.442118
O95298	TYGEIFEKF	54.3	41.5	63.7	46.9	41.7	26.5	45.5	38	27.5	26.6		1.98099	1.584	-0.596346
H3BUY0	ESWPRIIMR	18.9	16.3	26.6	20	17	11.8	17	12.4	11.1	10.7		1.97758	1.58191	-0.649159
P42704	IYKPVTDFF	59.3	48.6	66.4	58.1	44.3	37.5	50.6	43.2	38.8	31.3		1.97743	1.58191	-0.458259
Q5MNZ6	NPHGNGLLY	32.8	27.7	36.6	41.5	33.9	21.2	31.4	23.9	27.6	22.8		1.97762	1.58191	-0.442904
Q96MG7	ETEAWDFLR	33.3	19.4	38.9	21.3	21.3	13	16.7	16.6	16.3	8.8		1.97824	1.58191	-0.910389
Q9UKU7	EVMRILISR	30	28	41.7	40.5	37.4	26.6	29.8	27.8	22.9	21.9		1.97748	1.58191	-0.461261
Q9P2J3	TELELFKAA	60	48.5	51.4	20.1	49	26	29.5	24.5	27.8	19.9		1.97597	1.58086	-0.842589
O75113	TVFVPQWRTR	14.3	13.4	19.4	19.5	15.3	10.4	13.7	11.1	7	9.6		1.97578	1.58086	-0.660911
Q12899	ELFPALRPR	33.5	34.5	43.8	37.1	44.4	30.6	35.6	30	24.6	23.5		1.97369	1.57906	-0.42177
E7EM64	VLYDRQGIGR	28.1	33.3	33.4	12	31.3	13.1	19.1	16.1	14.4	12.8		1.97301	1.57867	-0.871165
P32856	EAQTLFRER	13	12.8	14.6	17.8	15.9	9.3	11.1	8.7	8.1	12.1		1.97103	1.577	-0.587886
O43809	YPLTNYTF	52.7	36.9	57.6	18.5	31.6	17.1	22.1	20	19.9	11.5		1.9703	1.57655	-1.12281
O95071	FYTAIAQAF	17.3	8.4	15.7	5.7	9.8	3.1	4.9	5.9	3.3	2.2		1.96849	1.57534	-1.55237
Q7L311	VPASFSSLY	35.2	29.7	34.1	29.7	36.3	21.5	27	23.8	31.1	15.5		1.96878	1.57534	-0.472717
P53618	AEFEWENKV	25.3	20.6	18.8	7.16365	19.6	5.8	13.2	9.8	6.9	2.6		1.96777	1.57491	-1.25585
Q15006	RNSEQIVEV	11.3	10.6	7.7	8.8	9.2	6	6.2	5	5.2	4.7		1.96699	1.57471	-0.812669
Q9Y6R9	TYTDLESLRNR	13.3	9.3	15.9	17.4	15.2	8.8	9.4	10	6.8	8.2		1.96721	1.57471	-0.718818
P15104	HPWFGMEQEY	76.8	47.85	93.5	43.3	42.25	27.7	39.1	29.9	32.2	17.65		1.96626	1.5745	-1.05125
Q9H211	ETPTFAKVQR	10.2	8.1	12.9	11.5	11.4	5.5	6.8	7.9	3.1	6.6		1.96619	1.5745	-0.855483
C9IZ01	GEIPAELRAA	27.3	39.2	44.6	40.5	47	25.3	37.9	22.3	24.1	22.4		1.96507	1.57367	-0.589328
Q5T6L9-3	KINQLPLFL	40.4	16.3	36.3	18	13	8.2	7.6	2.5	14.3	4.1		1.96382	1.57271	-1.75649
P49588	GSYVFENTV	15.5	16.7	20.4	21.6	17.9	10.2	14.1	14.6	14.4	11.7		1.96132	1.5708	-0.502761
P62328	KNPLPSKETIEQEK	23.3	19.5	15.9	28.1	21.7	5	6.4	21.6	12	9.6		1.96143	1.5708	-0.990722
G3V535	KYNQATPTF	60.2	45.3	75	69.9	65.9	47.4	56.5	32.6	39.5	46.1		1.95991	1.56968	-0.510084
Q96GS4	ATISSPLEL	59.9	52.3	59.2	56.2	50	46.2	52.2	36.6	47.1	46.8		1.9591	1.56916	-0.27829
Q8WUM9	SEIDMSVKA	36.3	39.8	44.8	24	40.3	22.8	31.8	21.2	27.6	19.9		1.95767	1.56803	-0.586911
P67809	ETQGQQPPQRRYR	15.6	17	77.3	27.6	50.4	4.7	5.1	3.93996	2.4	3.9		1.95581	1.56646	-3.22901
P17275	QPFYHDDSY	59.5	65.5	65.9	70.2	72.3	48.4	65.2	49.6	51.2	60		1.9528	1.56374	-0.280974
A0A087WWE2	TYQDIQNTI	41.1	48.9	56.6	66.4	55.4	38.3	45.7	45.1	29.2	28.9		1.95124	1.56246	-0.519804
E7EVX8	GEKSGLMST	34.1	36.1	54.9	13.8	41	21.4	12.9	13.2	13.2	19.9		1.94969	1.56179	-1.15834
Q15833	TLQEYPAIRYR	15.9	12.4	15.9	23.5	19.9	12.4	10	9.1	11.2	11.5		1.94998	1.56179	-0.692638
Q9BZJ0	ETILGDIDRAR	33.7	32.8	40.8	43	39.8	32.8	35.3	26.7	22.6	22.5		1.95021	1.56179	-0.442363
Q86XE2	QYLGLDGFVER	24.1	22	42	22.8	19.2	14.1	12.6	16.4	14.6	10.2		1.94788	1.56027	-0.938137
Q8IUC6	LPFPQSPAF	22.6	19.2	22	13.5	13.1	6	15.7	8.4	10.7	8.7		1.94282	1.5555	-0.868894
O14777	SINKPTSER	31.8	32.5	32.1	40.7	40.1	27.8	32.7	26.5	24.2	26.9		1.94191	1.55517	-0.359665
Q6IA69	APISEPIEWKY	9	7.1	9.3	5.5	5.5	0.144551	3.2	2.87559	2.9	4.14907		1.94198	1.55517	-1.45586
Q9Y6A4	EVQVLDDKNVRR	12.5	15.2	17.1	21.7	14.9	11.1	11.6	10.7	9.8	9.7		1.94136	1.55491	-0.621761
P49915	FPLETPAF	36.2	25.9	33.7	19.6	19.5	10.7	18.6	11.6	21.5	11.9		1.94068	1.55451	-0.860456
Q8TB40	IFNAVVEEI	36.6	27.5	32.9	27.8	26	18.5	25.8	26.3	18.3	20.6		1.94004	1.55417	-0.461706
P17152	TPLALPLDY	102.5	64.4	116.3	48.7	45.7	27.4	44.9	31.5	39.9	22.3		1.93852	1.55379	-1.18568
Q02223	TEIEKSISA	88.6	92.9	100.8	30.7	92.6	35.5	58.9	45.5	39.5	34.4		1.93907	1.55379	-0.923796
Q15417	YPDEYHGEY	49.6	51	54.4	54.4	53.9	38.9	48.7	51.8	40.7	40.5		1.93864	1.55379	-0.255275
Q9NYH9	ESARQLFLR	48.1	49.6	66.2	67.9	61.8	44.2	54.8	38.1	38.3	43.4		1.93926	1.55379	-0.424239
Q9HAU8	SPLPQEVVM	22	25.8	24.3	36.3	32.9	21.4	22.2	18.4	13.1	18.4		1.93786	1.55342	-0.595723
Q9BVW5	DAQRLISER	14.2	18.1	18.1	18.6	13.2	11.4	14.2	11.5	8.4	7.7		1.93665	1.55279	-0.627712
A0A0G2JLD7	SPFDIADTSTAF	61.3	31.1	55.2	28.9	30.8	13.3	25.7	24.5	23	15.1		1.93682	1.55279	-1.02882
P51451	EPIYIVTEY	112.6	97.9	124.8	83.7	70.5	58.9	85.1	70.8	61.2	56.9		1.93591	1.55233	-0.55622
O60506	DYYGYDYHNYR	23.5	15.2	25.3	13	14.6	6.9	12	12.3	9.8	8.4		1.92986	1.54658	-0.890837
G3V2T6	RINAQYLEV	38.7	33.5	46.4	59.1	48.8	30.1	38	31.5	30.7	27.3		1.92873	1.54585	-0.523244
Q07617	MAYETLEQY	29.2	29.3	41.4	29.15	28.6	21.35	25.6	27.35	18.2	16.95		1.92856	1.54585	-0.526453
O43683	NPWDDKLIF	61.8	27.7	65.1	17.2	19.9	5.8	14.4	7.5	11.1	3		1.92668	1.54425	-2.19728
Q9Y2V7	EYKDPENILHR	75.5	77.2	92.7	105.4	90.6	108.5	137.2	113.3	97.2	107.5		1.92328	1.54114	0.352841
H0YBA0	AEIQGVIDA	104.7	93.9	97.5	38.6	76.5	48.3	58.1	46	46	41.2		1.92173	1.54017	-0.779212
P14316	YPLQISPVSSY	47.1	31.7	53.8	22.8	29	10.3	24.9	22.8	21	12.6		1.92195	1.54017	-1.00942
Q9HCM1	KEFPYGIEA	30.8	38.1	41.2	43.5	40.2	33.8	33.3	31.4	27	28.7		1.92007	1.53878	-0.329766
Q13393	DVARHFIQR	18.4	15	17.7	15	19.6	12.9	14.9	11.5	11.6	10.8		1.91953	1.53853	-0.474025
P04406	LQNIIPASTGAAKA	23.3	16.1	24.9	23.9	20.1	14.2	19.9	12.5	9.8	15.1		1.91908	1.53837	-0.599018
A0A1W2PPT5	VYITNFHVR	23	24.4	29.8	32.3	27.8	18.5	22.9	16.1	21.1	23.4		1.91822	1.5378	-0.428762
P14625	YEVIYLTEP	120.4	79.8	107.8	18.5	71	21.5	40	32.9	28.3	21.7		1.91794	1.5378	-1.46088
Q92878	VYSQFITQL	113.9	81.6	123	35.7	62.5	25.6	49.2	44.9	37.3	20.5		1.91758	1.53772	-1.23119
A0A075B6F6	FPASFPNRQY	8.5	7.7	10.3	8.9	7.4	4.1	5.5	4.6	2.9	5.6		1.91665	1.53708	-0.914918
A0A0A0MRM9	EVQGPPAKK	16.3	14.3	18.7	19.6	17.1	11.4	15.1	13.3	10.6	10.7		1.91573	1.53645	-0.493164
O75164	DYIEPALYR	11.4	9.8	12.8	12.5	10	5.7	8.5	5.2	7.6	8		1.91525	1.53624	-0.690896
Q96EP5	NVQGFHPYR	19.3	29.8	89.5	89.6	78.6	30.3	4	2.6	1.93838	32.7		1.91423	1.53551	-2.10051
P0C1Z6	EALDSSWVSR	10.8	7.7	11.8	9	7.3	5.2	3.9	3.3	6.2	5.5		1.91244	1.534	-0.951297
O15294	QNMGLPQNR	11.7	11.6	12.8	10.7	13.9	8.6	9.5	8	7.9	5.3		1.91135	1.5332	-0.627167
A0A0C4DGG9	MPSKTELIV	32.2	35.2	37.1	40	32.6	25.8	36.3	23.1	17.8	24.1		1.91081	1.53294	-0.4786
P55263	YAASIIIRR	9.8	15.3	16.3	14.3	18.6	9.7	10.9	8.6	8.4	9.3		1.90894	1.53135	-0.663774
P37268	HYSPIYLSF	60.5	30.2	58.6	15.7	32.4	10.3	18.7	16.1	15	13.6		1.90677	1.52975	-1.42139
P20273	MPIREGDTVTL	17	17.35	22.5	24.8	21.75	13.65	17.2	16.65	11.2	13.2		1.90701	1.52975	-0.524173
A0A1B0GVS3	HAVPIYEGF	33.7	34.1	36.4	29.4	41.3	24.4	31.6	30.6	22	17.7		1.90596	1.52922	-0.469676
A0A087WUC6	KYVENFGLI	110.6	99.5	110.6	67.7	103.6	56.6	91.3	75.7	67.2	48.8		1.90472	1.52827	-0.534822
A0A0G2JII1	RYIYNREEF	34.1	45.2	37.4	22.8	40.7	21.2	32.4	18.3	24.2	14.4		1.90356	1.52739	-0.705553
Q9P2K2	VYGTTYQF	37.4	30.2	44.9	53.3	46	31	35	31	27	26.1		1.90279	1.52691	-0.496779
Q5JXR6	KFDDIRIYF	88.3	34.1	104.3	36.3	38.7	11.7	33.9	10.1	18.4	10.4		1.90241	1.5268	-1.83609
Q9UNH7	ESQAAKDLLYR	36.9	46.4	56.6	60.9	50.4	40.2	42.8	35	35.5	29.2		1.89826	1.52294	-0.45936
P53621	GYPEVALHF	45	37.7	37.8	28.1	34	55.2	108.5	87.5	67	38.8		1.89789	1.52285	0.967237
H3BUI9	ENYSPVSR	14.7	16.3	20.5	16.4	19.1	10.6	13.6	11.8	15	9.9		1.89612	1.52137	-0.514573
Q96K12	IYADLNQNDF	19.4	11.5	21	17.1	11.6	9.6	10	10.9	9.5	3.5		1.89537	1.52089	-0.889764
A0A0B4J1V8	AANPHSFVF	74.6	83	90.7	63.9	82.8	59.4	76.9	62.8	54.2	48.2		1.89446	1.52082	-0.389695
Q92546	LPIEGPPSF	16.2	15.6	18.3	12.2	12.9	6.7	13.3	11.2	7.8	6		1.89452	1.52082	-0.740808
Q9NRZ9	YPIDPVTQEF	95.7	63	102.5	41.4	48.9	23.2	42.4	44.2	32.3	29.6		1.89456	1.52082	-1.03363
F5H6W4	EASQGFRFLR	16	14	19.5	27.9	17.6	13.5	10.7	11	8.2	12.2		1.89333	1.51997	-0.772843
O43739	QAFVELHEF	18.6	16	20.8	18.4	18.5	11.1	17.3	11	14.3	12.7		1.89112	1.51805	-0.475147
Q2TAL8	REIQEAIAV	50.7	47.8	47.3	10.9	46.8	17	26.1	18.8	18.8	14.8		1.88942	1.51663	-1.09146
O75083	LAWLDEHTL	22.5	12.5	26.5	15.4	14.1	9.6	12.1	10	9.5	7.8		1.88787	1.51535	-0.893085
H9KV28	NPVSWVQTF	54.4	27.1	70	16.9	16.6	3.9	8.7	6.2	11.5	4.1		1.88673	1.5145	-2.42704
Q15181	NYNDINDVKR	11.2	10.3	18	14.3	14.8	9.2	8.6	9.2	7.2	8.3		1.884	1.51204	-0.690746
Q9Y4C2	EFQVIMGRKR	57.45	60.45	76.1	79.85	72	56.35	63.45	50.9	48.4	54.65		1.88287	1.5112	-0.337287
A0A0A0MQZ6	WEVPLPKV	57.8	48.2	50.3	11.5	38	14.7	25.4	16.5	21.7	7.5		1.88214	1.51075	-1.26219
Q5SXM2	TPAPPTHAL	22.2	22.5	26.5	25.5	23.2	15.2	23	18.3	17.4	18.8		1.87922	1.50811	-0.37119
Q9Y3Z3	TAIDDMEAY	29.9	26.3	34.3	37.9	29.2	25.8	26.5	24.4	18	24		1.87856	1.50773	-0.408948
P53618	TTLTKIALR	29.4	33.9	39.6	43.9	37.6	31.5	31.6	23.5	24	28.8		1.874	1.50344	-0.403608
B5MDF5	MPALAPPEVVM	151.8	118.4	165.3	100.2	90.9	72.8	100.1	91.2	79.1	70.3		1.87221	1.50193	-0.599657
Q92900	EPQHVLLRY	22.8	27.9	29.3	35.1	29	19.9	23.6	23.1	16	23.7		1.87094	1.50094	-0.438929
P28072	REVSTGTTIMA	27.7	25.6	34	17.1	26.6	18	22.8	15.3	13.6	14.7		1.86878	1.49906	-0.634252
Q8TEQ0	KYVGAVQML	44.8	41.9	34.4	15.2	45.1	14.7	25.5	24	19.3	9.5		1.86636	1.49691	-0.963872
Q8IYS1	NALNHTEQY	8	8.7	9.7	14.5	8.3	5.2	5.4	4.1	5.1	5.5		1.86508	1.49591	-0.959521
S4R3P6	AEIDRRISA	49.2	43.7	61.1	35.3	50.9	35.5	39	37.2	34.5	30.4		1.86258	1.49369	-0.443751
Q9H497	EVLGPHLER	53.9	58	71.6	75.1	68.5	56	57.1	52.9	36	46.6		1.86168	1.49307	-0.395905
Q9UKB1	ETRSPSRTYTYISR	5.3	7.1	7	8.6	7.5	3.31475	3.40156	5.36205	-1.01232	-0.643866		1.85762	1.48928	-1.76816
Q16665	NTQRSFFLR	19.9	15.5	19.6	25.1	19.3	15.7	16.8	13	10.4	12.4		1.85406	1.486	-0.54136
V9GYN7	EAFKAIGTAY	66	60	83.2	99.2	77.4	64.6	60.2	57.9	47.1	52.7		1.85249	1.48471	-0.449602
O43684	RYPTSIASLAF	157.2	123.5	146.3	49.5	89.8	39.4	77.3	72	50.9	35.5		1.85127	1.48376	-1.04161
P49588	REKMFVEEV	74.8	77.5	88.5	11.7	79.8	21.4	32.2	35.5	28.8	21.3		1.85073	1.4835	-1.25533
S4R3N1	WPDESFDEM	13.1	10.5	9.6	9.8	9.9	6.4	5.9	7.2	7.3	6.7		1.84995	1.483	-0.659107
Q9BZV1	VYGFVREAL	11.5	12.8	15.2	11.1	15.2	6.8	12.1	8.5	7.2	5.2		1.8478	1.48113	-0.725319
P42858	KEMEVSPSA	79	86.5	98.9	86.9	68.9	66.8	80.7	66.4	57.6	61.8		1.84547	1.47907	-0.334255
P62805	TAMDVVYAL	85.6	83.8	75.2	89.7	68.6	77.2	71.4	63	56.1	59.8		1.84368	1.47756	-0.298927
Q92734	IPIHNEDITY	58.7	51.8	60.6	66.5	58	46.3	59.7	40.6	44.2	48.1		1.84271	1.47687	-0.307239
Q5QGS0	SEFHEAKAA	67.3	65.3	80.4	58.5	74.5	57.3	65.7	50.5	53.5	54.8		1.8419	1.47633	-0.2961
Q7L5Y9-5	QEYPTLKVP	124.3	118.9	132.8	76.8	138.3	77.3	112.4	75.6	74	71.4		1.84134	1.47604	-0.525317
P56192	NNLGNFINR	17.7	19.2	19.3	30.4	22.5	16.6	18.4	8.4	12.5	8.4		1.84008	1.47506	-0.76276
H0YL69	RPFGVSLLY	23.6	19.4	23	22.5	23.2	17	19.7	19.6	13.8	10.3		1.83865	1.47391	-0.474362
O00767	FPYDYSASEY	65.7	41.7	65.4	41	37.9	31	38.4	33.3	33.7	21.9		1.83758	1.47332	-0.669044
P62714	HANGLTLVSR	17.5	10	17.7	14.4	18.9	9.2	11.4	11.7	9.2	7.8		1.83752	1.47332	-0.671105
P17275	SELERLIVP	68.2	84.8	29.1	11.5	50.5	7.8	17	16.2	15.2	7.9		1.8346	1.47075	-1.92908
Q5T5P2	YPDSHLPTL	12.6	11.6	11.2	13.6	10.2	7	7.8	8.6	8.6	8.2		1.8344	1.47075	-0.558402
Q9H900	TEWLEPLEA	52.6	36.1	51.3	7.5	26.7	9.1	12.6	13.7	16.6	5.1		1.83404	1.47067	-1.60918
B3KTM8	KEYAVNEVV	106.2	104.6	91.3	27.6	104.1	33.3	62.8	43	47.5	29.6		1.83101	1.46792	-1.00466
O43678	DVQPKLWAR	19	21.2	27.3	25.4	19.9	16.3	19.2	14.4	18.3	11.9		1.83032	1.46778	-0.493893
Q9UHL4	AYDTVRWEF	35.1	12.3	46.4	12.9	13.1	3.3	7.5	4.3	3.4	4		1.83057	1.46778	-2.41263
Q9Y4C8	FPEHAVKAY	78.1	64.2	86.9	105	86.8	65.7	74.4	61.1	56.5	64.1		1.82871	1.46643	-0.387656
H0Y9T3	VPLEEVVQEY	32.1	15.9	37.9	13.2	15.8	7.7	12.3	10	7.4	6.7		1.82824	1.46624	-1.38153
P07814	IPDGHTKEM	114.4	105.8	128.7	132.1	111.5	104.8	115.6	96.1	85.7	88.9		1.82709	1.46536	-0.270798
P49321	NYVQAVEEF	62.4	42.9	68.7	37.3	40.4	27.8	39.6	38.5	24.8	17.8		1.82619	1.46473	-0.761242
P67870	EMLYGLIHAR	14.4	11	18.8	10	15.3	5.3	12.5	7.9	4.9	6.1		1.825	1.46382	-0.921233
Q9H799	VYILQPEVI	21.1	9.9	17.05	10.7	12.2	8.2	8.5	5.6	8.8	5.3		1.82235	1.46144	-0.962864
O75368	AEVQAKQQA	32	26.1	25.7	4.5	31.2	10.2	13.8	7.8	9.4	7.4		1.82159	1.46095	-1.29798
H0Y714	HEVGALVRA	8.5	5.9	10.8	9.2	10.5	4.9	3.4	5.4	2.7	6.3		1.81688	1.45698	-0.984023
Q99627	SELGGIWSV	88.5	50.9	62.3	5.5	23.9	3.7	7.5	4.6	14.7	3.7		1.8168	1.45698	-2.75645
Q9Y217	NYSNIRFQF	24.5	18.7	24.2	12.9	11	7.9	13.9	8.1	8.1	9.7		1.817	1.45698	-0.936626
A0A0C4DGI3	LPSHVVTML	26.7	22.65	27.05	29.1	26.25	21.15	25.3	20.45	17.5	19.75		1.81437	1.45507	-0.33914
Q9Y520	HEQFIPIAA	45.1	47	58.7	42.3	56.2	43	45.6	36.2	35.5	32.4		1.81435	1.45507	-0.371526
Q93074	AEWLGVLKA	57.2	45	63.3	37.4	48.2	35.3	46.2	32.8	34	28.7		1.81349	1.4547	-0.504513
P20273	NPMMEDGISY	18.9	19.45	24.65	21.05	16.6	12.9	15	18.25	13	13.75		1.81343	1.4547	-0.465356
Q00534	TFEHPNVVR	46.3	43.3	58.5	62.5	60.2	42.9	50.8	32.3	40.7	32.8		1.81123	1.45277	-0.440839
H7C109	QSNSLFNNR	15.4	16.4	19.3	26	17.9	12.2	15	8.5	14.7	10.3		1.81051	1.45258	-0.646231
F5H269	ELMDLGKVRR	56.2	55.3	68.5	73.4	68.9	56.6	59.5	45.3	40.6	50.9		1.8105	1.45258	-0.349837
A0A0C4DGP0	YPYTITEY	46.1	36.9	51.4	37.6	38	26.1	31.3	32.6	39.7	28.2		1.80915	1.4515	-0.411378
H7C196	KYLSVQGQLF	139.6	101	155.3	113.3	106.6	73.3	118.8	93.2	76.8	67.4		1.80883	1.45145	-0.519804
A0A0A0MTH9	QAAELIDSEF	47.2	38	53.6	36.9	43	26.5	36.8	39.3	27.7	33.2		1.80616	1.44905	-0.419663
O14617	MPNHSASIQL	9.65	12.05	12.35	16.6	12.9	8.85	8.3	8.21408	7.7	8.05		1.80589	1.44905	-0.62826
Q9P2N6	KELTGLLTTA	210.5	200.9	202.3	40.7	237.6	79	108	82.1	83.7	63.3		1.80553	1.44896	-1.10011
Q9H2Y9	QPSAIIVTL	14.8	19.1	19.8	18.9	17.6	14.7	15.8	12.6	12.9	11.1		1.80485	1.44855	-0.426815
A0A0B4J1S1	EVFSHILKR	13.6	16.9	14.5	22.1	17.6	13.9	12.6	11.8	5.6	7.5		1.80346	1.44743	-0.720594
P39019	QEFVRALAA	11.3	7.1	9.1	6.1	13.8	4.3	5.3	2.4	2.9	6		1.80195	1.44673	-1.18138
Q709C8	TYISWKEEL	70	44.4	74.8	30.3	38.2	22.9	36.6	27.6	28.4	13.8		1.80212	1.44673	-0.99497
Q96RK4	IYQKAFEHL	52.1	50.4	53.7	62.7	56	41.1	55.7	45.3	41.7	42.3		1.80204	1.44673	-0.281946
Q13571	SYMEVPTYL	115.85	82.1	127.25	67.7	60.45	45.85	61.25	57.55	62.65	41.5		1.79864	1.44369	-0.754092
C9J2Q4	SYIDEQFER	19.1	17.9	20.1	23.3	21.1	16.1	19.4	11.6	11.4	14.5		1.79812	1.44343	-0.475511
Q6PL18	AYAIIKEEL	49.1	40.9	56.3	51.6	55.9	39.1	48.9	40.9	29.2	37.3		1.79605	1.44191	-0.377262
Q8WUM0	MPVLTAPQL	22.5	18.9	28.4	17.1	15.5	15.3	14.6	11.5	13.6	11.1		1.79579	1.44191	-0.631494
Q9NR09	REYDGNIRQA	21	17.5	22	10.1	20	10.7	13.1	11.3	10.7	11.5		1.79617	1.44191	-0.660976
O95219	KEALISYAV	98.9	99.1	79.2	17.7	110.7	31.6	47.6	40.2	34.2	26		1.79361	1.44073	-1.17527
P50453	MYQEATFKL	64.1	47.7	77.5	58.4	57.8	41.3	57.2	44.2	45.1	39.6		1.79378	1.44073	-0.42594
Q8NBE8	HPVDFLDAF	91.5	47.4	104	36.9	31	17.5	24.7	13.2	35.3	15.5		1.79377	1.44073	-1.5492
Q86YV0	ETLGQVVRRL	22.4	23.2	25.2	24.1	27.2	18.9	23.6	20.2	15.7	16.3		1.79353	1.44073	-0.366627
F1T0I1	FPQGSGASEM	9.5	8.4	12.3	10.9	9.6	4.5	5.8	8.5	3.6	6.5		1.79279	1.44025	-0.810916
E7EM93	KEAGVVAQA	109.1	91	113.4	67.6	117.7	76.7	87.7	66.9	67.3	64.8		1.79102	1.43876	-0.456903
H7C5L3	FPEEVIATI	46.2	31.8	50.3	28.4	27	23.8	28.7	23.3	20.8	16.3		1.7905	1.43876	-0.702306
Q08AG7	EALSSVIKELR	19.9	14.7	17.3	23.6	14.6	11.1	15.5	13.5	7.8	7.7		1.7905	1.43876	-0.696442
A0A1B0GU45	EYSSLPLPR	9.2	8.2	9.3	12.3	7.2	14.1	16.6	11.8	12.2	14.5		1.79023	1.43876	0.582879
Q9UJW0	MPLAFSDKY	46.5	36.3	48.5	43.7	41.5	49	56.8	53.1	46.7	50.6		1.78859	1.43739	0.242903
B4DLD3	YPQGQGQQY	8.1	6.7	8.7	9.4	12	6	4.7	3.6	4.4	5.4		1.78518	1.43424	-0.897682
O94855	STMLPAAVR	11.2	8.5	16.7	15.5	14.7	9.3	8.6	6.8	6.3	8.7		1.78093	1.4303	-0.746383
Q96B49	NVGDWLRGVYR	70.9	36.1	112	29.6	32.2	12.5	20.6	18.7	12.2	4.9		1.78071	1.4303	-2.02697
R4GMQ9	QPWEEIKTSY	87.2	59.9	94.4	66.4	54.4	43	64.1	52.3	45.9	33.1		1.78041	1.43028	-0.603801
Q8N108	DAQEIIRPR	15.6	12.4	18.1	12.6	18.1	9.9	10.3	11.9	9.6	11.2		1.77977	1.42989	-0.537839
G3XAN1	EVLALPFKR	41.5	45.6	57	69.2	53.6	37.7	47.7	38.2	34.6	36.9		1.77936	1.42975	-0.452086
V9GY27	MFDIVGTHL	53.7	31.1	90.2	25.3	30.1	11.9	15.5	12.6	11.8	18.4		1.77828	1.42894	-1.7146
Q9Y4F4	TPTGAISQY	35.9	35.3	43	43.2	40.6	36.2	35.3	32.6	32.6	30.7		1.77718	1.42811	-0.242201
Q9H446	IYPDSFTVL	142.6	79.2	157.9	55.1	56.3	28.5	43.2	28.7	65.4	20.6		1.77686	1.42805	-1.39761
E7ETU9	HEFGRLLST	55.1	43.5	57	69.6	58	42	52.9	42.3	36.6	42.8		1.77613	1.42785	-0.386788
Q13123	EYSEYMNNK	15.6	14.3	19.5	18.9	15.9	13.9	15.5	8	8.8	9		1.77631	1.42785	-0.609152
Q9NY97	NYRDTFFNL	27.1	17.1	29.9	11.8	14.5	8.9	11.6	9.5	11.5	8.7		1.77552	1.42751	-1
P05114	SPASDEAGEKEAK	26	22.6	10.8	9.6	8.9	3.72558	6.2	7.4	5.9	3.7		1.77445	1.42669	-1.53265
Q9H3P7	EVYAGSHQY	12.5	9.7	12.8	15.8	14.9	25.7	24.7	21.8	12.7	18.4		1.77179	1.4243	0.652875
Q96Q27	LPLHEAAYY	51.1	60.2	60.3	69.1	64.1	50.3	61.1	44.6	44.4	45.4		1.77114	1.42392	-0.310378
F5GYX3	AYDDKIYYF	64.5	24.5	68.4	37.4	36.4	23.8	31.6	18	22	17.9		1.76843	1.422	-1.02899
Q9UIQ6	DLASRLVTR	13.9	17.1	18.5	17	24.7	10.9	13	8.1	11.9	15.1		1.76894	1.422	-0.628319
A0A087WWE2	TPWNQGATPAY	21.7	23.9	36.1	23.4	24.2	17	19.5	19.2	18.6	16.6		1.76853	1.422	-0.50837
I3L329	NPITVQTVY	70.8	67.5	81.1	111.6	86.1	121	143.4	108.3	101.1	95.3		1.76676	1.42059	0.448289
Q9Y3I1	VPHSLETLY	26.5	26.6	32.9	27	29.2	19.3	28.4	23.5	17.6	19.1		1.76583	1.41993	-0.398227
Q7L2K0	AELLPLVSA	46.6	35.3	49.4	33.3	38.3	35.9	30.7	22.6	33.7	20.7		1.76551	1.41987	-0.498713
Q9NWQ4	MPQEKSPGY	31.6	27.3	34.2	37.7	30.9	26	32.4	20.6	20.4	21.4		1.76302	1.41764	-0.420699
Q92621	QTVRIPSQR	12	13.5	18	20.3	14.8	12.7	10.1	9	9.7	10.3		1.76105	1.41594	-0.601577
P49792	SFDSALQSV	61.2	31.5	97.2	45.9	40.9	19.2	33.9	16.1	26.7	24.8		1.76013	1.41528	-1.1969
H7BYT1	YPSEFATYL	54.7	28.2	56.6	25.2	24.6	16.2	21.3	17.4	22.2	13.8		1.75915	1.41456	-1.05832
P05023	HTEIVFARTSPQQK	30.6	21.9	28.2	28.6	35.6	23.6	24.6	21.3	16.8	21.3		1.75817	1.41384	-0.42938
P30153	MAWLVDHVY	80.55	52.3	92.6	60.5	51.15	39.45	53.95	37.35	52.7	31.35		1.75658	1.41251	-0.650183
M0R2N0	DYIAPWERER	14.7	8.5	13.7	16.9	12.4	8.8	10.9	5.4	7.3	6.5		1.75621	1.41241	-0.767061
Q8WYP5	SYISRTNQL	16.1	14.4	19.7	20.7	18.2	11.3	16.4	10.8	10	13.8		1.75513	1.41159	-0.516193
O15460	KEYILVEEA	110.7	111.4	104.7	32.7	100.1	49.4	64.4	46.4	54.4	45.1		1.7546	1.41132	-0.823533
O14503	YPTSVPVLY	94.5	82.9	120.2	64.4	63	43	62.7	65.8	58.2	43.8		1.75364	1.41089	-0.635922
Q9UH92	KTIDYIQFL	143.3	80	142.4	56.1	59.4	29.9	59.2	35.4	60.9	24.2		1.75367	1.41089	-1.199
P46013	QPLEDLASF	59.1	35	55.8	35.8	30.2	26.2	32.3	28.5	26.9	16.3		1.75179	1.4094	-0.729634
Q9BXJ9	TAIESTPTL	22.5	26.2	30.2	27.9	25.7	21.9	23.5	19.2	22.3	20.6		1.75164	1.4094	-0.301656
M0QXM3	LPVGTTATL	28.9	37.3	36.7	44.9	37.7	28.3	35.1	27.8	19.7	26.1		1.74834	1.40637	-0.437243
Q86W34	RYGSDFYSM	10.4	8.5	17.1	13.2	11.3	5.7	9.7	6.8	6.1	5.4		1.74716	1.40545	-0.844187
P41250	LPLSQNQEF	29.3	32.7	40.6	46.6	37	24.5	37.2	24.2	22.9	21.4		1.74616	1.40471	-0.516124
O95147	FEYVKVPLA	19.9	18.9	25.8	25.4	27.4	17.1	22.1	17	13.9	13.7		1.74268	1.40149	-0.48641
Q9H0U3	RYSSAFTNR	11.3	9	17.8	16.8	13.1	9.2	9.2	7.7	7.4	7.2		1.74174	1.40081	-0.740506
Q5JWU1	YYLTHGLYL	43.7	28.6	46.3	25.5	21	14.3	24.1	24.1	13.4	15.2		1.74078	1.40011	-0.857817
H3BS64	ETIHADSVAKR	81.8	95.1	105.7	119.2	103.9	82	93.3	72.5	78	86.6		1.7382	1.39779	-0.294237
O95071	VYSQIPAAVKL	42.2	36.6	52.6	47.1	46.2	37.1	41.1	36.8	35.1	28.9		1.73793	1.39778	-0.328041
P55081	EEFQFIKKA	25.3	19.8	27.7	18.2	28	12.6	21.8	18.2	12.2	15.8		1.73722	1.39733	-0.56211
C9JU26	YYNKYINVK	24.5	24.4	40.4	39.4	36	17.2	30.2	18.3	21.4	21.1		1.73434	1.39471	-0.60614
H0Y614	AEEFKVPAA	89.8	96.5	61.6	19.2	79.2	25.1	42.4	36.7	36.2	19.8		1.73211	1.39274	-1.11215
P04844	RYIANTVEL	41	37.4	39.6	48.7	43.1	36.2	40.9	33.2	29	30		1.73153	1.39242	-0.309433
B1AVT0	EALQHPFFAR	44.6	38.1	51.4	59.9	53.3	37.1	48.7	30.6	30.8	33.8		1.72971	1.39086	-0.450273
Q9Y217	QLIDLAEEY	31.2	19.2	35.4	18.1	23.5	14.8	18.2	19.2	6.9	14.4		1.72921	1.39062	-0.793549
Q9HC16	FYNRPILSR	35.2	23.8	38.9	35.2	36.5	24.9	31.1	18.3	22	26.9		1.72773	1.3894	-0.461134
Q9NUH8	MPVGLIAGASL	31.25	23.8	37.7	26.2	19.25	20.5	21.1	15.55	19.3	15.4		1.72607	1.388	-0.589406
Q9Y6I7	QEVQELPIP	38.3	30.9	32.3	30.9	33.6	26.6	32.7	24.4	24.5	27.2		1.72526	1.38744	-0.293956
Q7L513	REFSITVV	54.2	49.2	28.5	4	33.4	6.6	15.8	13	10.8	6.3		1.72433	1.38677	-1.68919
Q9UBV2	NYDLALKYF	53.7	17.5	69.3	19.2	21.3	4.8	9.7	9.2	12.9	6.4		1.72231	1.38501	-2.07358
O43684	IYPVNAISF	94.5	57	59.6	12.2	37.2	8.1	25.8	18.7	20.8	6.3		1.72195	1.38491	-1.70863
Q9NX78	MPHDAIILL	44.3	35.9	45.4	38.5	32.3	37	30.9	24.9	32.4	22.8		1.72159	1.3848	-0.408198
P49327	EAVKPFGLK	11.9	12.9	11.2	16.1	19.1	8.1	12.7	5.7	7.6	8.4		1.71925	1.38349	-0.744414
Q96EF6	IEKNLTPVP	61.9	64.1	75.9	56.2	73.9	55.3	53.3	51.5	54.3	62.3		1.71949	1.38349	-0.262861
O75626	YPYPGELTMM	45.9	25.8333	50.1667	24.2	25.9	15.6667	23.4	22	20	13.9667		1.71982	1.38349	-0.855903
Q6ZUJ8	LPAKVEFGVY	46.6	32	43.7	45.2	42.8	35.1	40.7	29.8	28.2	28.8		1.71937	1.38349	-0.371122
A0A0C4DGX4	RYTLQASTF	24.8	27.6	21.6	26.9	26.7	17.1	24.8	20.8	19.9	17.5		1.71824	1.38275	-0.350186
C9JCK5	KDYLAAIA	145.1	125.5	155	178.2	148.4	100.6	154.7	117.6	91	111.4		1.71623	1.381	-0.386802
Q15008	RYSVFFQSL	58.6	50.6	75.1	25.7	45.1	18.8	42	29.8	26.1	22.2		1.71517	1.3802	-0.877016
Q5H909	VEVPETPKA	174.7	156.6	137.3	69.8	151.9	79.5	108.9	92.5	89.7	78.6		1.71492	1.3802	-0.619866
O60264	DAYFREALR	18.7	16.4	18.4	30	22.5	15.9	15.5	13.3	11.5	13.8		1.714	1.37953	-0.598637
O75843	RYVALTSLL	21.2	16.3	27.5	21.9	18.1	16.3	17.5	12.4	14.7	11.9		1.71289	1.37867	-0.528379
O95602	HPFIDDYQY	16	13.4	19.1	17.6	14.7	10.5	12.4	12.8	12.3	11.8		1.70728	1.37332	-0.43421
P00374	FPEIDLEKY	58.7	37.5	57.2	23.8	33.7	16.9	31.1	31.4	18.6	11.7		1.70488	1.37118	-0.942996
Q14586	SSNLIVHQR	26.9	25	32	40.6	37.3	27.4	24.2	20	20.1	25.3		1.70412	1.37068	-0.467703
Q9BTT4	VPLEVFEY	59.5	38.4	48.3	20.6	32.2	16.6	23.3	19.3	31.8	13.1		1.70114	1.36819	-0.934798
A0A1W2PQ20	DYIHHMGYVHR	18.3	22.3	34.5	24.9	24.2	19	18.7	14.9	16	17		1.70112	1.36819	-0.536982
O00178	SEGNVVNKP	72.2	74	60.7	11.4	74.5	19.8	38.6	26.9	30.5	15.4		1.70027	1.36759	-1.15815
Q5I0X4	ESLPPPTLR	8.8	10.4	12.3	14	15.1	8.5	9.1	8.3	5.3	5.9		1.69982	1.36754	-0.707899
Q6P4A7	FPQIGQIQY	20.6	11.9	24.6	12.8	11.9	7	10.9	9.2	10.3	5.3		1.6997	1.36754	-0.937865
P17844	TAQEVETYR	5.5	9.3	10.4	8.7	7.4	4.3	5.9	2.6	2.7	5.1		1.69599	1.36408	-1.0035
O75164	HPIQMYQVEF	22.1	20.55	31.8	25.3	18.2	15.5	21.15	16.6	12.1	13.85		1.69544	1.36378	-0.574603
Q8WXH0	HLKETDTATLR	15.2	15	19.2	17	20.2	12.9	9.7	12	8	16.5		1.69493	1.36353	-0.551209
A6NL66	RYLVISEKL	24.2	25.1	27.7	30	33.2	23.2	25.1	21.5	18.6	22.5		1.69436	1.36322	-0.338227
M0R228	EMKRDLDSIFR	10.3	9.5	12.3	13.95	9.7	6.7	8.15	6.85	7.8	6.8		1.69396	1.36307	-0.619002
Q9Y2V7	MPNLDSVTL	18.6	24.8	21.5	25.5	17.7	18.5	18.7	14.6	11.9	14.1		1.69263	1.36199	-0.474524
Q9UBU9	QNIDVVLNR	14.3	16	14	18.7	14.9	10.2	15.2	7	8.3	11.2		1.69138	1.36099	-0.585889
Q96CN9	EYLKNIIYR	24	18.8	23.4	24.6	23.1	27.8	39.1	31.6	26.4	25.9		1.69009	1.35996	0.404869
Q8WXH0	QYESVSDLF	20.6	11.2	27.4	20.1	11.4	6.1	13.9	7.1	11.4	5.8		1.68957	1.35969	-1.0338
Q14687	VEKPVGVAA	87.6	90.4	105.9	34	87.1	47.1	65.5	48.5	37.9	39.4		1.68918	1.35956	-0.764538
A0A0A0MRR2	EYTPRSWNF	24.9	18.6	32	23.6	18.1	9.8	19.9	15.7	17.8	11.2		1.68706	1.35773	-0.655598
Q9Y266	QPAIIDGELY	42.3	38.5	45.6	40.9	34.8	30.1	39.2	36.7	27.2	27.1		1.68684	1.35773	-0.334295
Q9UHY1	GEVTNVTTA	55.3	54.6	61.4	43.2	65.6	49	46.7	48.4	36.8	41		1.68462	1.35602	-0.336032
Q13045	VPFESEDNQGIVY	41.6	31.6	49.9	30.2	23.3	20.8	29.5	24.9	17.2	15.8		1.68467	1.35602	-0.706785
O00257	HPYQPDPKM	31.2	32.8	26.3	48.2	36.8	48.9	54.5	51.3	37.5	44.4		1.68289	1.35453	0.432624
H3BPJ9	EFIERQHAK	148.8	127.3	155.6	188.6	153.1	126.3	148.2	127.5	102	109.5		1.68198	1.35388	-0.334151
I3L2C7	KYLPALDEF	121.5	77.1	113.3	60.3	73.1	39.7	70.9	73.8	44.8	30.9		1.68063	1.35343	-0.775711
P26358	IYKAPSENW	8.6	10.9	14.8	14.6	17.3	8.8	8.9	6.7	7.2	9		1.68052	1.35343	-0.705351
A0A0C4DFL7	TPVFGKGVAY	6.5	5.8	4.9	9.2	8.1	3.3	4	2.64538	2.2	3.51079		1.68116	1.35343	-1.13987
C9JYI4	DYKVVSPALR	20.2	21.8	24	31.2	33	18.9	22	17.4	14.1	18.7		1.68057	1.35343	-0.515206
J3KN16	VYPEKLATKF	37.2	28.5	31.4	37.9	42.1	28.5	33	27.1	24.5	24.7		1.67914	1.3523	-0.361988
O14744	APTTHTEEY	7.6	7.5	7.8	9.6	9.6	5.3	5.1	2.8	4.7	6.1		1.67869	1.3521	-0.810786
P35222	KEAAEAIEA	185.3	212.1	115.2	22.2	162.5	38.2	81.3	56.1	58.2	32.8		1.6776	1.35126	-1.3871
O94842	MPVGMTHGL	17.4	17.5	19.9	19	18.5	12.4	16.6	13.4	13.8	16.4		1.67707	1.35098	-0.346361
Q15058	KYVGQLAVL	112.9	95.6	132.9	112.5	126.3	95.9	116.1	77.8	86.5	89.1		1.67486	1.34917	-0.318079
Q96EY7	HPPELQVAF	31.3	29.6	37.3	31.6	31.4	25.3	33.2	24.9	20.4	19		1.67475	1.34917	-0.392541
O95551	LPNNIVDVW	115.3	43.8	129	22.5	23.2	6.1	7.8	4.6	20.6	4.5		1.67297	1.34764	-2.93658
O95071	SYLTSASSL	37.7	41.3	44.5	52.1	52.3	34.9	41.9	32.9	34.3	39.2		1.67215	1.34707	-0.314981
Q14789	KETVVISPP	27	28.5	34.2	32.9	28.6	37.4	39.2	31	34.7	39.2		1.66647	1.3419	0.263511
Q9UBU9	TYISAIRER	27.8	26.2	31.4	35.7	30.6	19.3	30.8	23.8	19.3	21.7		1.66667	1.3419	-0.400842
G3V4M9	HAVIDINAF	53.7	50.4	68.6	63.2	53.8	49	54.3	49.2	40.5	39		1.66608	1.34176	-0.320435
H7C5W9	EYEPEMGKVYR	23.8	20.7	30.4	28.6	22.5	23.8	20.3	16.6	13.7	16.3		1.66539	1.34132	-0.474249
H0YKV1	KYVTVYNLI	62.3	46.6	74.4	59.7	55.5	44.4	54.5	49.7	43.6	33.8		1.66213	1.3383	-0.401408
A0A087WZK9	TYYGSFVTRA	12	13.4	11.3	16	14.4	10.9	10.2	10.1	4.1	7.5		1.66094	1.33736	-0.648702
D6RDH9	ENFVYPWYR	13.9	10.5	16	7.3	6.9	3.5	5.4	5.9	7.6	3.5		1.65934	1.33602	-1.07595
Q9H1B7	YPTGSGNVY	39.3	39	40.3	57.5	46.3	32.8	40.7	26.8	36.5	30.9		1.65593	1.33285	-0.407274
G3XAN1	KEVQPLHVV	80.4	77.5	100.5	83.8	93.5	77.9	79.6	78.3	59.5	66.4		1.65208	1.32925	-0.268542
Q658P3	FPSAAQVTF	30	19.9	29.1	23.8	23.7	19.3	24	18.2	15.7	15.7		1.65159	1.32901	-0.445387
Q9BS34	KPFDFPSVF	35.6	15.4	35.5	11.2	10.1	6	8	3.2	10.3	5.9		1.65133	1.32901	-1.69044
A0A0A0MS08	FPEPVTVSW	115.3	55.2	129.3	36.8	27.1	19.6	29.8	17.2	28	6.3		1.65069	1.32865	-1.84982
O43598	TLYERIVSR	26.8	24.1	25.4	32.8	26.5	22.2	26.3	17.1	17.1	20.8		1.65023	1.32865	-0.389726
Q709C8	TATEITESF	35.5	32.6	40.4	40.6	34.2	26.3	38.3	27.8	24.3	27.1		1.65038	1.32865	-0.350143
Q9BXY0	IYNFPIHAF	59.7	34.8	59.6	11.6	33.8	13.3	18.6	20.8	20	11.7		1.64986	1.32857	-1.24107
P26368	KYWDVPPPGF	58.4	35	71.7667	19.6333	26	15.1667	21.9667	17.4667	20.4	10.1333		1.64965	1.32857	-1.30808
K7ELC5	VYITRAQLM	9.8	11.15	13.75	12.5	13.05	10.2	8.25	8.45	7.25	7.2		1.64846	1.32763	-0.543074
P62328	ETQEKNPLPSKET	51.3	46.7	42.7	17.7	76.6	29.3	10.1	33.3	13	19.9		1.64811	1.32752	-1.15405
Q15366	FPMTHGNTGF	28.05	25.1	31.05	31.75	30.85	21.25	29.95	22.25	22	21.85		1.64553	1.32519	-0.323649
A0A0D9SF54	TFDAGLQAF	76.8	37.3	100.6	41.5	46.9	21.2	41	20	37.2	24.2		1.64469	1.3251	-1.07774
Q9Y2R0	TFYSISQER	11.5	15.4	15.9	19.6	17.6	13.7	12.9	8.9	9.9	8.6		1.64502	1.3251	-0.567041
P51812	HPNIITLKDVY	38.1	32.4	40	28.4	33.6	24.2	33.9	28.5	24.6	20.8		1.64487	1.3251	-0.386058
F5GY88	MPFTTVSEL	45.3	38.8	52.4	35.6	35.6	32.3	38.8	32.5	27	26.1		1.64032	1.32098	-0.406496
Q9UBV2	SPDAQVPVF	49.1	41	60.3	59	50.8	40.4	49.4	41.3	37	39.5		1.63963	1.32053	-0.325815
Q7Z401	YPQEDYESF	47.2	32.6	50.7	32.6	29.6	24	33.7	25.3	27.8	20.5		1.63907	1.32022	-0.55349
H3BM52	IYTPIFNEY	65.6	50.1	70.9	16.7	27.1	10.8	25.8	21.9	24.9	9.6		1.63867	1.32007	-1.30884
J3KPQ8	KFSNVTMLF	114.4	70.1	129.1	54.5	49.6	28.1	60.3	35.6	48.2	35.2		1.63823	1.31987	-1.01005
Q99941	EYLQGLEARL	46.2	29.6	61.6	30.1	28.7	26.2	26.4	25.5	15.4	16.5		1.63719	1.31909	-0.834822
I3L329	VYVQHPITF	46.4	45.9	54.5	51.2	59.3	62.4	79.3	69.3	54.7	56.6		1.63657	1.31871	0.324953
Q10567	IPNENEAQF	29.7	30.2	42.2	37.1	37.1	26.1	36.4	23.1	20.8	22.8		1.63481	1.31731	-0.448426
Q9UJX3-2	EAMDQYSIALR	16.3	17.8	20.8	20.4	16.1	10.7	18.8	13.9	7.9	9.4		1.63467	1.31731	-0.590498
I1E4Y6	FWDDAVKEV	59.6	29.8	214.8	68.5	62.1	10	3	4	3.5	13.8		1.63413	1.31702	-3.66407
Q6P2H3	RYLADLPTL	65.2	59.2	80.8	71.4	60.8	47	63.7	63.4	38.3	43.1		1.6337	1.31682	-0.401137
Q9P258	HEVIVSAA	49.8	53.7	56.7	38.6	58	43.9	39.6	42.4	41.1	43.5		1.6325	1.31636	-0.286825
O95864	EYQEKPLLR	27.1	21.3	27.8	29.2	26.9	22.2	26	18.9	13.2	17.1		1.63279	1.31636	-0.441819
P27348	DKYLIANATNPESK	35	25.2	32.7	33.9	41.5	29.7	30.2	21.5	17.8	23.2		1.63254	1.31636	-0.459432
O15055	VPVDLQHQF	24.1	22.5	24.3	26.7	23.7	17	22.5	21.7	20.2	14.2		1.63181	1.31593	-0.343497
P06576	QPFQVAEVF	50.6	30.3	54.3	26.2	25.7	20.7	20.6	17	29.1	18		1.63157	1.31593	-0.827935
Q9BS26	VFTPVTTEI	13.2	13.7	16.6	14.5	13.6	9.7	14.1	7.6	10.3	5.6		1.63082	1.31543	-0.598119
O14646	KSSPSILAV	70.6	64.4	73	96.1	71.1	90	110.7	100.6	83	84.5		1.62942	1.31427	0.321313
P16220	QPGTTILQY	67.1	61.3	69.6	72.1	56.9	47	68.6	54.1	41.9	48.2		1.62858	1.31392	-0.331889
P35222	AELATRAIP	41.1	51.1	33.9	5.5	41	13.6	20	18.8	12.2	8.9		1.6288	1.31392	-1.23162
P39687	RENVFKLLP	45.6	42.1	22.1	7.1	30.9	10.9	15.9	15.1	10.2	6.8		1.62742	1.31307	-1.32731
Q15459	AFDLDVVKL	106.6	40.4	41.5	27.9	31.4	2.4	34.3	4.4	12.4	2.05659		1.62724	1.31307	-2.15715
A0A0A0MS66	LPLLPNVSY	85.9	36.2	91.5	36.7	27.3	20.1	23.7	26.8	22.3	15.9		1.62633	1.3124	-1.35133
P54132	HPYDSGIIY	53	44.4	57.4	67	51.9	65.1	72.8	64.4	59.4	66.4		1.62526	1.31166	0.26154
Q9H3H3	EPVGWIAVY	85.3	43.8	82.2	32.3	29.6	14.7	27.9	14.2	41.3	11.7		1.6251	1.31166	-1.31508
P48556	IPAESYTFF	144.5	56.6	164.3	44	43.8	14.6	32.6	11.7	49.6	11.3		1.62372	1.31053	-1.91952
P05362	EVTTTVLVR	11.6	11.2	9.9	10.6	15	7.8	10.8	3.9	7	5.4		1.62336	1.31041	-0.740269
O75330	KDTTLPASA	33.8	32.3	36.8	14.2	40.9	19.1	25.6	17.9	18.2	16		1.6226	1.3099	-0.706846
O60318	SEVKFAVQA	30.9	27.3	34.2	12.4	28.9	16.9	19.9	17	15.2	15.4		1.6221	1.30967	-0.663685
Q15542	NYPVWDTQF	51.8	29.1	65.5	22.3	21.9	14.5	22.8	14.6	19	8.2		1.62177	1.30967	-1.2688
V9GYN7	FPSSNVHVY	41	32.4	42.8	47.6	43.5	48.2	56.5	46.1	45.7	53.9		1.62164	1.30967	0.272514
P05771-2	ENFDRFFTR	15	16.5	20.8	21.5	19	10.7	19.3	12.7	7.2	10.5		1.61788	1.30615	-0.619576
E9PCN2	RYDNVTILF	90	41.5	115.7	48	51.7	30	43.6	22	39.6	31.1		1.61664	1.30515	-1.06073
Q9NQT8	HPADMQLVL	58.1	52.2	64.1	54.2	49.4	46.7	54.6	40.9	48.5	38.5		1.61539	1.30416	-0.278478
Q9UID3	FPVTPVSTL	32.8	29.1	37.3	43.5	32.7	28.6	32.2	27.6	24.5	24.9		1.61516	1.30416	-0.348073
H3BMJ2	EASPVKASR	44.4	35.6	48.2	53	45.9	40.4	42.2	34.4	30.3	33.4		1.6146	1.30385	-0.329731
Q86UX7	EILGIANNR	24.6	26.8	28.4	30.8	25.6	21.4	28	19.1	19.4	19.9		1.61437	1.30385	-0.33737
Q7KZF4	KEGLVMVEV	317.9	290.7	175.4	26	192	53.5	109.4	85.6	77.5	32.3		1.61223	1.30195	-1.48364
Q9BUI4	DYAEVSNTF	58.3	43.2	60.3	52.2	52.3	43.6	51.5	44.1	39.4	41.5		1.60735	1.29732	-0.274893
H3BPE1	NPVELKALY	67.5	67.7	68.9	86.6	74.9	53.3	75.7	60	55.1	50.7		1.60351	1.29373	-0.31053
Q5UIP0	LYNPKITSEL	36.8	39	46.5	46.8	50.9	36.4	43.5	30.5	32.9	31.8		1.60077	1.29123	-0.329324
Q70J99	LEFEDITNA	12.6	10.7	16.2	11.9	9.1	7.1	9	9.1	6.8	6.9		1.59893	1.28978	-0.637165
Q8TED0	KEFGAVSKVDF	126.2	132.7	97.8	22	116.4	42.5	71.6	52.2	41.1	32.3		1.59884	1.28978	-1.04649
P31939	REVSDGIIAP	44.8	43.3	53.5	57.4	50.5	35.9	50	39	41.3	37.1		1.59799	1.28917	-0.29543
Q8IUX1	EIIEKNFDYLR	54.9	38	61.1	45.2	43.8	27.9	48.4	39.4	26.9	27.1		1.59719	1.28861	-0.51797
O14929	MAIEAQQKF	18.8	17.8	24.9	31.3	26.3	11.4	21.5	17.1	12.2	16.8		1.59648	1.28814	-0.592249
J3QL56	IVDHTIIMY	83.8	40.8	112.4	60.7	43.4	34.3	45.8	22.6	39.3	30.5		1.59402	1.28593	-0.983598
A0A0C4DFM7	SELRSLPPP	21.5	18.3	18.9	9.5	24.2	12.7	13.2	10.2	12.2	10		1.59077	1.28291	-0.664397
Q5TAW7	KYISKPENL	23.5	23.5	25.1	26.7	23.3	19.3	22.8	22.8	17.8	15.9		1.59041	1.2828	-0.308404
Q9BWJ5	NYFAIAENESKAR	5.7	4.5	8.1	11.8	9.1	5.7	3.3	1.02359	2.5	3.4		1.59011	1.28274	-1.29969
Q9Y5S1	GELPLSLAA	20.4	20	23	16.6	22	16.6	18.2	13.5	14.5	16.9		1.5896	1.28247	-0.355918
Q13433	HPQEVYNEY	61.7	54	73.8	76.5	66.8	54.9	65.4	51.4	51.1	46.1		1.58843	1.28155	-0.307586
A0A087WZ06	NAKPVSILR	24.3	27.6	34.3	38.5	34.4	23.7	30.8	23	21.2	16		1.58711	1.28046	-0.472068
P62258	RYDEMVESM	34.1	17.1	52.8	22.9	21.6	9.7	19.3	9.6	16.9	11.5		1.58513	1.27872	-1.14823
A0A140TA76	EVFEYIIFR	32.6	15.1	35.8	15.9	10.2	8.1	10.3	4.9	13.4	7.7		1.58382	1.27766	-1.30362
Q99541	ESRTLAIAR	12.5	8.8	14.7	13.7	15.3	9.6	9.9	7.8	7.6	9.1		1.58331	1.27738	-0.562936
Q9P2P5	IPYEGFASL	29.2	25	30.8	13	14.4	11.3	17.5	11.4	13.2	9.7		1.5813	1.27561	-0.83293
P54577	EYLKVDAQF	35.1	31.7	37.5	42.4	38.8	26.4	37.8	31.4	23.4	27		1.57947	1.27402	-0.345451
Q6AHZ1	IFPKPPLYTF	14.4	7.3	17.3	4.7	6.8	5.3	3.5	3.6	2.9	2.1		1.57912	1.27392	-1.5372
P51812	KYVYVVTEL	115.4	89.8	77.1	38.7	84.1	35	74.2	50.7	42.7	20.3		1.5769	1.27217	-0.861881
Q9Y490	SEAKPAAVAA	122	114.3	124.4	60.8	119.9	75.4	99.6	73.2	67.3	65.1		1.5771	1.27217	-0.508419
D6RGE2	IPVIVTEQY	49.8	44.2	56.4	45.6	43.4	37.2	46.9	39.2	40.4	29.5		1.57393	1.26944	-0.309328
Q96I24	ETIKQLQER	34	24.7	37.8	39.5	33.8	26.2	33.5	22.1	24.1	21.4		1.57262	1.26837	-0.415604
E9PK67	FPLAASGPTL	17.4	13.2	18.9	16.6	17.4	12.9	15.3	9	9.9	13.3		1.57227	1.26826	-0.467228
P42858	YPLDVGPEF	59.3	40.1	62.8	33.3	29.3	25.4	26	33	31	25.1		1.57155	1.26778	-0.678072
M0QXS5	IYIAGHPAF	54.1	52.6	63.1	69.2	61.8	49.7	59.5	52.3	38.9	41.2		1.57022	1.26671	-0.316184
Q9NR48	TYDYNFHSF	28.5	22.7	61.2	26.6	22.5	11.9	17.7	14.2	13.5	15.6		1.57001	1.26671	-1.14754
Q9Y490	SEAKPAAVA	49.3	46.8	43.3	18	53.5	21.9	34	23.4	25.4	26.6		1.56939	1.26634	-0.683692
P01624	GEIVMTQSP	69.55	68.45	74.7	26.75	67.3	42.45	51.35	39.25	30.3	26.7		1.56915	1.26633	-0.690684
P48556	YEKILFTEA	86.9	78.6	69.4	13.6	79.4	30.7	41.8	35.7	30.6	28.9		1.56747	1.2649	-0.967373
H0YMT4	KDIVINEA	41.9	29.8	30.4	5.6	29	9.5	17.4	14.7	11.9	9.3		1.56674	1.26488	-1.12218
Q5H909	EYTDVYPEI	130.6	105.5	155.4	106.9	115.9	86.8	110.1	113.1	88.7	69.7		1.56712	1.26488	-0.391202
P05204	KPAPPKPEPKP	21.8	25.2	17.6	17	25.4	14.8	15	20.1	12.6	14.8		1.56689	1.26488	-0.46907
Q5TFE4	LPESAPLIY	76.9	74.2	91.8	80.8	72.8	66.8	79.5	67.4	65.6	61.3		1.56537	1.26375	-0.219242
B8ZZA2	SEFKTLPET	35.7	35.2	38	35.9	41.6	29.4	39.8	23.4	25.9	29.2		1.56294	1.26155	-0.335732
P11142	TVFDAKRLIGR	39.8	32.4	51.9	55.1	48.3	26.3	46.1	28.5	25.5	33.2		1.56251	1.26136	-0.511406
Q6TFL4	YWMHVQNTF	41	24.85	47.05	27.5	22.8	15.7	24.8	19.1	24.95	15		1.56014	1.25988	-0.713148
Q8N3V7	KENAALLTA	241.6	224.3	248.5	81.3	261.8	116.4	148.5	127.7	141.3	127.9		1.56007	1.25988	-0.67619
I3L3H6	AYRDAVFLAER	10.5	9.7	11.4	11.4	11.1	9.8	8.1	3.7	6.3	6.9		1.56078	1.25988	-0.636541
Q9Y657	EVLPDRVATSR	20.4	18.8	25.7	24.2	23.9	20.7	22.2	10	12.3	10.2		1.56022	1.25988	-0.583686
Q92503	ETLGRLLILR	29.3	19	30.4	34.6	27.7	16.6	26.9	21.7	17.6	17.8		1.55934	1.25956	-0.487065
Q16531	EVQDTSGGTTALR	10.4	8.8	15.2	15.8	14.5	9.5	8.5	9.8	4.9	7.6		1.55928	1.25956	-0.682986
H3BRJ5	TPYPAILHEY	11.6	6.6	18.7	12.5	12.1	6.6	9.1	5.7	7	4.9		1.55558	1.25609	-0.885064
A6H8Y1	ETDLKATGR	48.9	31.1	62.1	52.2	45.9	37.4	39.3	28.6	28.3	39		1.55415	1.2549	-0.476804
Q00653	EYNARLFGLAQR	6	6.1	7.2	9.4	8.3	2.8	4.8	4.2	4.5	3.7		1.55044	1.25143	-0.887525
P08575	EFQRLPSYR	24.3	26	36.2	34.2	30.5	44.4	51.1	34.5	34.6	35.9		1.54985	1.25107	0.407144
Q53EL6	YERIYNEIP	41.7	43.4	51.9	36.6	52.4	31.2	44.5	34.5	35.7	33		1.5492	1.25065	-0.337169
P01911	QARAAVDTY	29.9	31.1	38.2	44.6	31.6	31.1	33	19.8	23.4	18.6		1.54825	1.24995	-0.47837
O00767	RLPLRLFLI	57.1	24.1	52.7	17.8	15.9	8.2	13.4	5	23.3	5.9		1.54704	1.24897	-1.58669
Q96I24	TPLVDPSVY	44.1	46.5	47.3	52.4	45.7	44.1	46.7	39.6	35.3	37.1		1.54624	1.24841	-0.218729
Q13547	LYRKMEIYR	17.55	17.1	20.4	23.55	20.85	14.45	17.65	13.35	16.85	15.1		1.54424	1.24664	-0.361638
P62328	ETIEQEK	13.8	8.1	15.7	7.6	19	7.5	3	7.2	4.8	9.4		1.54391	1.24655	-1.00902
O14979	SAYGGDQNY	32	31.8	41.9	43.5	37.7	28.3	38	26.8	27.4	24.4		1.5424	1.24582	-0.367209
O75419	HFDLSVIEL	88.6	40	89.6	23.6	27.1	16.8	23.8	7.9	31.5	9.5		1.54234	1.24582	-1.58711
R4GNH9	RETESQLLP	48.3	44.2	29.1	4.2	34.2	10.4	19.9	15	11.4	8.9		1.54265	1.24582	-1.2863
Q9Y6D6	IPGTPISVAY	28.8	28.4	35	30.9	26.7	31.5	36.6	38	36.6	33.3		1.54224	1.24582	0.232538
Q8NFU5	EYNNNFHVL	50.1	43.8	59.2	74.2	48.9	44.1	48.4	38.7	39.7	36.7		1.54156	1.24537	-0.411907
A0A1W2PNZ9	SPLSAVSVM	40.6	38.4	51.1	41.1	39.2	30.2	42.9	29.6	34.5	31.4		1.54121	1.24526	-0.31953
Q14746	REIAGSLEA	13.5	12.8	12.8	11	16	10.2	9.8	8.7	11.1	7.6		1.53808	1.24236	-0.479763
Q8TCS8	TPSPEIVKY	14.2	14.4	15.9	19.9	16.9	11	16.6	9.8	7.1	10.7		1.53661	1.24112	-0.558587
Q14690	ESLTKVFER	67.8	70.2	90.8	91.3	85.9	64.5	78.6	65.4	54.2	67.5		1.53536	1.24011	-0.29814
O75533	GELKVVNGA	125.5	144	73.5	16.8	103.4	25.4	53.8	44.9	46.8	23.1		1.53505	1.24003	-1.25558
P07814	DFAPEVAWVTR	10.6	7.6	10.8	4.5	4.4	3.1	4.9	2.1	2.9	2.40018		1.53476	1.23998	-1.29925
Q96CW6	YPLDVQKEFGY	7.3	4.7	7.7	5	5.2	2.2	2.4	3.5	2.5	2.9		1.52838	1.23384	-1.14719
Q14679	IVKPPASAR	40.7	46.8	50.8	58.5	47.9	42.9	46.6	39.8	30.7	36.5		1.52496	1.23076	-0.316485
Q14562	VYIHPSSALF	75.9	49.1	65.4	68.1	61.7	49.3	58.5	47	50.9	56.1		1.52484	1.23076	-0.290508
P04899	DYIPTQQDVLR	10	7.1	12.2	9.4	16.2	6.9	7.1	7.4	5.8	3.2		1.52127	1.22743	-0.852735
Q14146	FPIQLEGEQL	19.05	11.7	20.95	12.05	10.8	8.25	10.6	11.6	5	7.9		1.51893	1.22532	-0.782176
Q05086	VYSRDPNYL	6	6.3	8	7.3	8.7	4.7	4.8	3.5	3.3	4.1		1.51801	1.22463	-0.8314
J3QS45	EAFDRSFEVNLR	19.2	12.6	22.3	13.2	16.1	11.2	12.9	13	10.4	8.9		1.51597	1.22283	-0.564352
Q7Z5L9	IPMTPTSSF	18.4	26.5	21.5	31	29.5	34.3	36.5	27.5	29.7	36.1		1.51571	1.2228	0.370883
Q9BWF3	DYAFVHMER	42.4	39	66.1	61.3	49.1	39.5	46.9	34.3	31.4	36.6		1.51404	1.22136	-0.450717
Q9H0A8	GDVKATVA	62.9	64.8	65.8	13.2	60.5	30.4	35.9	28.8	29.7	23.2		1.51364	1.2212	-0.852323
Q9H910	KEQEPMPTV	142	126.6	164.4	70.5	134.3	90.6	111.2	84.8	79.9	79.4		1.51273	1.22075	-0.516384
Q9H9Y2	GEYEWVHKP	17.9	19.5	28	11.9	16.9	10.5	16.2	10.2	11.5	9.9		1.51276	1.22075	-0.692231
C9JXP4	YPASIVDEPTF	38.3	20.5	43.8	19.6	22.8	10.7	18.7	19.7	17.1	16.8		1.51007	1.21832	-0.80487
P19174	EPNSYAISF	42.3	34.4	55.9	34.5	39.3	26	36.9	31.4	32.6	26.8		1.50911	1.21768	-0.425326
Q96K76	LPEQSPVSY	20.1	18.9	22.2	21.2	27.9	20.4	16	16.2	13	17.9		1.50896	1.21768	-0.401585
P17987	HPTSVISGY	43	33.1	44	49.2	41.4	45.9	51.7	50.4	46.5	59.3		1.50827	1.21722	0.268502
P33121-3	TEKALPLSA	47.2	50.9	49.2	20.6	59.5	27.9	36.3	27.3	30.5	26.2		1.50623	1.21541	-0.617687
Q8TB96	RLPSSWALF	86.6	35.8	101.1	21.8	21.9	9.1	18.2	8	26.7	7.3		1.50477	1.21419	-1.94699
P35610	HFDDFVTNL	57.6	51.7	45.3	14.8	40.1	13.8	31.8	31.3	23.3	8.4		1.50415	1.2138	-0.947926
Q6PKG0	NLERDFFLR	23	18.1	23.4	31.2	31.2	17.6	22.7	18.6	16.5	16.5		1.50269	1.21257	-0.465555
P41002	AEVNGLKAS	31.2	31.3	30.8	38.4	37.4	30.4	31.5	28.6	25.9	24.4		1.50218	1.21229	-0.264229
Q14152	YFQRPENALK	18.6	13.2	22.4	21.6	15.1	12.9	16.3	11.9	12.6	8.9		1.50101	1.21135	-0.538118
Q9Y3A2	ELVDRVFNR	27.5	29.8	35.6	39	40.8	25.1	33.3	30	17.6	19.6		1.50023	1.2108	-0.459432
P30520	KSIYPTLEI	57.8	42.6	70.5	60.5	58.1	83.2	97.4	75.5	57.4	69		1.49707	1.20787	0.401896
P19387	KWNPTAGVAF	184.7	153.6	233.6	124	176.8	107.5	172.9	124.2	115.3	98		1.49553	1.20657	-0.498112
A2RRP1	LPNDMTLAL	29.6	24.1	35.8	19	16.7	15.6	20	14.1	18.6	11		1.49427	1.20553	-0.658842
P22626	EMQEVQSSR	18.4	17.1	25.6	19.9	18.5	17.8	15.2	16.3	11.6	13.2		1.4938	1.20553	-0.425223
Q9Y6X3	EYTRALFLL	47.1	23.1	49.4	21.2	15	9.2	17.6	7.3	24.7	4.9		1.49382	1.20553	-1.29033
Q6VY07	KDVSVPVA	53.2	57.3	48.9	13.8	50.8	20.2	34.9	29	21.8	22.2		1.49327	1.20523	-0.806228
Q9NYV6	KFIDPIYQVW	94.3	30.8	109.1	16.5	15.3	3.9	8.8	4.8	15.5	2.5		1.49236	1.20454	-2.90554
O15031	EAYTDHATY	5.6	4.4	5.8	7.9	8.5	9.8	11	6.8	13.6	12.1		1.4893	1.20172	0.727075
H3BP35	ETSPLLRFR	35.1	36.2	52.6	60.8	46.5	30.9	40.7	33	35.3	30.3		1.48867	1.20133	-0.44191
Q13315	ETAIPSSTR	18.6	16.5	21	27.1	22.7	15.3	16.8	16.3	13.9	17.6		1.48845	1.20133	-0.406435
J3KN67	AEFAERSVA	8.1	12	14.7	14.2	15.8	9	10.4	7.3	9.1	6.8		1.4871	1.20021	-0.60514
P49327	EVYKELRLR	107.2	100.9	136	154.9	126	107.1	122.6	87.4	77.1	84.6		1.48649	1.20005	-0.384433
Q15208	TYKRFEGLTAR	30.2	30.4	37.9	37.5	43.2	28.4	34	29.8	22.6	26.5		1.48654	1.20005	-0.342809
P08238	EYLEERRVK	42.6	40.3	50.1	57.3	49.9	43.8	42.6	32.2	39.3	38.8		1.48484	1.19864	-0.288239
A0A0A0MTH9	EAQKPYLVQR	33.2	29.2	29.4	45.3	38.5	28.1	32	28.1	23.1	20.7		1.48201	1.19604	-0.411755
Q9BRQ8	FYVGRLMVR	16.1	14	19.9	16.5	14.4	14.1	14.2	9.7	10.4	11.3		1.48074	1.195	-0.438409
G3V4K3	APVQILQEY	51.4	49.7	61	60	51.2	43.5	57	45.1	34	42		1.47822	1.19271	-0.302528
X6RK58	AEVRVIAPP	11.5	12.7	17	12.9	15.6	12.4	11	9.5	8.6	7.9		1.47476	1.1897	-0.496648
A8MX75	YPLEVTKLIY	59.6	34.1	58.6	23	25.3	20.7	25.3	26	18.7	17		1.47481	1.1897	-0.897303
X6RJ95	QPLEEIITY	66.5	49	81.1	44.6	44.8	33.6	47.5	45.1	40	28.5		1.47443	1.1896	-0.554762
Q969W0	MPQHIMAIL	39.8	35.4	58.2	40	27.8	23	39	22.7	26.7	21.4		1.47307	1.18847	-0.599375
Q9NY97	YPIDDVYTGM	33	25.5	34.2	25.6	19.8	19.1	22.1	25.4	14.7	17.9		1.47242	1.18805	-0.477301
A6NC98	NVRLIEVER	32.2	23.4	34.9	38.9	32.2	26.9	29.6	22.6	25.5	20.3		1.47216	1.18802	-0.371654
O00116	EYVDPNNIFGNR	62.9	47	77.6	49.2	45.9	29.5	52.1	45.3	41.1	24.1		1.4716	1.18768	-0.556904
J3QRG5	HPLTQSAVM	15.2	14.9	16.8	21.1	21.1	24.5	29.4	22.5	19	22.1		1.47052	1.18685	0.399163
O15121	KYPEIKSLM	13.9	19.2	20.8	11.8	22.4	11.1	16.1	11.1	11.3	7.9		1.47015	1.18685	-0.61558
P49321	QYDEAVAQF	76.9	40.2	105.8	68.1	60.8	42.6	61.5	35.5	42.7	37.8		1.47008	1.18685	-0.676596
Q9BUJ2-3	RSSGYPLTI	34	31	41.8	39.9	36.4	29.8	34.8	32.9	28	26.5		1.46734	1.18434	-0.26856
A0A087WZK9	TYYGSFVTR	13.4	14.2	15.4	15.2	13.1	10.6	11.8	12	9.8	11.5		1.46672	1.18394	-0.356225
O75116	TAAPVVPEL	61.3	68.7	64.3	74.5	62.9	54.4	67.9	54.9	57.3	56.2		1.46415	1.18171	-0.190348
Q9NU22	LPHEIVVNL	11.5	14.5	9	5.2	9.8	4.9	7	6.5	5.4	2.4		1.46403	1.18171	-0.932361
Q10471	DYMTPEQRRSR	7.5	8.3	10.2	9.3	10.6	15.8	17.6	17.1	11.9	8.4		1.46333	1.18124	0.625255
P05204	APPKPEPKP	42.2	51.5	31.7	29.1	38.4	18.8	12.6	43.8	18.1	23.4		1.46263	1.18077	-0.725049
H7BY16	ELQGPRGSPNAR	12.4	13.1	13.4	15.8	11.5	11.1	9.5	8	10.4	10.1		1.46071	1.17907	-0.431108
P16885	SYAITFRAR	34.6	29.2	40.5	44.1	42.1	29.8	36.5	29.7	28.4	28.7		1.45886	1.17766	-0.315317
Q9H1C4	QAVAIFTVY	61.3	40.3	69.4	45.5	36.4	71.6	80.1	57.4	88.5	56		1.45884	1.17766	0.483551
E7ETA6	ELQLLNTDYLR	9.3	11.3	15.2	10.1	9.3	6.7	5.8	7.5	9	6.7		1.45809	1.17713	-0.628744
A0A0A0MS08	YFPEPVTVSW	50.1	14.4	41.8	7.4	8.6	0.674452	5.1	4.08154	8.2	2.6		1.45762	1.17689	-2.56579
P28331	SPVDLTYTY	91.4	67.5	94.2	71.5	63.8	56.8	71.5	68.9	56.8	48.4		1.45736	1.17686	-0.361085
H0YC94	DAGQTHRSSVAR	64.6	70.3	79.9	91	77.9	70	76	57.9	55	48.2		1.45405	1.17377	-0.32127
Q9BWJ5	SYMGHFDLL	136	83.95	155.8	76.4	70.6	57.55	78.3	68.6	67.55	51.15		1.45213	1.17208	-0.693917
H3BPE1	SYQKVMALW	38	22.2	45.8	13.6	17.1	7.6	16	10.5	20.2	6.2		1.44957	1.16975	-1.17601
Q9UL25	DSNGAILVY	47.4	45.3	50.7	58.7	49.6	35.7	49.8	39.3	41.4	45.8		1.44493	1.16534	-0.247641
P17097	NALEGSTFVSR	7.2	8.3	6.9	7.4	7.7	3.4	3.8	5.7	3.31234	5.9		1.4431	1.16373	-0.762039
Q562F6	SEVSKIVTV	103.8	95.6	105.2	28.9	105.3	49.9	67.9	56.7	48.3	46		1.44184	1.16269	-0.70703
H0YBF6	TPHSEIIFY	31.5	28.9	30.7	35.2	31.8	23.5	25.5	24.6	27.5	32.3		1.4392	1.16028	-0.245079
E9PC62	MPFGNVISA	42.95	43.1	56	41.2	42.2	36.85	44.65	38.55	31.1	29.7		1.43753	1.15907	-0.318014
Q5TAW7	TFDIASDAF	71	27.8	74.7	15.6	29.6	9	24.3	10.1	25.5	8.9		1.43771	1.15907	-1.49111
Q9H819	RDFEADITP	34.7	37.8	32	15.2	31.9	15.3	24.4	20.9	22.9	19.5		1.43731	1.15907	-0.557625
O75865	LPMASGLQY	8.8	10.1	12.6	10.8	8.7	7.5	9.2	5.5	5.5	5.4		1.43548	1.15746	-0.623666
P52948-5	SPFGDSPLF	51.9	13.8	51.4	12.7	18.7	8.3	13.2	4.6	15.2	4.2		1.43334	1.15555	-1.70652
Q8NBS9	KEFPGLAGV	112.5	100.2	122.2	93	121.9	85.1	112.6	92.8	72	89.8		1.43084	1.15328	-0.281627
Q9NRD1	TWTEVSYTF	50	33.4	50.4	26.4	19.5	19.8	29.1	16	24.9	13.6		1.43037	1.15328	-0.797354
E9PL69	YPFESAEAQL	23.7	22.2	29.8	10.1	17.7	5.7	13.2	19	8	11.6		1.43018	1.15328	-0.847997
Q9UBK5	SPAQEDGKVY	25.8	30.2	32.8	30.8	32.7	25.3	30.1	22.3	25.3	25.4		1.43056	1.15328	-0.246271
H0Y6D8	KYARVVQKL	66.1	47.2	80.3	60.3	59.3	48.6	60.8	43.9	45.8	44.6		1.42791	1.15147	-0.361978
E9PKH4	QPLAPWTPYTEY	17.7	8.6	17.2	4.7	5.4	5.91974	3.94281	4.76392	2.6	1.43374		1.42798	1.15147	-1.52227
P55160	LPREGEQNF	7	11.8	12.9	14.4	12.1	6.6	7.4	8.9	5.1	9.2		1.42704	1.15082	-0.645717
Q86W56	EYTGYAETYR	9.9	6.5	8.7	8.3	5.1	3.9	5.2	4.2	2.4	5.3		1.42657	1.15058	-0.874469
M0R2M1	KYEELFPAF	209.3	114.4	241.1	106.3	89.9	64.1	109.9	77	101.4	56.5		1.4233	1.1482	-0.896148
Q9BWF3	LPQVQNTAM	16.5	17.2	15.6	24.9	20.5	12.6	17.7	14	11.6	13		1.42375	1.1482	-0.45886
Q9HAI6	FPSESSFEY	133.4	74.7	166.4	81	81.7	56.6	87.7	72.4	60.6	46.7		1.4236	1.1482	-0.729465
Q9Y2I1	FPHGDLTEF	34.5	27.7	41	42.4	37.9	28.8	35.9	29.1	25.7	26.7		1.42341	1.1482	-0.327837
P29375	YPLEDLPSL	131.3	59.3	120.7	50.4	50.9	39.9	48.8	37.7	52.5	34.2		1.42171	1.14683	-0.953213
Q9UQL6	GELPRQPTT	13.6	10.8	13.7	4	12.2	5.7	6.5	4.1	6.5	7		1.42104	1.14639	-0.86564
O15047	TPYSQDSAY	13	13.7	14.9	16.1	13.8	12.1	11.3	11.6	11.6	8.3		1.41915	1.14473	-0.381137
P41226	FPSTAEHTL	20.5	21.4	26	29	31.7	21.6	24.7	17.3	12.8	17.1		1.41869	1.14449	-0.459852
Q14258	QPHFDSPAF	53	58.5	63.6	78.2	63.1	57.8	60.4	50.1	44	42.6		1.41778	1.1438	-0.311818
P78347	GEALGLKQA	28.7	26.8	34.2	27	35.2	24.5	29.4	23.8	24.9	21.9		1.41677	1.14301	-0.286976
Q9NQX7	YERINVPVP	26.7	24.8	24.2	6.2	25.9	12.3	14.9	16.3	8.5	8.1		1.4159	1.14237	-0.84292
A8MX75	HANVVVYSY	17.2	14.6	16.6	15.6	16.9	12.2	15.6	10.9	10.8	13.8		1.41382	1.14051	-0.353934
Q9Y520	MPPYMFQQY	11.6	11.85	16.45	7.2	9.71351	4.9	9.15	8.6	6.25	3.70191		1.41358	1.14049	-0.801278
E9PGM1	QPGEQKYEY	5.7	8.9	10.8	9.2	8.2	5.4	3.7	6.7	5.6	4.1		1.41029	1.13743	-0.747114
Q14254	LEALPQIAA	34.5	35.5	39.7	35.4	45.3	33	35.3	29.5	30.2	34		1.40993	1.13729	-0.23304
Q93008-1	EVFDHMMKR	64.9	58.3	86.7	82.8	67.3	59.1	70.9	53.5	55.3	47.1		1.40896	1.13654	-0.332486
E7ESD2	IPAGAVSVF	40.3	39.7	46.1	49.6	47.3	37.6	44.5	35	37	38.3		1.40813	1.13593	-0.212935
Q96DM3	EYIRSLNQF	19.3	23.6	29.8	34.6	29.9	20.5	25.7	21.5	14.4	16.6		1.40791	1.13593	-0.475158
A0A0A0MS08	FPAVLQSSGLY	191.1	108.6	214.4	93.8	91.8	70.8	93.8	108	63.5	65.4		1.40733	1.13557	-0.801337
K7EP52	FPASEAQVY	25.7	29	30.9	33.4	38.1	37.5	45.7	35.6	34.3	38		1.40669	1.13546	0.282645
Q96JC1	IYVHDLLTF	84.7	42.5	77.3	51.1	40	35.7	47	31.9	42.7	33		1.40655	1.13546	-0.635371
Q16777	AEILELAGNAA	28.8	28.2	36.4	21.5	29.5	25.4	25.2	21.9	17.4	21.5		1.40672	1.13546	-0.374322
Q8WVX9	NPFHWGEVEY	61.1	30.7	85.9	23.4	25.2	17.3	26.7	15.2	21.9	7.6		1.40627	1.1354	-1.35123
P50570	RESSLILAV	44.1	39.9	44.4	17.6	46.7	27.4	31	25.7	22.1	25		1.40563	1.13498	-0.554589
H7BYJ9	QSNAKLLEV	12.7	13	12.4	17.8	13.7	18.6	19.1	18.2	14.9	17.8		1.4044	1.13398	0.348219
O94830	KYVPYSESF	28.1	25.7	28.5	35.7	32.4	22.5	28.4	25.8	24.8	22.8		1.40149	1.13129	-0.274978
A2A2F0	TYGPSFPAF	75.9	38.2	92.8	33.7	35.8	22.8	35.5	25.1	36.5	19.1		1.40079	1.13102	-0.991673
Q10570	LPFDCTQAL	81.1	77.7	89.1	85.4	79.5	68.8	91.6	63.5	58.6	60.4		1.40096	1.13102	-0.267655
A0A087WWV6	VPWHEEVVQF	87.7	48.3	103	31	36	24.3	38.1	32	35.4	12.1		1.39975	1.13021	-1.10866
P53618	FEWENKVTV	57.7	36.2	69.1	17.6	30.5	55.8	90.8	75	72.9	47.3		1.39862	1.1293	0.695226
Q9UHD2	KYQEYTNEL	60	54.9	73.3	90.1	68.2	50.4	67.2	54	46.9	51.2		1.39499	1.12589	-0.3615
P25205	SATYIAEEY	30.7	29.9	46.8	43.7	36.5	27.9	36.2	27.7	25.4	26.4		1.39431	1.12543	-0.385604
E9PKH4	LPHQPLATY	60.2	52.4	62	75.7	62.6	53.1	63.2	49.5	38.1	48.2		1.3929	1.12424	-0.311706
H0YEW4	KYMSVIAEL	154.9	111.2	175.2	122.4	121.8	93.3	137	100.9	109.1	80.3		1.39175	1.12332	-0.396981
A0A087WYJ0	REVQLFVI	144.9	135.2	119	16.4	109.4	50.5	70.9	50.1	58.7	42.4		1.39047	1.12291	-0.945257
O96018	LPTAVIANL	34.4	35.2	42.4	39.4	38.3	31.8	40.6	25.9	29.6	27.1		1.39066	1.12291	-0.291451
Q14527	MPVHAAVQM	24.1	22.4667	23.7667	27.9333	24.1	30.6667	32.3333	30.1	27.2667	24.4		1.3911	1.12291	0.242519
Q6P2Q9	TYQRWQFTL	20.9	12.7	31	4.8	8.3	4.3	8.5	2.6	6	2.7		1.39084	1.12291	-1.68888
Q9BVK8	GEYKIMVAA	44.9	33.5	53.5	46.1	48.7	41.5	42.1	35.3	28.1	32.1		1.38738	1.12005	-0.340019
Q9UM63	ISPSFQLKA	21.3	23.5	20.5	23.7	32.3	33.5	38.2	38.5	19.5	39		1.38615	1.11904	0.47588
F5GYW0	SPSKPTLAY	27.3	25.1	31.8	37.2	33.7	25.7	31.1	19.9	21.3	22.9		1.38587	1.11897	-0.359384
Q00534	ETFEHPNVVR	22.9	20.6	20.9	29.2	28.3	15.2	20.9	16.1	20.7	21.4		1.38465	1.11797	-0.370368
G3V4T2	LALDESLFRGR	24.6	22.6	23.2	8.1	24	10.1	16.9	13.6	11.2	12.7		1.38416	1.1177	-0.668253
P21333	SETDLSLLTA	49.9	56.6	22	5.7	29.3	6.9	17.6	18.1	12.3	4.4		1.38248	1.11631	-1.46319
Q6NUM9	YPRGGSSEIAF	31.6	23.3	29.2	31.2	28.9	19.9	30	19.6	21.3	24.2		1.38233	1.11631	-0.326437
P05496	REFQTSVV	75.8	99.6	27.7	8.9	49.4	5.6	26.3	27.6	14.6	6.2		1.38121	1.11563	-1.70279
J3KNP2	QATRTVPVF	14.4	10.3	17	16.8	13.1	9.5	10.2	11.1	8.7	12.2		1.3813	1.11563	-0.469795
P48380	YPYTETQMY	35.9	33.85	43	34.95	35.15	29.25	35.8	33.25	30.15	25.15		1.37933	1.11406	-0.251482
F5H6W4	SVQPSSSLSAR	12.3	9.5	9.9	13.4	12.4	10	10.3	7.5	5.1	3.3		1.37921	1.11406	-0.667572
Q9Y4P8	LPSQVTEMF	40.15	32.75	51.1	30.1	24.5	21.3	29.05	28.3	24.35	22.2		1.37839	1.11368	-0.512498
Q9Y520	NFSGPRNER	42.8	44.5	56.6	55.3	52.2	47.2	45.2	45.4	35	35		1.37841	1.11368	-0.274789
Q8TB40	VYADQPHIF	89	76.6	108.9	114.8	102.8	85.2	95.4	80.9	70.6	68.6		1.37642	1.11193	-0.296429
Q92888	KYPLLLQSI	90.1	79.7	98.8	93.7	69.3	73.2	88.1	66.2	64.1	65.3		1.37421	1.10994	-0.274175
P48556	VYIKHPVSL	86.4	88.7	119.4	129	100.3	80.4	106.4	74.7	80.7	67.5		1.3727	1.10865	-0.354448
Q63ZY3	AYTTVLQEW	23.4	14.3	32.6	6.9	10.1	6.6	8.3	5.1	11.6	0.908077		1.3713	1.10746	-1.42518
P19474	WEVDVTGKEA	33.6	24.1	32.4	26.8	22.6	20.4	28.4	20.4	19.2	18		1.37063	1.10701	-0.390767
A8MXP9	ILGPPPPSF	24.7	30	29.1	31.8	25.9	26.8	26	24.2	19.9	19.6		1.37034	1.10694	-0.280472
Q5T123	EIKSQQSEVTR	11.4	9.8	12	14.2	10.1	9.1	11.2	4.5	5.6	6.9		1.36877	1.10559	-0.624386
P08670	SALRPSTSR	18.5	18.6	22.8	23.8	20.6	16.7	22.3	12.9	13.6	13.1		1.36815	1.10518	-0.408138
F8W9P4	QYEPLFHML	174.9	69.7	203.9	44	42	21.9	43.7	18.9	58.7	17.8		1.36663	1.10389	-1.73113
O15254	HYDPATEEF	19.9	20	20.4	27.3	27.6	30.8	37.5	26.3	27.4	25.8		1.36586	1.10333	0.359506
[truncated: 1,659 more rows]

## Sheet: SIINFEKL normalized
		vehicle					brefeldin A						brefeldin A vs vehicle
Master Protein Accessions	Sequence	Abundance: 126	Abundance: 127N	Abundance: 127C	Abundance: 128N	Abundance: 128C	Abundance: 129N	Abundance: 129C	Abundance: 130N	Abundance: 130C	Abundance: 131		negative log10 pval	negative log10 adj pval	log2 FC
P20036	TVLIIKSLR	1.34221	1.30829	1.27218	1.36842	1.42283	0.260398	0.343096	0.324948	0.39528	0.364557		8.95001	5.98894	-1.99161
Q13043	KETGQIVAI	4.93443	5.96891	5.6754	5.2076	5.45877	0.877034	1.34728	1.04403	1.36578	1.28354		9.07837	5.98894	-2.2029
P13639	KQFAEMYVA	2.86066	3.09326	3.14919	2.7924	2.89641	0.41953	0.667364	0.450734	0.884956	0.635443		9.03921	5.98894	-2.27414
A0A0A0MS08	YSLSSVVTV	1.26844	1.26684	1.19556	1.28947	1.09302	0.0831826	0.115063	0.115304	0.0973451	0.118987		9.24806	5.98894	-3.52822
P40692	EEYGKILEV	1.40984	1.4715	1.44758	1.19883	1.37209	0.21519	0.282427	0.218029	0.233038	0.24557		8.60714	5.74298	-2.53045
Q6PI98	KYSDVSGLL	2.82992	3.23316	2.88105	2.69006	2.9704	0.860759	1.14854	0.903564	1.01475	0.96962		8.44705	5.74278	-1.57638
P62857	EFMDDTSRSIIR	1.16598	1.09845	1.15121	1.16082	1.04017	0.300181	0.33682	0.314465	0.365782	0.326582		8.40281	5.74278	-1.77264
P52292	HENESVYKA	1.76844	2.09845	1.82258	1.72515	1.84355	0.368897	0.468619	0.389937	0.533923	0.402532		8.41499	5.74278	-2.09709
Q5QNW6	HPDTGISSKAM	1.48975	1.61658	1.4748	1.45029	1.63742	0.424051	0.509414	0.43501	0.648968	0.475949		7.87627	5.26738	-1.6209
A2A2F0	KSYVNPTEL	1.33197	1.70725	1.46573	1.55848	1.45243	0.305606	0.466527	0.27044	0.371681	0.311392		7.59857	5.07684	-2.1228
Q8NHM5	KSITPLML	0.858607	0.96114	0.864919	0.997076	0.837209	0.104882	0.0899582	0.146751	0.212389	0.108861		7.61167	5.07684	-2.76925
H7C1M0	YPAESPDYF	1.1168	1.28756	1.16734	1.1462	1.0296	0.367089	0.410042	0.410901	0.380531	0.372152		7.32419	4.84024	-1.56635
A8MXP9	KINEAFIEM	1.97439	2.33938	2.22278	2.29532	2.40063	0.733273	1.02301	0.870021	1.0531	0.850633		7.23661	4.81962	-1.31008
O95997	DAYPEIEKF	1.64959	1.95337	1.53024	1.98246	1.56237	0.195298	0.343096	0.176101	0.353982	0.286076		7.26875	4.81962	-2.67955
P16885	KNQSIAIEL	2.6291	3.40155	3.00605	3.85673	3.05074	0.379747	0.531381	0.314465	0.489676	0.306329		7.15311	4.76607	-2.97946
B3KTM8	HPDAPMSQVY	1.26742	1.37824	1.14718	1.49123	1.27907	0.283906	0.412134	0.32914	0.454277	0.318987		7.05442	4.71837	-1.86763
P01624	LPDTTGEIVM	2.24385	2.30052	2.33065	1.79532	1.74419	0.267631	0.449791	0.312369	0.412979	0.367089		7.00275	4.71837	-2.52465
M0QXS5	RSVNSVLLF	1.55328	1.71762	1.78024	2.17251	1.63848	0.211573	0.403766	0.262055	0.333333	0.306329		7.0043	4.71837	-2.54638
P80217	RVQVQPLEL	1.15779	1.22539	0.866935	1.19883	1	0.0976492	0.104603	0.0838574	0.150442	0.124301		7.01153	4.71837	-3.28028
Q7Z6Z7	KGNDTPLAL	4.58402	5.04663	5.17137	6.58187	4.6723	0.59132	1.02092	0.727463	0.887906	0.792405		6.82747	4.56538	-2.69635
Q9Y5Q9	HPDEPLYSF	2.10861	2.17876	2.04839	2.52339	1.94503	0.508137	0.822176	0.677149	0.873156	0.6		6.74778	4.53344	-1.63417
P20618	QPLLDNQVGF	1.79918	2.17098	1.82661	2.06725	1.58985	0.38698	0.560669	0.519916	0.581121	0.313924		6.74326	4.53344	-2.00052
E5RFV8	NAITLPEEF	1.64139	1.76684	1.56452	1.53509	1.30233	0.312839	0.40795	0.402516	0.510324	0.159494		6.73484	4.53344	-2.12288
Q15029	KSTPVTVVL	2.59221	3.20725	2.45161	3.50877	2.90063	0.486438	0.690377	0.618449	0.764012	0.55443		6.61615	4.43324	-2.23523
P13639	RVTDGALVV	1.52664	1.74352	1.58468	1.95029	1.64059	0.533454	0.665272	0.622642	0.769912	0.686076		6.59695	4.43177	-1.36569
R4GN08	KPVEGYDISF	2.72951	3.20725	2.53629	2.82749	2.34461	0.603978	0.968619	0.945493	1.01475	0.812658		6.53543	4.38728	-1.65079
P13674	HPVNAFKLM	0.836066	0.981865	1.04637	1.11988	0.936575	0.227848	0.282427	0.312369	0.303835	0.356962		6.3893	4.31003	-1.72993
P28289	LPYNTSLVEM	1.66701	1.90674	1.86089	1.8231	1.32558	0.271248	0.487448	0.352201	0.533923	0.327848		6.41984	4.31003	-2.12139
A0A0A0MQZ6	GETEVLKVI	2.44262	3.34715	2.65726	2.28363	2.73784	0.58047	0.763598	0.427673	0.699115	0.534177		6.40037	4.31003	-2.16414
A0A0J9YWM9	LPLPNDKTLLY	0.653689	0.681347	0.608871	0.578947	0.551797	0.084991	0.121339	0.0775681	0.141593	0.00746203		6.38179	4.31003	-2.82814
P61160	YNIEQEQKL	1.8709	2.04404	1.89919	2.59942	1.68076	0.222423	0.334728	0.192872	0.336283	0.179747		6.40737	4.31003	-2.99513
P23526	KYPQLLPGI	2.21926	2.25907	2.11694	2.19591	1.95349	0.907776	1.23222	0.960168	1.28909	1.13165		6.32885	4.28749	-0.960646
Q14690	ESFPRGGTR	1.23975	1.42228	1.24597	1.50585	1.41438	0.443038	0.566946	0.526205	0.657817	0.372152		6.31913	4.28749	-1.4119
Q14534	HPLTGGGMTVAF	1.27254	1.16192	1.22077	1.20468	0.943975	0.278481	0.412134	0.334382	0.458702	0.370886		6.34289	4.28749	-1.64592
Q96PU8	KEYPDFNFV	2.31967	2.51813	2.47581	2.73977	2.25159	0.833635	1.32427	1.20335	1.27729	1.10886		6.24029	4.23912	-1.09826
Q9NRK6	KSFQGALEF	2.90984	3.42487	2.87702	4.30994	3.19873	0.546112	0.719665	0.51153	0.60767	0.572152		6.2462	4.23912	-2.49934
Q16777	RIIPRHLQL	0.663934	0.826425	0.657258	0.619883	0.866808	0.079566	0.100418	0.0985325	0.079646	0.0708861		6.23404	4.23912	-3.08247
A0A087WVQ6	TAGIIGVNR	0.795082	0.880829	0.840726	1.07018	0.858351	0.229656	0.267782	0.129979	0.212389	0.268354		6.21232	4.22898	-2.00407
P11142	QPGVLIQVY	1.20287	1.20207	1.25	1.26023	0.930233	0.339964	0.460251	0.36478	0.451327	0.420253		6.17964	4.21022	-1.52116
P17844	AINPKLLQL	3.02049	3.2487	3.01411	2.03801	2.82664	0.457505	0.736402	0.404612	0.687316	0.298734		6.17128	4.21022	-2.4526
E7EWC6	TLPVQPAEL	0.965164	1.09067	0.913306	1.30117	0.993658	0.191682	0.292887	0.224319	0.286136	0.220253		6.15465	4.20431	-2.11487
M0R226	TPAGVQVIL	1.32787	1.46891	1.32258	1.75439	1.29598	0.291139	0.533473	0.381551	0.486726	0.405063		6.0836	4.14373	-1.77294
O00626	RLQTALLVV	1.64549	2.04404	1.83065	2.73977	1.92178	0.113924	0.200837	0.132075	0.185841	0.0911392		6.05355	4.12389	-3.81421
P31350	SPTENSFTL	0.829918	1.05699	0.989919	1.30994	0.97463	0.16094	0.240586	0.115304	0.174041	0.131646		5.99472	4.07504	-2.64965
Q8IWX8	YPQGDFPAEM	2.78893	2.71762	3.09879	3.21637	2.44609	1.18083	1.43515	1.03145	1.44543	1.32405		5.96537	4.065	-1.15281
Q16665	EPNPESLEL	1.06967	1.21244	1.2379	1.55263	1.21987	0.238698	0.451883	0.383648	0.342183	0.339241		5.97062	4.065	-1.84163
C9JKM8	HPLSNPAEL	0.920082	1.03368	0.893145	1.19298	0.868922	0.18264	0.284519	0.238994	0.342183	0.265823		5.94943	4.0584	-1.90123
Q12874	VEFEELLKA	0.704918	0.735751	0.772177	0.605263	0.765328	0.231465	0.261506	0.268344	0.271386	0.205063		5.91847	4.05431	-1.53361
P24539	IYVISAETF	1.67008	1.61399	1.67944	1.70468	1.14165	0.377939	0.495816	0.473795	0.525074	0.450633		5.9304	4.05431	-1.74914
A0A0A0MS08	RVVSVLTVL	2.62705	3.16321	1.93347	2.97953	1.97463	0.0578662	0.196653	0.0838574	0.0766962	0.0531646		5.92043	4.05431	-4.75893
P47897	HTGYVIEL	1.60656	1.87047	1.64113	2.57602	1.81818	0.189873	0.236402	0.192872	0.20944	0.116456		5.90849	4.05294	-3.33135
P52948-5	NPFGSTSGSLF	1.7377	1.68135	2.10081	1.61988	1.29387	0.224231	0.42887	0.341719	0.469027	0.331646		5.88694	4.03982	-2.23177
P46100	TPLQNNLIEY	0.780738	1.06218	0.852823	1.00877	0.733615	0.168174	0.211297	0.21174	0.182891	0.197468		5.85208	4.01323	-2.19156
B4DSU6	IGNLNTLVV	1.30123	1.48446	1.36492	2.0848	1.42495	0.157324	0.129707	0.169811	0.20944	0.149367		5.8415	4.01077	-3.23139
Q96CS3	DPVGDIVSF	1.30533	1.27461	1.30847	1.19883	1.01903	0.459313	0.587866	0.589099	0.59292	0.622785		5.74779	3.93286	-1.09832
Q5SY16	LYGQVQVF	1.54508	1.37565	1.41734	1.83918	1.30233	0.424955	0.600418	0.410901	0.589971	0.394937		5.74791	3.93286	-1.62724
Q96AG3	EVLPINTQY	2.12295	2.76943	2.00806	2.12865	2.0592	0.493671	0.924686	0.641509	0.876106	0.653165		5.73809	3.93084	-1.62733
O00154-5	DEVAGIVAA	1.24385	1.48187	1.41331	1.34795	1.34249	0.499096	0.644351	0.526205	0.840708	0.658228		5.71201	3.91231	-1.10793
C9JKM8	ENIEKGLLHR	2.33197	2.92487	2.60081	3.01754	2.94715	1.27125	1.56695	1.2369	1.47788	1.51899		5.6848	3.89982	-0.96682
Q14318	QPDNIKALF	1.2418	1.61399	1.34274	1.68421	1.35518	0.477396	0.623431	0.563941	0.60177	0.627848		5.68524	3.89982	-1.32232
P60900	SPEGRLYQVEY	0.577869	0.580311	0.639113	0.540936	0.505285	0.0596745	0.146444	0.192872	0.156342	0.134177		5.67062	3.89283	-2.04403
D6R9Q5	QPHLVNIQF	1.0041	1.20466	1.1996	1.2807	1.08668	0.381555	0.512552	0.39413	0.613569	0.326582		5.64017	3.87639	-1.374
A0A1W2PPZ5	KNIPMTLEL	3.38115	3.25389	3.31855	4.25439	2.64482	0.564195	1.17992	0.784067	1.0413	0.622785		5.64173	3.87639	-2.00719
Q13451	IPIGIDKAL	1.15369	1.44819	1.0504	1.40936	1.37632	0.334539	0.552301	0.368973	0.525074	0.427848		5.60402	3.86512	-1.54338
K7EPJ5	VYSPKSPSL	1.30738	1.45078	1.15121	1.59357	1.55391	0.341772	0.661088	0.433962	0.557522	0.420253		5.60217	3.86512	-1.54724
H0YMC0	KPWAPLQDSEVY	4.03074	3.75648	4.65524	3.64035	2.79493	0.76311	1.10879	0.855346	1.27434	0.772152		5.61834	3.86512	-1.9835
Q9NRW4-2	VSRSVTLVI	1.11475	1.40155	1.10887	1.11404	0.786469	0.135624	0.240586	0.1174	0.20059	0.164557		5.60244	3.86512	-2.68583
P11912	VPASLMVSL	1.82582	2.24611	1.38306	2.18129	1.67442	0.267631	0.462343	0.280922	0.495575	0.341772		5.58009	3.84948	-2.33273
P51955	ASNPELLNL	1.10656	1.40415	1.17742	1.75439	1.15645	0.211573	0.228033	0.255765	0.244838	0.177215		5.56105	3.83677	-2.56206
Q13347	TYMGHTGAVW	1.77049	1.93782	2.03226	2.39766	1.74207	0.470163	0.820084	0.402516	0.879056	0.64557		5.52242	3.80439	-1.61867
F5GYQ1	LYPEGLAQL	1.55328	1.68135	1.74194	1.90643	1.35518	0.433996	0.717573	0.67086	0.775811	0.475949		5.51552	3.80365	-1.42212
P62244	LLPSRQFGF	0.903689	1.0829	0.961694	1.11404	0.820296	0.300181	0.424686	0.383648	0.418879	0.38481		5.4932	3.79644	-1.35242
Q6UX98	SPLPGDGITF	0.502049	0.484456	0.477823	0.511696	0.422833	0.110307	0.156904	0.0943396	0.0766962	0.144304		5.49034	3.79644	-2.04189
F6UZG9	KSLENILTL	5.78893	6.32124	5.84879	8.54094	5.20085	1	1.51883	1.15304	1.61947	1.12405		5.50166	3.79644	-2.30491
Q8WYJ6	KESIPFAVV	4.23156	5.03109	4.6371	3.54386	4.48837	1.71971	2.34728	1.89518	2.23599	2.06835		5.48227	3.79421	-1.09509
P14921	EPSFITESY	1.68648	1.62694	1.7379	2.03509	1.58774	0.603978	0.872385	0.897275	0.935103	0.888608		5.46095	3.78089	-1.04724
H3BRL5	FPDEKIPTL	1.02664	1	1.11895	1.32164	1.0148	0.372514	0.51046	0.389937	0.525074	0.437975		5.45752	3.78089	-1.29382
P07919	ELFDFLHAR	0.784836	0.974093	1.00605	1.07018	0.940803	0.338156	0.497908	0.352201	0.410029	0.362025		5.44674	3.77571	-1.2847
E9PH18	NPDDVFREF	1.21311	1.27202	1.21774	1.47368	1.05708	0.475588	0.60251	0.570231	0.59587	0.612658		5.43115	3.76947	-1.12565
Q9NY93	KSLLFVNTL	2.93852	3.42228	2.96976	4.45029	2.92178	0.76311	0.866109	0.633124	0.852507	0.982278		5.4295	3.76947	-2.02739
E9PK91	FTDEESRVFL	0.622951	0.531088	0.806452	0.763158	0.536998	0.0578662	0.039749	0.0628931	0.070418	0.131646		5.40342	3.74878	-3.16882
H0YBZ2	LAGQATTAY	1.81148	2.3057	1.84476	2.82749	1.98943	0.421338	0.600418	0.442348	0.548673	0.602532		5.39072	3.74141	-2.04315
E9PK91	FTDEESRVF	0.77459	0.738342	0.528226	0.809942	0.625793	0.213382	0.123431	0.15304	0.112094	0.139241		5.37993	3.73588	-2.22989
H7C5L3	LVYNGVYQY	1.23156	1.53627	1.18548	1.46784	1.05074	0.339964	0.548117	0.404612	0.466077	0.437975		5.36982	3.733	-1.55882
Q9Y244	APLKLQMEF	1.0123	1.06218	1.12702	1.06433	0.691332	0.132007	0.294979	0.209644	0.306785	0.250633		5.36671	3.733	-2.05365
Q8WUH6	IGGKSLEV	0.82582	0.906736	0.798387	0.78655	0.786469	0.323689	0.472803	0.385744	0.448378	0.402532		5.35243	3.7238	-1.0133
Q07960	LPEENYQVL	1.34426	1.40415	1.37097	1.64912	1.15433	0.334539	0.633891	0.477987	0.660767	0.372152		5.30105	3.67744	-1.48141
Q9UK53	LPIDPNEPTY	1.30328	1.51036	1.43347	1.48246	1.463	0.562387	0.820084	0.794549	0.890855	0.531646		5.2873	3.66866	-0.998702
Q16531	GESIDIITRA	1.6291	1.81606	1.37702	1.16667	1.37421	0.327306	0.456067	0.440252	0.581121	0.508861		5.25925	3.64595	-1.67016
A0A0B4J1V8	LPGGPTLTF	1.05328	1.3342	1.09274	0.950292	0.811839	0.195298	0.267782	0.253669	0.342183	0.303797		5.24529	3.64595	-1.94371
P61978	RNTDEMVEL	0.989754	1.09326	1.17339	1.56433	0.953488	0.20434	0.228033	0.207547	0.286136	0.159494		5.24646	3.64595	-2.4112
P30447	VMAPRTLVL	0.983607	1.01554	0.639113	1.03216	0.816068	0.079566	0.274059	0.0880503	0.221239	0.0582278		5.24627	3.64595	-2.63723
Q9BWH2	KSNQIPTEV	2.60656	3.19171	3.38911	4.47076	3.18605	0.802893	1.04812	0.920335	0.932153	0.926582		5.19548	3.60084	-1.86314
P28838	DVNNIGKYR	0.760246	1.04922	0.852823	1.08187	0.930233	0.415913	0.384937	0.358491	0.356932	0.362025		5.17614	3.59073	-1.31535
O95997	KTFDAPPAL	1.89959	2.52591	2.33065	3.61988	2.50951	0.316456	0.355649	0.268344	0.336283	0.346835		5.17708	3.59073	-2.98851
P37268	AEKYQTVIA	1.4959	1.99223	1.83065	1.70175	1.71036	0.820976	1.04603	0.8826	1.0826	0.898734		5.14531	3.58651	-0.884004
P35573	KYTEITATYF	2.47951	2.67358	2.77016	3.00877	2.30444	0.875226	1.33473	1.46122	1.53982	1.03544		5.15535	3.58651	-1.08341
Q9NR30	IPVEQKEGAF	0.844262	1.04922	0.931452	1.02632	0.913319	0.309222	0.529289	0.381551	0.504425	0.44557		5.16247	3.58651	-1.13461
K7ERH2	QPAEMAAEL	0.67623	0.870466	0.897177	1.04678	0.843552	0.307414	0.343096	0.259958	0.321534	0.329114		5.14857	3.58651	-1.47319
P18583	VPAVTTPVL	0.973361	1.09845	0.997984	1.36257	1.01903	0.309222	0.546025	0.312369	0.348083	0.377215		5.15026	3.58651	-1.52602
D6REE5	ATGPSIKI	0.932377	1.13212	0.546371	0.885965	0.978858	0.0723327	0.0774059	0.0398323	0.0255299	0.148766		5.15128	3.58651	-3.62063
P08240	KPIVFVGTGQTY	0.997951	1.04922	0.935484	1.44444	0.945032	0.198915	0.330544	0.203354	0.303835	0.286076		5.10643	3.5519	-2.02198
A0A1B0GU06	EEMKGIAAV	1.09836	1.37047	1.58468	1.68713	1.35307	0.390597	0.646444	0.498952	0.477876	0.607595		5.04447	3.49418	-1.43617
Q86XI2	IYQQIIQTY	0.85041	0.756477	0.766129	0.865497	0.701903	0.325497	0.412134	0.392034	0.457227	0.351899		5.02212	3.48837	-1.02319
Q9NR09	IASAIVNEL	0.967213	1.01295	0.907258	1.33333	0.97463	0.338156	0.443515	0.341719	0.412979	0.4		5.02382	3.48837	-1.42388
Q6PI26	EAIEQILKY	1.72131	1.73057	1.69556	2.35088	1.51586	0.517179	0.732218	0.651992	0.722714	0.640506		5.03359	3.48837	-1.46529
P16949	KDPADETEAD	0.579918	0.562176	0.508065	0.573099	0.617336	0.106691	0.110879	0.234801	0.265487	0.159494		5.03022	3.48837	-1.69497
P49406	DALPEYSTF	1.13525	1.16839	1.01815	1.12573	0.792812	0.379747	0.437238	0.431866	0.498525	0.278481		4.98623	3.47232	-1.37112
O95864	LPYNHQHEYF	0.60041	0.727979	0.707661	0.821637	0.799154	0.191682	0.32636	0.331237	0.312684	0.248101		4.99458	3.47232	-1.37484
Q1KMD3	EAQPIVTKY	1.45697	1.62953	1.50806	2.06433	1.6723	0.513562	0.654812	0.597484	0.896755	0.38481		4.98975	3.47232	-1.45093
O00762	YPYNAPTVKF	0.727459	0.699482	0.735887	0.929825	0.615222	0.164557	0.186192	0.205451	0.321534	0.240506		5.00074	3.47232	-1.72936
E7EVG6	EPVLINPVL	0.809426	0.821244	0.822581	0.947368	0.581395	0.15009	0.280335	0.150943	0.262537	0.283544		4.99372	3.47232	-1.82044
P26010	LPPGVHISY	0.820697	0.909326	0.797379	0.95614	0.840381	0.346293	0.442469	0.480084	0.532448	0.389873		4.96928	3.4657	-0.980641
E9PC90	FAFVTDNTY	1.21721	1.26943	1.22581	1.1345	0.930233	0.450271	0.554393	0.538784	0.693215	0.468354		4.96812	3.4657	-1.09473
P30504	VMAPRTLIL	0.848361	0.911917	0.530914	0.791423	0.592671	0.0102485	0.165272	0.0910469	0.12586	0.0551924		4.97082	3.4657	-3.03751
O95801	SPEEQAKTY	0.711066	0.753886	0.602823	0.807018	0.634249	0.177215	0.355649	0.259958	0.250737	0.248101		4.96243	3.46377	-1.44185
G3V207	EYGFISQTL	1.51434	1.4715	1.60685	1.42398	1.08879	0.482821	0.690377	0.587002	0.778761	0.549367		4.93403	3.43909	-1.2021
Q07343	NPTKSLELY	1.05123	1.36788	1.06452	1.78947	1.13953	0.151899	0.207113	0.230608	0.297935	0.162025		4.92524	3.43399	-2.6111
Q16531	HVIDVKFLY	1.42008	1.21244	1.01411	1.2924	1.07822	0.35443	0.635983	0.358491	0.578171	0.351899		4.88781	3.40023	-1.40072
Q96GS6	AFLPPEATY	1.86885	2.15285	1.77621	2.75731	1.98943	0.506329	0.874477	0.555556	0.893805	0.496203		4.87516	3.39121	-1.66449
P20036	MPETTETVL	2.43443	2.85233	2.74194	3.85088	2.42918	0.728752	1.03766	0.81761	0.985251	0.979747		4.86683	3.3865	-1.65327
Q9Y253	SASKSVLEV	2.97336	3.55959	3.25806	5.38304	3.57082	0.484629	0.75523	0.643606	0.784661	0.627848		4.86107	3.3843	-2.50772
O95999	EMFLPLRSR	0.756148	0.937824	1.00806	0.763158	0.919662	0.341772	0.456067	0.356394	0.454277	0.367089		4.84954	3.37632	-1.15024
H3BSW6	AEVKPILQA	1.35861	1.47668	1.38911	1.37135	1.31924	0.725136	1.05858	0.844864	0.908555	0.858228		4.83082	3.36705	-0.653746
Q86WA8	TPLGGEIMF	1.70697	1.69689	1.75806	1.61988	0.997886	0.260398	0.343096	0.234801	0.660767	0.389873		4.8298	3.36705	-2.04214
P62316	FNTGPLSV	0.692623	0.810881	0.784274	1.16082	0.699789	0.124774	0.169456	0.132075	0.19469	0.144304		4.8359	3.36705	-2.43845
P35232	TYLPAGQSVLL	1.8832	2.10104	1.65323	1.5614	1.43975	0.462929	0.732218	0.677149	0.923304	0.478481		4.81357	3.35425	-1.39971
F8WAN9	GYSEHFVEF	2.7582	2.9456	2.84073	3.19006	2.53488	1.09946	1.79498	1.73166	1.81121	1.34937		4.8082	3.35228	-0.873853
P39656	VPFDGDDIQL	1.43852	1.30829	1.55242	0.935673	0.938689	0.260398	0.341004	0.32914	0.179941	0.260759		4.78552	3.33299	-2.17063
Q16777	LPNIQAVL	1.06967	1.35751	1.19556	1.47076	0.94926	0.448463	0.48954	0.438155	0.554572	0.349367		4.77806	3.33221	-1.40611
P10412	SELITKAVAA	2.26434	2.59845	1.9375	1.21637	2.30444	0.254973	0.435146	0.224319	0.412979	0.4		4.78118	3.33221	-2.57891
A2ACR1	QPFAIGGSGSTF	1.8709	2.29534	2.06452	2.28947	1.73996	0.786618	1.2364	1.02096	1.20354	0.903797		4.76944	3.32952	-0.994042
K7EJ66	FPYQVGTEL	0.915984	1.09067	1.13306	0.991228	0.854123	0.377939	0.512552	0.473795	0.59587	0.410127		4.75716	3.32952	-1.07256
U3KQ12	VPSSELQIY	1.07787	1.35751	1.14315	1.62573	1.09091	0.36528	0.539749	0.381551	0.495575	0.450633		4.75892	3.32952	-1.4954
Q9NRF9	TPLKEALEAY	1.67623	1.80052	1.63105	2.34503	1.43129	0.490054	0.707113	0.60587	0.731563	0.559494		4.76487	3.32952	-1.52171
Q92673	IFSEKPVFV	1.2377	1.54922	1.11089	1.99708	1.30444	0.18264	0.278243	0.318658	0.333333	0.351899		4.75304	3.32952	-2.29719
P48556	LPAKDIQTNVY	1.93443	2.6399	1.90927	3.29532	2	0.405063	0.439331	0.379455	0.525074	0.407595		4.75276	3.32952	-2.44943
H0YCG2	KSYAGYQTL	0.565574	0.702073	0.725806	1	0.602537	0.074141	0.171548	0.0922432	0.132743	0.0810127		4.76042	3.32952	-2.70446
Q05D32	NYIKDLNIL	2.29098	2.23316	2.28831	2.31287	1.7611	0.831826	1.21757	1.08805	1.36578	0.729114		4.7297	3.31118	-1.057
Q9NZ08	DAFKSGIVQY	1.30533	1.17098	1.19758	1.87427	1.35307	0.394213	0.5	0.379455	0.460177	0.463291		4.72818	3.31118	-1.65123
O95198	VYDPTTNAW	0.473361	0.551813	0.514113	0.540936	0.446089	0.141049	0.219665	0.138365	0.230088	0.194937		4.71955	3.31031	-1.45091
Q9Y3B4	LPYKITAEEMY	0.923156	0.852332	0.910282	0.679825	0.634249	0.183544	0.345188	0.253669	0.315634	0.165823		4.72166	3.31031	-1.66211
Q6ZNJ1	LPSLPTAEL	0.440574	0.626943	0.572581	0.614035	0.471459	0.0994575	0.217573	0.144654	0.156342	0.162025		4.7181	3.31031	-1.80493
Q460N5-1	DYIITGGGFLR	0.637295	0.595855	0.552419	0.523392	0.429175	0.168174	0.211297	0.215933	0.159292	0.162025		4.71277	3.308	-1.57864
A0A0A0MS08	VPSSSLGTQTY	0.57377	0.541451	0.510081	0.766082	0.450317	0.0759494	0.115063	0.125786	0.132743	0.0102618		4.70967	3.30791	-2.62767
Q9H6U8	VPVVVIDSY	0.788934	0.994819	0.887097	1.01754	0.803383	0.305606	0.518828	0.366876	0.469027	0.326582		4.6848	3.28893	-1.17675
Q9H467	AYVPGFAHI	0.868852	1.08808	1.06452	1.37427	1.17125	0.399638	0.541841	0.461216	0.513274	0.38481		4.68473	3.28893	-1.27477
O00151	ASIGNAQKL	1.5	1.72021	1.73589	2.30117	1.63425	0.531646	0.807531	0.612159	0.725664	0.875949		4.67981	3.28694	-1.32341
P62714	KYGNANVW	5.21926	5.97409	6.32661	6.09649	5.01903	2.36709	3.30753	2.10273	3.89971	2.68354		4.66838	3.27845	-0.995689
F8VUW5	AAFPGASLY	1.16803	1.60622	1.54637	1.83626	1.36364	0.55877	0.715481	0.645702	0.755162	0.589873		4.66224	3.27772	-1.20375
P50990	SVSEVIEGY	1.14959	1.51813	1.3246	1.80702	1.19239	0.38698	0.548117	0.57652	0.548673	0.432911		4.66187	3.27772	-1.48765
Q92900	APVEVTHNF	0.897541	1.22021	1.06653	1.21637	1.11416	0.466546	0.537657	0.526205	0.705015	0.531646		4.65855	3.27727	-0.994955
Q96H35	LPLENASIL	1.57992	1.7228	1.35081	1.93567	1.19873	0.439421	0.705021	0.45283	0.681416	0.450633		4.64254	3.26716	-1.5127
Q16864	QSIPAVLEI	0.731557	0.704663	0.846774	0.660819	0.473573	0.126582	0.182008	0.1174	0.265487	0.136709		4.63996	3.26716	-2.04487
Q6UW56	NPLKGDLANTF	0.838115	1.17617	1.11895	1.56433	1.01057	0.240506	0.359833	0.224319	0.283186	0.23038		4.64495	3.26716	-2.0927
P55072	TPSKGVLFY	1.1373	1.31347	1.15323	1.83626	1.07611	0.249548	0.366109	0.337526	0.351032	0.291139		4.6263	3.25744	-2.03019
Q16695	KSAPATGGV	0.397541	0.479275	0.431452	0.652047	0.604651	0.110307	0.0878661	0.0691824	0.109145	0.0860759		4.62467	3.25744	-2.47118
Q16531	TYLDNGVVF	2.3627	2.26684	2.6754	2.1345	1.8203	0.768535	1.11088	0.918239	1.40708	0.913924		4.61377	3.24931	-1.13734
J3QS45	QPFLEVTKEAF	0.647541	0.541451	0.602823	0.745614	0.475687	0.103074	0.263598	0.176101	0.138643	0.101266		4.61066	3.24893	-1.94476
P42166	KTYDAASYI	1.21516	1.51554	1.32863	2.00877	1.37844	0.381555	0.456067	0.314465	0.59587	0.559494		4.60169	3.24268	-1.69027
P21333	NPSGNLTETY	0.721311	0.761658	0.798387	1.24561	0.744186	0.0867993	0.121339	0.12369	0.19764	0.149367		4.59769	3.24139	-2.65349
Q04323	LPDGTSLTQTF	0.864754	0.637306	0.921371	0.748538	0.608879	0.240506	0.242678	0.312369	0.277286	0.15443		4.59162	3.23801	-1.62326
Q9Y6A4	IGSKPLQI	1.44877	1.86788	1.64919	2.38304	1.65539	0.276673	0.794979	0.532495	0.684366	0.483544		4.57554	3.22682	-1.69965
Q14146	KVSDSVLLL	1.9959	2.5285	2.29637	3.59064	2.04228	0.475588	0.514644	0.377358	0.622419	0.564557		4.5751	3.22682	-2.28542
P55884	TVMNIAEHY	0.790984	1.13731	0.945565	1.06725	0.913319	0.292948	0.516736	0.404612	0.510324	0.367089		4.57201	3.22637	-1.21462
H7BY91	MVNVPKTR	1.09016	1.11399	1.29839	1.76023	1.08879	0.36528	0.424686	0.404612	0.351032	0.298734		4.55903	3.21601	-1.784
Q8TAP9	SVVDISQQY	1.3791	1.30311	1.42137	2.10234	1.35095	0.37613	0.443515	0.473795	0.575221	0.478481		4.55573	3.21532	-1.68688
P51571	LYADVGGKQF	1.86475	2.26425	2.04435	2.88304	2.05285	0.728752	1.1569	0.918239	0.914454	0.974684		4.55125	3.21344	-1.24317
Q9BTV4	KSGDTLLLL	2.93852	3.01036	2.77016	4.43275	2.51797	0.576854	0.968619	0.821803	1.05605	0.736709		4.5387	3.20347	-1.91332
P11142	DAAKNQVAM	1.0041	1.38083	1.21371	1.65789	1.29387	0.493671	0.59205	0.408805	0.59882	0.549367		4.526	3.19332	-1.30956
P41091	EVRPGIVSK	1.04303	1.40674	1.28629	1.69591	1.27696	0.508137	0.671548	0.427673	0.625369	0.521519		4.50578	3.18057	-1.28442
E9PPN7	QPAENISKDLY	0.686475	0.73057	0.625	0.988304	0.710359	0.254973	0.309623	0.192872	0.283186	0.227848		4.50565	3.18057	-1.56019
P50440	KTPDFESTGL	1.51025	2.11917	1.79637	3.04094	1.99154	0.316456	0.458159	0.345912	0.40413	0.329114		4.50611	3.18057	-2.49611
Q7Z2T5	DPFGTSVNY	0.905738	1.06477	1.00806	1.21637	0.985201	0.439421	0.575314	0.509434	0.681416	0.498734		4.49603	3.17842	-0.937727
Q9Y5Q9	EAFLDVGEY	1.51639	1.49223	1.36895	1.37719	0.906977	0.508137	0.589958	0.593291	0.572271	0.559494		4.49802	3.17842	-1.23859
O00303	DALSTVLQY	1.73361	1.38601	1.4496	1.26316	1.05074	0.437613	0.638075	0.631027	0.60177	0.486076		4.49958	3.17842	-1.30044
Q16777	EILELAGNAAR	0.52459	0.642487	0.495968	0.564327	0.4926	0.197107	0.228033	0.205451	0.289086	0.192405		4.48089	3.16574	-1.29033
E7EW33	TNFEDRNAF	0.473361	0.549223	0.532258	0.69883	0.452431	0.132007	0.169456	0.146751	0.185841	0.189873		4.4767	3.164	-1.71563
P39656	TAVIDHHNY	1.125	1.44041	1.33669	1.92398	1.34249	0.471971	0.483264	0.454927	0.616519	0.559494		4.46786	3.15758	-1.47087
Q9UBZ4	EPLAIVEGY	1.97131	2.74093	1.89516	1.71053	1.7463	0.45208	0.792887	0.656184	0.893805	0.513924		4.45856	3.15071	-1.60482
Q66K89	DPHTVLVEF	0.979508	1.15026	0.881048	1.11111	0.712474	0.265823	0.439331	0.324948	0.439528	0.286076		4.45463	3.14919	-1.46129
Q9BT88	NPYVKVNVY	1.07582	1.00518	1.02016	1.26316	0.911205	0.359855	0.506276	0.333333	0.643068	0.536709		4.44455	3.14149	-1.14881
P20592	FPSNESSVSSF	0.563525	0.803109	0.667339	0.692982	0.59408	0.164557	0.34728	0.297694	0.182891	0.187342		4.4359	3.13522	-1.49313
A0A087WVQ6	QPIEGHAASF	1.06557	1.21762	0.991935	1.44737	1.12896	0.347197	0.694561	0.398323	0.513274	0.513924		4.43076	3.13246	-1.24588
P21333	QPASFAVSL	2.09221	2.32902	2.00605	2.8655	1.74207	0.688969	0.991632	0.754717	1.06195	0.939241		4.42781	3.13186	-1.31457
Q9UDW1	RAFDQGADAIY	0.82582	1.22021	1.13105	1.46784	1.25159	0.332731	0.497908	0.392034	0.542773	0.324051		4.41825	3.12697	-1.4967
P62829	LPAAGVGDMVM	1.87398	2.43264	2.26714	3.36988	1.99789	0.594033	0.752092	0.609015	0.656342	0.731646		4.41866	3.12697	-1.83672
B4DEH5	YALGERQSY	0.797131	0.979275	0.903226	1.03216	0.896406	0.383363	0.546025	0.389937	0.60472	0.470886		4.40338	3.12129	-0.944219
J3KNP2	HPDPTRLLLF	1.29508	1.66839	1.33065	1.66667	1.23467	0.464738	0.834728	0.530398	0.79351	0.524051		4.4036	3.12129	-1.19291
Q13547	EYSKQMQRF	0.456967	0.590674	0.516129	0.464912	0.539112	0.18264	0.271967	0.220126	0.20059	0.192405		4.40651	3.12129	-1.26599
H9KVC6	TTNGGILTV	2.29098	2.64767	2.39315	4.07018	2.35095	0.529837	0.583682	0.454927	0.778761	0.488608		4.40748	3.12129	-2.2779
P04844	NVADVVIKF	2.18648	2.39119	2.17137	2.9386	1.67865	0.553345	1.08368	0.704403	1	0.541772		4.3932	3.11338	-1.54944
P04844	LPLASQEAL	1.04508	1.41192	1.27419	1.54678	1.19027	0.517179	0.728033	0.490566	0.728614	0.61519		4.38391	3.10973	-1.07064
Q5JPI3	DAVHAILAY	1.77664	2.32642	2.04234	2.82749	1.94292	0.699819	1.0272	0.943396	1.0531	0.918987		4.38481	3.10973	-1.23345
Q96T58	TPTLPSITY	2.30328	2.15026	2.59879	2.15789	1.52008	0.60217	0.922594	0.958071	1.12094	0.792405		4.38282	3.10973	-1.28737
A6NL66	FPEQIAEKL	0.745902	0.865285	0.719758	1.25146	0.980973	0.166365	0.334728	0.180294	0.244838	0.243038		4.36723	3.09637	-1.9645
Q16719	APVPLYNSF	1.17828	1.51813	1.29839	1.66082	1.30655	0.631103	0.711297	0.72327	0.893805	0.746835		4.36276	3.0941	-0.909554
P05388	VPHSIINGY	0.795082	0.893782	0.735887	0.815789	0.758985	0.267631	0.548117	0.354298	0.415929	0.379747		4.3512	3.08474	-1.02477
O43325	IPYPRPIHL	1.15779	1.59067	1.20161	1.69591	1.38901	0.593128	0.780335	0.685535	0.716814	0.627848		4.33029	3.0682	-1.04746
G8JL98	KYQPRIAVF	1.19262	1.13731	1.13306	1.6462	1.15856	0.406872	0.596234	0.48847	0.681416	0.460759		4.33066	3.0682	-1.25083
O15427	VPPVFVVSY	1.44262	1.50518	1.31048	1.10819	0.894292	0.294756	0.531381	0.408805	0.59587	0.329114		4.32431	3.06438	-1.53536
C9JXA0	NPYSNDILEY	0.418033	0.414508	0.435484	0.380117	0.30444	0.0687161	0.165272	0.0922432	0.0589971	0.0936709		4.31846	3.06069	-2.02759
F6QUN3	TELTGIIQA	1.69057	1.7487	1.75605	1.23684	1.65328	0.667269	0.933054	0.87631	1.00295	0.926582		4.31385	3.06008	-0.875803
P21333	VPASLPVEF	1.57992	1.73316	1.56653	1.98246	1.20296	0.551537	0.866109	0.637317	0.837758	0.643038		4.31357	3.06008	-1.18966
Q9C0C4	QPYNASHLY	0.584016	0.707254	0.667339	0.98538	0.665962	1.15009	1.39749	1.20335	1.38938	1.38734		4.29077	3.04151	0.854586
Q9C037	APIDEAFESY	1.35861	1.39119	1.49194	1.22222	0.938689	0.466546	0.612971	0.620545	0.719764	0.455696		4.29196	3.04151	-1.15484
Q15459	KLNGQVLVF	4.26434	4.79275	4.66331	7.62865	4.65328	1.19168	1.54184	1.04403	1.48673	1.56962		4.27544	3.02999	-1.92786
Q9H3C7	SEKGGQPLP	2.8791	3.82124	3.24194	1.72515	3.13108	0.640145	0.926778	0.60587	0.988201	0.706329		4.27505	3.02999	-1.93604
P62253	ELQSALLLR	0.905738	0.950777	0.949597	1.46199	0.938689	0.291139	0.309623	0.320755	0.415929	0.36962		4.27068	3.0277	-1.60887
P43686	RIQSIPLVI	0.831967	1.11658	1.06855	1.44737	0.89852	0.298373	0.370293	0.32914	0.412979	0.410127		4.26021	3.01996	-1.55838
K7EPJ1	FPASPPKGY	1.1127	1.43782	1.00202	1.74269	1.12896	0.363472	0.462343	0.444444	0.445428	0.362025		4.2588	3.01996	-1.62852
P09601	EVIPYTPAM	0.571721	0.569948	0.663306	0.532164	0.46723	0.180832	0.299163	0.222222	0.271386	0.194937		4.24875	3.01806	-1.26297
G3V1E0	GYMEGYYTF	0.645492	0.585492	0.737903	0.622807	0.488372	0.224231	0.236402	0.283019	0.321534	0.177215		4.25221	3.01806	-1.30983
G5E9L0	TANDANTKY	1.58402	1.88083	1.8629	2.75439	1.7611	0.573237	0.709205	0.633124	0.772861	0.744304		4.25144	3.01806	-1.51978
B3KME9	HPEKLATVL	2.875	3.40155	3.48589	5.28947	3.62156	1.03617	1.35983	1.00419	1.39528	1.10127		4.24913	3.01806	-1.663
Q9Y4A5	DYLENIFVK	0.554303	0.545337	0.558468	0.643275	0.459831	0.129295	0.189331	0.214885	0.320059	0.196203		4.2395	3.01083	-1.39523
Q9HBH0	FPEHYAPSVF	0.719262	0.943005	0.903226	1.03509	0.92389	0.466546	0.466527	0.467505	0.589971	0.407595		4.23013	3.01031	-0.915831
Q9UBH6	QPAPAWTTF	0.977459	0.932642	1.08669	0.921053	0.680761	0.301989	0.384937	0.377358	0.548673	0.298734		4.23033	3.01031	-1.26635
Q3T8J9	APDNIIKFY	1.15164	1.38342	1.32661	1.95906	1.29598	0.312839	0.569038	0.448637	0.507375	0.617722		4.23228	3.01031	-1.53513
Q12769	NAVAGAVKY	0.67418	0.797927	0.824597	1.34503	0.778013	0.168174	0.121339	0.0943396	0.141593	0.121519		4.23096	3.01031	-2.77221
P62136	IIGRLLEV	0.688525	0.813472	0.528226	0.359649	0.570825	0.0415913	0.083682	0.0607966	0.107317	0.0714161		4.22904	3.01031	-3.02075
P04406	KRVIISAPSADAPM	1.32582	1.34197	1.40726	1.74269	1.23467	0.661844	0.903766	0.647799	0.737463	0.848101		4.21771	3.00289	-0.892507
Q9BSC4	SEINSLPTI	1.5123	1.72021	1.40726	0.818713	1.42072	0.368897	0.483264	0.457023	0.454277	0.397468		4.21778	3.00289	-1.67059
P13010	NPLSGGDQY	0.452869	0.544041	0.508065	0.792398	0.48203	0.0867993	0.146444	0.140461	0.123894	0.103797		4.21261	2.99973	-2.20839
O14977	VYGSFASKL	1.28893	1.40155	1.24597	0.780702	1.06131	0.285714	0.5	0.431866	0.510324	0.298734		4.20841	2.99746	-1.5116
Q53FT3	IPFPEGMGGSVY	2.91189	3.14508	3.09073	2.96491	2.12474	1.20976	1.6841	1.71069	1.70796	1.26076		4.2062	2.99719	-0.910689
P60709	GVTHTVPIY	0.215164	0.202073	0.179435	0.146199	0.213531	0.676311	1.16527	0.813417	1.19174	0.696203		4.19624	2.99295	2.24794
P11142	YPEEVSSMVL	1.30328	1.82642	1.39516	1.85088	1.14165	0.350814	0.638075	0.658281	0.619469	0.473418		4.19744	2.99295	-1.45603
Q8IXJ9	GEFTHEMQV	0.319672	0.339378	0.354839	0.400585	0.378436	0.0524412	0.119247	0.0922432	0.141593	0.116456		4.19764	2.99295	-1.78024
Q14562	EPNAWRISR	0.44877	0.569948	0.425403	0.423977	0.484144	0.206148	0.198745	0.203354	0.185841	0.172152		4.19205	2.99065	-1.28358
Q5VIR6	QYGEVANLL	1.70697	1.9456	1.70565	2.1345	1.63002	0.78481	0.933054	0.976939	1.35103	0.832911		4.17586	2.97634	-0.902955
Q9NV96	TYNYPVHYF	0.936475	1.01554	1.04234	1.0731	1.06342	0.388788	0.682008	0.498952	0.725664	0.43038		4.16665	2.97184	-0.912531
Q9Y6Q9	DGFLFVVNR	0.754098	0.813472	0.778226	0.795322	0.473573	0.16094	0.225941	0.230608	0.362832	0.248101		4.16495	2.97184	-1.55706
Q9NP73	VPEPFSTESF	0.852459	0.834197	0.872984	0.549708	0.625793	0.159132	0.271967	0.232704	0.368732	0.210127		4.1639	2.97184	-1.58773
B4DJG1	SPEDFVYQF	1.60246	1.23834	1.59274	1.22807	0.7463	0.218807	0.240586	0.205451	0.486726	0.141772		4.16662	2.97184	-2.30875
Q9HBU6	HWDPQEVTL	2.40369	2.3342	2.02016	1.67544	1.61099	0.544304	0.914226	0.649895	1.17994	0.498734		4.15765	2.96927	-1.40724
O15213	HFDLNLRQF	0.543033	0.595855	0.719758	0.853801	0.545455	0.191682	0.282427	0.190776	0.241888	0.141772		4.15777	2.96927	-1.63556
Q9P2B7	EAVKPTVGM	0.889344	1.08161	1.00504	1.47807	0.893235	0.337251	0.405858	0.383648	0.424779	0.36962		4.15162	2.96507	-1.47683
P30685	KWAAVVVPSGEE	1.13525	1.01813	1.20565	1.27193	0.938689	0.575045	0.65272	0.54717	0.749263	0.681013		4.1442	2.95947	-0.797167
P00492	IPDKFVVGY	2.49795	2.73834	2.59677	3.54386	2.24736	0.819168	1.52929	1.07966	1.39528	1.25316		4.13936	2.95645	-1.16485
E7EQS8	AYFKQSSVF	1.05738	1.32642	1.18145	1.46784	1.30021	0.650995	0.889121	0.599581	0.719764	0.751899		4.10992	2.93061	-0.810416
P40227	HAGLVYEY	1.3873	1.93523	1.16734	1.2924	1.20085	0.381555	0.502092	0.448637	0.687316	0.450633		4.11053	2.93061	-1.49922
V9GYN7	DYYEILGVSR	0.508197	0.42487	0.58871	0.646199	0.412262	0.119349	0.158996	0.203354	0.19174	0.118987		4.1012	2.92368	-1.70315
Q7Z6Z7	SPAPTITSL	1.18443	1.55181	1.05645	1.4152	1.26638	0.372514	0.776151	0.536688	0.734513	0.582278		4.09434	2.92076	-1.10873
F5GWN5	RTFEEFQEL	0.936475	1.17098	1.24597	1.55848	1.13531	0.450271	0.648536	0.480084	0.59587	0.551899		4.09585	2.92076	-1.14914
G3V4E4	YDDIAYSEDNPTPG	0.713115	0.727979	0.798387	0.552632	0.545455	0.227848	0.299163	0.30608	0.339233	0.248101		4.09295	2.92076	-1.23247
Q9UIQ6	EKKYFAATQFEPLA	1.56967	1.65026	1.57056	1.99708	1.43763	0.517179	0.949791	1.06289	0.870206	0.855696		4.08304	2.91315	-0.950633
Q6P1K2	IYDKFIAQL	2.34221	1.24093	2.12298	1.60234	1.24947	0.19349	0.391213	0.238994	0.519174	0.364557		4.08183	2.91315	-2.32544
Q8N3U4	MPEQIVIHAL	1.49385	1.35751	1.56653	1.74854	1.08457	0.560579	0.824268	0.771488	0.772861	0.610127		4.07329	2.90742	-1.03471
P49184	LPSNVLPSL	0.526639	0.645078	0.548387	0.695906	0.511628	0.267631	0.288703	0.259958	0.312684	0.281013		4.06914	2.90742	-1.05405
P49754	TEILQKDAA	0.696721	0.795337	0.727823	0.47076	0.832981	0.197107	0.276151	0.201258	0.339233	0.255696		4.06928	2.90742	-1.47286
O60502	LFDDIDHNM	0.510246	0.518135	0.675403	0.657895	0.458774	0.122966	0.259414	0.21174	0.250737	0.144304		4.07242	2.90742	-1.51165
O95466	GENPKTTSP	1.49795	1.96891	1.63508	1.42982	1.84144	0.764919	1.15063	0.821803	1.02655	0.870886		4.05742	2.90135	-0.853278
P26358	FVVEQVESY	0.983607	1.13212	0.9375	0.862573	0.890063	0.367089	0.575314	0.593291	0.610619	0.458228		4.05826	2.90135	-0.883768
H0YA18	FPDEPYKDGY	1.34836	1.48187	1.38911	1.66667	1.12474	0.513562	0.761506	0.754717	0.917404	0.724051		4.05796	2.90135	-0.933299
P62312	EYVNGQLKNK	0.565574	0.720207	0.75	1.04971	0.642706	0.224231	0.261506	0.121593	0.244838	0.141772		4.05623	2.90135	-1.90725
P62805	NVIRDAVTY	0.614754	0.766839	0.5	1.00877	0.646934	0.124774	0.167364	0.207547	0.141593	0.15443		4.05121	2.89802	-2.15234
P08670	REYQDLLNV	1.07992	1.41451	1.34073	1.01754	1.30233	0.415913	0.638075	0.526205	0.837758	0.513924		4.04815	2.89792	-1.06994
M0R0S1	IYYVDVQKF	0.668033	0.748705	0.641129	0.614035	0.623679	0.206148	0.349372	0.289308	0.448378	0.270886		4.04775	2.89792	-1.07521
F8VP44	LYDPVISKL	2.56557	1.81606	1.79234	2.76608	1.78224	0.486438	1.08787	0.438155	0.887906	0.602532		4.03594	2.88946	-1.61399
P51665	LPDVSLQEF	2.92623	2.65544	3.04032	2.09942	1.41226	0.506329	0.711297	0.737945	0.713864	0.660759		4.03758	2.88946	-1.86534
Q8TCG2	NAFLDDPEF	1.15574	1.04145	1.03427	0.95614	0.651163	0.280289	0.282427	0.459119	0.507375	0.316456		4.02895	2.88578	-1.3905
P52597	TGYGGYEEY	1.1291	1.45078	1.31855	2.01462	1.36152	0.383363	0.569038	0.559748	0.648968	0.526582		4.03026	2.88578	-1.43649
P04406	AKRVIISAPSADAP	0.969262	1.15026	0.971774	1.22515	1.07188	0.683544	0.778243	0.656184	0.707965	0.696203		4.01634	2.87482	-0.613385
Q96EV2	RNIPETLEL	0.47541	0.432642	0.366935	0.619883	0.570825	0.0940325	0.182008	0.132075	0.179941	0.136709		4.01192	2.87204	-1.76641
D6R992	EGLPRLVSR	0.704918	0.917098	0.671371	0.678363	0.765328	0.35443	0.420502	0.377358	0.460177	0.367089		4.00621	2.86797	-0.916733
Q71RC2	SPVFMQPVY	1.44057	1.51425	1.76613	1.77924	1.19133	0.572333	0.920502	0.713836	0.89823	0.822785		4.00049	2.8655	-0.96959
P61586	EMATRAALQAR	0.586066	0.634715	0.52621	0.730994	0.48203	0.231465	0.26569	0.238994	0.300885	0.268354		4.00158	2.8655	-1.18113
P16188	DMAAQITQR	0.432377	0.409326	0.409274	0.359649	0.376321	0.144665	0.207113	0.163522	0.165192	0.159494		3.997	2.86362	-1.24212
H0YN07	LPVDKAQEL	0.963115	1.09326	0.983871	1.44737	1.15222	0.450271	0.692469	0.528302	0.554572	0.470886		3.99298	2.86122	-1.06457
Q14289	RTDDLVYL	0.858607	0.647668	1.01613	1.04971	0.697674	0.206148	0.395397	0.144654	0.39233	0.222785		3.98312	2.85296	-1.64916
O95140	MPEGGGALAEGF	0.443648	0.454663	0.477823	0.625731	0.356237	0.103074	0.167364	0.146751	0.171091	0.1		3.9767	2.84814	-1.77656
Q9Y6D6	YAYVDQHDF	0.5	0.580311	0.552419	0.847953	0.636364	1.05425	1.57322	1.32285	1.80826	1.42532		3.97232	2.84694	1.20459
Q9HAY2	EPQHWPVQY	0.786885	0.746114	0.9375	1.18129	0.674419	0.251356	0.389121	0.27673	0.318584	0.253165		3.97333	2.84694	-1.5388
E7ENY0	VPASVTGYSF	0.860656	1.03627	0.947581	1.5117	0.940803	0.25859	0.389121	0.371069	0.424779	0.313924		3.96977	2.84598	-1.59167
E9PP11	LPADVSPINY	0.532787	0.65285	0.610887	0.681287	0.589852	0.309222	0.349372	0.333333	0.40413	0.273418		3.95239	2.83017	-0.877745
Q9NUG6	RYLVEVEEL	2.47336	2.85492	2.4254	3.30994	2.23044	1.1302	1.62343	1.48637	1.62832	1.16709		3.94905	2.82899	-0.918077
Q8IU85	HPWIAGDTAL	0.643443	0.65544	0.739919	0.868421	0.610994	0.235081	0.353556	0.236897	0.436578	0.275949		3.94651	2.82899	-1.19373
H0Y650	HDITDWVV	1.29918	1.42487	1.65927	1.8655	1.09514	0.625678	0.74477	0.522013	0.758112	0.518987		3.9471	2.82899	-1.21228
Q9NR09	VFKPISSTW	0.891393	0.875648	0.925403	1.13743	0.744186	0.276673	0.449791	0.285115	0.589971	0.324051		3.94116	2.82674	-1.24817
Q9HAI6	NPISNAVLNEY	1.5082	1.16062	1.63306	1.21637	0.856237	0.280289	0.550209	0.536688	0.436578	0.341772		3.94196	2.82674	-1.57097
Q9UNK0	DALSSIISR	0.459016	0.658031	0.550403	0.549708	0.562368	0.177215	0.343096	0.232704	0.256637	0.205063		3.93073	2.81786	-1.19422
P47897	HPLDPIDTVDF	0.92418	1.20725	0.891129	0.684211	0.805497	0.213382	0.361925	0.45283	0.351032	0.232911		3.92868	2.81734	-1.48493
Q9NVV4	ETAIPFRSR	0.690574	0.746114	0.764113	1.05263	0.778013	0.396022	0.439331	0.33543	0.383481	0.389873		3.92143	2.81162	-1.05217
G3V1R5	YPDENGFDAF	1.14959	1.02332	1.37903	0.903509	0.731501	0.280289	0.39749	0.379455	0.474926	0.306329		3.91159	2.80331	-1.49637
Q9HB96	SPIKDQPVM	0.969262	1.20207	1.18347	1.69298	1.06131	0.417722	0.523013	0.503145	0.551622	0.458228		3.89298	2.78622	-1.31598
O95251	NPVDIVSTL	0.883197	1.06736	0.889113	1.26901	0.972516	0.424955	0.537657	0.389937	0.672566	0.450633		3.87492	2.77031	-1.0373
G5E9G4	HPENFNLMF	0.422131	0.502591	0.375	0.494152	0.458774	0.103074	0.200837	0.186583	0.233038	0.192405		3.87404	2.77031	-1.2983
Q9HBU6	AYLEAYKEF	1.79303	1.83938	1.5504	2.22222	1.40381	0.694394	1.08577	0.878407	0.973451	0.797468		3.87215	2.76992	-0.99181
A0A0A0MRM8	FPFETSSY	1.39959	1.51554	1.39516	1.46199	1.18605	0.55877	0.914226	0.974843	0.946903	0.734177		3.86593	2.76819	-0.752977
Q9H0H5	HVIENSNAF	0.713115	0.862694	0.645161	0.453216	0.701903	0.168174	0.274059	0.245283	0.300885	0.227848		3.86688	2.76819	-1.47292
Q9BPZ7	TVNEIVLKV	0.747951	1.10104	0.860887	1.47953	0.845666	0.292948	0.213389	0.295597	0.230088	0.235443		3.86658	2.76819	-1.99007
C9JMV9	IYTRLLPAL	0.469262	0.505181	0.544355	0.564327	0.450317	0.213382	0.3159	0.272537	0.227139	0.23038		3.86415	2.76789	-1.00844
P43490	VPVSVVSDSY	1.1332	1.2772	0.953629	0.938596	1.20085	0.461121	0.631799	0.431866	0.769912	0.511392		3.86254	2.76776	-0.97178
Q9H832	NPYHNEPGF	0.508197	0.639896	0.395161	0.380117	0.591966	0.0922242	0.175732	0.186583	0.150442	0.116456		3.85197	2.75923	-1.80181
F6VVE8	TWDPALAQI	1.7582	1.20466	2.0746	1.11111	0.97463	0.159132	0.324268	0.236897	0.336283	0.172152		3.85106	2.75923	-2.53535
F6R6G4	EIFPDIKAR	1	1.06736	1.05444	1.29825	1.08457	0.479204	0.794979	0.549266	0.740413	0.551899		3.84755	2.75906	-0.821054
P60900	IADISQVY	1.43648	1.2513	1.30242	1.40058	1.06765	0.453888	0.824268	0.412998	0.879056	0.620253		3.84307	2.75906	-1.01742
B5MD00	MPEPTVLSL	0.836066	0.704663	0.824597	0.780702	0.53277	0.216998	0.328452	0.30608	0.445428	0.311392		3.84777	2.75906	-1.19365
Q13888	FPQHTIASL	1.48361	1.70466	1.45766	2.42105	1.5814	0.488246	0.719665	0.658281	0.749263	0.837975		3.846	2.75906	-1.3244
P63092	KEAIETIVAA	4.51025	4.90933	4.14919	2.14912	4.49894	0.962025	1.57322	1.2935	1.52802	1.21519		3.84217	2.75906	-1.62116
D6RG13	DVKTTDGYLLR	0.481557	0.520725	0.582661	0.862573	0.572939	0.15009	0.190377	0.121593	0.19764	0.222785		3.84489	2.75906	-1.77512
O43172	EPIHGNFLL	0.807377	1.08549	0.824597	1.16959	0.845666	0.379747	0.449791	0.442348	0.572271	0.460759		3.84063	2.75895	-1.03796
Q6NUQ1	VPEAASTLVSM	0.868852	0.958549	0.846774	1.03509	0.758985	0.403255	0.548117	0.484277	0.625369	0.496203		3.83902	2.75877	-0.805133
Q9BZD4	VYGIRLEHF	1.39754	1.81088	1.8871	2.22222	1.79281	0.884268	1.14854	0.878407	1.17404	0.896203		3.83664	2.75838	-0.870972
Q659A1	KFDPVGEIL	1.75	1.1943	1.92944	1.96199	1.39958	0.513562	0.90795	0.448637	0.867257	0.564557		3.83578	2.75838	-1.3185
Q8N3C0	SYGKINILL	2.77664	2.59326	2.7621	2.8538	2.29598	1.13924	1.72594	1.46751	2.11799	1.62785		3.83076	2.75478	-0.717284
E9PKH8	FPAEPMKGPIAM	1.27664	1.2228	1.80343	1.87865	1.21882	0.454792	0.692469	0.582809	0.650442	0.708861		3.8251	2.75052	-1.26028
Q96N67	TYFDKNYNL	0.997951	1.14249	1.10484	1.35965	1.06554	0.446655	0.736402	0.545073	0.740413	0.703797		3.81672	2.74495	-0.83792
Q75V66	DAWKLTTQY	0.766393	0.779793	0.872984	1.04971	0.756871	0.320072	0.504184	0.425577	0.528024	0.382278		3.81718	2.74495	-0.968085
Q9UPN9	EPVPASIPNYY	2.15164	1.71762	2.27621	1.60819	1.2981	0.486438	0.84728	0.815514	0.911504	0.610127		3.81019	2.73982	-1.30208
A2ACR1	QPFAIGGSGSTFIY	1.01434	0.727979	1.05645	0.807018	0.58351	0.231465	0.311715	0.224319	0.421829	0.18481		3.80845	2.73948	-1.60818
Q13043	ETVQLRNPPR	0.887295	1.05181	0.949597	1.61111	1.07188	0.303797	0.443515	0.410901	0.415929	0.336709		3.80166	2.73508	-1.5439
Q12929	KAAEAFSEL	1.05738	1.26684	1.26411	2.15205	1.37844	0.254973	0.412134	0.352201	0.439528	0.410127		3.80128	2.73508	-1.9294
P60228	SEILMQNWDA	1.42623	1.62176	1.71976	1.6462	1.2093	0.891501	0.964435	0.930818	1.08555	0.794937		3.79576	2.73094	-0.707838
Q13291	NPISNNSQTF	1.29098	1.5544	1.60685	2.34211	1.61522	0.555154	0.751046	0.540881	0.861357	0.637975		3.7916	2.72816	-1.32942
Q460N5-1	DAGSVPHVNR	1.25	1.49223	1.5625	2.09357	1.66173	0.696203	0.849372	0.863732	0.876106	0.863291		3.77363	2.71156	-0.958124
Q99873	EIFGTIGMR	0.510246	0.458549	0.510081	0.491228	0.429175	0.179024	0.301255	0.220126	0.271386	0.220253		3.76847	2.71005	-1.00916
P26010	SPFSFHHVL	1.08197	1.04922	1.12702	1.74561	1.05074	0.38698	0.535565	0.396226	0.474926	0.483544		3.76786	2.71005	-1.41073
Q5JXR6	KYDSTAIYL	4.66598	2.89896	4.15121	5.26608	2.98943	0.822785	1.77615	0.733753	1.78466	1.09873		3.76667	2.71005	-1.68388
Q8IZT6	IPISPISPAF	0.32582	0.352332	0.354839	0.356725	0.260042	0.0632911	0.110879	0.0943396	0.0914454	0.143096		3.7691	2.71005	-1.71348
Q969T9	MPSGAYVY	1.13525	1.25389	1.23589	1.63158	1.03805	1.84629	2.49791	2.01048	2.62537	2.14177		3.76382	2.7099	0.821195
Q7KZF4	LPAQATEYAF	1.18852	1.17358	1.1754	1.11111	0.739958	0.34358	0.615063	0.436059	0.610619	0.544304		3.76461	2.7099	-1.07962
Q14690	KPTHVVVTL	1.31557	1.41192	1.36492	2.05556	1.3129	0.538879	0.728033	0.536688	0.778761	0.744304		3.7616	2.70902	-1.16527
Q14CZ0	SATAVAQLY	1.82787	2.27979	2.0625	3.11404	2.23044	0.922242	1.16109	0.947589	1.30678	1.03797		3.75421	2.70384	-1.09895
Q92508	APLPAQAVF	0.522541	0.629534	0.564516	0.897661	0.498943	0.198915	0.179916	0.0775681	0.227139	0.182278		3.75374	2.70384	-1.84626
Q14739	HPNYLGDLIM	1.03279	1.09585	1.09879	1.23099	0.911205	0.432188	0.656904	0.582809	0.80531	0.529114		3.75049	2.70191	-0.836822
Q9GZR7	QYPGRSLVF	0.530738	0.660622	0.475806	0.707602	0.608879	0.220615	0.297071	0.27673	0.339233	0.162025		3.74876	2.70151	-1.20337
Q9NX08	AANKVVLQL	1.72746	2.13731	1.95766	3.10526	1.78013	0.652803	0.878661	0.809224	0.852507	0.711392		3.74575	2.69982	-1.45542
P52292	EAVWAVTNY	0.52459	0.455959	0.659274	0.432749	0.344609	0.0578662	0.15272	0.0754717	0.176991	0.151489		3.74379	2.69918	-1.97575
P42768	VYSTPTPFF	1.28689	1.04922	1.3629	1.01462	0.687104	0.24774	0.253138	0.247379	0.613569	0.227848		3.73678	2.69348	-1.76442
A0A075B6T1	LPEPGLGLAY	1.59426	1.46373	1.4879	1.21637	0.911205	0.432188	0.667364	0.69392	0.699115	0.43038		3.73289	2.6909	-1.191
Q14527	VPFGANNAF	0.663934	0.865285	0.881048	1.12281	0.877378	0.314647	0.472803	0.368973	0.471976	0.475949		3.71755	2.68205	-1.06755
P17275	YPTTTISYL	0.834016	0.854922	0.917339	1.17836	0.763214	0.254973	0.497908	0.415094	0.530973	0.394937		3.7177	2.68205	-1.119
O14980	QYEEQFVTL	1.53074	1.29275	1.5504	1.13158	0.911205	0.40868	0.677824	0.597484	0.651917	0.374684		3.71886	2.68205	-1.24322
P19838	KPASVFVQL	0.932377	0.955959	0.854839	1.46784	0.811839	0.195298	0.39749	0.287212	0.418879	0.298734		3.72126	2.68205	-1.65259
Q96A65	DYDPLVVKL	2.05738	2.22021	1.38508	1.02339	1.5222	0.23689	0.535565	0.389937	0.610619	0.311392		3.72019	2.68205	-1.97744
A8MPV4	YPDALITNY	0.805328	0.911917	0.955645	0.847953	0.604651	0.253165	0.422594	0.494759	0.418879	0.407595		3.71274	2.67981	-1.04674
E9PR30	QETVAQIKA	0.571721	0.80829	0.754032	0.318713	0.636364	0.0976492	0.142259	0.15304	0.0973451	0.141772		3.7129	2.67981	-2.28905
A0A087X253	IPNENELQF	0.866803	0.766839	0.826613	0.725146	0.712474	0.291139	0.433054	0.498952	0.560472	0.394937		3.71049	2.67884	-0.839317
Q9UIG0	TAIREAQTF	0.409836	0.512953	0.582661	0.660819	0.486258	0.146474	0.177824	0.203354	0.277286	0.250633		3.70766	2.67729	-1.32934
Q9H497	IINEVVLKL	0.631148	0.678756	0.639113	1.0731	0.655391	0.227848	0.309623	0.257862	0.174041	0.235443		3.69811	2.66902	-1.60991
A0A140T985	WPDDLQNHTF	1.54713	1.38601	1.50605	0.622807	0.892178	0.151899	0.269874	0.178197	0.289086	0.101266		3.69551	2.66768	-2.58793
Q9H7P9	EILELLNQR	0.688525	0.544041	0.580645	0.815789	0.625793	0.197107	0.307531	0.371069	0.333333	0.313924		3.67958	2.65333	-1.09568
P22415	KACDYIQEL	0.403689	0.479275	0.332661	0.628655	0.433404	0.0976492	0.15272	0.0607966	0.182891	0.0886076		3.67863	2.65333	-1.96683
E9PH18	DYYEVLGVQR	0.477459	0.61399	0.600806	0.730994	0.524313	0.180832	0.330544	0.303983	0.280236	0.2		3.67303	2.64898	-1.18591
Q13077	DLQSISPGSRLR	0.739754	0.917098	0.862903	1.13743	0.856237	0.392405	0.554393	0.406709	0.566372	0.427848		3.66952	2.64672	-0.942956
C9J9C7	FYTVIPHNF	0.872951	0.984456	0.923387	1.38889	0.858351	0.352622	0.435146	0.446541	0.560472	0.339241		3.66684	2.6453	-1.23642
H7C3R6	LYKFSADEF	1.0041	1.02591	1.07258	0.795322	0.993658	0.213382	0.546025	0.444444	0.696165	0.43038		3.66517	2.64487	-1.06972
P39023	KFIDTTSKF	1.30738	1.09326	1.21169	1.73684	1.25159	0.517179	0.838912	0.601677	0.699115	0.655696		3.6624	2.64334	-0.994678
Q15366	TAASRPPVTLR	0.555328	0.829016	0.594758	0.865497	0.750529	0.318264	0.366109	0.190776	0.365782	0.324051		3.65942	2.64161	-1.1999
P05141	SVQGIIIYR	0.377049	0.57513	0.53629	0.792398	0.458774	0.142857	0.140167	0.134172	0.156342	0.131646		3.65736	2.64078	-1.95791
H3BPG0	VYGPLPQSF	1.59221	1.93523	1.78629	2.40058	1.64059	0.643761	1.1569	0.983229	1.14749	0.797468		3.65203	2.63791	-0.984234
O75475	VDITTPKA	1.1209	1.24611	0.967742	0.567251	1.49471	0.274864	0.213389	0.199161	0.244838	0.339241		3.65274	2.63791	-2.08556
P52701	EIPENFTTR	0.557377	0.572539	0.481855	0.789474	0.839323	0.209765	0.259414	0.184486	0.20944	0.291139		3.64467	2.63177	-1.4893
O95628	KLNPNFLQL	0.717213	0.722798	0.729839	0.903509	0.788584	0.280289	0.476987	0.459119	0.533923	0.410127		3.64065	2.63019	-0.837997
Q8WXF1	QPGTFEFEY	0.860656	0.792746	0.931452	0.736842	0.570825	0.282098	0.451883	0.324948	0.454277	0.344304		3.64154	2.63019	-1.06734
Q8IYH5	LPVEHVNQL	1.04098	0.930052	1.01613	1.40643	0.936575	0.499096	0.635983	0.469602	0.616519	0.541772		3.63395	2.62494	-0.947961
J3QLK0	VFDEAIRAVL	1.05123	0.740933	1.37097	1.15205	0.657505	0.235081	0.370293	0.132075	0.277286	0.316456		3.63279	2.62494	-1.90131
P35222	QESKLIILA	3.92418	4.87306	3.7379	1.51754	4.16279	0.631103	0.868201	0.589099	0.926254	0.643038		3.63176	2.62494	-2.31616
O75964	TPALVNAAVTY	1.41189	1.84456	1.68952	2.39766	1.47357	0.745027	0.970711	0.779874	0.870206	0.622785		3.62815	2.62254	-1.14444
Q9NQT5	KTIQQTLIL	2.22336	2.84715	2.74194	4.40351	3.18605	0.985533	1.18828	1.02096	1.46018	1.16456		3.6247	2.62029	-1.40415
P40429	KYQAVTATL	2.55738	3.01036	2.64113	4.34211	2.61099	1.07052	1.53975	1.04193	1.39823	1.12405		3.6225	2.61929	-1.29607
Q9NYV6	TVTEVLLKY	1.34836	1.44041	1.32056	1.7807	1.06131	0.477396	0.832636	0.66457	0.80826	0.678481		3.61878	2.61751	-1.00596
P05141	TAVAGLTSY	0.651639	0.898964	0.71371	1.1462	0.794926	0.244123	0.313808	0.297694	0.471976	0.283544		3.61834	2.61751	-1.38417
Q9Y520	SEKEATPVV	0.692623	0.992228	0.752016	0.625731	1.01691	0.311031	0.330544	0.301887	0.383481	0.437975		3.60729	2.60765	-1.2088
P35573	KYTEITATY	1.02664	1.43782	1.19153	1.45322	1.27273	0.650995	0.834728	0.559748	0.80826	0.860759		3.60185	2.60553	-0.780831
H7C367	RPSGKGIVEF	2.73156	3.7513	3.00806	4.88012	3.10782	0.98915	1.70502	1.27463	1.58112	1.61013		3.60185	2.60553	-1.28757
Q96AZ6	DARATMELY	0.397541	0.432642	0.389113	0.552632	0.418605	0.106691	0.225941	0.192872	0.19764	0.16962		3.60163	2.60553	-1.29493
P62273	QQLYWSHPR	1.08197	1.09845	1.19556	1.66082	0.902748	0.327306	0.629707	0.375262	0.563422	0.359494		3.59916	2.60424	-1.3971
A0A0A0MRM9	KEAETPQA	0.627049	0.904145	0.364919	0.596491	0.579281	0.112116	0.0450817	0.0922432	0.135693	0.217722		3.59732	2.60357	-2.34924
Q16695	ELLIRKLPFQR	0.827869	0.873057	0.887097	1.07602	0.856237	0.399638	0.585774	0.532495	0.492625	0.668354		3.59573	2.60314	-0.754779
P49327	DGFKEQGVTF	0.997951	1.19689	0.820565	1.48538	0.940803	0.305606	0.541841	0.406709	0.454277	0.491139		3.59321	2.6018	-1.30681
Q5JPE7	EYLPTLWVK	1.28074	1.01813	1.46371	0.918129	0.830867	0.291139	0.533473	0.343816	0.575221	0.258228		3.59105	2.6008	-1.46111
P42680	KPIYIVTEF	0.938525	1.21503	0.917339	1.55848	1.04228	0.347197	0.516736	0.392034	0.631268	0.41519		3.58237	2.59328	-1.30061
A0A087WZK9	HAIEESVVL	1.18033	1.64508	1.44758	1.99708	1.27484	0.594937	0.83682	0.515723	0.817109	0.703797		3.57697	2.58903	-1.12124
Q8WUM4-2	TAYDNFVEL	1.40779	1.30311	1.62903	1.25731	0.991543	0.352622	0.615063	0.649895	0.890855	0.579747		3.57443	2.58879	-1.09325
A0A0A0MTC1	TSSGASFTY	0.545082	0.80829	0.711694	1.03216	0.704017	0.301989	0.322176	0.310273	0.327434	0.326582		3.57549	2.58879	-1.25885
Q96RT1	YPTPYPDEL	1.72336	1.70984	2.06048	1.77778	1.37421	0.491863	0.857741	0.947589	1.27139	0.625316		3.57284	2.58835	-1.04369
K7EKH7	RFDEAYIYM	0.381148	0.318653	0.524194	0.590643	0.397463	0.157324	0.125523	0.0691824	0.106195	0.151899		3.5666	2.58326	-1.85825
O43684	RYPTSIASL	0.665984	0.797927	0.574597	0.807018	0.684989	0.312839	0.458159	0.318658	0.430678	0.407595		3.5563	2.5741	-0.872826
P61160	FPEHIFPAL	1.46721	1.45078	1.70968	1.69591	1.08245	0.553345	0.891213	0.63522	1.0059	0.577215		3.55412	2.57306	-1.01572
Q9NVI1	FYQPKIQQF	0.858607	0.974093	1.0746	1.35088	0.966173	0.446655	0.585774	0.607966	0.616519	0.562025		3.55292	2.573	-0.890098
P11926	SEVELMKVA	1.01127	1.29793	1.18851	0.653509	1.15222	0.353526	0.540795	0.417191	0.535398	0.36962		3.54522	2.56642	-1.25862
A8MQ11	SVKNGPGSSR	0.586066	0.619171	0.604839	0.830409	0.53277	0.273056	0.248954	0.29979	0.39823	0.220253		3.53406	2.55639	-1.13961
Q96N46	FVNPGVVEF	0.321721	0.370466	0.419355	0.385965	0.291755	0.0632911	0.186192	0.127883	0.132743	0.0683544		3.53127	2.55473	-1.62907
C9JSM2	TYKQVVDLI	3.04098	3.1943	3.125	4.26901	3.10148	1.35624	2.41004	1.826	2.12684	1.61266		3.52561	2.55031	-0.84228
A0A0A0MS08	KPREEQYNSTY	1.03689	1.25389	1.14113	1.61111	1.05285	0.627486	0.761506	0.607966	0.654867	0.587342		3.5246	2.55031	-0.912208
A0A0A0MRY0	LPHSATVTL	0.995902	1.17876	0.939516	1.21345	1.13742	0.457505	0.648536	0.584906	0.852507	0.670886		3.52145	2.54827	-0.765711
O95455	QYKFPVVITR	0.77459	1.01036	0.870968	1.19883	1.00846	0.34358	0.612971	0.427673	0.625369	0.437975		3.51869	2.54663	-0.99056
Q75V66	EYLETVTQF	0.952869	0.968912	0.895161	0.95614	0.634249	0.39783	0.48954	0.595388	0.507375	0.382278		3.50951	2.53856	-0.893552
Q8IZ52	RTYQEIQEL	0.604508	0.595855	0.59879	0.97076	0.653277	0.17179	0.276151	0.297694	0.259587	0.326582		3.50296	2.53312	-1.36196
P13716	HPDLPLAVY	1.00205	1.42746	1.21169	1.6462	1.15222	0.544304	0.828452	0.633124	0.669617	0.64557		3.50033	2.53235	-0.95533
E7ENZ3	HPIRIADGY	0.903689	1.22021	1.07258	1.49708	1.20507	0.385172	0.75523	0.522013	0.619469	0.640506		3.49927	2.53235	-1.01323
Q96FA3	DAGPPTHAF	0.797131	0.826425	0.760081	1.23392	0.864693	0.264014	0.374477	0.220126	0.486726	0.481013		3.49888	2.53235	-1.29525
M0R271	SELLQLVSP	0.817623	0.839378	0.814516	0.403509	0.54334	0.164557	0.177824	0.222222	0.256637	0.210127		3.49726	2.53183	-1.72875
Q12874	RYMEVSGNL	1.45902	1.49741	1.40524	1.90936	1.3277	0.732369	0.991632	0.794549	1.10324	0.865823		3.49472	2.53038	-0.759807
Q16666	EVPNKIINR	0.940574	1.11399	1.03427	1.37135	1.05708	0.477396	0.696653	0.654088	0.731563	0.691139		3.48276	2.5206	-0.763141
Q8N3C0	SFEEKPVYI	0.375	0.559585	0.326613	0.599415	0.412262	0.0705244	0.125523	0.0775681	0.212389	0.0835443		3.4835	2.5206	-1.99663
J3QTR3	GRTLSDYNIQKEST	0.459016	0.544041	0.596774	0.669591	0.562368	0.309222	0.338912	0.247379	0.312684	0.334177		3.47968	2.51968	-0.87656
O43818	IPEESQLVF	1.91393	1.8601	1.92944	1.59064	1.31712	0.522604	1.0251	0.97065	1.19469	0.777215		3.47966	2.51968	-0.939421
A0A0A0MTC1	LPSSVISAI	1.14549	1.40674	1.13306	1.43567	1.27061	0.620253	0.901674	0.578616	0.979351	0.625316		3.47338	2.51448	-0.786617
Q9BRQ0	SPFPGPDPGF	1.77049	2.0829	2.01613	2.02632	1.58774	0.951175	1.34519	1.26415	1.46903	0.992405		3.46778	2.51318	-0.655201
A1KXE4	YPAGFPMGY	1.31352	1.06347	1.50907	1.19883	0.884778	0.377939	0.635983	0.509434	0.758112	0.550633		3.4687	2.51318	-1.07578
Q13115	TPATPTSQF	1.09221	1.46373	1.28427	2.09649	1.32135	0.414105	0.606695	0.360587	0.707965	0.612658		3.4707	2.51318	-1.42555
Q9HC16	EPWNNLPKY	0.454918	0.396373	0.393145	0.345029	0.262156	0.0994575	0.15272	0.161426	0.112094	0.078481		3.46982	2.51318	-1.61574
A0A0C4DGR2	TTLVPLFR	0.512295	0.606218	0.481855	0.812865	0.473573	0.133816	0.175732	0.24109	0.224189	0.253165		3.46594	2.51241	-1.48965
Q9Y5X2	MPQGNPLLL	0.743852	0.797927	0.91129	0.903509	0.61945	0.253165	0.393305	0.341719	0.569322	0.397468		3.46251	2.51005	-1.02418
Q14692	VYVDLGGSHVF	3.52869	3.76684	3.69556	3.69883	2.7907	1.90597	2.70502	2.4717	2.36283	1.69367		3.45649	2.50509	-0.650112
Q9H8K7	TYIDKSTQL	1.2459	1.31347	1.40927	1.57602	1.36364	0.705244	1.05858	0.832285	1.0826	0.762025		3.45445	2.50411	-0.637536
Q96I76	LPELNPPVL	0.545082	0.559585	0.641129	0.608187	0.315011	0.157324	0.246862	0.115304	0.238938	0.146835		3.45336	2.50407	-1.55989
P46013	QALEELTGF	0.82582	0.792746	0.866935	0.564327	0.541226	0.256781	0.395397	0.333333	0.348083	0.298734		3.44295	2.49472	-1.13748
G8JL98	YPGPGNHFW	0.795082	0.870466	1.03024	0.619883	0.408034	0.16094	0.196653	0.207547	0.253687	0.141772		3.44085	2.49368	-1.95473
Q96IP4	VYGDFQEAF	3.52049	3.49223	3.77419	3.75439	2.90698	1.47197	2.43724	2.27254	2.74926	2.1038		3.43899	2.49287	-0.661023
Q8WTT2	SATELFEAY	1.85041	2.15285	2.125	2.61404	1.7315	0.853526	1.159	1.02306	1.48378	1.33165		3.43698	2.4919	-0.840028
Q9BSV6	SPQPDGKVVY	1.10861	1.42228	1.45968	2.2193	1.35095	0.538879	0.577406	0.515723	0.713864	0.559494		3.43405	2.49106	-1.37982
A3KFL1	EVGDIVVGR	0.491803	0.430052	0.512097	0.72807	0.458774	0.200723	0.161088	0.190776	0.150442	0.278481		3.4341	2.49106	-1.41693
Q7L2H7	EAFVIDAVR	0.653689	0.927461	0.643145	0.888889	0.742072	0.388788	0.433054	0.366876	0.495575	0.422785		3.43151	2.4906	-0.871582
O95373	LQNHVFPLF	1.2541	0.880829	1.18548	0.918129	0.606765	0.240506	0.389121	0.247379	0.510324	0.283544		3.43152	2.4906	-1.53598
Q9Y6R9	VSGQVLEL	1.90574	2.39896	2.32056	3.32749	2.11205	0.976492	1.29916	1.01677	1.38643	1.16709		3.42871	2.48884	-1.0453
Q14586	IYDKTSVLF	2.8791	1.60881	3.11694	3.43567	2.01691	0.484629	1.27197	0.431866	1.0531	0.632911		3.4246	2.48679	-1.7528
Q9H8H0	VFDYSINSV	0.897541	0.606218	0.975806	0.444444	0.498943	0.0831826	0.192469	0.136268	0.165192	0.0911392		3.42558	2.48679	-2.35678
J3KNV1	FPNSGGPSQNF	0.55123	0.673575	0.705645	0.897661	0.699789	0.309222	0.309623	0.366876	0.451327	0.377215		3.42063	2.48622	-0.959424
H0Y997	IFNQTGIEA	1.05533	0.694301	1.23185	1	0.835095	0.200723	0.502092	0.12369	0.510324	0.425316		3.42149	2.48622	-1.45068
H3BUK6	AFDNMVTSM	0.959016	0.634715	1.4496	1.30117	0.856237	0.206148	0.41841	0.159329	0.294985	0.308861		3.42103	2.48622	-1.90598
P52292	SPIQFESAW	1.42008	1.10622	1.44758	0.754386	0.545455	0.0976492	0.269874	0.148847	0.19174	0.141772		3.41994	2.48622	-2.63348
Q8IYH5	NYLDPNYFPANR	0.5	0.533679	0.451613	0.353801	0.43129	0.122966	0.26569	0.218029	0.215339	0.156962		3.40979	2.4781	-1.21357
P33552	EPEPHILLF	3.98975	3.81865	2.60282	1.7193	1.9556	0.260398	0.573222	0.32914	0.988201	0.283544		3.40982	2.4781	-2.53257
G5E975	RNSQWVPTL	0.610656	0.73057	0.802419	1.0731	0.610994	0.198915	0.282427	0.274633	0.415929	0.293671		3.40759	2.47765	-1.38503
P11388-2	EPLPMLPSY	1.33197	1.06736	1.12097	0.681287	0.613108	0.207957	0.238494	0.339623	0.339233	0.255696		3.4073	2.47765	-1.80173
Q96N46	YPVPANTSASF	0.303279	0.398964	0.336694	0.365497	0.289641	0.124774	0.140167	0.1174	0.171091	0.0708861		3.40328	2.47463	-1.44014
Q07666	IPLPPPPAPETY	0.760246	0.722798	0.620968	0.769006	0.437632	0.0867993	0.338912	0.222222	0.365782	0.103797		3.39752	2.46988	-1.56682
Q9HA38	LPLAGEEEL	0.456967	0.455959	0.389113	0.385965	0.754757	0.074141	0.142259	0.113208	0.159292	0.0658228		3.38767	2.46103	-2.13867
Q587I9	LPWGGGTAL	0.168033	0.251295	0.247984	0.359649	0.219873	0.450271	0.774059	0.549266	0.725664	0.564557		3.38069	2.45534	1.29706
Q5T6F2	NPYPGDVTKF	1.09631	1.25389	1.19556	1.97076	1.21987	0.41953	0.686192	0.528302	0.613569	0.503797		3.37998	2.45534	-1.29182
Q6P2Q9	MLDPLEVHL	2.07787	1.5829	2.18548	1.04094	0.966173	0.20434	0.437238	0.251572	0.525074	0.187342		3.37838	2.45486	-2.29023
P20036	VFPKEPVEL	1.85041	2.00777	0.754032	1.92105	1.06977	0.112116	0.502092	0.280922	0.286136	0.116456		3.3775	2.45486	-2.55059
P28070	SYGSLARFR	0.997951	1.24093	1.20968	2.06433	1.29598	0.455696	0.506276	0.377358	0.492625	0.546835		3.36118	2.43953	-1.51719
Q9H9Y2	TVIPNSHVY	0.504098	0.686528	0.550403	0.894737	0.577167	0.211573	0.26569	0.297694	0.289086	0.263291		3.35939	2.43873	-1.27536
Q8NB78	EVPDPTKYFVTR	0.766393	0.875648	0.949597	1.02632	0.691332	0.368897	0.60251	0.494759	0.510324	0.440506		3.35656	2.43788	-0.834233
Q13123	YVVDLDDEY	2.16803	1.76943	2.00605	2.23099	1.38478	0.820976	1.15063	1.10273	1.31858	0.878481		3.35677	2.43788	-0.858718
P78347	EGLPEGIPFR	0.280738	0.339378	0.443548	0.415205	0.342495	0.104882	0.146444	0.0754717	0.156342	0.167089		3.3537	2.43698	-1.486
O43683	EPLHNVQVL	1.1209	1.54145	1.11089	2.03216	1.11205	0.396022	0.562762	0.404612	0.634218	0.422785		3.35421	2.43698	-1.515
O75410	VPVSTINHAF	0.245902	0.305699	0.27621	0.298246	0.340381	0.0578662	0.10251	0.109015	0.126844	0.0962025		3.35249	2.43675	-1.5743
Q99460	VYDLLKTNL	1.57582	0.717617	1.51815	1.52047	0.706131	0.113924	0.33682	0.0922432	0.303835	0.232911		3.35112	2.43635	-2.48344
O00443	LPSIYPSTY	0.747951	0.632124	0.737903	0.719298	0.566596	0.339964	0.472803	0.42348	0.442478	0.427848		3.3487	2.43491	-0.692279
Q5W0H4	EVEGKMVSR	0.67418	0.704663	0.77621	1.13012	0.841438	0.320072	0.383891	0.402516	0.429204	0.440506		3.34752	2.4347	-1.06224
Q9BSJ2	HADPTELAL	1.22746	1.53886	1.32661	1.73977	1.35729	0.750452	1	0.631027	1.03245	0.886076		3.34418	2.43234	-0.741652
Q9NQZ5	TYTDVTPRQFF	0.627049	0.53886	0.836694	0.570175	0.469345	0.15009	0.242678	0.30608	0.309735	0.156962		3.34273	2.43185	-1.38407
P24941	IPLPLIKSY	1.57787	1.66321	1.25605	1.57018	1.36364	0.629295	1.14644	0.800839	1.0472	0.617722		3.33997	2.43006	-0.808972
Q02080-2	EPLRPGPAL	0.440574	0.398964	0.508065	0.614035	0.551797	0.188065	0.292887	0.199161	0.277286	0.225316		3.33572	2.42737	-1.08756
Q9BTE3	HPLGIVQGF	0.375	0.497409	0.368952	0.394737	0.433404	0.141049	0.25523	0.127883	0.221239	0.149367		3.33536	2.42737	-1.2097
F8W6L0	RTSRTLLLL	1.30533	1.52073	1.49194	2.69591	1.55391	0.515371	0.531381	0.419287	0.684366	0.468354		3.32725	2.42023	-1.71004
P28074	KERISVAAA	2.18648	3.03886	2.37702	3.16082	2.57928	1.18626	1.84519	1.48218	1.89086	1.58481		3.32603	2.41996	-0.739884
C9JMV9	NPTDAFTVF	2.67008	2.26166	2.63508	1.99708	1.47357	0.679928	1.00837	0.809224	1.51327	0.721519		3.32366	2.41855	-1.22179
Q14106	TPFVEGLSY	1.77049	1.65285	1.86089	1.82749	1.26004	0.643761	1.04812	1.08386	1.20944	0.789873		3.32119	2.41721	-0.810015
Q9Y2Z0	HPIIPEQSTF	0.612705	0.722798	0.574597	0.953216	0.621564	0.269439	0.378661	0.316562	0.353982	0.308861		3.32041	2.41721	-1.09845
A0A0A0MTC1	TYVKEIEVW	2.01844	1.82124	2.32056	1.52632	1.15433	0.40868	0.771967	0.496855	1.0885	0.278481		3.31789	2.41658	-1.538
Q70UQ0	SEGGKTPVA	0.821721	0.979275	0.582661	0.368421	0.860465	0.106691	0.202929	0.138365	0.244838	0.18481		3.31802	2.41658	-2.04133
O95835	HPFFKTIDF	0.715164	0.715026	0.657258	0.824561	0.691332	0.253165	0.516736	0.385744	0.516224	0.329114		3.29984	2.40443	-0.848626
F8W8Z9	MFRIEGLAPK	0.522541	0.759067	0.669355	0.853801	0.750529	0.323689	0.447699	0.339623	0.412979	0.405063		3.30173	2.40443	-0.882076
Q96AZ6	ELYQISQRIRAR	0.5	0.686528	0.564516	0.5	0.693446	0.294756	0.387029	0.280922	0.321534	0.243038		3.30436	2.40443	-0.947054
Q6ZS11	MPDLPHLL	0.858607	0.624352	0.947581	0.75731	0.575053	0.25859	0.384937	0.333333	0.460177	0.356962		3.3006	2.40443	-1.06867
D3DWI5	NAWVDKEIF	0.305328	0.310881	0.298387	0.347953	0.285412	0.117541	0.142259	0.125786	0.132743	0.141772		3.29917	2.40443	-1.22961
K7EJQ7	EGRDIPIVHR	0.338115	0.34715	0.3125	0.51462	0.357294	0.0976492	0.0983264	0.125786	0.19469	0.0683544		3.30202	2.40443	-1.67676
P46379	RESFSLVQV	1.03689	1.24352	0.995968	0.421053	1.12685	0.175407	0.269874	0.30608	0.386431	0.156962		3.3014	2.40443	-1.89764
Q15459	IFIKDSNSL	1.14959	1.15026	0.987903	0.894737	1.04863	0.406872	0.790795	0.618449	0.740413	0.587342		3.29416	2.40167	-0.734577
O15397	DEYQFFTQA	0.776639	0.595855	0.743952	0.684211	0.61945	0.262206	0.301255	0.30608	0.557522	0.286076		3.29546	2.40167	-0.997399
P30685	EAARVAEQL	0.479508	0.518135	0.477823	0.362573	0.424947	0.0560579	0.290795	0.186583	0.212389	0.134177		3.29363	2.40167	-1.36265
Q9BTD8	TYQQVQQTL	0.807377	1.0544	0.995968	1.39181	1.02748	0.457505	0.59205	0.48218	0.672566	0.574684		3.29056	2.39954	-0.925173
C9JM20	GEWPDQPRI	1.02459	0.997409	1.33871	0.722222	1.11839	0.415913	0.541841	0.48218	0.669617	0.453165		3.28468	2.39458	-1.02121
Q12789	ESLDKTSHSVGR	2.05328	2.65026	1.62097	1.70175	1.99577	0.797468	1.19874	1.02935	1.29499	1.03544		3.28167	2.39341	-0.903949
P11912	AVVPGTLLLFR	0.477459	0.396373	0.647177	0.391813	0.298097	0.0994575	0.106695	0.067086	0.185841	0.103797		3.28242	2.39341	-1.97376
Q9P1Z0	AYPYNFSNL	0.741803	0.722798	0.929435	0.654971	0.424947	0.224231	0.311715	0.257862	0.318584	0.281013		3.27533	2.38981	-1.31796
Q8IYM9	FAFDPSVNY	1.15574	1.01554	1.40726	0.894737	0.572939	0.242315	0.370293	0.392034	0.386431	0.316456		3.27577	2.38981	-1.56329
E9PIV2	NAESGRGQVM	0.393443	0.57513	0.546371	0.891813	0.54334	0.20434	0.198745	0.150943	0.165192	0.164557		3.27594	2.38981	-1.73901
Q96C00	RELETSGGGISA	1.41393	1.67358	1.40927	1.15205	1.4334	0.625678	0.830544	0.719078	1.15044	0.863291		3.27168	2.38708	-0.757587
Q460N5-1	TPDEIDHVF	1.27664	1.6399	1.47581	2.2807	1.46089	0.609403	0.788703	0.819706	0.955752	0.706329		3.26977	2.38607	-1.06794
Q9HC16	DTWVLLNQR	0.344262	0.406736	0.465726	0.260234	0.285412	0.0922242	0.106695	0.0754717	0.153392	0.0911392		3.26694	2.38415	-1.76393
Q5TFE4	YYPNPPLVL	2.1168	1.98964	2.37903	1.73977	1.20085	0.435805	0.933054	0.710692	1.20059	0.468354		3.2652	2.38332	-1.33035
P28074	NVADLHEKY	3.05328	3.82383	3.34476	5.61111	3.48837	1.38517	1.88912	1.50734	2.10914	1.65063		3.25942	2.37844	-1.17765
P20248	IYPPEVAEF	1.34631	1.45596	1.46774	1.34503	0.989429	0.582278	0.889121	0.775681	0.917404	0.432911		3.25675	2.37757	-0.87649
A0A140T9R1	EAEKSQLIM	1.27049	1.64508	1.27218	1.89766	1.35518	0.556962	0.817992	0.735849	1.0649	0.8		3.25697	2.37757	-0.904208
Q9UBB9	IYIDRGVVF	0.52459	0.528497	0.576613	0.628655	0.5074	0.274864	0.405858	0.218029	0.359882	0.24557		3.24853	2.37114	-0.878674
A0A087WUS5	KATAYILSV	1.54713	1.56995	1.56048	2.90351	1.69556	0.461121	0.686192	0.540881	0.740413	0.698734		3.24883	2.37114	-1.56866
J3QTR3	ESTLHLVLR	1.27049	1.51295	1.63105	2.25439	1.46512	0.650995	0.751046	0.813417	0.908555	0.946835		3.24426	2.36777	-0.998635
Q9UBB4	APIQDLEAL	1.22131	1.54145	1.45565	1.88012	1.06765	0.598553	0.817992	0.624738	0.896755	0.716456		3.24268	2.36708	-0.971532
Q7L513	GLSSEFQIPTA	1.56762	1.23575	1.56653	0.423977	0.786469	0.0613374	0.0941423	0.157233	0.0366614	0.0632911		3.24041	2.3657	-3.75731
B0QY90	RYQDAIRVF	0.327869	0.502591	0.485887	0.584795	0.4926	0.209765	0.288703	0.155136	0.212389	0.144304		3.23551	2.36274	-1.24449
P62857	TLLESEREAR	0.463115	0.603627	0.629032	0.982456	0.598309	0.200723	0.251046	0.203354	0.218289	0.258228		3.23541	2.36274	-1.53376
P17028	ILPKELQTW	0.596311	0.329016	0.530242	0.523392	0.35518	0.0904159	0.200837	0.138365	0.188791	-0.0428962		3.23478	2.36274	-2.01997
O75844	ETFLAQRQR	0.786885	1.03368	0.991935	1.44737	0.830867	0.374322	0.476987	0.427673	0.477876	0.513924		3.23291	2.36175	-1.16468
Q9Y217	EPAVVSLEY	1.74795	1.84715	1.85685	2.41228	1.65751	0.878843	1.35774	1.16562	1.34218	1.10886		3.23135	2.36107	-0.701989
Q9Y573	KYIEGVSDF	2.48156	3.13472	2.93952	3.77193	2.73996	1.38698	2.15272	1.80503	2.10324	1.7443		3.22559	2.35856	-0.712962
P30685	ETWAGSHSMR	0.981557	1.09067	1.05645	1.60526	0.968288	0.508137	0.617155	0.503145	0.675516	0.478481		3.22533	2.35856	-1.03518
P27694	TAVKNDYEM	0.981557	1.07772	1.0756	1.70175	1.00106	0.399638	0.550209	0.451782	0.622419	0.541772		3.22784	2.35856	-1.18598
O95140	RTSMGILVV	0.821721	0.704663	0.959677	1.30409	0.775899	0.309222	0.424686	0.264151	0.492625	0.38481		3.22599	2.35856	-1.28368
A0A087WUE9	VYTEAIADI	0.807377	0.891192	0.778226	0.809942	0.687104	0.383363	0.566946	0.419287	0.628319	0.387342		3.22405	2.35855	-0.736389
P10412	KERSGVSLAA	2.43033	3.29275	2.68548	1.40058	2.86892	0.701627	1.24059	0.807128	1.33333	0.906329		3.22357	2.35855	-1.34551
Q15011	FPFRPRPVQNF	0.411885	0.414508	0.379032	0.736842	0.513742	0.115732	0.169456	0.165618	0.171091	0.129114		3.21791	2.35375	-1.70941
Q9NVH1	DYYSLLNVR	0.721311	0.590674	0.883065	0.672515	0.414376	0.153707	0.328452	0.266247	0.294985	0.179747		3.21662	2.35333	-1.42396
Q8N201	EQPETYYKW	0.407787	0.458549	0.435484	0.640351	0.367865	0.146474	0.196653	0.136268	0.230088	0.202532		3.2151	2.35268	-1.34079
P20036	NNLNTLIQR	0.465164	0.740933	0.604839	1.06725	0.566596	0.169982	0.175732	0.215933	0.165192	0.222785		3.21187	2.35031	-1.85899
O60502	LPIDGANDLF	4.88934	3.87047	4.72177	3.11404	2.50951	1.08137	1.88912	1.51572	2.11504	1.4962		3.20865	2.34795	-1.23842
Q9Y6Y0	RYNPENNTW	0.543033	0.748705	0.808468	1.05263	0.684989	0.285714	0.341004	0.215933	0.451327	0.321519		3.20767	2.34783	-1.24831
A5YKK6	FPQYPDKEL	0.762295	0.816062	0.768145	1.10234	0.67019	0.372514	0.518828	0.360587	0.460177	0.453165		3.20612	2.34714	-0.927758
P55072	YPVEHPDKF	0.956967	1.12176	1.04234	1.33626	0.989429	0.605787	0.740586	0.572327	0.846608	0.594937		3.20424	2.34619	-0.696831
X6R2S6	IYGYVAEQF	0.954918	1.08549	1.27016	1.30702	0.782241	0.41953	0.650628	0.612159	0.640118	0.55443		3.2026	2.34619	-0.908416
O75400	QYLMDNPTF	1.51639	1.8886	1.55847	2.68129	1.65539	0.737794	0.956067	0.746331	0.955752	0.903797		3.20317	2.34619	-1.113
Q8N668	YPGITEEL	0.489754	0.603627	0.530242	0.695906	0.513742	0.218807	0.278243	0.295597	0.40118	0.296203		3.19834	2.34332	-0.927128
A0A0J9YYL3	QPLGTLPQAVM	0.622951	0.963731	0.743952	1.39474	0.860465	0.327306	0.351464	0.272537	0.250737	0.293671		3.19802	2.34332	-1.61635
Q9UQ35	YPTVDSNSL	0.688525	0.759067	0.826613	1.25731	0.731501	0.311031	0.405858	0.379455	0.380531	0.275949		3.1944	2.34055	-1.28219
P39019	TVKDVNQQEFVR	0.391393	0.471503	0.508065	0.751462	0.498943	0.202532	0.240586	0.159329	0.224189	0.189873		3.19099	2.33798	-1.3667
P13639	AEKYEWDVA	0.963115	0.953368	1.03831	0.853801	0.837209	0.43038	0.594142	0.431866	0.787611	0.541772		3.17232	2.32016	-0.73785
Q9NX55	KEIQSSNLETA	3.16803	3.53368	3.51613	4.86257	3.58985	1.88969	2.6569	2	2.46608	2.40759		3.16804	2.31672	-0.709146
O75817	RPNDIYVNM	0.57377	0.689119	0.665323	0.94152	0.55814	0.278481	0.380753	0.30608	0.333333	0.359494		3.16674	2.31626	-1.04775
Q9Y6Y8	RFIPYTEEF	1.68443	1.46114	1.5	1.61111	1.19239	0.471971	1.09205	0.907757	1.0354	0.64557		3.1574	2.30777	-0.842994
O94952-1	LPGEVLEY	0.870902	1.30311	0.929435	0.859649	1.02114	0.36528	0.688285	0.461216	0.631268	0.483544		3.1489	2.30261	-0.922533
G3V4A5	SVLDYFSER	0.454918	0.349741	0.465726	0.432749	0.372093	0.157324	0.253138	0.21174	0.241888	0.149367		3.1505	2.30261	-1.03398
Q8WV37	LPDLNINSM	0.401639	0.619171	0.493952	0.660819	0.536998	0.179024	0.267782	0.176101	0.365782	0.217722		3.14939	2.30261	-1.16894
Q68D91	VLPGHFNTF	1.4918	1.7772	1.76008	2.76901	1.58985	0.772152	0.958159	0.767296	0.955752	0.711392		3.14976	2.30261	-1.17258
Q9H900	NPLDEQHIF	0.618852	0.803109	0.739919	0.903509	0.636364	0.303797	0.456067	0.366876	0.477876	0.483544		3.14598	2.30053	-0.825976
A0A024RAC6	LPLPAIQANY	0.481557	0.476684	0.453629	0.362573	0.325581	0.119349	0.169456	0.194969	0.256637	0.187342		3.14344	2.29965	-1.17859
Q12980	LYSPLAEQF	0.739754	0.709845	0.764113	0.409357	0.45666	0.157324	0.188285	0.24109	0.303835	0.260759		3.14358	2.29965	-1.41955
Q9Y255	FTWNINHAR	1.22336	1.58031	1.73589	2.0117	1.4334	0.871609	1.07113	0.63522	1.03245	0.906329		3.13664	2.29491	-0.82195
P26641	FPEELTQTF	0.520492	0.428756	0.554435	0.416667	0.390063	0.184448	0.25523	0.247379	0.284661	0.163291		3.13623	2.29491	-1.02545
J3QL15	ETNEIANANSR	0.354508	0.360104	0.40121	0.608187	0.454545	0.122966	0.167364	0.0838574	0.179941	0.222785		3.13667	2.29491	-1.48755
A0A140T985	VFTLKPLEF	2.10656	1.49741	1.75	1.08187	0.909091	0.349005	0.556485	0.310273	0.702065	0.316456		3.1263	2.28581	-1.71694
Q8NBX0	VYIIGSSGF	0.508197	0.523316	0.608871	0.429825	0.389006	0.168174	0.24477	0.289308	0.286136	0.207595		3.12465	2.28498	-1.04
P98179	NPEHASVAM	0.581967	0.786269	0.674395	1.36988	0.750529	0.173599	0.209205	0.17086	0.258112	0.207595		3.1204	2.28155	-2.02996
F5H6A7	FPHDNVEDL	0.866803	1.02073	1.10081	1.28363	0.991543	0.540687	0.730126	0.687631	0.669617	0.75443		3.11908	2.28105	-0.637938
Q9BZJ0	KYAQWEESL	1.80123	1.90933	2.16734	2.12281	1.61945	0.972875	1.49163	1.04193	1.53392	1.08101		3.11716	2.27994	-0.652205
P78347	EGLPEGVPFRR	0.934426	1.38083	1.32863	2.23099	1.45032	0.453888	0.562762	0.421384	0.59292	0.579747		3.10871	2.27231	-1.48843
A0A0U1RQV5	QPSTIATSM	0.849385	1.08031	0.985887	1.32602	0.902748	0.463834	0.628661	0.491614	0.725664	0.6		3.10351	2.26955	-0.822084
Q02224	KNTPYVNEV	0.903689	1.3057	0.907258	1.78655	0.921776	0.358047	0.474895	0.400419	0.294985	0.410127		3.10416	2.26955	-1.58733
O00567	KYPASTVQI	2.48156	2.8886	1.49597	1.32749	2.1945	0.424955	1.00418	0.570231	0.967552	0.346835		3.10372	2.26955	-1.64839
P61160	DIAGRDITR	0.782787	1.07513	1.01008	1.2807	1	0.468354	0.598326	0.551363	0.769912	0.582278		3.10053	2.26738	-0.793632
P11047	YPSETTVKYVF	0.915984	0.943005	1.01008	0.836257	0.59408	0.227848	0.546025	0.51782	0.486726	0.356962		3.09248	2.26094	-1.00964
Q9UQ35	SPRVPLSAY	0.288934	0.316062	0.274194	0.505848	0.342495	0.133816	0.10251	0.111111	0.0855457	0.0734177		3.09323	2.26094	-1.77036
Q6NZY4	LPQPSSIVL	0.72541	0.96114	0.705645	0.900585	0.59408	0.289331	0.495816	0.398323	0.483776	0.248101		3.08925	2.25851	-1.021
P60709	QVITIGNERFR	0.506148	0.61658	0.590726	1.02632	0.735729	0.253165	0.246862	0.218029	0.353982	0.237975		3.08679	2.25766	-1.40764
P62913	EAMRWFQQK	0.256148	0.246114	0.34879	0.391813	0.319239	0.0867993	0.165272	0.111111	0.0287146	0.0632911		3.08738	2.25766	-1.77896
Q86Y39	TAAAVGAVF	4.1168	4.95337	4.49395	6.94152	4.13319	1.99458	2.64017	2.22432	3.16224	2.50886		3.08202	2.2537	-0.975529
Q5QPJ9	EVLEKLIEK	0.588115	0.683938	0.733871	1.12281	0.625793	0.23689	0.311715	0.192872	0.342183	0.356962		3.07978	2.25226	-1.38194
P51532	EYVANLTEL	0.95082	0.984456	0.933468	1.07602	0.866808	0.567812	0.648536	0.702306	0.828909	0.579747		3.07568	2.25023	-0.532153
Q9UKS7	AEVAPVISSA	0.588115	0.660622	0.590726	0.505848	0.551797	0.318264	0.426778	0.289308	0.40708	0.346835		3.07219	2.25023	-0.696052
A0A1B0GTR9	KYLINLETL	2.72746	2.49741	2.42742	2.62573	1.62579	1.0651	1.49163	1.44444	1.70796	1.38481		3.07141	2.25023	-0.746762
Q9BUV8	AAWEDKDEF	1.08607	1.06995	0.971774	1.39181	0.921776	0.437613	0.610879	0.425577	0.825959	0.648101		3.07429	2.25023	-0.884172
P35869	TYPAELNNI	1.55123	2.01554	1.77621	2.58187	1.47992	0.636528	1.13808	0.867925	1.09145	0.936709		3.07306	2.25023	-1.00976
Q12882	AYSAKIALF	1.02869	0.774611	0.975806	1.33041	0.794926	0.334539	0.506276	0.442348	0.619469	0.501266		3.07612	2.25023	-1.02871
Q5SQL3	TAAAATLSL	0.598361	0.61399	0.556452	0.818713	0.437632	0.254973	0.282427	0.257862	0.362832	0.268354		3.07489	2.25023	-1.08458
B4DUR8	TIRLLTSLR	0.817623	0.997409	0.933468	1.5614	0.987315	0.379747	0.518828	0.379455	0.566372	0.460759		3.07251	2.25023	-1.20037
Q8N8Q9	MPVDDVIGTL	0.818648	0.695596	0.728831	0.668129	0.556025	0.255877	0.479079	0.406709	0.451327	0.41519		3.06153	2.24276	-0.787892
A0A087X1X5	FESGNMTQV	0.590164	0.746114	0.641129	0.608187	0.58351	0.282098	0.453975	0.291405	0.471976	0.250633		3.06081	2.24276	-0.856649
Q15437	DAQEILQAR	0.266393	0.331606	0.330645	0.385965	0.32981	0.164557	0.169456	0.142558	0.138643	0.131646		3.06232	2.24276	-1.13867
O15371	YSWDIVVQR	1.11475	0.805699	1.20565	0.730994	0.524313	0.256781	0.345188	0.201258	0.39528	0.298734		3.06147	2.24276	-1.54909
G3V3A4	MPVRAADKL	0.485656	0.727979	0.560484	1.0117	0.665962	0.289331	0.263598	0.21174	0.312684	0.258228		3.05945	2.24218	-1.36987
Q9UBQ5	NPENLATLERY	0.905738	1.19948	0.955645	1.26608	0.877378	0.38698	0.686192	0.526205	0.737463	0.574684		3.05703	2.24054	-0.837936
Q5SY16	QPAQDIFSVY	1.24795	1.23834	1.46976	0.98538	0.758985	0.403255	0.65272	0.620545	0.637168	0.402532		3.05563	2.23992	-1.06947
P52333	DASTQVLLY	1.70492	2.20725	2.00605	2.95906	1.93446	0.830018	1.14017	0.976939	1.53097	1.07089		3.04958	2.23464	-0.962304
H7C367	QPGSFEYEY	0.807377	0.865285	0.731855	0.94152	0.562368	0.327306	0.464435	0.501048	0.474926	0.435443		3.04407	2.2299	-0.827007
A0A087WXL0	YAGAILEV	2.10451	2.63731	2.47984	3.46491	2.19873	1.24593	1.64226	1.25996	1.66372	1.53924		3.04245	2.22907	-0.809692
Q09028	GEFGGFGSVS	0.543033	0.670984	0.610887	0.482456	0.699789	0.289331	0.410042	0.285115	0.365782	0.38481		3.03783	2.22599	-0.793394
P14921	HPISSEELL	1.43238	1.40155	1.47177	2.45906	1.60465	0.622061	0.855649	0.651992	0.976401	0.751899		3.03706	2.22599	-1.11727
Q9UPN7	DALGADESLLNR	0.313525	0.437824	0.391129	0.538012	0.391121	0.112116	0.192469	0.194969	0.20649	0.202532		3.03714	2.22599	-1.18908
E7EW33	DLNRLITQR	1.43033	1.73316	1.82056	2.71345	1.69345	0.76311	0.991632	0.719078	1.0649	0.956962		3.02958	2.21927	-1.06273
P12270	QTIQGILER	1.0082	1.02073	1.04032	1.40643	1.08879	0.508137	0.692469	0.714885	0.755162	0.820253		3.02654	2.217	-0.672643
F1T0I1	MPFYNPAQL	0.848361	1.04922	0.933468	1.02339	0.689218	0.424955	0.626569	0.531447	0.656342	0.456962		3.02316	2.21515	-0.752888
P30685	EAGSHIIQR	1.25	1.40674	1.67742	2.20468	1.33827	0.506329	0.935146	0.740042	0.890855	0.759494		3.02356	2.21515	-1.03962
P46777	KIYEGQVEV	2.05123	2.23575	2.13508	3.6462	2.13108	1.08499	1.25523	1.1153	1.21534	1.05823		3.01673	2.20948	-1.09042
Q13409	YPELLVASY	1.36475	1.06218	1.50806	0.944444	0.809725	0.235081	0.458159	0.463312	0.749263	0.463291		3.01225	2.20576	-1.26387
F8W6N3	LPAFLDNHNY	0.27459	0.287565	0.316532	0.309942	0.224101	0.0922242	0.0962343	0.1174	0.144543	0.0886076		3.01033	2.2046	-1.3901
Q9HC96	FPAADSSLF	0.588115	0.715026	0.65121	0.748538	0.615222	0.287523	0.405858	0.402516	0.507375	0.458228		3.00438	2.19941	-0.686668
Q68EM7	EYGKFFVTL	1.43852	1.40674	1.39718	1.16374	0.978858	0.603978	0.740586	0.754717	1.0472	0.620253		3.00317	2.1992	-0.761382
O00754	LPALGFSTY	0.915984	0.888601	1.1129	1.07018	0.693446	0.323689	0.523013	0.45283	0.707965	0.503797		3.0019	2.1992	-0.89842
P30685	DTAAQITQR	0.545082	0.533679	0.40121	0.225146	0.551797	0.137432	0.161088	0.174004	0.132743	0.103797		3.00214	2.1992	-1.67036
G5E9L0	LPTADIAQF	1.19877	1.43005	1.19758	1.42982	0.921776	0.528029	0.813808	0.735849	0.917404	0.648101		3.00061	2.19866	-0.761938
P07437	HGIDPTGTY	0.696721	0.979275	0.606855	0.461988	0.727273	0.153707	0.42887	0.291405	0.233038	0.124051		2.99675	2.19556	-1.4959
Q9Y6J0	HPGLILKY	2.69877	3.05959	2.67137	4.1345	2.91332	1.45027	2.08996	1.67505	2.16519	1.77975		2.9959	2.19545	-0.756723
A0A0A0MT00	TPAEPVQYY	0.366803	0.510363	0.366935	0.576023	0.403805	0.17179	0.251046	0.192872	0.162242	0.227848		2.99491	2.19521	-1.14477
Q5SRI9	SGFDGIYTY	0.813525	0.746114	0.971774	0.982456	0.646934	0.332731	0.518828	0.465409	0.59292	0.460759		2.98885	2.1899	-0.811581
P20036	TYAAFVQTHR	1.55123	1.7772	1.73992	2.40058	1.73996	1.0217	1.11297	1.07128	1.42183	1.13671		2.98762	2.18943	-0.675836
P25205	TYAKQYEEF	0.809426	1.20466	0.893145	1.04971	1.0592	0.424955	0.723849	0.51782	0.743363	0.511392		2.9854	2.18943	-0.779928
Q86UE8	AFDLTEQRY	1.08402	0.823834	1.27419	1.54094	0.818182	0.417722	0.579498	0.295597	0.542773	0.539241		2.98586	2.18943	-1.22236
P80217	VPLGGQQVPL	0.608607	0.715026	0.735887	1.16959	0.678647	0.334539	0.309623	0.243187	0.410029	0.334177		2.98626	2.18943	-1.26009
A0A0J9YXA0	HPLEVGLAL	1.7582	1.99741	1.59476	2.27778	1.54334	0.871609	1.32427	1.10273	1.35398	1.02025		2.98372	2.18923	-0.693084
C9J177	NPLQKDPQY	1.01025	1.43782	1.09476	2.19298	1.30021	0.435805	0.646444	0.345912	0.587021	0.43038		2.98424	2.18923	-1.52459
Q9Y4D1	EELRDIPQA	0.262295	0.437824	0.336694	0.383041	0.433404	0.110307	0.16318	0.169811	0.144543	0.197468		2.98266	2.18912	-1.23873
D6RBW1	MPGCDYSLF	0.295082	0.279793	0.284274	0.327485	0.173362	0.0524412	0.0920502	0.0943396	0.100295	0.0632911		2.98213	2.18912	-1.75684
Q9NY61	DYPSFMAKR	0.567623	0.805699	0.560484	0.897661	0.617336	0.298373	0.420502	0.352201	0.359882	0.35443		2.98056	2.18829	-0.949858
D6REE5	TNYGIPQRALR	0.571721	0.746114	0.65121	1.14912	0.858351	0.244123	0.382845	0.303983	0.415929	0.318987		2.97751	2.18597	-1.25523
A6NIZ0	ESLLVSVQRL	0.532787	0.518135	0.645161	0.690058	0.522199	0.327306	0.410042	0.303983	0.389381	0.334177		2.97412	2.18332	-0.720619
Q8NF50	TYFEKNFNL	1.15574	1.23834	1.22581	1.5	1.22199	0.522604	0.981172	0.888889	0.943953	0.734177		2.97308	2.18301	-0.639599
E7EM93	KEAGVVAQA	2.23566	2.35751	2.28629	1.97661	2.48837	1.38698	1.83473	1.40252	1.98525	1.64051		2.96833	2.17917	-0.459523
G3V4A5	SAFDEAMSY	1.61885	1.48187	1.97379	1.38889	1.0296	0.412297	0.786611	0.870021	0.949853	0.673418		2.96778	2.17917	-1.02106
H0YBZ2	GRLDKLTVTSQNLQ	0.811475	0.821244	0.778226	1.25439	0.972516	0.468354	0.627615	0.501048	0.510324	0.450633		2.96671	2.17883	-0.858453
P52333	MAYEPVQR	0.45082	0.567358	0.576613	0.660819	0.539112	0.238698	0.384937	0.262055	0.39823	0.260759		2.96488	2.17773	-0.855397
P30279	EVFPLAMNY	3.25205	2.00518	3.1996	1.77924	1.11099	0.30651	0.483264	0.252621	0.952802	0.3		2.96011	2.17369	-2.30563
P78347	EGLPEGIPFRR	1.46107	1.69948	1.5746	2.80702	1.72516	0.625678	0.901674	0.750524	0.955752	0.822785		2.95873	2.17303	-1.19195
O00116	IPIGGGTSVSY	0.70082	0.88601	0.879032	1.16667	0.756871	0.424955	0.57113	0.515723	0.469027	0.516456		2.95423	2.16925	-0.81366
J3QTR3	GRTLSDYNIQKE	0.489754	0.650259	0.677419	0.859649	0.854123	0.330922	0.349372	0.274633	0.436578	0.41519		2.95086	2.16661	-0.966807
O95067	DLASPLIGR	0.256148	0.341969	0.366935	0.421053	0.245243	0.119349	0.100418	0.134172	0.132743	0.113924		2.94979	2.16626	-1.44157
Q5SZ64	RPITVSYAF	0.737705	0.727979	0.802419	1.04971	0.784355	0.318264	0.642259	0.385744	0.442478	0.493671		2.94644	2.16363	-0.845824
Q15424	DAYWPEAKR	0.342213	0.38342	0.481855	0.508772	0.281184	0.117541	0.211297	0.127883	0.174041	0.162025		2.94118	2.1591	-1.33315
P41235	LPLDDQVAL	1.01844	0.997409	1.0746	1.32164	0.820296	0.614828	0.713389	0.542977	0.761062	0.612658		2.9364	2.15503	-0.689287
O75083	KYAPSGFYI	1.49795	1.6399	1.67339	2.36257	1.75053	0.866184	1.29916	1.05241	1.0826	1.14937		2.93402	2.15341	-0.711562
O75165	NPEAAVHIF	0.545082	0.818653	0.647177	1.05263	0.668076	0.291139	0.380753	0.310273	0.424779	0.296203		2.93335	2.15341	-1.1316
H0YJ83	SYLLQSTEL	1.12295	1.24352	1.27621	1.73684	1.05497	0.585895	0.803347	0.649895	0.719764	0.891139		2.93189	2.15267	-0.817914
Q07864	IYADNQVMHF	0.788934	0.829016	1.01613	0.97076	0.668076	0.401447	0.642259	0.505241	0.548673	0.478481		2.9281	2.15173	-0.730032
P52701	HYPPVQVLF	1.54508	1.84715	1.81048	2.53509	1.64482	0.79566	1.20293	0.966457	1.34808	0.782278		2.92973	2.15173	-0.880794
Q8WYA1	KTAEGFLFV	1.80738	1.90415	1.8871	2.95322	1.71882	1.0217	1.16109	0.863732	1.22714	1.12152		2.92874	2.15173	-0.928785
Q8TEL6	TYPNTYIF	1.10246	1.10363	1.13306	1.45029	0.750529	0.448463	0.76569	0.440252	0.669617	0.465823		2.92811	2.15173	-0.989694
Q9Y2E6	SEIKSIPGV	1.76025	2.05181	2.06048	1.74269	2.07611	1.12477	1.46444	1.02725	1.62537	1.51392		2.92339	2.14856	-0.52058
O95243	YPIELHGIGKY	0.709016	0.665803	0.675403	0.885965	0.575053	0.24774	0.42887	0.297694	0.533923	0.362025		2.92281	2.14856	-0.908748
K7EPJ5	APLYEEITY	0.989754	0.96114	1.24395	0.967836	0.625793	0.282098	0.550209	0.484277	0.622419	0.286076		2.92283	2.14856	-1.10571
H7C463	QIVEILTAY	0.577869	0.57513	0.570565	0.438596	0.260042	0.128391	0.207113	0.192872	0.224189	0.159494		2.92206	2.14851	-1.40912
Q8NE71	EALGEVMVSR	0.579918	0.494819	0.504032	0.634503	0.454545	0.305606	0.292887	0.356394	0.356932	0.324051		2.91821	2.1455	-0.705602
E5RFH4	YPFHDSDPSALF	2.17828	1.47927	2.2379	1.15497	1.10994	0.325497	0.617155	0.677149	0.79646	0.443038		2.91764	2.1455	-1.51297
P11021	LTPEEIERM	2.65574	2.1399	2.48185	2.95614	1.96195	1.06329	1.63808	1.84906	1.60767	1.49114		2.91593	2.1445	-0.672971
Q9UBB4	ETAPRTIFQR	0.413934	0.502591	0.524194	0.695906	0.522199	0.305606	0.297071	0.24109	0.289086	0.308861		2.90972	2.13898	-0.883004
Q13901	YPVEIHEYL	2.61885	2.19689	2.73185	2.08187	1.59619	0.705244	1.38075	1.28721	1.59292	0.767089		2.90777	2.13774	-0.969384
G5E9D5	LPNFQQSVQEY	1.00615	0.715026	1.14919	0.78655	0.44186	0.235081	0.280335	0.29979	0.40708	0.179747		2.90645	2.13711	-1.54767
Q9HB58	QVVDKVTQR	0.747951	1.17358	0.957661	1.20468	1.0148	0.522604	0.723849	0.454927	0.722714	0.521519		2.9055	2.13687	-0.791552
Q5W111	LPQEGDVVGITY	1.1332	1.10363	1.22379	0.991228	0.754757	0.45208	0.560669	0.813417	0.660767	0.506329		2.90396	2.13672	-0.798623
Q9UEE5	YVAPEILSY	1.0123	0.963731	0.915323	0.505848	0.714588	0.227848	0.445607	0.475891	0.415929	0.250633		2.90429	2.13672	-1.17907
P23458	KYLATLETL	2.04713	2.35751	2.32863	2.83333	2.11839	1.26582	1.80962	1.66038	1.84956	1.46076		2.90184	2.13529	-0.538289
P15311	EYTAKIALL	1.41803	1.61917	1.43347	2.17544	1.3129	0.690778	0.995816	0.832285	1.0826	0.875949		2.8986	2.13413	-0.829919
O95671	DPLPSAELY	0.893443	1.1658	0.927419	1.31287	0.830867	0.334539	0.531381	0.490566	0.761062	0.579747		2.89913	2.13413	-0.927558
P60709	SYVGDEAQSKR	0.305328	0.432642	0.360887	0.716374	0.437632	0.142857	0.123431	0.1174	0.115044	0.136709		2.89884	2.13413	-1.82593
P24752	KENGTVTAA	1.30123	1.57254	1.48387	1.54386	1.31501	0.922242	1.07531	0.851153	1.22714	1.16203		2.89027	2.12757	-0.46232
P13639	RYFDPANGKF	1.43648	1.78497	1.65323	1.92982	1.78224	0.9566	1.25523	0.989518	1.48378	1.23291		2.88793	2.12757	-0.536992
P30153	EALVMPTLR	0.5	0.533679	0.72379	0.707602	0.659619	0.300181	0.378661	0.291405	0.40413	0.435443		2.88996	2.12757	-0.787868
P50991	NPISTVTEL	0.80123	1.05181	0.925403	1.48246	0.904863	0.435805	0.623431	0.473795	0.536873	0.501266		2.88842	2.12757	-1.00656
E7EMG9	EGFGDWSQR	1.08811	1.43005	1.54032	2.03801	1.0444	0.481013	0.646444	0.475891	0.882006	0.660759		2.88986	2.12757	-1.18254
O96019	IPVHDGYVL	0.645492	0.852332	0.627016	1.10234	0.750529	0.202532	0.445607	0.203354	0.495575	0.372152		2.8882	2.12757	-1.21018
O96009	SEIPKLPAV	1.40984	1.90933	1.59476	1.80994	1.61099	0.943942	1.38912	1.0021	1.11799	1.30633		2.88378	2.12479	-0.533218
H0Y7W6	DYSSILQKF	0.643443	0.665803	0.756048	0.447368	0.361522	0.148282	0.24477	0.203354	0.336283	0.108861		2.88437	2.12479	-1.46442
J3KRY1	KSIQEIQEL	2.06967	2.82124	2.3246	4.2076	2.30233	0.801085	1.40167	1.12788	1.26549	1.07848		2.88299	2.12468	-1.27426
Q9Y520	AYSVEHNQL	0.360656	0.520725	0.431452	0.643275	0.545455	0.180832	0.303347	0.264151	0.244838	0.212658		2.88175	2.12413	-1.05281
H3BNZ4	QPAPSSTSGSY	0.598361	0.601036	0.622984	0.836257	0.710359	0.336347	0.364017	0.345912	0.430678	0.524051		2.87575	2.1188	-0.751595
Q9UHY1	GEVTNVTTA	1.1332	1.41451	1.2379	1.26316	1.38689	0.886076	0.976987	1.01468	1.08555	1.03797		2.87269	2.1171	-0.363796
E7EM93	NYTDIKDYL	1.62295	1.10622	1.8125	1.19591	0.881607	0.330922	0.604603	0.72956	0.696165	0.38481		2.87307	2.1171	-1.26929
Q659A1	FYVGHIDAF	0.528689	0.681347	0.715726	0.839181	0.659619	0.298373	0.376569	0.358491	0.545723	0.339241		2.87082	2.11636	-0.83602
Q8IZ07	KELQGQNVEA	0.743852	0.878238	0.90121	0.55848	0.890063	0.320072	0.430962	0.333333	0.613569	0.437975		2.8706	2.11636	-0.894957
Q9Y4C8	VVDGHKLEV	1.46516	1.28238	1.61089	2.38889	1.44397	0.627486	0.901674	0.72956	0.985251	0.782278		2.8698	2.11624	-1.02466
Q9NW64	EYGLPIQVR	0.518443	0.541451	0.512097	0.596491	0.397463	0.229656	0.380753	0.316562	0.235988	0.270886		2.86725	2.11436	-0.8396
P05023	IPFNSTNKY	1.46107	1.7228	1.58266	2.19883	1.50106	0.81736	1.12762	0.842767	1.24189	1.15949		2.86398	2.11377	-0.70626
Q13283	QSYGNVVEL	1.11066	1.37306	1.2379	1.90643	1.35518	0.781193	0.92887	0.813417	0.784661	0.810127		2.86428	2.11377	-0.761856
P20273	FPEDEGIHY	0.397541	0.42228	0.435484	0.730994	0.54334	0.186257	0.221757	0.159329	0.277286	0.197468		2.86442	2.11377	-1.27944
Q13547	LPHAPGVQM	0.48668	0.651554	0.627016	0.991228	0.565539	0.228752	0.270921	0.231656	0.383481	0.239241		2.86495	2.11377	-1.29478
Q14094	LPLNSVYVY	2.09221	2	2.0625	2.22515	1.46723	0.9783	1.4477	1.12579	1.59292	0.921519		2.86263	2.11309	-0.698899
O60287	YYSHLEGARF	0.80123	0.84715	0.9375	1.2807	0.987315	0.531646	0.66318	0.473795	0.675516	0.475949		2.85956	2.11069	-0.783404
V9GY86	KPNETSPSF	0.20082	0.354922	0.354839	0.511696	0.367865	0.112116	0.131628	0.0880503	0.079646	0.134177		2.85627	2.10806	-1.71411
P46013	VIDEPVRL	0.368852	0.284974	0.229839	0.219298	0.238901	0.0398516	0.0899582	0.0440252	0.138643	0.0238662		2.85382	2.10628	-1.99623
E7ET17	MPEDLVEAL	1.20902	1.11399	0.977823	1.33041	0.773784	0.566004	0.686192	0.42348	0.784661	0.562025		2.85007	2.10319	-0.838624
Q9Y2Z0	NYAAALETF	0.883197	0.891192	1.07056	1.23684	0.778013	0.45208	0.631799	0.662474	0.637168	0.544304		2.84595	2.10025	-0.73107
O00629	VPTEGFQF	0.831967	1.08549	1.83468	1.36257	1.54545	0.698011	0.150628	0.337526	0.383481	0.807595		2.84581	2.10025	-1.48627
Q15785	SAYEALEKY	0.618852	0.841969	0.493952	1.09649	0.788584	0.24774	0.382845	0.295597	0.374631	0.316456		2.84292	2.09802	-1.24749
A0A1W2PNP0	FPVSDGSNYF	1.80738	1.4715	1.9879	1.22222	1.23467	0.571429	0.89749	0.832285	1.11504	0.635443		2.83934	2.0951	-0.930764
Q8NI38	AAAEVLQVY	0.905738	1.30829	1.07258	1.42982	1.06765	0.670886	0.694561	0.763103	0.858407	0.691139		2.83623	2.09418	-0.65313
J3QLT9	NANPLIYQR	0.609631	0.770725	0.683468	1.10965	0.667019	0.339964	0.437238	0.352201	0.410029	0.35443		2.83579	2.09418	-1.01996
Q9BZV1	KEKPNQPAP	1.15779	1.35233	0.977823	0.619883	1.21142	0.423146	0.523013	0.526205	0.675516	0.346835		2.83734	2.09418	-1.09234
P05496	SPVNSSKQPSY	0.532787	0.689119	0.592742	1.22222	0.61945	0.173599	0.261506	0.161426	0.235988	0.212658		2.83591	2.09418	-1.80665
P07948	YPYDGIHPDDLSF	1.95287	1.59326	1.83669	2.05263	1.25159	0.63472	1.01883	1.32914	1.06785	0.974684		2.83081	2.09051	-0.789679
O15350	TYFDLPQSSR	0.735656	1.04663	1.03226	1.59649	0.945032	0.421338	0.481172	0.431866	0.563422	0.503797		2.8313	2.09051	-1.15718
P11216	FPDKVAIQL	2.08811	2.03368	2.02823	3.11111	2.08668	0.962025	1.43933	1.3522	1.58112	1.32658		2.82881	2.08916	-0.768547
Q9NP58	TEVKDLPGA	1.29098	1.73834	1.38306	1.16667	1.58562	0.64557	1.14017	0.752621	0.982301	0.898734		2.82777	2.08889	-0.697054
P10412	SELITKAVA	1.84836	2.31347	1.78427	0.94152	1.87949	0.64557	1.0272	0.752621	0.876106	0.822785		2.82724	2.08889	-1.08796
A0A0A0MRM8	HLFDHVVNR	0.340164	0.556995	0.457661	0.576023	0.642706	0.231465	0.271967	0.201258	0.280236	0.283544		2.81997	2.08284	-1.02067
Q6PD62	EEFVKLLEA	0.491803	0.601036	0.584677	0.432749	0.308668	0.18264	0.232218	0.174004	0.265487	0.240506		2.81989	2.08284	-1.14363
P49327	TFDDIVHSF	2.57172	2.80829	3.53226	1.39474	2.10994	0.58047	1.17155	1.06499	1.28909	0.835443		2.81921	2.08281	-1.32928
O75494	RYGPIVDVY	1.28279	1.47668	1.30242	1.32749	1.37632	0.707052	1.24686	0.735849	1.02655	0.736709		2.8105	2.07539	-0.603454
Q8IY81	KFMPVSSLI	1.1875	1.31606	1.31149	1.88012	1.2833	0.67179	0.884937	0.754717	0.980826	0.925316		2.81083	2.07539	-0.726493
W0Z7M9	DLNEKIAQR	2.03484	2.73834	2.625	3.7193	2.67019	1.3038	1.92887	1.28092	1.65487	1.71899		2.80703	2.07512	-0.805748
Q15800	EPFKNAWNY	0.973361	1.11399	1.06855	1.54971	0.915433	0.367089	0.677824	0.471698	0.79351	0.572152		2.80929	2.07512	-0.96363
P11142	IPTKQTQTF	1.32172	1.64249	1.43347	2.37427	1.33827	0.745027	0.976987	0.765199	0.825959	0.794937		2.8075	2.07512	-0.981265
I3L2R6	TAVPTLLKY	0.879098	1.01036	1.05444	1.6462	1.01691	0.491863	0.677824	0.522013	0.59292	0.506329		2.80701	2.07512	-1.00648
O15269	TIASAIPAY	1.02254	1.25648	1.32661	2.00877	1.21353	0.423146	0.661088	0.555556	0.849558	0.683544		2.80748	2.07512	-1.10565
Q96ST3	QPVEFNHAINY	1.34836	1.77202	1.56855	2.31871	1.53277	0.705244	1.08787	0.784067	1.20354	0.95443		2.806	2.07474	-0.850896
C9JQQ5	YPYEHSYGL	0.741803	0.715026	0.711694	0.795322	0.541226	0.303797	0.504184	0.415094	0.528024	0.4		2.80422	2.07414	-0.704369
P22090	DANGNSFATR	0.305328	0.19171	0.308468	0.51462	0.315011	0.0777577	0.0920502	0.0545073	0.0710056	0.0835443		2.80411	2.07414	-2.10965
Q13608	FPHELEVPAL	1.39139	1.09845	1.3004	0.675439	0.680761	0.289331	0.483264	0.509434	0.39528	0.301266		2.80268	2.07334	-1.37911
Q9HCS7	NYDEALRLL	1.67008	0.919689	2.30847	1.10234	0.763214	0.206148	0.26569	0.155136	0.297935	0.220253		2.80022	2.07151	-2.56228
P63220	EFVDLYVPR	0.647541	0.725389	0.850806	1.25439	0.761099	0.41953	0.462343	0.345912	0.40118	0.36962		2.79733	2.06926	-1.08482
P62906	ESLIKQIPR	0.403689	0.606218	0.590726	0.669591	0.429175	0.23689	0.320084	0.293501	0.312684	0.243038		2.79562	2.06882	-0.940839
P55265	NPISGLLEY	2.20697	1.65285	2.27016	1.75146	1.16913	0.779385	1.06695	0.880503	1.21829	0.762025		2.79567	2.06882	-0.943156
H0Y8Z9	GEVGDGFKVA	0.690574	0.805699	0.701613	0.967836	0.824524	0.555154	0.487448	0.469602	0.60472	0.564557		2.79087	2.0661	-0.573449
A8MXV4	SPSEATESF	0.508197	0.518135	0.614919	0.75731	0.598309	0.352622	0.391213	0.337526	0.348083	0.407595		2.79063	2.0661	-0.706074
Q9UKT9	MPLLKEVPR	0.856557	1.03886	1.00806	1.58772	1.12685	0.471971	0.686192	0.557652	0.666667	0.605063		2.79037	2.0661	-0.911109
E9PQD7	DAISKTYSY	0.834016	1.10881	0.856855	1.52924	1.00846	0.45208	0.485356	0.463312	0.640118	0.620253		2.79059	2.0661	-1.0041
Q70J99	RSVFPLSV	1.13115	1.3886	1.24798	2.04386	1.23044	0.654611	0.891213	0.60587	0.755162	0.724051		2.78921	2.06556	-0.955662
Q9Y576	AYVGDLQTL	0.651639	0.839378	0.590726	1.10526	0.691332	0.347197	0.39749	0.301887	0.457227	0.379747		2.78826	2.06534	-1.04199
Q9P2N6	AYLDALQTL	0.598361	0.53886	0.618952	0.350877	0.338266	0.15009	0.188285	0.232704	0.262537	0.179747		2.78773	2.06534	-1.27087
P53618	EAYVHVNQY	0.418033	0.46114	0.429435	0.611111	0.378436	0.728752	0.838912	0.645702	1.14749	0.939241		2.78541	2.06494	0.903894
Q86UV5	QYFPKAPEF	1.52459	1.79534	1.79839	2.29825	1.84144	0.882459	1.40167	1.3501	1.34513	0.95443		2.78483	2.06494	-0.641744
H7C0E5	TTVEGLITR	0.27459	0.419689	0.405242	0.605263	0.45666	0.142857	0.192469	0.125786	0.224189	0.174684		2.78595	2.06494	-1.32961
O43255	VFDTAIAHL	2.09426	1.22798	3.08669	2.28947	1.40169	0.450271	0.845188	0.343816	0.938053	0.635443		2.78491	2.06494	-1.65248
Q9Y6W5	KFYTDPSYF	4.79918	5.40933	5.35887	6.90058	4.91121	2.55696	4.08787	3.34591	4.19764	3.82025		2.78281	2.06354	-0.60439
Q9H583	ETFIPVIR	0.762295	0.893782	0.840726	1.26023	0.739958	0.508137	0.497908	0.503145	0.501475	0.518987		2.78039	2.06236	-0.830022
Q1KMD3	SEKPAEATA	1.33402	1.81347	1.37702	1.01754	1.70825	0.609403	1.00209	0.668763	0.985251	0.711392		2.78046	2.06236	-0.866394
K7ENW2	LPVSKPESY	0.586066	0.831606	0.778226	1.16959	0.832981	0.374322	0.5	0.429769	0.474926	0.412658		2.77671	2.0593	-0.937829
A0A1B0GU45	SPAHDNIAF	0.756148	0.836788	0.881048	1.40936	0.769556	0.330922	0.485356	0.352201	0.519174	0.402532		2.76968	2.05289	-1.1545
H7C124	KITEPFLVV	1.97951	2.15026	2.17137	3.28655	2.52854	1.30922	1.51883	1.20755	1.65192	1.57722		2.76821	2.05204	-0.73796
Q7Z2T5	MPGKTAIEL	1.06557	1.53886	1.38105	2.08187	1.3129	0.55877	0.920502	0.696017	0.834808	0.807595		2.76469	2.04918	-0.950969
Q53T59	YAAASLPPLPRK	1.1127	1.1114	1.17944	1.91813	1.074	0.38698	0.767782	0.549266	0.669617	0.610127		2.76412	2.04918	-1.09996
P50995	HLVAVFNEY	0.834016	1.12694	0.836694	1.37719	1.06342	0.421338	0.751046	0.503145	0.678466	0.473418		2.75949	2.04517	-0.889608
Q9Y4C2	LPTENVDKM	0.309426	0.401554	0.379032	0.491228	0.350951	0.186257	0.24477	0.155136	0.215339	0.126582		2.75765	2.04394	-1.05791
Q5GLZ8	FYIHEVQEL	0.807377	0.891192	1.01008	1.06725	0.752643	0.437613	0.60251	0.515723	0.746313	0.35443		2.75607	2.04298	-0.769472
P40429	EGINISGNFYR	0.260246	0.261658	0.21371	0.230994	0.143763	0.039783	0.0361171	0.0649895	0.060229	0.0761764		2.75218	2.0397	-2.00155
B4DUR8	IPVDISDSDMM	0.784836	1.29016	1.08669	1.52047	1.03171	0.589512	0.702929	0.702306	0.616519	0.539241		2.75075	2.03888	-0.858883
C9JZT2	NYIGLINRI	0.612705	0.632124	0.743952	0.909357	0.560254	0.294756	0.378661	0.446541	0.477876	0.296203		2.75001	2.03878	-0.868637
K7EMM8	ELAQVIVSR	0.82377	1.09585	0.991935	1.54386	0.809725	0.415913	0.558577	0.467505	0.60177	0.478481		2.74942	2.03878	-1.06176
Q8N9N2	SGGKPLEV	0.85041	1.09845	0.872984	1.09942	0.947146	0.43038	0.6841	0.563941	0.79351	0.675949		2.74859	2.0387	-0.629067
Q6NVZ8	IPVTIITGY	1.28689	1.34974	1.43952	1.33626	1.03383	0.535262	0.901674	0.756813	1.12389	0.597468		2.74751	2.0387	-0.719401
P13798	NPVINIASM	0.258197	0.339378	0.350806	0.339181	0.272727	0.101266	0.202929	0.0901468	0.162242	0.103797		2.74768	2.0387	-1.24044
F6VDE0	EYVANLTNL	1.28893	1.42228	1.48589	2.02924	1.10994	0.618445	0.91841	0.81761	0.80531	0.939241		2.74501	2.03797	-0.839771
V9GYX7	KYFEVPSVL	1.94467	2.16839	2.19355	1.24854	1.50106	0.658228	1.01464	1.07966	1.28614	0.718987		2.74527	2.03797	-0.928655
E7EWP2	SYFDEIQQR	0.405738	0.435233	0.548387	0.716374	0.471459	0.198915	0.240586	0.220126	0.321534	0.255696		2.74497	2.03797	-1.05912
Q9NWT6	HYDEQQNFF	0.967213	1.13212	0.719758	0.690058	1.05708	0.368897	0.615063	0.51153	0.59292	0.372152		2.74437	2.03797	-0.892018
P61221	FVVEHDFIM	0.538934	0.660622	0.441532	0.763158	0.608879	0.334539	0.33682	0.387841	0.359882	0.311392		2.7419	2.03769	-0.800094
O14976	FPAEGVESAL	0.528689	0.725389	0.574597	0.94152	0.646934	0.321881	0.351464	0.249476	0.463127	0.336709		2.74273	2.03769	-0.988149
A0A0C4DFQ1	QYMERLQLL	0.430328	0.282383	0.469758	0.385965	0.321353	0.124774	0.236402	0.167715	0.185841	0.141772		2.74228	2.03769	-1.14169
E9PKP0	RFIGATANF	0.610656	0.84715	0.743952	1.28947	0.706131	0.305606	0.364017	0.333333	0.353982	0.427848		2.74107	2.03769	-1.23373
P26641	TYPENWRAF	0.35041	0.251295	0.370968	0.339181	0.205074	0.101266	0.129707	0.0628931	0.103245	0.146835		2.74138	2.03769	-1.47962
Q9NUD7	IPVEEPLPF	1.37295	1.11658	1.14113	0.891813	0.625793	0.285714	0.51046	0.345912	0.719764	0.344304		2.73994	2.03715	-1.22255
Q5TBH0	FYGDKMNLF	1.03791	1.05311	1.20665	1.14474	0.82241	0.435805	0.76569	0.685535	0.833333	0.501266		2.73412	2.03372	-0.708594
P49321	NYVQAVEEF	1.27869	1.1114	1.38508	1.09064	0.854123	0.502712	0.828452	0.807128	0.731563	0.450633		2.73571	2.03372	-0.784603
Q86WQ0	FPIPAAEVDRL	0.393443	0.430052	0.362903	0.356725	0.234672	0.0578662	0.194561	0.192872	0.126844	0.146835		2.73434	2.03372	-1.30607
Q9BQ70	FLWKEPATM	0.625	0.580311	0.854839	0.695906	0.363636	0.126582	0.3159	0.0587002	0.383481	0.202532		2.73438	2.03372	-1.52079
G3V1Q4	TIIEVNGKRVR	0.536885	0.707254	0.752016	1.02924	0.773784	0.350814	0.506276	0.358491	0.463127	0.275949		2.7305	2.03069	-0.958773
Q9Y3B1	EAMEWVIHK	0.675205	0.690415	0.877016	0.991228	0.616279	0.392405	0.467573	0.368973	0.554572	0.426582		2.72943	2.03022	-0.800797
Q5JR04	TYYPPPRLR	0.778689	0.948187	0.965726	1.29532	0.902748	0.504521	0.65272	0.501048	0.643068	0.670886		2.72652	2.0285	-0.718481
Q9Y3A2	QFDVATHL	2.56557	1.12694	3.35282	2.28947	1.32558	0.327306	0.723849	0.255765	0.784661	0.468354		2.72667	2.0285	-2.05808
P46379	ESIAAFIQR	0.637295	0.696891	0.65121	1.07018	0.613108	0.325497	0.458159	0.354298	0.362832	0.346835		2.72412	2.02669	-0.989592
A0A0A0MTC1	QYQKVPVLF	1.46107	1.7772	1.52016	2.38304	1.62156	0.866184	1.14435	0.926625	1.26844	1.02785		2.72318	2.02634	-0.743669
Q8WXH0	TYVENLRLL	0.467213	0.668394	0.568548	0.827485	0.596195	0.256781	0.334728	0.360587	0.410029	0.346835		2.72209	2.02584	-0.872045
P86452	RLPSETYFF	0.454918	0.494819	0.497984	0.476608	0.283298	0.198915	0.257322	0.230608	0.256637	0.194937		2.72139	2.02573	-0.955465
P52292	LPIVTPAL	0.915984	1.07772	1.0746	1.32164	0.858351	0.473779	0.82636	0.505241	0.752212	0.468354		2.71836	2.02329	-0.79446
Q6YP21	FPDISPPTY	1.89549	1.6114	2.29032	1.47953	1.11416	0.587703	0.75523	0.939203	1.16224	0.541772		2.71673	2.02225	-1.07383
Q6VMQ6	VFDKTLAEL	2.91598	1.36788	3.38105	2.88596	1.69767	0.640145	1.25314	0.532495	1.09145	0.901266		2.71563	2.02173	-1.47099
P20591	LPRGSGIVTR	0.540984	0.702073	0.558468	0.403509	0.621564	0.141049	0.384937	0.27044	0.362832	0.21519		2.71419	2.02124	-1.04021
P62136	SIIGRLLEV	1.40984	0.792746	1.24597	0.564327	0.348837	0.0976492	0.15272	-0.0401912	0.150442	0.0759494		2.71397	2.02124	-3.32061
P18463	HPISDHEATL	1.04098	1.31865	1.42742	2.05263	1.47146	0.609403	0.8159	0.708595	0.99705	0.736709		2.71229	2.02015	-0.918638
A0A0C4DGG9	NPHNDIQAF	1.22336	1.43782	1.24395	2.11696	1.35095	0.616637	0.914226	0.679245	0.920354	0.827848		2.71116	2.01961	-0.897376
Q96NL6	FLAPLVTEY	0.477459	0.310881	0.40121	0.307018	0.234672	0.0777577	0.17364	0.0880503	0.174041	0.0666961		2.70775	2.01678	-1.57722
Q9NQ25	NFSSPILAR	0.405738	0.471503	0.340726	0.692982	0.448203	0.265823	0.150628	0.207547	0.174041	0.18481		2.70637	2.01598	-1.26323
Q9Y283	TVVDVLTSY	1.47541	1.57254	1.73387	2.03216	1.15433	0.63472	1.08577	0.90566	1.17994	0.75443		2.70236	2.01313	-0.805075
P63313	LPTKETIEQEK	1.55533	1.82642	0.83871	1.56433	1.25159	0.356239	0.487448	0.966457	0.823009	0.455696		2.70277	2.01313	-1.18776
P78347	DVFVVGTER	0.622951	0.712435	0.546371	0.280702	0.564482	0.166365	0.24477	0.226415	0.292035	0.220253		2.69857	2.00993	-1.24585
P17844	EANQAINPK	1.43238	1.67098	1.77016	2.54386	1.59197	0.815552	1.12134	0.855346	1.16814	1.08861		2.69669	2.00976	-0.835429
Q9BZH6	QPWNGQYSL	0.618852	0.709845	0.774194	0.593567	0.452431	0.224231	0.372385	0.444444	0.380531	0.225316		2.69683	2.00976	-0.935083
Q9Y255	HVLTEDIVHR	0.206967	0.209845	0.233871	0.260234	0.234672	0.079566	0.110879	0.0371582	0.0737463	0.0911392		2.69667	2.00976	-1.54537
Q9BXM9	DANSKQLLY	1.85861	2.37824	2.19355	3.71053	2.35307	0.983725	1.42678	1.01468	1.43363	1.33671		2.69517	2.00915	-1.01194
Q5SY16	LPVEQGFTF	1.52869	1.18135	1.30645	0.964912	0.691332	0.301989	0.612971	0.503145	0.731563	0.331646		2.6949	2.00915	-1.19294
J3QTB1	VYSNSIYEL	1.04303	1.28497	1.19153	1.59649	1.18182	0.584087	0.811715	0.748428	0.99115	0.886076		2.69295	2.00777	-0.647141
P48595	IYGEKTYAF	0.870902	1.08031	1.04234	1.44152	1.06131	0.537071	0.794979	0.712788	0.707965	0.696203		2.69037	2.00613	-0.672302
Q9Y6K5	AEIISEIRA	0.764344	1.00777	0.741935	0.292398	0.767442	0.177215	0.284519	0.224319	0.312684	0.237975		2.69016	2.00613	-1.53099
P14923	SPVESVLFY	1.64754	1.25648	1.57056	1.45614	0.875264	0.347197	0.654812	0.442348	1.13569	0.387342		2.68903	2.00557	-1.19761
Q5UE93	SFSTVTNTF	0.897541	1.1658	0.840726	1.32164	0.942918	0.334539	0.690377	0.540881	0.775811	0.362025		2.68843	2.00554	-0.934881
Q8TAS1	KYGPVVSLL	2.70492	2.8886	2.79032	4.01462	2.82241	1.74864	2.14017	1.67505	2.32448	2.13165		2.68532	2.00472	-0.603169
Q96AX2	REYGVPFLET	0.831967	0.665803	0.770161	0.605263	0.606765	0.251356	0.472803	0.392034	0.536873	0.410127		2.68642	2.00472	-0.754192
F6UZG9	DPHQQIYTF	0.526639	0.722798	0.453629	0.54386	0.553911	0.269439	0.334728	0.341719	0.318584	0.392405		2.6858	2.00472	-0.757393
O60488	LFDHAVSKF	3.59836	2.34974	5.96774	1.79825	2.65751	0.36528	0.713389	0.278826	0.589971	0.539241		2.68548	2.00472	-2.71889
F8WE26	EPWPENATLY	3.7541	2.71244	4.08871	2.48246	1.82241	0.802893	1.5	1.26834	1.78171	0.977215		2.68185	2.00182	-1.23113
Q9HD20	EIVPGDIVSIGR	0.331967	0.256477	0.350806	0.444444	0.315011	0.128391	0.1841	0.194969	0.123894	0.121519		2.67979	2.00037	-1.17396
H7C0R2	IYDLATQTL	1.03689	0.642487	1.26008	1.23392	0.665962	0.283906	0.573222	0.234801	0.519174	0.346835		2.67927	2.00037	-1.30547
O94964	KYGIVQEF	1.75	1.72798	1.75605	2.58772	2.04651	1.14647	1.55858	1.02306	1.22714	1.33165		2.6761	1.99783	-0.650448
P48556	IPAESYTF	0.946721	1.0829	0.864919	1.14912	0.816068	0.433996	0.830544	0.551363	0.625369	0.589873		2.6756	1.99783	-0.681014
Q8IZD2	LPLPTPATVY	1.20902	1.49741	1.33065	1.40936	1.13319	0.629295	0.997908	0.840671	1.14749	0.762025		2.67188	1.99468	-0.587933
Q99832	LPIGDVATQY	1.05738	1.17358	1.21573	1.8655	1.0592	0.446655	0.828452	0.696017	0.690265	0.559494		2.67029	1.99403	-0.984148
O75643	YAQDEHLITF	0.55123	0.683938	0.506048	0.479532	0.513742	0.264014	0.330544	0.408805	0.365782	0.278481		2.6701	1.99403	-0.730883
P28072	REVSTGTTIMA	0.567623	0.663212	0.685484	0.5	0.562368	0.325497	0.476987	0.320755	0.40118	0.372152		2.66886	1.99336	-0.651283
P17900	NYRIESVLSSSGKR	0.629098	0.65544	0.618952	0.991228	0.706131	0.300181	0.506276	0.39413	0.306785	0.448101		2.66745	1.9925	-0.88082
Q96GC9	ESAQDFASR	0.647541	0.84715	0.604839	1.19006	0.761099	0.334539	0.424686	0.339623	0.40118	0.448101		2.66527	1.99089	-1.05608
O00411	SVSEVVVNR	0.459016	0.593264	0.504032	0.824561	0.475687	0.25859	0.343096	0.207547	0.309735	0.232911		2.66355	1.98973	-1.07931
Q01082	HPDQAQAIL	1.21721	1.6658	1.32258	2.13158	1.49049	0.842676	1.04603	0.790356	0.982301	0.96962		2.66283	1.98956	-0.757264
Q9BXS6	ESIDQYIER	0.721311	0.880829	0.758065	1.09942	0.79704	0.390597	0.675732	0.459119	0.539823	0.508861		2.66172	1.98901	-0.725636
A0A1B0GU06	FPGPFEEEM	0.651639	0.720207	0.534274	0.891813	0.5074	0.285714	0.372385	0.289308	0.39823	0.412658		2.65933	1.98719	-0.910618
M0R271	QEFSFFDKV	1.2459	1.18653	1.10685	0.614035	0.84778	0.377939	0.629707	0.484277	0.616519	0.35443		2.65745	1.98587	-1.0219
J3KNV1	FPSPADSGTNSVF	1.2582	1.12176	1.34073	0.883041	0.767442	0.372514	0.604603	0.553459	0.820059	0.339241		2.65582	1.98479	-0.997697
P43686	LPLTHFELY	1.04303	0.96114	1.04234	1.30994	0.852008	0.518987	0.792887	0.72327	0.743363	0.498734		2.65524	1.98477	-0.668375
O00443	RTFDEFQEL	0.592213	0.803109	0.665323	0.824561	0.591966	0.24774	0.476987	0.352201	0.39823	0.529114		2.65434	1.98442	-0.794836
Q9NX57	GAAAIILTY	0.862705	1.08031	1.00605	1.02339	0.659619	0.34358	0.564854	0.39413	0.737463	0.559494		2.65277	1.98341	-0.833413
P20591	IFFENHPYF	1.24795	0.930052	1.33468	0.842105	0.765328	0.240506	0.596234	0.431866	0.740413	0.379747		2.64955	1.98074	-1.09991
Q8N5I2	YPYEAPPSY	0.870902	1.18394	1.13508	1.11988	1.03171	0.484629	0.763598	0.660377	0.923304	0.706329		2.64603	1.97833	-0.594218
Q9UET6	SYDPDFNQL	2.01844	1.8601	2.61089	2.34503	1.68922	0.895118	1.48954	1.08386	1.70206	1.22532		2.64627	1.97833	-0.718421
Q5SWH9	EAIVTVIM	1.05123	1.43782	0.939516	1.86257	1.0592	0.457505	0.669456	0.561845	0.705015	0.627848		2.64472	1.97757	-1.07149
P11473	TYDPTYSDF	0.776639	0.803109	1.10081	1.05556	0.902748	0.43038	0.669456	0.513627	0.749263	0.526582		2.64395	1.97735	-0.683046
Q03001	FPNNPVEL	0.756148	1.17358	0.96371	1.28363	0.980973	0.439421	0.633891	0.51153	0.80531	0.61519		2.64129	1.97634	-0.779291
Q99460	QAIEDMVGY	1.02869	1.44041	1.19355	1.9152	1.16068	0.665461	0.878661	0.742138	0.734513	0.64557		2.64142	1.97634	-0.878093
O95067	EIGNRVTTR	0.463115	0.528497	0.375	0.663743	0.547569	0.251356	0.32636	0.287212	0.230088	0.316456		2.64153	1.97634	-0.869009
Q9BTX1	HPEASIQAVF	1.42828	1.3342	1.58468	1.71637	1.04228	0.698011	1.05858	0.901468	1.0118	0.924051		2.63941	1.97501	-0.629278
Q13576	MPHEELPSL	1	1.31347	1.25	1.44444	0.989429	0.537071	0.924686	0.765199	0.876106	0.711392		2.63827	1.97496	-0.652847
P28070	DYADFQYLK	0.237705	0.360104	0.377016	0.54386	0.317125	0.084991	0.140167	0.106918	0.185841	0.124051		2.63847	1.97496	-1.51584
B5MDF5	DPNLEFVAM	0.852459	1.00518	1.03427	0.991228	0.684989	0.424955	0.57113	0.484277	0.755162	0.605063		2.62975	1.96881	-0.685415
E9PM00	TPAGVVNKY	1.45492	1.71244	1.91129	2.46199	1.53911	0.925859	1.3159	1.07757	1.18584	0.921519		2.62942	1.96881	-0.74258
H7C5L3	ESSKPPILR	0.772541	0.911917	1.05242	1.50292	1.05708	0.446655	0.633891	0.471698	0.666667	0.58481		2.63143	1.96881	-0.917801
P46087	DLAQALINR	0.465164	0.471503	0.455645	0.704678	0.526427	0.177215	0.378661	0.283019	0.297935	0.222785		2.62939	1.96881	-0.948249
P08865	HPWEVMPDLY	1.56352	0.950777	1.71673	0.581871	0.636364	0.136528	0.242678	0.21174	0.309735	0.13038		2.63039	1.96881	-2.40193
F8VSI7	AYVHMVTHF	1.08265	1.32038	1.10215	1.29045	1.20648	0.731766	1.03556	0.821104	1.01573	0.848945		2.62829	1.9688	-0.430656
Q8NI37	HYFNTPFQL	0.918033	0.787565	0.879032	0.587719	0.501057	0.227848	0.451883	0.387841	0.460177	0.303797		2.6284	1.9688	-1.00406
Q9Y217	QLIDLAEEY	0.639344	0.497409	0.71371	0.52924	0.496829	0.267631	0.380753	0.402516	0.20354	0.364557		2.62729	1.96834	-0.82923
P46087	EALLPIER	0.346311	0.34456	0.377016	0.511696	0.433404	0.132007	0.177824	0.278826	0.235988	0.179747		2.6259	1.96749	-1.00301
Q5VTR2	DASLLIVNR	0.479508	0.505181	0.364919	0.614035	0.38055	0.162749	0.288703	0.251572	0.250737	0.250633		2.62453	1.9672	-0.960784
P84090	NPNSPSITY	1.09631	1.33679	1.43952	2.40351	1.28753	0.482821	0.711297	0.530398	0.734513	0.718987		2.62469	1.9672	-1.25096
E9PBS1	FYPPKVELF	1.80943	1.62953	1.97782	1.50585	1.01057	0.549729	1.02301	0.842767	1.15044	0.556962		2.61804	1.96125	-0.944239
F8WAX7	VYISNGQVL	1.2459	1.66839	1.34274	1.38889	1.46723	0.60217	1.14226	0.825996	1.20649	0.724051		2.61681	1.96056	-0.660255
Q9UPQ4	EVLAHEIERL	0.532787	0.582902	0.548387	0.877193	0.54334	0.162749	0.280335	0.39413	0.297935	0.377215		2.61588	1.96016	-1.02828
Q14764	GEKSFFLQP	3.93033	4.63212	2.33266	0.730994	3.38689	0.318264	0.640167	0.587002	0.569322	0.349367		2.61407	1.95997	-2.60707
Q7Z2T5	GETKSSYIAA	1.32172	1.70984	1.48387	0.918129	1.67019	0.459313	0.924686	0.677149	0.943953	0.891139		2.61506	1.95997	-0.866499
Q15274	RYDLGGLVM	1.35451	0.595855	1.9254	1.13743	0.67019	0.153707	0.338912	0.0922432	0.283186	0.243038		2.61427	1.95997	-2.35478
Q96DN2	ALLLPGAPAR	0.729508	0.898964	0.834677	1.11111	0.7463	0.573237	0.627615	0.522013	0.584071	0.546835		2.61129	1.95933	-0.598349
Q01780	FAVDLEHHSY	1.85041	1.98187	2.03226	2.86842	1.92389	1.17722	1.66527	1.36268	1.42183	1.16456		2.61024	1.95933	-0.649966
P46783	EFQFRGGFGR	0.67623	0.702073	0.657258	1.07018	0.577167	0.352622	0.433054	0.303983	0.436578	0.38481		2.61203	1.95933	-0.946479
J3QRW1	EALGIAQPK	0.309426	0.471503	0.528226	0.704678	0.422833	0.206148	0.17364	0.192872	0.19469	0.268354		2.61099	1.95933	-1.23429
O60306	VPLSEPVTM	0.481557	0.699482	0.385081	0.853801	0.536998	0.188065	0.33682	0.228512	0.247788	0.232911		2.61145	1.95933	-1.26064
Q9Y5M8	KEFEFSQLP	1.70902	1.88083	1.47379	0.371345	1.66173	2.09946	4.12343	3.37107	3.44838	2.42278		2.61038	1.95933	1.12379
Q92522	VQNDTLLQV	1.5123	1.57254	1.83065	2.69298	1.56448	0.726944	0.937238	0.771488	1.25664	1.02278		2.60744	1.95743	-0.960099
Q68CR1	RYVAGIEGF	0.247951	0.266839	0.288306	0.269006	0.319239	0.104882	0.154812	0.136268	0.144543	0.126582		2.60727	1.95743	-1.06053
F8W726	TPFQQPSGY	0.362705	0.525907	0.449597	0.423977	0.460888	0.207957	0.246862	0.213836	0.321534	0.303797		2.60484	1.95553	-0.780733
Q99627	FALVSQAY	1.23361	1.48705	1.28427	1.85088	1.40169	0.62387	1.15063	0.861635	0.893805	1.0557		2.60256	1.95378	-0.662351
Q8NFY9	VYKDSIYYI	0.963115	1.1943	0.858871	1.5	1.07822	0.462929	0.629707	0.584906	0.879056	0.572152		2.59762	1.94937	-0.838425
R4GN08	SEMKLSVNA	1.61475	2.32642	1.75806	0.748538	1.63636	0.432188	0.780335	0.536688	0.902655	0.508861		2.59564	1.94791	-1.35484
Q8IZ73	RYKGPGFEYF	1.08607	1.03627	1.38105	1.73099	1.2537	0.466546	0.901674	0.735849	0.817109	0.832911		2.59496	1.94777	-0.789328
Q10589	EAQKGFQDVEAQA	1.27664	1.17876	1.34476	1.97368	1.32558	0.831826	0.916318	0.792453	0.79646	1.00506		2.59278	1.94611	-0.709301
Q06547	SPLHLAAQY	0.989754	0.937824	0.91129	1.47076	0.94926	0.462929	0.709205	0.599581	0.710914	0.579747		2.59143	1.94529	-0.780106
F8WJN3	IYADVGEEF	0.477459	0.567358	0.465726	0.815789	0.448203	0.732369	1.23431	0.932914	1.28024	0.934177		2.59026	1.94475	0.882208
F8VYY1	EAFEHPNVVR	1.34016	1.68135	1.43347	2.65497	1.61945	0.649186	0.916318	0.794549	0.982301	0.926582		2.58976	1.94475	-1.03201
Q00577	LPAQGLIEF	2.11885	1.45596	2.10282	1.27778	0.801268	0.303797	0.552301	0.345912	0.9941	0.397468		2.58932	1.94475	-1.58049
Q16719	HAVGNVELY	2.85041	3.67098	3.12903	4.86842	3.19239	1.6528	2.42678	1.86373	2.53982	2.05063		2.58656	1.94251	-0.749643
Q93074	AEWLGVLKA	1.17213	1.1658	1.27621	1.09357	1.01903	0.638336	0.966527	0.687631	1.00295	0.726582		2.58476	1.94123	-0.509791
P11021	QPTVTIKVY	0.653689	0.696891	0.741935	0.929825	0.678647	0.424955	0.596234	0.467505	0.522124	0.427848		2.58416	1.94115	-0.601818
A0A087X0W9	SPPIIVGEEY	0.456967	0.544041	0.491935	0.789474	0.479915	0.224231	0.322176	0.262055	0.292035	0.326582		2.5825	1.94106	-0.952822
Q86Y13	RYNGGLLEF	0.67623	0.849741	0.53629	0.616959	0.714588	0.358047	0.506276	0.385744	0.448378	0.44557		2.58293	1.94106	-0.66259
P52948-5	TYSPFGDSPLFR	1.40984	1.07254	1.63306	0.774854	0.72093	0.291139	0.483264	0.471698	0.619469	0.192405		2.58344	1.94106	-1.44709
Q08211	NAARDFVNY	0.364754	0.411917	0.429435	0.707602	0.410148	0.124774	0.171548	0.201258	0.250737	0.220253		2.57885	1.93793	-1.26259
O75410	DFSKISIVR	1.03484	1.41192	1.26815	2.17836	1.35518	0.461121	0.794979	0.622642	0.879056	0.711392		2.57222	1.93182	-1.06307
P15104	DFSAGVANR	0.342213	0.448187	0.435484	0.570175	0.361522	0.155515	0.253138	0.190776	0.271386	0.232911		2.56957	1.92969	-0.967032
E9PPN7	VPEEGGATHVY	1.38115	1.65544	1.69355	2.4386	1.36364	0.667269	1.09205	0.821803	1.0885	0.989873		2.56721	1.92784	-0.872774
Q96K76	TYLDIPLVIR	0.598361	0.57772	0.627016	0.391813	0.363636	0.142857	0.341004	0.132075	0.327434	0.134177		2.56313	1.92428	-1.24757
P32248	SAAKSWVF	1.41189	1.45596	1.74798	2.18129	1.43975	0.658228	1.07531	0.643606	1.28024	1.05063		2.56163	1.9233	-0.806975
F6TDL0	YPVHAQMPSL	0.535861	0.593264	0.605847	1.01901	0.606765	0.269439	0.316946	0.343816	0.386431	0.298734		2.56034	1.92304	-1.05692
Q9UNH7	ELIDFKTRR	0.594262	0.715026	0.629032	1.24854	0.92389	0.316456	0.395397	0.327044	0.339233	0.427848		2.56037	1.92304	-1.18662
G3V1R5	TYLPTSPLL	0.866803	0.722798	0.949597	0.915205	0.693446	0.394213	0.560669	0.421384	0.728614	0.473418		2.55814	1.92136	-0.685944
P60709	ESGPSIVHR	1.88525	2.1114	2.04234	2.67251	2.09937	1.13562	1.48536	1.25577	1.84366	1.67595		2.55633	1.92007	-0.547596
P15104	HPWFGMEQEY	1.57377	1.23964	1.88508	1.26608	0.893235	0.500904	0.817992	0.626834	0.949853	0.446835		2.55389	1.91813	-1.03685
H3BMX1	VPQSGVPAL	0.930328	1.16062	0.959677	1.83041	1.06554	0.500904	0.60251	0.475891	0.722714	0.498734		2.55289	1.91765	-1.08624
O95985	KYLQSTISF	2.21721	2.32642	2.50403	2.83333	2.12051	1.26763	1.96025	1.78616	2.02065	1.43291		2.552	1.91727	-0.50319
Q01085	VFPEKGYSF	1.21926	1.37047	1.1754	1.87135	1.32558	0.64557	1.07113	0.696017	0.908555	0.921519		2.55093	1.91672	-0.714501
Q5ST95	QYPFHVPLL	1.83402	1.14767	1.70766	0.953216	0.672304	0.24774	0.533473	0.230608	0.710914	0.167089		2.54487	1.91117	-1.7405
S4R3P6	AEIDRRISA	1.0082	1.13212	1.23185	1.03216	1.07611	0.641953	0.8159	0.779874	1.0177	0.76962		2.54415	1.91095	-0.445289
Q8TCU6	QYVTQINRL	0.366803	0.494819	0.395161	0.602339	0.448203	0.164557	0.240586	0.222222	0.330383	0.250633		2.54245	1.91027	-0.933146
H7BYJ1	EVMGTGAVR	0.377049	0.367876	0.427419	0.593567	0.35518	0.17179	0.209205	0.171908	0.268437	0.225316		2.54261	1.91027	-1.01902
K7EPJ5	RYPPKSGNYF	0.352459	0.398964	0.397177	0.555556	0.564482	0.186257	0.338912	0.188679	0.215339	0.187342		2.5408	1.90913	-1.02281
Q16236	FPFVDDNEV	1.13525	0.88601	1.06048	0.856725	0.587738	0.312839	0.458159	0.515723	0.696165	0.387342		2.5397	1.90871	-0.933275
F5GWA4	REIEELLAEA	1.22336	1.18653	1.39113	1.50585	0.993658	0.667269	0.905858	0.995807	0.849558	0.916456		2.53936	1.90871	-0.539457
H0Y7W6	YVQELKQER	0.713115	0.76943	0.782258	1.33626	0.729387	0.285714	0.514644	0.375262	0.448378	0.397468		2.53871	1.90856	-1.09911
P49757	DVYVPEASR	0.221311	0.367876	0.358871	0.27193	0.363636	0.104882	0.129707	0.125786	0.182891	0.162025		2.53725	1.90762	-1.16694
A8K727	WYMDNPQNL	0.610656	0.707254	0.681452	0.976608	0.699789	0.341772	0.512552	0.427673	0.548673	0.36962		2.53333	1.90506	-0.740348
P62328	TETQEKNPLP	2.1332	2.55181	3.50806	4.13158	4.26638	2.0217	0.579498	1.16143	0.820059	2.32658		2.53318	1.90506	-1.2638
O95219	NYGRVFSEW	1.03689	0.84456	1.41935	0.77193	0.665962	0.289331	0.485356	0.350105	0.622419	0.286076		2.53327	1.90506	-1.22068
Q9NYV6	ITNKYQLVF	2.00615	2.00777	1.81653	3.07895	1.77378	0.951175	1.26778	1.27463	1.38643	1.28608		2.53135	1.90474	-0.792912
Q13772	SEWLIRPP	0.67418	0.873057	0.487903	0.222222	0.498943	0.0669078	0.225941	0.0733753	0.19174	0.0835443		2.53135	1.90474	-2.10319
Q7L5Y9-5	QEYPTLKVP	2.54713	3.08031	2.67742	2.24561	2.92389	1.39783	2.35146	1.58491	2.18289	1.80759		2.53162	1.90474	-0.53109
A0A087WYX8	LPSAVLQSM	1.62705	1.67876	1.9254	2.53509	1.4926	0.792043	1.32427	0.983229	1.30973	1.05316		2.52954	1.90343	-0.761295
J3QTR3	GRTLSDYNIQKES	0.651639	0.818653	0.683468	1.11696	0.723044	0.341772	0.506276	0.438155	0.507375	0.478481		2.52575	1.90027	-0.813749
P05198	EVLINNINR	0.368852	0.481865	0.405242	0.690058	0.369979	0.133816	0.240586	0.209644	0.244838	0.182278		2.52538	1.90027	-1.19562
Q9GZT5	IPYESPIF	0.758197	1.00777	0.756048	0.763158	0.839323	0.415913	0.564854	0.526205	0.725664	0.435443		2.52272	1.89961	-0.628417
H7C1Q0	EVAAMENVHR	0.665984	0.84456	0.881048	1.25731	0.778013	0.520796	0.575314	0.438155	0.522124	0.407595		2.52272	1.89961	-0.845309
O14974	DLQEAEKTIGRSR	0.391393	0.440415	0.368952	0.27193	0.403805	0.119349	0.228033	0.163522	0.247788	0.2		2.52271	1.89961	-0.968901
Q1KMD3	NYYGYQGYR	0.26332	0.322539	0.748992	0.671053	0.452431	0.132007	0.134268	0.0990118	0.142193	0.139241		2.52338	1.89961	-1.92647
Q9UJZ1	AEAIRILAA	0.346311	0.432642	0.318548	0.321637	0.40592	0.112116	0.217573	0.24109	0.215339	0.16962		2.5215	1.89889	-0.933255
P20674	ASTVRILEV	0.334016	0.404145	0.368952	0.505848	0.321353	0.169982	0.225941	0.203354	0.233038	0.205063		2.52017	1.89806	-0.898879
Q9Y2E5	VYTSVVEEL	1.68852	1.79793	1.82863	2.24561	1.48626	1.20434	1.26987	1.15933	1.57522	1.16203		2.51686	1.89624	-0.50596
O14682	LPASPSVSL	1.09221	1.4171	1.14718	2.03509	1.42706	0.598553	0.845188	0.821803	0.926254	0.741772		2.51724	1.89624	-0.855762
Q9UHA2	EVNQETIQR	0.196721	0.334197	0.284274	0.435673	0.302326	0.084991	0.140167	0.1174	0.106195	0.141772		2.51716	1.89624	-1.39516
Q9UMZ2	KPLSFSAVF	0.903689	0.992228	0.949597	1.28655	0.864693	0.531646	0.792887	0.490566	0.631268	0.746835		2.51565	1.89555	-0.645988
H7BXY3	TINDIVHVV	1.01434	1.19948	1.15927	1.99415	1.0444	0.508137	0.761506	0.545073	0.619469	0.620253		2.51518	1.89555	-1.06979
Q15149	QPDEKSIITY	0.719262	0.759067	0.703629	0.938596	0.676533	0.403255	0.41841	0.417191	0.575221	0.635443		2.50576	1.88716	-0.632394
O75083	DASKVVTVF	2.76434	3.35751	2.77218	4.81287	3.02114	1.38698	2.22385	1.64361	2.26844	1.81519		2.50531	1.88716	-0.841074
P56199	GERIFALEA	0.315574	0.61399	0.465726	0.48538	0.477801	0.251356	0.209205	0.203354	0.321534	0.253165		2.50583	1.88716	-0.929125
I3L4X2	ETNIVAVERL	0.415984	0.476684	0.506048	0.675439	0.460888	0.240506	0.307531	0.253669	0.353982	0.301266		2.50428	1.88662	-0.799054
P49757	EMNNPHAIPR	0.340164	0.479275	0.435484	0.394737	0.410148	0.188065	0.257322	0.259958	0.297935	0.23038		2.49984	1.88268	-0.739564
Q99941	EYLQGLEARL	0.946721	0.766839	1.24194	0.880117	0.606765	0.473779	0.552301	0.534591	0.454277	0.417722		2.49705	1.88038	-0.868791
P20273	SPLSTLTVY	1.34426	1.61399	1.37903	2.14035	1.50106	0.898734	1.18828	0.836478	1.13274	1.0557		2.49618	1.88	-0.642282
Q68DK2	KYSEIQQLL	0.715164	0.878238	0.818548	0.976608	0.689218	0.515371	0.508368	0.526205	0.669617	0.602532		2.49511	1.87942	-0.531017
Q96Q05	FPLQPGKVATF	0.692623	0.73057	0.810484	1.05848	0.680761	0.396022	0.535565	0.48847	0.533923	0.551899		2.48992	1.87568	-0.664883
Q9UBB4	IPVFLRHAEL	1.2418	1.33161	1.30444	1.89181	1.25159	0.721519	1	0.752621	1.11799	0.812658		2.49027	1.87568	-0.672653
E7EQS8	NAVKDFTSF	1.92008	2.13212	2.27218	3.49415	2.2241	1.10488	1.59623	1.16562	1.58997	1.35696		2.48955	1.87568	-0.821648
C9JY63	DYLTTFTEK	0.598361	0.689119	1.19556	1.12865	0.809725	0.363472	0.353556	0.375262	0.507375	0.539241		2.48893	1.87568	-1.04764
Q9GZZ9	LPEGITVAY	1.13115	1.20466	1.3629	0.97076	0.868922	0.426763	0.709205	0.685535	0.899705	0.703797		2.48916	1.87568	-0.693362
B5MDF5	VWDTAGQEKF	0.170082	0.170984	0.175403	0.195906	0.164905	0.282098	0.598326	0.318658	0.669617	0.483544		2.48635	1.87456	1.42293
G3V5V3	KPVEDILTY	2.25205	2.37047	2.27621	3.09649	2.28753	1.15552	1.64017	1.47589	2.059	1.92152		2.48654	1.87456	-0.573801
Q15056	LPTEPPYTAY	0.606557	0.73057	0.878024	1.00292	0.732558	0.304702	0.503138	0.48218	0.610619	0.437975		2.48681	1.87456	-0.75643
H7C5L3	FPEEVIATI	0.946721	0.823834	1.01411	0.830409	0.570825	0.43038	0.600418	0.48847	0.613569	0.412658		2.48146	1.87016	-0.717592
A8MXP9	QASNILASF	0.260246	0.246114	0.274194	0.269006	0.247357	0.0994575	0.108787	0.0901468	0.174041	0.126582		2.47693	1.86611	-1.11442
Q00653	QPFGGGSHM	0.663934	0.974093	0.52621	1.08187	0.839323	0.327306	0.447699	0.287212	0.554572	0.427848		2.47442	1.86477	-0.998644
Q96JC1	RFDESMQVF	1.11885	0.562176	1.46976	1.14912	0.748414	0.249548	0.433054	0.253669	0.646018	0.334177		2.47497	1.86477	-1.39736
Q9NRZ9	YPIDPVTQEF	1.96107	1.63212	2.06653	1.21053	1.03383	0.41953	0.887029	0.926625	0.952802	0.749367		2.47413	1.86477	-1.0061
O95140	GDRIFFVSA	0.338115	0.466321	0.435484	0.163743	0.365751	0.0669078	0.0899582	0.119497	0.165192	0.159494		2.47274	1.86385	-1.55772
O15160	IPIHADPRLFEY	0.553279	0.505181	0.59879	0.397661	0.315011	0.124774	0.240586	0.280922	0.286136	0.220253		2.4716	1.8632	-1.03986
Q9NP77	NVYDFKTTY	0.94877	1.09585	1.07056	1.7924	1.10571	0.43038	0.675732	0.549266	0.814159	0.637975		2.46897	1.86105	-0.952396
P52597	GAAGVHFIY	1.16393	1.40415	1.21976	1.87427	1.29598	0.826401	1.00418	0.916143	0.943953	0.916456		2.46604	1.8586	-0.594821
A6NHR9	TAADSFEF	0.286885	0.331606	0.300403	0.435673	0.249471	0.0940325	0.171548	0.167715	0.0884956	0.174684		2.46505	1.85809	-1.20357
Q15181	SPFHDIPIY	1.28279	1.23834	1.34879	1.90351	1.27696	0.647378	1.07531	0.771488	1.0472	0.853165		2.46065	1.85466	-0.681989
Q9BUI4	ETLKRNVNK	3.11885	3.92746	3.81855	5.71053	3.50951	2.07595	2.66318	2.16352	2.84366	2.11139		2.461	1.85466	-0.760287
Q96C34	EPHYQPWSY	0.239754	0.253886	0.284274	0.289474	0.289641	0.0831826	0.169456	0.121593	0.147493	0.129114		2.45839	1.85287	-1.06008
P13674	FPEVGASVW	1.63525	0.968912	1.90323	0.795322	0.632135	0.184448	0.364017	0.226415	0.516224	0.174684		2.45774	1.8527	-2.01753
Q8N960	SESVPVIAA	0.807377	0.88601	0.810484	0.997076	0.926004	0.596745	0.575314	0.587002	0.817109	0.668354		2.45675	1.85266	-0.448307
Q13772	REVWLYEQV	0.704918	0.709845	0.731855	0.532164	0.591966	0.240506	0.460251	0.303983	0.548673	0.392405		2.45711	1.85266	-0.749243
C9JYJ0	TAYGIKAQR	0.559426	0.836788	0.818548	1.18421	0.890063	0.414105	0.531381	0.404612	0.504425	0.536709		2.45004	1.84643	-0.8429
Q8IUH3-3	VPFTEEQLF	0.889344	0.5	0.941532	0.47076	0.43129	0.128391	0.194561	0.222222	0.386431	0.139241		2.44752	1.84439	-1.59409
H3BRG5	FPSPNQITL	0.981557	1.07772	1.04234	1.26608	0.756871	0.538879	0.813808	0.626834	0.766962	0.564557		2.4446	1.84265	-0.630147
R4GMW8	QYVDFHNQL	0.696721	0.891192	0.820565	1.07895	0.94926	0.486438	0.629707	0.534591	0.755162	0.473418		2.44501	1.84265	-0.623756
Q03001	EAMQAAVQY	0.618852	0.738342	0.695565	0.935673	0.553911	0.38698	0.518828	0.415094	0.460177	0.41519		2.44435	1.84265	-0.689649
P62273	LYWSHPRKF	0.793033	0.678756	0.747984	1.12281	0.689218	0.368897	0.516736	0.362683	0.628319	0.293671		2.44163	1.84088	-0.893525
U3KQ07	AEVIQAFSA	0.731557	0.792746	0.709677	0.833333	0.754757	0.446655	0.650628	0.524109	0.628319	0.594937		2.44187	1.84088	-0.426105
O43809	YPLTNYTF	1.07992	0.955959	1.16129	0.540936	0.668076	0.309222	0.462343	0.419287	0.587021	0.291139		2.43929	1.83901	-1.09059
Q16829	NAFEHGGEFTY	0.696721	0.598446	0.743952	1.02047	0.640592	0.314647	0.481172	0.505241	0.439528	0.427848		2.43807	1.83826	-0.77094
A0A087WYJ0	HSKLFTDASSR	0.961066	1.20725	1.20161	1.91228	1.35307	0.603978	0.715481	0.679245	0.743363	0.934177		2.43636	1.83703	-0.851924
Q9Y573	EIGNMITSR	0.239754	0.290155	0.320565	0.400585	0.274841	0.121157	0.08159	0.0964361	0.185841	0.177215		2.4356	1.83673	-1.20424
O94826	KYMAEALLL	2.77459	2.51554	2.96976	3.14912	2.14799	1.28571	2.10251	1.70021	2.37463	1.56709		2.43285	1.83446	-0.586216
Q15029	QPVKVLGENY	0.829918	1.0285	0.832661	1.59357	0.976744	0.347197	0.552301	0.515723	0.619469	0.6		2.42959	1.83167	-0.99781
Q16695	MPKDIQLARR	1.97131	2.77202	2.63508	4.23684	2.61522	1.34177	1.69247	1.32075	1.73746	1.53418		2.42896	1.8315	-0.899865
F1T0I1	QPVTDPFAF	1.06148	0.647668	0.971774	0.578947	0.420719	0.106691	0.240586	0.144654	0.528024	0.103797		2.42541	1.82843	-1.71161
P04844	TALFVAATY	0.831967	0.911917	0.957661	1.17836	0.761099	0.513562	0.753138	0.66457	0.569322	0.605063		2.42245	1.82594	-0.57954
I3L2C7	KYLPALDEF	2.48975	1.99741	2.28427	1.76316	1.54545	0.717902	1.48326	1.54717	1.32153	0.782278		2.42194	1.8259	-0.784465
C9K0U5	NIKNSSVPR	0.782787	0.958549	1.06855	1.66959	1.06342	0.522604	0.721757	0.51153	0.522124	0.55443		2.41967	1.82409	-0.968593
Q13315	DPFPDHVVF	1.08402	1.09585	1.16129	1.15205	0.866808	0.484629	0.809623	0.643606	0.938053	0.767089		2.41861	1.8235	-0.55711
Q96SZ5	EAVRPGVLR	1.04303	1.43523	1.32056	1.91813	1.30233	0.699819	1.12552	0.746331	0.725664	0.863291		2.41685	1.8222	-0.754523
Q96Q15	YPHIFSTNF	0.45082	0.334197	0.449597	0.339181	0.300211	0.133816	0.219665	0.18239	0.265487	0.162025		2.40993	1.81576	-0.959945
Q9Y6H1	EPARPDITY	0.510246	0.601036	0.548387	0.888889	0.520085	0.307414	0.351464	0.333333	0.368732	0.346835		2.40509	1.81185	-0.845479
Q9NXR8	IYDLVDRHL	1.01434	0.88601	1.52016	1.58772	0.915433	0.446655	0.644351	0.484277	0.879056	0.470886		2.40533	1.81185	-1.01794
P08133	LDIITSRSNRQR	1.17623	1.46373	1.29032	1.99415	1.48837	0.862568	1.05021	0.922432	0.970501	1.06582		2.40442	1.81164	-0.605644
Q13438	HPSLQPEEY	1.15779	1.39119	1.24798	1.95906	1.30867	0.716094	0.843096	0.922432	1.05015	0.886076		2.40301	1.8107	-0.677284
Q9UGP8	FPAPGKPGNYQY	0.647541	0.572539	0.576613	1.00877	0.649049	0.314647	0.495816	0.322851	0.321534	0.382278		2.40158	1.80973	-0.911031
A0A087X1B3	LPDDISHGY	0.336066	0.375648	0.258065	0.298246	0.372093	0.0904159	0.119247	0.129979	0.265487	0.144304		2.39996	1.80904	-1.12993
O14497	KEIGGLTQV	0.918033	1.06736	1.00806	1.16959	1.11205	0.609403	0.901674	0.654088	0.855457	0.858228		2.40039	1.80904	-0.443568
A0A087WU65	ELLGINNNR	0.290984	0.406736	0.336694	0.564327	0.353066	0.15009	0.192469	0.146751	0.224189	0.194937		2.39891	1.80846	-1.10335
E9PD50	TPLPEEFEL	1.27869	1.03368	0.975806	0.517544	0.450317	0.0867993	0.309623	0.125786	0.528024	0.111392		2.39444	1.80444	-1.87337
Q66K14	MPEGEKLVNYY	0.272541	0.225389	0.272177	0.321637	0.188161	0.079566	0.138075	0.0985325	0.129794	0.0683544		2.39219	1.80281	-1.31529
A0A0G2JLD7	SPFDIADTSTAF	1.25615	0.805699	1.1129	0.845029	0.651163	0.240506	0.537657	0.513627	0.678466	0.382278		2.39189	1.80281	-0.989498
K7EJE1	FEARIALLP	1.11885	1.10104	0.993952	0.134503	0.824524	0.122966	0.221757	0.184486	0.333333	0.0860759		2.38973	1.80111	-2.13714
G3V2M4	QAVGGGLLY	0.856557	1.22539	0.927419	1.76901	1.0592	0.444846	0.57113	0.639413	0.690265	0.592405		2.38813	1.79998	-0.990504
F8WEF8	EIMEVAKER	0.717213	0.702073	0.830645	1.19591	0.775899	0.381555	0.604603	0.322851	0.563422	0.473418		2.38603	1.79834	-0.847727
O75083	IWDVSVNSV	1.2377	0.619171	1.29032	0.415205	0.46723	0.0813743	0.179916	0.0880503	0.274336	0.0853537		2.38396	1.79672	-2.50673
P31939	ESKDTSLETR	0.717213	0.987047	0.951613	1.50877	0.983087	0.459313	0.690377	0.513627	0.486726	0.61519		2.38175	1.79498	-0.896536
Q08AF3	LPESTHVEF	1.05328	1.30311	1.12097	1.59357	1.21987	0.636528	0.92887	0.84696	1.0295	0.832911		2.38013	1.79473	-0.557396
P62829	GEMKGSAIT	3.18238	3.62953	2.95968	0.722222	2.89218	0.669078	1.23849	0.805031	1.17994	0.756962		2.38026	1.79473	-1.52557
P17152	TPLALPLDY	2.10041	1.66839	2.34476	1.42398	0.966173	0.495479	0.939331	0.660377	1.17699	0.564557		2.38087	1.79473	-1.14821
P19474	VPLEEAAQEY	0.770492	0.800518	0.72379	1.06433	0.714588	0.309222	0.646444	0.534591	0.563422	0.44557		2.37893	1.79398	-0.704851
Q5JXR6	KFDDIRIYF	1.80943	0.88342	2.10282	1.0614	0.818182	0.211573	0.709205	0.21174	0.542773	0.263291		2.37809	1.7936	-1.78382
Q6P2Q9	FPNIVIKGSEL	1.08402	0.984456	1.22581	1.30409	0.818182	0.390597	0.807531	0.746331	0.811209	0.587342		2.37564	1.79161	-0.696227
J3KNN5	EMKFPAAILR	0.547131	0.777202	0.679435	0.877193	0.636364	0.35443	0.460251	0.42348	0.572271	0.420253		2.37364	1.79052	-0.656991
Q9BWT1	ESFPGSFRGR	0.5	0.650259	0.560484	0.836257	0.646934	0.345389	0.495816	0.316562	0.412979	0.374684		2.37402	1.79052	-0.715246
Q9NU22	LPVEGGKGGEF	0.588115	0.84715	0.727823	1.28363	0.693446	0.334539	0.445607	0.352201	0.380531	0.463291		2.37318	1.79051	-1.06698
A0A087X253	NINLIVQKR	0.272541	0.417098	0.294355	0.403509	0.289641	0.112116	0.121339	0.111111	0.238938	0.18481		2.37144	1.78968	-1.12624
O15054	EPNPGIPGADHY	0.47541	0.642487	0.576613	0.637427	0.630021	0.23689	0.483264	0.389937	0.439528	0.318987		2.3718	1.78968	-0.664589
P49736	DTQKFSVMR	1.24385	1.60881	1.68347	2.26316	1.40381	0.801085	1.23431	0.985325	0.952802	1.03544		2.36913	1.78782	-0.711655
G3V5V3	DYMKTTSNF	0.797131	0.932642	0.929435	1.32749	0.704017	0.37613	0.638075	0.522013	0.610619	0.511392		2.36699	1.78651	-0.819341
A0A0C4DG89	EYSEAAITIR	0.151639	0.272021	0.211694	0.380117	0.270613	0.0705244	0.0711297	0.0880503	0.112094	-0.0372416		2.36691	1.78651	-2.0782
Q6PIY7	GYIERPQLI	1.07377	1.26166	1.06048	1.75731	1.27484	0.616637	0.960251	0.742138	0.873156	0.83038		2.36565	1.7857	-0.67627
Q9H583	MPTIQITAL	1.58299	1.51166	1.78327	1.52193	0.900634	0.603978	0.887029	0.602725	1.25221	0.675949		2.36471	1.78521	-0.860116
P57740	IPRTPSSFR	0.436475	0.419689	0.467742	0.760234	0.505285	0.233273	0.320084	0.226415	0.300885	0.263291		2.3618	1.78275	-0.946155
Q9NR09	TAIENATVAF	0.483607	0.53886	0.491935	0.795322	0.450317	0.265823	0.320084	0.247379	0.241888	0.389873		2.36084	1.78254	-0.913742
P15104	FPGPQGPYY	0.420082	0.367876	0.431452	0.362573	0.319239	0.173599	0.23431	0.129979	0.315634	0.144304		2.36069	1.78254	-0.930067
Q9Y6K5	TVLELVTQY	1.32582	1.1943	1.33468	1.18713	0.750529	0.502712	0.759414	0.687631	0.964602	0.567089		2.35832	1.78062	-0.734489
Q92628	EYFVPLSR	0.502049	0.733161	0.548387	0.953216	0.541226	0.240506	0.355649	0.280922	0.365782	0.41519		2.3563	1.77905	-0.983347
Q9Y4P1	EILSDVASR	0.719262	0.787565	0.868952	1.22515	0.754757	0.520796	0.577406	0.48847	0.566372	0.534177		2.35505	1.7787	-0.696784
P11142	GILNVSAVDKSTG	0.428279	0.57772	0.469758	0.719298	0.562368	0.265823	0.403766	0.312369	0.265487	0.372152		2.35529	1.7787	-0.767687
P42166	TPFKGGTLF	1.1127	1.4171	1.1875	1.83333	1.29175	0.614828	0.947699	0.72956	1.0944	0.855696		2.35437	1.77846	-0.689695
Q13409	FPVGDVNNF	1.14754	1.37306	1.34677	1.95614	1.16702	0.78481	0.933054	0.888889	0.949853	0.873418		2.35235	1.77733	-0.658088
P62750	KEAPAPPKA	3.33607	4.0544	1.75806	1.04971	2.0148	0.285714	0.853556	0.429769	0.882006	0.420253		2.35271	1.77733	-2.08865
I3L1V1	FPSPGPVAL	0.928279	1.24093	1.07258	1.61988	0.911205	0.470163	0.853556	0.603774	0.693215	0.670886		2.35127	1.7767	-0.810505
Q6P1K2	ESVPPGTTISR	0.204918	0.266839	0.284274	0.380117	0.287526	0.108499	0.154812	0.119497	0.117994	0.141772		2.34804	1.77481	-1.14769
P31939	ESKDTSLETRR	0.879098	1.06477	1.06653	1.46784	0.959831	0.670886	0.872385	0.647799	0.634218	0.683544		2.3483	1.77481	-0.632102
P37268	HYSPIYLSF	1.23975	0.782383	1.18145	0.459064	0.684989	0.186257	0.391213	0.337526	0.442478	0.344304		2.34834	1.77481	-1.35319
Q6P0Q8	EEFYHLLEA	0.686475	0.779793	0.8125	1.07018	0.640592	0.352622	0.493724	0.509434	0.533923	0.579747		2.34617	1.77427	-0.692031
Q92734	YTQPGPGYR	0.235656	0.349741	0.247984	0.479532	0.353066	0.0470163	0.0962343	0.159263	0.154866	0.176249		2.34643	1.77427	-1.39466
Q96MG7	ETEAWDFLR	0.682377	0.502591	0.784274	0.622807	0.450317	0.235081	0.349372	0.348008	0.480826	0.222785		2.34686	1.77427	-0.894957
O43660	HPYPPGPGVAL	0.288934	0.316062	0.372984	0.637427	0.361522	0.151899	0.190377	0.0796646	0.165192	0.151899		2.3433	1.77185	-1.41956
P52333	AEFPGLPEAL	0.596311	0.42487	0.516129	0.173629	0.181818	0.0361664	0.0899582	0.0524109	0.106195	0.0366469		2.3407	1.77009	-2.55815
P67809	ETQGQQPPQRRYR	0.319672	0.440415	1.55847	0.807018	1.06554	0.084991	0.106695	0.0825987	0.0707965	0.0987342		2.33978	1.77009	-3.2393
E7EVX8	GEKSGLMST	0.69877	0.935233	1.10685	0.403509	0.866808	0.38698	0.269874	0.27673	0.389381	0.503797		2.34052	1.77009	-1.13474
H0Y9T3	VPLEEVVQEY	0.657787	0.411917	0.764113	0.385965	0.334038	0.139241	0.257322	0.209644	0.218289	0.16962		2.34019	1.77009	-1.36117
Q92878	VYSQFITQL	2.33402	2.11399	2.47984	1.04386	1.32135	0.462929	1.02929	0.9413	1.10029	0.518987		2.33704	1.76779	-1.19723
Q13561	LPEDDQAEF	0.735656	1.00259	1.02419	1.60234	1.00634	0.439421	0.640167	0.477987	0.690265	0.572152		2.33475	1.76594	-0.929532
Q14240	KETQALVLA	2.60246	3.1399	2.67339	3.91228	2.95772	1.79928	2.42259	1.7652	2.44248	2.23797		2.33362	1.76557	-0.518961
P13612	FPEPNPRVIEL	0.493852	0.556995	0.457661	0.47076	0.215645	0.112116	0.253138	0.243187	0.218289	0.131646		2.3335	1.76557	-1.1955
P14316	YPLQISPVSSY	0.965164	0.821244	1.08468	0.666667	0.613108	0.186257	0.520921	0.477987	0.619469	0.318987		2.33267	1.76518	-0.966884
P04792	SPAVAAPAY	1.3668	1.45337	1.5625	2.46491	1.39535	0.904159	1.08996	0.781971	0.949853	0.959494		2.33055	1.76349	-0.814975
P28066	SPEGRLFQVEY	0.227459	0.331606	0.284274	0.172515	0.196617	0.0524412	0.123431	0.0754717	0.0766962	0.0886076		2.32937	1.76307	-1.54105
O95298	TYGEIFEKF	1.1127	1.07513	1.28427	1.37135	0.881607	0.479204	0.951883	0.796646	0.811209	0.673418		2.32899	1.76307	-0.624954
A0A087WUC6	KYVENFGLI	2.26639	2.57772	2.22984	1.97953	2.19027	1.02351	1.91004	1.587	1.9823	1.23544		2.3288	1.76307	-0.539037
P00374	FPEIDLEKY	1.20287	0.971503	1.15323	0.695906	0.712474	0.305606	0.650628	0.658281	0.548673	0.296203		2.32627	1.76097	-0.945362
P08574	HSMDFVAYR	0.464139	0.582902	0.580645	0.881579	0.476744	0.293852	0.373431	0.281971	0.346608	0.275949		2.32298	1.75855	-0.925791
Q2TAL8	IPQGQQQSY	0.211066	0.279793	0.274194	0.318713	0.22833	0.0614828	0.104603	0.0985325	0.182891	0.108861		2.32313	1.75855	-1.23776
Q5JWU1	YYLTHGLYL	0.895492	0.740933	0.933468	0.745614	0.443975	0.25859	0.504184	0.505241	0.39528	0.38481		2.32024	1.75624	-0.876244
S4R3Q6	TYPDVNNSI	0.641393	0.896373	0.766129	1.13158	0.849894	0.439421	0.679916	0.45283	0.587021	0.481013		2.31886	1.7553	-0.698772
E5RGR3	RPAPVEVSY	0.852459	0.984456	0.96371	1.4386	1.01903	0.520796	0.633891	0.572327	0.831858	0.721519		2.31814	1.75502	-0.680714
Q8WVV9	SVSPVVHVR	1.1168	1.32642	1.29637	2.27485	1.51586	0.688969	0.610879	0.660377	0.970501	0.982278		2.31581	1.75312	-0.944432
Q15800	APFGMEAEY	0.735656	0.932642	0.627016	1.25439	0.769556	0.367089	0.497908	0.507338	0.578171	0.346835		2.31416	1.75234	-0.910818
O43683	NPWDDKLIF	1.26639	0.717617	1.3125	0.502924	0.420719	0.104882	0.301255	0.157233	0.327434	0.0759494		2.31447	1.75234	-2.12608
P62993	QPTYVQALF	3.66803	3.49482	3.71573	3.69591	2.27273	1.44304	2	1.38784	3.17404	1.86076		2.31195	1.75102	-0.772019
P52948-5	GINPHVLQI	0.645492	0.751295	0.796371	1.30117	0.792812	0.314647	0.476987	0.400419	0.533923	0.496203		2.31149	1.75102	-0.94804
H0Y2Y8	SPQPPSFTY	0.532787	0.725389	0.596774	1.42105	0.649049	0.224231	0.144351	0.257862	0.250737	0.296203		2.31184	1.75102	-1.74204
Q9Y520	TEIGTMISV	1.51639	1.68394	1.27016	0.216374	0.968288	0.179024	0.384937	0.24109	0.330383	0.2		2.31112	1.75102	-2.08226
Q709C8	TYISWKEEL	1.43443	1.15026	1.50806	0.885965	0.807611	0.414105	0.76569	0.578616	0.837758	0.349367		2.30908	1.74942	-0.974117
Q16520	TPSPPEVVY	1.37295	1.51554	1.47581	2.34795	1.50951	0.820976	1.31381	0.903564	0.99115	0.911392		2.30863	1.7494	-0.734678
P36956	FVYGEPVTR	0.387295	0.572539	0.510081	0.888889	0.534884	0.224231	0.282427	0.264151	0.342183	0.255696		2.30815	1.74935	-1.08012
P30504	RYFSTSVSW	0.795082	0.779793	1.13105	0.783626	0.44186	0.24774	0.376569	0.268344	0.59292	0.306329		2.30746	1.74908	-1.13355
Q92556	EPSNYDFVY	0.723361	0.740933	0.721774	0.78655	0.486258	0.332731	0.541841	0.48847	0.469027	0.432911		2.30701	1.74907	-0.610805
B5MDF5	MPALAPPEVVM	3.11066	3.06736	3.33266	2.92982	1.92178	1.31646	2.09414	1.91195	2.33333	1.77975		2.30653	1.74901	-0.606094
Q9UNZ2	RISDIRLFI	0.297131	0.393782	0.375	0.497076	0.344609	0.104882	0.238494	0.165618	0.19174	0.270886		2.30605	1.74897	-0.973292
H0YJA2	SSRPSIEIYR	0.409836	0.536269	0.397177	0.652047	0.570825	0.309222	0.288703	0.243187	0.271386	0.38481		2.30504	1.74881	-0.777236
O00472	EFIDPLMNK	0.436475	0.417098	0.469758	0.795322	0.458774	0.188065	0.25523	0.272537	0.286136	0.248101		2.30525	1.74881	-1.04392
P62906	IPHMDIEAL	0.764344	0.952073	0.765121	1.21199	0.776956	0.428571	0.605649	0.562893	0.641593	0.579747		2.30455	1.74874	-0.665527
Q9Y2H1	TYKRFEGLTQR	0.815574	0.955959	0.877016	1.51462	0.993658	0.461121	0.736402	0.473795	0.628319	0.579747		2.30258	1.7472	-0.840724
P43005	SATLPVTFR	0.215164	0.181347	0.260081	0.453216	0.281184	0.0506329	0.117155	0.0419287	0.0589971	0.113924		2.30078	1.74583	-1.86206
J3QLR8	ETVGSIFSR	0.885246	0.901554	0.875	1.27485	0.917548	0.593128	0.738494	0.582809	0.740413	0.706329		2.29964	1.74511	-0.530269
H0Y7W6	EVEGRLPAR	1.22131	1.67358	1.54839	2.71053	1.85835	0.788427	0.968619	0.746331	0.955752	1.22278		2.29856	1.74446	-0.944773
Q96QE3	VYNAVSTSF	0.704918	0.722798	0.790323	1.0614	0.828753	0.466546	0.562762	0.48847	0.687316	0.549367		2.29459	1.7415	-0.576735
Q86V97	VYNPVRAEW	0.411885	0.448187	0.504032	0.608187	0.397463	0.245931	0.332636	0.272537	0.348083	0.212658		2.29438	1.7415	-0.747156
J3KR23	LPMGTYQAF	0.444672	0.492228	0.631048	0.476608	0.437632	0.133816	0.313808	0.27673	0.415929	0.207595		2.29433	1.7415	-0.880924
Q15006	KYFAQALKL	0.971311	0.914508	0.691532	0.371345	0.841438	0.238698	0.514644	0.27044	0.451327	0.24557		2.29241	1.74001	-1.13927
P55081	EEFQFIKKA	0.518443	0.512953	0.558468	0.532164	0.591966	0.227848	0.456067	0.381551	0.359882	0.4		2.2911	1.73912	-0.572245
E9PIE4	AYLVNTYAL	0.784836	0.875648	1.04637	1.14327	0.676533	0.424955	0.594142	0.454927	0.749263	0.534177		2.28959	1.73846	-0.715106
Q8NC51	ETQPPVALK	1.91393	2.26943	2.01008	3.83918	2.24736	1.06148	1.33264	1.15933	1.60177	1.17468		2.2899	1.73846	-0.956054
Q9UPN7	APFDKTANITF	0.264344	0.42228	0.298387	0.216374	0.308668	-0.0198543	0.133891	0.142558	0.165192	0.116456		2.28766	1.73695	-1.48827
Q14318	EYSEAIPILR	0.653689	0.963731	0.889113	1.46199	0.862579	0.412297	0.556485	0.51782	0.495575	0.55443		2.28637	1.73608	-0.929451
P50570	DFLPRGSGIVTR	0.25	0.334197	0.393145	0.578947	0.350951	0.135624	0.156904	0.119497	0.221239	0.172152		2.28253	1.733	-1.24368
A0A1B0GVS3	HAVPIYEGF	0.690574	0.88342	0.733871	0.859649	0.87315	0.44123	0.661088	0.641509	0.648968	0.448101		2.28244	1.733	-0.508246
D6RDA9	FPQQGQISL	1.74385	1.96632	1.77419	2.90936	1.91966	0.84991	1.36402	1.1153	1.63127	1.23797		2.28182	1.73279	-0.734533
P46379	SAVDVHINM	0.42418	0.569948	0.46371	0.745614	0.486258	0.300181	0.305439	0.343816	0.327434	0.306329		2.28087	1.73227	-0.764609
H0Y714	ELKLVFPGAQR	0.32377	0.380829	0.375	0.561404	0.321353	0.153707	0.205021	0.251572	0.20059	0.192405		2.27522	1.72707	-0.967841
F5GYX3	AYDDKIYYF	1.32172	0.634715	1.37903	1.09357	0.769556	0.43038	0.661088	0.377358	0.648968	0.453165		2.27483	1.72707	-1.01581
Q14258	DEFEFLEKA	1.20082	1.23316	0.947581	0.251462	0.832981	0.242315	0.3159	0.377358	0.351032	0.23038		2.26728	1.71993	-1.55778
P13639	TPMFVVKAY	0.715164	0.751295	0.739919	0.926901	0.570825	0.423146	0.566946	0.469602	0.589971	0.437975		2.26593	1.719	-0.574347
A0A0U1RQC9	TYSPALNKMF	1.11168	1.12824	1.28327	1.7383	0.984144	0.508137	0.92364	0.675052	0.915929	0.692405		2.26507	1.71856	-0.749422
O60711	EMQAKVAVR	0.977459	1.17876	1.20565	1.91813	1.14376	0.55877	0.876569	0.628931	0.817109	0.696203		2.26285	1.71741	-0.844432
Q96BY2	IFKPPDPDNTF	0.430328	0.437824	0.324597	0.429825	0.344609	0.186257	0.236402	0.27044	0.268437	0.255696		2.26266	1.71741	-0.692527
Q8IZ07	TSWVPLVSR	0.44877	0.375648	0.449597	0.660819	0.473573	0.256781	0.349372	0.232704	0.286136	0.265823		2.26269	1.71741	-0.792147
J3QR61	MPSTPGFVGY	0.233607	0.220207	0.41129	0.280702	0.285412	0.034358	0.127615	0.119497	0.150442	0.134177		2.26161	1.71677	-1.33814
H3BP35	APVNIAVIKY	0.293033	0.42228	0.189516	0.210526	0.213531	0.0723253	0.0816717	0.0783865	0.119613	0.0556962		2.25824	1.71381	-1.70466
B5ME19	NAKALSTLR	0.696721	0.880829	0.802419	1.59357	1.04017	0.38698	0.60251	0.368973	0.587021	0.265823		2.25698	1.71297	-1.18098
P52756	VPDTSTYQY	0.706967	0.702073	0.754032	1.04971	0.737844	0.515371	0.483264	0.436059	0.628319	0.56962		2.2561	1.7125	-0.585574
H0YFK3	MVIQDITAM	0.684426	0.665803	0.697581	0.918129	0.606765	0.461121	0.554393	0.48218	0.492625	0.516456		2.25414	1.71096	-0.511183
O75376	YYEKQFPEI	1.18033	1.67617	1.33871	2.10234	1.37632	0.717902	1.1046	0.853249	1.0826	1.00506		2.24637	1.70402	-0.687957
O00767	FPYDYSASEY	1.34631	1.08031	1.31855	1.19883	0.801268	0.560579	0.803347	0.698113	0.9941	0.55443		2.24673	1.70402	-0.670148
Q5JSP0	IPMSDPQVL	0.525615	0.700777	0.535282	0.923977	0.561311	0.25859	0.375523	0.28826	0.343658	0.492405		2.2457	1.70376	-0.884798
Q16777	AEILELAGNAA	0.590164	0.73057	0.733871	0.628655	0.623679	0.459313	0.527197	0.459119	0.513274	0.544304		2.24461	1.70308	-0.401719
O60506	DYYGYDYHNYR	0.481557	0.393782	0.510081	0.380117	0.308668	0.124774	0.251046	0.257862	0.289086	0.212658		2.24197	1.70086	-0.869326
Q8IXI1	FPHLVHAEL	0.797131	0.930052	0.834677	1.22515	0.816068	0.468354	0.738494	0.563941	0.702065	0.458228		2.24061	1.69991	-0.651164
Q9H910	KEQEPMPTV	2.90984	3.27979	3.31452	2.0614	2.83932	1.63834	2.32636	1.77778	2.35693	2.01013		2.23825	1.69796	-0.510841
Q96B49	NVGDWLRGVYR	1.45287	0.935233	2.25806	0.865497	0.680761	0.22604	0.430962	0.392034	0.359882	0.124051		2.23683	1.69696	-2.01418
Q9Y4C2	EYRNQTNL	0.579918	0.738342	0.790323	0.818713	0.602537	0.385172	0.539749	0.48847	0.569322	0.448101		2.2334	1.69435	-0.538161
H7C196	KYLSVQGQLF	2.86066	2.61658	3.13105	3.31287	2.2537	1.3255	2.48536	1.95388	2.26549	1.70633		2.23351	1.69435	-0.541851
P53355	YPESTVGTLM	0.840164	0.781088	0.943548	1.05702	0.798097	0.38698	0.623431	0.508386	0.817109	0.575949		2.2318	1.69316	-0.60208
P61962	EVYDIAFSR	0.723361	0.84456	0.881048	1.28947	0.837209	0.477396	0.600418	0.668763	0.60472	0.458228		2.22836	1.69177	-0.703651
F8WJN3	EFEEIMNRNR	0.444672	0.676166	0.691532	0.98538	0.653277	0.35443	0.403766	0.293501	0.480826	0.351899		2.22915	1.69177	-0.872904
Q07617	MAYETLEQY	0.598361	0.759067	0.834677	0.852339	0.604651	0.386076	0.535565	0.573375	0.536873	0.429114		2.22858	1.69177	-0.568293
Q9Y520	HEQFIPIAA	0.92418	1.21762	1.18347	1.23684	1.18816	0.777577	0.953975	0.75891	1.0472	0.820253		2.22918	1.69177	-0.399992
Q13045	VPFESEDNQGIVY	0.852459	0.818653	1.00605	0.883041	0.4926	0.37613	0.617155	0.522013	0.507375	0.4		2.22899	1.69177	-0.74232
P13747	SEALALTQTWA	0.981557	0.860104	1.0746	0.154971	0.437632	0.0940325	0.196653	0.0943396	0.185841	0.0835443		2.22735	1.69117	-2.42274
Q86VN1	ETLVIQQR	0.206967	0.217617	0.258065	0.336257	0.213531	0.084991	0.117155	0.0859539	0.115044	0.121519		2.22657	1.6908	-1.23205
P42229	FPIEVRHYL	1.05123	1.22021	1.17339	1.65497	1.00846	0.609403	0.964435	0.880503	0.79351	0.711392		2.22604	1.69071	-0.625534
Q99614	FVQNPNNNR	0.561475	0.720207	0.522177	0.824561	0.56871	0.323689	0.506276	0.343816	0.433628	0.394937		2.22567	1.69071	-0.675087
Q9NYV4	TVIKPLVEY	1.56148	1.54145	1.34677	2.30409	1.58774	0.896926	1.21967	1.05241	1.27139	1.02785		2.22393	1.69032	-0.609237
Q92922	NPVMSTVAF	1.1209	1.29534	1.5	1.64035	1.09302	0.719711	1.01046	0.836478	1.05015	0.997468		2.22424	1.69032	-0.527169
Q9P2J3	TELELFKAA	1.22951	1.25648	1.03629	0.587719	1.03594	0.470163	0.617155	0.513627	0.820059	0.503797		2.22366	1.69032	-0.815095
P19387	KWNPTAGVAF	3.78484	3.97927	4.70968	3.62573	3.73784	1.94394	3.61715	2.60377	3.40118	2.48101		2.22443	1.69032	-0.497952
H9KV28	NPVSWVQTF	1.11475	0.702073	1.41129	0.494152	0.350951	0.0705244	0.182008	0.129979	0.339233	0.103797		2.21838	1.68545	-2.30276
Q96GM8	FPAGIYDTKY	0.563525	0.554404	0.455645	0.77193	0.613108	0.347197	0.426778	0.440252	0.362832	0.296203		2.21776	1.68524	-0.659368
O43684	RYPTSIASLAF	3.22131	3.19948	2.9496	1.44737	1.89852	0.712477	1.61715	1.50943	1.50147	0.898734		2.21698	1.68486	-1.02723
F5GY88	MPFTTVSEL	0.928279	1.00518	1.05645	1.04094	0.752643	0.584087	0.811715	0.681342	0.79646	0.660759		2.21523	1.68351	-0.436613
Q16842	TYAPVKSFL	2.06967	2.40415	2.14919	3.50292	2.48837	1.32369	1.95188	1.51572	1.85251	1.47342		2.2137	1.68279	-0.636003
V9GY27	MFDIVGTHL	1.10041	0.805699	1.81855	0.739766	0.636364	0.21519	0.324268	0.264151	0.348083	0.465823		2.21404	1.68279	-1.65694
Q9H0U6	EFWHRLRVIR	0.651639	0.686528	0.915323	1.09942	0.623679	0.377939	0.516736	0.27673	0.619469	0.351899		2.21286	1.68269	-0.892051
A0A0C4DG63	EYGRILTRL	0.19877	0.212435	0.177419	0.312865	0.264271	0.074141	0.0983264	0.0796646	0.115044	0.0936709		2.21251	1.68269	-1.33891
Q96S59	ELASIKNRQR	0.680328	0.624352	0.675403	0.783626	0.750529	0.417722	0.525105	0.465409	0.637168	0.534177		2.21217	1.68269	-0.446075
F8VXU5	IPWGDMASL	0.432377	0.235751	0.425403	0.333333	0.150106	0.0379747	0.123431	0.0691824	0.174041	0.0683544		2.21181	1.68269	-1.73729
Q86XE2	QYLGLDGFVER	0.493852	0.569948	0.846774	0.666667	0.40592	0.254973	0.263598	0.343816	0.430678	0.258228		2.21158	1.68269	-0.943371
H0YBA0	AEIQGVIDA	2.14549	2.43264	1.96573	1.12865	1.61734	0.873418	1.21548	0.964361	1.35693	1.04304		2.20812	1.6797	-0.768545
Q9UHL4	AYDTVRWEF	0.719262	0.318653	0.935484	0.377193	0.276956	0.0596745	0.156904	0.0901468	0.100295	0.101266		2.20779	1.6797	-2.37
H7C1I7	NYQNVVHKL	0.733607	0.873057	0.762097	1.32749	0.849894	0.546112	0.527197	0.494759	0.657817	0.453165		2.20683	1.67913	-0.762921
J3KNN7	VYVERAEVL	0.536885	0.61399	0.485887	0.587719	0.503171	0.303797	0.470711	0.249476	0.430678	0.329114		2.20374	1.67645	-0.612725
E5RIM3	DPFTGNSAY	0.352459	0.378238	0.314516	0.488304	0.249471	0.110307	0.209205	0.165618	0.20649	0.197468		2.20318	1.67628	-1.0039
O75083	LAWLDEHTL	0.461066	0.323834	0.534274	0.450292	0.298097	0.173599	0.253138	0.209644	0.280236	0.197468		2.20186	1.67577	-0.892073
O75626	YPYPGELTMM	0.940574	0.669257	1.01142	0.707602	0.547569	0.283303	0.48954	0.461216	0.589971	0.353586		2.20188	1.67577	-0.831978
O95071	FYTAIAQAF	0.354508	0.217617	0.316532	0.166667	0.207188	0.0560579	0.10251	0.12369	0.0973451	0.0556962		2.20012	1.67442	-1.53622
P17812	HPFFVGVQY	1.94262	2.05699	1.9375	2.63743	1.54968	1.07414	1.61506	1.36478	1.59292	1.23544		2.19834	1.67324	-0.556839
Q92575	EDLNIRVER	0.913934	0.930052	0.969758	1.53801	1.0296	0.537071	0.587866	0.555556	0.849558	0.718987		2.19791	1.67324	-0.727957
P50990	EVISKLYAV	0.67418	0.743523	0.782258	1.26316	0.729387	0.390597	0.525105	0.477987	0.548673	0.405063		2.19774	1.67324	-0.836734
P40227	EVNSGFFYK	0.514344	0.746114	0.860887	1.18713	0.701903	0.345389	0.462343	0.36478	0.528024	0.405063		2.19589	1.67178	-0.929509
Q9HB58	REYPNLVTI	1.04303	1.1943	0.9375	1.42398	1.08457	0.755877	0.866109	0.834382	0.911504	0.84557		2.19534	1.67163	-0.431749
P46940	DIYDRKNMPR	0.842213	0.987047	0.927419	1.16959	0.811839	0.571429	0.730126	0.601677	0.79351	0.721519		2.19416	1.67085	-0.471049
P35573	EFFQVDVNK	0.696721	0.761658	0.66129	1.10234	0.837209	0.428571	0.527197	0.389937	0.60767	0.592405		2.19144	1.66892	-0.673094
Q8NAP3	ISSHVLEL	0.319672	0.277202	0.324597	0.359649	0.344609	0.169982	0.219665	0.136268	0.238938	0.18481		2.19175	1.66892	-0.775598
P46013	QPLEDLASF	1.21107	0.906736	1.125	1.04678	0.638478	0.473779	0.675732	0.597484	0.79351	0.412658		2.18717	1.66505	-0.738759
Q9BZZ5-2	FNYERSLQGK	0.387295	0.468912	0.550403	1.00585	0.579281	0.330922	0.0439331	0.0922432	0.13742	0.359494		2.18613	1.6644	-1.63386
O75534	EFSVILNQR	0.879098	1.00259	1.0504	1.59649	1.074	0.63472	0.8159	0.70021	0.654867	0.729114		2.18471	1.66337	-0.664458
Q92667	EVPKHLVGR	0.635246	0.893782	0.945565	1.24269	0.818182	0.41953	0.6841	0.561845	0.486726	0.6		2.17492	1.65398	-0.720665
H3BQQ2	DYAYLREHF	1.31967	1.95078	1.71976	2.49708	1.7315	0.867993	1.28033	1.16352	1.44543	1.07595		2.17281	1.65265	-0.660282
E9PCY7	SDFQSNIA	0.856557	1.23575	0.887097	0.204678	0.987315	0.206148	0.290795	0.236897	0.421829	0.24557		2.17282	1.65265	-1.57383
Q9Y490	SEAKPAAVAA	2.5	2.96114	2.50806	1.77778	2.53488	1.36347	2.08368	1.53459	1.98525	1.6481		2.17188	1.65212	-0.511591
Q9ULM3	MPVNKVVQSF	0.286885	0.360104	0.479839	0.567251	0.338266	0.155515	0.200837	0.226415	0.20649	0.243038		2.16785	1.64848	-0.97729
Q02223	TEIEKSISA	1.81557	2.40674	2.03226	0.897661	1.95772	0.641953	1.23222	0.953878	1.16519	0.870886		2.16715	1.64818	-0.905262
P51451	EPIYIVTEY	2.30738	2.53627	2.51613	2.44737	1.49049	1.0651	1.78033	1.48428	1.80531	1.44051		2.16591	1.64732	-0.576602
P14625	YEVIYLTEP	2.46721	2.06736	2.17339	0.540936	1.50106	0.388788	0.83682	0.689727	0.834808	0.549367		2.16497	1.64677	-1.40702
Q00653	ELAERLGLR	1.3627	1.45337	1.6129	2.54094	1.52008	0.942134	1.04603	0.781971	1.06195	1.15696		2.16336	1.64591	-0.767002
P67870	EMLYGLIHAR	0.295082	0.284974	0.379032	0.292398	0.323467	0.0958409	0.261506	0.165618	0.144543	0.15443		2.16332	1.64591	-0.938206
C9JBF1	VPMRPGILVQR	0.432377	0.42487	0.528226	0.766082	0.581395	0.25859	0.376569	0.266247	0.348083	0.313924		2.16239	1.64537	-0.805761
P40227	LYISEGLHPR	0.706967	0.891192	0.959677	1.31871	0.786469	0.540687	0.51046	0.450734	0.637168	0.681013		2.16057	1.64394	-0.725537
P12074	FPWGDGNHTL	0.532787	0.673575	0.554435	0.596491	0.401691	0.177215	0.372385	0.232704	0.460177	0.336709		2.15934	1.6431	-0.80495
Q07000	EPHFIAVGY	1.56762	1.93005	1.36694	1.5848	1.59831	0.969259	1.28661	1.00419	1.52802	1.03038		2.15664	1.64118	-0.46794
A0A0B4J1V8	AANPHSFVF	1.52869	2.15026	1.82863	1.86842	1.75053	1.07414	1.60879	1.31656	1.59882	1.22025		2.15691	1.64118	-0.420598
O75489	EPVELAQEF	0.75	0.764249	0.764113	1.19298	0.782241	0.439421	0.629707	0.492662	0.619469	0.534177		2.15197	1.63729	-0.647495
A0A0A0MTH9	QAAELIDSEF	0.967213	0.984456	1.08065	1.07895	0.909091	0.479204	0.769874	0.823899	0.817109	0.840506		2.15222	1.63729	-0.428383
A0A140T9R1	EAFAIGARAR	0.729508	1.03109	0.941532	1.26316	0.896406	0.661844	0.761506	0.555556	0.654867	0.683544		2.15103	1.63674	-0.551441
Q15021	DVNSFVRSR	0.321721	0.507772	0.451613	0.502924	0.391121	0.25859	0.297071	0.247379	0.303835	0.268354		2.14952	1.63562	-0.661443
Q15008	RYSVFFQSL	1.20082	1.31088	1.51411	0.751462	0.953488	0.339964	0.878661	0.624738	0.769912	0.562025		2.14866	1.63514	-0.851835
Q92545	EPLQVVEMY	0.243852	0.360104	0.270161	0.45614	0.283298	0.124774	0.221757	0.129979	0.165192	0.0734177		2.14574	1.6326	-1.17399
P61978	QPYDPNFYDETY	0.557377	0.629534	0.667339	0.725146	0.465116	0.287523	0.414226	0.36478	0.536873	0.339241		2.1449	1.63215	-0.648191
O75530	NAIKESYDY	1.96516	2.54663	2.23387	3.96199	2.40381	1.29295	1.75732	1.28931	1.68732	1.51646		2.14449	1.63213	-0.797551
O95931	TANSITVTF	1.07582	1.24611	1.07863	1.17544	0.82241	0.678119	0.841004	0.737945	0.967552	0.668354		2.14336	1.63139	-0.471662
Q92508	LPTEISQSL	1.02049	1.07772	1.08266	1.56725	0.961945	0.670886	0.855649	0.631027	0.932153	0.605063		2.14024	1.62866	-0.62802
O00159	EAAFIENLR	0.336066	0.419689	0.379032	0.54386	0.433404	0.213382	0.309623	0.186583	0.294985	0.255696		2.13871	1.62751	-0.744912
G3V3A4	FPEIHVAQY	1.29303	1.35233	1.34476	1.67836	1.30444	0.768535	1.2636	0.9413	1.16519	1.03038		2.13779	1.62697	-0.431877
Q00653	SPTDVHKQY	1.83402	2.2487	1.98387	3.43275	2.36575	1.13201	1.59623	1.14046	1.66077	1.63544		2.13322	1.62279	-0.727702
P53618	AEFEWENKV	0.518443	0.533679	0.379032	0.209464	0.414376	0.104882	0.276151	0.205451	0.20354	0.0658228		2.1317	1.62166	-1.26371
P04406	ALQNIIPASTGAAK	0.653689	0.740933	0.566532	1.0117	0.663848	0.388788	0.387029	0.379455	0.486726	0.577215		2.1308	1.62152	-0.71258
O43674	AEIPEGYVP	1.24385	1.72021	1.23589	0.631579	1.34461	0.475588	0.690377	0.647799	0.896755	0.521519		2.13104	1.62152	-0.93426
Q9NQZ5	ISAKPLEM	0.806352	0.878238	0.922379	1.43421	0.857294	0.442134	0.6841	0.548218	0.690265	0.565823		2.12729	1.61913	-0.741166
H3BQ73	EARAGTPVMR	0.401639	0.409326	0.530242	0.570175	0.418605	0.256781	0.341004	0.176101	0.356932	0.283544		2.12726	1.61913	-0.720171
Q5T6L9-3	KINQLPLFL	0.827869	0.42228	0.731855	0.526316	0.274841	0.148282	0.158996	0.0524109	0.421829	0.103797		2.12785	1.61913	-1.65246
B1AKE8	EYFPEIIER	0.211066	0.300518	0.362903	0.409357	0.264271	0.135624	0.135983	0.169811	0.171091	0.15443		2.12572	1.61798	-1.01333
Q9Y6Q9	FVSENVTQY	0.858607	0.92228	1.06653	1.61988	0.953488	0.490054	0.600418	0.505241	0.846608	0.602532		2.12407	1.61671	-0.832131
O14979	ASVDKVLEL	2.4918	2.89637	2.83266	3.60234	2.463	1.56781	2.50837	1.86373	2.34808	1.90127		2.12083	1.61384	-0.487571
Q9UJ83	QPLLIIGKGAAY	0.469262	0.551813	0.552419	0.669591	0.477801	0.377939	0.399582	0.320755	0.442478	0.329114		2.11883	1.61261	-0.541142
R4GMQ9	QPWEEIKTSY	1.78689	1.55181	1.90323	1.94152	1.15011	0.777577	1.341	1.09644	1.35398	0.837975		2.11908	1.61261	-0.62411
A0A075B7F8	VPTPIQPTF	1.19467	1.31865	1.24194	1.69298	1.11416	0.757685	1.15272	0.794549	0.99705	0.908861		2.11768	1.61184	-0.509188
Q14687	VEKPVGVAA	1.79508	2.34197	2.13508	0.994152	1.84144	0.851718	1.37029	1.01677	1.11799	0.997468		2.117	1.61154	-0.766407
H7BYT1	YPSEFATYL	1.1209	0.73057	1.14113	0.736842	0.520085	0.292948	0.445607	0.36478	0.654867	0.349367		2.11544	1.61036	-1.01172
O00151	MPFTASPASSTTA	0.265369	0.357513	0.565524	0.599415	0.371036	0.910488	0.502092	0.735849	1.07375	1.31646		2.10683	1.60213	1.07199
Q9HBU6	YGNKTELLV	2.43033	3.12176	2.66532	4.98538	2.76533	1.47016	1.89121	1.57233	2.09735	1.76203		2.10547	1.60115	-0.860755
Q86X76	QAGAEILTY	0.936475	1.25648	1.14113	1.85965	1.09514	0.667269	0.832636	0.595388	0.831858	0.8		2.10379	1.59985	-0.754727
Q53HC5	NVTGIVQVY	1.12295	1.54404	1.37097	1.89474	1.21353	0.641953	0.870293	0.924528	1.25664	0.850633		2.10328	1.59972	-0.653205
Q86T24	MPIITESF	0.340164	0.373057	0.328629	0.25731	0.300211	0.124774	0.169456	0.163522	0.262537	0.164557		2.1026	1.59942	-0.854007
A0A0G2JL52	QPLPLITDY	0.545082	0.647668	0.610887	0.570175	0.46723	0.218807	0.420502	0.190776	0.519174	0.318987		2.10089	1.59816	-0.768089
Q8IUX1	EIIEKNFDYLR	1.125	0.984456	1.23185	1.32164	0.926004	0.504521	1.01255	0.825996	0.79351	0.686076		2.10059	1.59816	-0.548003
Q12899	ELFPALRPR	0.686475	0.893782	0.883065	1.0848	0.938689	0.553345	0.74477	0.628931	0.725664	0.594937		2.09878	1.59673	-0.466294
Q13123	EYMNNKEALPK	0.254098	0.240933	0.324597	0.391813	0.369979	0.110307	0.202929	0.138365	0.159292	0.205063		2.0969	1.59523	-0.954656
Q08477	QEKPSEYIA	1.44057	1.59067	1.52218	1.75731	1.4482	0.748644	0.84728	1.0021	1.47198	1.3443		2.09635	1.59506	-0.519084
Q16584	EVIGIGGFGKVYR	0.454918	0.523316	0.435484	0.839181	0.651163	0.296564	0.382845	0.314465	0.359882	0.255696		2.09305	1.59213	-0.851502
P43005	LPVGATINM	0.395492	0.34715	0.430444	0.644737	0.475687	0.188065	0.300209	0.224319	0.29646	0.28481		2.09046	1.58992	-0.825872
P55060	KSQDNVIKV	0.844262	1.03109	1.01008	1.80702	1.00846	0.553345	0.748954	0.486373	0.672566	0.539241		2.08895	1.58953	-0.925998
H0YBZ2	LPMGALPQGPM	0.252049	0.393782	0.205645	0.576023	0.391121	0.141049	0.177824	0.0712788	0.150442	0.131646		2.08923	1.58953	-1.4358
P49792	SFDSALQSV	1.2541	0.816062	1.95968	1.34211	0.864693	0.347197	0.709205	0.337526	0.787611	0.627848		2.08938	1.58953	-1.15051
P57076	SPWADNTAL	1.23361	1.38083	1.59073	1.77193	1.01268	0.685353	0.968619	0.603774	1.15929	0.997468		2.0871	1.58843	-0.662994
P49327	HPLGMAIFL	1.0041	0.971503	1.08871	1.17251	0.54334	0.361664	0.445607	0.203354	0.902655	0.41519		2.0873	1.58843	-1.03768
Q5SZL2	KYLADLPTL	2.1168	2.5829	2.62903	3.46199	1.99366	1.24593	1.88494	1.65409	2.0177	1.60759		2.08651	1.58821	-0.604162
O95071	RNIGRILGL	0.836066	1.00518	1.09677	1.65789	1.07822	0.578662	0.75523	0.72327	0.725664	0.701266		2.08433	1.58641	-0.703619
P53355	NVITLHEVY	0.204918	0.318653	0.324597	0.573099	0.378436	0.122966	0.161088	0.0922432	0.144543	0.194937		2.07958	1.58203	-1.33018
Q14469	YPGQPHPAL	0.643443	0.834197	0.610887	1.04386	0.818182	0.341772	0.58159	0.448637	0.587021	0.536709		2.07699	1.57982	-0.662599
I3L496	LPTSVQVTI	0.233607	0.277202	0.264113	0.19883	0.236786	0.117541	0.140167	0.1174	0.147493	0.0759494		2.07511	1.57831	-1.0161
P04406	QNIIPASTGAAKA	2.15369	2.05959	2.07661	3.5731	2.36786	1.44485	1.83054	1.45912	1.64897	1.37215		2.07283	1.577	-0.657209
Q9H422	LPYPSSATL	0.571721	0.777202	0.671371	1.1462	0.710359	0.356239	0.558577	0.406709	0.480826	0.43038		2.07302	1.577	-0.796077
P04075	ESTGSIAKR	0.643443	0.821244	0.943548	1.40058	0.915433	0.475588	0.598326	0.415094	0.616519	0.589873		2.07164	1.577	-0.809586
Q7KZ85	DVREEGKENAF	0.516393	0.544041	0.614919	0.769006	0.564482	0.394213	0.412134	0.337526	0.501475	0.417722		2.0716	1.577	-0.544416
P01624	GEIVMTQSP	1.4252	1.77332	1.50605	0.782164	1.42283	0.767631	1.07427	0.822851	0.893805	0.675949		2.07157	1.577	-0.706402
A0A075B6H7	REIVMTQSP	0.768443	0.869171	0.842742	0.649123	0.827696	0.460217	0.73954	0.593291	0.511799	0.588608		2.07251	1.577	-0.451677
P19971	SEADIRGFVAA	0.727459	0.88342	0.834677	1.00877	0.697674	0.544304	0.675732	0.503145	0.719764	0.518987		2.06856	1.57461	-0.487269
Q7L513	EPFHLIVSY	2.29508	2.45078	2.12298	2.45614	1.48626	0.820976	1.81799	1.16981	1.84661	0.98481		2.06844	1.57461	-0.703234
C9JW37	RAGVPMEV	0.534836	0.686528	0.887097	1.12573	0.731501	0.44123	0.533473	0.410901	0.513274	0.44557		2.0673	1.57384	-0.758325
P50453	ELKELSFIR	1.02869	1.14767	1.1129	1.80994	1.05074	0.587703	0.849372	0.67086	0.849558	0.817722		2.06688	1.57379	-0.704014
H0YBZ2	QATTAYFLY	1.79713	1.96114	2.07863	2.04386	1.40169	1.03617	1.30753	1.13627	1.71976	1.46076		2.06623	1.57351	-0.478878
P63313	GEIASFDK	0.881148	1.09845	0.425403	0.374269	0.89852	1.16456	1.96234	2.47799	3.80236	1.47342		2.06471	1.57242	1.56486
Q2KHR3	ESFPELTIITR	0.284836	0.295337	0.334677	0.154971	0.181818	0.0723327	0.0878661	0.104822	0.0825959	0.136709		2.0644	1.57242	-1.36977
O60711	SPFFERSGLAY	0.391393	0.360104	0.485887	0.400585	0.325581	0.148282	0.192469	0.243187	0.330383	0.240506		2.06144	1.56983	-0.765788
P52732	TAATLMNAY	0.280738	0.297927	0.33871	0.400585	0.298097	0.169982	0.175732	0.146751	0.233038	0.217722		2.06024	1.569	-0.776805
P49754	AYINHLVER	0.67418	0.779793	0.737903	1.16082	0.716702	0.401447	0.51046	0.450734	0.60472	0.579747		2.05857	1.5677	-0.675955
H7C0E5	DALVITHY	1.02254	1.37565	0.814516	0.546784	1.01903	0.327306	0.604603	0.465409	0.684366	0.394937		2.0582	1.5677	-0.94819
P21964	RYLPDTLLL	1.32172	1.25648	1.42339	1.44737	0.993658	0.600362	0.905858	0.886792	1.24779	0.620253		2.05577	1.56582	-0.596436
E9PPJ0	SETPQLFTV	1.27254	1.42487	0.828629	0.201754	0.913319	0.260398	0.364017	0.245283	0.374631	0.162025		2.0556	1.56582	-1.72251
P23511	TAEGQTIVY	1.67213	2.20984	2.09879	3.16082	1.90486	1.20796	1.61297	1.35849	1.52507	1.41266		2.05232	1.56299	-0.634211
P67870	DVYTPKSSR	0.655738	0.790155	0.784274	1.20468	0.665962	0.363472	0.529289	0.442348	0.557522	0.544304		2.05203	1.56299	-0.750841
P20618	KDVFISAA	2.0041	2.47927	1.27016	0.406433	1.99577	0.435805	0.667364	0.557652	0.705015	0.334177		2.05126	1.56258	-1.59485
F6WR09	FPHGNPGGTSM	0.348361	0.476684	0.584677	0.880117	0.646934	0.274864	0.313808	0.24109	0.330383	0.334177		2.05041	1.5621	-0.97474
Q9H3K2	NEIGAIEKA	1.57582	2.19171	0.834677	0.277778	1.30867	0.198915	0.401674	0.236897	0.377581	0.0860759		2.0484	1.56082	-2.24985
H0YKY4	HPFPTPYSNTF	0.418033	0.272021	0.403226	0.535088	0.38055	0.179024	0.271967	0.230608	0.256637	0.21519		2.04849	1.56082	-0.800494
Q9P2K3	LPDKTIASL	0.610656	0.624352	0.639113	0.967836	0.553911	0.329114	0.420502	0.327044	0.507375	0.483544		2.04409	1.55735	-0.715838
A0A0A0MS66	LPLLPNVSY	1.76025	0.937824	1.84476	1.0731	0.577167	0.363472	0.495816	0.561845	0.657817	0.402532		2.04384	1.55735	-1.31946
Q8NBS9	KEFPGLAGV	2.30533	2.59585	2.46371	2.7193	2.57717	1.53888	2.35565	1.94549	2.12389	2.27342		2.04428	1.55735	-0.306592
I3L192	SESRFFVSS	1.06148	1.6114	0.572581	0.195906	0.945032	0.0669078	0.200837	0.203354	0.241888	0.106329		2.04162	1.5555	-2.42054
Q7Z2K6	HPFASVVAQEVF	0.348361	0.362694	0.358871	0.347953	0.308668	0.139241	0.259414	0.222222	0.262537	0.0835443		2.03697	1.55157	-0.836364
Q9NY97	NYRDTFFNL	0.555328	0.443005	0.602823	0.345029	0.306554	0.16094	0.242678	0.199161	0.339233	0.220253		2.03698	1.55157	-0.95474
E7ESC6	ETYTPEVTK	0.239754	0.326425	0.294355	0.318713	0.302326	0.164557	0.150628	0.165618	0.19469	0.205063		2.0351	1.55007	-0.750642
Q13571	SYMEVPTYL	2.37398	2.12694	2.56552	1.97953	1.27801	0.829114	1.28138	1.2065	1.84808	1.05063		2.03331	1.54864	-0.732009
Q8NBE8	HPVDFLDAF	1.875	1.22798	2.09677	1.07895	0.655391	0.316456	0.516736	0.27673	1.0413	0.392405		2.02874	1.54444	-1.44682
P13639	LPSPVTAQKY	0.688525	0.888601	0.693548	1.23684	0.744186	0.359855	0.646444	0.471698	0.578171	0.432911		2.02755	1.54398	-0.772428
Q9H4L5	VSNGTYLEL	0.508197	0.481865	0.560484	0.883041	0.551797	0.291139	0.284519	0.230608	0.374631	0.468354		2.02784	1.54398	-0.856105
J3KNP2	EALLPYTER	0.590164	0.746114	0.58871	0.865497	0.617336	0.320072	0.579498	0.48218	0.466077	0.422785		2.0272	1.54398	-0.585768
A2VDJ0	HPVAKILHAY	1.72029	2.17228	2.0131	3.11111	2.03066	1.27758	1.64226	1.19916	1.79794	1.18228		2.02608	1.54322	-0.637981
P42768	TPTPFFHTF	1.18033	1.4715	1.27823	2.19006	1.4482	0.755877	0.933054	0.819706	1.14749	1.06835		2.02169	1.53919	-0.679816
Q01082	EVAELTRLR	0.747951	0.800518	0.931452	1.40058	0.871036	0.459313	0.667364	0.436059	0.684366	0.574684		2.02107	1.53912	-0.751788
Q9Y217	NYSNIRFQF	0.502049	0.484456	0.487903	0.377193	0.232558	0.142857	0.290795	0.169811	0.238938	0.24557		2.0209	1.53912	-0.937825
Q5H909	EYTDVYPEI	2.67623	2.73316	3.13306	3.12573	2.45032	1.56962	2.30335	2.37107	2.61652	1.76456		2.02039	1.53898	-0.410109
E7EM64	VLYDRQGIGR	0.57582	0.862694	0.673387	0.350877	0.661734	0.23689	0.399582	0.337526	0.424779	0.324051		2.01864	1.53758	-0.858853
Q9H2D1	VYENVSHFL	0.893443	1.1658	1.04435	1.69298	0.961945	0.470163	0.751046	0.712788	0.882006	0.556962		2.01712	1.53643	-0.771683
Q9UBV2	NYDLALKYF	1.10041	0.453368	1.39718	0.561404	0.450317	0.0867993	0.202929	0.192872	0.380531	0.162025		2.01662	1.53628	-1.95063
A0A0A0MS08	FPAVLQSSGLY	3.91598	2.81347	4.32258	2.74269	1.9408	1.28029	1.96234	2.26415	1.87316	1.6557		2.01573	1.53575	-0.800328
O60942	ELMPPPPPK	1.625	2.03368	2.0746	3.00585	1.79915	1.19349	1.63598	1.26834	1.43363	1.33165		2.01388	1.53426	-0.618709
Q12770	VYIDQTMVL	0.77459	0.829016	0.747984	0.739766	0.505285	0.330922	0.441423	0.274633	0.672566	0.486076		2.01143	1.5324	-0.705466
Q9BX40	RYEGILYTI	0.52459	0.551813	0.425403	0.687135	0.450317	0.260398	0.445607	0.266247	0.386431	0.255696		2.01131	1.5324	-0.709154
D6W5A2	RQIDQFLVV	1.51639	1.79016	1.82258	2.37427	1.59619	0.884268	1.50418	1.16771	1.51622	1.21772		2.00996	1.53141	-0.532716
Q96HR3	ETVQDIVYR	0.983607	1.29534	1.33065	2.23977	1.33827	0.672694	0.899582	0.66457	0.932153	0.820253		2.00628	1.52809	-0.849396
Q9Y4C8	EFQEFLSVHQR	0.276639	0.398964	0.328629	0.532164	0.353066	0.177215	0.263598	0.197065	0.168142	0.225316		2.00553	1.52769	-0.87346
P62328	ETQEKNPLPSKET	1.05123	1.20984	0.860887	0.517544	1.61945	0.529837	0.211297	0.698113	0.383481	0.503797		2.00209	1.52461	-1.1766
P08238	EYLNFIRGV	0.532787	0.619171	0.459677	0.602339	0.463002	0.23689	0.393305	0.345912	0.480826	0.248101		1.99643	1.51987	-0.650804
P14625	TSLDQYVER	0.170082	0.215026	0.284274	0.318713	0.169133	0.0922242	0.112971	0.0880503	0.0914454	0.0835443		1.99628	1.51987	-1.30537
Q8TEQ0	KYVGAVQML	0.918033	1.08549	0.693548	0.444444	0.953488	0.265823	0.533473	0.503145	0.569322	0.240506		1.99635	1.51987	-0.955073
P04406	QNIIPASTGAAK	0.836066	1.12435	0.953629	1.72222	0.921776	0.549729	0.656904	0.534591	0.764012	0.622785		1.99571	1.51965	-0.829328
Q13620-1	KPAELIAKY	0.430328	0.443005	0.443548	0.631579	0.556025	0.177215	0.24477	0.249476	0.433628	0.372152		1.9916	1.5159	-0.761609
H7BYD9	GEIIDIFKP	1.66189	1.89378	1.45766	0.44152	1.38689	0.444846	0.669456	0.51782	0.932153	0.44557		1.99069	1.51535	-1.18467
Q5VTR2	QLQERVESSRR	0.454918	0.554404	0.570565	0.719298	0.513742	0.273056	0.376569	0.303983	0.460177	0.43038		1.98914	1.51415	-0.609104
P26368	KYWDVPPPGF	1.19672	0.906736	1.44691	0.574074	0.549683	0.274262	0.459554	0.366177	0.60177	0.25654		1.98736	1.51273	-1.25509
Q15542	NYPVWDTQF	1.06148	0.753886	1.32056	0.652047	0.463002	0.262206	0.476987	0.30608	0.560472	0.207595		1.98333	1.50905	-1.22914
Q02548	EIRDRLLAER	0.313525	0.264249	0.274194	0.321637	0.245243	0.139241	0.150628	0.150943	0.174041	0.210127		1.98206	1.50813	-0.782289
D6RG13	SYAQHQQVR	0.405738	0.458549	0.479839	0.976608	0.424947	0.137432	0.190377	0.18239	0.262537	0.296203		1.98146	1.50789	-1.36099
Q9UH92	KTIDYIQFL	2.93648	2.07254	2.87097	1.64035	1.25581	0.540687	1.23849	0.742138	1.79646	0.612658		1.98078	1.50756	-1.12805
Q9HAI6	FPSESSFEY	2.73361	1.93523	3.35484	2.36842	1.72727	1.02351	1.83473	1.51782	1.78761	1.18228		1.9795	1.50663	-0.722295
P53621	GYPEVALHF	0.922131	0.976684	0.762097	0.821637	0.718816	0.998192	2.26987	1.83438	1.9764	0.982278		1.97905	1.50654	0.940123
Q9NR09	REYDGNIRQA	0.430328	0.453368	0.443548	0.295322	0.422833	0.19349	0.274059	0.236897	0.315634	0.291139		1.97715	1.50498	-0.641473
Q14676	QPFDTHLEAY	0.383197	0.57772	0.431452	0.634503	0.526427	0.285714	0.376569	0.308176	0.40118	0.243038		1.97651	1.5047	-0.661116
O60318	SEVKFAVQA	0.633197	0.707254	0.689516	0.362573	0.610994	0.305606	0.416318	0.356394	0.448378	0.389873		1.97555	1.5041	-0.648135
O14503	YPTSVPVLY	1.93648	2.14767	2.42339	1.88304	1.33192	0.777577	1.31172	1.37945	1.71681	1.10886		1.97432	1.50322	-0.627253
Q8NEM7-3	EYVIESARQR	0.686475	0.826425	0.905242	1.20175	0.964059	0.546112	0.516736	0.587002	0.699115	0.759494		1.97306	1.50231	-0.560393
E7ETU9	IGYAPYVNR	0.209016	0.261658	0.310484	0.289474	0.251586	0.135624	0.150628	0.121593	0.179941	0.139241		1.97228	1.5022	-0.86288
A8MX75	YPLEVTKLIY	1.22131	0.88342	1.18145	0.672515	0.534884	0.374322	0.529289	0.545073	0.551622	0.43038		1.97225	1.5022	-0.886502
P27348	DKYLIANATNPESK	0.717213	0.65285	0.659274	0.991228	0.877378	0.537071	0.631799	0.450734	0.525074	0.587342		1.96956	1.49986	-0.512746
P11388-2	LPVKGFRSY	1.16803	1.30311	1.45565	2.09064	1.2389	0.710669	1.13598	0.834382	1.03245	0.898734		1.96582	1.49716	-0.65378
A0A0A0MS08	FPEPVTVSW	2.3627	1.43005	2.60685	1.07602	0.572939	0.35443	0.623431	0.360587	0.825959	0.159494		1.96616	1.49716	-1.79218
Q8N3C0	VYIQDLDEI	1.54303	1.22021	1.66129	1.43275	0.980973	0.786618	1.06695	1.11111	1.0295	0.802532		1.9665	1.49716	-0.511584
Q13347	RDMTMFVTA	1.22336	1.56218	0.802419	0.201754	1.04863	0.128391	0.370293	0.339623	0.40413	0.243038		1.96538	1.49707	-1.70359
P13010	AYKSILQER	0.993852	0.966321	0.91129	1.54678	1.15433	0.614828	0.8159	0.574423	0.831858	0.835443		1.96214	1.49418	-0.601602
Q8TB40	IFNAVVEEI	0.75	0.712435	0.663306	0.812865	0.549683	0.334539	0.539749	0.551363	0.539823	0.521519		1.96066	1.49306	-0.488118
Q7KZF4	ESLVAEGLATR	0.295082	0.388601	0.334677	0.622807	0.433404	0.135624	0.251046	0.222222	0.176991	0.268354		1.95898	1.49222	-0.976613
Q13315	GEYGNLVTI	0.72541	0.963731	0.889113	1.02632	0.82241	0.533454	0.702929	0.654088	0.778761	0.686076		1.95896	1.49222	-0.399877
Q13823	DFLEKLAFR	0.469262	0.479275	0.554435	0.72807	0.479915	0.278481	0.420502	0.312369	0.412979	0.334177		1.95866	1.49222	-0.62445
Q2TAL8	REIQEAIAV	1.03893	1.23834	0.953629	0.318713	0.989429	0.307414	0.546025	0.39413	0.554572	0.374684		1.95844	1.49222	-1.06016
Q99941	KEYLQGLEA	2.95697	3.24611	3.05242	3.60526	3.28541	1.92224	2.89749	2.09853	3.07375	2.59747		1.9553	1.48943	-0.358974
P08238	TSLSEYVSR	0.266393	0.360104	0.28629	0.330409	0.293869	0.15009	0.223849	0.144654	0.19174	0.212658		1.95346	1.48864	-0.735788
J3KPQ8	KFSNVTMLF	2.34426	1.81606	2.60282	1.59357	1.04863	0.508137	1.26151	0.746331	1.42183	0.891139		1.95379	1.48864	-0.961773
E9PCN2	RYDNVTILF	1.84426	1.07513	2.33266	1.40351	1.09302	0.542495	0.912134	0.461216	1.16814	0.787342		1.95383	1.48864	-1.0011
Q9UK41	ESAYNAFNR	0.194672	0.256477	0.247984	0.327485	0.30444	0.106691	0.112971	0.148847	0.109145	0.194937		1.95223	1.48774	-0.984775
Q658P3	FPSAAQVTF	0.614754	0.515544	0.586694	0.695906	0.501057	0.349005	0.502092	0.381551	0.463127	0.397468		1.95149	1.48735	-0.477238
Q9UIQ6	HPNLTSMTF	0.403689	0.321244	0.425403	0.587719	0.327696	0.453888	0.679916	0.593291	0.80531	0.78481		1.95112	1.48733	0.683307
C9JEE7	TAVGSILLY	1.6373	1.62953	1.6371	1.91813	1.14799	0.76311	1.10251	0.790356	1.57227	0.98481		1.94969	1.48625	-0.612458
Q13619	SFETFINKR	0.506148	0.549223	0.532258	0.868421	0.45666	0.271248	0.380753	0.303983	0.410029	0.341772		1.94569	1.48271	-0.770235
Q6P4F7	LPVDSSHGF	0.522541	0.528497	0.532258	0.994152	0.587738	0.314647	0.355649	0.404612	0.39823	0.258228		1.94546	1.48271	-0.87038
Q14566	EVTDYAIAR	0.465164	0.629534	0.657258	1.16667	0.640592	0.197107	0.370293	0.280922	0.410029	0.443038		1.94168	1.47927	-1.06485
P20036	YAAFVQTHR	0.622951	0.725389	0.618952	0.929825	0.782241	0.462929	0.575314	0.498952	0.613569	0.491139		1.93934	1.47728	-0.477876
O15297	KYMEDVTQI	0.956967	1.18653	1.09476	1.66959	0.970402	0.712477	0.912134	0.691824	0.858407	0.698734		1.93449	1.47291	-0.60172
E9PIV2	YYEEQHPEL	1.07992	1.17358	1.18548	1.90351	1.15645	0.667269	0.945607	0.593291	0.923304	0.936709		1.93428	1.47291	-0.676529
Q9H3H3	ESRFQLGGSAR	0.352459	0.507772	0.497984	0.74269	0.41649	0.253165	0.299163	0.236897	0.365782	0.253165		1.93296	1.47227	-0.838109
P49327	QSSERPLFL	0.235656	0.300518	0.332661	0.51462	0.30444	0.180832	0.190377	0.146751	0.168142	0.159494		1.9333	1.47227	-0.997188
Q5JSL3	DYENVIAQR	0.135246	0.272021	0.221774	0.30117	0.234672	0.0867993	0.127615	0.0838574	0.103245	0.106329		1.93197	1.47163	-1.19772
E9PL69	SPVSKGILQY	0.69877	0.873057	0.846774	1.35088	0.866808	0.466546	0.535565	0.366876	0.746313	0.64557		1.93051	1.47051	-0.747847
Q9UJX5	KSLSVVTEV	1.33607	1.51813	1.41129	2.03801	1.48626	1.05787	1.29289	0.966457	1.25664	1.21013		1.92947	1.46981	-0.429518
Q15011	APAPIHNQF	0.77459	0.805699	0.671371	0.909357	0.691332	0.334539	0.648536	0.492662	0.693215	0.493671		1.92794	1.46862	-0.53289
O75330	KDTTLPASA	0.692623	0.836788	0.741935	0.415205	0.864693	0.345389	0.535565	0.375262	0.536873	0.405063		1.92632	1.46734	-0.692033
P11473	LPHLADLVSY	1.20492	0.955959	1.37298	1.10234	0.845666	0.560579	0.751046	0.997904	0.666667	0.787342		1.92581	1.46717	-0.542578
I1E4Y6	FWDDAVKEV	1.22131	0.772021	4.33065	2.00292	1.3129	0.180832	0.0627615	0.0838574	0.103245	0.349367		1.92537	1.46708	-3.62734
Q8TEU7	RYSGNQVLF	1.14344	1.49223	1.59274	2.41813	1.52854	0.916817	1.14644	0.97065	1.10029	1.00253		1.92364	1.46638	-0.670381
Q5VWZ2-2	IYPTAPPRF	0.290984	0.339378	0.292339	0.479532	0.38055	0.155515	0.217573	0.161426	0.19764	0.278481		1.92419	1.46638	-0.818868
Q969K4	HPLINPVAF	0.987705	1.08031	1.20565	1.62865	1.25793	0.64557	0.935146	0.914046	0.985251	0.868354		1.92336	1.46638	-0.502514
Q15459	AFDLDVVKL	2.18443	1.04663	0.836694	0.815789	0.663848	0.0433996	0.717573	0.0922432	0.365782	0.0520655		1.92331	1.46638	-2.12577
F5GY05	SYTSVKENF	0.713115	0.80829	0.774194	1.19883	0.727273	0.462929	0.635983	0.519916	0.581121	0.6		1.92109	1.46593	-0.592424
Q96PU8	YPIEPSGVL	0.692623	0.901554	0.697581	1.0731	0.72093	0.428571	0.575314	0.442348	0.716814	0.55443		1.92083	1.46593	-0.588346
Q9H900	TEWLEPLEA	1.07787	0.935233	1.03427	0.219298	0.564482	0.164557	0.263598	0.287212	0.489676	0.129114		1.92083	1.46593	-1.52185
Q8WUM0	MPVLTAPQL	0.461066	0.489637	0.572581	0.5	0.327696	0.276673	0.305439	0.24109	0.40118	0.281013		1.92103	1.46593	-0.64312
Q9H446	IYPDSFTVL	2.92213	2.05181	3.18347	1.61111	1.19027	0.515371	0.903766	0.601677	1.9292	0.521519		1.9217	1.46593	-1.29325
P51812	HPNIITLKDVY	0.780738	0.839378	0.806452	0.830409	0.710359	0.437613	0.709205	0.597484	0.725664	0.526582		1.9218	1.46593	-0.404869
Q92546	LPIEGPPSF	0.331967	0.404145	0.368952	0.356725	0.272727	0.121157	0.278243	0.234801	0.230088	0.151899		1.91943	1.46518	-0.771366
A0A0D9SF54	TFDAGLQAF	1.57377	0.966321	2.02823	1.21345	0.991543	0.383363	0.857741	0.419287	1.09735	0.612658		1.9194	1.46518	-1.00694
Q9H799	VYILQPEVI	0.432377	0.256477	0.34375	0.312865	0.257928	0.148282	0.177824	0.1174	0.259587	0.134177		1.91816	1.46428	-0.937365
A0A0A0MQZ6	WEVPLPKV	1.18443	1.2487	1.01411	0.336257	0.803383	0.265823	0.531381	0.345912	0.640118	0.189873		1.91687	1.46332	-1.21705
H3BR94	DLANVRVGR	1.41189	1.80829	1.70766	2.69591	1.79493	1.02893	1.26151	1.14046	1.53982	1.18987		1.91609	1.46288	-0.612453
H0YAR2	EATKAVTEM	0.559426	0.510363	0.558468	0.909357	0.534884	0.292948	0.380753	0.377358	0.483776	0.281013		1.91396	1.46143	-0.758768
E9PN04	NVVKLLGEQY	0.969262	1.18394	1.1371	2.12281	1.09514	0.544304	0.824268	0.628931	0.79646	0.691139		1.91417	1.46143	-0.901067
Q12802	QFFQRILER	1.02664	1.19948	1.17137	2.01462	1.26216	0.714286	0.912134	0.72956	0.893805	0.883544		1.91279	1.46059	-0.691306
O95905	ESIRAAVNR	0.504098	0.733161	0.6875	1.01754	0.82241	0.432188	0.512552	0.396226	0.548673	0.536709		1.9108	1.45894	-0.633753
B4DLR8	MNFNPIISR	0.444672	0.448187	0.612903	0.842105	0.479915	0.245931	0.366109	0.387841	0.300885	0.311392		1.90978	1.45825	-0.810678
B3KTM8	EVAPPEYHR	1.93443	2.36788	2.12097	3.72222	2.28964	1.25859	1.50418	1.36478	1.9705	1.59747		1.90874	1.45755	-0.692331
O94842	HPFLSGAETF	0.702869	0.831606	0.834677	1.0848	0.733615	0.435805	0.671548	0.492662	0.707965	0.602532		1.90492	1.45427	-0.524838
P19784	DYQLVRKLGR	0.747951	1.01813	0.977823	1.41813	1.08668	0.607595	0.76569	0.484277	0.908555	0.602532		1.90475	1.45427	-0.639795
H3BUY0	ESWPRIIMR	0.387295	0.42228	0.53629	0.584795	0.359408	0.213382	0.355649	0.259958	0.327434	0.270886		1.90445	1.45427	-0.682094
O95466	EYERSLITR	0.586066	0.725389	0.610887	1.03509	0.678647	0.385172	0.449791	0.471698	0.519174	0.531646		1.90344	1.45359	-0.625137
Q9NR48	TYDYNFHSF	0.584016	0.588083	1.23387	0.777778	0.475687	0.21519	0.370293	0.297694	0.39823	0.394937		1.89959	1.45008	-1.1263
P38606	TSNMPVAAR	1.03893	1.00259	1.27621	1.59649	0.932347	0.620253	0.901674	0.719078	0.958702	0.678481		1.89879	1.44961	-0.592209
Q8NB42	FPQNSVIIEY	0.592213	0.689119	0.487903	0.795322	0.458774	0.330922	0.426778	0.398323	0.477876	0.240506		1.89545	1.4466	-0.689706
Q6PL18	AYAIIKEEL	1.00615	1.05959	1.13508	1.50877	1.18182	0.707052	1.02301	0.857442	0.861357	0.944304		1.89504	1.44653	-0.42335
H3BNB8	LYQDGVFKF	0.35041	0.479275	0.399194	0.453216	0.281184	0.179024	0.219665	0.192872	0.351032	0.192405		1.89383	1.44565	-0.790574
Q9P2N6	KELTGLLTTA	4.31352	5.20466	4.07863	1.19006	5.02326	1.42857	2.25941	1.72117	2.46903	1.60253		1.89128	1.44343	-1.06317
A6NF31	QPAPELAVF	2.34221	2.78238	2.35282	3.19883	2.05074	1.49548	1.83054	1.44444	2.38053	1.93418		1.89086	1.44334	-0.486305
Q8IUC6	LPFPQSPAF	0.463115	0.497409	0.443548	0.394737	0.276956	0.108499	0.328452	0.176101	0.315634	0.220253		1.88951	1.44257	-0.853341
O95551	LPNNIVDVW	2.3627	1.13472	2.60081	0.657895	0.490486	0.110307	0.16318	0.0964361	0.60767	0.113924		1.88942	1.44257	-2.73097
A0A0G2JH37	ELAVYKPPK	0.25	0.437824	0.324597	0.385965	0.262156	0.162749	0.253138	0.115304	0.20354	0.149367		1.8883	1.44178	-0.909377
O96020	IYAPKLQEF	0.965164	1.07513	1.01411	1.59064	1.09725	0.540687	0.924686	0.72327	0.893805	0.779747		1.88686	1.44099	-0.572208
O00767	TTITAPPSR	0.182377	0.310881	0.211694	0.359649	0.306554	0.121157	0.154812	0.142558	0.147493	0.118987		1.88684	1.44099	-1.0012
Q8IXM3	QLYPRNFLR	0.247951	0.290155	0.266129	0.374269	0.291755	0.135624	0.198745	0.132075	0.20354	0.179747		1.88444	1.43892	-0.790993
O60264	EPNSTKFVF	0.967213	1.16321	0.983871	1.72222	0.902748	0.500904	0.719665	0.658281	0.884956	0.701266		1.88301	1.43782	-0.727981
O75368	AEVQAKQQA	0.655738	0.676166	0.518145	0.131579	0.659619	0.184448	0.288703	0.163522	0.277286	0.187342		1.88267	1.43781	-1.26201
Q14146	FPIQLEGEQL	0.390369	0.303109	0.422379	0.352339	0.22833	0.149186	0.221757	0.243187	0.147493	0.2		1.88212	1.43759	-0.81904
Q9NVI1	EILEQVLNR	0.32582	0.411917	0.415323	0.739766	0.5074	0.238698	0.317992	0.184486	0.277286	0.248101		1.88048	1.43636	-0.92225
E9PPA0	KEFEQLAPVL	2.78074	3.74093	1.97581	0.339181	2.67865	0.44123	0.920502	0.840671	0.932153	0.498734		1.88018	1.43636	-1.6642
Q99627	SELGGIWSV	1.81352	1.31865	1.25605	0.160819	0.505285	0.0669078	0.156904	0.0964361	0.433628	0.0936709		1.8799	1.43636	-2.57615
E7ENZ3	EALKSHIM	1.8668	2.35751	2.38105	3.77193	2.14165	1.35081	1.78661	1.25577	1.82596	1.50127		1.87882	1.43561	-0.697363
Q9Y6I7	MPTQEVQEL	0.815574	0.940415	1.12298	1.41228	0.786469	0.544304	0.67364	0.691824	0.734513	0.716456		1.87686	1.43398	-0.595404
Q8N0X7	EFQIPGRTR	0.758197	1.02073	0.844758	1.49415	0.980973	0.549729	0.730126	0.593291	0.681416	0.678481		1.87648	1.43393	-0.657267
Q86UB9	SYVAILIER	0.266393	0.437824	0.393145	0.605263	0.331924	0.184448	0.282427	0.203354	0.224189	0.174684		1.87574	1.43351	-0.92831
Q9NPJ6	QVLELLIHR	0.592213	0.722798	0.743952	1.19883	0.845666	0.292948	0.558577	0.490566	0.610619	0.491139		1.87485	1.43329	-0.747685
Q96MB7	FPADEASIQAL	0.858607	0.751295	1.03427	0.745614	0.64482	0.314647	0.520921	0.719078	0.545723	0.574684		1.87513	1.43329	-0.592863
P35221	NPVQALSEF	0.85041	0.865285	0.828629	1.21053	0.737844	0.540687	0.74477	0.553459	0.722714	0.579747		1.87419	1.43295	-0.516184
P05023	HTEIVFARTSPQQK	0.627049	0.567358	0.568548	0.836257	0.752643	0.426763	0.514644	0.446541	0.495575	0.539241		1.87363	1.43272	-0.468306
P17535	LPQHQVPAY	0.538934	0.751295	0.665323	0.903509	0.640592	0.473779	0.514644	0.446541	0.59587	0.389873		1.87207	1.43149	-0.531783
P49588	REKMFVEEV	1.53279	2.00777	1.78427	0.342105	1.6871	0.38698	0.67364	0.744235	0.849558	0.539241		1.87157	1.43132	-1.20333
Q8WUM9	SEIDMSVKA	0.743852	1.03109	0.903226	0.701754	0.852008	0.412297	0.665272	0.444444	0.814159	0.503797		1.86939	1.42947	-0.57544
P62714	HANGLTLVSR	0.358607	0.259067	0.356855	0.421053	0.399577	0.166365	0.238494	0.245283	0.271386	0.197468		1.86869	1.42909	-0.681905
E7ETU9	YYTKGFALL	1.63115	1.66062	1.90726	2.60234	1.50951	0.96745	1.43305	1.12579	1.42773	1.36709		1.86757	1.42829	-0.55874
Q6NSI4	YPESIPRKF	0.52459	0.549223	0.459677	0.888889	0.570825	0.276673	0.380753	0.389937	0.418879	0.346835		1.86529	1.42634	-0.72325
O95379	EMLHQIIQR	0.354508	0.670984	0.5	0.839181	0.511628	0.280289	0.366109	0.324948	0.330383	0.331646		1.86292	1.4243	-0.816359
Q9BXY0	IYNFPIHAF	1.22336	0.901554	1.20161	0.339181	0.714588	0.240506	0.389121	0.436059	0.589971	0.296203		1.8624	1.4241	-1.16618
Q9HB71	NVQVHFTER	0.782787	0.917098	0.975806	1.53216	1.07822	0.423146	0.629707	0.45283	0.861357	0.772152		1.8605	1.42315	-0.751805
P01624	QQKPGQAPR	0.372951	0.463731	0.485887	0.853801	0.549683	0.188065	0.355649	0.303983	0.315634	0.286076		1.86047	1.42315	-0.911351
Q9BZE4	FPVIETSTL	0.920082	0.914508	0.965726	1.13743	0.849894	0.587703	0.809623	0.618449	0.914454	0.688608		1.86084	1.42315	-0.403787
O15350	EMRDGQVLGR	0.385246	0.487047	0.610887	0.754386	0.469345	0.289331	0.387029	0.331237	0.362832	0.303797		1.85994	1.42295	-0.693152
Q9BWJ5	SYMGHFDLL	2.78689	2.17487	3.14113	2.23392	1.4926	1.04069	1.63808	1.43816	1.99263	1.29494		1.85855	1.42188	-0.675907
P30291	DIKPSNIFISR	0.39959	0.549223	0.489919	0.616959	0.389006	0.276673	0.271967	0.314465	0.280236	0.43038		1.85809	1.42175	-0.635477
H7BXG7	YPFGTGGSAMY	0.319672	0.349741	0.399194	0.423977	0.435518	0.155515	0.253138	0.255765	0.327434	0.248101		1.85717	1.42115	-0.636895
Q709C8	EVANIPVAR	0.252049	0.341969	0.316532	0.51462	0.422833	0.20434	0.223849	0.159329	0.218289	0.232911		1.85636	1.42066	-0.831162
Q96AE7-2	VPVGGELPTY	0.680328	0.823834	0.764113	1.10819	0.780127	0.428571	0.696653	0.568134	0.646018	0.551899		1.8545	1.41943	-0.523694
P51812	KYVYVVTEL	2.36475	2.32642	1.55444	1.13158	1.77801	0.632911	1.5523	1.06289	1.25959	0.513924		1.85448	1.41943	-0.86644
Q9BS34	KPFDFPSVF	0.729508	0.398964	0.715726	0.327485	0.213531	0.108499	0.167364	0.067086	0.303835	0.149367		1.85062	1.41589	-1.583
G3XAN1	KEVQPLHVV	1.64754	2.00777	2.02621	2.45029	1.97674	1.40868	1.66527	1.64151	1.75516	1.68101		1.84986	1.41546	-0.310416
J3QL56	IVDHTIIMY	1.71721	1.05699	2.26613	1.77485	0.917548	0.620253	0.958159	0.473795	1.15929	0.772152		1.84456	1.41048	-0.956888
P07437	EYPDRIMNTF	0.17418	0.198187	0.189516	0.288012	0.184989	0.0877034	0.119247	0.0870021	0.10472	0.0455696		1.84387	1.41045	-1.22005
A0A087X0I3	TYQEVAQKF	0.985656	1.09585	0.971774	1.90936	1.03383	0.707052	0.899582	0.675052	0.536873	0.582278		1.84397	1.41045	-0.818223
Q9HB71	VVAPITTGY	0.772541	1.10104	0.673387	0.640351	0.955603	0.287523	0.57113	0.507338	0.746313	0.344304		1.84357	1.41045	-0.753981
X6RJ95	QPLEEIITY	1.3627	1.26943	1.63508	1.30409	0.947146	0.607595	0.993724	0.945493	1.17994	0.721519		1.84322	1.41042	-0.551285
P54709	FPYYGKKLHVGY	0.69877	0.699482	0.681452	0.912281	0.505285	0.352622	0.587866	0.32914	0.545723	0.470886		1.84078	1.40831	-0.613254
B3KTM8	KEYAVNEVV	2.17623	2.70984	1.84073	0.807018	2.20085	0.60217	1.31381	0.901468	1.40118	0.749367		1.83883	1.40668	-0.970468
O43684	IYPVNAISF	1.93648	1.47668	1.20161	0.356725	0.786469	0.146474	0.539749	0.392034	0.613569	0.159494		1.83753	1.4057	-1.63701
Q5H909	VEVPETPKA	3.57992	4.05699	2.76815	2.04094	3.21142	1.43761	2.27824	1.9392	2.64602	1.98987		1.83626	1.40475	-0.605469
Q8IV04	RSLPFPTVL	0.834016	0.898964	0.91129	1.40058	0.761099	0.542495	0.606695	0.555556	0.746313	0.681013		1.83567	1.40449	-0.617706
P48556	HPVSLEQYLM	0.758197	0.873057	0.625	1.11988	0.634249	0.296564	0.707113	0.48218	0.530973	0.36962		1.83423	1.40337	-0.748874
Q92499	QGYSDFINR	0.508197	0.797927	0.552419	1.21345	0.64482	0.35443	0.345188	0.318658	0.460177	0.427848		1.83204	1.40149	-0.96329
J3QL15	NANSRQQIR	0.125	0.170984	0.209677	0.318713	0.183932	0.0506329	0.0711297	0.109015	0.0458364	0.0601961		1.83122	1.401	-1.58193
O60888	LPVEQGNFPY	0.836066	0.803109	1.04435	0.961988	0.739958	0.513562	0.799163	0.60587	0.743363	0.594937		1.83037	1.40046	-0.429236
H0YL69	RPFGVSLLY	0.483607	0.502591	0.46371	0.657895	0.490486	0.307414	0.412134	0.410901	0.40708	0.260759		1.82816	1.39857	-0.530937
Q9NYP7	KYITQGQLL	2.8873	3.46891	3.15121	4.07018	3.48626	1.84629	3.06067	2.28512	2.97935	2.80759		1.82542	1.39615	-0.394761
Q5T6F2	IPFAAPTAL	0.797131	0.953368	0.834677	1.37135	0.661734	0.34358	0.675732	0.566038	0.572271	0.61519		1.82327	1.39462	-0.735998
Q96EP5	NVQGFHPYR	0.395492	0.772021	1.80444	2.61988	1.66173	0.54792	0.083682	0.0545073	0.0571792	0.827848		1.82325	1.39462	-2.20688
Q6P4A7	FPQIGQIQY	0.422131	0.30829	0.495968	0.374269	0.251586	0.126582	0.228033	0.192872	0.303835	0.134177		1.82281	1.3945	-0.910346
F6RP06	IYNGDMEKI	0.737705	1	1.0121	1.60234	0.860465	0.372514	0.65272	0.568134	0.79056	0.602532		1.81943	1.39144	-0.803569
O95219	KEALISYAV	2.02664	2.56736	1.59677	0.517544	2.34038	0.571429	0.995816	0.842767	1.00885	0.658228		1.8189	1.39123	-1.15017
J3QS45	EAFDRSFEVNLR	0.393443	0.326425	0.449597	0.385965	0.340381	0.202532	0.269874	0.272537	0.306785	0.225316		1.81821	1.39085	-0.570006
Q99570	AYAENIALL	1.55533	1.6399	1.86694	2.46491	1.28118	0.911392	1.3431	0.985325	1.46903	1.05063		1.81782	1.39078	-0.61292
Q96K12	IYADLNQNDF	0.397541	0.297927	0.423387	0.5	0.245243	0.173599	0.209205	0.228512	0.280236	0.0886076		1.81719	1.39046	-0.927391
Q9Y3B1	AEIEELTAS	1.02664	1.28497	1.25	0.953216	1.3277	0.74141	0.903766	0.809224	1.0649	0.977215		1.81673	1.39032	-0.377786
O43823	FLQEYIVNR	0.780738	0.901554	0.977823	1.50877	0.930233	0.508137	0.832636	0.574423	0.696165	0.582278		1.8161	1.39002	-0.675046
Q7Z401	YPQEDYESF	0.967213	0.84456	1.02218	0.953216	0.625793	0.433996	0.705021	0.530398	0.820059	0.518987		1.81387	1.3881	-0.55272
Q9P016	EAYPDHTQF	1.06148	1.25648	1.19153	1.89766	1.42072	0.76311	0.958159	0.790356	1.13274	1.00253		1.81172	1.38705	-0.555166
Q9UER7	HPEVVPFLY	0.895492	0.974093	0.907258	1.54678	0.839323	0.598553	0.767782	0.589099	0.696165	0.665823		1.81158	1.38705	-0.638133
P60228	SVKEIYNEK	1.28279	1.33679	1.20565	2.28363	1.18816	0.620253	1.08996	0.798742	0.955752	0.850633		1.81155	1.38705	-0.757831
P41567	DYIHIRIQQR	0.17623	0.246114	0.217742	0.236842	0.230444	0.103074	0.144351	0.0964361	0.147493	0.0556962		1.81156	1.38705	-1.01739
F5GX71	RPVEEIVTF	1.21107	1.40155	1.1996	1.63743	1.12685	0.770344	1.03766	0.90566	1.18879	1.0557		1.80872	1.38516	-0.407517
P62258	RYDEMVESM	0.69877	0.443005	1.06452	0.669591	0.45666	0.175407	0.403766	0.201258	0.498525	0.291139		1.80912	1.38516	-1.08577
C9JXP4	YPASIVDEPTF	0.784836	0.531088	0.883065	0.573099	0.48203	0.19349	0.391213	0.412998	0.504425	0.425316		1.809	1.38516	-0.755579
Q7L2K0	AELLPLVSA	0.954918	0.914508	0.995968	0.973684	0.809725	0.649186	0.642259	0.473795	0.9941	0.524051		1.80563	1.38238	-0.501673
Q5JPI9	VYERELQTF	0.305328	0.393782	0.356855	0.464912	0.340381	0.202532	0.274059	0.24109	0.218289	0.286076		1.80463	1.3817	-0.60698
E7ENZ3	QTMTEVRAR	0.278689	0.38601	0.431452	0.590643	0.435518	0.207957	0.303347	0.178197	0.238938	0.306329		1.80259	1.37998	-0.781396
Q9BTD8	DILARAFSR	0.618852	0.523316	0.580645	0.576023	0.699789	0.41953	0.533473	0.358491	0.504425	0.440506		1.79984	1.37753	-0.410263
F8WE16	VFPDKGYSF	0.838115	1.21503	0.905242	1.7924	1.22622	0.542495	0.861925	0.702306	0.831858	0.632911		1.79762	1.37563	-0.742892
P50570	RESSLILAV	0.903689	1.03368	0.895161	0.51462	0.987315	0.495479	0.648536	0.538784	0.651917	0.632911		1.79578	1.3741	-0.546543
Q8N3C0	LPIESNPHSF	0.567623	0.647668	0.566532	0.979532	0.608879	0.280289	0.514644	0.412998	0.460177	0.458228		1.79225	1.37141	-0.664479
Q8N3U4	TAADIFKQY	1.17623	1.33679	1.34476	1.94737	1.37209	0.840868	1.22176	0.949686	1.20649	0.827848		1.79215	1.37141	-0.508103
P48556	IPAESYTFF	2.96107	1.46632	3.3125	1.28655	0.926004	0.264014	0.682008	0.245283	1.46313	0.286076		1.79239	1.37141	-1.75898
P07954	NVNEVISNR	0.385246	0.453368	0.318548	0.692982	0.410148	0.207957	0.303347	0.171908	0.241888	0.306329		1.79128	1.37086	-0.876177
Q93009	KENEMLVTV	1.73361	2.61917	1.3871	0.292398	1.42072	0.242315	0.583682	0.473795	0.705015	0.427848		1.79047	1.37036	-1.61529
Q92621	LPSADSVQY	2.78279	3.53627	3.0746	4.81287	3.10571	1.77577	2.66946	2.09015	2.89086	2.48101		1.78987	1.37007	-0.539952
Q96EY7	HPPELQVAF	0.641393	0.766839	0.752016	0.923977	0.663848	0.457505	0.694561	0.522013	0.60177	0.481013		1.78843	1.36895	-0.443123
P42858	YPLDVGPEF	1.21516	1.03886	1.26613	0.973684	0.61945	0.459313	0.543933	0.691824	0.914454	0.635443		1.78488	1.36571	-0.656047
A0A0C4DGP0	MPLTVDEY	0.965164	1.01554	1.03226	1.3538	0.919662	0.453888	0.792887	0.687631	0.843658	0.946835		1.78312	1.36486	-0.505092
Q8NFU3	EPAAFQALY	0.946721	1.40415	1.17339	1.73977	1.08034	0.620253	0.732218	0.825996	1.10029	0.903797		1.78298	1.36486	-0.601088
Q9BZV1	VYGFVREAL	0.235656	0.331606	0.306452	0.324561	0.321353	0.122966	0.253138	0.178197	0.212389	0.131646		1.78303	1.36486	-0.758392
Q9P2A4	REIGTLATV	0.598361	0.601036	0.691532	0.74269	0.598309	0.486438	0.596234	0.419287	0.536873	0.448101		1.78279	1.36486	-0.378027
F5GYQ1	HPLGSFEQM	0.340164	0.334197	0.33871	0.587719	0.369979	0.177215	0.242678	0.21174	0.280236	0.23038		1.78193	1.36431	-0.786882
Q9NY97	YPIDDVYTGM	0.67623	0.660622	0.689516	0.748538	0.418605	0.345389	0.462343	0.532495	0.433628	0.453165		1.77626	1.35896	-0.520029
O75475	VDITTPKAA	0.981557	1.2772	1.20968	0.821637	1.06554	0.618445	0.922594	0.777778	0.864307	0.83038		1.77526	1.35826	-0.41619
Q5SRE5	DFVGVHQER	1.1209	1.51813	1.2621	2.11404	1.18393	0.770344	1.00837	0.809224	1.11209	0.951899		1.77405	1.35736	-0.629988
Q96GW9	DALGGLLNR	0.30123	0.474093	0.393145	0.564327	0.334038	0.197107	0.236402	0.184486	0.330383	0.263291		1.77349	1.35711	-0.770426
Q7Z403	LPYNMPLAY	1.00922	0.82513	1.25605	0.912281	0.605708	0.38698	0.690377	0.634172	0.685841	0.570886		1.77156	1.3555	-0.634647
P60709	YALPHAILR	1.55328	1.85492	1.73992	2.03216	1.79281	1.02712	1.60879	1.14465	1.76401	1.30886		1.77009	1.35433	-0.388778
P51812	STIDWNKLYRR	1.93443	1.84456	2.23185	2.86257	1.83721	1.18264	1.72385	1.22432	1.85841	1.61519		1.76898	1.35353	-0.494135
O14562	FPLDSTGSEL	0.743852	1.04145	0.868952	1.23099	0.756871	0.466546	0.629707	0.639413	0.769912	0.691139		1.76841	1.35327	-0.538193
Q9BX40	ETFGVSGRFLR	0.510246	0.476684	0.641129	0.763158	0.564482	0.311031	0.447699	0.327044	0.492625	0.437975		1.76638	1.35155	-0.551736
E9PGM1	YPAQGVQQF	0.918033	1.05959	1.01008	1.5731	1.05285	0.477396	0.943515	0.637317	0.722714	0.906329		1.76478	1.35056	-0.606387
Q9BVK8	GEYKIMVAA	0.920082	0.867876	1.07863	1.34795	1.0296	0.750452	0.880753	0.740042	0.828909	0.812658		1.76492	1.35056	-0.386091
Q9UQV4	RDYSQPTAA	0.620902	0.753886	0.71371	0.932749	0.773784	0.412297	0.606695	0.431866	0.678466	0.605063		1.76338	1.34947	-0.472894
Q5T0R1	DAAMFYTNR	0.231557	0.380829	0.342742	0.28655	0.344609	0.126582	0.186192	0.125786	0.253687	0.222785		1.7621	1.34864	-0.793758
Q6AHZ1	IFPKPPLYTF	0.295082	0.189119	0.34879	0.137427	0.143763	0.0958409	0.0732218	0.0754717	0.0855457	0.0531646		1.76193	1.34864	-1.53965
A0A0G2JII1	RYIYNREEF	0.69877	1.17098	0.754032	0.666667	0.860465	0.383363	0.677824	0.383648	0.713864	0.364557		1.76155	1.34857	-0.718144
P30504	ETRPAGDGTFQK	0.846311	1.17098	0.969758	1.56725	0.816068	0.64557	0.778243	0.66457	0.772861	0.610127		1.75785	1.34517	-0.629517
Q8IY17	ELYEKVFSR	0.276639	0.531088	0.419355	0.602339	0.384778	0.20434	0.232218	0.243187	0.283186	0.331646		1.75572	1.34335	-0.774306
C9IZ01	GEIPAELRAA	0.559426	1.01554	0.899194	1.18421	0.993658	0.457505	0.792887	0.467505	0.710914	0.567089		1.75536	1.3433	-0.634872
H3BM52	IYTPIFNEY	1.34426	1.29793	1.42944	0.488304	0.572939	0.195298	0.539749	0.459119	0.734513	0.243038		1.75461	1.34286	-1.24093
J3QRM1	KELQKLIEA	2.57172	2.83161	2.69758	1.77778	2.9704	1.4575	2.21967	1.75891	2.0885	2.06582		1.75352	1.34207	-0.422003
Q9Y236	TYITSVSRL	0.372951	0.455959	0.441532	0.716374	0.424947	0.191682	0.353556	0.255765	0.333333	0.296203		1.75167	1.34131	-0.753529
C9JYI4	EVISTPGVVAR	0.147541	0.360104	0.237903	0.356725	0.22833	0.122966	0.110879	0.134172	0.150442	0.0936709		1.75194	1.34131	-1.12017
P39019	QEFVRALAA	0.231557	0.183938	0.183468	0.178363	0.291755	0.0777577	0.110879	0.0503145	0.0855457	0.151899		1.75154	1.34131	-1.16614
O15460	KEYILVEEA	2.26844	2.88601	2.11089	0.95614	2.11628	0.893309	1.34728	0.972746	1.60472	1.14177		1.75235	1.34131	-0.794581
Q13393	DVARHFIQR	0.377049	0.388601	0.356855	0.438596	0.414376	0.233273	0.311715	0.24109	0.342183	0.273418		1.75067	1.34075	-0.495045
P04406	LQNIIPASTGAAKA	0.477459	0.417098	0.502016	0.69883	0.424947	0.256781	0.416318	0.262055	0.289086	0.382278		1.74935	1.33974	-0.649688
Q99459	DFSGVTPQR	0.178279	0.207254	0.314516	0.388889	0.241015	0.119349	0.0920502	0.0943396	0.162242	0.15443		1.74839	1.33908	-1.09543
Q8WUW1	EYIEIITSSIK	0.196721	0.253886	0.219758	0.239766	0.141649	0.074141	0.129707	0.0628931	0.109145	0.115725		1.74628	1.33727	-1.09725
A0A087X142	QPFSLQETY	0.530738	0.544041	0.602823	0.491228	0.520085	0.339964	0.449791	0.368973	0.498525	0.387342		1.7458	1.3371	-0.395209
P11717	RYVDQVLQL	1.3709	1.28756	1.19153	0.961988	1.15433	0.632911	1.05649	1.06918	0.961652	0.643038		1.74163	1.33323	-0.451432
Q8TEU7	TPEDLNTIY	0.772541	0.963731	0.792339	1.42398	0.79704	0.567812	0.585774	0.587002	0.637168	0.696203		1.73998	1.33219	-0.627716
Q14974	DTAAWTVGR	0.202869	0.406736	0.308468	0.391813	0.213531	0.0831826	0.179916	0.0985325	0.20649	0.16962		1.74011	1.33219	-1.04612
Q14191	FPLTEDQKLY	0.516393	0.80829	0.552419	0.877193	0.630021	0.301989	0.527197	0.448637	0.545723	0.38481		1.73937	1.33207	-0.615892
C9JR82	TVNTSLNVYR	0.471311	0.536269	0.582661	0.862573	0.615222	0.296564	0.439331	0.341719	0.483776	0.435443		1.73895	1.33207	-0.619603
P05114	SPASDEAGEKEAK	0.532787	0.585492	0.217742	0.280702	0.188161	0.0673704	0.129707	0.155136	0.174041	0.0936709		1.73924	1.33207	-1.54174
A0A0G2JH37	RSAEVTLEV	0.620902	0.678756	0.600806	1.01462	0.55814	0.746835	1.06485	0.90566	1.19764	1.09114		1.73843	1.33195	0.52742
Q8IZH2	FTGSIFIGR	0.284836	0.375648	0.330645	0.508772	0.321353	0.19349	0.261506	0.186583	0.250737	0.217722		1.73822	1.33195	-0.714323
Q9Y657	EVLPDRVATSR	0.418033	0.487047	0.518145	0.707602	0.505285	0.374322	0.464435	0.209644	0.362832	0.258228		1.73669	1.33072	-0.65903
D6W5A2	TYKPNPNQI	0.403689	0.512953	0.445565	0.660819	0.386892	0.282098	0.389121	0.213836	0.345133	0.303797		1.73565	1.32998	-0.651699
Q9UKJ3	DPIPIVVKY	0.829918	0.914508	0.8125	1.08187	0.701903	0.484629	0.696653	0.553459	0.746313	0.718987		1.73533	1.32997	-0.439837
Q06210	FPVEEKAVEY	0.39959	0.42487	0.483871	0.760234	0.389006	0.661844	0.851464	0.557652	0.811209	0.794937		1.7341	1.32903	0.581338
A0A087WUS5	NYAAPPSTR	0.628074	0.772021	0.712702	1.14912	0.7463	0.443038	0.642259	0.451782	0.619469	0.498734		1.73208	1.32732	-0.594096
Q9Y3I1	VPHSLETLY	0.543033	0.689119	0.663306	0.789474	0.617336	0.349005	0.594142	0.492662	0.519174	0.483544		1.73142	1.32696	-0.437446
Q7Z403	SMPSRTIGR	0.39959	0.455959	0.385081	0.812865	0.458774	0.254973	0.286611	0.228512	0.271386	0.336709		1.73052	1.32637	-0.866215
Q9NUH8	MPVGLIAGASL	0.640369	0.61658	0.760081	0.766082	0.406977	0.370705	0.441423	0.325996	0.569322	0.389873		1.72981	1.32595	-0.60505
P04899	YYLNDLERI	1.3709	1.18653	1.87298	1.30117	0.957717	0.522604	1.04184	0.97065	1.0472	0.736709		1.72929	1.32573	-0.631158
P49915	FPLETPAF	0.741803	0.670984	0.679435	0.573099	0.412262	0.19349	0.389121	0.243187	0.634218	0.301266		1.72804	1.32479	-0.805173
P15291	IPMNDHNAY	0.242828	0.266839	0.267137	0.494152	0.264271	0.399638	0.572176	0.388889	0.603245	0.512658		1.72622	1.32327	0.689912
P30679	RYLDEINLL	1.7459	1.65544	2.03629	1.64327	0.985201	0.83906	1.30335	1.23899	1.22714	0.913924		1.7259	1.32325	-0.546561
Q9H211	ETPTFAKVQR	0.209016	0.209845	0.260081	0.336257	0.241015	0.0994575	0.142259	0.165618	0.0914454	0.167089		1.72529	1.32293	-0.915771
Q9C0H2	RNTAVSLEVL	0.770492	0.914508	0.959677	1.09357	0.754757	0.60217	0.853556	0.628931	0.660767	0.663291		1.72466	1.3226	-0.398451
O43709	ETEARKYVR	0.971311	1.41451	1.20161	1.97368	1.24947	0.730561	0.889121	0.922432	1.03245	0.956962		1.72183	1.32018	-0.587783
P30153	MAWLVDHVY	1.65061	1.35492	1.86694	1.76901	1.0814	0.713382	1.12866	0.783019	1.55457	0.793671		1.72164	1.32018	-0.634933
Q9UDX5	YANEVGEAF	2.42418	3.02073	2.97581	4.31579	2.93023	1.73599	2.25105	1.98952	2.75516	2.36456		1.71828	1.31724	-0.49763
B9ZVT1	IPDSVSIQY	0.786885	0.704663	0.649194	0.915205	0.509514	0.339964	0.470711	0.51153	0.646018	0.43038		1.7181	1.31724	-0.571894
Q9P2P5	IPYEGFASL	0.598361	0.647668	0.620968	0.380117	0.30444	0.20434	0.366109	0.238994	0.389381	0.24557		1.71754	1.31698	-0.820913
Q9Y520	FPTVQHQEL	0.42418	0.554404	0.524194	0.976608	0.613108	0.271248	0.269874	0.348008	0.445428	0.4		1.71589	1.31562	-0.834202
P50453	MYQEATFKL	1.31352	1.23575	1.5625	1.7076	1.22199	0.746835	1.19665	0.926625	1.33038	1.00253		1.71363	1.31367	-0.436504
Q9UDY2	STKFPAYER	0.709016	0.888601	0.933468	1.47076	0.989429	0.526221	0.707113	0.486373	0.755162	0.708861		1.71267	1.313	-0.64869
Q9BXP5	MPYAGGGGGPTY	0.322746	0.427461	0.355847	0.567251	0.367865	0.440325	0.694561	0.57652	0.712389	0.567089		1.7118	1.31243	0.551176
A0A140TA76	EVFEYIIFR	0.668033	0.391192	0.721774	0.464912	0.215645	0.146474	0.215481	0.102725	0.39528	0.194937		1.71115	1.31208	-1.22247
A0A0A0MTC1	SPSDVFIGY	1.64549	1.82902	1.6754	2.09064	1.57082	1.08499	1.46653	1.24319	1.73746	1.41013		1.71004	1.31127	-0.343955
A5YKK6	KQLAVYEEF	0.967213	1.02332	1.04032	1.85673	0.94926	0.511754	0.661088	0.677149	0.843658	0.794937		1.70802	1.30955	-0.742545
P05496	EFQTSVVSR	0.247951	0.303109	0.298387	0.444444	0.238901	0.0705244	0.186192	0.21174	0.188791	0.149367		1.7064	1.30822	-0.92621
Q6VY07	HPNEGALVL	1.03279	1.50518	1.19556	1.99123	1.35307	0.772152	0.98954	0.90566	1.16224	0.98481		1.70607	1.30819	-0.555949
P49321	QYDEAVAQF	1.57582	1.04145	2.13306	1.99123	1.28541	0.770344	1.28661	0.744235	1.25959	0.956962		1.70296	1.30537	-0.677819
Q14204	QYASYEFVQR	0.151639	0.290155	0.177419	0.233918	0.249471	0.0922242	0.0962343	0.0691824	0.0707965	0.16962		1.70225	1.30497	-1.14653
A0A0U1RQV4	EEISNLKAA	0.288934	0.323834	0.306452	0.453216	0.361522	0.155515	0.238494	0.184486	0.253687	0.258228		1.70163	1.30464	-0.669198
E9PC62	MPFGNVISA	0.880123	1.11658	1.12903	1.20468	0.892178	0.666365	0.9341	0.808176	0.917404	0.751899		1.7006	1.30391	-0.356924
Q9H1B7	KEAAAAAAA	1.64549	1.66062	2.06653	1.85088	1.84355	1.18626	1.6318	1.50943	1.64602	1.58481		1.69994	1.30354	-0.262572
M0QXS5	HPSNVLHFF	0.608607	0.5	0.453629	0.900585	0.610994	0.329114	0.453975	0.362683	0.436578	0.372152		1.69951	1.3034	-0.653229
Q92621	MPTDSQDSL	1	1.12953	0.9375	1.77485	0.985201	0.663653	0.870293	0.779874	0.764012	0.693671		1.69665	1.30084	-0.627636
Q9UKB1	ETRSPSRTYTYISR	0.108607	0.183938	0.141129	0.251462	0.158562	0.0599413	0.0711624	0.112412	-0.0298619	-0.0163004		1.69438	1.29887	-2.09595
O75419	HFDLSVIEL	1.81557	1.03627	1.80645	0.690058	0.572939	0.303797	0.497908	0.165618	0.929204	0.240506		1.69331	1.29809	-1.4703
G5E9L0	SSIRPISER	0.930328	1.01036	0.881048	1.77485	1.13953	0.562387	0.769874	0.647799	0.846608	0.731646		1.69235	1.29773	-0.688884
P41214	TVVRNLEAY	0.745902	0.893782	0.893145	1.47953	0.852008	0.556962	0.688285	0.593291	0.640118	0.673418		1.69254	1.29773	-0.625952
P43405	KYLEESNFV	1.30328	1.6114	1.63105	2.65205	1.537	0.878843	1.11088	0.979036	1.31858	1.29873		1.69103	1.29669	-0.644935
O15127	EFSQGIFSSR	0.317623	0.222798	0.280242	0.596491	0.346723	0.146474	0.196653	0.121593	0.19174	0.164557		1.69026	1.29623	-1.10327
A0A087X0X3	QTMERIGSGVER	0.288934	0.316062	0.284274	0.502924	0.236786	0.146474	0.202929	0.150943	0.20944	0.164557		1.68909	1.29564	-0.897699
Q8WVX9	NPFHWGEVEY	1.25205	0.795337	1.73185	0.684211	0.53277	0.312839	0.558577	0.318658	0.646018	0.192405		1.68913	1.29564	-1.30043
Q9UNX4	QFVPKSHLF	1.66393	2.08031	1.75202	3.0117	2.06977	1.19892	1.73849	1.2956	1.62242	1.4557		1.68842	1.29556	-0.532865
E7ETA6	QPNPLPLRL	0.366803	0.502591	0.332661	0.666667	0.524313	0.216998	0.376569	0.289308	0.327434	0.227848		1.68848	1.29556	-0.73462
Q9H3P7	EVYAGSHQY	0.256148	0.251295	0.258065	0.461988	0.315011	0.464738	0.516736	0.457023	0.374631	0.465823		1.6865	1.29393	0.563094
O75164	HPIQMYQVEF	0.452869	0.532383	0.641129	0.739766	0.384778	0.280289	0.442469	0.348008	0.356932	0.350633		1.68521	1.29294	-0.629393
P16591	EYASTLQNL	0.428279	0.479275	0.53629	0.74269	0.401691	0.227848	0.32636	0.291405	0.374631	0.402532		1.6847	1.29272	-0.6735
Q92878	EFKTLEGVITR	0.334016	0.378238	0.350806	0.605263	0.427061	0.213382	0.311715	0.278826	0.212389	0.275949		1.68441	1.29272	-0.697317
P17275	YPTTTISY	1.1168	1.53368	1.28831	1.95029	1.30233	0.783002	1.16318	0.874214	1.11209	1.15949		1.6828	1.2914	-0.498046
Q8N108	DAQEIIRPR	0.319672	0.321244	0.364919	0.368421	0.382664	0.179024	0.215481	0.249476	0.283186	0.283544		1.68044	1.28934	-0.537194
P30084	RPFASGANFEY	1.10041	1.16062	1.09274	1.70175	1.11628	0.654611	0.976987	0.836478	1.0118	0.959494		1.67949	1.28926	-0.475338
Q9HAU5	EVNQPKFNQR	0.29918	0.380829	0.324597	0.707602	0.348837	0.104882	0.25523	0.199161	0.215339	0.202532		1.67965	1.28926	-1.07673
Q15181	NYNDINDVKR	0.229508	0.266839	0.362903	0.418129	0.312896	0.166365	0.179916	0.192872	0.212389	0.210127		1.67972	1.28926	-0.725664
P29375	YPLEDLPSL	2.69057	1.53627	2.43347	1.47368	1.07611	0.721519	1.02092	0.790356	1.54867	0.865823		1.67876	1.28882	-0.896579
O75820	EVEPQGVIVTR	0.641393	0.813472	0.675403	1.14327	0.646934	0.477396	0.638075	0.436059	0.507375	0.526582		1.67832	1.28867	-0.600593
A0A0A0MST1	TPYDSSASY	0.795082	0.987047	0.977823	1.49415	1.06554	0.553345	0.813808	0.708595	0.834808	0.76962		1.67656	1.28764	-0.531554
Q9Y3Z3	NPIDHVSFY	0.528689	0.707254	0.614919	0.78655	0.687104	0.358047	0.476987	0.427673	0.530973	0.625316		1.67613	1.28764	-0.458735
P41229	EFRDPLGYIAK	0.211066	0.243523	0.205645	0.274854	0.179704	0.0922242	0.142259	0.129979	0.135693	0.0987342		1.67629	1.28764	-0.896411
P62306	EYIDGALSGH	0.168033	0.251295	0.237903	0.368421	0.173362	0.074141	0.150628	0.127883	0.0825959	0.0987342		1.67678	1.28764	-1.16699
Q6P2H3	RYLADLPTL	1.33607	1.53368	1.62903	2.08772	1.28541	0.84991	1.33264	1.32914	1.12979	1.09114		1.67502	1.28683	-0.457519
A0A0C4DFM7	SELRSLPPP	0.440574	0.474093	0.381048	0.277778	0.511628	0.229656	0.276151	0.213836	0.359882	0.253165		1.67448	1.28658	-0.64579
P06576	QPFQVAEVF	1.03689	0.784974	1.09476	0.766082	0.54334	0.374322	0.430962	0.356394	0.858407	0.455696		1.67397	1.28636	-0.771422
Q14690	LPLLKAQEY	0.534836	0.621762	0.606855	1.00585	0.5074	0.34358	0.437238	0.320755	0.451327	0.463291		1.67148	1.28415	-0.70061
C9JY41	TPIQDNVDQTY	0.770492	1.05181	0.778226	1.3538	0.968288	0.61302	0.75523	0.639413	0.772861	0.688608		1.66939	1.28265	-0.504852
P15036	SFKDYIQER	0.653689	0.803109	0.745968	1.40351	0.885835	0.522604	0.67364	0.429769	0.572271	0.531646		1.66954	1.28265	-0.718529
Q96BN2	LFEALQVHR	0.297131	0.453368	0.387097	0.497076	0.298097	0.18264	0.271967	0.203354	0.247788	0.301266		1.66683	1.28055	-0.679226
Q9BZJ0	ETILGDIDRAR	0.690574	0.849741	0.822581	1.25731	0.841438	0.593128	0.738494	0.559748	0.666667	0.56962		1.66672	1.28055	-0.512493
Q9UNK0	EIAEKIQQR	0.39959	0.443005	0.47379	0.733918	0.350951	0.265823	0.313808	0.178197	0.374631	0.243038		1.66611	1.28024	-0.803836
Q9UQE7	LPQEAFEKY	1.27869	1.35751	1.25806	2.09649	1.27484	0.679928	1.01674	0.893082	1.28909	1.00506		1.6639	1.27953	-0.57305
C9JMN1	DAFKASVY	1.16189	1.1658	1.13508	2.16374	1.19662	0.725136	1.01883	0.683438	0.949853	0.81519		1.66377	1.27953	-0.702642
P22415	EVLQGGSQR	0.243852	0.176166	0.284274	0.488304	0.310782	0.124774	0.115063	0.15304	0.174041	0.139241		1.66367	1.27953	-1.09014
Q6P3X3	GEFSEAIKA	0.706967	0.930052	0.719758	0.692982	0.630021	0.457505	0.529289	0.410901	0.728614	0.529114		1.66469	1.27953	-0.470679
Q69YN4-3	KENSGAIEA	0.897541	0.987047	0.862903	0.695906	0.813953	0.437613	0.451883	0.448637	0.870206	0.721519		1.66506	1.27953	-0.539125
Q9NYV6	KFIDPIYQVW	1.93238	0.797927	2.1996	0.482456	0.323467	0.0705244	0.1841	0.100629	0.457227	0.0632911		1.66448	1.27953	-2.71137
Q8TEH3	LPNDVISSL	0.811475	0.979275	0.810484	1.23392	0.767442	0.526221	0.751046	0.513627	0.823009	0.605063		1.66203	1.27834	-0.51585
Q9H9Y2	GEYEWVHKP	0.366803	0.505181	0.564516	0.347953	0.357294	0.189873	0.338912	0.213836	0.339233	0.250633		1.66192	1.27834	-0.684666
Q8TB96	RLPSSWALF	1.77459	0.927461	2.03831	0.637427	0.463002	0.164557	0.380753	0.167715	0.787611	0.18481		1.66112	1.27784	-1.79303
M0R2M1	KYEELFPAF	4.28893	2.96373	4.86089	3.10819	1.90063	1.15913	2.29916	1.61426	2.99115	1.43038		1.66048	1.27752	-0.850782
A0A087WWV6	VPWHEEVVQF	1.79713	1.2513	2.07661	0.906433	0.761099	0.439421	0.797071	0.67086	1.04425	0.306329		1.66023	1.27752	-1.06
P19801-2	EYALLYHTL	0.762295	0.878238	0.866935	1.26316	0.79704	0.649186	0.66318	0.574423	0.814159	0.526582		1.65919	1.27705	-0.501026
O95864	EYQEKPLLR	0.555328	0.551813	0.560484	0.853801	0.56871	0.401447	0.543933	0.396226	0.389381	0.432911		1.65927	1.27705	-0.514038
Q9BZL6	IPAPGSGVSF	0.803279	1.12176	1.01815	1.53509	0.972516	0.65642	0.838912	0.618449	0.896755	0.739241		1.65671	1.27543	-0.539661
Q9Y618	ELQERMQSR	0.331967	0.42228	0.397177	0.725146	0.344609	0.144665	0.196653	0.232704	0.280236	0.308861		1.65582	1.27543	-0.933327
P41226	LPQPDPQQM	0.258197	0.282383	0.256048	0.410819	0.269556	0.13472	0.16841	0.177149	0.20059	0.2		1.65553	1.27543	-0.745674
P52298	SYVELSQYR	0.377049	0.443005	0.510081	0.692982	0.503171	0.269439	0.34728	0.249476	0.380531	0.405063		1.65615	1.27543	-0.612989
Q5QGS0	SEFHEAKAA	1.3791	1.69171	1.62097	1.71053	1.57505	1.03617	1.37448	1.0587	1.57817	1.38734		1.6565	1.27543	-0.310003
P17275	SELERLIVP	1.39754	2.19689	0.586694	0.336257	1.06765	0.141049	0.355649	0.339623	0.448378	0.2		1.65591	1.27543	-1.9114
H0YKV1	KYVTVYNLI	1.27664	1.20725	1.5	1.74561	1.17336	0.802893	1.14017	1.04193	1.28614	0.855696		1.65529	1.27543	-0.429131
Q99933	KEMETPLSA	1.69467	1.74611	2.07258	2.3655	1.59197	1.37071	1.66736	1.2935	1.64012	1.47848		1.65553	1.27543	-0.346218
Q15437	MPQFSTIEY	1.0123	0.927461	1.11593	0.935673	0.633192	0.442134	0.693515	0.774633	0.80826	0.479747		1.65191	1.27234	-0.532013
I3L2M9	ETSGISIYRL	0.622951	0.84715	0.792339	1.23099	0.782241	0.41953	0.596234	0.545073	0.648968	0.648101		1.65001	1.27129	-0.581194
Q9ULK4	EVIAYILER	0.467213	0.531088	0.469758	0.78655	0.427061	0.292948	0.338912	0.368973	0.412979	0.321519		1.65012	1.27129	-0.627921
O75934	VYNENLVHM	0.434426	0.61658	0.457661	0.821637	0.59408	0.323689	0.361925	0.285115	0.510324	0.374684		1.65016	1.27129	-0.656141
A0A087WWE2	QTFENQVNR	0.477459	0.455959	0.443548	0.725146	0.446089	0.334539	0.391213	0.283019	0.353982	0.35443		1.64946	1.27103	-0.569435
Q9H3H3	EPVGWIAVY	1.74795	1.13472	1.65726	0.944444	0.625793	0.265823	0.583682	0.297694	1.21829	0.296203		1.64766	1.26951	-1.19887
Q9BQI3	RYLNEFEEL	1.2541	0.92487	1.35282	1.08187	0.735729	0.40868	0.713389	0.958071	0.843658	0.556962		1.64725	1.26938	-0.619973
P28331	SPVDLTYTY	1.87295	1.7487	1.89919	2.09064	1.34884	1.02712	1.49582	1.44444	1.67552	1.22532		1.64574	1.26816	-0.383616
Q8N0Y7	EAQVKIWRR	2.06967	2.1943	2.57258	3.5848	2.41226	1.40687	1.92259	1.37945	2.35398	1.79241		1.64362	1.2666	-0.535313
Q9BS26	EIFQNEVAR	0.190574	0.233161	0.231855	0.383041	0.22833	0.0867993	0.119247	0.100629	0.174041	0.149367		1.64362	1.2666	-1.00776
E9PL69	YPFESAEAQL	0.485656	0.57513	0.600806	0.295322	0.374207	0.103074	0.276151	0.398323	0.235988	0.293671		1.64212	1.26539	-0.834536
O00116	EYVDPNNIFGNR	1.28893	1.21762	1.56452	1.4386	0.970402	0.533454	1.08996	0.949686	1.21239	0.610127		1.64125	1.2648	-0.559944
D6REE5	ETNYGIPQR	0.637295	0.668394	0.671371	1.20175	0.600423	0.359855	0.529289	0.498952	0.504425	0.387342		1.64055	1.26466	-0.729148
F8VV52	EYLTNIHIRD	0.563525	0.321244	0.465726	1.13158	0.602537	0.262206	0.200837	0.178197	0.342183	0.321519		1.64062	1.26466	-1.2411
H0YMT4	KDIVINEA	0.858607	0.772021	0.612903	0.163743	0.613108	0.17179	0.364017	0.308176	0.351032	0.235443		1.63915	1.26383	-1.07825
P62328	ETIEQEK	0.282787	0.209845	0.316532	0.222222	0.401691	0.135624	0.0627615	0.150943	0.141593	0.237975		1.63926	1.26383	-0.975331
G3V535	KYNQATPTF	1.23361	1.17358	1.5121	2.04386	1.39323	0.857143	1.18201	0.683438	1.16519	1.16709		1.63551	1.26047	-0.541321
P42704	IYKPVTDFF	1.21516	1.25907	1.33871	1.69883	0.936575	0.678119	1.05858	0.90566	1.14454	0.792405		1.63492	1.26044	-0.493801
Q7L513	REFSITVV	1.11066	1.27461	0.574597	0.116959	0.706131	0.119349	0.330544	0.272537	0.318584	0.159494		1.63507	1.26044	-1.65587
Q13123	EYSEYMNNK	0.319672	0.370466	0.393145	0.552632	0.336152	0.251356	0.324268	0.167715	0.259587	0.227848		1.63352	1.25978	-0.680143
P22626	EMQEVQSSR	0.377049	0.443005	0.516129	0.581871	0.391121	0.321881	0.317992	0.341719	0.342183	0.334177		1.63342	1.25978	-0.477976
Q562F6	SEVSKIVTV	2.12705	2.47668	2.12097	0.845029	2.22622	0.902351	1.4205	1.18868	1.42478	1.16456		1.63389	1.25978	-0.68317
H7C2C7	EPALPSTSY	0.809426	0.968912	0.782258	1.54971	0.832981	0.432188	0.696653	0.593291	0.643068	0.683544		1.63178	1.25843	-0.697255
Q15149	EVGERLQQR	0.467213	0.585492	0.600806	1.04386	0.674419	0.311031	0.479079	0.429769	0.386431	0.44557		1.63112	1.25804	-0.716568
Q9BTT4	VPLEVFEY	1.21926	0.994819	0.97379	0.602339	0.680761	0.300181	0.487448	0.404612	0.938053	0.331646		1.62942	1.25663	-0.860793
P50440	DAADFIRAGR	1.19467	1.78497	1.70565	2.66959	1.65751	0.943942	1.27406	1.01258	1.40413	1.2557		1.62811	1.25612	-0.613542
Q96T76	MPEKEPSVL	0.764344	0.826425	0.800403	1.30994	0.877378	0.59132	0.694561	0.620545	0.702065	0.650633		1.62808	1.25612	-0.490389
E9PKH4	QPLAPWTPYTEY	0.362705	0.222798	0.346774	0.137427	0.114165	0.107048	0.0824856	0.0998726	0.0766962	0.0362971		1.62832	1.25612	-1.55681
O14617	VYVQNVVKL	1.67828	1.90415	1.53024	2.35673	1.49049	0.96745	1.61506	1.20964	1.57522	1.02785		1.62742	1.25574	-0.486484
J3KNV1	TYLNYVVHL	0.875	0.707254	0.881048	0.868421	0.549683	0.423146	0.696653	0.580713	0.625369	0.453165		1.6264	1.255	-0.48199
P17010-3	DQNSSIRVPR	0.219262	0.393782	0.272177	0.464912	0.317125	0.19349	0.165272	0.125786	0.212389	0.240506		1.62463	1.25351	-0.830674
Q93074	EATAGFTIGR	0.235656	0.204663	0.215726	0.318713	0.283298	0.103074	0.138075	0.121593	0.174041	0.177215		1.62317	1.25261	-0.817202
O75113	TVFVPQWRTR	0.293033	0.34715	0.391129	0.570175	0.323467	0.188065	0.286611	0.232704	0.20649	0.243038		1.62327	1.25261	-0.73455
Q9Y490	SEAKPAAVA	1.01025	1.21244	0.872984	0.526316	1.13108	0.396022	0.711297	0.490566	0.749263	0.673418		1.62209	1.25181	-0.654038
O00178	SEGNVVNKP	1.47951	1.9171	1.22379	0.333333	1.57505	0.358047	0.807531	0.563941	0.899705	0.389873		1.61943	1.24943	-1.1127
P33993	EAWASKDATY	0.987705	1.06995	1.05645	1.65789	0.953488	0.571429	0.868201	0.563941	1.07375	0.617722		1.61826	1.24854	-0.631809
A8MW78	KYFLWEEKF	2.3873	1.58549	2.78831	1.46784	1.09514	0.526221	1.32845	0.968553	1.45723	0.673418		1.61752	1.24807	-0.912403
Q14CZ0	QPFREAIAL	0.428279	0.5	0.415323	0.593567	0.408034	0.274864	0.370293	0.220126	0.410029	0.334177		1.61623	1.24729	-0.543109
H7C5W9	EYEPEMGKVYR	0.487705	0.536269	0.612903	0.836257	0.475687	0.43038	0.424686	0.348008	0.40413	0.412658		1.61618	1.24729	-0.545882
Q92503	NYPETLGRLLI	0.502049	0.357513	0.711694	0.435673	0.276956	0.186257	0.292887	0.222222	0.324484	0.21519		1.61484	1.24623	-0.87994
A2A2F0	TYGPSFPAF	1.55533	0.989637	1.87097	0.98538	0.756871	0.412297	0.742678	0.526205	1.0767	0.483544		1.61413	1.2458	-0.925879
H0Y614	AEEFKVPAA	1.84016	2.5	1.24194	0.561404	1.67442	0.453888	0.887029	0.769392	1.06785	0.501266		1.61287	1.24537	-1.08731
P39687	RENVFKLLP	0.934426	1.09067	0.445565	0.207602	0.653277	0.197107	0.332636	0.316562	0.300885	0.172152		1.61291	1.24537	-1.33637
P30520	KSIYPTLEI	1.18443	1.10363	1.42137	1.76901	1.22833	1.50452	2.03766	1.58281	1.69322	1.74684		1.61304	1.24537	0.352844
O15294	QNMGLPQNR	0.239754	0.300518	0.258065	0.312865	0.293869	0.155515	0.198745	0.167715	0.233038	0.134177		1.61229	1.24507	-0.660079
Q9UJ41	DFYHNVAER	0.481557	0.551813	0.560484	1.02924	0.581395	0.291139	0.462343	0.301887	0.430678	0.389873		1.61145	1.24467	-0.772496
A0A087WWE2	TPWNQGATPAY	0.444672	0.619171	0.727823	0.684211	0.511628	0.307414	0.40795	0.402516	0.548673	0.420253		1.61127	1.24467	-0.517645
Q10567	IPNENEAQF	0.608607	0.782383	0.850806	1.0848	0.784355	0.471971	0.761506	0.484277	0.613569	0.577215		1.61107	1.24467	-0.499176
A0A0A0MS70	AEKPLQVAA	1.23156	1.66321	1.30645	1.23684	1.49049	0.98915	1.27197	0.947589	1.28024	1.0557		1.60753	1.24141	-0.32146
Q6IA69	APISEPIEWKY	0.184426	0.183938	0.1875	0.160819	0.116279	0.00261395	0.0669456	0.0602848	0.0855457	0.10504		1.60542	1.23957	-1.37824
E9PCV4	SEWDGIVTV	2.33402	1.87047	2.82056	1.70175	1.28964	0.786618	1.39749	1.2935	1.77876	0.939241		1.60482	1.23925	-0.693052
Q8N3V7	KENAALLTA	4.95082	5.81088	5.01008	2.37719	5.53488	2.10488	3.10669	2.67715	4.16814	3.23797		1.60374	1.23845	-0.630859
H0YAR2	VATKPLYV	0.741803	1.03368	0.975806	1.43567	0.993658	0.618445	0.792887	0.733753	0.79646	0.772152		1.60342	1.2384	-0.480268
Q8NB66	KYNETFQFI	1.25205	1.42487	1.54637	2.05263	1.38266	0.824593	1.20921	1.15933	1.38053	1.0481		1.6022	1.23801	-0.446056
P55263	YAASIIIRR	0.20082	0.396373	0.328629	0.418129	0.393235	0.175407	0.228033	0.180294	0.247788	0.235443		1.60223	1.23801	-0.703239
P20591	TYSWLLKER	0.903689	0.645078	0.768145	0.634503	0.77167	0.394213	0.6841	0.509434	0.640118	0.539241		1.6026	1.23801	-0.42812
C9JTA1	LPDTQITSY	0.807377	1.00777	0.844758	1.52924	0.877378	0.406872	0.776151	0.503145	0.716814	0.777215		1.59983	1.23591	-0.671881
O00767	RLPLRLFLI	1.17008	0.624352	1.0625	0.520468	0.336152	0.148282	0.280335	0.104822	0.687316	0.149367		1.5978	1.23415	-1.4385
P42229	FPIEVRHY	0.997951	1.10881	0.604839	1.25439	0.79704	0.432188	0.650628	0.672956	0.837758	0.508861		1.59504	1.23167	-0.618498
Q8TED0	KEFGAVSKVDF	2.58607	3.43782	1.97177	0.643275	2.46089	0.768535	1.49791	1.09434	1.21239	0.817722		1.59157	1.22847	-1.04194
Q12802	ETATTPIFANR	0.180328	0.215026	0.252016	0.359649	0.173362	0.0723327	0.0941423	0.0754717	0.115044	0.182278		1.59088	1.22806	-1.13017
Q9NRD1	TWTEVSYTF	1.02459	0.865285	1.01613	0.77193	0.412262	0.358047	0.608787	0.33543	0.734513	0.344304		1.59051	1.22796	-0.780554
O14965	DYLPPEMIEGR	0.596311	0.598446	0.847782	0.714912	0.491543	0.325497	0.51569	0.526205	0.525074	0.363291		1.58929	1.22701	-0.526381
Q14694	DALESLVAR	0.29918	0.53886	0.354839	0.502924	0.386892	0.168174	0.263598	0.220126	0.356932	0.286076		1.58826	1.22671	-0.685605
H0YAR2	ELNGKQIYVGR	0.311475	0.38601	0.393145	0.74269	0.386892	0.211573	0.274059	0.190776	0.265487	0.255696		1.58845	1.22671	-0.890564
P48556	YEKILFTEA	1.78074	2.03627	1.39919	0.397661	1.67865	0.555154	0.874477	0.748428	0.902655	0.731646		1.58817	1.22671	-0.935731
P0C1Z6	QVNERVLNR	0.452869	0.494819	0.586694	0.877193	0.587738	0.292948	0.366109	0.333333	0.469027	0.468354		1.58738	1.22662	-0.636202
I1E4Y6	ESENWRIFR	0.293033	0.334197	0.366935	0.511696	0.321353	0.184448	0.288703	0.157233	0.259587	0.243038		1.58761	1.22662	-0.689486
P14921	HPISSEELLSLKY	1.74795	1.50259	1.78629	1.7924	1.11416	0.781193	1.32008	1.33962	1.33333	1.11899		1.58725	1.22662	-0.430699
A0A0A0MS08	YFPEPVTVSW	1.02664	0.373057	0.842742	0.216374	0.181818	0.0121962	0.106695	0.0855668	0.241888	0.0658228		1.58489	1.22453	-2.36619
O95147	FEYVKVPLA	0.407787	0.489637	0.520161	0.74269	0.579281	0.309222	0.462343	0.356394	0.410029	0.346835		1.58418	1.22408	-0.539512
A0A1W2PQ20	DYIHHMGYVHR	0.375	0.57772	0.695565	0.72807	0.511628	0.34358	0.391213	0.312369	0.471976	0.43038		1.58362	1.2238	-0.566944
Q92900	TPYEGQRSY	0.282787	0.367876	0.292339	0.447368	0.327696	0.231465	0.196653	0.165618	0.283186	0.232911		1.58307	1.22379	-0.630442
Q9HCC0	AYSPRFLYI	0.42623	0.409326	0.453629	0.47076	0.323467	0.16094	0.25523	0.222222	0.40118	0.321519		1.58313	1.22379	-0.614184
E9PR71	QPVTTVPSM	0.858607	1.16321	1.17339	1.38596	0.964059	0.618445	0.968619	0.658281	0.958702	0.878481		1.58036	1.22135	-0.441785
Q9NQX7	YERINVPVP	0.547131	0.642487	0.487903	0.181287	0.547569	0.222423	0.311715	0.341719	0.250737	0.205063		1.57874	1.22001	-0.853638
Q86W34	RYGSDFYSM	0.213115	0.220207	0.344758	0.385965	0.238901	0.103074	0.202929	0.142558	0.179941	0.136709		1.57823	1.21977	-0.87453
Q6TFL4	YWMHVQNTF	0.840164	0.643782	0.948589	0.804094	0.48203	0.283906	0.518828	0.400419	0.735988	0.379747		1.57778	1.21959	-0.681349
H0Y2Q1	EVLPQVYNV	1.09836	1.35751	1.18952	1.68129	1.22833	0.614828	1.03138	0.800839	0.952802	1.29873		1.57545	1.21753	-0.480371
Q8WXH0	QYESVSDLF	0.422131	0.290155	0.552419	0.587719	0.241015	0.110307	0.290795	0.148847	0.336283	0.146835		1.57513	1.21748	-1.01894
P52948-5	SPFGDSPLF	1.06352	0.357513	1.03629	0.371345	0.395349	0.15009	0.276151	0.0964361	0.448378	0.106329		1.57399	1.21661	-1.58133
P43490	FPVTENSKGY	0.606557	0.795337	0.802419	1.26316	0.706131	0.330922	0.456067	0.532495	0.755162	0.478481		1.57323	1.21612	-0.709028
Q9BXM9	ETKALNFNL	2.06352	2.60622	2.5121	4.0731	2.66385	1.59675	2.1046	1.62474	2.0354	2.2557		1.56845	1.21161	-0.533348
A3KN83	DYNNIGKFLNR	0.370902	0.406736	0.391129	0.692982	0.503171	0.244123	0.33682	0.291405	0.339233	0.306329		1.56798	1.21141	-0.639705
Q13347	REGDLLFTVA	1.02459	1.18912	0.945565	0.616959	0.955603	0.611212	0.801255	0.589099	0.743363	0.718987		1.56718	1.21088	-0.449996
P04899	DYIPTQQDVLR	0.204918	0.183938	0.245968	0.274854	0.342495	0.124774	0.148536	0.155136	0.171091	0.0810127		1.56386	1.20783	-0.87966
P17014	HPGDQAYEF	1.05123	1.25648	1.05242	1.65497	1.17336	0.649186	0.972803	0.777778	1.18289	0.870886		1.56303	1.20748	-0.474626
Q92783	FASEVSNVL	0.764344	0.953368	0.862903	1.47076	1.00211	0.60217	0.717573	0.582809	0.879056	0.653165		1.56297	1.20748	-0.557065
F5H364	RETAFTHAV	0.618852	0.709845	0.768145	0.897661	0.773784	0.517179	0.579498	0.651992	0.643068	0.63038		1.56212	1.2069	-0.31835
P25686	EQQPSVTSR	0.120902	0.207254	0.258065	0.289474	0.160677	0.0687161	0.0564854	0.0712788	0.150442	0.0949359		1.56041	1.20554	-1.22988
A2RRP1	LPNDMTLAL	0.606557	0.624352	0.721774	0.555556	0.353066	0.282098	0.41841	0.295597	0.548673	0.278481		1.56023	1.20554	-0.650154
P53618	FEWENKVTV	1.18238	0.937824	1.39315	0.51462	0.64482	1.00904	1.89958	1.57233	2.15044	1.19747		1.55821	1.20379	0.744519
O75153	NALAVSTKY	0.383197	0.494819	0.479839	0.739766	0.545455	0.280289	0.353556	0.268344	0.442478	0.397468		1.55727	1.20313	-0.60136
Q5VXN0	RPFEDQTSL	0.815574	0.880829	0.879032	1.49123	0.906977	0.593128	0.707113	0.645702	0.775811	0.688608		1.55633	1.20246	-0.544377
H3BQ52	YFDSGDYNM	1.85041	1.02073	0.479839	1.07018	0.623679	0.0705244	0.801255	0.203354	0.569322	0.134177		1.55598	1.20237	-1.50404
H0Y714	HEVGALVRA	0.17418	0.15285	0.217742	0.269006	0.221987	0.0886076	0.0711297	0.113208	0.079646	0.159494		1.55415	1.20081	-1.01624
O76064	KDFEAIIQA	2.11475	2.36788	2.20565	1.59649	1.86681	1.40687	1.7636	1.53878	1.9233	1.56962		1.55366	1.20059	-0.307624
E9PM19	FPIEQQDGAF	0.612705	0.712435	0.696573	0.723684	0.589852	0.341772	0.5	0.433962	0.684366	0.526582		1.55128	1.19874	-0.423572
A0A0C4DGG9	MPSKTELIV	0.659836	0.911917	0.747984	1.16959	0.689218	0.466546	0.759414	0.484277	0.525074	0.610127		1.55146	1.19874	-0.55435
P35610	HFDDFVTNL	1.18033	1.33938	0.913306	0.432749	0.84778	0.249548	0.665272	0.656184	0.687316	0.212658		1.54971	1.19744	-0.931729
Q9P031	RYPDNLKHL	1.64139	2.2487	1.91734	3.37719	2.14588	1.42495	1.77406	1.37526	1.78171	1.29367		1.54921	1.19721	-0.566745
Q92665	FPINNEAGF	0.440574	0.525907	0.443548	0.687135	0.40592	0.291139	0.320084	0.333333	0.421829	0.364557		1.54755	1.19634	-0.532149
Q5TAW7	TFDIASDAF	1.45492	0.720207	1.50605	0.45614	0.625793	0.162749	0.508368	0.21174	0.752212	0.225316		1.54762	1.19634	-1.3563
Q9Y4P8	LPSQVTEMF	0.822746	0.848446	1.03024	0.880117	0.51797	0.385172	0.607741	0.593291	0.718289	0.562025		1.54755	1.19634	-0.516156
P23258	SASTTTLRY	0.481557	0.624352	0.52621	0.856725	0.54334	0.363472	0.445607	0.283019	0.469027	0.483544		1.5467	1.1963	-0.568491
P33121-3	TEKALPLSA	0.967213	1.31865	0.991935	0.602339	1.25793	0.504521	0.759414	0.572327	0.899705	0.663291		1.54694	1.1963	-0.596006
Q96JC1	IYVHDLLTF	1.73566	1.10104	1.55847	1.49415	0.845666	0.64557	0.983264	0.668763	1.25959	0.835443		1.54699	1.1963	-0.616589
[truncated: 2,024 more rows]
