# Supplementary material for: Quantitative measurement of the requirement of diverse protein degradation pathways in MHC class I peptide presentation
Source: Sci Adv. 2023 Jun 23;9(25):eade7890. doi: 10.1126/sciadv.ade7890 (PMC10289651; doi:10.1126/sciadv.ade7890)
Supplement: Supplementary file 2 — Tables S1 to S11 [file sciadv.ade7890_tables_s1_to_s11.zip › ade7890_Table_S3.xlsx]

## Sheet: HCC1954BL
		4h post AS				4h post AS + BFA				4h post AS + CHX				0h post AS					4h AS + BFA vs 4h AS			4h AS + CHX vs 4h AS			0h AS vs 4h AS			4h AS + CHX vs 0h AS
Master Protein Accessions	Sequence	Abundance: 126	Abundance: 127N	Abundance: 127C	Abundance: 128N	Abundance: 128C	Abundance: 129N	Abundance: 129C	Abundance: 130N	Abundance: 130C	Abundance: 131N	Abundance: 131C	Abundance: 132N	Abundance: 132C	Abundance: 133N	Abundance: 133C	Abundance: 134N		log2 FC	negative log10 pval	negative log10 adj pval	log2 FC	negative log10 pval	negative log10 adj pval	log2 FC	negative log10 pval	negative log10 adj pval	negative log10 pval	negative log10 adj pval
P42224	ATVPGLLKV	11.0537	8.47656	10.4437	10.4904	1.5656	2.38991	1.185	1.42945	0.0521378	0.0961148	0.270889	0.119352	0.126415	0.294461	0.0693052	0.204484		-2.6227	10.875	7.79797	-6.23158	11.8252	8.7482	-5.86419	11.8024	8.72537	0.0328269	0.00477093
K7EPJ1	IYPTTYVQF	14.0785	11.2695	11.0648	13.0796	4.1691	5.57798	2.545	3.88344	0.234019	0.348315	0.152506	0.326829	0.0498886	0.285714	0.220745	0.434343		-1.6134	8.38462	6.00659	-5.5428	10.501	7.82482	-5.64263	10.5094	7.73341	0.0095384	0.00391457
P07437	GPLQSVQVF	5.13223	3.96094	4.79181	5.18471	1.23032	1.73394	1.035	1.06748	0.110132	0.377763	0.279221	0.253659	0.498113	0.956268	0.744681	0.996633		-1.91215	8.98149	6.38161	-4.22355	10.4247	7.82482	-2.57708	9.69046	7.31243	1.38566	0.152561
Q5JPE7	VDVNLPKA	6.4876	5.54688	6.01365	6.78981	2.25656	3.25688	1.575	1.68098	0.0483616	0.17627	0.000535	0.422141	0.143396	0.396501	0.164894	0.505051		-1.50199	7.97655	5.80263	-5.26195	10.2887	7.81378	-4.35966	10.142	7.54209	0.16903	0.0113018
C9JDB4	KDFPASPP	7.38017	5.89844	6.47099	7.11465	2.08746	3.55963	1.65	1.86503	0.258575	0.262172	0.214286	0.0265579	0.818868	1.01458	0.930851	1.19192		-1.55193	7.86973	5.74697	-5.14053	10.0461	7.70316	-2.76349	9.3039	7.07199	1.29384	0.125326
O14548	ISELILTA	7.69835	5.82031	6.88396	6.64331	1.89213	3.26147	1.53	1.84969	0.0877053	0.306842	0.409163	0.105246	0.301887	0.594752	0.569149	0.767677		-1.66424	8.06547	5.83356	-4.89506	10.002	7.70316	-3.59806	9.70548	7.31243	0.404136	0.0113018
F8VSI7	QSISKALVA	5.19008	3.89844	4.83959	4.53503	1.54519	1.88991	0.885	1.09202	0.140969	0.187266	0.220779	0.000535	0.486792	0.565598	0.542553	0.996633		-1.77038	8.07412	5.83356	-5.07026	9.91325	7.68134	-2.83275	9.16378	6.98986	1.16	0.116608
Q7L7L0	RNIPGITLL	5.5124	4.23047	4.96587	5.2707	1.25656	1.72477	0.86	0.993865	0.400881	0.655431	0.535714	0.502439	0.824528	1.45481	1.31383	1.89899		-2.04687	8.63101	6.15607	-3.25386	9.56704	7.41546	-1.86307	8.38457	6.30757	2.05914	0.283785
O95997	FPIGSSGF	5.69835	4.64062	5.68601	5.50637	1.18076	1.8578	1.2175	1.21472	0.544053	1.18727	0.912338	1.43902	0.741509	1.26822	1.12766	1.60606		-1.97662	9.06985	6.38161	-2.39885	9.53823	7.41546	-2.18243	9.31961	7.07199	0.256281	0.0113018
P04406	SEALALTQTWA	4.33884	3.64844	3.51536	3.63057	1.65015	2.55046	1.305	1.64417	0.317181	0.277154	0.344156	0.341463	0.343396	0.723032	0.718085	0.760943		-1.08175	6.0819	4.30593	-3.56356	9.04774	6.97074	-2.57172	8.51213	6.38937	0.695541	0.0583129
Q6PIJ6	ATGPSIKI	3.5124	3.0625	3.80887	3.86624	0.962099	1.88073	0.955	0.748466	0.175967	0.2397	0.233766	0.0179849	0.373585	0.44898	0.569149	0.888889		-1.6482	7.15591	5.15809	-4.41623	9.00091	6.9653	-2.64348	8.29613	6.26543	0.974106	0.116608
A0A0G2JIF0	REGDLLFTV	3.63223	2.96875	2.90785	3.3758	1.02624	1.77523	0.7525	0.883436	0.191081	0.17455	0.13659	0.198928	0.333962	0.798834	0.547872	0.43771		-1.53786	6.91655	4.95349	-4.19979	8.91572	6.9179	-2.60462	8.22761	6.26543	0.929073	0.103282
O00629	TEAPLNPKA	2.31405	1.88281	2.32765	2.57962	1.08455	1.57798	1.155	1.14724	0.110132	0.0980192	0.162338	0.35122	0.316981	0.314869	0.297872	0.538721		-0.874794	5.07746	3.478	-3.65703	8.76154	6.79848	-2.63223	8.24319	6.26543	0.632042	0.050582
P46013	NLYFHDVGR	9.50413	7.34375	8.53925	8.59873	4.16327	6.23853	3.495	3.88344	0.77533	1.47566	1.0974	1.27805	1.29811	2.16327	2.05319	2.53199		-0.93466	5.46627	3.77656	-2.87696	8.5942	6.66332	-2.07849	7.91052	6.1107	0.859771	0.0852021
P62249	EAAKGTLTY	3.16529	2.60156	2.77816	2.70701	1.38192	1.66972	0.72	1.10429	0.176211	0.546816	0.194805	0.507317	0.592453	0.553936	0.494681	0.713805		-1.20643	6.14672	4.34847	-2.981	8.45661	6.5557	-2.25646	7.90895	6.1107	0.63505	0.050806
A0A3B3IUA7	ENIEKGLLHR	9.04959	8.32031	8.17065	9.14013	3.02624	5.7156	2.52	2.91411	0.977974	1.603	1.73377	1.78537	1.04151	1.96501	1.64894	2.13468		-1.29069	6.54648	4.69343	-2.50723	8.33128	6.47203	-2.35262	8.1963	6.26543	0.119035	0.0113018
Q9UNL4	IWEPLAVKL	2.28926	2	2.45734	2.44586	0.769679	1.04587	0.39	0.779141	0.0347706	0.000535	0.225271	0.388746	0.343396	0.728863	0.664894	0.895623		-1.62287	6.57261	4.69343	-3.82344	8.31858	6.47203	-1.80387	6.86094	5.34024	2.02377	0.283785
Q5VSL9	SVQGIIIYR	1.48347	1.375	1.53925	1.32803	0.332362	0.408257	0.235	0.343558	0.0786564	0.303371	0.184262	0.302053	0.19434	0.373178	0.223404	0.447811		-2.11783	7.65064	5.57364	-2.72113	8.18334	6.37292	-2.2086	7.74893	5.97295	0.456728	0.0148668
Q96A65	RYPTSIASL	2.95041	2.48828	2.69966	2.80573	1.61808	2.27064	1.2775	1.73926	0.352423	0.602996	0.457792	0.585366	0.354717	0.580175	0.606383	0.734007		-0.664337	4.19576	2.82633	-2.45311	8.17117	6.37292	-2.26603	7.99848	6.1256	0.152753	0.0113018
P35573	TSSPSILTL	5.08678	3.72656	3.70307	5.09554	1.74344	2.74312	1.5675	1.67178	0.209093	0.0669583	0.184042	0.0977748	0.990566	1.60058	1.3484	1.77778		-1.18879	5.25079	3.60515	-4.98049	8.07549	6.30664	-1.62314	6.16326	4.95548	2.63083	0.398919
Q96B02	QGYSDFINR	2.40496	1.88672	2.38567	2.3949	0.559767	1.0367	0.43	0.610429	0.147577	0.498127	0.38961	0.497561	0.269811	0.422741	0.462766	0.501684		-1.78262	7.19265	5.15809	-2.56522	8.05028	6.30664	-2.45289	7.95925	6.11269	0.0744875	0.00639077
P08133	TTLVPLFR	1.55372	1.3125	1.62116	1.56051	0.422741	0.761468	0.365	0.423313	0.0990061	0.144555	0.195377	0.277014	0.235849	0.381924	0.332447	0.424242		-1.61639	6.60199	4.69343	-3.0785	8.04123	6.30664	-2.13756	7.32564	5.62885	0.824017	0.083472
P36578	FAYDGKDYI	2.56198	2.03125	2.45051	2.57962	2.03499	2.3211	1.44	1.6319	0.281938	0.374532	0.331169	0.253659	0.45283	0.717201	0.654255	0.713805		-0.37357	2.10073	1.22728	-2.95469	7.86387	6.14859	-1.9228	6.96008	5.40159	1.05647	0.116608
Q9HCS7	HGLVEVASY	7.33471	5.76172	6.76792	6.72611	3.53936	5.56422	2.5875	3.05215	0.473568	0.636704	0.555195	0.765854	0.954717	1.3207	1.40957	2.08754		-0.850857	4.26234	2.86658	-3.4511	7.80293	6.1175	-2.20363	7.00272	5.41815	0.892479	0.103282
O43255	DAYPEIEKF	5.10331	4.11328	4.7884	4.47134	2.46064	4.13761	1.9025	2.36196	0.211454	0.374532	0.38961	0.458537	0.675472	0.96793	0.954787	0.973064		-0.766292	3.85998	2.56113	-3.68743	7.78891	6.1175	-2.37118	7.06786	5.41815	0.781556	0.0746635
K7EJV9	NPSILPTAF	4.95041	4.32812	5.15358	4.79618	3.82507	5.37615	3.08	3.2454	0.136564	0.292135	0.358918	0.263415	0.856604	1.12536	1.27128	1.67003		-0.308488	1.48653	0.795855	-4.19335	7.77953	6.1175	-1.96554	6.50514	5.14596	1.57594	0.152561
P28838	DLLIPLTNR	1.92149	1.54297	1.95222	1.70701	0.865889	1.20642	0.735	0.726994	0.169604	0.397004	0.305195	0.282927	0.213208	0.38484	0.340426	0.478114		-1.0112	5.11387	3.48403	-2.62507	7.71738	6.08948	-2.3302	7.4745	5.75844	0.20847	0.0113018
P16402	KDVFISAA	17.4463	13.375	16.8191	19.3312	10.4898	15.9817	9.1	9.8589	0.625551	1.25094	1.2013	1.33659	1.61887	2.84548	2.61702	3.64983		-0.559893	2.83618	1.76777	-3.92327	7.70898	6.08948	-2.64174	7.13621	5.45715	0.576556	0.0401002
P20618	FEARIALLP	3.10744	2.73047	2.82935	3.07962	2.10787	2.73394	1.38	2.02454	0.277533	0.505618	0.25	0.364171	0.520755	0.746356	0.768617	1.12795		-0.510448	2.77371	1.71981	-3.07154	7.70409	6.08948	-1.8926	6.7057	5.26217	1.15583	0.116608
O00116	FEVFIHKV	2.70248	2.58594	3.24915	3.57962	1.16618	2.3578	1.26	1.44785	0.0800159	0.100525	0.168831	0.0114047	0.362264	0.44898	0.223404	0.787879		-0.959326	4.17985	2.81885	-5.0698	7.58648	6.00031	-2.73304	6.87716	5.34422	0.736487	0.0625006
P53618	HTGYVIEL	3.54132	2.28516	2.90444	3.15924	1.00583	1.71101	0.845	1.1319	0.160793	0.28839	0.321429	0.243902	0.420755	0.693878	0.662234	1.0303		-1.34096	5.45562	3.77656	-3.55091	7.58596	6.00031	-2.08258	6.62865	5.21702	1.07139	0.116608
A0A0J9YX62	VNMVPFPR	3.1157	2.48828	2.4744	2.35987	0.930029	1.58716	1.1075	1.61043	0.374449	0.483146	0.574675	0.526829	0.107547	0.201166	0.29472	0.569024		-0.995588	5.07862	3.478	-2.41362	7.56703	5.99903	-3.15427	8.05062	6.14971	0.501853	0.0176959
P07437	NVADVVIKF	6.1405	4.77344	5.61092	5.84713	4.42566	6.38532	3.725	4.50307	0.462555	0.629213	0.448052	0.760976	0.622642	0.938776	1.18617	1.45455		-0.232732	1.07348	0.515226	-3.28149	7.55752	5.99903	-2.4125	7.02457	5.41815	0.512519	0.0176959
F5H5D3	REFQTSVV	3.8843	2.625	3.37201	3.24204	1.68513	2.19266	1.035	1.25153	0.140969	0.2397	0.571429	0.302439	0.34717	0.565598	0.62766	0.821549		-1.09012	4.84052	3.28203	-3.38691	7.53648	5.99096	-2.47407	7.01227	5.41815	0.500857	0.0176959
P07437	RDILLPVITK	4.6281	3.17188	3.75427	4.09554	1.46356	2.98165	1.365	1.65644	0.0575381	0.284644	0.233766	0.189228	0.275472	0.501458	0.680851	0.666667		-1.06761	4.52021	3.03427	-4.35421	7.50196	5.96902	-2.88098	6.99	5.41815	0.482924	0.0176959
Q17RB0	KALSIFNEL	2.01653	1.78906	1.61092	1.71338	0.769679	1.31193	0.675	0.858896	0.110132	0.205849	0.12987	0.341463	0.316981	0.478134	0.404255	0.680135		-0.979684	4.53199	3.03477	-3.17887	7.47397	5.95327	-1.92353	6.47512	5.13848	1.11019	0.116608
Q6PI26	RFVNVVPTF	6.04132	5.83594	6.02048	5.92675	4.18076	6.29358	3.08	4.18405	0.387665	0.771536	0.584416	0.712195	0.933962	1.6414	1.64894	2.21886		-0.425571	2.12025	1.24065	-3.27817	7.4489	5.9401	-1.88661	6.36074	5.07504	1.21948	0.117263
J3QTR3	KYQAVTATL	8.60331	6.60156	7.9727	8.06688	4.32362	6.02294	3.415	3.72086	1.11894	2.35955	1.59416	2.3122	1.17547	1.97668	1.75	2.30976		-0.837696	4.67966	3.13413	-2.08096	7.43481	5.93759	-2.11515	7.47372	5.75844	0.0278264	0.00433458
Q13547	IASAIVNEL	4.70248	3.44531	3.74061	4.56688	2.99125	4.14679	2.32	2.77914	0.348018	0.501873	0.298701	0.390244	0.566038	0.892128	0.659574	1.11111		-0.427279	2.05174	1.19484	-3.41864	7.34783	5.86645	-2.34946	6.71055	5.26217	0.614613	0.0416203
O15294	AEFEWENKV	2.87603	2.56641	2.52218	2.46497	2.03499	2.99541	1.4625	2.05215	0.116162	0.00752529	0.115695	0.11057	0.173585	0.346939	0.324468	0.491582		-0.287523	1.19192	0.593478	-4.89738	7.3414	5.86645	-2.96407	6.79456	5.30862	0.508703	0.0176959
Q13772	LPFTPLSY	4.43802	3.08984	4.17065	3.83121	2.25364	3.31651	1.6925	2.2362	0.284141	0.456929	0.334416	0.687805	0.409434	0.763848	0.797872	1.09428		-0.709206	3.40848	2.1948	-3.13869	7.27532	5.8111	-2.34087	6.74904	5.28482	0.478674	0.0176959
Q60FE5	GEIVNINLV	6.28926	5.34375	5.95222	6.14013	4.43732	6.42202	3.025	4.22699	0.215859	0.614232	0.467532	0.614634	0.558491	1.09621	1.14362	1.6229		-0.389537	1.77898	0.992014	-3.63308	7.25664	5.80765	-2.42392	6.61165	5.21589	0.612638	0.0416203
P62249	ELQSALLLR	0.983471	0.847656	1.00683	0.914013	0.239067	0.1557	0.171318	0.156442	0.0708978	0.100724	0.160853	0.000535	0.0932255	0.156502	0.0868398	0.165444		-2.37652	6.52245	4.69343	-3.49401	7.25118	5.80765	-2.90186	6.88966	5.34422	0.224385	0.0113018
P35606	TYFDLPQSSR	3.02066	2.70703	2.71331	3.30255	1.5102	2.50459	1.2575	1.56442	0.182819	0.535581	0.49026	0.634146	0.360377	0.734694	0.566489	0.858586		-0.780495	3.84001	2.54833	-2.67189	7.20264	5.76909	-2.22029	6.82722	5.31842	0.314447	0.0113018
J3QLT9	EVLVAGFGR	1.6281	1.24609	1.48123	1.35987	0.539359	0.729358	0.3925	0.47546	0.202643	0.258427	0.220779	0.434146	0.273585	0.271137	0.265957	0.43771		-1.41946	5.8935	4.13872	-2.3565	7.19286	5.76906	-2.19476	7.03748	5.41815	0.115902	0.0113018
Q9H8H0	RSFPTLPTL	3.37603	2.54297	2.51877	2.83758	1.61224	2.23394	1.0525	1.29448	0.101322	0.423221	0.233766	0.266918	0.335849	0.664723	0.569149	0.96633		-0.864423	3.82432	2.53971	-3.45916	7.17977	5.76552	-2.15252	6.34463	5.07381	0.834751	0.083472
K7EJE1	EALSALTARL	1.76033	1.4375	1.62116	1.79618	0.720117	1.08716	0.465	0.530675	0.123348	0.284644	0.243506	0.187726	0.271698	0.527697	0.361702	0.59596		-1.23883	5.06364	3.478	-2.97865	7.15868	5.75829	-1.91262	6.25477	5.01027	0.922726	0.103282
A0A087X0U5	DFASPFHER	5.04959	4.03125	4.21843	5.07006	3.0758	4.42661	2.545	3.12883	0.702643	1.03745	0.996753	1.22439	0.450943	0.760933	0.587766	1.06734		-0.47936	2.64864	1.62085	-2.21328	7.15405	5.75829	-2.67969	7.54696	5.79217	0.353063	0.0113018
A0A0U1RQX9	GYSPYQLTW	7.52893	5.70312	6.25256	6.46178	5.44315	7.4633	3.7425	5.4816	0.356828	0.513109	0.256494	0.346341	0.45283	0.842566	0.925532	1.63636		-0.229495	0.887712	0.413852	-4.13893	7.13051	5.7437	-2.74987	6.59107	5.20426	0.479722	0.0176959
A0A0G2JMH6	DYSSILQKF	3.16529	2.26172	2.53584	2.73567	1.96793	2.56881	1.295	1.87117	0.162996	0.318352	0.308442	0.321951	0.269811	0.349854	0.460106	0.639731		-0.473936	2.20447	1.30645	-3.26652	7.11854	5.74054	-2.63735	6.77258	5.29763	0.28125	0.0113018
Q9Y6Y0	FPASPPKGY	9.86777	6.84375	9.843	9.78981	4.16327	4.75229	3.315	3.41104	1.18062	2.41199	2.2987	2.67317	1.69057	2.78134	2.76064	4.10774		-1.21634	5.60293	3.88765	-2.08529	7.10997	5.74054	-1.68027	6.55668	5.18724	0.492947	0.0176959
O75293	SEWLIRPP	2.6281	2.08984	2.65529	2.3758	1.80175	2.50917	1.1125	1.53374	0.10793	0.0338422	0.25431	0.0856963	0.228302	0.41691	0.343085	0.40404		-0.486759	2.06674	1.20326	-4.33882	7.04071	5.67971	-2.80775	6.49868	5.14596	0.475725	0.0176959
Q92608	VYGSFASKL	3.60331	2.66406	3.61775	3.82166	2.16327	2.99083	1.38	1.94479	0.264317	0.434457	0.337662	0.429268	0.358491	0.874636	0.914894	0.929293		-0.692944	3.12241	1.97994	-3.22522	6.9972	5.64447	-2.15515	6.26235	5.01142	0.686611	0.0583129
D6REE5	IIGRLLEV	1.23554	1.10937	0.996587	1.38217	0.381924	0.733945	0.39	0.5	0.0949424	0.0605642	0.168831	0.000535	0.113208	0.265306	0.210106	0.195286		-1.23568	4.53786	3.03477	-3.86196	6.97971	5.6351	-2.59115	6.32675	5.06265	0.515445	0.0176959
Q9Y4C1	QPHLVNIQF	3.65289	2.81641	2.78157	3.47452	2.17784	2.93119	1.5325	1.91104	0.196035	0.310861	0.467532	0.633987	0.428302	0.763848	0.492021	1.03704		-0.573279	2.65031	1.62085	-2.984	6.94157	5.60493	-2.22539	6.39147	5.08212	0.475183	0.0176959
A0A2R8YFH5	LYPEGLAQL	9.2686	7.44531	8.70307	8.69745	5.2828	8.3211	3.9875	5.02147	0.955947	1.54307	1.49351	1.95122	1.33396	2.13994	1.83511	2.75421		-0.593238	2.89739	1.81682	-2.52094	6.89405	5.56523	-2.08095	6.48559	5.14098	0.328231	0.0113018
F8W9W2	YNIEQEQKL	4.19835	3.3151	4.03641	4.05096	2.33431	4.02446	1.90333	2.182	0.0864681	0.27965	0.267502	0.415892	0.392453	0.894072	0.804965	1.18967		-0.578932	2.43004	1.46698	-3.89383	6.86811	5.54698	-2.24934	6.00984	4.83593	0.812692	0.0804817
H7BZN3	QYVDFHNQL	2.52066	2.21094	2.83959	3.12102	1.77843	2.57798	1.475	1.86503	0.30837	0.486891	0.344156	0.682927	0.456604	0.822157	0.734043	0.801347		-0.474297	2.25608	1.33743	-2.55269	6.80525	5.49168	-1.92579	6.19188	4.97221	0.530217	0.0190606
H0YFK3	NAITLPEEF	8.91736	6.91406	7.37201	7.66879	5.18367	7.89908	3.655	4.04908	0.361233	0.606742	0.415584	0.780488	0.928302	1.88338	1.95213	2.78114		-0.570639	2.346	1.4009	-3.83451	6.76384	5.46099	-2.03272	5.70594	4.58798	1.03276	0.116608
P13747	VYPGDPLRF	9.79752	8.02344	8.6314	9.64331	5.39359	8.69266	4.215	5.29141	1.12115	2.11236	1.77597	1.90244	1.65094	2.32362	2.44415	3.43098		-0.613488	2.97494	1.87312	-2.38467	6.75984	5.46099	-1.87368	6.21135	4.98064	0.457272	0.0148668
Q13347	ESGPSIVHR	6.12603	4.78711	5.55631	5.93949	2.76676	4.7844	2.2175	2.88957	0.771641	1.54024	1.19247	1.52394	0.825911	1.44492	1.2367	1.61847		-0.823998	3.96332	2.64219	-2.15594	6.7062	5.41452	-2.12817	6.67675	5.25296	0.0186347	0.00433458
A0A1B0GV24	KFSPNTSQF	2.68182	2.35156	1.8942	2.98408	1.78134	2.3945	1.29	1.77914	0.00764854	0.277154	0.146432	0.457471	0.226415	0.419825	0.289894	0.417508		-0.452145	1.85302	1.05017	-3.47935	6.69213	5.40752	-2.87228	6.41763	5.0965	0.199837	0.0113018
Q8N163	ESTLHLVLR	7.86777	6.36328	5.79181	7.88535	2.85131	5.1789	2.4775	2.77301	0.797357	1.54682	1.27273	1.5122	1.06038	1.94461	1.58777	2.69697		-1.07136	4.49384	3.0189	-2.44391	6.64602	5.36835	-1.93675	6.13336	4.93142	0.412723	0.0127193
X6R242	YSWDIVVQR	2.96694	2.58594	2.41297	3.25796	1.25073	2.01835	0.98	1.18098	0.394273	0.756554	0.642857	0.673171	0.328302	0.670554	0.433511	0.939394		-1.04752	4.61721	3.0965	-2.18582	6.63427	5.36344	-2.24253	6.6906	5.25705	0.036228	0.00477093
Q14534	AYLEAYKEF	5.47107	4.48438	5.9727	5.09554	3.28863	5.00917	2.73	3.23313	0.832599	1.2809	1.14286	1.38537	0.932075	1.30612	1.06383	2.06061		-0.559947	2.75935	1.71173	-2.17928	6.61957	5.35947	-1.971	6.38666	5.08212	0.163645	0.0113018
Q9H497	SELITKAVA	4.04959	2.9375	3.89078	3.97452	2.76385	3.83486	1.725	2.44172	0.431718	0.397004	0.487013	0.526829	0.562264	0.670554	0.765957	0.787879		-0.46429	1.96581	1.13355	-3.01091	6.61394	5.35947	-2.41409	6.22575	4.98759	0.294505	0.0113018
P62861	EYPDRIMNTF	1.83196	1.3724	1.08987	1.29087	0.371234	0.584098	0.318405	0.376278	0.000535	0.123049	0.0904139	0.245558	0.0118173	0.0158373	0.0842856	0.127285		-1.7591	5.25439	3.60515	-3.60327	6.6104	5.35947	-4.54514	6.79468	5.30862	0.160381	0.0113018
Q9Y3A2	HPWEVMPDLY	3.95455	3.29297	3.10239	3.62102	3.39942	3.63303	1.8875	2.92638	0.356828	0.382022	0.386364	0.560976	0.249057	0.562682	0.404255	1.24242		-0.237988	0.891747	0.416802	-3.05059	6.60283	5.35834	-2.50662	6.268	5.01142	0.247221	0.0113018
H0YMX4	HGIDPTGTY	15.6033	13.4492	14.4096	14.3121	6.07872	13.6055	4.2475	5.57669	0.687225	1.17603	1.16883	1.06169	1.07925	1.67055	1.57181	2.11111		-0.969299	3.61717	2.35971	-3.81892	6.58989	5.35173	-3.16692	6.35966	5.07504	0.160647	0.0113018
Q8N9N2	IYVISAETF	4.10744	3.29688	4.20478	4.47771	2.8863	3.46789	1.85	2.74233	0.779736	1.04869	0.727273	1.06341	0.603774	1.17784	1.07979	1.81818		-0.555405	2.71799	1.67441	-2.15217	6.56034	5.32843	-1.78142	6.10441	4.91389	0.353282	0.0113018
Q05923	RDMTMFVTA	4.45868	2.98438	3.33788	4.06051	2.36443	3.41743	1.68	2.34049	0.283049	0.374532	0.288961	0.378493	0.464151	0.973761	0.781915	1.54882		-0.598432	2.39518	1.43875	-3.48553	6.54172	5.31597	-1.97751	5.53677	4.49418	0.930737	0.103282
P39656	NPFGSTSGSLF	6.67769	4.49609	5.82594	5.40764	3.22741	4.90367	2.8075	2.71779	0.546256	1.2397	0.762987	0.995122	1.02642	1.67638	1.60638	2.54882		-0.714399	3.10091	1.97815	-2.6605	6.53208	5.31241	-1.70811	5.55804	4.4951	0.893194	0.103282
P09234	VPASLMVSL	2.98347	1.9375	2.39932	2.46178	1.29738	2.08257	0.9375	1.25767	0.191016	0.282649	0.409312	0.380718	0.360377	0.565304	0.425532	0.740741		-0.811139	3.26748	2.08257	-2.95249	6.4463	5.23501	-2.22529	5.92592	4.768	0.406597	0.0116772
B4DUR8	HEYVPWVTV	3.16529	2.85156	2.78498	2.62102	2.44898	3.22936	1.8275	2.28221	0.381057	0.955056	0.672078	0.707317	0.464151	0.696793	0.651596	0.909091		-0.22283	0.954702	0.454039	-2.07263	6.44276	5.23501	-2.06938	6.43914	5.11032	0.00217807	0.00144999
J3QRG5	IYGGTYML	2.1405	2.27344	2.43686	2.89172	1.71137	2.6422	1.3325	1.50307	0.240088	0.35206	0.237013	0.361422	0.303774	0.408163	0.428191	0.565657		-0.438475	1.76082	0.979905	-3.03263	6.43435	5.23501	-2.51386	6.11661	4.92042	0.226449	0.0113018
P61160	HPDEPLYSF	4.02066	3.03906	4.12628	4.10191	2.91545	3.91743	1.85	2.28221	0.321586	0.764045	0.448052	0.546341	0.401887	0.650146	0.696809	0.979798		-0.479474	1.98023	1.14127	-2.87772	6.4312	5.23501	-2.48614	6.17332	4.95964	0.178063	0.0113018
Q9HAV4	AQGKPLAL	1.35537	1.26562	1.69966	1.71338	0.600583	0.752294	0.355	0.539877	0.17901	0.30355	0.000535	0.000535	0.124528	0.425656	0.345745	0.390572		-1.42464	4.21262	2.83459	-3.64115	6.42408	5.23357	-2.22967	5.23921	4.28931	0.805704	0.0804817
P23458	SESRFFVSS	2.19008	1.44141	1.77133	2.16561	0.708455	1.36697	0.5575	0.889571	0.134114	0.273408	0.275974	0.245945	0.264151	0.303207	0.433511	0.531987		-1.10339	4.03705	2.70041	-3.02556	6.36881	5.18942	-2.30377	5.88567	4.74006	0.367391	0.0113018
A0A1B0GW95	NPWDDKLIF	4.5124	2.60937	3.58362	4.04459	2.42566	3.22936	1.545	2.2638	0.140969	0.501873	0.233766	0.292683	0.279245	0.618076	0.760638	1.08418		-0.640218	2.42372	1.46398	-3.65701	6.3688	5.18942	-2.42734	5.74735	4.61973	0.497066	0.0176959
D6RIV2	AELATRAIP	2.21488	1.44531	1.56314	1.6879	0.932945	1.40826	0.685	0.782209	0.000535	0.16441	0.222426	0.286949	0.149057	0.294461	0.268617	0.262626		-0.859753	3.19345	2.04072	-3.35744	6.3248	5.15089	-2.82582	6.05354	4.87416	0.170875	0.0113018
P51648	HEVGALVRA	1.75207	1.5	1.87031	1.7707	1.31778	1.69725	1.0075	0.996933	0.277533	0.325843	0.269481	0.552138	0.335849	0.641399	0.465426	0.639731		-0.457614	2.03866	1.18437	-2.27419	6.31292	5.1444	-1.7269	5.66886	4.56958	0.516952	0.0176959
Q9HB90	TGYGGYEEY	2.5	2.42578	2.57679	2.49045	2.39359	3.16972	1.5375	2.24847	0.295154	0.423221	0.376623	0.297561	0.279245	0.623907	0.555851	0.781145		-0.0960658	0.283675	0.110947	-2.84318	6.29311	5.12992	-2.15733	5.77005	4.63753	0.398282	0.0113018
A0A3B3IUB9	DYAYLREHF	4.29752	3.63281	4.3686	4.1465	3.86589	4.89908	2.85	3.05521	0.568282	1.00375	1.1039	1.24878	0.701887	1.04956	0.755319	1.17172		-0.1648	0.631915	0.270914	-2.06703	6.28108	5.12316	-2.1605	6.38098	5.08212	0.0628399	0.00639077
Q8TAT6	VYSTPTPFF	4.85124	3.19531	3.67235	4.50318	3.04956	3.58716	2.225	3.40491	0.555066	0.771536	0.720779	0.858537	0.486792	1.16035	0.989362	1.87879		-0.403221	1.66608	0.91336	-2.48089	6.24266	5.08993	-1.84507	5.59784	4.51311	0.508658	0.0176959
Q96B13	YEKILFTEA	3.59091	2.44141	3.51195	3.73248	2.58017	3.74312	1.935	2.08589	0.250201	0.224719	0.243506	0.528249	0.362264	0.591837	0.507979	0.498316		-0.360082	1.27567	0.650449	-3.41274	6.2187	5.07111	-2.75968	5.9097	4.75697	0.211396	0.0113018
Q13761	IPQNFIADY	2.92149	2.25	2.5529	2.71019	1.88047	2.44037	1.47	1.54908	0.462555	0.599251	0.506494	0.736585	0.501887	0.938776	0.789894	1.48148		-0.507538	2.26776	1.34475	-2.17861	6.2077	5.0652	-1.49109	5.26814	4.29516	0.80714	0.0804817
G5EA31	YNIQKESTL	2.05785	1.66797	1.97952	1.72611	1.59475	2.11927	1.14	1.42638	0.101322	0.415029	0.095434	0.239565	0.471698	0.720117	0.954787	0.989899		-0.242789	0.816113	0.372577	-3.12582	6.20057	5.0639	-1.24449	4.18841	3.55109	2.02106	0.283785
A0A3B3IU30	QVLELLIHR	4.04959	3.42187	3.96246	4.17516	2.40525	3.61009	1.7875	1.99693	0.539648	1.40449	0.792208	0.965854	0.613208	1.01458	1.16755	1.48822		-0.671565	3.04806	1.9301	-2.07593	6.19642	5.0639	-1.86551	5.94342	4.78023	0.167836	0.0113018
Q96I24	NVIRDAVTY	2.47934	1.61719	1.97611	1.93312	1.2828	2.01835	1.0575	1.10736	0.139453	0.195729	0.38678	0.015341	0.239623	0.530612	0.406915	0.503514		-0.55055	2.00691	1.15986	-3.44071	6.15006	5.02245	-2.25201	5.45936	4.44681	0.545875	0.028777
G3XAN8	VPASVTGYSF	4.89669	4.14844	4.25939	4.71656	3.68513	5.45413	2.58	3.57055	0.486784	0.981273	0.678571	0.921951	0.818868	1.27114	1.15957	1.60269		-0.237115	0.846837	0.390315	-2.55404	6.1223	4.99954	-1.89295	5.49103	4.46324	0.485194	0.0176959
P40763	EFQEFLSVHQR	1.3719	1.33594	1.63823	1.89809	0.705539	1.12844	0.71	0.693252	0.303965	0.299625	0.383117	0.497561	0.260377	0.367347	0.367021	0.525253		-0.947745	3.97523	2.64642	-2.07275	6.10976	4.9918	-2.03844	6.07163	4.88672	0.0223698	0.00433458
O94868	TPLGGEIMF	3.76309	2.1224	3.57679	3.24628	1.82313	2.81957	1.49833	1.87935	0.295154	0.681648	0.316017	0.350586	0.495597	0.812439	0.757092	0.927048		-0.664058	2.5171	1.51928	-2.95104	6.09393	4.98071	-2.08653	5.44946	4.44065	0.495518	0.0176959
P60709	NPVDIVSTL	7.88017	6.04297	7.47782	7.22293	5.25656	8.22936	3.9	4.96933	0.779736	1.53184	1.07143	1.32683	1.13585	1.72886	1.81915	2.60943		-0.356606	1.3539	0.708261	-2.60347	6.07748	4.96896	-1.97258	5.50978	4.47417	0.422888	0.0127193
Q9Y4P8	VITPVLLHF	2.71074	2.17188	2.80546	2.92994	2.22157	2.99083	1.59	2.03067	0.405286	0.636704	0.577922	0.673171	0.6	0.962099	0.87234	1.11785		-0.265527	1.03034	0.484811	-2.21115	6.05679	4.95292	-1.5797	5.25051	4.29301	0.64967	0.050806
P04844	SYSQSSNLF	7.41322	5.125	5.50171	7.66879	4.06997	5.94495	2.835	3.59509	0.682819	1.16854	0.883117	1.31707	0.796226	1.56268	1.56383	2.04714		-0.644607	2.50476	1.51054	-2.66571	6.02543	4.92615	-2.10648	5.56476	4.49636	0.32621	0.0113018
A0A1W2PRR2	LYADVGGKQF	1.26446	0.976562	1.21502	1.47134	0.693878	0.486239	0.385	0.453988	0.123348	0.287196	0.168831	0.263415	0.154717	0.25656	0.351064	0.545455		-1.28711	4.40126	2.96771	-2.54758	6.00899	4.91426	-1.91368	5.4122	4.41074	0.448442	0.0148668
P20273	HAGLVYEY	6.46694	5.0625	6.48123	6.80892	4.80175	6.58716	3.32	4.30675	0.806167	1.56929	1.60065	1.54634	1.43396	2.36735	2.32447	2.99327		-0.384292	1.58871	0.865814	-2.1681	5.9953	4.90507	-1.44452	4.99342	4.13126	0.840185	0.083472
O75643	LPPGSVISY	3.31818	2.44922	3.48123	3.46178	2.74052	4.27064	2.2	2.56135	0.162996	0.183521	0.237013	0.130111	0.433962	0.396501	0.739362	0.976431		-0.110588	0.277748	0.110222	-4.15467	5.98352	4.89774	-2.31956	5.17291	4.25328	0.644867	0.050806
Q9BUB7	LPAPGVPAW	4.39669	3.3125	3.84983	3.98089	2.37318	4.43119	1.9	2.55215	0.286344	0.58427	0.454545	0.380488	0.467925	1.00292	0.856383	1.24579		-0.465218	1.63612	0.888442	-3.18759	5.96229	4.88092	-2.12077	5.25161	4.29301	0.545954	0.028777
Q92537	VEKPVGVAA	4.45041	3.17969	4.22867	4.67197	3.99417	5.87156	3.15	3.93865	0.237885	0.516854	0.357143	0.556098	0.426415	0.77551	0.611702	0.949495		0.0365063	0.0866792	0.033128	-3.30898	5.91589	4.83888	-2.58078	5.53743	4.49418	0.254349	0.0113018
O14977	YPVDGLPDL	2.44628	1.75781	1.97952	2.19745	1.32945	1.86239	0.9	1.28834	0.30837	0.576779	0.214286	0.585366	0.2	0.472303	0.739362	0.686869		-0.639481	2.57787	1.55778	-2.31456	5.91039	4.83771	-1.99775	5.59447	4.51311	0.206839	0.0113018
B1AHB1	VYGPLPQSF	8.58264	6.55078	7.39932	8.01911	5.82507	8.27064	3.935	5.38957	1.15859	2.1161	1.93831	1.99512	1.41321	1.95044	2.07713	3.00337		-0.383501	1.58334	0.862361	-2.08356	5.90395	4.83555	-1.85524	5.63416	4.54393	0.1722	0.0113018
Q9BT25	APAPSTVHF	1.35537	0.9375	1.08532	1	0.431487	0.825688	0.405	0.539877	0.000535	0.135023	0.2443	0.101619	0.101887	0.221574	0.143617	0.195286		-0.991488	3.19748	2.04072	-3.1848	5.8612	4.7997	-2.72464	5.49488	4.46324	0.150708	0.0113018
K7EPQ7	SETDLSLLTA	4.92149	3.4375	3.85324	4.43312	3.1312	5.13303	2.4175	2.94785	0.389868	0.565543	0.38961	0.390244	0.590566	0.930029	0.776596	1.12121		-0.288379	0.904702	0.423532	-3.26189	5.85967	4.7997	-2.28372	5.27417	4.29753	0.423376	0.0127193
P43686	TYAAFVQTHR	5.71488	4.85156	5.89078	6.19745	4.12828	6.70642	3.095	4.07055	0.696035	1.3221	1.06818	1.18537	0.822642	1.13703	1.16489	1.74074		-0.331792	1.21155	0.605472	-2.40693	5.83226	4.78534	-2.21921	5.66966	4.56958	0.0974238	0.00779341
H0YLC7	NANPLIYQR	1.09917	0.78125	1.157	1.1242	0.367347	0.637615	0.2275	0.273006	0.13749	0.136824	0.154768	0.173092	0.183019	0.300292	0.265957	0.292929		-1.46693	4.45036	2.9966	-2.7889	5.8298	4.78534	-1.99752	5.18759	4.2536	0.476892	0.0176959
H0Y9I4	HALLAYTL	1.81818	1.35156	1.91126	2.13376	1.207	1.82569	0.9	1.06135	0.145374	0.344569	0.181818	0.370732	0.25283	0.297376	0.409574	0.424242		-0.530747	1.92043	1.10111	-2.79091	5.82963	4.78534	-2.38208	5.54887	4.49418	0.17868	0.0113018
A0A3B3ITU7	EATGGKYVPR	1.47934	1.35156	1.17406	1.98726	0.361516	0.422018	0.325	0.515337	0.220264	0.389513	0.38961	0.439024	0.162264	0.145773	0.202128	0.161616		-1.88365	5.62331	3.88873	-2.05861	5.82892	4.78534	-3.15703	6.62192	5.21702	0.708032	0.0583129
B4DLD3	GETKLLQA	1.70248	1.32031	2.04096	1.63694	1.51603	2.0367	1.44	1.32515	0.180742	0.269663	0.376623	0.360976	0.207547	0.629738	0.425532	0.451178		-0.0848679	0.232098	0.0943411	-2.49577	5.82432	4.78474	-1.96695	5.33364	4.35006	0.341776	0.0113018
Q9BU79	VYFGDPVSL	3.8595	3.39844	3.41297	3.93631	2.34985	3.81651	1.79	2.06748	0.488987	0.981273	0.707792	1.07317	0.539623	0.979592	0.744681	1.38721		-0.543244	2.21542	1.31451	-2.16763	5.81874	4.78312	-2.00028	5.64142	4.54668	0.106891	0.0113018
J3QL69	VMAPRTLIL	1.78719	1.4375	1.34983	1.24204	0.427114	0.740826	0.325	0.40184	0.0657771	0.0353543	0.274531	0.20458	0.243396	0.507289	0.341755	0.952862		-1.61814	4.43967	2.99613	-3.32544	5.79957	4.76789	-1.50785	4.26885	3.60178	1.37696	0.152561
P12074	VPHSIINGY	5.41736	3.92578	4.53925	4.79299	4.26239	6.27523	3.325	3.99387	0.561674	1.04869	0.753247	0.921951	0.713208	0.973761	1.00266	1.21886		-0.0646894	0.168909	0.0656075	-2.50693	5.79067	4.76396	-2.25646	5.58687	4.50987	0.1239	0.0113018
Q13347	VTAPRTLLL	1.01653	1.01562	0.972696	0.901274	0.253644	0.486239	0.21	0.262623	0.000535	0.270082	0.351507	0.0271928	0.186792	0.189504	0.24734	0.245791		-1.68775	4.86047	3.28862	-2.58874	5.78725	4.76396	-2.1676	5.42721	4.42209	0.226334	0.0113018
K7ENV7	VEVPETPKA	3.89256	3.125	3.843	3.87261	3.50437	5.29358	2.665	3.13497	0.38326	0.35206	0.376623	0.546341	0.392453	0.670554	0.420213	0.720539		-0.0133057	0.0289542	0.0110432	-3.1513	5.78406	4.76396	-2.74103	5.57401	4.50133	0.127992	0.0113018
Q86TB9	AYLDALQTL	3.99174	2.85938	2.64164	3.63694	2.91545	3.31193	2.08	2.3865	0.471366	0.58427	0.805195	1.0439	0.550943	0.950437	1.03723	1.42761		-0.296047	1.10025	0.535125	-2.17636	5.77589	4.75958	-1.72699	5.24234	4.28931	0.373538	0.0113018
P06340	SEFEIVKA	1.38843	1.38281	1.92491	1.50955	0.45481	0.972477	0.455	0.638037	0.285208	0.359551	0.25974	0.614823	0.249057	0.314869	0.202128	0.323232		-1.29999	4.62599	3.0965	-2.03017	5.76498	4.75284	-2.51021	6.20639	4.98064	0.321587	0.0113018
B7Z326	REGWFSVTP	2.15702	1.61719	1.95222	1.90127	2.09913	2.75229	1.4925	1.94172	0.185022	0.308514	0.285714	0.37561	0.286792	0.268222	0.428191	0.43771		0.119364	0.362616	0.138091	-2.72353	5.76166	4.75284	-2.42443	5.55507	4.4951	0.125547	0.0113018
O75489	QPDNIKALF	1.96694	1.64844	1.98635	2.29936	1.46356	2.13761	1.115	1.28221	0.193833	0.441948	0.564935	0.263415	0.354717	0.658892	0.526596	0.781145		-0.397479	1.455	0.775358	-2.43201	5.7485	4.74337	-1.76709	5.05857	4.18022	0.509186	0.0176959
C9JI76	VFPDKGYSF	4.59504	3.54687	4.07167	4.38535	3.02915	4.90367	2.005	2.72699	0.414097	0.775281	0.678571	0.512195	0.560377	0.822157	0.672872	1.06061		-0.390265	1.3306	0.691349	-2.80197	5.74163	4.74017	-2.41332	5.48094	4.45701	0.161675	0.0113018
P26640	AYQSIQNYL	6.38017	4.97656	5.50171	5.51911	4.86297	6.61927	3.12	4.00613	0.768722	1.29588	1.05519	1.22439	0.849057	1.28571	1.70479	2.19529		-0.2661	0.912314	0.427487	-2.36489	5.72795	4.73012	-1.89066	5.24944	4.29301	0.325127	0.0113018
O00767	SVISHLLRV	3.64463	3.38281	3.52901	3.72611	3.45773	5.10092	2.89	3.06135	0.480176	0.921348	0.25974	0.907317	0.709434	1.03207	0.914894	1.367		0.0227917	0.0550224	0.0190157	-2.47521	5.71404	4.71982	-1.82777	5.07424	4.18476	0.4605	0.0148668
Q9BTX1	ISGPPLKA	2.68595	1.64062	2.24232	2.17197	1.89213	2.57798	1.315	1.58589	0.215859	0.367041	0.168347	0.0447664	0.437736	0.801749	0.643617	0.922559		-0.245917	0.703558	0.31319	-3.45691	5.70922	4.71857	-1.63944	4.34851	3.65353	1.17141	0.116608
Q8N442	HPLGIVQGF	4.79752	3.77344	5.05802	5.1051	3.4898	5.87615	2.905	3.07669	0.403084	0.614232	0.63961	0.882927	0.498113	0.947522	0.789894	1.07744		-0.287649	0.906705	0.423532	-2.88285	5.7026	4.7155	-2.49947	5.46312	4.44681	0.146169	0.0113018
P04844	IAAGIFNDL	2.08264	1.125	2.25939	2.10191	0.804665	1.48624	0.94	1.09816	0.104947	0.000535	0.1919	0.351716	0.2	0.239067	0.244681	0.552189		-0.806037	2.55888	1.54719	-3.54358	5.69056	4.71126	-2.61449	5.23323	4.28853	0.285635	0.0113018
A0A0C4DGR2	LLPSRQFGF	1.34711	1.05469	1.37201	1.4586	0.64723	0.917431	0.52	0.791411	0.251101	0.254682	0.337662	0.243902	0.166038	0.0021754	0.202128	0.552189		-0.863375	3.23343	2.06491	-2.26666	5.68897	4.71126	-2.50381	5.88257	4.74006	0.119543	0.0113018
Q9BUN8	AGSIVLKV	1.64463	1.44531	1.23549	2.28662	0.600583	0.779817	0.355	0.361963	0.000535	0.418881	0.114268	0.000535	0.241509	0.38484	0.409574	0.531987		-1.65652	4.28901	2.88411	-3.6296	5.6879	4.71126	-2.07626	4.783	3.97783	0.688068	0.0583129
P42766	IYVIPQPHF	3.14876	2.38281	3.18089	3.13376	2.6414	3.46789	1.395	2.04908	0.255507	0.501873	0.318182	0.4	0.309434	0.664723	0.611702	0.713805		-0.310345	0.967113	0.456061	-3.00509	5.66678	4.69599	-2.36493	5.26495	4.29516	0.262342	0.0113018
Q9UJX2	TYQRWQFTL	1.44628	1.31641	1.16041	1.62102	1.07289	1.10092	0.5475	0.812883	0.215859	0.41573	0.24026	0.35122	0.149057	0.253644	0.287234	0.468013		-0.649579	2.54058	1.53912	-2.18045	5.66578	4.69599	-2.25939	5.73964	4.61688	0.0419486	0.00477093
A0A1W2PQ90	TIIDIITHR	3.69008	2.96094	3.6314	3.51274	2.56268	4.78899	2.4125	2.80982	0.255507	0.501873	0.327779	0.356098	0.611321	0.80758	0.832447	1.14141		-0.13372	0.341541	0.129952	-3.25876	5.6602	4.69378	-2.02363	4.84055	4.01433	0.618804	0.0428592
P40227	ESIDQYIER	1.67769	1.39844	1.22867	1.35669	0.577259	0.880734	0.495	0.865031	0.23348	0.389513	0.480519	0.390244	0.264151	0.635569	0.361702	0.626263		-1.0065	3.91073	2.59716	-1.92223	5.64753	4.68447	-1.58456	5.16787	4.25224	0.324326	0.0113018
Q96AX1	GESIDIITRA	2.13636	1.73047	1.88055	2.03185	1.65015	2.69725	1.2325	1.69939	0.11667	0.183215	0.172078	0.284119	0.177358	0.329446	0.239362	0.329966		-0.0958308	0.2282	0.0927071	-3.36301	5.63071	4.67098	-2.85377	5.40346	4.40924	0.136718	0.0113018
Q60FE5	LYGKVQEI	1.47934	1.11719	1.26962	1.42038	0.845481	1.12844	0.755	0.760736	0.15859	0.000535	0.318182	0.517073	0.215094	0.542274	0.335106	0.525253		-0.599236	2.17193	1.27961	-2.41045	5.60043	4.64662	-1.70835	4.816	3.99963	0.556448	0.0310639
P07437	DYDPLVVKL	5.54545	4.59375	3.31399	4.88535	2.91837	5.04587	2.5375	2.7638	0.343612	0.524345	0.493506	0.717073	1.06226	1.95335	1.55319	2.25589		-0.467196	1.50145	0.808263	-3.14124	5.59978	4.64662	-1.42604	4.02469	3.41751	1.37318	0.152561
Q9NVR2	QYPGRSLVF	1.6281	1.31641	1.79181	1.62739	1.13994	1.81651	0.6875	0.98773	0.0169118	0.170507	0.000535	0.286101	0.262264	0.317784	0.297872	0.461279		-0.458329	1.3774	0.722001	-3.74674	5.5936	4.6437	-2.24849	4.81598	3.99963	0.55414	0.0310183
P26640	ISGGKPLEV	2.54545	1.49219	2.27304	2.4586	1.07289	1.91743	0.88	1.23926	0.154185	0.479401	0.37013	0.312195	0.430189	0.851312	0.920213	0.693603		-0.779253	2.65147	1.62085	-2.7364	5.57374	4.62707	-1.59874	4.46238	3.7414	0.891995	0.103282
A0A087X295	AYLEALSHL	3.17355	2.22656	2.59386	2.71338	1.63848	2.89908	1.47	1.97546	0.361233	0.808989	0.701299	0.634146	0.596226	0.938776	0.824468	0.936027		-0.423594	1.60819	0.877231	-2.09533	5.54893	4.60547	-1.70003	5.06365	4.18255	0.32182	0.0113018
P53621	RIQSIPLVI	4.97521	3.89062	4.19795	4.17834	3.90087	5.40367	2.555	2.86503	0.53304	0.681648	0.805195	0.673171	0.724528	1.49271	1.29255	1.71044		-0.227712	0.67615	0.295244	-2.67862	5.54314	4.60285	-1.72375	4.64583	3.88269	0.678872	0.0551859
O60216	TNLVPYPR	2.31405	1.46094	2.03072	2.23567	0.950437	1.49541	1.2125	1.77914	0.359031	0.48823	0.743506	0.507317	0.0798803	0.241983	0.195648	0.220764		-0.564501	2.28454	1.35366	-1.93837	5.5357	4.60038	-3.44521	6.57495	5.19691	0.979125	0.116608
P62136	RPSVLIVTY	2.67769	1.92188	2.36177	2.29299	2.30904	2.85321	1.6	1.86503	0.281938	0.561798	0.38961	0.673171	0.460377	0.594752	0.675532	1.05724		-0.101223	0.276738	0.109998	-2.27919	5.53437	4.60038	-1.73095	4.92594	4.08193	0.42137	0.0127193
P42356	HPRIITEGF	1.41322	1.14062	1.6041	1.54777	0.979592	1.3578	0.95	0.852761	0.255507	0.374532	0.350649	0.565854	0.362264	0.344023	0.43617	0.653199		-0.462724	1.87542	1.06323	-1.88336	5.51617	4.58792	-1.6679	5.21866	4.28153	0.182557	0.0113018
A0A140T9U0	YALPHAILR	6.13223	4.98047	5.8157	6.90764	3.60933	5.23853	2.79	3.34663	1.51542	2.49064	2.23052	2.62927	1.01321	1.77259	1.31649	2.06061		-0.669675	3.24809	2.06871	-1.42682	5.5157	4.58792	-1.95146	6.34693	5.07381	0.708997	0.0583129
P14550	YAALHGEFY	2.41322	1.92188	2.23891	2.01911	1.66181	2.6789	1.23	1.27607	0.229075	0.2397	0.201299	0.341463	0.267925	0.402332	0.37234	0.659933		-0.327755	0.979199	0.459702	-3.08663	5.51168	4.58696	-2.3355	5.05453	4.17892	0.298213	0.0113018
Q99541	NFPFRPAFL	0.942149	0.6875	1.01706	0.66242	0.221574	0.513761	0.285	0.306748	0.092511	0.000535	0.000535	0.0495421	0.110198	0.274052	0.18617	0.309764		-1.31819	3.27012	2.08257	-4.53113	5.50549	4.58683	-1.91057	4.07423	3.45963	0.993126	0.116608
A0A0U1RQY7	EYQDLTFLTK	5.57438	4.21484	5.16382	5.63057	3.79592	5.88073	2.875	3.8681	0.759912	1.53558	1.18182	1.57561	0.996226	1.59475	1.61702	2.11448		-0.326065	1.19693	0.594456	-2.02631	5.50547	4.58683	-1.70293	5.09689	4.20308	0.260693	0.0113018
A0A1W2PP04	MPWGDPNYR	4.03306	3.35938	3.54949	3.03822	2.29155	3.07339	1.335	1.49693	0.603524	0.876404	0.974026	1.18049	0.535849	0.985423	0.81383	1.50168		-0.770233	3.03578	1.92726	-1.94357	5.50109	4.58545	-1.86541	5.4053	4.40924	0.0529537	0.00587496
A0A0A0MSY3	YPDRIMNTF	1.01377	0.953125	1.08987	0.921444	0.460641	0.611621	0.36	0.437628	0.22467	0.362047	0.344156	0.344092	0.235788	0.349854	0.239362	0.428732		-1.08917	4.34633	2.93209	-1.64166	5.49565	4.58415	-1.66589	5.53376	4.49418	0.0208275	0.00433458
A0A2R8Y6W5	APDNIIKFY	1.71901	1.30469	1.33788	1.35669	1.02624	1.27523	0.68	0.889571	0.268722	0.554307	0.305195	0.331707	0.245283	0.268222	0.393617	0.572391		-0.562857	2.23238	1.32269	-1.96968	5.49384	4.58415	-1.95046	5.47144	4.45134	0.0119663	0.00391457
P62805	GDLNHLVSA	4.46694	3.87891	3.27645	4.44268	3.08455	5.98165	4.7425	5.91411	0.16422	0.273068	0.243506	0.473372	0.475472	0.90379	0.486702	0.545455		0.295946	1.05801	0.504754	-3.799	5.48762	4.5829	-2.73596	5.06643	4.18255	0.269391	0.0113018
J3QRU1	NPVSWVQTF	2.20661	1.375	2.09556	1.75478	1.31487	1.90826	0.9025	1.2638	0.0950849	0.202247	0.279221	0.404878	0.154717	0.276968	0.353723	0.6633		-0.463609	1.485	0.795855	-2.92078	5.48671	4.5829	-2.35897	5.12626	4.22245	0.225346	0.0113018
G3V286	QYGEVANLL	5.28099	4.04687	4.20137	4.65605	3.11079	4.90826	1.94	2.71166	0.539648	1.06742	0.737013	1.23902	0.798113	1.05831	1.07447	1.72054		-0.521275	1.85709	1.05193	-2.34349	5.46306	4.56214	-1.96703	5.09961	4.20308	0.226146	0.0113018
Q70J99	AYINHLVER	1.94215	1.76562	2.10922	2.18471	1.18367	1.55046	0.84	0.809816	0.590308	0.966292	0.655844	0.887805	0.539623	0.746356	0.718085	0.848485		-0.868076	4.0597	2.71509	-1.36792	5.43831	4.54029	-1.48806	5.67926	4.57073	0.147289	0.0113018
P35606	TYPAELNNI	2.46281	1.96875	2.68942	2.0828	1.10787	2.20183	1.005	1.40491	0.220264	0.651685	0.422078	0.526829	0.279245	0.629738	0.617021	0.983165		-0.686309	2.44078	1.47437	-2.33761	5.43479	4.53963	-1.87502	4.96975	4.11285	0.300715	0.0113018
O15213	MNFNPIISR	1.47107	1.11328	1.40614	1.29936	0.737609	1.09174	0.585	0.647239	0.151982	0.227003	0.211039	0.336585	0.192453	0.314869	0.31383	0.79798		-0.788948	2.6803	1.64072	-2.5132	5.42637	4.53406	-1.70801	4.61858	3.86379	0.588583	0.0416203
Q70CQ2	RYLTVAAVF	7.04132	5.42188	5.75427	6.90446	3.54519	5.99083	4.185	6.48466	1.53304	2.3221	2.29221	2.3122	0.264151	0.676385	0.569149	0.835017		-0.314186	1.32829	0.690617	-1.5703	5.42063	4.53114	-3.42147	7.00983	5.41815	1.7669	0.214332
H7BY55	VYSIVPQSW	10.0496	7.32812	7.19113	9.48089	8.68513	11.7752	6.195	7.89571	0.799559	1.61423	1.01623	1.4878	0.954717	2.0758	1.95745	3.49495		0.0210869	0.0454251	0.0160849	-2.79155	5.41338	4.52671	-2.00501	4.79837	3.98854	0.417801	0.0127193
O60449	KYAPSGFYI	2.12397	1.82031	2.70307	2.42038	1.14869	1.75229	1.045	1.31288	0.378855	0.749064	0.662338	0.965854	0.203774	0.501458	0.441489	0.861953		-0.78599	3.2354	2.06491	-1.71811	5.39992	4.51604	-2.1745	5.95126	4.78274	0.400738	0.0113018
P26641	NPYSGDLTKF	2.04132	1.5	1.90444	1.78344	0.979592	2.18349	0.835	1.28221	0.000535	0.0473439	0.201299	0.218274	0.181132	0.408163	0.260638	0.444444		-0.453219	1.22674	0.616606	-3.95095	5.37347	4.49236	-2.48158	4.64014	3.87965	0.411992	0.0127193
E9PKH4	DFLPRGSGIVTR	1.95868	1.20312	1.48805	1.59873	0.816327	1.37615	0.8	0.742331	0.118943	0.434457	0.266234	0.204878	0.25283	0.379009	0.702128	0.612795		-0.742496	2.45919	1.48253	-2.60859	5.37045	4.4921	-1.68245	4.47139	3.74656	0.664588	0.0534761
Q5SRE5	HLVAVFNEY	5.78512	3.5	5.61775	5.36943	4.45481	6.0367	2.955	3.81595	0.405286	0.966292	0.772727	1.22927	0.615094	1.09621	0.925532	1.23906		-0.231872	0.669032	0.292731	-2.58716	5.36391	4.4912	-2.38691	5.21941	4.28153	0.0802494	0.00639077
P40429	FPATGCQKL	1.15702	0.992187	1.17406	1.17197	0.629738	0.917431	0.505	0.638037	0.303965	0.419476	0.376623	0.321951	0.184906	0.314869	0.239362	0.47138		-0.740684	3.10907	1.97815	-1.66046	5.36196	4.4912	-1.89278	5.68638	4.57317	0.207825	0.0113018
Q86WA8	YNFTPLAR	1.16942	0.828125	0.897611	0.977707	0.443149	0.610092	0.33	0.328221	0.0694524	0.365616	0.224026	0.127713	0.167945	0.186589	0.178191	0.243085		-1.17817	3.778	2.50034	-2.29932	5.36138	4.4912	-2.31962	5.37852	4.38788	0.00903689	0.00391457
H3BPZ8	FAFDPSVNY	4.97521	4.65625	4.57338	4.55414	4.04082	4.97248	2.755	4.15951	0.933921	1.94757	1.09091	1.50244	0.792453	1.58601	2.00532	2.88889		-0.236034	0.846259	0.390315	-1.77669	5.3569	4.48942	-1.36702	4.67732	3.90351	0.467835	0.0151125
E9PR89	SPLGMPDPHLY	2.72727	2	1.843	2.36306	1.68513	1.92661	0.635	1.34356	0.220264	0.277154	0.298701	0.341463	0.249057	0.483965	0.414894	1.09091		-0.676274	2.119	1.24065	-2.97323	5.34873	4.48482	-1.99646	4.63859	3.87965	0.49372	0.0176959
A0A140T9U0	HVGPFIDSY	2.77273	2	2.60751	2.82484	2.20117	3.42661	1.6625	2.16258	0.200441	0.438202	0.366883	0.580488	0.449057	0.667638	0.603723	0.821549		-0.110466	0.27138	0.109998	-2.68581	5.34698	4.48482	-2.00527	4.79476	3.98727	0.36373	0.0113018
Q13263	EYLIPIVVR	2.3719	1.79688	1.85666	1.96178	1.56268	2.21101	1.13	1.55215	0.370044	0.599251	0.623377	0.673171	0.362264	0.460641	0.478723	0.727273		-0.307088	1.14178	0.568567	-1.81764	5.34233	4.48281	-1.97699	5.53892	4.49418	0.115098	0.0113018
A0A087WVQ6	VPASLPVEF	19.2397	14.168	16.4812	16.6274	14.6764	21.2569	9.68	11.1902	1.70705	3.41199	2.51299	3.52683	2.87547	4.46939	4.35904	6.11111		-0.227728	0.648777	0.279343	-2.57552	5.32322	4.46632	-1.90061	4.72405	3.93261	0.399128	0.0113018
A0A3B3ITD8	DALSTVLQY	12.2562	8.0625	9.23549	9.42038	7.2828	9.20183	4.885	6.84049	2.06828	3.62172	2.28247	3.01463	1.66415	2.48397	3.18617	4.76431		-0.46632	1.8221	1.02613	-1.82672	5.30384	4.44955	-1.68769	5.11113	4.21022	0.108567	0.0113018
Q12906	AEIISEIRA	1.35537	1.30469	1.57679	1.92357	1.41691	1.86239	0.93	1.36196	0.123348	0.404494	0.068118	0.176285	0.135849	0.45481	0.180851	0.444444		-0.145025	0.352275	0.136208	-2.9959	5.2919	4.4402	-2.34094	4.88743	4.05347	0.250326	0.0113018
P51159	EILELLNQR	1.47107	1.53125	1.6041	1.57962	1.22449	1.66055	0.69	1.06135	0.339207	0.426966	0.454545	0.380488	0.226415	0.478134	0.441489	0.558923		-0.416014	1.52985	0.827597	-1.94986	5.28095	4.43183	-1.85928	5.17192	4.25328	0.059107	0.00599616
Q9NXE4	GYIERPQLI	1.5124	1.43359	1.62457	1.5	1.4519	1.69266	0.9725	1.07362	0.213656	0.494382	0.461039	0.526829	0.29434	0.597668	0.420213	0.670034		-0.225908	0.766408	0.344542	-1.83977	5.27582	4.42927	-1.61469	4.95644	4.10215	0.190735	0.0113018
Q13283	IYPELQIERF	2.46281	2.02344	2.45051	2.45223	2.17493	3.06422	1.385	1.82209	0.30837	0.599251	0.480519	0.478049	0.381132	0.565598	0.425532	0.680135		-0.152662	0.41407	0.167266	-2.33087	5.25962	4.41562	-2.19366	5.14051	4.23376	0.0645117	0.00639077
B7Z9U0	LPLPSNTPTF	3.1157	2.17969	2.45392	2.73885	2.59475	3.52752	1.805	2.49387	0.270925	0.404494	0.512987	0.429268	0.386792	0.822157	0.694149	1.3569		-0.00924963	0.0187683	0.00808991	-2.69677	5.25537	4.41389	-1.68582	4.32007	3.63853	0.683271	0.0580527
Q9Y6V7	IPTKQTQTF	2.4876	2.28906	2.25256	2.3121	2.08746	3.17431	1.545	1.78528	0.325991	0.71161	0.350649	0.497561	0.437736	0.717201	0.515957	0.727273		-0.120625	0.313503	0.123858	-2.30844	5.24147	4.40251	-1.9617	4.90681	4.06785	0.199382	0.0113018
P28331	EPDFVAKFY	1.28099	1.20312	1.24232	1.2293	0.833819	1.3945	0.705	0.889571	0.145374	0.254682	0.142857	0.380488	0.222642	0.45481	0.308511	0.646465		-0.374438	1.17812	0.588256	-2.42407	5.22303	4.38657	-1.60208	4.33999	3.65066	0.63682	0.050806
Q8IXW5	VPHSLETLY	2.44215	1.64453	2.06485	2.14331	2.40233	3.09174	1.85	2.08896	0.317181	0.629213	0.451299	0.404878	0.286792	0.586006	0.523936	0.59596		0.185508	0.62767	0.267504	-2.20216	5.20611	4.37214	-2.05749	5.06562	4.18255	0.076363	0.00639077
G5E954	REIVMTQSP	2.61983	1.78125	2.62116	2.61783	1.60933	2.46789	1.415	1.88344	0.339207	0.456929	0.564935	0.585366	0.350943	0.787172	0.558511	1.46801		-0.386274	1.24442	0.632796	-2.30821	5.19719	4.36774	-1.607	4.40813	3.69474	0.548836	0.028777
O15511	TEIEKSISA	3.45455	2.875	3.93174	3.70064	2.86297	4.69725	1.94	2.47239	0.167401	0.35206	0.558442	0.487805	0.30566	0.781341	0.505319	0.747475		-0.221759	0.557657	0.236465	-3.15661	5.19368	4.36774	-2.57704	4.89143	4.05497	0.176169	0.0113018
E9PJB2	EPPLFHPNVY	1.24793	0.859375	1.03072	1.29936	0.64723	1.0367	0.5	0.736196	0.198238	0.215442	0.233766	0.214634	0.192453	0.402332	0.265957	0.37037		-0.603681	2.00641	1.15986	-2.36382	5.19283	4.36774	-1.84975	4.68711	3.90677	0.322279	0.0113018
P07437	VYVKHSISF	10.9752	9.1875	10.7782	11.5987	9.81924	13.8991	6.68	8.25767	1.61674	3.19101	2.48052	3.43415	1.81132	2.59475	2.46277	3.02357		-0.138114	0.393528	0.156283	-1.98818	5.19189	4.36774	-2.10441	5.31482	4.33473	0.0670877	0.00639077
O95155	RYLVEVEEL	2.57438	1.91797	2.20478	2.17516	1.61808	2.3945	1.095	1.42638	0.321586	0.632959	0.571429	0.8	0.369811	0.810496	0.574468	0.727273		-0.44135	1.59192	0.866617	-1.93147	5.16197	4.34024	-1.83778	5.04822	4.17534	0.060678	0.00639077
Q9UJW0	AYATHPFKF	2.66116	1.95703	2.44369	2.57006	1.90379	3.03211	1.6675	1.88037	0.480176	0.827715	0.577922	0.760976	0.449057	0.489796	0.696809	0.737374		-0.183121	0.568728	0.240687	-1.86358	5.15199	4.33266	-2.02109	5.33535	4.35006	0.103503	0.0101245
P35658	LDPVLQNPL	5.02479	3.40625	4.23891	4.38217	3.58017	4.51376	2.865	3.17791	0.938326	1.79775	1.21429	1.60976	1.0566	1.45773	1.46277	2.52525		-0.27049	1.00674	0.470966	-1.61676	5.14809	4.33115	-1.39092	4.75054	3.95457	0.23948	0.0113018
H0YKM0	AYGSLFNTI	3.75207	2.875	4.09556	3.4586	3.0379	4.52294	2.175	2.66871	0.660793	0.756554	0.571429	1.0439	0.316981	0.705539	0.797872	0.996633		-0.193113	0.544798	0.229721	-2.22532	5.14104	4.32649	-2.33174	5.232	4.28853	0.0483526	0.00587496
Q9UBZ4	LPAQQVHNY	1.73967	1.99219	1.57338	1.95541	1.69388	2.52752	1.4425	1.39877	0.183718	0.434457	0.421518	0.387343	0.264151	0.472303	0.470745	0.686869		-0.0398843	0.0879133	0.033128	-2.34708	5.12942	4.31724	-1.93861	4.74213	3.94843	0.232266	0.0113018
P31150	LPFGKVTNL	2.31405	1.65625	2.02048	1.85987	1.94169	2.77982	1.095	1.76074	0.0969163	0.172285	0.150492	0.185366	0.290566	0.478134	0.303191	0.592593		-0.051139	0.0981582	0.0381872	-3.69766	5.10587	4.2965	-2.23774	4.38623	3.67844	0.483459	0.0176959
Q9BQ70	MLYGLIHAR	1.35537	1.33594	1.26962	1.24841	0.553936	1.11009	0.49	0.601227	0.193833	0.509363	0.376623	0.439024	0.366038	0.314869	0.526596	0.579125		-0.918915	3.36419	2.168	-1.77813	5.10247	4.2965	-1.54386	4.75309	3.95484	0.20647	0.0113018
O60244	IPYHSEVPVSL	2.61157	1.66406	2.17065	2.50955	2.61224	3.50459	1.93	2.25767	0.118943	0.299625	0.233766	0.341463	0.290566	0.180758	0.351064	0.740741		0.202375	0.583206	0.248926	-3.1718	5.10166	4.2965	-2.51839	4.7575	3.95695	0.201702	0.0113018
Q9BZD4	ADTIFVTA	1.83471	1.59375	1.84983	2.24841	1.59767	2.70642	1.365	1.67485	0.162996	0.344569	0.233766	0.370732	0.222642	0.38484	0.393617	0.47138		-0.0354635	0.0722065	0.0256873	-2.75878	5.0945	4.29165	-2.35377	4.82546	4.00373	0.152711	0.0113018
P52597	DYMKTTSNF	1.40496	1.08594	1.12628	1.43949	0.868805	1.17431	0.605	0.98773	0.189427	0.314607	0.188312	0.341463	0.301887	0.279883	0.356383	0.767677		-0.475895	1.53443	0.830337	-2.29022	5.08309	4.28255	-1.56771	4.25778	3.59673	0.573036	0.0401002
P35813	SATAVAQLY	3.20661	2.14844	2.97611	3.70701	1.93003	3.04587	1.83	2.01227	0.515419	0.906367	0.753247	0.936585	0.683019	1.12536	1.01596	1.57576		-0.449064	1.57555	0.857737	-1.95188	5.07846	4.28021	-1.45201	4.37034	3.66808	0.471699	0.0176959
Q96SB3	LYPAAIVTI	4.82645	3.38281	4.74403	3.71975	2.89213	5.11009	2.29	2.7546	0.38326	0.966292	0.525974	0.907317	0.641509	0.950437	0.867021	1.37374		-0.353818	1.02366	0.480682	-2.58288	5.0717	4.27573	-2.12108	4.70849	3.92218	0.213383	0.0113018
Q9UJX3	SDLILPVP	7.38017	5.39062	6.08874	6.52229	6.8688	10.156	5.25	6.31902	0.828194	1.25094	0.857143	1.22927	1.01509	1.48105	1.32447	2.0404		0.171906	0.500143	0.209237	-2.60722	5.06932	4.27562	-2.11457	4.6849	3.90675	0.227636	0.0113018
Q9Y5A7	SSVPGVRLL	1.06612	0.90625	1.19454	1.02548	0.787172	0.752294	0.575	0.441718	0.000535	0.401966	0.000535	0.350251	0.0819806	0.12828	0.106383	0.181818		-0.713779	2.10016	1.22728	-2.4765	5.06032	4.27013	-3.07222	5.16037	4.24772	0.218463	0.0113018
F6RP06	VYSPKSPSL	1.19835	1.29688	1.52218	1.45223	0.542274	1.10092	0.555	0.693252	0.325991	0.524345	0.350649	0.57561	0.407547	0.413994	0.31383	0.612795		-0.919655	3.51454	2.27638	-1.62233	5.05933	4.27013	-1.6456	5.09539	4.20308	0.0184355	0.00433458
Q14157-1	VEFNGKLLA	2.25207	1.69922	1.84642	2	2.13703	3.05963	1.58	1.97546	0.290749	0.449438	0.298701	0.346341	0.241509	0.434402	0.428191	0.383838		0.166584	0.484005	0.201489	-2.49292	5.02878	4.24181	-2.38973	4.95343	4.10174	0.0387697	0.00477093
P13639	YAAFVQTHR	7.55372	5.57812	6.93174	7.56688	4.59767	7.89908	3.5875	4.26074	1.0793	1.90262	1.74026	2.49268	1.35849	2.04373	2.03989	2.51178		-0.441586	1.52365	0.826857	-1.93722	5.00946	4.22471	-1.79653	4.83848	4.01433	0.0916273	0.00639077
Q13651	HPLYPFNDPY	3.57851	3.01562	2.81911	3.63694	2.74636	4.52294	1.995	2.74847	0.370044	0.509363	0.623377	0.663415	0.520755	0.921283	1.01064	1.27273		-0.119504	0.276222	0.109998	-2.59083	4.99872	4.21618	-1.8086	4.30176	3.62786	0.456968	0.0148668
O75376	GEIIDIFKP	6.29752	4.80469	5.63823	6.61146	7.53936	10.367	5.455	6.13497	0.299559	0.456929	0.454545	0.926829	0.74717	1.12536	1.12766	1.65657		0.336994	1.149	0.569445	-3.4493	4.9908	4.21046	-2.32614	4.41759	3.70231	0.360085	0.0113018
Q96SB8	IQNPISLEL	1.94215	1.89062	1.57679	2.0828	1.23032	2.18349	1.11	1.36196	0.237885	0.359551	0.253247	0.604878	0.203774	0.653061	0.585106	0.989899		-0.348191	1.02208	0.480371	-2.36385	4.97624	4.19809	-1.62337	4.18719	3.55109	0.531392	0.0190606
P11912	SELQLPFQA	5.38843	3.36719	4.53242	4.50955	4.10496	6.42202	2.995	3.71779	0.418502	0.666667	0.383117	0.643902	0.403774	0.851312	0.808511	1.40067		-0.0459421	0.0889932	0.033128	-3.07487	4.96258	4.18684	-2.36106	4.55143	3.80484	0.242398	0.0113018
P49327	IPLPLIKSY	4.55785	2.98828	4.08191	4.45541	2.88921	4.48624	2.2375	2.48466	0.603524	1.2809	0.996753	1.13171	0.790566	1.07289	1.14362	1.79461		-0.410855	1.35624	0.708261	-2.00287	4.96065	4.18684	-1.74397	4.65085	3.8856	0.175333	0.0113018
Q9Y6Y9	NYAAALETF	3.33884	2.71875	3.22184	2.89172	2.50437	4.02294	1.91	2.28221	0.559471	0.850187	0.626623	0.839024	0.511321	0.723032	1.00532	1.20539		-0.183226	0.502497	0.209267	-2.08168	4.94156	4.1699	-1.82087	4.65187	3.8856	0.162221	0.0113018
H0YKT5	IYQQIIQTY	1.36364	1.30469	1.61775	1.43949	1.07289	1.3211	0.585	0.300613	0.000535	0.307695	0.0941022	0.380937	0.211321	0.262391	0.281915	0.363636		-0.803897	2.2419	1.32627	-2.86984	4.93455	4.16505	-2.35487	4.56447	3.81585	0.183214	0.0113018
P54709	ETALPGAFKTR	2.69421	2.05469	2.43003	2.94268	1.13703	2.33945	0.89	1.31288	0.39207	0.719101	0.805195	1.00488	0.524528	0.688047	0.654255	0.666667		-0.833639	2.96196	1.86783	-1.79278	4.93103	4.16366	-1.99824	5.17716	4.25328	0.13982	0.0113018
Q71RC2	RVGQALEL	3.17355	2.00781	2.19795	2.42038	1.95918	3.21101	1.49	1.80982	0.343612	0.367041	0.454545	0.292683	0.267925	0.44898	0.590426	0.579125		-0.210374	0.51101	0.211855	-2.74886	4.90708	4.14182	-2.37706	4.66574	3.89623	0.131791	0.0113018
Q8TEQ0	LPYNTSLVEM	2.05785	1.58594	1.88737	2.06369	1.67055	2.37615	1.1525	1.45092	0.334802	0.550562	0.337662	0.453659	0.273585	0.699708	0.558511	0.942761		-0.191642	0.511437	0.211855	-2.17941	4.90335	4.14022	-1.61785	4.25543	3.59673	0.41326	0.0127193
Q9GZY4	KELLGPPEA	2.84298	2.19141	2.80205	3.11146	2.44898	4.01376	2.1025	2.44479	0.34141	0.573034	0.464286	0.770732	0.411321	0.737609	0.763298	0.929293		0.00816452	0.0162017	0.0073832	-2.34861	4.89548	4.13474	-1.94592	4.52361	3.78106	0.214054	0.0113018
Q9Y5X2	FPDTPLAL	3.66116	2.64062	3.89078	3.3758	2.52478	4.22018	1.775	2.19632	0.45815	0.71161	0.487013	0.8	0.65283	1.02624	0.946809	1.39394		-0.340442	0.951125	0.451612	-2.46541	4.89368	4.13474	-1.75504	4.21726	3.57162	0.433906	0.0127193
A0A1B0GUA3	TPFKGGTLF	2.86777	2.08984	2.59727	2.30573	1.82507	3.22936	1.4675	1.7454	0.407489	0.632959	0.347403	0.531707	0.413208	0.626822	0.595745	0.79798		-0.254256	0.685058	0.30178	-2.3609	4.88684	4.12998	-2.01849	4.58215	3.83148	0.17049	0.0113018
P11142	LFIATSQKF	1.47934	1.03906	1.71331	1.56688	0.927114	1.23853	0.58	0.711656	0.14978	0.314607	0.155844	0.634876	0.181132	0.279883	0.308511	0.390572		-0.746056	2.35549	1.40559	-2.20789	4.88174	4.12696	-2.32146	4.97777	4.11825	0.0496755	0.00587496
B4DUR8	HEFGAITFV	2.71074	2.25391	2.56655	2.6465	2.55977	3.78899	1.935	2.67485	0.504405	0.681648	0.623377	0.84878	0.558491	0.862974	0.885638	1.06734		0.106653	0.296209	0.116832	-1.93688	4.86887	4.11615	-1.59269	4.4177	3.70231	0.266928	0.0113018
A0A0A0MRB5	YYLNEIQSF	1.61157	1.74219	2.08191	2.05096	2.05248	2.31193	1.46	1.63804	0.378855	0.741573	0.415584	0.741463	0.339623	0.367347	0.579787	0.915825		-0.00466766	0.010508	0.00612117	-1.71688	4.86216	4.11149	-1.76512	4.92818	4.08193	0.0334173	0.00477093
Q92734	TYPEGLEVLHF	3.15702	1.89844	2.20478	2.52866	2.72303	3.43119	2.045	2.82209	0.405286	0.726592	0.415584	0.565854	0.241509	0.51312	0.659574	1.00337		0.171077	0.508806	0.210676	-2.21164	4.85797	4.10935	-2.01759	4.67328	3.90163	0.0977565	0.00779341
E7ENY0	QEFVRALAA	0.880165	0.726562	0.952218	0.875796	0.553936	0.922018	0.4175	0.59816	0.14307	0.150446	0.207792	0.146104	0.0811321	0.148688	0.156915	0.218855		-0.463121	1.35575	0.708261	-2.40745	4.84653	4.10095	-2.50379	4.91531	4.07383	0.0350763	0.00477093
Q60FE5	LALLPPQAR	2.10331	1.48828	1.99317	2.02229	1.01166	1.83028	0.8375	1.04601	0.383438	0.644195	0.613636	0.77561	0.518868	0.752187	0.723404	0.777778		-0.686886	2.55601	1.54719	-1.65419	4.84552	4.10095	-1.45629	4.52436	3.78106	0.180277	0.0113018
A0A1B0GVS3	IYNGDMEKI	1.66942	1.85156	1.50171	2.05096	0.816327	1.73394	1.035	1.17791	0.273128	0.292135	0.324675	0.253659	0.426415	0.670554	0.728723	1.50168		-0.570527	1.62604	0.885491	-2.62888	4.832	4.0904	-1.08807	2.96975	2.58823	1.5117	0.152561
P07437	RDYYQPLAA	1.3719	1.5625	1.77133	1.82166	1.95335	2.40826	1.4825	1.88344	0.264317	0.59176	0.438312	0.663415	0.220755	0.48688	0.388298	0.511785		0.243504	0.963067	0.456061	-1.73727	4.83095	4.0904	-2.02149	5.17573	4.25328	0.204844	0.0113018
P07948	VVAPITTGY	5.85124	5.05859	5.87713	5.69745	5.34402	8.61468	3.78	4.80675	0.667401	1.09363	0.840909	1.13171	0.598113	1.21866	0.976064	1.41751		0.00391076	0.00728095	0.00531623	-2.59027	4.82445	4.0859	-2.41692	4.70685	3.92218	0.0600341	0.00628226
Q16576	REVMDLITV	2.15289	1.76172	1.90102	2.25159	2.12245	3.31651	1.75	2.03374	0.196035	0.348315	0.454545	0.179191	0.328302	0.673469	0.595745	0.851852		0.193117	0.532539	0.221947	-2.77563	4.82041	4.08412	-1.71966	3.92973	3.34409	0.602949	0.0416203
G3V3R6	WEVPLPKV	7.12397	4.91406	6.81911	6.94904	6.87755	9.52294	5.0675	5.66258	0.931718	1.72659	1.68182	1.27805	0.892453	1.67638	1.71277	2.30976		0.072202	0.170131	0.0656075	-2.19954	4.8187	4.08412	-1.96907	4.59445	3.84173	0.120015	0.0113018
Q9BPZ7	KAAEAFSEL	2.94215	1.91406	2.17747	2.63057	1.95918	3.14679	1.25	1.84049	0.145374	0.187266	0.266234	0.565854	0.407547	0.612245	0.515957	0.936027		-0.237658	0.552277	0.234184	-3.05267	4.81599	4.08338	-1.96711	4.08013	3.46403	0.47582	0.0176959
Q8IX90	RYIANTVEL	2.92975	2.36328	2.71331	2.75796	2.89213	4.18807	2.14	2.45706	0.365639	0.59176	0.532468	0.707317	0.464151	0.816327	0.646277	1.0404		0.117446	0.301088	0.1184	-2.29253	4.81205	4.08202	-1.8591	4.38948	3.67983	0.245274	0.0113018
Q96KR1	EFVDLYVPR	2.06612	1.875	1.89761	1.86624	1.23615	1.3945	1.065	1.11043	0.453744	0.913858	0.720779	1.14146	0.392453	0.798834	0.829787	1.20539		-0.680929	3.04095	1.92773	-1.25432	4.81072	4.08202	-1.25584	4.81419	3.99963	0.00168027	0.00131639
Q53T59	HIMEIFSTY	3.01928	2.21094	2.32765	2.74098	2.62002	3.62691	1.93333	2.58282	0.390602	0.78402	0.707792	0.686179	0.528302	0.773567	0.847518	1.30864		0.0636095	0.153399	0.0591183	-2.00343	4.80787	4.08111	-1.57446	4.26345	3.59868	0.330346	0.0113018
F8W0J4	SPEDFVYQF	5.11983	4.43359	4.88737	4.64331	3.35569	5.23394	2.69	3.28221	0.980176	1.56554	1.14935	1.78049	1.04717	1.93878	2.19415	3.50505		-0.39018	1.30533	0.672366	-1.80129	4.79829	4.07346	-1.13575	3.64772	3.12338	0.825858	0.083472
O00472	EVLQGGSQR	1.52893	1.17969	1.43003	1.75478	0.941691	1.43119	0.63	0.766871	0.26652	0.453184	0.409091	0.538352	0.320755	0.41691	0.446809	0.542088		-0.644635	2.21928	1.31546	-1.82173	4.77735	4.05445	-1.77121	4.71283	3.92363	0.0320774	0.00477093
P56192	SEVILPVP	9.03306	6.67188	7.17406	8.15924	7.63848	12.3028	6.035	6.58282	1.11894	1.45318	0.993506	1.19024	1.06415	1.74927	1.4734	2.05387		0.0690127	0.14574	0.0549419	-2.70626	4.77107	4.05186	-2.29133	4.49102	3.7581	0.15252	0.0113018
E9PEC4	TAGIIGVNR	0.785124	0.960938	1.06143	0.958599	0.373178	0.917431	0.4075	0.478528	0.0484026	0.0749252	0.264423	0.227812	0.108283	0.18508	0.100325	0.215488		-0.790968	2.22649	1.31974	-2.61309	4.77093	4.05186	-2.62814	4.78019	3.97734	0.00449743	0.00265228
Q9UKY1	VPDPNVIKL	3.05372	2.39844	2.74744	2.8535	2.03499	3.54587	1.5425	2.10429	0.477974	0.719101	0.788961	0.770732	0.596226	1.02624	0.941489	1.19529		-0.260416	0.747387	0.335963	-2.0034	4.76684	4.05072	-1.55594	4.19677	3.55433	0.346939	0.0113018
P60709	AYAEYVIYR	1.49587	1.07031	0.94198	0.949045	0.326531	0.522936	0.16	0.196319	0.114344	0.161581	0.155844	0.483648	0.0981132	0.233236	0.164894	0.225966		-1.88617	4.38323	2.95943	-2.28364	4.766	4.05072	-2.62565	5.01147	4.14665	0.136965	0.0113018
Q8IWV7	LPDLNHSQVY	1.84298	1.11719	1.42662	1.6051	1.23032	2.0367	1.075	1.2638	0.136564	0.344569	0.220779	0.292683	0.233962	0.3207	0.420213	0.491582		-0.0960827	0.202571	0.0817441	-2.59083	4.76102	4.04763	-2.03067	4.31894	3.63853	0.257334	0.0113018
Q9UM00	SELPGAFEA	4.42975	4.13281	4.08874	4.65605	4.8863	7.13761	3.53	4.46012	0.643172	0.898876	0.948052	0.907317	0.679245	1.16618	1.15957	1.77104		0.209627	0.634108	0.271434	-2.34887	4.7565	4.04498	-1.8575	4.29212	3.62166	0.271523	0.0113018
B9ZVT1	EVPKHLVGR	10.3223	6.55469	8.60751	8.98726	7.25364	10.1468	5.11	6.57055	1.91189	3.56554	2.62338	2.99512	1.44151	2.10496	2.12234	2.59933		-0.245339	0.786535	0.359838	-1.63538	4.72877	4.01912	-2.05978	5.26157	4.29516	0.343449	0.0113018
Q69YN4	NVADLHEKY	2.2562	2.19531	2.27986	2.74522	1.56268	2.66972	0.935	1.46012	0.38326	0.599251	0.688312	0.692683	0.415094	0.938776	0.771277	0.787879		-0.515898	1.63503	0.888442	-2.00344	4.7249	4.01711	-1.70185	4.36625	3.66764	0.200782	0.0113018
Q53G59	GEIQEIVKT	1.77686	1.54688	1.74744	1.57325	1.87172	2.89908	1.445	1.97546	0.291524	0.000535	0.000535	0.427613	0.184906	0.408163	0.430851	0.478114		0.301942	0.903939	0.423532	-3.20566	4.7224	4.01647	-2.14523	4.0255	3.41751	0.381481	0.0113018
Q92900	NPYPGDVTKF	0.933884	1	0.948805	1.17197	0.478134	0.954128	0.5	0.527607	0.000535	0.174112	0.227273	0.302439	0.169811	0.309038	0.319149	0.545455		-0.721	1.92329	1.10111	-2.5252	4.71772	4.01374	-1.59364	3.6238	3.1043	0.640816	0.050806
G5E9G4	TPTPFFHTF	3.7314	2.54297	3.63481	3.38535	3.85131	4.81193	2.1625	3.1227	0.422907	0.685393	0.548701	0.717073	0.603774	0.728863	0.893617	1.20875		0.0692701	0.149409	0.0560313	-2.4854	4.71529	4.01374	-1.95245	4.26239	3.59868	0.2623	0.0113018
G3V2T6	AYPHNLMTF	3.91322	3.22461	3.35836	4.02229	3.9242	5.65826	2.8575	3.72699	0.513216	0.842697	0.922078	0.992683	0.627358	1.07872	0.914894	1.58754		0.155156	0.435211	0.178297	-2.15023	4.71396	4.01374	-1.78651	4.32671	3.6424	0.218691	0.0113018
H3BTN5	DYYEVLGVQR	1.40909	1.01953	1.3413	1.32803	1.12245	1.44495	0.7275	1.1411	0.295154	0.434457	0.357143	0.473171	0.218868	0.247813	0.284574	0.434343		-0.200654	0.594706	0.253347	-1.70844	4.71111	4.01374	-2.1043	5.17821	4.25328	0.292284	0.0113018
Q92503	LPIGDVATQYF	1.8719	1.28125	1.71672	1.65605	1.48105	2.02752	1.245	1.5184	0.297357	0.550562	0.253247	0.536585	0.30566	0.413994	0.457447	1.00337		-0.0572621	0.127196	0.0478901	-1.99447	4.71053	4.01374	-1.58154	4.19133	3.55208	0.308788	0.0113018
P19784	FPQHTIASL	6.09917	4.41016	5.51536	5.75796	5.23032	7.72018	3.795	4.95092	0.909692	1.75655	1.31818	1.57561	1.34906	2.01458	2.07447	2.75084		-0.00572217	0.0115732	0.006268	-1.97001	4.67958	3.98459	-1.41143	3.91451	3.33354	0.489156	0.0176959
P48556	TPLSQAIIHQY	1.17355	1.14062	1.05119	1.44586	0.816327	1.56881	0.685	0.981595	0.000535	0.202247	0.201299	0.259765	0.109434	0.145773	0.18617	0.316498		-0.247869	0.556714	0.236465	-2.85749	4.66871	3.97552	-2.66637	4.47587	3.74718	0.0516207	0.00587496
I3L192	QYIEFVADR	1.38017	1.09375	1.08532	1.29299	0.653061	1.17431	0.505	0.650307	0.277533	0.479401	0.253247	0.341463	0.169811	0.396501	0.31383	0.43771		-0.70204	2.31931	1.38532	-1.84393	4.66122	3.96982	-1.88046	4.70472	3.92218	0.0212601	0.00433458
B7Z4K4	IFFENHPYF	3.47107	2.60937	3.01706	2.66242	2.73469	3.68807	2.01	2.52147	0.687225	1.32584	0.863636	0.97561	0.456604	0.64723	0.569149	1.27946		-0.102391	0.273666	0.109998	-1.61008	4.65702	3.96741	-1.9939	5.15576	4.24607	0.312901	0.0113018
Q12929	RYAAQLPAL	5.56198	4.57812	4.83276	5.70064	5.16035	7.40367	3.8575	4.64417	1.16079	2.04869	1.53247	1.76585	1.04906	1.54519	1.60904	1.80808		0.0271119	0.0632451	0.0228697	-1.66754	4.65489	3.96705	-1.78202	4.81166	3.99948	0.0813682	0.00639077
Q08945	EGFGDWSQR	1.3595	1.17188	1.40956	1.3758	1.03207	1.67431	0.79	0.97546	0.155461	0.384674	0.409091	0.327442	0.243396	0.466472	0.272655	0.52862		-0.24967	0.674977	0.295244	-2.05816	4.64603	3.95996	-1.8149	4.38024	3.67456	0.142285	0.0113018
O95251	GINPHVLQI	7.94215	5.98047	7.17406	7.92357	7.43149	11.4862	5.715	6.29755	0.817181	1.64419	1.44481	1.58537	1.40943	2.03207	1.95479	2.6633		0.0919598	0.20805	0.0843219	-2.40178	4.63982	3.95552	-1.84828	4.13375	3.50545	0.295645	0.0113018
H0YAV9	IFIDPGYQTF	1.72727	1.12891	1.50853	1.24841	1.19825	1.62385	0.9125	1.15337	0.220264	0.397004	0.308442	0.517073	0.298113	0.349854	0.37234	0.707071		-0.199565	0.528621	0.220255	-1.95995	4.63039	3.94784	-1.70022	4.3176	3.63853	0.170339	0.0113018
H7C3B5	RPVEEIVTF	1.58264	1.39062	1.52901	1.72611	1.15743	2.00459	0.9875	1.32209	0.281938	0.561798	0.331169	0.570732	0.324528	0.527697	0.489362	0.575758		-0.186896	0.505341	0.209267	-1.83511	4.60545	3.92465	-1.69975	4.43171	3.71264	0.0888541	0.00639077
P61011	TYPENWRAF	1.27686	1.37109	1.24232	1.37898	0.930029	1.16972	0.58	0.659509	0.264317	0.677903	0.451299	0.468293	0.292453	0.326531	0.31383	0.606061		-0.658069	2.45332	1.4807	-1.50089	4.60174	3.92267	-1.77572	5.0169	4.14941	0.248773	0.0113018
P05496	EFSVILNQR	1.26446	1.17188	1.02389	1.15605	0.982507	1.34404	0.84	0.855828	0.211454	0.41573	0.383117	0.526829	0.260377	0.364431	0.449468	0.542088		-0.198684	0.598561	0.255556	-1.58649	4.59602	3.92235	-1.51398	4.4798	3.74914	0.0581045	0.00599616
K7EQ79	LPHSATVTL	4.25207	3.59375	3.84642	4.15287	4.47522	6.89908	3.5725	4.09202	0.548458	0.902622	0.688312	0.834146	0.554717	0.760933	0.896277	1.41077		0.264908	0.833527	0.3845	-2.41378	4.59596	3.92235	-2.1289	4.36673	3.66764	0.119528	0.0113018
Q13888	EIFGTIGMR	1.09366	0.8125	0.680319	0.836518	0.550049	0.608563	0.276667	0.374233	0.138865	0.158914	0.160587	0.14436	0.0110301	0.298837	0.182624	0.319202		-0.919662	2.47938	1.49228	-2.50569	4.59557	3.92235	-2.07625	4.25678	3.59673	0.186661	0.0113018
Q9UJX4	SVLDYFSER	1.55785	1.16016	1.12969	1.36306	0.827988	1.40367	0.4925	0.782209	0.162996	0.161049	0.376623	0.35122	0.175472	0.341108	0.356383	0.461279		-0.571516	1.62158	0.885021	-2.30851	4.5929	3.92235	-1.96547	4.28306	3.61429	0.167716	0.0113018
P51451	GYPEVALHF	2.66529	2.13672	2.30034	2.56688	4.01458	5.3578	2.96	3.6227	0.19163	0.337079	0.15144	0.185228	0.177358	0.48105	0.441489	0.481481		0.722543	3.21742	2.05423	-3.482	4.59282	3.92235	-2.61222	4.22039	3.57162	0.205899	0.0113018
I3L352	IPISPISPAF	1.43802	1.10156	1.57679	1.54459	1.10496	1.5367	0.8275	1.09202	0.218062	0.494382	0.375316	0.521951	0.341509	0.500128	0.523936	0.86532		-0.311639	0.934735	0.440929	-1.81424	4.57924	3.91048	-1.34342	3.86556	3.29776	0.445484	0.0148668
P62304	VFPEKGYSF	1.89256	1.27344	2.04096	2.21656	1.88921	2.46789	1.225	1.79141	0.176211	0.479401	0.590909	0.35122	0.396226	0.390671	0.324468	0.552189		-0.00975029	0.018329	0.00802327	-2.21607	4.5588	3.89241	-2.15783	4.50817	3.77161	0.0243028	0.00433458
Q96ST3	EYLETVTQF	1.23967	1.125	1.14676	0.933121	1.12828	1.54587	0.97	1.05521	0.198238	0.350723	0.272727	0.404878	0.29434	0.431487	0.468085	0.653199		0.0804294	0.197823	0.0789043	-1.85741	4.55751	3.89241	-1.26677	3.65387	3.12709	0.596062	0.0416203
A0A090HNM7	KEFPITEA	2.92975	2.40625	3.10922	3.25478	3.73469	4.79817	2.6	2.98773	0.363436	0.88015	0.672078	0.868293	0.518868	0.804665	0.691489	0.89899		0.271292	0.928416	0.436872	-2.0713	4.55611	3.89241	-2.00543	4.49071	3.7581	0.031566	0.00477093
P30679	KYWDVPPPGF	2.80165	2.47135	2.22526	2.36518	2.80661	3.57492	2.00167	2.84254	0.452276	1.02622	0.69697	0.747967	0.501887	0.909621	0.746454	1.43659		0.186647	0.604669	0.256196	-1.75443	4.5524	3.89037	-1.45628	4.10995	3.48931	0.250068	0.0113018
Q09161	ETLGQVVRRL	1.92562	1.21094	1.39249	1.58599	1.15452	1.33945	0.56	0.730061	0.220264	0.531835	0.311688	0.536585	0.290566	0.553936	0.31383	0.464646		-0.692438	2.15061	1.26216	-1.93395	4.54161	3.88125	-1.91372	4.51925	3.77871	0.0105849	0.00391457
P35610	AEVLISTV	1.52066	1.25781	1.51536	1.47771	0.997085	2.01835	0.755	0.865031	0.101322	0.164132	0.188312	0.143435	0.0792453	0.19242	0.303191	0.249158		-0.316242	0.696728	0.309032	-3.27267	4.53605	3.87735	-2.80821	4.3385	3.65066	0.101118	0.00953989
Q8IZ73	SPIEFLENAY	8.76033	4.31641	9.73038	8.60191	5.65889	8.45413	4.585	5.64417	1.29736	2.10487	1.23377	1.54634	0.990566	1.76093	1.68351	3.37037		-0.36772	0.959034	0.456061	-2.34496	4.52493	3.86789	-2.00864	4.23385	3.5801	0.154308	0.0113018
Q8NF37	QPFGGGSHM	4.10468	2.93229	3.72469	4.47983	3.04762	4.91131	2.37667	3.22086	0.563877	1.09114	0.863636	1.01138	0.789937	1.52187	1.15071	2.29405		-0.169024	0.402409	0.161729	-2.11025	4.51699	3.86159	-1.40472	3.63127	3.11057	0.573561	0.0401002
A0A087WW69	VYGFQWRHF	3.55372	3.01953	2.96246	3.54459	3.91545	4.76147	2.6325	3.28528	0.711454	1.30337	1.07143	1.3561	0.524528	0.723032	0.837766	1.27946		0.158049	0.513525	0.211855	-1.558	4.49278	3.83903	-1.95881	5.02905	4.15887	0.334682	0.0113018
P24928	SELILLPVT	4.77686	2.16406	6.61433	4.88535	2.53644	4.47706	2.05	2.63804	0.167401	0.359551	0.181818	0.35122	0.335849	0.932945	0.521277	1.27273		-0.656187	1.4574	0.775358	-4.12076	4.47803	3.82591	-2.58996	3.95316	3.36046	0.302239	0.0113018
J3KQ69	TPSPIIQQL	2.85537	1.875	2.95563	2.80255	2.33819	3.54587	1.5275	1.94172	0.363436	0.535581	0.503247	0.634146	0.462264	0.860058	0.75266	1.04377		-0.165271	0.364057	0.138922	-2.36472	4.46578	3.81529	-1.74977	3.88162	3.30841	0.34307	0.0113018
P08238	TTVEGLITR	0.892562	0.976562	1.03413	1.07643	0.504373	1.02752	0.3825	0.484663	0.15584	0.269663	0.233179	0.299077	0.135849	0.309038	0.191489	0.20202		-0.730187	2.13672	1.25284	-2.05492	4.46123	3.81236	-2.24695	4.63412	3.87726	0.0890674	0.00639077
A0A2R8Y6G6	VPSSELQIY	3.02479	2.59766	3.15017	3.24841	2.16618	3.41743	1.81	2.02761	0.757709	1.34082	1.16883	1.23902	0.886792	1.40816	1.3883	1.91919		-0.351575	1.24579	0.632796	-1.41552	4.45902	3.81177	-1.10143	3.79145	3.23427	0.402686	0.0113018
Q15011	IALVHTDSY	3.59091	2.73438	3.64505	3.95541	3.29155	5.80734	2.7475	3.19632	0.306167	0.632959	0.551948	0.429268	0.473585	0.586006	0.595745	0.882155		0.111309	0.232393	0.0943411	-2.85832	4.45108	3.80544	-2.45628	4.22126	3.57162	0.117758	0.0113018
P60520	SYSMIVNNL	4.42149	4.02734	3.75768	5.01592	4.39942	6.49541	3.4075	4.1227	0.874449	1.5618	1.42857	1.49756	0.824528	1.08746	1.33245	0.895623		0.0973778	0.255871	0.104062	-1.68334	4.42849	3.78493	-2.05656	4.87092	4.03943	0.260671	0.0113018
F1T0I1	NYISGIQTI	7.52479	5.83203	6.61775	7.27389	6.07872	8.88073	4.23	5.21472	1.37225	2.69288	2.16883	2.65366	1.83396	2.57726	2.23138	3.34343		-0.159047	0.43033	0.176418	-1.61631	4.42609	3.78493	-1.44819	4.1589	3.52594	0.13859	0.0113018
A0A0J9YX62	QPNPLPLRL	0.933884	0.773438	0.989761	0.898089	0.728863	1.19266	0.645	0.607362	0.101777	0.000535	0.214286	0.22439	0.14717	0.338192	0.319149	0.296296		-0.179811	0.349553	0.134083	-2.73239	4.42577	3.78493	-1.7075	3.38984	2.91921	0.548239	0.028777
Q9Y520	QTNLVPYPR	0.842975	0.71875	0.703072	0.980892	0.163265	0.201835	0.195	0.429448	0.123348	0.000535	0.175325	0.360976	0.171883	0.000535	0.106383	0.060837		-1.71368	3.7597	2.48887	-2.29759	4.38547	3.74622	-3.25645	4.94738	4.09826	0.336137	0.0113018
Q92608	VYIDRVRSL	1.15702	0.976562	0.996587	1.2293	1.04373	1.17431	0.69	0.785276	0.30837	0.494382	0.194805	0.360976	0.226415	0.443149	0.420213	0.585859		-0.239236	0.675253	0.295244	-1.6821	4.38223	3.74559	-1.37945	3.90776	3.32906	0.267399	0.0113018
P16619	TVTEVLLKY	4.00413	2.92578	3.45051	3.73248	3.13994	4.44954	2.2325	2.76074	0.762115	1.37453	1.00325	1.22927	0.890566	1.20117	1.62234	2.22222		-0.165572	0.432269	0.176418	-1.69159	4.38168	3.74559	-1.24938	3.65045	3.1249	0.445202	0.0148668
Q96SK2	KALEVFPEF	0.826446	0.851562	0.716724	0.910828	0.752187	1.02752	0.595	0.809816	0.101322	0.333311	0.0287559	0.234146	0.181132	0.402332	0.335106	0.377104		-0.0538164	0.103342	0.0404379	-2.24456	4.37777	3.74325	-1.35119	3.32008	2.86839	0.711702	0.0583129
Q9BQI3	EALLPTRR	1.8843	1.45312	2.16382	2.10191	1.65015	2.38532	1.33	1.80368	0.45815	0.816479	0.538961	0.829268	0.328302	0.460641	0.579787	0.700337		-0.0847967	0.211586	0.0854554	-1.5245	4.37089	3.73793	-1.87762	4.86283	4.0338	0.295673	0.0113018
Q9HAI6	TAVAGLTSY	1.48347	1.16406	1.66212	1.69427	0.877551	1.55046	0.8225	1.05215	0.301762	0.666667	0.487013	0.512195	0.5	0.851312	0.574468	0.86532		-0.480676	1.56377	0.851938	-1.60944	4.34621	3.71481	-1.10507	3.41447	2.93516	0.600404	0.0416203
O15121	FSKDNNSIITR	0.933884	1.01562	1.6587	1.4586	0.658892	0.908257	0.42	0.386503	0.118943	0.337079	0.383117	0.360976	0.222642	0.361516	0.340426	0.478114		-1.09397	2.91972	1.83395	-2.07791	4.32994	3.70043	-1.85287	4.09911	3.47998	0.117129	0.0113018
P01624	GEFSITYKP	5.95868	4.76953	4.82594	5.71019	5.93586	8.16514	3.92	5.54908	1.00881	1.78652	1.43831	1.70732	1.08302	1.59475	1.78723	2.50505		0.148521	0.403314	0.161729	-1.83967	4.32774	3.70043	-1.60919	4.03092	3.42078	0.154004	0.0113018
P46060	YPNVNIHNF	2.41736	1.89453	2.24232	2.07325	2.48688	3.77982	2.0625	2.5	0.365639	0.625468	0.587662	0.482927	0.384906	0.603499	0.630319	0.989899		0.327919	1.14814	0.569445	-2.0651	4.32718	3.70043	-1.72565	3.95769	3.36356	0.197523	0.0113018
Q9BVS4	HEQFIPIAA	3.86364	2.92578	3.55631	3.5828	3.23324	5.05963	2.5775	3	0.460352	1.11236	1.11039	1.33659	0.766038	1.28571	1.06117	1.52862		-0.00603725	0.0118036	0.006268	-1.79289	4.32516	3.69994	-1.58537	4.04816	3.43654	0.142592	0.0113018
Q6ZT12	GEYIIYTAM	9.89256	8.48437	10.2184	10.5987	11.4286	18.3028	8.02	9.57055	0.638767	0.891386	0.753247	1.08293	1.10189	1.93003	1.67021	1.54882		0.271871	0.682227	0.299828	-3.54139	4.32159	3.69791	-2.64849	3.96494	3.36794	0.189274	0.0113018
O43683	TYIKSPPFF	1.09091	0.691406	1.14676	1.07643	0.921283	1.1789	0.66	0.803681	0.276895	0.307116	0.251865	0.253659	0.0962264	0.227405	0.268656	0.249158		-0.168543	0.405641	0.163057	-1.87827	4.31932	3.69716	-2.25104	4.68172	3.90574	0.203448	0.0113018
Q02223	EVFPLAMNY	3.20868	1.87695	3.11092	2.83758	2.07289	2.80046	1.46625	2.04908	0.373348	0.76779	0.467532	0.602439	0.407547	0.943149	0.888298	2.19192		-0.395458	0.981092	0.459702	-2.31913	4.30119	3.68056	-1.3163	3.14853	2.72762	0.776609	0.0746635
P22314	EAVKPTVGM	1.66116	1.5625	1.98635	2.30573	2.45481	3.27523	1.645	2.23313	0.140969	0.35206	0.422078	0.419512	0.275472	0.51895	0.526596	0.579125		0.354347	1.15261	0.569763	-2.49349	4.29882	3.67982	-1.98381	3.89373	3.31641	0.218797	0.0113018
A0A3B3ITD8	TYQDIQNTI	5.2438	3.84375	4.39249	4.82166	4.11079	6.26147	2.885	3.76074	0.834802	1.50187	1.35714	1.86341	0.911321	1.36152	1.27128	1.77104		-0.104917	0.24488	0.099842	-1.71954	4.29669	3.67982	-1.78379	4.37865	3.67456	0.0390341	0.00477093
Q75V66	AYVHMVTHF	4.32727	3.77891	3.01229	5.12866	3.87755	6.0844	3.002	3.68589	0.540969	1.04944	0.827922	1.05073	0.707547	1.11312	1.10213	1.47811		0.035324	0.0666017	0.0241527	-2.22757	4.29592	3.67982	-1.88431	3.97451	3.37607	0.167793	0.0113018
Q9Y675	VPTEGFQF	3.78099	1.99609	1.9727	2.31529	3.54227	3.13761	2.1925	2.99387	0.262115	0.393258	0.347403	0.512195	0.841509	1.50729	1.19149	1.68013		0.237508	0.6138	0.261071	-2.732	4.29228	3.67767	-0.947119	2.25056	2.0321	1.59452	0.152561
G3V1E0	ELAQVIVSR	0.987603	0.808594	0.921502	0.83758	0.501458	0.96789	0.5625	0.708589	0.242629	0.348315	0.292208	0.273171	0.203774	0.311953	0.260638	0.252525		-0.375557	1.15446	0.569763	-1.62042	4.28938	3.67627	-1.78887	4.51657	3.77803	0.118587	0.0113018
Q13112	FPKPVTALEY	1.90909	1.17969	1.80205	1.70701	1.4344	1.63303	0.83	1.0184	0.277533	0.614232	0.506494	0.57561	0.550943	0.816327	0.856383	1.14478		-0.424556	1.25942	0.640301	-1.74097	4.27557	3.66395	-0.969914	2.88637	2.52033	0.983098	0.116608
P60709	SYLTSASSL	4.67355	3.625	4.13993	4.68153	3.33528	5.75688	2.4375	2.97853	0.740088	1.37079	0.980519	1.50732	0.79434	0.994169	0.973404	1.61616		-0.238817	0.601606	0.256196	-1.89638	4.26835	3.65821	-1.96732	4.34415	3.65096	0.0358574	0.00477093
O75083	SYAITFRAR	1.63636	1.30469	1.73379	1.85987	1.1895	1.70642	0.965	0.846626	0.361233	0.70412	0.532468	0.760976	0.513208	0.641399	0.382979	0.727273		-0.473147	1.60278	0.874081	-1.47007	4.2655	3.65684	-1.5287	4.36212	3.66533	0.0463875	0.00587496
H0Y7D7	EVTDYAIAR	1.52066	0.984375	1.12628	1.3949	0.565598	1	0.54	0.411043	0.154185	0.494382	0.37013	0.419512	0.249057	0.3207	0.170213	0.579125		-0.997975	2.87821	1.80553	-1.8052	4.25879	3.65161	-1.92993	4.40092	3.6894	0.0700366	0.00639077
H7C1I0	FVAEQKVEY	0.628099	0.640625	0.65529	0.656051	0.629738	0.844037	0.445	0.674847	0.000535	0.194757	0.123377	0.123031	0.109434	0.167324	0.132979	0.141414		0.0075601	0.0122582	0.006268	-2.54627	4.25521	3.6495	-2.22689	3.93428	3.34594	0.113596	0.0113018
B1AMF1	IPAPGSGVSF	1.80992	1.45703	1.70648	1.78981	1.48397	2.24312	1.205	1.61963	0.389868	0.715356	0.633117	0.609756	0.430189	0.77551	0.638298	0.993266		-0.0458422	0.103677	0.0404379	-1.52622	4.25234	3.64947	-1.25322	3.76274	3.21078	0.27172	0.0113018
K7EM91	REYPNLVTI	3.59917	2.95312	3.48464	2.79936	3.83382	5.15138	2.7925	3.70859	0.667401	1.13858	1.0487	1.37561	0.741509	1.1691	0.87766	1.26263		0.270761	1.00097	0.469373	-1.6014	4.25117	3.64947	-1.66392	4.34059	3.65066	0.0425614	0.00477093
E9PCN2	LYPLTNYTF	8.61157	4.00781	8.03413	6.84076	5.83673	8.27523	4.64	5.82209	1.12775	2.08989	1.32468	1.97073	0.830189	1.6793	2.16489	3.05051		-0.161996	0.357949	0.137069	-2.07773	4.2508	3.64947	-1.83155	3.99859	3.39726	0.127347	0.0113018
Q99543	DAISKTYSY	2.64463	1.89453	2.81229	2.58599	1.98251	2.52294	1.18	1.65951	0.590308	1.23596	0.743506	1.07805	0.645283	1.04373	0.824468	1.27946		-0.43612	1.47222	0.787806	-1.44584	4.24441	3.64452	-1.38956	4.14452	3.51312	0.0472969	0.00587496
Q13418-2	EAGSHIIQR	1.16116	0.921875	1	1.36943	0.801749	1.38532	0.655	0.791411	0.158602	0.221147	0.310394	0.321951	0.260879	0.419825	0.289894	0.488215		-0.29325	0.709025	0.31496	-2.13726	4.24007	3.64164	-1.60981	3.66488	3.13374	0.329178	0.0113018
Q96PU8	LPPGVHISY	3.94215	3.15625	3.59044	4.38854	4.50729	7.41284	3.7	4.65644	0.471366	0.764045	0.415584	0.253659	0.350943	0.851312	0.776596	0.888889		0.427428	1.38541	0.72505	-2.98479	4.23322	3.63623	-2.3944	3.91362	3.33354	0.165504	0.0113018
Q8WVX9	ATILRELEV	0.933884	0.789062	0.928328	0.751592	0.71137	1.0367	0.5	0.834356	0.241623	0.2397	0.276674	0.0442672	0.268241	0.139942	0.148936	0.228956		-0.142686	0.305886	0.121533	-2.0846	4.22437	3.62881	-2.11401	4.25107	3.59567	0.0123334	0.00391457
A0A2R8Y5H0	VANSAFVER	0.661157	0.492187	0.47099	0.649682	0.361516	0.477064	0.225	0.411043	0.000535	0.186085	0.0495128	0.000535	0.196226	0.19242	0.0884775	0.181818		-0.624896	1.25545	0.639339	-3.26431	4.2155	3.62137	-1.78702	3.05428	2.65671	0.580929	0.0401002
F8W145	AYLPVNESF	3.18182	2.45312	2.51877	2.96178	2.52478	4.48624	1.64	2.98773	0.23348	0.516854	0.292208	0.478049	0.139623	0.408163	0.43617	0.498316		0.0663635	0.118446	0.0449022	-2.86987	4.2136	3.62089	-2.90669	4.23071	3.57859	0.0077865	0.0035298
Q9UKD2	VYSQFITQL	3.39669	2.53125	2.30034	4.05096	2.46647	3.68807	2.705	2.78528	0.735683	0.831461	0.61039	1.52195	1.10189	1.37026	1.78723	2.0202		-0.0765328	0.165846	0.0638137	-1.73083	4.18883	3.59755	-0.96748	2.82278	2.47413	0.950658	0.11218
C9J896	FYPPKVELF	2.61983	1.75781	2.25256	2.50318	1.96501	2.97248	1.485	1.77914	0.462555	0.801498	0.707792	0.965854	0.437736	0.833819	0.87234	0.848485		-0.15524	0.384402	0.150007	-1.63646	4.16476	3.57489	-1.60986	4.12706	3.50185	0.0172063	0.00433458
Q9P2B7	RSFAQVLEL	2.17355	1.66016	1.87031	2.25159	2.40525	3.54128	1.805	2.1135	0.264317	0.445693	0.331169	0.546341	0.467925	0.682216	0.683511	0.882155		0.310351	0.937716	0.441637	-2.3252	4.15529	3.56683	-1.55059	3.37238	2.90816	0.471451	0.0176959
F5H872	HINTVFVLR	0.512397	0.695312	0.580205	0.694268	0.390671	0.486239	0.2	0.170909	0.0121893	0.187266	0.000535	0.112888	0.132075	0.227405	0.12766	0.208754		-0.992201	2.05907	1.19955	-2.98794	4.15138	3.56434	-1.83467	3.21585	2.78623	0.473623	0.0176959
Q92620	NAVVTVPAY	4.26446	3.73437	3.91126	4.50955	3.44023	6.11927	2.92	2.9816	0.537445	1.40824	1.07792	0.985366	0.713208	1.4519	1.44149	1.77778		-0.0867814	0.172506	0.0659821	-2.03412	4.1495	3.56386	-1.60857	3.6667	3.13377	0.263206	0.0113018
Q8IUQ4	YYGSFVTR	0.756198	0.945312	0.703072	0.942675	0.259475	0.43578	0.3125	0.148176	0.0645944	0.389513	0.209574	0.354682	0.156051	0.279883	0.183511	0.213683		-1.53392	3.87923	2.57308	-1.71673	4.1332	3.54896	-2.00637	4.46493	3.74203	0.179628	0.0113018
D6RDF8	NFIDVIITR	0.966942	1.07422	0.713311	0.894904	0.588921	1.10092	0.34	0.644172	0.0883849	0.159106	0.178571	0.000535	0.132075	0.228669	0.24734	0.444444		-0.448645	0.935519	0.440929	-3.0967	4.12865	3.5458	-1.79379	3.25336	2.81385	0.527601	0.0181503
S4R3P6	ETLPPFPTRL	2.03719	1.76172	1.79522	1.8121	1.8105	2.57339	1.4975	1.62883	0.517621	0.906367	0.788961	0.809756	0.5	0.784257	0.62766	0.929293		0.0201162	0.0472562	0.017137	-1.2929	4.1238	3.54234	-1.38223	4.29775	3.62558	0.0857229	0.00639077
Q9H869	SIIGRLLEV	1.05372	0.800781	0.959044	0.802548	0.690962	1.1422	0.49	0.674847	0.0772445	0.224719	0.259026	0.0201342	0.135849	0.274052	0.199468	0.468013		-0.270426	0.556383	0.236465	-2.63751	4.11305	3.5335	-1.7469	3.39697	2.9245	0.423134	0.0127193
O00571	SALEHSIQY	1.42149	0.953125	1.43345	1.21019	1.40525	1.85321	1.105	1.2454	0.30837	0.397004	0.474026	0.409756	0.264151	0.326531	0.526596	0.356902		0.160522	0.448852	0.183423	-1.65892	4.11219	3.5335	-1.76727	4.25309	3.59604	0.0682416	0.00639077
H0Y7W6	IPVEEPLPF	1.76446	1.13281	1.78498	1.76433	1.55102	1.99541	1.0325	1.3865	0.330396	0.469829	0.417403	0.678049	0.230189	0.61516	0.601064	0.79798		-0.111908	0.246263	0.0999065	-1.76582	4.10943	3.53265	-1.52221	3.77985	3.22399	0.169405	0.0113018
E9PC71	FAFVTDNTY	3.76033	2.89062	3.08532	3.25478	2.31487	2.98624	1.795	2.49387	1.00881	1.89513	1.21429	1.62927	0.845283	1.09913	1.55319	2.26936		-0.43792	1.67531	0.917322	-1.17651	4.1086	3.53265	-1.17164	4.09722	3.47961	0.00509847	0.00265228
A0A140T9U0	TYAPVKSFL	2.13223	1.5	2.14676	2.25159	2.00292	3.04587	1.395	1.69325	0.34141	0.370787	0.551948	0.526829	0.354717	0.650146	0.542553	0.804714		0.0189994	0.033344	0.0116186	-2.16476	4.1034	3.52882	-1.77154	3.71584	3.17287	0.203236	0.0113018
A0A2R8YFH5	LEFVILHQP	2.19835	1.55469	1.91126	1.84076	2.50146	3.77982	1.865	2.07362	0.0837004	0.179775	0.215394	0.185366	0.279245	0.3207	0.18617	0.511785		0.445444	1.339	0.695857	-3.4981	4.10035	3.52833	-2.53169	3.70114	3.16321	0.210136	0.0113018
P35606	VGIDLGTTY	1.73554	1.46484	1.45392	1.71656	2.6793	3.6422	1.9525	2.50613	0.11438	0.160888	0.22214	0.256175	0.203774	0.390671	0.329787	0.558923		0.758814	3.15114	2.00355	-3.07965	4.10019	3.52833	-2.10282	3.53622	3.0344	0.315015	0.0113018
A0A140T9Z9	WENISRPEA	0.743802	0.710937	0.600683	1.17834	0.90379	1.26606	1.005	1.14724	0.0787159	0.000535	0.182322	0.134298	0.0867925	0.291545	0.143617	0.309764		0.418512	1.24916	0.634551	-3.03012	4.08606	3.51556	-1.95905	3.36229	2.90123	0.386306	0.0113018
O75717	AEILELAGNAA	3.00413	2.19141	2.88737	2.80892	3.71137	5.08257	2.77	3.57669	0.436123	1.10487	0.61039	0.712195	0.341509	0.714286	0.829787	0.841751		0.475179	1.92068	1.10111	-1.92736	4.04932	3.48017	-1.99768	4.12029	3.49813	0.0327109	0.00477093
E9PPJ1	LYIVHPTMF	1.79339	1.58594	1.843	1.86624	1.81924	2.75229	1.715	2.0184	0.46696	0.651685	0.558442	0.760976	0.264151	0.431487	0.398936	1.04377		0.228475	0.753337	0.337048	-1.53976	4.03544	3.46764	-1.729	4.30174	3.62786	0.136412	0.0113018
Q7Z4G4	FEVVYMTEP	1.96694	2.03906	1.44027	1.89172	2.60058	3.6789	1.77	2.5092	0.268722	0.464419	0.24026	0.049399	0.166038	0.285714	0.255319	0.451178		0.524972	1.80693	1.01548	-2.84286	4.00592	3.44057	-2.66344	3.91604	3.33354	0.0413007	0.00477093
P01033	LPNNIVDVW	11.9876	6	11.6177	11.7803	9.26531	13.5596	6.695	8.79141	1.92952	2.93258	1.56169	2.90244	1.07358	3.00875	2.42021	5.11785		-0.111357	0.213125	0.0854554	-2.14976	4.00569	3.44057	-1.83247	3.70278	3.1636	0.151868	0.0113018
H0YFK3	EYVANLTNL	1.94215	1.59375	2.2901	2.43312	1.35569	1.99083	1.1025	1.22699	0.45815	0.883895	0.743506	1.09756	0.579245	0.962099	0.922872	1.31313		-0.541113	1.80047	1.01127	-1.37555	4.00341	3.43962	-1.12861	3.50363	3.00419	0.270208	0.0113018
P04632	FLAPLVTEY	4.14876	2.53125	3.8157	3.3121	2.80466	3.95872	2.0925	2.52761	0.85022	1.38202	0.935065	1.49268	0.835849	1.53353	1.36436	2.3165		-0.278542	0.75339	0.337048	-1.56709	3.98081	3.41835	-1.19042	3.33005	2.87526	0.368579	0.0113018
Q99590	TFYSISQER	0.780992	0.5	0.730375	0.707006	0.250729	0.449541	0.2725	0.242331	0.121145	0.194757	0.185065	0.21487	0.162264	0.285714	0.130319	0.313131		-1.16167	2.89382	1.81682	-1.92504	3.97879	3.41766	-1.60855	3.60794	3.09084	0.193337	0.0113018
Q9NZJ0	QYAIISEAW	2.83471	2.30469	2.53925	2.66879	2.89213	3.80734	2.235	2.56442	0.757709	0.996255	0.753247	1.43415	0.411321	0.915452	0.728723	1.36027		0.15222	0.45469	0.187918	-1.39251	3.97596	3.41615	-1.59899	4.31103	3.6337	0.176366	0.0113018
A0A0D9SFB1	YPYNAPTVKF	1.04959	0.875	1.00341	1.61146	0.664723	1.08257	0.445	0.386503	0.0969163	0.194757	0.135281	0.397746	0.109434	0.174927	0.12766	0.26936		-0.815825	1.86975	1.05992	-2.46058	3.97325	3.41476	-2.73599	4.1322	3.50545	0.0764782	0.00639077
E7ERF2	EYIIGLLQQR	0.933884	0.945312	0.627986	0.840764	0.495627	0.605505	0.24	0.558282	0.268722	0.284644	0.311688	0.273171	0.173585	0.3207	0.239362	0.282828		-0.817723	2.4505	1.4807	-1.55649	3.96601	3.40884	-1.7197	4.192	3.55208	0.113498	0.0113018
Q9Y6W5	NYAWVYYHL	3.52479	3.65234	3.69966	4.16242	4.77551	6.05963	3.25	4.49693	1.0022	1.77528	1.2987	1.36098	0.490566	0.930029	0.984043	1.79461		0.305182	1.15919	0.572143	-1.4678	3.95181	3.3963	-1.84053	4.47142	3.74656	0.298532	0.0113018
P49588	SEVGKLLSA	4.45455	3.38281	4.26962	4.35987	4.68222	7.22936	3.78	4.44479	0.680617	1.41199	1.17532	1.40976	0.809434	1.21574	1.3617	1.50842		0.290238	0.923697	0.43328	-1.8157	3.95086	3.3963	-1.7501	3.87417	3.30247	0.0348084	0.00477093
O14545	ESFPELTIITR	0.628099	0.710937	0.696246	0.656051	0.425656	0.550459	0.31	0.343558	0.000535	0.250213	0.220779	0.214634	0.166038	0.274052	0.132979	0.343434		-0.723739	1.84749	1.04695	-1.9717	3.9484	3.39515	-1.55411	3.43776	2.95405	0.264474	0.0113018
Q15011	YPAQGVQQF	2.83058	2.41016	2.94881	2.70382	2.4723	3.8578	1.62	2.42025	0.519824	1.05618	0.961039	0.868293	0.626415	0.970845	0.882979	1.45118		-0.0709851	0.144934	0.0549419	-1.67758	3.93024	3.37828	-1.47033	3.63626	3.11314	0.145853	0.0113018
P05141	ELWDSIMTR	1.09091	0.671875	0.587031	0.821656	0.425656	0.706422	0.405	0.472393	0.185022	0.194757	0.152797	0.211104	0.090566	0.262391	0.218085	0.249158		-0.658337	1.62214	0.885021	-2.0924	3.92535	3.37468	-1.9511	3.79454	3.23605	0.061179	0.00639077
P63279	DTWVLLNQR	0.595041	0.800781	0.730375	0.783439	0.294671	0.334862	0.24	0.226994	0.192988	0.227448	0.0345778	0.382705	0.101887	0.230321	0.078619	0.299663		-1.4079	3.39356	2.18784	-1.7963	3.9208	3.37142	-2.03395	4.17075	3.53623	0.126668	0.0113018
O15294	EVLGPHLER	3.71488	2.60937	2.95904	2.99045	2.51312	4.0367	1.82	2.24233	0.696035	1.10112	0.876623	1.39512	0.673585	1.05831	0.856383	1.40067		-0.209858	0.517916	0.212767	-1.59286	3.90444	3.35636	-1.62149	3.94443	3.35315	0.017852	0.00433458
J3QRS7	VPVEEPIAF	2.2314	1.69531	2	2.42038	2.3965	3.46789	1.775	2.11043	0.303965	0.719101	0.519481	0.770732	0.34717	0.314869	0.537234	0.639731		0.224101	0.618412	0.262641	-1.85134	3.90053	3.35372	-2.18235	4.21845	3.57162	0.164445	0.0113018
Q96JI7	QPFAIGGSGSTF	2.0124	1.875	1.7372	2.11783	1.68222	2.59633	1.2825	1.69632	0.414097	0.7603	0.62987	0.790244	0.596226	0.982507	0.898936	1.48485		-0.0933411	0.202346	0.0817441	-1.57732	3.89461	3.34908	-0.966369	2.75214	2.42254	0.736238	0.0625006
G3V3A4	RDVFLAWVA	2.87603	1.95312	3.22867	2.96815	2.9621	4.75229	2.81	3.45399	0.599119	0.988764	0.538961	0.995122	0.501887	1.04956	0.696809	1.19192		0.34229	1.15332	0.569763	-1.82038	3.8855	3.34125	-1.68035	3.71914	3.17489	0.0779952	0.00639077
Q68D06	VYSDYLQTI	4.2314	3.125	2.87372	3.3949	2.90379	4.61468	2.065	2.74233	0.762115	1.25843	0.87013	1.13171	0.622642	1.21866	1.12766	1.93266		-0.144578	0.31025	0.123858	-1.76014	3.88059	3.33762	-1.47493	3.49888	3.0028	0.194779	0.0113018
A2VDJ0	IYAPPLPSL	6.83058	4.82422	5.70307	5.71656	6.41108	9.2156	4.43	5.60429	1.25551	1.94757	1.51299	2.13659	0.754717	1.47813	1.26596	2.35354		0.153281	0.379287	0.146043	-1.75156	3.87537	3.33366	-1.97921	4.12476	3.50107	0.124004	0.0113018
Q6ICB0	RDISIVFTP	3.9876	3.34766	3.26621	4.23248	4.95918	6.72018	3.185	4.79141	0.610132	0.985019	0.948052	1.11707	0.760377	1.12536	1.17819	1.84175		0.40605	1.38815	0.726119	-2.01888	3.86511	3.32467	-1.59638	3.39994	2.9245	0.2443	0.0113018
Q8TBM8	EAFEFVKQR	0.909091	0.640625	0.716724	1.08917	0.45481	0.706422	0.31	0.515337	0.14978	0.164794	0.379702	0.000535	0.120755	0.221574	0.12234	0.3367		-0.756296	1.68653	0.925497	-2.27188	3.85794	3.31875	-2.06604	3.59017	3.07783	0.0779292	0.00639077
O15294	QYNPKFQTL	2.04959	1.69531	2.02389	2.42675	1.60058	2.72477	1.4	1.53988	0.436123	0.752809	0.743506	0.863415	0.449057	0.874636	0.755319	1.09428		-0.173831	0.414632	0.167266	-1.55155	3.84975	3.31182	-1.36886	3.56091	3.05445	0.141966	0.0113018
Q9UJ83	REFSFVQA	0.743802	0.710937	0.822526	0.936306	0.731778	1.11927	0.6475	0.665644	0.107524	0.285972	0.175325	0.228494	0.0812535	0.253644	0.339452	0.139433		-0.0223415	0.0377329	0.0130377	-2.01095	3.84822	3.31155	-1.98146	3.8204	3.25927	0.012339	0.00391457
Q96CS3	EVIAYILER	0.983471	1.00391	0.96587	0.933121	0.816327	1.24771	0.64	0.911043	0.246696	0.348315	0.318182	0.439024	0.154717	0.349854	0.305851	0.488215		-0.104397	0.231327	0.0943411	-1.5231	3.83866	3.30359	-1.58142	3.92439	3.34015	0.0392685	0.00477093
A3KN83	AEVKPILQA	1.54959	1.17578	1.4744	1.69427	1.7172	2.61468	1.25	1.3773	0.189427	0.404494	0.237013	0.278049	0.243396	0.399417	0.385638	0.363636		0.239661	0.572939	0.242568	-2.41002	3.83776	3.30359	-2.08201	3.59422	3.0807	0.117479	0.0113018
P62714	SGFDGIYTY	4.92562	3.17969	3.74744	3.96815	3.81341	6.04587	2.8	3.82822	0.625551	1.22846	0.987013	1.56098	0.690566	1.02624	1.34574	1.69024		0.0595412	0.114991	0.043596	-1.8456	3.81786	3.28493	-1.73499	3.69246	3.15579	0.0573699	0.00587496
Q9BZH6	ESIAAFIQR	0.752066	0.964844	0.771331	0.869427	0.495627	1.01376	0.3275	0.472393	0.058815	0.213483	0.184215	0.214634	0.124528	0.268222	0.265957	0.259259		-0.540016	1.19337	0.593484	-2.32276	3.81148	3.27979	-1.87095	3.43268	2.95117	0.19316	0.0113018
Q9H2D1	IPIGIDKAL	0.77686	0.6875	0.928328	1.05732	0.559767	0.87156	0.545	0.717791	0.114537	0.254682	0.253247	0.370732	0.0716981	0.239067	0.164894	0.43771		-0.356788	0.866681	0.399385	-1.79645	3.80224	3.27198	-1.91733	3.93299	3.34594	0.0611514	0.00639077
I3L295	LYQDGVFKF	0.743802	0.6875	0.894198	0.923567	0.396501	0.706422	0.395	0.331288	0.0969163	0.2397	0.181818	0.441625	0.0782999	0.198251	0.132979	0.242424		-0.828803	2.17678	1.28162	-1.75883	3.80121	3.27198	-2.31718	4.332	3.64593	0.304138	0.0113018
Q12979	RSSGYPLTI	1.90909	1.46875	1.41638	1.9586	2.60058	2.99083	1.7525	2.53988	0.235683	0.456929	0.451299	0.84878	0.492453	0.723032	0.797872	0.89899		0.549573	2.33684	1.39972	-1.76077	3.79421	3.26621	-1.21331	2.98674	2.60346	0.47165	0.0176959
P04798	GEIVRLTTP	1.29752	1.3125	1.29693	1.67516	1.38192	2.12844	0.995	0.944785	0.352423	0.209738	0.363636	0.370732	0.264151	0.443149	0.340426	0.545455		-0.0345142	0.0570781	0.0202804	-2.10616	3.78564	3.25886	-1.8089	3.50256	3.00419	0.138084	0.0113018
F8WE26	VYVQNVVKL	2.08264	1.41797	1.89761	2.07006	1.97376	2.69266	1.3325	1.64417	0.314978	0.681648	0.5	0.882927	0.326415	0.45481	0.452128	0.693603		0.0333791	0.0640138	0.0228697	-1.65009	3.77973	3.25417	-1.95445	4.13254	3.50545	0.18328	0.0113018
Q9NZN4	YYLNDLERI	2.52066	2.26562	2.13652	2.01911	1.73761	2.85321	1.395	1.3865	0.568282	1.02622	0.941558	0.682927	0.381132	0.763848	0.851064	1.13805		-0.278464	0.738221	0.330534	-1.47398	3.77723	3.25289	-1.51254	3.83689	3.27443	0.0266082	0.00433458
P17028	REIVAISSA	1.17355	0.75	1.03754	1.02548	1.06122	1.24771	0.795	0.803681	0.255507	0.359551	0.448052	0.302439	0.184906	0.44898	0.345745	0.498316		-0.0288623	0.055618	0.019216	-1.54567	3.77493	3.25181	-1.43156	3.60068	3.08597	0.0816379	0.00639077
Q9H4X1	GEIASFDKA	1.80579	1.66797	1.43686	1.99682	1.6414	2.83945	1.115	1.5092	0.237885	0.561798	0.308442	0.238643	0.320755	0.376093	0.425532	0.494949		0.0406962	0.0659807	0.0240056	-2.35865	3.75709	3.23518	-2.09454	3.55974	3.05445	0.0926231	0.00639077
H3BR88	EVLPINTQY	0.876033	0.851562	0.791809	0.94586	0.556851	1.05046	0.4475	0.601227	0.17302	0.000535	0.335006	0.336622	0.107449	0.183673	0.242021	0.292929		-0.38369	0.853877	0.392729	-2.03563	3.75492	3.23518	-2.06862	3.77084	3.21628	0.012901	0.00391457
Q71RC2	LPQGHFQER	1.34711	1.125	0.901024	1.08917	0.723032	0.917431	0.335	0.552147	0.38326	0.277154	0.422078	0.585366	0.343396	0.501458	0.345745	0.606061		-0.820014	2.45916	1.48253	-1.41979	3.75467	3.23518	-1.31247	3.56789	3.06026	0.0877097	0.00639077
E9PL69	REMENIIATV	2.58264	1.65234	2.29693	2.1879	2.793	3.85321	2.4575	2.44479	0.462555	0.93633	0.75974	0.702439	0.413208	0.772595	0.672872	1.11448		0.405336	1.55071	0.842922	-1.60775	3.75013	3.23184	-1.5523	3.67303	3.13885	0.034364	0.00477093
P19532	AEVYRILSV	0.92562	0.699219	1.11263	1.13376	0.536443	1.08257	0.6125	0.659509	0.0803812	0.39027	0.412276	0.0917292	0.137736	0.236152	0.180851	0.342196		-0.421211	0.963486	0.456061	-1.98982	3.7392	3.2221	-2.10971	3.84625	3.28246	0.0489998	0.00587496
Q15154	FVQNPNNNR	1.21488	0.9375	0.945392	1.03822	0.568513	0.986239	0.46	0.625767	0.215859	0.449438	0.357143	0.580488	0.25283	0.323615	0.404255	0.434343		-0.64741	1.99761	1.15614	-1.36752	3.72694	3.21104	-1.54738	4.01969	3.41397	0.147642	0.0113018
R4GMQ9	EYMKHTRLF	1.33058	1.21875	1.8157	1.56688	1.78426	2.33945	1.6	1.62577	0.440529	0.674157	0.694805	0.712195	0.45283	0.629738	0.712766	0.606061		0.309145	1.25789	0.64028	-1.23411	3.71646	3.20175	-1.30462	3.85646	3.29	0.0649518	0.00639077
Q5T6F2	AASKPLGV	1.57025	1.45312	1.4471	2.02548	1.69096	2.76147	1.34	1.80368	0.23348	0.292135	0.396104	0.585366	0.30566	0.548105	0.239362	0.713805		0.225721	0.543745	0.229419	-2.10778	3.71242	3.1989	-1.846	3.46995	2.97954	0.115458	0.0113018
Q3SXM5	APAPIHNQF	2.89256	2.35547	2.47782	2.66242	3.48397	5.45872	2.565	3.43865	0.376652	0.632959	0.321429	0.478049	0.420755	0.760933	0.675532	0.96633		0.524836	1.73121	0.96356	-2.52162	3.70424	3.1919	-1.87937	3.22332	2.79174	0.250041	0.0113018
P00374	ETLETIINRL	1.89256	0.988281	1.37201	1.36943	1.20408	1.78899	0.85	1.00613	0.319383	0.516854	0.295455	0.395122	0.250943	0.358601	0.473404	0.565657		-0.213407	0.444301	0.181544	-1.88063	3.7024	3.19124	-1.76991	3.58325	3.07209	0.0539135	0.00587496
Q16531	KDFAQTTSA	4.10744	3.22656	3.45392	3.70701	3.62099	5.77982	2.895	4.16564	0.762115	1.1985	1.49351	1.70732	0.950943	1.54519	1.42553	1.76431		0.183543	0.510918	0.211855	-1.4897	3.7012	3.19122	-1.35007	3.47506	2.98238	0.106704	0.0113018
Q8TCS8	FTWNINHAR	2	1.58594	2.02048	1.83439	1.67347	2.45872	1.105	1.68098	0.506608	0.786517	0.766234	0.673171	0.422642	0.909621	0.659574	1.12458		-0.10507	0.231791	0.0943411	-1.44522	3.69952	3.19072	-1.25557	3.37014	2.90803	0.16214	0.0113018
Q14746	EVLDYFLRR	3.24793	2.67188	2.93515	3.33121	3.58017	4.6055	2.43	2.79141	0.784141	1.43071	1.22727	1.31707	0.592453	0.921283	1.17553	1.367		0.137751	0.372052	0.142003	-1.35645	3.68975	3.18229	-1.58702	4.05975	3.44664	0.191669	0.0113018
Q9Y6X8	QTIQGILER	0.595041	0.507812	0.969283	0.872611	0.390671	0.53211	0.385	0.398773	0.167401	0.224719	0.188312	0.00705949	0.0943396	0.163265	0.408584	0.148148		-0.787059	1.69682	0.93198	-2.32551	3.68826	3.18229	-1.85445	3.29932	2.85071	0.197066	0.0113018
Q17RY0	RYLADLPTL	2.67769	2.35156	3.02389	2.57325	2.93294	4.44037	2.31	2.52761	0.590308	1.04869	0.948052	0.887805	0.562264	0.897959	0.952128	1.26599		0.200521	0.542679	0.229313	-1.61263	3.68758	3.18229	-1.53052	3.57388	3.06391	0.0511565	0.00587496
Q14318	HPTIISESF	3.24793	3.01953	3.74403	3.34076	3.62974	5.66055	2.92	3.68405	0.814978	1.31461	1.08442	1.48293	0.628302	1.18367	1.11968	1.39731		0.251429	0.784037	0.358311	-1.50729	3.68553	3.1814	-1.62499	3.85323	3.28811	0.0783949	0.00639077
A0A0A0MS08	GTNFRVLLV	4.58678	3.10937	4.06143	4.17834	3.8484	6.69725	3.025	3.4908	0.651982	1.10112	1.01948	1.0439	0.664151	1.22449	1.0266	1.58249		0.0984564	0.187028	0.0738119	-2.06197	3.67962	3.17702	-1.82501	3.45425	2.96616	0.106066	0.0113018
G5EA31	HPNLVVGGTY	2.88843	2.25781	2.6041	2.56688	2.65598	4.28899	1.9775	2.58589	0.442731	0.955056	0.831169	0.873171	0.618868	0.912536	0.890957	1.17508		0.157628	0.372749	0.142074	-1.73372	3.67883	3.17702	-1.52001	3.40306	2.92485	0.132503	0.0113018
Q7Z7L7	KEFPGLAGV	8.09917	5.63281	6.91468	6.68153	6.48397	9.44954	4.205	5.79141	1.55507	2.81648	2.66234	3.29756	1.58491	2.36152	2.31915	2.60606		-0.0757723	0.162594	0.0627292	-1.40335	3.67737	3.1767	-1.62312	4.01303	3.40879	0.170608	0.0113018
A0A3B3IRQ9	GEYGGWYKA	1.01653	0.71875	1.11945	0.955414	0.793003	1.34862	0.795	0.760736	0.105727	0.262172	0.266234	0.360976	0.169811	0.303207	0.324468	0.491582		-0.0433499	0.0733021	0.0256873	-1.93692	3.67096	3.17144	-1.56352	3.24963	2.81211	0.215052	0.0113018
E7EUC7	EAFDFVKQR	0.479339	0.523438	0.47099	0.605096	0.174927	0.605505	0.113018	0.194053	0.114537	0.000535	0.000535	0.000535	0.0943396	0.12828	0.202128	0.134789		-0.934775	1.33276	0.691917	-4.16183	3.65066	3.1523	-1.89349	2.31436	2.0837	0.50413	0.0176959
A2ACR1	DYLENIFVK	0.661157	0.523438	0.648464	0.636943	0.151603	0.293578	0.18	0.380368	0.132159	0.172285	0.168831	0.312195	0.192453	0.198251	0.18617	0.181818		-1.29653	3.11742	1.97994	-1.65288	3.64414	3.14692	-1.70293	3.70672	3.16501	0.0280347	0.00433458
P26641	FEFEYQTKV	2.06612	1.86719	1.74061	2.15924	2.82216	3.84404	1.755	2.66258	0.303965	0.494382	0.519481	0.331707	0.271698	0.466472	0.452128	0.895623		0.500784	1.67007	0.915289	-2.24753	3.6369	3.14082	-1.90891	3.35536	2.89536	0.1351	0.0113018
H3BTP3	FEFDTKTSA	1.50413	1.12109	1.52901	1.57962	1.58601	2.4633	1.1325	1.57055	0.277533	0.483146	0.402597	0.298419	0.275472	0.470765	0.221474	0.538721		0.235887	0.582256	0.248843	-1.97186	3.61313	3.11985	-1.92837	3.57193	3.06313	0.0178735	0.00433458
P09104	SEFQIPTA	8.11157	5.88672	6.77474	6.62102	6.68222	9.94037	4.585	5.93252	1.84141	3.22846	2.67857	2.80976	1.53396	2.72303	2.50266	2.61953		-0.0134368	0.0259351	0.0107601	-1.3755	3.6127	3.11985	-1.54633	3.88439	3.30981	0.132863	0.0113018
A0A0A0MTI1	ETAFAFHLR	5.65702	4.03906	4.78157	5.63057	5.14869	8.05046	3.6425	4.72086	0.909692	2.11236	1.38312	1.67317	1.12642	1.77259	1.64362	2.27946		0.100739	0.208326	0.0843219	-1.72604	3.61164	3.11985	-1.5595	3.40167	2.92455	0.0975867	0.00779341
Q6P1L6	LPIVTPAL	10.9545	7.83203	11.2287	10.3439	10.7114	15.4725	7.9375	8.6411	2.13216	4.35206	3.12338	3.74634	2.4717	4.1895	4.11968	6.26263		0.0834472	0.174519	0.0667853	-1.59563	3.61101	3.11985	-1.24367	3.06304	2.66365	0.288927	0.0113018
F5GYQ1	HPFFVGVQY	8.16116	6.02734	7.23891	7.67197	8.44023	11.2477	6.555	8.0184	1.97137	3.89888	2.99351	3.31707	1.98113	3.09329	3.46809	4.86195		0.235593	0.804059	0.369519	-1.25638	3.61027	3.11985	-1.11827	3.323	2.87028	0.137667	0.0113018
Q9P2N6	FLTEVTDVY	6.19421	4.65234	4.66894	5.34713	3.85423	5.85321	3.025	3.84663	1.19163	2.91011	2.07143	2.48293	1.69245	2.29738	2.85106	4.0303		-0.331559	0.965936	0.456061	-1.26913	3.60268	3.11339	-0.940411	2.87155	2.51222	0.40905	0.0123809
P11047	RYLTVATVF	1.55372	1.76562	1.79522	1.71975	1.33528	2.49541	1.36	1.60123	0.471366	0.719101	0.642857	0.702439	0.215094	0.559767	0.542553	0.888889		-0.00897713	0.0167173	0.00745636	-1.43038	3.59589	3.10772	-1.63116	3.89208	3.31614	0.146744	0.0113018
P25098	RYFLPPYTF	3.8843	2.61328	3.14676	3.06051	3.46356	5.01835	2.2375	3.40798	0.709251	1.05993	0.844156	1.10244	0.507547	0.790087	1.13564	1.72727		0.153115	0.344438	0.130757	-1.77365	3.5942	3.10714	-1.61053	3.39893	2.9245	0.0901056	0.00639077
A0A0B4J1S1	FPEVFTTY	2.28099	1.67969	1.86348	1.94268	1.44606	2.04587	1.13	1.28834	0.651982	0.786517	0.746753	1.08293	0.456604	0.892128	0.920213	1.51515		-0.394101	1.18359	0.590884	-1.24884	3.56457	3.07959	-1.03738	3.10995	2.7	0.2316	0.0113018
H0Y714	AYLDKSPQF	1.2438	1.01953	1.12628	1.1242	1.25073	1.77982	0.8725	1.0184	0.193833	0.359551	0.480519	0.4	0.249057	0.405248	0.367021	0.333333		0.124736	0.274463	0.109998	-1.6544	3.56442	3.07959	-1.73642	3.6642	3.13374	0.04471	0.00587496
P53396	QYFPKAPEF	2.19835	2.42188	2.3413	1.94268	1.91837	3.25688	1.235	1.76687	0.462555	0.614232	0.746753	1.01463	0.483019	0.699708	0.675532	0.720539		-0.122892	0.243617	0.0990863	-1.64952	3.56248	3.07899	-1.78779	3.72778	3.18098	0.0763163	0.00639077
G3XAD2	NAELWQVSW	2.1405	2.11719	2.09556	2.6242	3.36443	4.13761	2.3	2.95092	0.449339	1.13858	0.701299	0.721951	0.29434	0.588921	0.654255	0.996633		0.506455	2.06871	1.20326	-1.57598	3.56161	3.07899	-1.8248	3.86867	3.29952	0.152212	0.0113018
Q6P4A7	RSVFPLSV	1.45868	1.20703	1.49147	1.26115	1.47813	2.07798	0.9725	1.07669	0.270925	0.516854	0.220779	0.55122	0.269811	0.349854	0.523936	0.579125		0.0489459	0.0869953	0.033128	-1.79651	3.54699	3.06548	-1.65315	3.3819	2.91342	0.0751201	0.00639077
O75925	TVNEIVLKV	3.58678	3.25	3.39932	4.13376	2.9621	5.65138	2.275	2.83436	0.53304	1.10112	0.733766	1.33659	0.913208	1.59767	1.32979	1.95286		-0.0664671	0.111088	0.0432362	-1.95569	3.54136	3.06096	-1.31053	2.76014	2.429	0.441586	0.0148668
X6R6S3	EILELAGNAAR	1.57025	1.125	1.49488	1.61146	0.64723	1.08716	0.44	0.812883	0.488987	0.895131	0.727273	0.790244	0.149057	0.338192	0.178191	0.30303		-0.957622	3.42434	2.20467	-0.999583	3.53939	3.06008	-2.58267	5.8235	4.68601	2.20315	0.283785
D6R9Q5	RYPDTIALTF	0.859504	0.921875	0.921502	0.834395	0.822157	0.917431	0.655	0.877301	0.281938	0.456929	0.266234	0.585366	0.233962	0.396501	0.446809	0.451178		-0.112515	0.281872	0.110663	-1.15319	3.53551	3.0573	-1.21057	3.65832	3.13032	0.0559489	0.00587496
P47900	VYAILTHGI	5.53719	4.36719	5.16724	5.3121	5.56268	8.17431	4.395	5.33129	1.25991	2.53184	2.16234	2.32195	1.12453	1.6793	1.5266	2.58586		0.202988	0.616527	0.262156	-1.30041	3.53221	3.05508	-1.55935	3.95903	3.36356	0.223235	0.0113018
Q460N5-1	IPFAAPTAL	3.46281	2.375	3.22867	3.49045	3.69679	5.83486	3.13	2.88344	0.462555	0.898876	0.824675	0.907317	0.622642	0.909621	0.984043	1.17172		0.307976	0.818193	0.373646	-2.02121	3.52778	3.05174	-1.76756	3.28225	2.83567	0.114945	0.0113018
Q02548	EVAQLIQGGR	0.520661	0.625	0.634812	0.503185	0.309038	0.192661	0.28	0.355828	0.132159	0.194757	0.162338	0.254166	0.173585	0.221574	0.111702	0.154882		-1.00545	2.49954	1.50889	-1.6191	3.52277	3.04782	-1.787	3.72604	3.18051	0.0971315	0.00779341
Q9BUN8	EAAVAIKAM	3.13223	2.62109	3.23891	3.82166	3.53644	5.49541	2.9225	2.90184	0.638767	1.2809	0.980519	1.16585	0.809434	1.20117	1.17553	1.21886		0.213356	0.54972	0.232431	-1.65601	3.52163	3.04777	-1.5405	3.37094	2.90803	0.0678437	0.00639077
Q13263	DLASPLIGR	0.81405	0.457031	0.583618	0.573248	0.22449	0.321101	0.1975	0.269939	0.132262	0.172676	0.211039	0.194402	0.0988142	0.204082	0.164047	0.198653		-1.26106	2.819	1.75484	-1.77308	3.51678	3.044	-1.86702	3.61706	3.09877	0.045233	0.00587496
P21399	QPVKVLGENY	1.10744	0.828125	1.02389	1.21019	0.781341	1.44954	0.67	0.576687	0.118943	0.307116	0.396104	0.214634	0.215094	0.332362	0.260638	0.323232		-0.261845	0.510708	0.211855	-2.00779	3.51422	3.04252	-1.88191	3.39718	2.9245	0.0521312	0.00587496
Q00653	DALGHFFQY	13.2769	9.21875	10.8498	11.6146	10.3149	13.5459	7.37	10.3528	3.46256	6.8427	4.61688	5.62439	2.91698	4.27405	5.27394	7.44108		-0.112634	0.283893	0.110947	-1.12975	3.5024	3.03177	-1.17544	3.60305	3.08715	0.0446567	0.00587496
Q92621	RYPDRITLI	1.78512	1.08594	2.16382	1.95541	1.52187	2.3578	1.21	1.38037	0.352423	0.479401	0.675325	0.712195	0.4	0.577259	0.611702	0.754209		-0.111581	0.21354	0.0854554	-1.65522	3.49649	3.02694	-1.57689	3.3962	2.9245	0.0441694	0.00578524
D6RGE2	KEIGGLTQV	3.56198	2.45703	3.84642	3.51911	3.39067	6.00459	2.96	3.10736	0.477974	0.966292	0.863636	0.960976	0.509434	0.874636	0.744681	1.07071		0.208217	0.460955	0.191486	-2.0337	3.48479	3.01631	-2.06467	3.51111	3.01045	0.0112269	0.00391457
Q09666	RINAQYLEV	1.71901	1.47656	1.66553	1.93631	2.65889	3.63303	1.76	2.60123	0.229075	0.509363	0.350649	0.35122	0.373585	0.682216	0.494681	0.888889		0.648224	2.36181	1.40866	-2.23861	3.47325	3.00584	-1.47848	2.74028	2.41592	0.406536	0.0116772
I3NI36	GEFSEAIKA	1.60331	1.17969	1.53584	1.76752	1.4344	2.37615	1.14	1.49693	0.173599	0.430712	0.457792	0.751192	0.196226	0.419825	0.385638	0.545455		0.0831596	0.157676	0.0606749	-1.74696	3.46724	3.0009	-1.97597	3.70336	3.1636	0.112102	0.0113018
P56192	QSYGNVVEL	6.09091	4.48438	5.2901	5.14013	7.07872	10.7523	4.975	6.29448	0.894273	1.30337	1.19481	1.33659	1.26038	1.74927	1.89362	2.54545		0.470275	1.4441	0.770187	-2.15115	3.42309	2.95781	-1.4957	2.77444	2.4378	0.348257	0.0113018
H7BYY8	SETSLIGTAA	3.31405	2.55469	2.40956	3.24204	3.81924	6.07339	2.72	3.13497	0.348018	0.426966	0.422078	0.468293	0.588679	0.892128	0.601064	1.01684		0.45095	1.18576	0.591632	-2.79028	3.42128	2.95726	-1.89444	2.85826	2.5017	0.293792	0.0113018
P27708	LPKNDLITY	4.09091	2.92187	4.01365	4.18471	5.06706	7.63303	4.06	4.61963	0.665198	1.33333	0.837662	1.40488	0.690566	0.897959	0.978723	1.52862		0.491113	1.69512	0.93198	-1.84263	3.42042	2.95726	-1.89289	3.47057	2.97954	0.0215323	0.00433458
P27144	LPVSKPESY	1.61983	1.02344	1.55631	1.50955	1.07289	1.7156	0.925	1.20245	0.38326	0.516854	0.480519	0.839024	0.449057	0.857143	0.723404	0.915825		-0.215807	0.512761	0.211855	-1.36294	3.41683	2.95472	-0.954796	2.60702	2.30745	0.459017	0.0148668
A0A0G2JH37	HPLGMAIFL	0.818182	0.71875	0.887372	1.19745	0.734694	1.24771	0.645	0.91411	0.185022	0.000535	0.31902	0.308203	0.139623	0.326531	0.244681	0.531987		-0.0323245	0.0468169	0.0170874	-2.15575	3.41083	2.94977	-1.54307	2.76177	2.42984	0.313381	0.0113018
S4R3M1	EVNSGFFYK	1.10744	0.6875	0.921502	1.15924	0.752187	1.3578	0.7	0.791411	0.299559	0.299625	0.311688	0.273171	0.211321	0.314869	0.324468	0.424242		-0.105892	0.191144	0.0743566	-1.71073	3.39281	2.9328	-1.60406	3.26472	2.8232	0.0568234	0.00587496
Q6PL18	TTITAPPSR	0.706612	0.433594	0.604096	0.914013	0.431487	0.43578	0.255	0.407975	0.174009	0.107168	0.298701	0.000535	0.154717	0.218659	0.196809	0.309764		-0.796751	1.44468	0.770187	-2.19536	3.37707	2.91812	-1.59502	2.58145	2.29402	0.295098	0.0113018
I3L2J0	AEAILGQNAA	2.14463	1.83594	2.0273	2.00637	2.53353	3.77064	1.8525	1.99693	0.334802	0.621723	0.603896	0.736585	0.392453	0.731778	0.577128	0.824916		0.341354	0.96543	0.456061	-1.80281	3.35492	2.89741	-1.66555	3.20374	2.77509	0.0672107	0.00639077
F8W9P4	VDITTPKAA	1.88843	1.75391	2.02048	2.46497	2.23324	3.64679	1.6975	2.23006	0.405286	0.681648	0.724026	0.629268	0.377358	0.591837	0.534574	0.713805		0.271036	0.705333	0.313631	-1.73585	3.35428	2.89741	-1.87388	3.50021	3.00298	0.0654942	0.00639077
G3V5V3	VPYPDDLVGF	3.8595	1.89844	3.76792	3.25478	3.97085	5.09174	2.5	3.31288	0.696035	1.01873	0.668831	1.00488	0.373585	0.83965	0.952128	1.7037		0.218976	0.48868	0.203959	-1.91525	3.34676	2.89093	-1.7239	3.15388	2.73105	0.0871074	0.00639077
Q9BQI3	YYFPVKNVI	1.75207	1.69531	1.89078	1.82166	1.34694	2.3578	1.085	1.49693	0.563877	1.00375	0.714286	0.84878	0.622642	0.699708	0.675532	1.12458		-0.187627	0.469529	0.194614	-1.19344	3.33722	2.88243	-1.19724	3.34484	2.88798	0.00319026	0.0017329
Q9BZR9	SYIDEQFER	1.1157	0.851562	0.982935	0.751592	0.548105	0.807339	0.49	0.582822	0.176211	0.509363	0.448052	0.341463	0.113208	0.38484	0.239362	0.484848		-0.608297	1.67418	0.917322	-1.32742	3.32076	2.867	-1.59868	3.7367	3.18801	0.213706	0.0113018
E7EQB3	VYQHLFTRI	4.79339	3.61719	4.7372	5.4586	5.52187	7.50459	3.83	4.66258	1.18502	2.41948	1.64286	2.03902	1.02642	1.37026	1.17553	1.9596		0.209816	0.579969	0.248039	-1.35252	3.30995	2.85723	-1.74997	3.87297	3.30247	0.306137	0.0113018
P05388	HFDPEVVQI	4.41736	4.04687	2.18771	5.12102	4.80758	7.26606	4.39	4.92638	0.715859	1.20225	1.16558	1.32683	1.02264	1.68222	1.6516	2.17508		0.439484	1.37419	0.720432	-1.83843	3.30493	2.85324	-1.27196	2.5968	2.30084	0.384358	0.0113018
P62136	HPLTGGGMTVAF	2.39256	1.84375	1.90444	2.4172	2.31195	3.92202	1.6775	2.55215	0.39207	0.595506	0.496753	0.804878	0.490566	0.574344	0.640957	0.902357		0.290045	0.719285	0.323522	-1.90242	3.30213	2.85146	-1.7142	3.11202	2.70059	0.0855222	0.00639077
A0A0A0MS66	NPVGGLLEY	6.01653	4.00781	5.60751	4.72293	5.14286	6.80275	3.8825	4.66258	1.53744	2.91011	1.90909	2.76585	1.64528	2.48688	2.70479	3.68687		0.00960067	0.0190228	0.00808991	-1.15787	3.2994	2.84976	-0.951709	2.82957	2.48011	0.235081	0.0113018
P42768	RSSENILTV	1.42149	1.14062	1.13652	1.41401	1.60058	2.26606	1.1725	1.29141	0.211454	0.505618	0.451299	0.473171	0.324528	0.466472	0.460106	0.542088		0.308261	0.867922	0.399385	-1.63902	3.29667	2.84805	-1.51154	3.13378	2.71669	0.0726026	0.00639077
Q9UKK3	LPVEQGFTF	4.23967	2.24219	3.16041	3.46497	3.15452	4.63761	2.3375	2.99387	0.788546	1.22846	1.03896	1.34146	0.769811	1.53644	1.35372	2.3064		0.00178905	0.00287595	0.00178338	-1.57563	3.28976	2.84216	-1.13544	2.60909	2.30879	0.365914	0.0113018
Q14213	AEFFLSQQA	2.67355	1.74609	2.39932	2.2293	2.5656	4.33945	1.9	2.4816	0.314978	0.550562	0.545455	0.580488	0.479245	0.769679	0.779255	1.17172		0.318903	0.755488	0.337048	-2.1838	3.28261	2.83603	-1.49962	2.63708	2.33313	0.342987	0.0113018
O15162	FPEQIAEKL	0.909091	0.796875	0.955631	1.04777	0.784257	0.793578	0.5425	0.564417	0.277533	0.490637	0.470779	0.57561	0.243396	0.431487	0.425532	0.498316		-0.466385	1.52761	0.82758	-1.03155	3.26946	2.8239	-1.21425	3.68275	3.14733	0.21172	0.0113018
E9PC47	YYIFIPSKF	7.71074	5.875	6.35154	6.17516	8.00875	11.0505	4.9725	7.41718	1.59692	2.90262	1.74026	2.64878	0.849057	1.62974	1.94681	3.3771		0.268272	0.725205	0.327073	-1.55471	3.25491	2.81037	-1.74269	3.48472	2.98978	0.106477	0.0113018
C9J3L8	YPAGFPMGY	7.88843	6.72266	7.61433	8.05732	7.76093	11.2523	5.7275	6.84049	2.32599	4.51685	3.10065	4.22439	1.95849	2.88921	3.16489	3.08754		0.0605708	0.140049	0.0533832	-1.09587	3.25359	2.81005	-1.44792	3.93428	3.34594	0.387038	0.0113018
C9J473	KSSDQPLTV	7.05785	5	6.33447	6.70382	9.10496	13.0138	6.445	8.18098	1.12115	2.00749	1.7987	2.35122	1.31887	2.0758	1.99734	2.59259		0.55007	1.93979	1.11321	-1.78574	3.24732	2.80479	-1.65217	3.10114	2.69345	0.0642643	0.00639077
A0A087WWH3	HEIESLYTKL	4.1157	3.375	4.17065	4.52229	3.95335	7.00917	3.35	3.69939	0.837004	1.62547	1.35065	1.56098	0.762264	1.26531	1.28723	1.69024		0.154415	0.331338	0.129395	-1.59044	3.22325	2.78173	-1.69308	3.34742	2.88951	0.0544973	0.00587496
P62273	SESPVITKA	0.661157	0.585938	0.846416	1.00637	0.71137	0.844037	0.5	0.668712	0.000535	0.465241	0.0562949	0.212157	0.000535	0.232116	0.207447	0.20202		-0.186423	0.286824	0.110947	-2.07791	3.2159	2.77538	-2.2713	3.23999	2.80347	0.0646948	0.00639077
Q96GQ7	YPTTTISYL	4.07851	3.74609	3.67577	3.85669	2.99417	4.38532	2.25	2.81595	1.0022	2.54682	1.80844	2.31707	1.20189	1.73761	1.93617	2.66667		-0.303285	0.931119	0.438446	-1.00075	3.20748	2.76797	-1.02582	3.27	2.82747	0.0265862	0.00433458
Q4ADV7	NYIGSFLAR	0.586777	0.8125	0.56314	0.703822	0.571429	0.775229	0.5225	0.59816	0.158788	0.348315	0.237013	0.230217	0.128302	0.250729	0.220745	0.346801		-0.111862	0.212728	0.0854554	-1.45232	3.20258	2.76479	-1.49401	3.26213	2.82162	0.0255961	0.00433458
K7ENW2	YYQHIVTTL	2.05785	1.67187	1.64846	2.14331	2.34111	3.11009	1.565	1.93252	0.480176	0.861423	0.779221	0.760976	0.575472	0.626822	0.843085	1.09764		0.25066	0.704893	0.313631	-1.38405	3.20231	2.76479	-1.25887	2.99617	2.61003	0.0927506	0.00639077
P04844	ISNSHPLSL	3.69421	2.98438	3.09215	4.29936	5.50437	7.84404	4.845	5.4908	0.810573	1.62547	1.38961	1.36585	0.996226	1.39359	1.48936	1.50168		0.751292	3.49535	2.26653	-1.43841	3.19758	2.76106	-1.38672	3.11989	2.70659	0.033081	0.00477093
Q8IZH2	VYIKHPVSL	3.55372	3.14453	3.57338	3.43949	3.66764	5.87156	2.935	3.40491	0.874449	1.66667	1.32143	1.62927	0.758491	1.32362	1.16223	1.41751		0.211783	0.574299	0.24315	-1.31999	3.19096	2.75543	-1.55637	3.55254	3.0484	0.177458	0.0113018
O00115	AEIRIIPA	1.79752	1.53516	1.95904	2.13057	2.52478	4.20183	2.1075	2.24847	0.321301	0.460379	0.296234	0.339428	0.309434	0.635569	0.417553	0.538721		0.578357	1.73093	0.96356	-2.38868	3.18085	2.74631	-1.9649	2.88638	2.52033	0.136935	0.0113018
Q6P2Q9	IYGYVAEQF	5.08678	4.21094	4.16724	4.9586	5.17201	6.83028	3.37	5.01534	1.42952	2.55056	1.81818	2.53659	1.13774	1.76968	1.86702	2.77778		0.146143	0.388027	0.152382	-1.14432	3.17541	2.74186	-1.28658	3.45322	2.96616	0.130885	0.0113018
O00116	DTAAQITQR	0.628099	1.05469	0.723549	0.700637	0.472303	0.899083	0.33	0.472393	0.07562	0.000535	0.22183	0.362477	0.000535	0.180758	0.212766	0.208052		-0.515305	0.877328	0.405629	-2.23396	3.17351	2.74095	-2.36741	3.1505	2.72863	0.0373041	0.00477093
F6Q9D3	AELDSVFSSA	4.64876	3.76562	4.0273	4.66561	6.32945	9.36239	5.0375	6.24233	0.887665	1.49813	1.41883	1.70244	0.767925	1.59184	1.32713	2.0101		0.656833	2.61995	1.59602	-1.63526	3.1688	2.73721	-1.58634	3.10955	2.7	0.0249756	0.00433458
F5H6E2	AEMLYGLIHA	1.04959	0.820312	0.805461	0.878981	0.96793	1.40367	0.76	0.785276	0.16098	0.4117	0.355975	0.000535	0.200791	0.181565	0.154255	0.43771		0.140121	0.231841	0.0943411	-1.93554	3.16334	2.73274	-1.86711	2.8352	2.48329	0.0269679	0.00433458
Q9Y2I1	KYGIVQEF	1.95868	1.28906	1.69966	2.00637	1.24198	2.25688	1.195	1.53374	0.678414	0.629213	0.746753	0.956098	0.418868	0.723032	0.744681	0.996633		-0.159117	0.359858	0.137504	-1.2078	3.15744	2.72851	-1.27012	3.27327	2.82908	0.0504878	0.00587496
P68104	VSGKPLLI	6.4876	4.57422	5.39249	6.43631	7.11079	11.578	5.465	6.46626	1.05286	1.75281	1.6526	1.60976	1.21698	1.77551	1.91223	2.46465		0.419719	1.18158	0.590294	-1.91546	3.15715	2.72851	-1.63514	2.87606	2.51547	0.129703	0.0113018
Q7L513	LPSPVTAQKY	2.76033	1.85938	2.7372	2.78981	3.49271	4.20183	2.24	2.46626	0.748899	1.04869	0.935065	1.1122	0.498113	0.892128	0.87766	1.23232		0.289421	0.845571	0.390315	-1.40001	3.1546	2.72693	-1.53549	3.35019	2.89124	0.0884978	0.00639077
P07437	EYAVLTSTI	2.78512	2.28125	2.41638	2.96178	2.8105	4.40367	2.135	2.76687	0.546256	1.10112	0.922078	1.33659	0.554717	0.962099	0.994681	1.367		0.214169	0.542142	0.229313	-1.41897	3.14305	2.71789	-1.42918	3.15817	2.73342	0.00625339	0.00296741
Q9HB71	TAADIFKQY	3.82645	2.61328	3.37884	3.36624	3.10204	4.33945	2.855	3.11656	1.10793	2.18727	1.58766	2.0439	1.03962	1.54227	1.59574	2.15825		0.0247612	0.0571377	0.0202804	-0.928624	3.14287	2.71789	-1.05726	3.47802	2.98422	0.161882	0.0113018
Q14814	VYAPFIEKL	1.93802	1.51562	2.02048	2.06051	1.67055	2.80275	1.1975	1.77914	0.524229	0.782772	0.717532	0.985366	0.439623	0.693878	0.760638	0.754209		-0.0163062	0.0284746	0.0110432	-1.32382	3.14265	2.71789	-1.50844	3.42682	2.94641	0.134135	0.0113018
P14316	TVLELVTQY	5.36777	3.78516	5.09215	4.98726	4.94752	6.52752	3.4275	4.4908	1.33921	2.64419	1.85714	2.41951	1.16226	2.00583	2.43617	3.71717		0.0120274	0.0221521	0.00923119	-1.21931	3.13886	2.71506	-1.04491	2.78812	2.4491	0.166099	0.0113018
O75419	LPNDVISSL	4.6405	3.37109	3.88396	4.18471	3.72595	5.78899	3.0325	3.3681	1.00441	1.94757	1.62013	2.39024	1.20377	1.95044	1.80851	2.60943		-0.0148551	0.0274152	0.0110432	-1.20765	3.13731	2.71448	-1.08652	2.8956	2.52617	0.109692	0.0113018
E7EVA4	EPSFITESY	5.1281	3.76562	4.11945	4.16879	4.17201	5.36239	2.8225	3.62577	1.34581	2.69663	1.97727	2.5561	1.25094	2.01749	2.39894	2.62626		-0.104387	0.254299	0.103637	-1.00255	3.13352	2.71165	-1.05082	3.2506	2.81211	0.0508801	0.00587496
A0A024RCR6	EAMEWVIHK	1.62534	1.27083	1.54039	1.76433	1.39942	2.42508	1.205	1.45399	0.417034	0.58427	0.619048	0.62439	0.381132	0.51654	0.565603	1.05051		0.064292	0.117581	0.0447772	-1.46593	3.12349	2.70259	-1.30262	2.87845	2.51578	0.111479	0.0113018
O00767	IPAESYTF	3.83884	2.71094	3.49829	3.4586	3.6035	4.24771	2.4475	3.39264	1.1696	1.95131	1.60714	2.02439	1.17736	1.74052	1.82181	2.77441		0.0195916	0.0417498	0.0155118	-1.00019	3.10624	2.68629	-0.846	2.69981	2.37868	0.196275	0.0113018
B3KQ23	SYVRSLPFF	1.48347	1.11719	1.17406	1.20701	1.45773	1.94037	1	1.45399	0.39207	0.554307	0.581169	0.560976	0.343396	0.48688	0.593085	0.781145		0.232304	0.660555	0.286257	-1.25416	3.10439	2.6854	-1.17619	2.96096	2.58206	0.0626477	0.00639077
Q8NEM2	HPTDPLTSF	5.07851	4.71875	5.38908	6.22611	6.71137	10.1972	5.4525	6.73006	1.2467	2.50936	2.20779	2.40976	1.21698	2.20117	1.47074	2.45455		0.442132	1.60788	0.877231	-1.35453	3.10163	2.68359	-1.54392	3.38027	2.91286	0.130532	0.0113018
J3QTR3	EYFVPLSR	1.24793	0.796875	1.42662	1.01911	0.793003	1.49541	0.53	0.920245	0.207048	0.441948	0.220779	0.429268	0.143396	0.239067	0.37234	0.417508		-0.264367	0.480342	0.200605	-1.78944	3.09775	2.68066	-1.93753	3.23835	2.80282	0.0618446	0.00639077
Q08AF3	VYVERAEVL	0.636364	0.484375	0.665529	0.643312	0.472303	0.807339	0.3775	0.395706	0.147577	0.23221	0.181818	0.103743	0.17275	0.291545	0.177659	0.218855		-0.24308	0.422688	0.172406	-1.86852	3.08853	2.67239	-1.49694	2.69093	2.37358	0.193475	0.0113018
P28289	ETNYGIPQR	2.09091	1.51562	1.81229	1.97771	1.79883	2.55505	1.245	1.69939	0.260028	0.94382	0.769481	1.1122	0.503774	0.708455	0.736702	1.07407		-0.0192944	0.0340404	0.0116186	-1.26133	3.05572	2.64053	-1.29087	3.10675	2.69813	0.0213824	0.00433458
E7EWC6	TYLNYVVHL	3.44628	2.70312	3.07167	3.21019	3.93586	5.42661	2.76	3.54601	0.80837	1.74906	1.19805	1.41951	0.573585	1.08746	1.2234	1.44781		0.333891	1.09222	0.529852	-1.26434	3.05204	2.6378	-1.52078	3.4555	2.9662	0.199509	0.0113018
P62253	SVVDISQQY	0.917355	0.625	0.935154	0.566879	0.349854	0.954128	0.22	0.521472	0.118943	0.11037	0.162338	0.214634	0.135849	0.253757	0.180851	0.276094		-0.57373	0.974582	0.45902	-2.32809	3.05096	2.63765	-1.84648	2.70076	2.37887	0.165946	0.0113018
A0A087WX41	HPLTPLITY	5.26033	4.22266	5.37201	5.55414	6.0379	9.94954	4.825	5.84663	1.163	1.96629	1.92532	1.81463	1.22075	1.77843	1.6383	2.44444		0.385411	1.14194	0.568567	-1.57099	3.04956	2.63738	-1.527	2.99419	2.61003	0.0231248	0.00433458
P16278	QQLYWSHPR	3.58678	3.27344	4.46416	4.47771	2.1691	4.21101	1.81	2.15337	0.845815	1.93258	1.87013	2.61463	0.796226	1.1312	1.12766	1.81818		-0.611393	1.75496	0.977409	-1.12145	3.0488	2.63738	-1.69715	3.99891	3.39726	0.588425	0.0416203
Q8TEM1	LPLPNFSSL	2.76446	0.871094	5.9727	4.5414	2.06122	2.99541	1.7225	3.05215	0.270925	0.41573	0.217532	0.326829	0.201239	0.317784	0.231383	0.393939		-0.525315	0.740339	0.33172	-3.52284	3.03829	2.6278	-3.62817	3.06183	2.66334	0.00970193	0.00391457
Q6ULP2	AELLPLVSA	4.55372	2.95312	5.30375	4.66242	5.76676	9.01835	4.515	4.8773	0.779736	1.22097	0.967532	1.26829	0.732075	1.34694	1.26064	2.21549		0.468531	1.28296	0.654665	-2.04417	3.0305	2.62095	-1.65323	2.67818	2.36535	0.165861	0.0113018
P34932	VPLEVFEY	4.85124	3.10156	4.56655	4.30573	4.1516	5.36697	3.105	3.77914	1.33921	2.57678	1.51948	2.39024	1.20755	2.4898	2.23936	3.26599		-0.0366792	0.0720649	0.0256873	-1.10432	3.02092	2.6123	-0.870485	2.47898	2.2122	0.273555	0.0113018
Q9UQE7	YPIELHGIGKY	3.89256	2.35156	3.15358	3.71338	2.76385	3.85321	2.03	2.60736	0.872247	1.46816	1.44805	1.88293	0.867925	1.45773	1.45213	2.60606		-0.220295	0.502367	0.209267	-1.20901	3.01824	2.61056	-1.03829	2.68066	2.36708	0.157993	0.0113018
E9PLG8	YPGPGNHFW	0.801653	0.570312	0.962457	0.961783	0.670554	1.05505	0.33	0.668712	0.110132	0.209738	0.358185	0.253659	0.135849	0.303642	0.170213	0.26936		-0.274915	0.480732	0.200605	-1.82285	3.00734	2.60059	-1.90677	3.08479	2.68172	0.0329123	0.00477093
P14735	MPHDLITQL	1.56198	1.29688	1.37429	1.53928	1.63265	2.59327	1.39167	1.59305	0.312775	0.510193	0.599567	0.754472	0.337107	0.468416	0.524823	0.839506		0.320949	0.9216	0.432307	-1.40683	2.98809	2.58226	-1.41158	2.99499	2.61003	0.00282121	0.00172864
Q9BXS6	KEAPPMEKP	1.21488	0.671875	1.30375	1.29299	0.892128	1.3211	0.715	0.503067	0.162996	0.179775	0.266234	0.419512	0.188679	0.379009	0.12234	0.909091		-0.385871	0.641984	0.276787	-2.12406	2.98459	2.57969	-1.48735	2.40451	2.15553	0.297078	0.0113018
Q6UVJ0	REFPTVPLV	2.64463	2.12891	2.20137	2.59873	3.23907	4.58716	2.145	2.69325	0.530837	1.02622	0.737013	1.0439	0.5	0.827988	0.760638	0.794613		0.40365	1.22429	0.615633	-1.52009	2.98325	2.57927	-1.73137	3.23412	2.80156	0.115068	0.0113018
O00754	SAANIQPIF	7.46281	5.24609	6.84642	7.00955	7.6793	10.6193	5.8375	6.49693	1.80176	3.65169	2.8539	3.50732	2.00189	3.19825	3.21011	4.57576		0.205567	0.562897	0.237172	-1.16894	2.97788	2.57481	-1.03256	2.701	2.37887	0.126198	0.0113018
P52298	FPIDKPPSF	2.42975	1.66406	2.28669	2.57325	2.43732	3.22018	1.97	2.20245	0.718062	1.32584	0.746753	1.33659	0.837736	1.36443	1.17021	1.79798		0.134692	0.331598	0.129395	-1.11731	2.97381	2.57167	-0.792228	2.2151	2.00498	0.411894	0.0127193
Q5JR04	HPDEKSIITY	0.743802	0.867187	0.955631	0.764331	1.06706	1.42202	0.81	1.33129	0.259912	0.262172	0.422078	0.263415	0.113208	0.379009	0.191489	0.309764		0.475191	1.61089	0.877231	-1.46382	2.97194	2.57072	-1.74539	3.31686	2.8662	0.166282	0.0113018
Q86V85	GELRISVLP	0.760331	0.574219	0.68942	0.691083	0.720117	0.990826	0.525	0.631902	0.178414	0.269663	0.146474	0.358316	0.155692	0.326457	0.207447	0.23569		0.0789868	0.138833	0.053248	-1.51063	2.96467	2.56435	-1.55301	3.01861	2.62645	0.022707	0.00433458
H7BYZ6	VYIIGSSGF	0.595041	0.679687	0.791809	0.55414	0.536443	0.93578	0.36	0.404908	0.118943	0.000535	0.229789	0.243902	0.252325	0.215743	0.12766	0.195286		-0.22829	0.315482	0.124969	-2.14342	2.95495	2.55555	-1.72816	2.38352	2.13775	0.158952	0.0113018
M0QYM5	YYGQGFPSF	4.45455	3.75781	3.25597	3.46178	4.78717	6.11468	2.9375	4.32515	1.15419	1.98876	1.4513	1.80976	0.74717	1.15452	1.375	2.05051		0.282897	0.845501	0.390315	-1.22118	2.9474	2.54892	-1.48678	3.3758	2.91052	0.212397	0.0113018
H9KV28	FPVRDGVVL	1.79752	1.05078	1.49829	1.60191	1.23032	2.13303	1.08	1.35583	0.34141	0.595506	0.633117	0.726829	0.371698	0.816327	0.710106	0.956229		-0.0366794	0.0607806	0.0212028	-1.37286	2.94548	2.54791	-1.05936	2.41492	2.16287	0.266408	0.0113018
Q14CZ0	IPDKFVVGY	4.41322	3.74609	4.95222	4.96178	3.69679	5.00917	2.535	3.27301	1.55066	2.58427	2.43506	3.17561	1.3	2.0758	2.10638	3		-0.316419	0.983254	0.459702	-0.891038	2.92728	2.53062	-1.09135	3.43809	2.95405	0.262127	0.0113018
Q5TG12	AYGLVSATF	4.14876	3.45703	3.54608	3.76752	5.91254	7.77523	3.8275	5.15337	0.995595	1.53184	1.13312	1.72195	0.713208	1.12828	1.23936	1.70034		0.60351	2.27524	1.34746	-1.47084	2.92405	2.52828	-1.64175	3.13828	2.72024	0.0961534	0.00767085
Q9HBR0	AEWLGVLKA	1.55372	1.14844	1.18771	1.72611	1.93003	2.51376	1.12	1.74233	0.180617	0.479401	0.344156	0.682927	0.264151	0.402332	0.398936	0.700337		0.379567	0.98964	0.461639	-1.73499	2.92178	2.52692	-1.66925	2.85325	2.49806	0.028627	0.00433458
E7EMC5	FPAEKGQLF	2.1405	1.625	2.19795	2.65605	1.8309	3.01835	1.475	1.64417	0.577093	1.26592	0.941558	0.770732	0.433962	0.991254	0.989362	1.10438		-0.11331	0.21477	0.0854554	-1.27763	2.91623	2.52228	-1.29246	2.94071	2.56603	0.0100328	0.00391457
P41240	LPQEAFEKY	1.16529	1.01562	1.12969	1.05096	1.27114	1.49541	0.815	1.19018	0.235216	0.610487	0.454545	0.75551	0.320755	0.431487	0.460106	0.325024		0.129669	0.316638	0.124969	-1.08517	2.91425	2.5212	-1.50438	3.66232	3.13309	0.425895	0.0127193
A0A087X253	AYAIIKEEL	2.39256	1.79688	2.22184	2.19745	2.43732	3.61927	1.7925	2.03374	0.535242	1.1573	0.909091	1.03902	0.518868	0.880466	0.784574	0.814815		0.199123	0.497787	0.209075	-1.2416	2.89966	2.50825	-1.52145	3.33314	2.87731	0.214821	0.0113018
Q6KC79	EAIRISPTF	1.02893	0.8125	0.853242	0.958599	0.944606	1.58257	0.7	0.944785	0.134361	0.411985	0.000535	0.370732	0.143805	0.405248	0.396277	0.545455		0.191538	0.33239	0.129395	-1.99323	2.89951	2.50825	-1.29312	2.12476	1.93481	0.38553	0.0113018
Q8TAP9	TYSPFGDSPLFR	1.32645	1.00391	1	1.20382	1.1312	1.3578	0.62	0.929448	0.354626	0.655431	0.474026	0.580488	0.232075	0.367347	0.484043	0.626263		-0.167041	0.365195	0.138922	-1.135	2.89721	2.50684	-1.40707	3.37818	2.91184	0.244409	0.0113018
P18583	YPYDGIHPDDLSF	1.49587	1.59375	1.75427	1.78981	1.65015	2.81651	1.29	1.73006	0.303965	0.808989	0.551948	0.57561	0.373585	0.623907	0.888298	1.25253		0.174522	0.348853	0.13398	-1.56598	2.88454	2.49506	-1.07982	2.18424	1.9823	0.371848	0.0113018
P07948	KTGTVSLEV	3.90083	2.66406	3.49488	3.83439	4.3965	7.07339	3.1	3.84049	0.585903	1.00375	0.837662	1.37561	0.679245	1.207	1.21809	1.54882		0.406041	1.02668	0.482428	-1.8693	2.88097	2.49239	-1.5782	2.59412	2.30031	0.130653	0.0113018
O14672	IFSIKPLQF	1.06612	0.585938	0.62116	1.02548	0.938776	1.33028	0.69	0.932515	0.0969163	0.299625	0.25974	0.292683	0.101887	0.233236	0.303191	0.222222		0.238457	0.482082	0.200957	-1.79747	2.86982	2.48212	-1.93859	2.99637	2.61003	0.0546089	0.00587496
Q13509	RSSIPITV	1.89669	1.36719	1.47099	1.8949	2.29446	3.84862	1.9775	2.37117	0.299559	0.531835	0.444805	0.341463	0.464151	0.825073	0.819149	1.09091		0.662223	2.08387	1.2137	-2.03505	2.86678	2.47997	-1.05121	1.79047	1.66383	0.64283	0.050806
P24539	KSIPVTQEL	3.52893	2.33203	3.15017	3.50955	4.1691	6.23853	3.29	3.91718	0.676211	1.40075	0.948052	1.53659	0.849057	1.40525	1.35372	1.72391		0.492475	1.6307	0.886131	-1.4567	2.85085	2.46493	-1.23158	2.52365	2.24805	0.151255	0.0113018
Q9NXG6	SPVFMQPVY	8.87603	6.1224	6.92833	7.14225	6.52284	8.50765	4.94167	6.44172	2.04405	3.87516	3.1645	3.85041	1.9673	3.94752	3.44326	7.34905		-0.138186	0.280316	0.110242	-1.1683	2.83845	2.45341	-0.799018	2.0469	1.87731	0.43196	0.0127193
E9PDQ5	AEAIRILAA	0.760331	0.464844	0.665529	0.659236	0.603499	0.926606	0.5025	0.334356	0.0902687	0.32952	0.0574171	0.103703	0.126415	0.229826	0.0768897	0.175084		-0.107427	0.143186	0.0545523	-2.13408	2.82244	2.43829	-2.06781	2.77616	2.43873	0.0191661	0.00433458
H3BSW6	EAIVTVIM	2.85124	2.92969	3.18771	3.50318	2.30321	3.50459	1.76	2.17178	1.13216	1.92509	1.83766	2.27317	1.34717	2.06414	1.65426	1.99327		-0.356742	1.20892	0.604669	-0.799013	2.81994	2.43667	-0.821171	2.88847	2.52073	0.02855	0.00433458
B4DLR8	LPFLEASTL	1.00826	0.671875	1.41297	1.21656	1.4519	1.89908	1	1.29448	0.246696	0.35206	0.350649	0.419512	0.188679	0.209913	0.297872	0.552189		0.389513	1.0187	0.479512	-1.65454	2.81155	2.42915	-1.7872	2.94707	2.57077	0.0584148	0.00599616
Q8IUH3-3	SPFHDIPIY	2.79339	1.76562	2.07509	2.44586	1.96501	2.63303	1.505	2.00613	0.801762	1.63296	1.12338	1.32683	0.701887	1.08455	1.06383	1.367		-0.16313	0.420115	0.171126	-0.894349	2.79608	2.41456	-1.10638	3.31562	2.86598	0.26532	0.0113018
P63313	SPFFERSGLAY	0.702479	0.5625	0.778157	0.738854	0.851312	0.807339	0.42	0.619632	0.136564	0.2397	0.363636	0.282927	0.173585	0.309038	0.393617	0.444444		-0.0440753	0.068075	0.0244944	-1.44355	2.79314	2.41249	-1.07483	2.22791	2.01543	0.288226	0.0113018
Q63HM2	KPFDFPSVF	1.16529	0.59375	0.887372	0.993631	1.11953	1.50459	0.91	1.06135	0.242291	0.382022	0.263261	0.4	0.166038	0.338192	0.31383	0.612795		0.336258	0.867829	0.399385	-1.4993	2.78361	2.40384	-1.34708	2.58175	2.29402	0.0889346	0.00639077
Q96K76	EAIEQILKY	3.32645	2.23438	3.02389	3.0828	2.17201	3.49541	1.665	2.05828	0.848018	1.84644	1.55195	1.52195	0.854717	1.33528	1.34574	2.03367		-0.313192	0.806827	0.370304	-1.01626	2.77061	2.3917	-1.0669	2.88128	2.51609	0.0469212	0.00587496
F8WE16	SEADIRGFVA	1.38843	1.04688	1.37543	1.44586	1.38192	2.23394	1.1075	1.23006	0.374449	0.614232	0.613636	0.585366	0.350943	0.469388	0.518617	0.511785		0.179594	0.405862	0.163057	-1.26472	2.76805	2.39002	-1.50603	3.12578	2.70986	0.170251	0.0113018
O43299	REGDKIIYQA	1.06612	0.835937	1.14676	1.11465	1.01458	1.65138	0.585	0.693252	0.180617	0.164794	0.390051	0.497622	0.158491	0.314869	0.292553	0.175084		-0.0780486	0.109941	0.0432362	-1.75551	2.75643	2.37926	-2.14552	3.08055	2.6784	0.151901	0.0113018
A1KXE4	NWINVDPSRAR	0.991736	0.714844	0.96587	0.866242	1.00875	1.27982	0.56	0.978528	0.134361	0.385768	0.399351	0.463415	0.177358	0.35277	0.244681	0.373737		0.113032	0.21195	0.0854554	-1.35553	2.74578	2.36948	-1.62341	3.09804	2.69128	0.16759	0.0113018
Q9BRJ6	NPDPAVYQL	2.18182	1.64062	1.56997	1.73248	1.16618	1.55963	0.83	1.20859	0.696035	1.3633	0.694805	1.12195	0.501887	0.932945	1.14362	1.12458		-0.580573	1.83652	1.03827	-0.878267	2.73389	2.35846	-0.944163	2.90679	2.53651	0.0754788	0.00639077
O95219	EISGTFTHR	1.58678	1.30469	1.4471	1.43312	1.15452	1.91743	0.94	1.26994	0.370044	0.719101	0.701299	1.00488	0.275472	0.443149	0.367021	0.740741		-0.127938	0.269514	0.10949	-1.04598	2.73066	2.35609	-1.66	3.75789	3.20723	0.636147	0.050806
O15350	KYEELFPAF	15.8678	12.4961	13.0068	13.0255	16.2711	23.7569	11.145	15.1534	3.98018	7.08989	5.32143	6.93659	3.07547	5.34402	5.66755	8.58923		0.286078	0.788212	0.359838	-1.22144	2.72953	2.35582	-1.26232	2.79771	2.45554	0.0282524	0.00433458
C9JTA7	QPTEVVNIL	4.19421	2.85156	4.46416	3.92357	3.65015	6.53211	3.085	3.07975	0.797357	1.86891	1.25	1.65854	1.04151	1.56851	1.58777	2.3165		0.0829608	0.138141	0.053248	-1.46907	2.72718	2.35432	-1.24439	2.41565	2.16287	0.142429	0.0113018
Q86UE8	YPYEHSYGL	1.55372	1.26562	1.27986	1.39809	1.34985	1.85321	1.06	1.28834	0.442731	0.913858	0.672078	0.843902	0.44717	0.734694	0.667553	0.989899		0.0141316	0.0277103	0.0110432	-0.936381	2.72146	2.34947	-0.953179	2.76257	2.42986	0.0168784	0.00433458
Q9Y5R8	EYLQGLEARL	0.429752	0.367188	0.416382	0.343949	0.3207	0.486239	0.11	0.177914	0.000535	0.000535	0.000535	0.191142	0.10566	0.134111	0.154255	0.26936		-0.508284	0.492025	0.205306	-3.01424	2.71684	2.3457	-1.2311	1.17115	1.11699	0.607992	0.0416203
Q9P2A4	LPIGATVNM	2.13223	1.25195	1.6587	1.79936	2.00729	2.91972	1.50625	1.89264	0.462555	0.780899	0.704545	0.814634	0.446226	0.766764	0.605053	1.1532		0.283136	0.727535	0.327073	-1.30843	2.70923	2.33894	-1.2034	2.54323	2.26376	0.0715724	0.00639077
Q99436	IYIAGHPAF	7.54132	5.92578	6.3959	6.70701	8.11953	12.4725	5.685	7.42638	1.82379	3.2397	2.58442	3.26341	1.45472	2.50729	2.1383	2.81481		0.343095	0.979785	0.459702	-1.28397	2.70624	2.33681	-1.57547	3.11454	2.70218	0.19727	0.0113018
P08238	FPQIGQIQY	1.9876	1.44922	1.53584	1.91083	1.59475	2.26147	1.14	1.21472	0.748899	0.962547	0.694805	1.00488	0.316981	0.542274	0.667553	0.959596		-0.148327	0.325133	0.127681	-1.01289	2.70348	2.3349	-1.46908	3.54414	3.04116	0.484943	0.0176959
P42166	EALQHPFFAR	2.96694	2.50391	2.82253	2.88854	2.83382	4.91743	2.1125	2.52454	0.834802	1.31086	1.05195	1.27805	0.643396	0.932945	0.925532	1.33333		0.147811	0.296625	0.116832	-1.32099	2.6992	2.33146	-1.54379	3.00536	2.61677	0.141444	0.0113018
H3BN98	VYLPLTSHI	14.0083	11.5703	10.8532	14.586	16.0991	23.5963	12.8	15.773	3.91189	6.92135	5.80519	7.52195	3.64906	5.08455	5.40426	6.7138		0.420218	1.53752	0.831585	-1.07836	2.69168	2.32479	-1.29084	3.08494	2.68172	0.188585	0.0113018
A0A0G2JRX5	HPFLSGAETF	1.07438	0.765625	1.18089	0.866242	1.22449	1.75229	0.92	1.14724	0.215859	0.524345	0.246753	0.360976	0.211321	0.297376	0.180851	0.572391		0.375868	0.973732	0.45902	-1.52796	2.69083	2.32479	-1.62307	2.79967	2.45666	0.0460943	0.00587496
M0R346	TANALALAM	1.33884	1.38281	1.19454	1.61783	1.67347	2.38532	1.255	1.41104	0.537445	0.659176	0.655844	0.760976	0.611321	0.728863	0.75	0.808081		0.281168	0.836128	0.3845	-1.08238	2.67966	2.31447	-0.933141	2.36509	2.12251	0.144252	0.0113018
A6NIZ0	FLWKEPATM	1.54132	1.58203	1.6041	1.94904	1.08455	1.66514	1.0675	1.22393	0.418502	0.842697	0.597403	1.00488	0.330189	0.862974	0.619681	1.71717		-0.405349	0.892944	0.416913	-1.22132	2.67602	2.31167	-0.919416	2.11186	1.92528	0.284228	0.0113018
Q15629	AEFQSIPRVF	1.23967	0.890625	1.20137	1.08917	1.66764	2.38991	1.1525	1.63804	0.231278	0.337079	0.347403	0.517073	0.239623	0.405248	0.327128	0.535354		0.631383	2.06542	1.20326	-1.62545	2.67003	2.30652	-1.5523	2.59006	2.29981	0.0332432	0.00477093
P19971	GYASRFIVI	1.45455	0.859375	1.05802	1.12102	0.950437	1.75229	0.745	0.613497	0.242291	0.344569	0.298701	0.497561	0.135849	0.402332	0.303191	0.329966		-0.14575	0.214594	0.0854554	-1.69974	2.66022	2.29754	-1.93951	2.87676	2.51547	0.0961162	0.00767085
Q9NWQ9	AYTLLLHTW	4.32231	3.52734	2.95222	5.11465	5.8688	7.34862	4.73	6.44785	1.44714	2.53184	1.36039	2.46341	0.888679	1.33528	1.21809	1.79125		0.616077	2.79483	1.73486	-1.02847	2.65188	2.2902	-1.60474	3.63381	3.1119	0.592336	0.0416203
P04818	FPMTHGNTGF	1.80992	1.44922	1.83106	1.7707	1.91545	2.56651	1.415	1.74387	0.638767	1.12547	0.978896	0.914634	0.566981	0.947522	0.703457	1.13805		0.155333	0.423455	0.172525	-0.907434	2.6512	2.2902	-1.03165	2.94945	2.57228	0.137262	0.0113018
O60547	VPVSVVSDSY	0.619835	0.453125	0.65529	0.490446	0.390671	0.688073	0.535	0.398773	0.1741	0.277154	0.123076	0.234146	0.158491	0.262391	0.170213	0.148148		-0.140711	0.226848	0.0918512	-1.45644	2.64562	2.28658	-1.58559	2.80132	2.45751	0.067925	0.00639077
E9PBS1	VFDPVTKL	2.34711	1.3125	1.02048	2.64013	1.00292	1.38532	1.27	1.39877	0.279736	0.621723	0.636364	1	0.892453	1.72012	1.61436	1.67677		-0.533601	1.00516	0.470966	-1.52829	2.6456	2.28658	-0.310266	0.542416	0.526487	1.70002	0.196975
O60306	VATKPLYV	2.39669	2.26562	1.67918	2.98089	3.70262	5.33028	2.65	3.40491	0.339207	0.876404	0.785714	0.780488	0.524528	1.00875	0.840426	1.20539		0.694611	2.26642	1.34475	-1.74467	2.64508	2.28658	-1.38111	2.25559	2.03471	0.183297	0.0113018
Q9NYV6	RDYVAPTA	1.86364	1.23828	1.51877	1.72293	1.96793	3.02752	1.52	2.04908	0.480176	0.689139	0.62013	0.804878	0.337736	0.731778	0.486702	0.700337		0.433068	1.35409	0.708261	-1.28995	2.64305	2.28538	-1.49119	2.92773	2.55401	0.13007	0.0113018
A6NMQ1	EVPELYHQR	4.55372	3.28906	4.02048	4.29936	4.26239	6.59633	3.395	4.55828	1.27753	2.20225	2.21429	2.46829	0.830189	1.14869	1.42021	1.86532		0.218992	0.62179	0.26424	-0.985603	2.62563	2.26878	-1.61832	3.7361	3.18801	0.69848	0.0583129
Q9BY44	LPHAPGVQM	0.85124	0.390625	0.587031	0.624204	0.705539	0.66055	0.28	0.398773	0.154185	0.000535	0.12987	0.105088	0.000535	0.285714	0.276596	0.242424		-0.262602	0.318307	0.124969	-2.65425	2.61967	2.26365	-1.60706	2.23557	2.02188	0.375711	0.0113018
P41226	VGSKPLYV	2.70661	1.8125	2.14334	2.51911	3.75219	5.57798	2.9875	3.58589	0.480176	0.940075	0.873377	0.843902	0.630189	0.80758	0.909574	1.06397		0.792538	2.95807	1.86783	-1.54911	2.60757	2.25335	-1.42841	2.46474	2.20132	0.0607256	0.00639077
Q9NRZ9	VPVWIIHYY	2.08264	1.73437	2.46416	2.28025	3.70845	5.23853	2.655	3.69939	0.54185	0.846442	0.668831	0.692683	0.407547	0.833819	0.840426	1.26599		0.837736	3.10439	1.97815	-1.63852	2.60718	2.25335	-1.35465	2.28224	2.05832	0.148966	0.0113018
Q75V66	IPDDLKQLY	2.7314	1.92969	2.02389	2.40764	1.82507	2.66972	1.47	1.66564	0.781938	1.42697	1.22727	1.65366	0.749057	0.921283	0.640957	1.25926		-0.252931	0.701551	0.312967	-0.837078	2.6069	2.25335	-1.34855	3.76301	3.21078	0.738167	0.0625006
P49915	REIQEAIAVA	3.21488	2.72656	2.64164	2.72611	3.68513	5.33028	2.395	3.16564	0.726872	1.2809	1.35714	1.29756	0.558491	0.96793	0.787234	1.35354		0.366104	1.03679	0.488698	-1.27833	2.59934	2.24661	-1.62475	3.06485	2.66453	0.229172	0.0113018
P20073	TALFVAATY	3.34711	2.74219	2.8942	3.3121	4.02915	4.88073	2.57	3.30675	1.09692	1.85768	1.4026	1.65854	0.811321	1.14286	1.29787	2.34343		0.266152	0.778981	0.354223	-1.03133	2.59734	2.24543	-1.13581	2.80651	2.46077	0.0920637	0.00639077
K7EQE8	EVLDMHGFLR	2.22314	1.66406	2.20137	2.48726	2.37609	3.26606	1.735	2.05215	0.656388	1.20599	0.964286	1.32683	0.415094	0.77551	0.736702	1.30976		0.136874	0.310489	0.123858	-1.04595	2.59496	2.24387	-1.40559	3.23531	2.80175	0.338825	0.0113018
J3QTR3	VIDEPVRL	2.01653	1.1875	0.798635	3.19108	1.55685	1.52294	1.78	1.69939	0.127753	0.359551	0.448052	0.760976	0.845283	1.20117	1.17553	1.14478		-0.133229	0.169046	0.0656075	-2.08433	2.59322	2.24294	-0.720179	1.0984	1.04997	1.01737	0.116608
O15294	AYGNVFSAF	4.16529	2.32812	4.76792	4.12102	4.5656	7.40826	3.74	5.41104	1.1674	1.78277	1.16558	1.51707	0.683019	1.30029	1.06915	2.04714		0.457668	1.30754	0.673018	-1.44934	2.57791	2.22845	-1.59282	2.74806	2.42002	0.0734867	0.00639077
P05496	TVSDAILRY	1.93802	1.35156	1.93857	1.73248	1.77259	2.55046	1.2725	1.74233	0.480176	1.06742	0.74026	0.921951	0.496226	0.970845	0.960106	1.41077		0.0761464	0.142998	0.0545523	-1.11673	2.56388	2.21544	-0.858881	2.04173	1.87268	0.258639	0.0113018
P42768	IPICPVVSF	4.14463	2.98828	3.89761	4.04459	3.43149	4.86697	2.54	2.85583	1.64317	2.21348	2	2.54146	0.645283	1.11953	1.28723	2.13805		-0.138594	0.333744	0.129395	-0.84403	2.56328	2.21544	-1.53833	3.99496	3.39507	0.989472	0.116608
P27105	RYSDSTFTF	0.830579	0.664062	0.853242	1.01592	1.01749	1.18807	0.76	0.920245	0.295154	0.490637	0.383117	0.42439	0.154717	0.556851	0.220745	0.296296		0.208121	0.520288	0.213399	-1.07808	2.55843	2.2114	-1.45307	3.18885	2.76215	0.334233	0.0113018
A0A1B0GWF3	EVYDIAFSR	2.48347	1.79688	1.79522	2.08917	2.30612	3.77064	1.7025	2.31288	0.588106	1.07865	0.681818	0.912195	0.530189	1.02332	0.784574	1.09428		0.305754	0.756338	0.337048	-1.32419	2.5565	2.21027	-1.2502	2.44787	2.18777	0.0454696	0.00587496
A0A075B6H7	DFVGVHQER	5.83884	4.39062	5.99317	5.82484	5.5102	8.6055	4.08	5.16258	1.77753	3.42322	2.6526	3.09268	1.53019	2.46356	2.4734	3.16162		0.0833204	0.17094	0.0656075	-1.01021	2.55294	2.20754	-1.19519	2.918	2.54642	0.171711	0.0113018
Q9NP77	VFYPYPQYF	4.2562	2.29687	5.7884	4.95541	4.68222	6.6422	3.11	5.04908	1.30396	2.17228	1.49351	1.6878	0.596226	1.01458	0.93617	2.06061		0.171741	0.329751	0.128964	-1.37745	2.55215	2.20754	-1.90843	3.14152	2.72253	0.304367	0.0113018
Q7L5Y9	IPEELEFQY	2.34711	1.71094	2.13652	2.17834	1.76093	2.11927	0.935	1.48466	0.85022	1.40075	1.16883	1.45366	0.584906	0.64723	0.946809	1.23232		-0.410409	1.30095	0.669552	-0.780783	2.5483	2.20477	-1.29542	3.79765	3.23784	0.818066	0.081506
O43164	TTFTWNINHAR	0.950413	0.71875	0.784983	0.764331	0.688047	1.11009	0.42	0.613497	0.264317	0.187266	0.415584	0.370732	0.267925	0.279883	0.000535313	0.30303		-0.184743	0.309293	0.123826	-1.37848	2.54777	2.20477	-1.91851	3.14389	2.72395	0.310909	0.0113018
Q5SY16	VFIDKQTNL	0.719008	0.632812	1.05119	1.14013	1.20117	1.61468	1.115	1.1227	0.180617	0.142322	0.227273	0.674399	0.158491	0.402332	0.265957	0.228956		0.512266	1.47211	0.787806	-1.53271	2.543	2.20079	-1.74678	2.7671	2.43204	0.0995154	0.00838645
O15371	DPNLEFVAM	3.8843	2.83594	3.23549	3.66242	3.55685	5.00917	2.63	3.65031	1.12775	2.53933	1.65584	1.93171	0.784906	1.4344	1.62766	1.85185		0.124576	0.302949	0.119706	-0.908557	2.53205	2.19088	-1.2568	3.27261	2.82908	0.405439	0.0114819
Q3L8U1	YPQEVIPTF	7.40083	5.14844	5.61092	5.97452	7.27697	8.36697	4.6125	6.32209	2.04846	3.7191	2.89935	3.73659	1.43962	2.47813	2.81383	4.72054		0.139152	0.332524	0.129395	-0.960363	2.53149	2.19088	-1.07549	2.78006	2.44184	0.111007	0.0113018
A0A3B3ITD8	SASVVFTTY	1.41322	1.30469	1.68601	1.55414	1.42274	1.89908	1.18	1.3681	0.568282	1.07865	0.61039	0.907317	0.513208	0.77551	0.760638	1.3266		-0.0215009	0.0404278	0.0149619	-0.912801	2.52839	2.18858	-0.819546	2.29529	2.06832	0.103034	0.0101071
P09237	NVYDFKTTY	1.33471	1.04297	0.918089	1.25159	1	1.43578	0.6325	0.766871	0.407489	0.580524	0.616883	0.663415	0.30566	0.498542	0.529255	0.515152		-0.245746	0.553603	0.234753	-1.00341	2.52744	2.18842	-1.29859	3.08732	2.68241	0.286871	0.0113018
F5H6T4	FPELDSPQL	5.60331	4.43359	4.3413	4.65924	3.88338	5.58257	2.535	3.54601	1.5793	3.1985	2.56818	3.35122	1.23396	2.04665	2.35372	2.82828		-0.292206	0.80832	0.370304	-0.831606	2.51773	2.17951	-1.16966	3.32452	2.87077	0.452253	0.0148668
Q7Z713	KFNPVSFTW	1.6281	1.53125	1.31058	1.71338	1.76093	2.92661	1.54	1.77914	0.453744	0.838951	0.603896	0.741463	0.362264	0.349854	0.62766	0.875421		0.372826	1.06292	0.507056	-1.2289	2.5165	2.17907	-1.48094	2.87967	2.51578	0.170743	0.0113018
P19367	HAAGFAYTY	3.81818	3.3125	3.56314	3.40127	5.39359	7.7156	3.425	4.49693	0.837004	1.56554	1.18831	1.27805	0.792453	1.38192	1.55851	2.06061		0.577332	1.75122	0.977409	-1.53352	2.51016	2.17351	-1.28269	2.20302	1.99616	0.139496	0.0113018
Q15306	IYSIDFTRF	1.83471	1.53125	1.34471	2.0828	1.74344	2.82569	0.945	1.82822	0.343612	0.734082	0.448052	0.858537	0.301887	0.51312	0.409574	0.888889		0.112092	0.178473	0.0685483	-1.51059	2.50572	2.16986	-1.68454	2.69277	2.37368	0.0812824	0.00639077
Q5VXN0	HPWGSSSSF	3.46281	3.08594	4.08532	3.70382	4.58309	7.87615	3.725	4.68098	0.751101	1.61049	1.28571	1.29268	0.788679	1.74052	1.25266	2.02694		0.541267	1.56838	0.853101	-1.53725	2.4941	2.15903	-1.30352	2.21222	2.00268	0.126678	0.0113018
F8WF14	LPSAVLQSM	3.58402	2.48958	3.38339	3.26964	2.79689	4.0948	2.105	2.46421	0.982379	1.96754	1.59524	1.62276	1.00503	1.86006	1.52482	3.03928		-0.15113	0.2981	0.116832	-1.04499	2.49175	2.15748	-0.776573	1.90629	1.75819	0.296588	0.0113018
Q00653	GVTHTVPIY	0.644628	0.554687	0.648464	0.66242	1.28863	1.95413	0.98	1.5092	0.000535	0.000535	0.058173	0.282927	0.249057	0.268222	0.303191	0.424242		1.19123	3.51721	2.27638	-2.87502	2.48106	2.14757	-1.01199	1.09022	1.0426	0.735681	0.0625006
P30040	LELPGQPVA	1.93802	1.40625	1.82935	2.01592	2.5102	3.73853	1.9475	2.07975	0.418502	0.756554	0.746753	0.863415	0.258491	0.64723	0.537234	0.855219		0.515306	1.57491	0.857737	-1.36811	2.47661	2.14408	-1.64541	2.80963	2.46179	0.154165	0.0113018
Q9HAI6	DIKPSNIFISR	0.552711	0.69235	0.703072	0.821656	0.556851	1.09633	0.4725	0.552147	0.154185	0.250936	0.251508	0.299422	0.160611	0.194939	0.320904	0.316474		-0.0487123	0.0654631	0.0238886	-1.53462	2.47601	2.14408	-1.48002	2.41445	2.16287	0.0253592	0.00433458
J3KNN7	FPQQGQISL	2.06612	1.97656	1.87031	2.15924	2.23324	2.38532	1.37	1.72393	0.828194	1.46816	1.12987	1.43415	0.732075	1.07872	0.989362	1.50168		-0.0657702	0.156266	0.060627	-0.731898	2.4741	2.14306	-0.908013	2.99531	2.61003	0.261407	0.0113018
Q99832	DVLQWIVQR	0.780992	0.472656	0.464164	0.703822	0.609329	0.715596	0.3425	0.506135	0.0718638	0.386973	0.185065	0.11689	0.00993458	0.155263	0.04317	0.232323		-0.15592	0.217915	0.0858868	-1.67041	2.47343	2.14306	-2.45814	3.05022	2.65444	0.298102	0.0113018
P19838	TYSPALNKMF	1.27273	0.742188	1.11263	1.42675	1.33528	1.9633	0.935	0.889571	0.176211	0.35206	0.188312	0.692683	0.309434	0.51895	0.606383	0.47138		0.169804	0.2735	0.109998	-1.69228	2.47228	2.14269	-1.25657	1.99406	1.83242	0.233046	0.0113018
O00571	REYMGFIQA	0.892562	0.703125	0.672355	0.840764	0.827988	1.13303	0.55	0.886503	0.226872	0.41573	0.350649	0.395122	0.181132	0.358601	0.239362	0.454545		0.128121	0.249742	0.101646	-1.16296	2.46953	2.14071	-1.33344	2.74011	2.41592	0.122791	0.0113018
P12236	FYPYGLQTF	5.27273	3.16016	4.84983	5.13694	6.15743	7.89908	3.56	5.54294	1.65198	2.38202	1.42532	2.1122	0.660377	1.45481	1.37766	3.05051		0.330356	0.834701	0.3845	-1.28259	2.46049	2.13245	-1.49314	2.74479	2.41753	0.128637	0.0113018
E9PKG1	RFCDNVWTF	0.727273	0.46875	0.498294	0.624204	0.38484	0.788991	0.29	0.564417	0.20405	0.218804	0.0592449	0.204878	0.188679	0.139942	0.175532	0.363636		-0.19297	0.266386	0.107412	-1.75487	2.45596	2.12924	-1.41779	2.12217	1.93279	0.154667	0.0113018
P52657	REIGTLATV	1.05785	0.671875	0.822526	0.843949	1.05831	1.69725	0.85	1.09816	0.240088	0.35206	0.233766	0.390244	0.316981	0.364431	0.281915	0.515152		0.469879	1.27023	0.648066	-1.48159	2.45574	2.12924	-1.19981	2.09337	1.91178	0.169136	0.0113018
O43684	TPAGVVNKY	6.14463	4.17188	5.77474	5.74204	4.58601	6.95413	3.84	4.77607	1.89868	3.7191	3.11688	3.42439	2.18868	3.09913	3.35904	4.70707		-0.115305	0.257836	0.104076	-0.844498	2.45213	2.1264	-0.709266	2.08062	1.90399	0.173113	0.0113018
Q8IZT6	TSLSEYVSR	0.570248	0.503906	0.498294	0.617834	0.521866	0.779817	0.325	0.383436	0.0295186	0.217913	0.107314	0.278851	0.000535	0.221741	0.130319	0.108		-0.123837	0.160641	0.0627292	-1.78948	2.44836	2.1234	-2.24955	2.8429	2.49017	0.157131	0.0113018
E9PSF2	YPASTVQIL	5.45455	3.83203	5.42662	5.42038	4.80758	6.66514	3.905	4.42638	1.78194	3.24719	3.00649	3.5561	1.77358	2.81633	2.66489	3.74747		-0.0238047	0.048519	0.017249	-0.796509	2.44736	2.12318	-0.871801	2.65379	2.34692	0.0902273	0.00639077
Q9BQ39	LPFPSNITL	0.880165	0.416745	1.2116	0.83121	0.892128	1.05071	0.6475	0.838245	0.222597	0.23047	0.295487	0.380225	0.0256753	0.234725	0.218085	0.535054		0.0378848	0.0505079	0.0174772	-1.56497	2.43858	2.11515	-1.72033	2.59419	2.30031	0.066783	0.00639077
P51805	YPNIGGIIRY	0.719008	0.46875	0.587031	0.643312	0.61516	0.655963	0.4325	0.398773	0.148417	0.205993	0.337662	0.331707	0.196226	0.148688	0.263298	0.383838		-0.20184	0.352801	0.136208	-1.23997	2.42457	2.10192	-1.28539	2.49228	2.22214	0.0281108	0.00433458
U3KQ12	KEFSQSFDA	0.917355	0.789062	0.948805	1.23567	0.827988	1.6789	0.775	0.791411	0.265238	0.35206	0.344156	0.44878	0.173585	0.413994	0.324468	0.276094		0.0660965	0.0959383	0.0368017	-1.46417	2.42307	2.10118	-1.71139	2.68867	2.37284	0.119514	0.0113018
A0A3B3ITW1	IYLLIHNNF	3.61157	3.24609	3.07167	3.60191	3.8688	5.18807	2.4775	3.20552	1.04185	1.92884	1.66234	2.34146	0.783019	0.956268	1.4734	1.97643		0.123432	0.274062	0.109998	-0.956135	2.42055	2.09988	-1.38273	3.21847	2.78787	0.443264	0.0148668
P46013	YPATIASIDF	5.13636	3.1875	4.55973	4.36943	5.11953	6.44495	3.715	4.57975	1.81278	2.83521	2.14286	2.82439	1.10943	1.75219	1.97872	2.77778		0.202962	0.592557	0.253347	-0.843456	2.42025	2.09988	-1.17934	3.18705	2.76133	0.421024	0.0127193
E7EM64	TYGEIFEKF	1.26033	1.08984	1.2628	1.36624	1.5277	2.15596	0.715	1.28221	0.290749	0.621723	0.461039	0.531707	0.339623	0.41691	0.534574	0.599327		0.190193	0.355321	0.136854	-1.38596	2.4177	2.09809	-1.3972	2.43198	2.17648	0.00573026	0.00281062
P21108	LPFLDAQY	0.85124	0.671875	0.928328	0.993631	0.466472	1.16514	0.465	0.521472	0.273128	0.247191	0.194805	0.57561	0.226415	0.344023	0.356383	0.478114		-0.396024	0.688461	0.304303	-1.41634	2.41151	2.09266	-1.29403	2.2542	2.03392	0.0673533	0.00639077
Q9P1Z0	RDLVAIEA	0.958678	0.765625	0.853242	1.03822	1.04956	1.66055	0.615	1.20859	0.15859	0.374532	0.247964	0.4	0.10566	0.157434	0.324468	0.444444		0.32639	0.671729	0.294119	-1.61419	2.40927	2.09118	-1.80885	2.59035	2.29981	0.0784733	0.00639077
F8W6I7	IPVPVVSAL	0.942149	0.570312	0.825939	0.853503	0.822157	1.55963	0.65	0.797546	0.127753	0.202247	0.175325	0.331707	0.0867925	0.349854	0.260638	0.410774		0.262678	0.437579	0.178297	-1.93106	2.40575	2.08841	-1.52638	2.06487	1.8915	0.157554	0.0113018
E9PSF2	NPISNAVLNEY	0.954545	0.832031	0.890785	1.07962	0.673469	1.09633	0.545	0.877301	0.290749	0.606742	0.448052	0.526829	0.177358	0.265306	0.367021	0.626263		-0.235067	0.496998	0.209075	-1.00471	2.40036	2.08378	-1.38757	3.07704	2.67581	0.36139	0.0113018
Q9Y2R0	RPTDVAISF	2.00413	1.66797	2.44027	2.16242	2.3965	3.66514	1.8475	1.97546	0.579295	1.24345	0.821429	1.1122	0.632075	0.953353	1.08511	1.14815		0.256459	0.621085	0.26424	-1.13939	2.39942	2.08359	-1.11565	2.35868	2.11755	0.0165067	0.00433458
Q86VZ1	EVAQFLTGR	2.55372	1.79297	2.18771	2.29936	2.72886	3.8945	1.9425	2.29141	0.678414	1.24345	0.974026	1.39024	0.639623	0.731778	0.720745	1.07744		0.297561	0.825448	0.378872	-1.04335	2.38133	2.06625	-1.47873	3.09406	2.68823	0.383035	0.0113018
A0A3B3ITD8	REVLQYLA	1.49587	1.4375	1.70648	1.76752	1.80175	2.77982	1.3875	1.66564	0.438326	0.93633	0.672078	1	0.469811	0.64723	0.449468	0.905724		0.252841	0.636012	0.271657	-1.07247	2.38006	2.06574	-1.37392	2.87847	2.51578	0.246552	0.0113018
Q8TBF4	EAMALPLYR	0.785124	0.464844	0.754266	0.544586	0.577259	0.770642	0.48	0.558282	0.176211	0.250936	0.295455	0.320308	0.149057	0.247813	0.212766	0.494949		-0.0951242	0.143681	0.0545523	-1.28921	2.36221	2.04863	-1.20632	2.24266	2.02599	0.050585	0.00587496
J3KPT4	LPFSLTNNDLY	2.34711	1.53125	3.03754	2.42038	2.55394	3.07339	2.135	2.80982	0.982379	1.49064	1.27922	1.37561	0.611321	0.874636	1.03191	1.75084		0.179348	0.475812	0.197459	-0.864495	2.36028	2.04746	-1.12905	2.95075	2.57272	0.302515	0.0113018
Q16842	EPFQDGYSL	2.2562	1.71484	2.22526	1.92675	2.03207	2.47706	1.335	1.74233	0.638767	1.38577	1.25325	1.47317	0.654717	1.02624	0.930851	1.3266		-0.0985936	0.224066	0.0898452	-0.773805	2.3558	2.04372	-1.04441	3.05021	2.65444	0.370539	0.0113018
A0A3B3ITJ4	RPIFIITEY	1.56612	1.24609	1.64846	1.66561	1.41108	2.25229	1.2875	1.63497	0.53304	1.01498	0.766234	1.02439	0.424528	0.71137	0.856383	1.0202		0.104357	0.233101	0.0943411	-0.875748	2.35018	2.03885	-1.02406	2.68905	2.37284	0.156882	0.0113018
P28074	RYVEIVSQF	1.43388	1.06641	1.17747	1.46178	1.5481	2.20642	1.115	1.42945	0.433921	0.655431	0.694805	0.687805	0.413208	0.405248	0.571809	0.858586		0.293475	0.788176	0.359838	-1.05599	2.34804	2.03745	-1.19245	2.59042	2.29981	0.107671	0.0113018
Q5VWZ2-2	TYYGSFVTRA	0.578512	0.484375	0.453925	0.541401	0.326531	0.550459	0.22	0.297546	0.0918039	0.227765	0.205845	0.26155	0.209453	0.379009	0.204787	0.212121		-0.561608	1.00252	0.46958	-1.38702	2.34117	2.03206	-1.03367	1.84438	1.70839	0.247471	0.0113018
O00311	IFPFTLEIF	2.21488	1.91797	2.01706	1.41401	1.7172	2.81193	1.425	1.46933	0.482379	0.857678	1.02273	1.21463	0.586792	0.819242	0.696809	1.34343		-0.0270442	0.0424949	0.0155118	-1.08022	2.34117	2.03206	-1.1341	2.43643	2.17831	0.0395602	0.00477093
Q6YP21	VNMVPFPRL	1.04132	0.898438	0.962457	0.942675	0.425656	1.3945	0.255	0.429448	0.231396	0.247191	0.562001	0.0637388	0.000535	0.169096	0.207447	0.127946		-0.618363	0.917459	0.430404	-1.79978	2.33765	2.02929	-2.92852	3.0367	2.64185	0.330374	0.0113018
A0A0B4J1S1	EFLQVPAVTR	0.602271	0.425781	0.433447	0.417197	0.201166	0.298165	0.2075	0.251534	0.100386	0.162538	0.265334	0.247426	0.12972	0.151973	0.157343	0.110597		-0.971085	1.85743	1.05193	-1.27619	2.33547	2.02784	-1.77319	2.92371	2.55086	0.306946	0.0113018
O60264	FYQRFPLSF	0.64876	0.644531	0.467577	0.595541	0.451895	0.733945	0.250662	0.625767	0.172742	0.277154	0.178977	0.278049	0.176038	0.209913	0.204339	0.340067		-0.192358	0.297024	0.116832	-1.37754	2.33394	2.02705	-1.34073	2.28721	2.06198	0.0191498	0.00433458
H0YEP8	TPLVDPSVY	3.91736	3.44531	3.35836	4.01274	3.77259	5.47706	2.725	3.64417	1.1674	2.56929	1.48701	2.61463	1.13208	1.85423	1.95213	2.61953		0.08416	0.172678	0.0659821	-0.910507	2.32957	2.02342	-0.963058	2.44684	2.1874	0.0491329	0.00587496
E7EUC7	NYAAPPSTR	1.09091	0.699219	0.78157	1.01274	0.755102	0.972477	0.4425	0.794479	0.235683	0.606742	0.461039	0.439024	0.3	0.498542	0.385638	0.62963		-0.27393	0.557331	0.236465	-1.0406	2.3224	2.01698	-0.982723	2.21089	2.00195	0.0468365	0.00587496
O96028	KTPDFESTGL	0.85124	0.382812	0.600683	0.643312	0.443149	1.16514	0.49	0.503067	0.127753	0.114499	0.159703	0.02101	0.279245	0.431487	0.180851	0.30303		0.0700591	0.074005	0.0256873	-2.55059	2.31717	2.01249	-1.05266	1.25898	1.199	0.644239	0.050806
Q13118	VEFDSVQSA	0.834711	0.632812	0.703072	0.815287	1.12536	1.44037	0.715	0.93865	0.198238	0.314607	0.396104	0.312195	0.264151	0.390671	0.255319	0.249158		0.498875	1.45442	0.775358	-1.28992	2.30624	2.00229	-1.3649	2.40654	2.1569	0.0419646	0.00477093
P49327	EFKTLEGVITR	0.595041	0.53125	0.62116	0.751592	0.676385	0.899083	0.6	0.496933	0.246696	0.374532	0.350649	0.087252	0.113208	0.309038	0.244681	0.276094		0.0967596	0.158259	0.0608032	-1.2385	2.2946	1.99138	-1.40602	2.52423	2.24805	0.102125	0.00964773
A0A0A0MTR2	ALPSKLPTF	3.19008	2.40625	2.69625	3.0828	3.29446	4.70642	2.445	2.93865	1.23348	1.9176	1.55195	1.73659	0.441509	0.769679	0.675532	1.03704		0.234652	0.701984	0.312967	-0.820868	2.28421	1.98172	-1.96002	4.21336	3.56932	1.47499	0.152561
A0A140T9Z3	HPLINPVAF	4.05785	2.88281	4.03413	3.92357	3.77843	6.22018	2.825	3.58282	1.04405	2.17978	1.93506	2.06829	0.916981	1.49854	1.57979	2.17508		0.139108	0.27955	0.110242	-1.04365	2.28135	1.97959	-1.27172	2.67122	2.35988	0.183554	0.0113018
Q92611	FPLQPGKVATF	2.04132	1.77344	2.157	1.87898	1.76385	2.56881	1.265	1.52147	0.667401	1.37828	1.12987	1.34146	0.535849	0.865889	0.875	1.23232		-0.141128	0.319033	0.124969	-0.79746	2.27766	1.97663	-1.16174	3.12506	2.70986	0.476436	0.0176959
Q5VIR6	FPDEKIPTL	5.02893	3.38281	4.27304	4.19427	3.83382	5.49541	3.0025	3.65951	1.56608	2.84644	2.5487	3.03902	1.53208	2.31195	2.2367	3.12121		-0.0779512	0.169937	0.0656075	-0.755198	2.27398	1.97368	-0.875223	2.60186	2.30323	0.150414	0.0113018
Q9BT22	VYSQIPAAVKL	0.710744	0.757812	0.703072	0.707006	0.717201	1.12844	0.42	0.736196	0.215859	0.157303	0.24026	0.507317	0.128302	0.268222	0.191489	0.329966		0.0604615	0.0860574	0.033128	-1.36093	2.27266	1.97361	-1.64885	2.59839	2.3017	0.150347	0.0113018
Q5Y7H0	RLPVSIPLF	2.47934	0.835937	2.71672	2.1465	2.10496	2.79817	1.5	1.90184	0.753304	0.981273	0.454545	0.936585	0.539623	1.00292	0.787234	1.67003		0.0221379	0.0290612	0.0110432	-1.38765	2.27246	1.97361	-1.03191	1.78475	1.65859	0.238879	0.0113018
F8W9P4	IFDEAEKL	1.16942	0.945312	0.754266	1.36624	0.965015	1.22477	1.4125	1.67178	0.167401	0.438202	0.412338	0.760976	0.692453	0.897959	1.1516	1.18182		0.316471	0.732096	0.327189	-1.25145	2.26631	1.96818	-0.110183	0.165982	0.16086	1.91363	0.283785
O60711	AEYGHFVDI	1.8595	1.33594	1.31741	1.89172	1.74927	3.30275	1.395	1.94479	0.303965	0.509363	0.415584	0.926829	0.271698	0.437318	0.37234	0.727273		0.389881	0.833154	0.3845	-1.57092	2.25802	1.96062	-1.8242	2.4878	2.21956	0.101141	0.00953989
H0Y6D8	IELPSMAVA	3.52893	2.97656	3.48464	3.32803	6.16327	8.7156	4.005	5.13804	0.680617	1.14232	0.876623	1.57561	0.656604	0.833819	1.02128	0.680135		0.850956	2.77151	1.71981	-1.63934	2.25688	1.9602	-2.06094	2.59337	2.30026	0.154836	0.0113018
Q13505	IPEGTILTM	5.12397	3.5625	4.60068	4.43312	3.19534	4.69725	2.89	3.26994	1.62555	2.62172	2.47403	2.5561	1.06415	2.4898	2.09574	4.77441		-0.334572	0.753463	0.337048	-0.933609	2.25214	1.95617	-0.765477	1.87151	1.73051	0.178416	0.0113018
Q9Y255	FPYQVGTEL	1.87603	1.01562	1.74744	1.29299	1.25948	1.69725	1.07	1.55215	0.629956	0.94382	0.714286	1.01463	0.437736	0.717201	0.776596	0.983165		-0.088568	0.17599	0.0672423	-0.844897	2.24702	1.95177	-1.02519	2.65973	2.34922	0.196573	0.0113018
P26641	GETPIHKA	2.39669	2.14062	2.37543	3.41401	3.24198	5.77064	2.725	3.42945	0.757709	1.09363	0.792208	1.09268	0.603774	1.14286	1.05319	1.29966		0.554555	1.5087	0.813708	-1.46673	2.24473	1.95019	-1.33287	2.09034	1.90976	0.0657007	0.00639077
Q15020	EYLNFIRGV	0.921488	0.703125	0.631399	0.643312	0.664723	1.07339	0.6625	0.558282	0.237885	0.389513	0.331169	0.24878	0.218868	0.338192	0.367021	0.649832		0.0293442	0.0409217	0.0150699	-1.26388	2.24039	1.94657	-0.881361	1.63861	1.53887	0.311213	0.0113018
O60888	VPSPAQIMY	3.47658	2.35938	3.19909	2.95329	3.06122	4.58716	2.545	2.97751	0.961821	2.1573	1.62121	1.94146	0.962264	1.48299	1.28014	1.96857		0.13572	0.31869	0.124969	-0.843323	2.23209	1.93898	-1.07412	2.74939	2.42058	0.256222	0.0113018
K7EMM8	AYLESFYKF	1.03306	0.867187	1	1.1051	1.17201	1.80275	0.745	1.04601	0.317181	0.47191	0.392857	0.502439	0.135849	0.29183	0.478723	0.511785		0.250786	0.516515	0.212565	-1.2497	2.23104	1.93865	-1.49788	2.5504	2.26858	0.146413	0.0113018
Q9UKE5-3	IYPTAPPRF	0.719008	0.351562	0.525597	0.388535	0.38484	0.504587	0.31	0.0473499	0.172556	0.2397	0.000535	0.0328135	0.0152761	0.102045	0.000535	0.154882		-0.67072	0.810148	0.370304	-2.15508	2.22429	1.93261	-2.86334	2.56024	2.27633	0.143506	0.0113018
Q9NVR2	TYPQLEGFKF	1.82231	1.38281	1.50171	1.89809	1.91837	2.91284	1.3925	1.77301	0.526432	1	0.668831	0.878049	0.211321	0.586006	0.651596	1.00673		0.275866	0.653122	0.281126	-1.10375	2.22064	1.92967	-1.42743	2.705	2.38158	0.236966	0.0113018
E7EMG9	ELWLVIHGR	1.4876	1.28125	1.90444	2.14013	1.93586	2.88991	1.27	2	0.665198	1.22097	0.506494	0.643902	0.181132	0.594752	0.595745	0.545455		0.248789	0.536358	0.224277	-1.16594	2.21341	1.92316	-1.82947	3.02771	2.63375	0.450952	0.0148668
P53350	SPEELYRVF	0.545455	0.648438	0.83959	0.707006	0.51312	0.669725	0.365	0.392638	0.25365	0.161432	0.000535	0.629332	0.113208	0.209913	0.143617	0.289562		-0.498018	0.724727	0.327073	-1.391	2.19404	1.90483	-1.8574	2.38178	2.13664	0.230802	0.0113018
Q9Y6K5	IYTRLLPAL	0.615702	0.4375	0.467577	0.773885	0.425656	0.715596	0.335	0.453988	0.105727	0.238784	0.320027	0.162779	0.124528	0.35277	0.287234	0.410774		-0.249503	0.358007	0.137069	-1.47177	2.19367	1.90483	-0.965246	1.54804	1.45825	0.34145	0.0113018
Q9BTP6	VYEYVVERF	1.3843	1.24219	1.3413	1.50637	1.23907	2.32569	0.7725	1.29755	0.45815	0.614232	0.529221	0.770732	0.358491	0.635569	0.553191	0.771044		0.0417294	0.060302	0.0211224	-1.20633	2.19187	1.90374	-1.23957	2.23977	2.0243	0.0194677	0.00433458
P14921	LPAAGVGDMVM	1.81818	1.14453	1.3959	1.47771	0.854227	1.39908	0.87	0.871166	0.242291	0.479401	0.383117	0.585366	0.384906	0.688047	0.5	2.22896		-0.547054	0.75224	0.337048	-1.78789	2.18671	1.89929	-0.618336	0.858152	0.826319	0.901568	0.103282
Q13618	YYMGDLIQHR	0.495868	0.773438	0.703072	0.88535	0.763848	1.04587	0.65	0.711656	0.198238	0.292135	0.415584	0.429268	0.132075	0.425656	0.244681	0.323232		0.150241	0.283235	0.110947	-1.09778	2.1811	1.89438	-1.34412	2.55758	2.27507	0.177564	0.0113018
Q9NW64	EFVEHLISR	0.942149	0.804688	1.12628	1.29936	0.594752	1.52294	0.375	0.515337	0.15859	0.456929	0.402597	0.419512	0.150943	0.344023	0.441489	0.612795		-0.472088	0.708017	0.31496	-1.53721	2.17699	1.89097	-1.42933	2.06548	1.89157	0.0466955	0.00587496
F5GYQ1	KSIYPTLEI	3.61983	2.38281	2.79863	3.40127	6.74052	9.81651	5.04	6.30675	0.625551	1.1161	0.655844	0.760976	0.611321	1.07872	0.654255	1.18519		1.19328	4.09837	2.74564	-1.94988	2.17065	1.88534	-1.78966	2.05885	1.8871	0.0467159	0.00587496
Q96Q05	FPFETSSY	3	1.97656	2.49829	2.75796	2.27405	3.80734	2	2.07975	0.819383	1.64794	1.22078	1.80488	0.622642	1.3586	1.09574	1.3064		-0.0101403	0.0166462	0.00745636	-0.897542	2.16171	1.8771	-1.22309	2.79571	2.45554	0.327933	0.0113018
Q2TAL8	TAFGHPQAY	1.87603	1.60938	1.80205	1.77389	1.7172	2.57339	1.39	1.63497	0.651982	1.16105	1.03896	1.26829	0.535849	0.854227	0.864362	1.28956		0.0510271	0.103504	0.0404379	-0.777198	2.15987	1.87595	-0.994563	2.69092	2.37358	0.264484	0.0113018
E9PKH8	TPMFVVKAY	3.33884	2.89844	3.21843	3.35669	2.90671	4.40826	2.5225	2.78834	1.37004	2.3221	1.97078	2.11707	0.928302	1.66181	1.42819	2.55219		-0.0211651	0.0418404	0.0155118	-0.7197	2.15659	1.87337	-0.963468	2.80619	2.46077	0.337888	0.0113018
Q6P2H3	TAMPYLTSY	2.18182	1.69531	1.82253	1.72611	1.73761	2.50459	1.22	2.07975	0.462555	0.951311	0.857143	0.819512	0.464151	1.06706	0.824468	2.30303		0.022397	0.0298153	0.0110432	-1.26469	2.15197	1.86945	-0.672612	1.1978	1.14199	0.565269	0.0360398
O14879	VYAQVARLF	0.942149	0.691406	0.952218	1.07643	1.18076	1.49083	0.77	1.07975	0.292952	0.505618	0.5	0.565854	0.184906	0.335277	0.37766	0.43771		0.304037	0.813644	0.371117	-0.973984	2.14934	1.86752	-1.45528	2.94061	2.56603	0.436071	0.0127193
Q9Y520	YPIDPVTQEF	3.42149	2.54297	2.45734	2.26752	3.4519	3.78899	2.0275	2.92945	1.0859	1.87266	1.25	1.69756	0.584906	1.07872	1.34574	1.84512		0.190456	0.473341	0.195916	-0.855885	2.14833	1.86721	-1.13878	2.74133	2.41592	0.301898	0.0113018
P49736	LPNGLDVTF	1.43802	1.26562	1.4198	1.21656	1.42857	2.04587	1.215	1.16564	0.334802	0.749064	0.623377	0.84878	0.290566	0.705539	0.712766	1.3064		0.132852	0.245061	0.099842	-1.06294	2.14495	1.86452	-0.824552	1.70222	1.59324	0.214293	0.0113018
C9J5D1	FPSPGPVAL	3.24793	2.38281	2.80546	3.20382	2.22157	4.17431	2.22	2.00613	0.938326	1.83521	1.38312	1.71707	0.698113	1.93003	1.59043	2.38384		-0.132036	0.231409	0.0943411	-0.986748	2.14109	1.86135	-0.818031	1.8017	1.67261	0.156908	0.0113018
A0A0U1RQC9	GEILYRISP	0.743802	0.835937	0.68942	0.694268	0.810496	1.17431	0.495	0.662577	0.176211	0.337079	0.318182	0.419512	0.128302	0.221574	0.223404	0.505051		0.0845933	0.126276	0.0478901	-1.2442	2.13211	1.85306	-1.45847	2.40318	2.15548	0.122021	0.0113018
O95433	EPMKGPIAM	3.33884	2.375	5.39932	4.17834	1.7551	2.56881	1.535	1.46012	0.845815	1.26592	1.75325	0.878049	0.792453	2.40816	1.14362	5.367		-1.06301	1.48369	0.795855	-1.68885	2.13126	1.8529	-0.655003	0.923042	0.886244	0.789903	0.0746635
P20273	LPSMPEPAL	6.40496	4.46875	5.89761	5.31847	3.8484	5.3211	2.805	3.92025	1.30837	2.27715	2.06494	1.90244	1.3283	3.12536	2.50532	8.55892		-0.47483	0.692887	0.306964	-1.54828	2.13007	1.85241	-0.509446	0.748928	0.721529	0.965105	0.116608
P13196	NVIEAVYNR	0.991736	1.08594	1.24915	1.1051	1.19242	1.8578	1.0475	1.01227	0.299559	0.741573	0.551948	0.721951	0.262264	0.361516	0.345745	0.461279		0.20539	0.478341	0.199297	-0.936898	2.12871	1.85173	-1.6311	3.23688	2.80234	0.67697	0.0548102
Q9UHB7	FPMEIRQY	1.65702	1.17969	1.37543	1.36943	1.26239	2.16514	1.1875	1.48773	0.396476	0.636704	0.633117	0.62439	0.501887	0.71137	0.656915	1.77441		0.128792	0.20162	0.0817441	-1.28489	2.11763	1.84135	-0.614916	1.05698	1.01219	0.657948	0.0512542
P53355	YPVEIHEY	6.42975	5.25781	5.89078	6.55414	6.38484	9.05505	5.75	6.33129	2.42731	4.36704	4.04545	4.51707	2.5283	3.81924	3.17553	4.93603		0.189565	0.60128	0.256196	-0.652091	2.10373	1.82813	-0.738999	2.37589	2.13139	0.121733	0.0113018
P29350	HPVFQQESF	1.72314	1.22656	1.47099	1.41083	1.58892	2.78899	1.065	1.51227	0.337004	0.794007	0.642857	0.614634	0.307547	0.641399	0.449468	0.747475		0.254216	0.482526	0.200957	-1.28777	2.09706	1.82263	-1.4423	2.28405	2.05952	0.0807888	0.00639077
F5H5D3	TYARNLPAF	0.818182	0.796875	0.464164	0.796178	0.670554	1.24771	0.635	0.595092	0.14978	0.434457	0.298701	0.185366	0.154717	0.355685	0.180851	0.16835		0.130835	0.189092	0.0740048	-1.42844	2.09687	1.82263	-1.74202	2.40328	2.15548	0.139857	0.0113018
E9PM00	IYPPKLHQF	0.694215	0.421875	0.928328	0.783439	0.973761	1.3945	0.52	0.895706	0.162996	0.426966	0.149351	0.000535	0.226415	0.332362	0.154255	0.390572		0.420188	0.743918	0.333431	-1.93441	2.09065	1.81711	-1.35749	1.62717	1.52926	0.223138	0.0113018
Q9UJV9	MPGCDYSLF	0.636364	0.3125	0.532423	0.55414	0.419825	0.513761	0.3	0.447853	0.126518	0.244801	0.207792	0.282927	0.0930237	0.233236	0.163457	0.26936		-0.275635	0.4351	0.178297	-1.23951	2.08953	1.81667	-1.42301	2.32172	2.08919	0.103584	0.0101245
Q5JRA7	DASISYTY	2.82231	1.85938	2.25597	2.56369	2.23615	3.13761	1.4775	2.14417	0.625551	1.48689	1.31169	1.69756	0.80566	1.41399	1.50798	2.0404		-0.0789399	0.138369	0.053248	-0.891513	2.08261	1.81043	-0.720053	1.69612	1.5876	0.182879	0.0113018
Q14566	MPQGGGQHY	2.91736	2.375	2.56655	2.58917	2.33236	3.42661	1.7275	2.32822	0.786344	1.27341	1.34091	1.08293	0.626415	1.48105	1.14894	3.42761		-0.0902236	0.125447	0.0478901	-1.22051	2.07382	1.80231	-0.644452	1.13466	1.08378	0.557925	0.0310639
A0A2R8Y6L5	GEFGGFSEV	2.54132	2.04688	2.64164	2.28662	2.93003	4.59633	2.5375	2.59509	0.764317	1.46067	1.11688	1.6	0.692453	1.12828	0.819149	1.27946		0.411661	1.26818	0.647541	-0.945367	2.07038	1.79956	-1.27981	2.65656	2.34893	0.29727	0.0113018
E9PFI7	AEFYRQVSA	0.421488	0.39159	0.40273	0.426752	0.38484	0.637615	0.2975	0.380368	0.0773663	0.157162	0.126981	0.198107	0.118868	0.0385641	0.152921	0.0958245		0.0498627	0.0591421	0.02069	-1.55343	2.06386	1.79392	-2.01576	2.43503	2.17822	0.175918	0.0113018
Q86UV5	IPAAPVPSL	3.16529	2.125	2.7372	3.14013	3.09621	5.08257	2.505	2.74847	0.594714	1.4382	1.38961	1.67805	0.769811	1.67347	1.24468	2.18182		0.266379	0.564081	0.237172	-1.13059	2.06339	1.79392	-0.927943	1.73357	1.6198	0.152329	0.0113018
H0YAR2	HPYQPDPKM	3.82231	2.83984	3.79863	4.4172	4.62682	7.69725	3.775	4.53374	1.08811	1.8839	1.86364	2.17073	1.10377	1.44315	1.7633	1.04714		0.471761	1.36641	0.71429	-1.08644	2.05444	1.78564	-1.47359	2.60073	2.30323	0.272653	0.0113018
Q92608	EAVKQYSSY	2.41736	1.76562	2.77133	2.47771	2.53061	3.98624	1.9925	2.77914	0.680617	1.4794	1.00974	1.47317	0.767925	1.51895	1.20745	2.12795		0.259214	0.588934	0.251502	-1.02253	2.05155	1.78343	-0.746414	1.52547	1.43791	0.264661	0.0113018
H0YEX2	EPHFIAVGY	0.801653	0.75	0.784983	1.02548	1.66181	2.49541	0.975	1.2638	0.0760179	0.179775	0.000535	0.283197	0.109434	0.244898	0.175063	0.228956		0.927807	2.14884	1.26216	-2.63961	2.04705	1.77974	-2.14843	1.76719	1.64731	0.0856333	0.00639077
Q9ULK4	DYVPETVYR	0.495868	0.335937	0.31058	0.369427	0.38484	0.472477	0.2025	0.407975	0.138699	0.170695	0.0263758	0.000535	0.108066	0.0345529	0.240823	0.388795		-0.0426312	0.0338103	0.0116186	-2.16844	2.04612	1.77974	-0.969162	0.884579	0.850937	0.520873	0.0176959
Q86XN7	YPVDLGDKF	6.41736	4.87891	5.67747	5.62102	5.36589	7.83716	4.38375	5.23006	2.11233	4.26217	3.3263	4.19756	2.26604	3.45918	3.54255	4.73906		0.0141121	0.0272237	0.0110432	-0.701073	2.04572	1.77974	-0.689857	2.01334	1.84962	0.01308	0.00391457
B0QY90	RELAQQVQQVA	1.54959	1.11328	1.25939	1.51274	1.75219	3.16972	1.3175	1.73006	0.273128	0.434457	0.402597	0.705775	0.224528	0.548105	0.433511	0.649832		0.552206	1.28451	0.654665	-1.58155	2.04517	1.77974	-1.5501	2.01646	1.85124	0.0115873	0.00391457
A0A0D9SF70	HPVEELLDSY	0.818182	0.632812	0.668942	0.751592	0.83965	1.24771	0.56	0.625767	0.330396	0.329588	0.24026	0.360976	0.196226	0.297376	0.324468	0.444444		0.188849	0.335348	0.129395	-1.187	2.04105	1.77629	-1.18552	2.03896	1.87044	0.000835805	0.000835805
O14879	LPIAAAMY	1.89256	1.35937	1.8157	2.06369	1.84257	3.31193	1.835	1.86503	0.563877	1.0412	0.896104	1.15122	0.65283	0.723032	0.723404	0.949495		0.312243	0.806881	0.370304	-0.965327	2.03779	1.7737	-1.22595	2.48768	2.21956	0.216579	0.0113018
Q6P3X3	DALSSIISR	0.520661	0.226562	0.668942	0.611465	0.105246	0.522936	0.12	0.239264	0.195131	0.000535	0.24026	0.148619	0.0867925	0.245586	0.154255	0.059085		-1.03802	1.05309	0.501134	-1.79441	2.03492	1.7715	-1.89357	1.68295	1.57769	0.0278555	0.00433458
B1ANE3	FPLSNGQAL	4.75207	3.55859	4.32765	4.23885	3.97376	6.06422	3.465	3.85276	1.7533	2.88764	2.65909	3.24878	1.46226	2.48688	2.20479	3.10774		0.040341	0.0843679	0.0322017	-0.677991	2.01803	1.75537	-0.865727	2.5412	2.26285	0.2588	0.0113018
Q96PZ2	SPTDVHKQY	5.20661	4.57031	6.5256	6.03822	5.48105	8.25688	3.425	5.39877	1.8326	3.64045	3.35714	3.47317	2.06792	2.85714	2.48936	4.28283		0.0141992	0.0231088	0.00923119	-0.860624	2.01747	1.75537	-0.933507	2.17273	1.97331	0.0661452	0.00639077
Q86U90	GQFGVGFYSA	0.603306	0.453125	0.293515	0.43949	0.979592	1.47706	0.735	1.09202	0.000535	0.194757	0.0239213	0.000535	0.0109503	0.186589	0.12766	0.377104		1.25935	2.9724	1.87312	-3.02558	2.01605	1.75462	-1.34934	1.02706	0.985487	0.384018	0.0113018
A0A2R8YFQ7	RTGKPIAV	1.18182	0.789062	1.21502	1.24204	1.49854	2.76147	1.18	1.30061	0.22467	0.359551	0.363636	0.282927	0.245283	0.373178	0.303191	0.612795		0.606248	1.3131	0.677005	-1.84706	2.00447	1.74371	-1.52892	1.76304	1.64413	0.10765	0.0113018
Q9Y6K5	VYVVGTAHF	3.10744	1.96094	1.92833	2.79618	3.04082	4.74312	2.2575	3.03067	0.753304	1.45318	1.08442	1.40976	0.671698	0.912536	0.87234	1.24242		0.416687	1.12171	0.55353	-1.05887	1.99924	1.73914	-1.4046	2.50155	2.23005	0.246568	0.0113018
Q9P107	VYTTNIQEL	4.45868	3.12891	2.60068	4.60191	5.08163	7.50917	3.8675	4.65951	1.18943	2.06742	1.76948	2.03902	0.862264	1.86589	1.625	1.94949		0.513821	1.52619	0.82758	-1.06581	1.97743	1.71799	-1.23061	2.22733	2.01543	0.110876	0.0113018
Q6IS14	NFSSPILAR	0.72314	0.445312	0.614334	0.528662	0.900875	1.5	0.7825	0.812883	0.0805517	0.0865591	0.0938701	0.326187	0.140647	0.271137	0.086915	0.262626		0.789852	1.91001	1.09308	-1.97695	1.96751	1.70873	-1.60221	1.71499	1.60366	0.113859	0.0113018
Q03518	RYLQTLTTI	2.19421	1.60156	1.96928	2.02229	2.66764	3.83945	1.9275	2.22699	0.625551	1.11985	1.18506	1.13659	0.590566	0.790087	0.784574	1.02357		0.453216	1.40344	0.736369	-0.93715	1.96482	1.70671	-1.28812	2.55927	2.27606	0.302306	0.0113018
Q9BQ90	RPAPVEVTY	2.1405	1.36719	2.16382	2.11465	1.82507	3.31193	1.41	1.74233	0.524229	1.35581	0.753247	1.02439	0.54717	0.822157	0.840426	1.26599		0.0903445	0.139416	0.053248	-1.08999	1.96192	1.7048	-1.16359	2.0726	1.89706	0.046352	0.00587496
Q8N201	LYANMFERL	0.710744	0.953125	0.709898	0.636943	0.874636	1.44037	0.615	0.822086	0.176211	0.23221	0.350649	0.44878	0.132075	0.227405	0.260638	0.390572		0.317591	0.607482	0.256776	-1.31766	1.96161	1.7048	-1.57476	2.23663	2.02235	0.123981	0.0113018
F5GY88	GEIRTITVV	0.603306	0.4375	0.532423	0.643312	0.612245	0.972477	0.545	0.490798	0.000535	0.385694	0.142857	0.000535	0.0368858	0.163265	0.18617	0.000535		0.241543	0.295034	0.116206	-2.06528	1.96065	1.70451	-2.51844	2.59555	2.30031	0.109541	0.0113018
Q96A65	LPVGTTATL	1.14876	1.29688	1.80887	1.49045	1.10787	2.20183	1.185	1.20245	0.361233	0.756554	0.876623	0.956098	0.433962	0.559767	0.664894	0.983165		-0.0120525	0.0173643	0.00745636	-0.961332	1.94876	1.69327	-1.12078	2.22511	2.01381	0.124269	0.0113018
Q96I24	MAVELPDSF	0.578512	0.382812	0.532423	0.363057	0.612245	0.743119	0.31	0.441718	0.110132	0.224719	0.207792	0.000535	0.158491	0.349854	0.143617	0.451178		0.182424	0.187353	0.0738119	-1.77332	1.94464	1.68996	-0.751206	0.734905	0.70828	0.603764	0.0416203
Q9HBU6	EYLPTLWVK	0.652893	0.390625	0.546075	0.66242	0.437318	0.623853	0.42	0.453988	0.185022	0.307116	0.168831	0.390244	0.0792453	0.309038	0.287234	0.37037		-0.218763	0.342987	0.129952	-1.09916	1.94414	1.68996	-1.10649	1.95518	1.79976	0.00447475	0.00265228
A2VDJ0	EVLDRVFER	5.61983	4.35156	5.50171	5.90446	6.46647	9.13761	4.8325	6.0184	2.02863	3.64419	3.28896	3.86829	1.49623	2.53353	2.19149	3.05724		0.307443	0.974868	0.45902	-0.736567	1.93771	1.68418	-1.20414	2.96815	2.5875	0.607295	0.0416203
Q6PIY7	LPTGVYLNF	0.859504	0.664062	1.13993	0.955414	0.938776	1.33028	0.73	1.09816	0.370044	0.569288	0.409091	0.517073	0.241509	0.501458	0.345745	0.760943		0.179086	0.355322	0.136854	-0.955997	1.9327	1.67982	-0.9683	1.95508	1.79976	0.00906628	0.00391457
J3QKT4	IAIPVTVAF	1.92562	0.914062	2.46416	2.23567	3.41108	4.62385	2.14	3.91411	0.303965	0.719101	0.538961	0.770732	0.275472	0.804665	0.441489	1.26599		0.90203	2.56256	1.54719	-1.69243	1.92391	1.67169	-1.43544	1.70954	1.59915	0.0947031	0.00670335
Q7Z2K6	TYESIFSHF	1.32231	1.32031	1.13652	1.40127	2.01166	3.04587	1.185	1.88037	0.378855	0.595506	0.464286	0.590244	0.177358	0.285714	0.388298	0.498316		0.648926	1.76024	0.979905	-1.35238	1.9232	1.67162	-1.94044	2.45692	2.19416	0.265512	0.0113018
P62993	QYLGLDGFVER	1.2314	0.890625	0.866894	0.974522	0.635569	1.46789	0.72	0.93865	0.303965	0.397004	0.487013	0.731707	0.226415	0.571429	0.441489	0.693603		-0.0752139	0.107779	0.0422937	-1.04588	1.91675	1.66582	-1.03596	1.90082	1.75374	0.00643404	0.00296741
K7EQJ5	FPEHIFPAL	5.7438	4.17969	4.67122	4.78769	5.62293	7.51376	4.16333	4.84049	1.92364	3.62797	2.45455	3.57073	1.72327	2.49368	2.57092	4.00673		0.191942	0.487116	0.203902	-0.7435	1.91311	1.66283	-0.844436	2.15999	1.96479	0.109549	0.0113018
A0A140T9U0	NAIKESYDY	5.15702	2.84375	3.73379	3.85987	4.13411	4.77982	2.57	3.66871	1.69163	3.00375	2.47403	2.37073	1.40377	1.98251	2.01596	2.95623		-0.0414623	0.0775048	0.0274421	-0.70895	1.91058	1.66095	-0.899721	2.39142	2.145	0.234164	0.0113018
P08238	EAFVIDAVR	0.88843	0.761719	0.829352	0.964968	0.586006	1.13303	0.585	0.754601	0.211454	0.498127	0.269481	0.78529	0.232075	0.358601	0.37234	0.444444		-0.171393	0.284503	0.110947	-0.965143	1.909	1.66001	-1.29119	2.43197	2.17648	0.260374	0.0113018
F8VZX1	EILGIANNR	0.706612	0.484375	0.532423	0.617834	0.702624	0.977064	0.325	0.41411	0.181106	0.382638	0.000535	0.139686	0.120755	0.459616	0.199468	0.244412		0.0470152	0.0481953	0.017249	-1.7337	1.90163	1.65329	-1.19271	1.41056	1.33702	0.233811	0.0113018
F5GX71	HNLNIVIKR	0.603306	0.265625	0.696246	0.535032	0.12828	0.694911	0.0862027	0.460637	0.0969163	0.000535	0.282858	0.123412	0.0981132	0.163265	0.0840057	0.282828		-0.616324	0.645578	0.277843	-2.05983	1.90095	1.65325	-1.74121	1.63462	1.5358	0.0815219	0.00639077
P43490	LPVVDFNEM	2.52066	1.55469	2.17747	2.11465	2.03499	2.06422	1.71	1.96319	0.955947	1.30337	0.720779	1.21951	0.366038	1.17784	0.829787	2.59259		-0.106433	0.160914	0.0627292	-0.994537	1.88368	1.63662	-0.752632	1.44459	1.36453	0.215645	0.0113018
A0A140T9U0	LPDGTSLTQTF	3.35537	2.34766	2.40273	2.70382	2.4898	3.22936	1.6125	2.3773	0.947137	2.04494	1.41234	2.15122	0.760377	1.33528	1.45213	2.00673		-0.154923	0.324308	0.127545	-0.721502	1.88062	1.63465	-0.960577	2.45314	2.19105	0.288822	0.0113018
P24941	AEIPQIFDA	0.785124	0.507812	0.798635	0.375796	0.822157	1.0367	0.465	0.668712	0.092511	0.0565861	0.298701	0.4	0.173585	0.200684	0.0148643	0.262626		0.278411	0.429433	0.176418	-1.54118	1.88043	1.63465	-1.92056	2.17453	1.97432	0.133983	0.0113018
H0Y6U5	VYTVVDEMF	3.26722	1.65104	3.44937	3.71762	3.82507	5.27523	2.98167	3.72188	1.163	1.94757	1.18831	1.96748	0.524528	1.19728	1.21631	1.99776		0.387028	1.03842	0.489042	-0.94755	1.87479	1.62973	-1.29187	2.42966	2.17483	0.277986	0.0113018
Q9H819	NAFEVAEKY	1.81818	1.10156	1.91809	2	1.6035	2.25688	1.535	1.86503	0.748899	1.05618	1.09091	1.39512	0.539623	0.956268	0.893617	1.17172		0.0865118	0.190415	0.0743566	-0.672188	1.87423	1.62973	-0.941166	2.56939	2.28407	0.367231	0.0113018
Q86TI2	KYPDRVPVI	1.26033	1.11133	1.13652	1.49522	1.65889	2.46789	1.1075	1.57975	0.505507	0.734082	0.589286	0.743902	0.317925	0.527697	0.446809	0.565657		0.445601	1.27189	0.648201	-0.959582	1.87204	1.62818	-1.42909	2.58454	2.2957	0.3788	0.0113018
P02786	TPFVDPRVY	10.5289	7.61719	9.48123	9.35032	10.9738	16.0459	8.09	9.65644	3.30396	6.75655	5.44805	5.9122	2.55849	4.90962	4.31383	5.6229		0.275752	0.748405	0.336042	-0.787644	1.86908	1.62586	-1.08717	2.49399	2.22317	0.321066	0.0113018
P08238	EALGSGLVSR	1.07438	0.824219	0.849829	0.933121	1.04956	1.64679	0.875	0.95092	0.279736	0.71161	0.474026	0.434146	0.235849	0.451895	0.406915	0.511785		0.296735	0.690724	0.305685	-0.954679	1.86543	1.62284	-1.19644	2.26272	2.04063	0.188435	0.0113018
P40763	EAKDLTELVQR	1.12397	0.945312	1.44027	1.28025	0.962099	1.41284	0.54	0.460123	0.303965	0.659176	0.584416	0.926829	0.116981	0.326531	0.351064	0.579125		-0.505052	0.972521	0.458998	-0.952897	1.86448	1.62254	-1.8019	3.00779	2.61742	0.698687	0.0583129
K7EQJ5	IPVTIITGY	5.55372	3.64062	4.94881	5.22293	5.57434	7.77982	4	4.80982	2.32599	3.07116	2.75974	3.15122	1.48679	2.30321	2.43617	4.0404		0.194685	0.462707	0.192191	-0.776174	1.85777	1.61646	-0.915577	2.16874	1.97198	0.141841	0.0113018
Q969K4	LPLKMSVDY	0.867769	0.742188	0.955631	1.3949	0.921283	1.10092	0.595	0.711656	0.286344	0.456929	0.603896	0.682927	0.203774	0.530612	0.329787	0.774411		-0.250653	0.429015	0.176418	-0.964132	1.85699	1.61631	-1.10708	2.0954	1.91271	0.106035	0.0113018
O00754	GEAPLHKAA	4.04132	3.45312	3.54949	4.41401	5.74927	9.30275	4.58	5.8773	1.13656	2.03745	1.81169	2.11707	1.41132	2.21574	2.3883	3.02357		0.722676	2.34437	1.4009	-1.12189	1.85578	1.61573	-0.774125	1.31325	1.25035	0.279751	0.0113018
P13639	HPVNLTWPF	2.8595	1.64844	3.0273	2.76433	2.90087	4.26147	2.0575	2.70859	1.00441	1.65543	1.00325	1.57561	0.460377	1.07872	0.978723	2.0404		0.211819	0.418398	0.170054	-0.975306	1.8489	1.60948	-1.17604	2.17114	1.97324	0.147743	0.0113018
P20591	AYLEGLQGR	0.669421	0.585938	0.525597	0.343949	0.145773	0.495413	0.165	0.245399	0.187743	0.236359	0.099383	0.385041	0.230949	0.151603	0.0875343	0.107484		-1.01483	1.56345	0.851938	-1.2258	1.84019	1.6014	-1.87933	2.49073	2.22126	0.341576	0.0113018
K7EQ79	FPLKALQY	0.909091	0.792969	1.0785	1.1879	0.970845	1.4633	0.6675	0.990798	0.381057	0.689139	0.522727	0.609756	0.356604	0.655977	0.49734	0.734007		0.0443855	0.0718008	0.0256873	-0.849318	1.832	1.59386	-0.822552	1.77683	1.65407	0.0228168	0.00433458
P62753	FALVSQAY	6.26446	5.48438	5.79522	6.20064	5.58017	8.42202	4.0675	5.47239	2.46035	4.53933	3.5	4.58049	2.11698	3.84548	3.30053	4.46465		-0.0123632	0.0227532	0.00923119	-0.654953	1.83139	1.59386	-0.790522	2.20276	1.99616	0.173615	0.0113018
O60907	RWFQPAIPSW	2.26033	2.21094	2.41297	2.41401	3.00583	4.1422	1.8825	2.54908	1.06167	1.78277	1.14286	1.29756	0.241509	0.51895	0.68617	1.08081		0.316556	0.86573	0.399385	-0.815093	1.82838	1.59148	-1.87928	3.44179	2.95585	1.11382	0.116608
P49754	VYLPTHTSL	5.11983	3.94531	4.3959	4.92675	5.62682	9.44037	4.35	5.37423	1.337	2.57303	2.41558	2.93659	1.58113	2.54227	2.22074	3.02694		0.431092	1.14542	0.568698	-0.989321	1.82703	1.59076	-0.972461	1.7989	1.67031	0.0114337	0.00391457
H0YFG2	VYVQHPITF	5.1157	3.59375	4.56314	4.80892	10.9184	14.8716	7.2275	9.89877	1.13656	1.89513	1.30195	1.73659	1.06981	1.58309	1.33777	1.77441		1.24701	4.24724	2.86043	-1.57469	1.81601	1.58037	-1.6491	1.87572	1.73322	0.0245806	0.00433458
P08865	FFEVSPVSF	1.96694	0.632812	4.51195	2.92994	1.14286	1.80734	0.995	2.35583	0.92511	1.01124	0.772727	0.780488	0.162264	0.478134	0.340426	1.02357		-0.672336	0.853783	0.392729	-1.52488	1.79375	1.5592	-2.32476	2.32457	2.0908	0.263968	0.0113018
P11142	LPIGDVATQY	3.86777	3.5625	3.78157	3.24522	3.42857	5.1422	2.45	2.87423	1.42731	2.82772	2.11364	2.77561	1.18679	2.00292	1.72606	2.18855		-0.0572078	0.110154	0.0432362	-0.660834	1.79359	1.5592	-1.02501	2.69253	2.37368	0.507669	0.0176959
Q99828	IPTPPLPSY	4.73967	3.19531	3.47099	4.19427	4.52478	5.85321	2.5975	4.03681	1.81057	2.6779	2.21429	2.54634	0.981132	1.68222	1.53191	2.80808		0.12501	0.257309	0.104067	-0.754183	1.78707	1.5533	-1.15545	2.61285	2.31182	0.455294	0.0148668
C9JD32	ESWPVLVGR	0.694215	0.515625	0.47099	0.566879	0.857143	0.899083	0.505	0.588957	0.274493	0.187266	0.272727	0.380488	0.135849	0.169096	0.12766	0.148148		0.342599	0.771142	0.348314	-1.01144	1.77987	1.54672	-1.95246	2.87564	2.51547	0.666685	0.0534761
C9JG97	YPFIISSESY	1.83884	1.19922	1.42662	1.48089	1.50437	2.33486	1.1575	1.69632	0.557269	0.88015	0.75974	1.14146	0.409434	0.591837	0.832447	1.17172		0.170849	0.347171	0.132894	-0.832563	1.76905	1.53652	-0.984243	2.06419	1.89136	0.134484	0.0113018
P20036	LYIVEPLKF	0.842975	0.75	0.627986	0.738854	1.10787	1.53211	0.665	0.871166	0.189427	0.509363	0.168831	0.360976	0.116981	0.344023	0.234043	0.40404		0.496666	1.10923	0.542771	-1.26849	1.76816	1.53626	-1.4292	1.94045	1.78875	0.0748985	0.00639077
Q5H909	SPIKDQPVM	1.33884	0.867187	1.59044	1.70701	0.909621	1.74312	0.945	1.09816	0.594714	0.756554	0.967532	0.985366	0.34717	0.524781	0.43617	0.545455		-0.228943	0.472203	0.195916	-0.736058	1.76421	1.53293	-1.57003	3.27658	2.83102	1.01929	0.116608
Q01085	QYVTQINRL	0.272727	0.3125	0.457338	0.388535	0.182834	0.559633	0.215	0.294479	0.110132	0.209738	0.0226571	0.000535	0.158491	0.145773	0.207447	0.000535		-0.192953	0.110445	0.0432362	-2.06058	1.76092	1.53026	-1.48222	0.836485	0.805585	0.163856	0.0113018
Q5SRI9	HPWFGMEQEY	2.59091	1.86719	2.25939	2.15924	2.22741	2.84404	1.66	2.10736	0.603524	1.26217	1.13636	1.09756	0.469811	0.854227	0.925532	3.0202		-0.0061752	0.007362	0.00531623	-1.11454	1.75965	1.53002	-0.752286	1.21495	1.15748	0.284772	0.0113018
Q8NAP3	LPFDKETGF	2.2314	1.32031	1.70648	1.78981	2.05831	2.88991	1.565	2.15951	0.572687	1.46816	0.915584	1.1122	0.739623	0.857143	0.968085	1.35354		0.299269	0.787705	0.359838	-0.792673	1.75945	1.53002	-0.846957	1.87494	1.73294	0.0488976	0.00587496
Q6YHU6	EVGLLFTNR	0.933884	0.601562	0.784983	0.942675	0.868805	1.08257	0.52	0.834356	0.189427	0.58427	0.603896	0.439024	0.241509	0.355685	0.367021	0.377104		0.0187232	0.0278679	0.0110432	-0.844991	1.75267	1.52386	-1.28259	2.50844	2.23487	0.410427	0.0127193
Q9NRD1	QPVKSFPTM	1.53719	1.04688	1.60068	1.69427	1.58601	2.28899	1.1975	1.33129	0.519824	1.08614	0.831169	1.07317	0.467925	0.664723	0.603723	0.653199		0.12335	0.251002	0.101882	-0.743978	1.74761	1.51941	-1.29882	2.83172	2.48102	0.649952	0.050806
A6NHR9	FPLTEDQKLY	0.760331	0.53125	0.580205	0.611465	0.425656	0.779817	0.41	0.558282	0.180617	0.441948	0.168831	0.478049	0.279245	0.408163	0.228723	0.343434		-0.192041	0.296242	0.116832	-0.968033	1.74115	1.51356	-0.979303	1.75957	1.64256	0.00754938	0.0035298
Q16533	QYAPSTAQF	0.512397	0.6875	0.744027	0.840764	1.09038	1.14679	0.43	0.828221	0.387665	0.441948	0.324675	0.000535	0.154717	0.297376	0.297872	0.350168		0.327937	0.46338	0.192191	-1.26984	1.73647	1.5095	-1.33984	1.44243	1.36281	0.0313955	0.00477093
Q13011	EALLPYTER	0.809917	0.597656	0.986348	0.952229	1.01166	1.68807	0.7675	0.840491	0.193833	0.419476	0.506494	0.36803	0.207547	0.364431	0.37766	0.282828		0.364424	0.724649	0.327073	-1.16929	1.73517	1.50881	-1.44095	2.04747	1.87734	0.143796	0.0113018
Q5SRE5	VYPERTPLL	0.797521	0.5	0.610922	0.636943	0.874636	1.38991	0.635	1	0.193833	0.262172	0.272727	0.37561	0.179245	0.282799	0.191489	0.252525		0.615422	1.59144	0.866617	-1.2047	1.72608	1.50034	-1.49021	2.03741	1.86996	0.143764	0.0113018
Q8NCS4	LPALGFSTY	3.07025	2.10156	2.60751	2.6242	2.83965	3.94495	2.1	2.50613	1.13216	1.91011	1.27597	1.97561	0.845283	1.25364	1.47074	2.25589		0.130789	0.272843	0.109998	-0.725056	1.72215	1.49701	-0.836602	1.97919	1.82074	0.115462	0.0113018
H3BMM9	FPHGDLTEF	3.77686	2.90625	3.50171	3.56688	3.43149	4.72018	2.68	3.1227	1.54405	2.77528	2.24675	2.8	1.16604	1.95335	1.65691	2.367		0.0211075	0.0438129	0.0155118	-0.554091	1.72092	1.49639	-0.944945	2.86789	2.51021	0.698765	0.0583129
Q03154	YFLGQSVLR	0.545455	0.570312	0.532423	0.579618	0.12828	0.256881	0.15	0.116564	0.179926	0.223927	0.227273	0.443844	0.116981	0.131645	0.000535	0.421043		-1.77329	2.55155	1.54643	-1.05133	1.71977	1.49586	-1.73295	2.69505	2.37468	0.476033	0.0176959
Q96T88	EYLIVFPKL	1.00413	0.429688	1.44027	1.36943	1.45481	1.73853	0.8675	1.44172	0.367841	0.513109	0.441558	0.536585	0.160377	0.524781	0.18883	0.673401		0.374842	0.736664	0.329906	-1.19066	1.71772	1.49441	-1.45543	2.01218	1.84899	0.134513	0.0113018
Q9BTT4	YAYIPLNR	0.727273	0.671875	0.662116	0.547771	0.326531	0.66055	0.39	0.503067	0.211454	0.000535	0.220779	0.725069	0.132075	0.151603	0.18617	0.329966		-0.472669	0.598826	0.255556	-1.17208	1.71221	1.48951	-1.70578	1.98551	1.82443	0.279251	0.0113018
Q7Z7G8	EVISLINTR	0.5	0.414062	0.546075	0.710191	0.446064	1.00459	0.4175	0.674847	0.209441	0.224719	0.185065	0.254379	0.118868	0.11959	0.159574	0.244267		0.228617	0.335966	0.129395	-1.31286	1.70374	1.48165	-1.7566	2.10354	1.91863	0.19158	0.0113018
O14617	SYLPLAHMF	2.83884	1.89453	3.12628	2.52229	3.15452	5.52752	2.55	2.7362	0.709251	1.40824	1	1.73659	0.486792	1.10496	0.957447	1.06397		0.428073	0.95949	0.456061	-1.09681	1.70268	1.4812	-1.52274	2.20628	1.99851	0.248731	0.0113018
Q9HB58	ETVGSIFSR	0.479339	0.390625	0.409556	0.254777	0.314869	0.605505	0.255	0.312883	0.132159	0.202043	0.205999	0.000535	0.101887	0.151603	0.143617	0.18163		-0.0439545	0.0333139	0.0116186	-1.50458	1.70009	1.47921	-1.4066	1.15033	1.09781	0.0344435	0.00477093
O00257	FPFKPPSIY	1.19835	1.15625	1.07167	0.993631	1.22449	1.25688	0.995	1.09816	0.726872	0.726592	0.642857	0.995122	0.264151	0.495627	0.542553	0.835017		0.0496098	0.116778	0.044525	-0.515733	1.69664	1.47637	-1.04819	3.29389	2.84629	1.10368	0.116608
P08238	EVASVWVER	0.446281	0.203125	0.464164	0.433121	0.279883	0.394495	0.205	0.251534	0.17119	0.000535	0.175325	0.234146	0.0163648	0.134111	0.154255	0.0117921		-0.451697	0.488786	0.203959	-1.41209	1.69244	1.47277	-2.2888	2.03188	1.86511	0.308249	0.0113018
H0Y9Y0	EMAIPFFTGR	0.603306	0.589844	0.549488	0.72293	0.64723	0.834862	0.42	0.54908	0.196035	0.340824	0.321429	0.429268	0.0458933	0.206997	0.220745	0.434343		-0.00844777	0.0110341	0.006268	-0.937284	1.69006	1.471	-1.44119	2.40981	2.15888	0.388067	0.0113018
Q5JPE7	YFDPANGKF	1.96694	1.25391	0.795222	2.34395	1.80175	2.40826	2.92	2.60429	1.39868	3.03371	2.96104	4.9561	0.945283	1.49563	1.5266	1.75084		0.614046	0.788622	0.359838	0.957352	1.68844	1.46997	-0.153433	0.106109	0.103556	1.92314	0.283785
J3QLR6	ATYVFLHTV	2.56198	1.92969	2.25256	2.74522	4.50729	7.10092	3.525	4.61963	0.599119	1.24345	0.766234	1.08293	0.758491	1.14869	0.776596	1.77104		1.05766	3.38978	2.18784	-1.36203	1.68739	1.46952	-1.09096	1.40164	1.32896	0.133191	0.0113018
J3KNP2	LPLTHFELY	5.18595	4.03516	4.95563	4.71019	5.53061	8.33486	4.44	5.54601	2.0793	3.66667	2.62662	3.26829	1.47925	2.18659	2.32447	3.6734		0.336691	1.02067	0.480228	-0.698188	1.68461	1.46735	-0.96674	2.29205	2.06569	0.311572	0.0113018
O75530	LYPSIIQEF	1.91322	0.710937	5.00341	3.28662	2.63557	3.59174	2.0225	4.55215	0.693833	1.17603	0.785714	0.663415	0.171698	0.54519	0.281915	0.925926		0.230158	0.27767	0.110222	-1.71739	1.67891	1.46224	-2.50348	2.08535	1.90762	0.19379	0.0113018
O15269	IFDSKVTEI	3.27686	1.46094	1.10922	4.76433	1.67347	1.08716	3.335	3.52454	0.374449	0.539326	0.808442	1.12195	2.22264	3.20991	4.11702	3.25253		-0.141474	0.127839	0.0478901	-1.89953	1.6731	1.45704	0.270773	0.322757	0.314309	2.29369	0.283785
Q14534	REFVAVTGA	0.528926	0.359375	0.539249	0.649682	0.571429	0.990826	0.445	0.711656	0.171806	0.209738	0.181818	0.302439	0.0872752	0.215743	0.138298	0.273465		0.388367	0.719483	0.323522	-1.26255	1.67125	1.45578	-1.53909	1.94544	1.7922	0.125468	0.0113018
C9JQJ4	IYIINVHSM	0.85124	0.476562	0.802048	0.659236	0.708455	1.33028	0.605	0.650307	0.129315	0.329588	0.464756	0.292683	0.218868	0.326531	0.316489	0.228956		0.240064	0.376414	0.143887	-1.19724	1.66218	1.44731	-1.35435	1.83641	1.7024	0.0763232	0.00639077
Q9NUD7	DYYSLLNVR	0.454545	0.511719	0.43686	0.449045	0.279883	0.701835	0.35	0.260507	0.059319	0.35389	0.188312	0.150114	0.101171	0.174927	0.150379	0.198653		-0.218172	0.256132	0.104062	-1.30111	1.64355	1.42928	-1.56699	1.89261	1.74757	0.11323	0.0113018
P51003	YPAEITLTW	1.99174	0.894531	4.82253	3.74204	4.16618	6.90826	3.58	6.41104	0.605727	1.25843	0.63961	0.629268	0.164151	0.670554	0.430851	0.969697		0.879429	1.97725	1.1408	-1.86982	1.63942	1.42598	-2.35694	1.87266	1.73117	0.104243	0.0101245
E9PI39	MPFGNVISA	4.35124	3	3.7099	4.15924	3.8309	5.6789	3.165	4	1.47577	2.25468	2.12662	2.13171	1.12453	2.65306	1.93085	5.06397		0.131666	0.211237	0.0854554	-0.929956	1.63906	1.42598	-0.498662	0.859713	0.827249	0.466032	0.0148668
H0YEW4	HANGLTLVSR	0.958678	0.515625	0.457338	0.55414	0.355685	0.46789	0.245	0.306748	0.14978	0.214058	0.38961	0.487085	0.116981	0.139942	0.280943	0.121212		-0.853928	1.40449	0.736369	-1.00274	1.63313	1.42064	-1.91518	2.64837	2.34369	0.60128	0.0416203
Q2KHR3	VPYWPEVGM	2.89256	1.48438	2.23208	2.19745	3.40525	4.33028	2.38	3.02454	0.819383	1.53558	0.857143	1.49268	0.290566	0.804665	0.87234	1.62963		0.577336	1.73756	0.96591	-0.904434	1.61726	1.40536	-1.29169	2.19831	1.9923	0.296341	0.0113018
Q6P0N0	LPIAIINDRF	0.504132	0.429688	0.40273	0.55414	0.559767	0.477064	0.3	0.631902	0.000535	0.374532	0.24026	0.22439	0.203774	0.198251	0.207447	0.383838		0.0583543	0.0578505	0.0202804	-1.17094	1.61364	1.40265	-0.928598	1.05698	1.01219	0.143072	0.0113018
O60306	FPAVGEPNIQQY	2.93802	2.43359	2.2628	2.73248	2.9621	3.64679	1.6475	2.57975	1.2511	2.14607	1.47403	1.81463	0.679245	1.06414	1.1516	1.82155		0.0638677	0.123785	0.0472145	-0.632805	1.61337	1.40265	-1.13619	2.76492	2.43064	0.703191	0.0583129
O14980	MPSVKVSVF	3.23554	2.65625	2.77133	3.51592	2.98834	4.08257	2.4125	2.82515	1.14097	2.53558	1.9513	2.23902	0.856604	1.41983	1.51596	2.68687		0.0152614	0.0265951	0.0110432	-0.630538	1.61129	1.40162	-0.910501	2.30253	2.07371	0.366217	0.0113018
Q01082	ETVDPTYIFHPR	2.46281	2.07812	2.12969	2.32803	3.18076	4.75688	2.06	2.73006	0.76652	1.397	1.16234	1.53659	0.569811	0.766764	0.845745	0.962963		0.500191	1.40558	0.736369	-0.888027	1.61115	1.40162	-1.51652	2.50405	2.23187	0.505022	0.0176959
J3KNP2	QPANPTEEY	1.13223	0.757812	1.24232	0.993631	1.06706	1.19266	0.655	0.773006	0.365639	0.734082	0.545455	0.907317	0.290566	0.425656	0.590426	0.505051		-0.162012	0.306559	0.121649	-0.692835	1.60962	1.40067	-1.1874	2.62156	2.31907	0.596654	0.0416203
A6NE70	IAVALPVVY	3.82645	2.74219	2.87372	3.19745	3.57434	4.83486	2.675	3.64417	1.35683	2.69663	1.68182	2.50732	0.822642	1.68513	1.40426	2.11448		0.220624	0.592364	0.253347	-0.616804	1.58696	1.3786	-1.06858	2.65806	2.34922	0.639374	0.050806
H7C4Y9	FPVPKPIDY	4.13223	3.33594	3.4471	3.61146	3.29446	4.66055	2.145	3.03681	1.70925	2.93633	2.27922	3.00488	0.981132	2.01166	1.62766	2.28283		-0.145094	0.333591	0.129395	-0.548891	1.58243	1.37466	-1.07336	2.97583	2.59343	0.907135	0.103282
Q15393	SAFDEAMSY	5.7686	2.96875	3.67918	3.50955	3.27114	4.22936	2.235	2.80368	1.34802	2.35955	2.1039	2.57561	0.981132	1.81924	1.76064	4.70707		-0.344949	0.549013	0.232431	-0.925152	1.58073	1.37355	-0.781048	1.34154	1.27538	0.110349	0.0113018
P16885	RPFEDQTSL	0.46281	0.429688	0.559727	0.56051	0.530612	0.743119	0.275	0.453988	0.000535	0.254682	0.279221	0.308055	0.139623	0.221574	0.308511	0.484848		-0.00719629	0.00713871	0.00531623	-1.25642	1.57503	1.36843	-0.801818	1.01467	0.974696	0.285015	0.0113018
Q14571	GELKSVPTT	4.90083	3.85937	4.45734	5.8535	5.74927	9.94495	4.145	5.42945	1.25551	2.85393	1.98052	3.53171	1.02642	1.87172	1.56915	2.10774		0.405966	0.898265	0.420697	-0.987025	1.57333	1.36732	-1.53631	2.25233	2.03326	0.358688	0.0113018
P49790	FPNIPGKSL	3.82645	3.02344	3.60068	4.09873	3.39067	4.60092	2.3725	2.84663	1.56828	3.18727	2.49026	2.81463	1.05849	1.83382	1.61968	2.32997		-0.139241	0.319754	0.124969	-0.532255	1.53994	1.33451	-1.08847	3.02468	2.63163	0.988691	0.116608
H0Y997	LPSLPVPSL	0.933884	0.4375	0.784983	0.66879	0.816327	1.3211	0.75	0.96319	0.295154	0.292135	0.383117	0.273171	0.181132	0.367347	0.345745	0.855219		0.446759	0.864188	0.398907	-1.18384	1.5374	1.33255	-0.691436	0.920972	0.884966	0.34938	0.0113018
Q9H977	QYMERLQLL	0.694215	0.382812	0.375427	0.56051	0.402332	0.651376	0.23	0.177914	0.123348	0.434457	0.000535	0.243902	0.158491	0.309783	0.196809	0.289562		-0.46175	0.464782	0.192598	-1.32721	1.53459	1.33063	-1.07629	1.09313	1.0451	0.112602	0.0113018
Q14807	QPGTTILQY	3.20248	2.29687	2.97952	3.28662	2.82799	3.97706	2.26	2.81288	1.35022	2.2397	2.13636	2.59024	1.26038	1.62682	1.21543	1.90572		0.0137214	0.0278457	0.0110432	-0.500509	1.53431	1.33063	-0.969522	2.91756	2.54642	0.899086	0.103282
P26368	FTSGYIPAR	0.677686	0.507812	0.696246	0.917197	0.728863	1.11009	0.675	0.699387	0.180617	0.516854	0.512987	0.331707	0.267925	0.431487	0.175532	0.316498		0.199193	0.360173	0.137504	-0.859924	1.53214	1.32904	-1.23217	2.10595	1.92048	0.295636	0.0113018
Q9UBW7	TVLGYFIGR	0.727273	0.785156	0.8157	0.751592	1.18076	1.55505	0.7275	1.01534	0.209251	0.602996	0.301948	0.453659	0.169811	0.271137	0.289894	0.548822		0.540261	1.38049	0.723439	-0.974008	1.52956	1.32704	-1.26704	1.91919	1.76905	0.187424	0.0113018
Q96AZ6	FPEFPATRAY	0.541322	0.480469	0.392491	0.496815	0.440233	0.573394	0.3575	0.417178	0.171806	0.340824	0.309663	0.13213	0.181132	0.186589	0.271277	0.498316		-0.0958083	0.118716	0.0449022	-1.0017	1.52195	1.32001	-0.748771	1.14852	1.09641	0.18881	0.0113018
Q9NX47	LPLHVLPLY	4.55785	2.82422	4.04437	3.9172	4.76093	7.3945	3.63	4.65031	1.57489	2.83895	2.01948	2.60976	1.07358	2.16035	1.93617	2.73064		0.413454	1.13139	0.559536	-0.762755	1.50107	1.2997	-0.95758	1.86537	1.72589	0.1731	0.0113018
P78527	KDYIALNEDLRSW	4.18182	2.67188	2.47099	2.75159	2.89796	2.25688	1.565	2.36196	1.56828	2.27715	2.24026	2.32195	1.21509	2.16327	2.19681	2.30976		-0.411125	1.14464	0.568698	-0.522402	1.49876	1.29798	-0.615005	1.78389	1.65822	0.131604	0.0113018
P61962	YPIALTRAEM	1.27273	0.765625	1.08191	1.01911	1.01166	1.3211	0.8425	1.19632	0.429515	0.640449	0.668831	0.721951	0.349057	0.728863	0.513298	1.19529		0.0787435	0.126859	0.0478901	-0.750315	1.49152	1.29131	-0.570956	1.11992	1.07067	0.186928	0.0113018
Q6NVZ8	MPTPVIKAF	1.54959	1.01172	1.23891	1.34076	1.17201	1.59633	0.8275	1.03681	0.590308	0.88764	0.727273	0.780488	0.30566	0.708455	0.401596	1.41751		-0.150205	0.233955	0.0943411	-0.783969	1.49006	1.29043	-0.8596	1.63006	1.5317	0.0612056	0.00639077
B4E127	LYISEGLHPR	0.933884	0.59375	1.02389	1.01911	0.874636	1.65138	0.635	1.09816	0.273128	0.569288	0.37013	0.57561	0.456604	0.443149	0.553191	0.774411		0.254393	0.427208	0.17563	-0.997708	1.48885	1.28979	-0.680849	1.02212	0.981344	0.246871	0.0113018
G3V3H3	YYLGNPAEF	1.80992	1.32031	1.27645	1.48408	1.58601	2.26606	0.945	1.23926	0.559471	0.981273	0.636364	1.26829	0.320755	0.594752	0.537234	0.969697		0.0352174	0.0507634	0.0174772	-0.773781	1.48421	1.28573	-1.28199	2.32547	2.0908	0.471514	0.0176959
Q9H0S4	TYYGSFVTR	0.53719	0.460938	0.511945	0.579618	0.620991	0.733945	0.3725	0.567485	0.200441	0.315028	0.345054	0.282927	0.0848919	0.3721	0.341439	0.309764		0.135155	0.211122	0.0854554	-0.869898	1.48345	1.28554	-0.915078	1.55664	1.46551	0.0314732	0.00477093
G3V4A5	LPTDSAIIM	5.66942	4.05469	5.80887	5.80892	6.28571	9.84404	4.775	5.39877	1.92952	3.95506	2.61039	4.35122	1.77358	2.50146	2.65957	2.43098		0.301567	0.724666	0.327073	-0.732349	1.48079	1.28346	-1.18825	2.30291	2.07371	0.457205	0.0148668
Q13115	FPAEPLEL	3.76033	2.67969	3.96928	3.51592	3.38192	4.8945	3.135	3.2546	1.53304	2.88764	2.2013	2.87317	1.42453	2.40816	2.33777	3.24579		0.0747769	0.155334	0.0601479	-0.552438	1.47206	1.27556	-0.564476	1.50673	1.42139	0.0145218	0.00391457
P51571	YPSDIAVEW	4.53306	3.87109	4.4198	4.09236	5.0758	5.7156	3.4025	4.38344	2.26211	3.91386	2.22403	3.33659	0.956604	1.93294	1.60372	3.26599		0.135129	0.335137	0.129395	-0.527402	1.47175	1.27556	-1.12442	3.00659	2.61711	1.03454	0.116608
Q9BVQ7	IPTDIISDL	1.08264	0.546875	1.16041	0.738854	0.833819	0.981651	0.78	0.730061	0.251101	0.59176	0.454545	0.721951	0.218868	0.45481	0.367021	0.767677		-0.0855854	0.121656	0.0463858	-0.805274	1.47082	1.2752	-0.964476	1.7458	1.63022	0.127308	0.0113018
A0A1W2PQ90	IPDQVIRVF	0.81405	0.585938	0.761092	0.703822	0.877551	1.47248	0.75	0.785276	0.264317	0.40824	0.327922	0.492683	0.211321	0.425656	0.382979	0.505051		0.439542	0.990751	0.461639	-0.940115	1.46859	1.27354	-0.90967	1.42372	1.34845	0.0190842	0.00433458
Q9Y4B6	EYQILVVTR	0.942149	0.640625	0.580205	0.815287	0.880466	1.00917	0.59	0.699387	0.365639	0.397004	0.383117	0.682927	0.237736	0.204082	0.340426	0.377104		0.0941132	0.162821	0.0627292	-0.703665	1.46797	1.27349	-1.36116	2.63105	2.32783	0.721808	0.0583129
H3BRR6	YPLNSYEL	3.29339	2.46875	2.99659	2.90764	3.37318	5.40826	2.6175	3.19325	1.17401	2.07116	1.70455	2.2439	1.08113	1.65306	1.56649	2.18182		0.32284	0.833116	0.3845	-0.697566	1.46534	1.27143	-0.847733	1.77753	1.65407	0.146004	0.0113018
Q96GM8	ELAQWLIQR	0.586777	0.460938	0.600683	0.573248	0.542274	0.862385	0.475	0.478528	0.145374	0.314607	0.441558	0.321951	0.0867925	0.163265	0.106383	0.255892		0.0860496	0.123187	0.0470505	-0.860625	1.46204	1.2687	-1.85924	2.68127	2.36708	0.770815	0.0746635
H3BT29	DVSPVVSTY	1.27273	0.625	1.07167	1.07643	0.962099	1.34862	0.715	0.889571	0.436123	0.71161	0.461039	0.858537	0.196226	0.501458	0.404255	0.565657		-0.0473162	0.0710717	0.0254758	-0.713498	1.46106	1.26829	-1.27867	2.4685	2.20375	0.595909	0.0416203
I3NI36	MPLYAVMY	3.32645	2.28125	3.38908	3.00637	2.98251	4.18349	2.2375	3.14724	1.51762	2.28839	1.72403	2.36585	0.856604	1.75219	1.43085	2.79125		0.0643592	0.118651	0.0449022	-0.604239	1.44665	1.25444	-0.813267	1.95346	1.79866	0.2548	0.0113018
Q9UHG3	LPIGGLAEF	0.867769	0.367188	0.887372	0.980892	0.781341	1.14679	0.515	0.680982	0.264317	0.599251	0.272727	0.478049	0.215094	0.44898	0.335106	0.491582		0.00968013	0.0112274	0.006268	-0.942818	1.44153	1.24989	-1.05772	1.60107	1.50543	0.070834	0.00639077
Q8IVM0	MPTAYNTDY	3.18182	2.35938	2.66894	2.69427	2.18076	3.26147	1.665	2.39264	1.23568	1.76404	1.96753	2.00488	0.722642	1.65015	1.06649	2.89899		-0.198932	0.375098	0.143192	-0.645238	1.43954	1.24846	-0.782751	1.75112	1.63458	0.146083	0.0113018
A0A3B3ITJ4	FPYMEGDRGSRY	1.04959	0.75	0.846416	0.821656	0.880466	1.2844	0.535	0.846626	0.334802	0.659176	0.422078	0.526829	0.230189	0.524781	0.489362	0.888889		0.0324322	0.0425875	0.0155118	-0.835762	1.43324	1.24273	-0.700929	1.20067	1.14444	0.109829	0.0113018
P42224	DAFKASVY	5.05372	3.81641	4.843	3.95541	4.1137	6.16514	3.39	3.94785	2.12775	3.65543	3.27273	3.61951	1.66981	2.34402	2.26862	2.99327		-0.00423992	0.00817765	0.00531623	-0.479149	1.41791	1.22796	-0.929652	2.7411	2.41592	0.849044	0.083472
Q04323	LPVAKDVSY	0.834711	0.851562	1.31741	1.3121	1.00875	1.73394	0.95	1.2454	0.277533	0.689139	0.623377	0.946341	0.290566	0.483965	0.606383	0.619529		0.194331	0.359596	0.137504	-0.766845	1.41518	1.22579	-1.1093	1.99403	1.83242	0.300048	0.0113018
Q5TBH8	LPAVVVETF	3.92562	2.76953	3.11263	3.57643	3.90087	6.44954	3.31	3.70859	1.34802	2.38577	1.91558	2.41951	1.08868	1.88338	1.76596	2.84512		0.375983	0.957647	0.455831	-0.730092	1.40542	1.21659	-0.819666	1.57716	1.48333	0.0765969	0.00639077
E9PRZ1	HAVGPSTAM	0.743802	0.492187	0.716724	0.55414	0.822157	1.55963	0.615	0.981595	0.259912	0.262172	0.324675	0.22439	0.249057	0.209913	0.255319	0.13468		0.666306	1.44407	0.770187	-1.22672	1.39774	1.20948	-1.56209	1.68884	1.58265	0.136677	0.0113018
A0A087WZK9	IPIGGGTSVSY	5.39256	3.5625	4.50171	4.54459	4.69388	6.3578	3.1775	4.12883	1.89868	3.9588	2.76299	3.53659	1.29057	2.02041	2.30319	3.21549		0.0283042	0.0493493	0.0172617	-0.566312	1.38618	1.19848	-1.02768	2.47154	2.20612	0.655502	0.0512542
S4R3V3	EYPDFNFVGR	0.822314	0.6875	0.740614	0.786624	1.05539	1.22936	0.7	0.92638	0.365639	0.411985	0.496753	0.707317	0.241509	0.35277	0.37766	0.417508		0.364914	1.0724	0.515226	-0.615938	1.37818	1.19104	-1.12816	2.44272	2.18394	0.646504	0.050806
P56192	IPFPEGMGGSVY	2.45455	1.73437	1.89761	2.09554	1.98542	2.99083	1.3075	1.85583	0.878855	1.58427	1.37987	1.66341	0.620755	0.921283	1.19947	0.936027		-0.00751261	0.0122886	0.006268	-0.571355	1.37675	1.19016	-1.15373	2.6742	2.36211	0.829602	0.083472
A0A0C4DFU4	FPTGNIHMF	1.29752	0.992187	1.30375	1.24204	0.90379	1.70642	0.91	0.877301	0.449339	1.06367	0.662338	0.907317	0.283019	0.793003	0.643617	0.653199		-0.136978	0.23271	0.0943411	-0.649487	1.37233	1.1863	-1.02705	2.13399	1.94121	0.420483	0.0127193
Q14653	MPEPDAQRFF	1.09504	0.722656	0.843003	0.936306	0.626822	1	0.6875	0.858896	0.447137	0.670412	0.457792	0.473171	0.267925	0.568513	0.321809	1.15488		-0.18085	0.259158	0.104083	-0.812221	1.37134	1.18587	-0.636952	1.06856	1.02256	0.150271	0.0113018
Q5TEJ7	DYLVPILAPR	0.681818	0.441406	0.610922	0.601911	1.05539	1.35321	0.7675	0.742331	0.213656	0.299625	0.347403	0.292683	0.237736	0.443149	0.31383	0.56229		0.746203	1.99771	1.15614	-1.01822	1.36654	1.18163	-0.585303	0.784058	0.755107	0.339991	0.0113018
Q8TAP8	MPYLEHESF	3.90909	3.71094	3.04437	3.30573	3.55685	4.54128	2.87	3.45399	1.91189	3.13109	2.4026	2.44878	0.962264	1.94169	1.57979	3.3064		0.0459382	0.0923092	0.0352516	-0.497667	1.36481	1.18045	-0.842624	2.33517	2.09765	0.568565	0.0368673
A0A087WZK9	AEYAGLKVA	1.86777	2.03125	2.06143	2.11465	2.2449	4.02752	1.915	1.74233	0.559471	0.958801	1.13636	1.78537	0.415094	1.04373	0.888298	1.13805		0.298277	0.559759	0.236465	-0.86292	1.36313	1.17934	-1.21225	1.85029	1.71231	0.24529	0.0113018
K7EPJ1	FPEASPATL	4.72727	3.47656	3.83618	4.47134	3.58601	5.20183	3.13	4.17791	1.62996	3.63296	3.16883	3.46341	1.2717	2.00583	2.17021	2.90909		-0.0367779	0.0734922	0.0256873	-0.473083	1.36076	1.17751	-0.98243	2.80238	2.45777	0.953757	0.112281
B5MDF5	FPVGPGTGF	4.13223	3.75391	3.61433	4.13694	3.55685	5.34404	2.8925	3	1.66079	3.06742	2.59091	3.74634	1.33019	2.08163	2.05053	2.57912		-0.0800495	0.161785	0.0627292	-0.498939	1.35393	1.17125	-0.959469	2.59236	2.29998	0.7802	0.0746635
E7EMG9	QPAQDIFSVY	5.62397	4.05859	4.43003	4.96497	4.70262	6.7156	3.4775	4.19325	1.93833	4.07865	3.22403	3.65366	1.56415	2.5102	2.61968	4.17172		0.000862505	0.00139183	0.00132411	-0.565103	1.35297	1.17083	-0.812089	1.96012	1.80376	0.318486	0.0113018
H3BRL5	LPVPVIPSF	1.61983	0.34375	5.93174	3.41401	2.53061	3.29358	1.72	4.74847	0.713656	1.18352	0.837662	0.370732	0.128302	0.71137	0.351064	1.11785		0.120282	0.0996267	0.0383231	-1.86458	1.3505	1.16892	-2.29244	1.52656	1.43856	0.0791888	0.00639077
P00492	MPYSHPSSY	1.15978	0.903646	0.98521	1.07006	0.942663	1.34557	0.686667	0.842536	0.475771	0.696629	0.813853	0.669919	0.290566	0.501458	0.381206	0.983255		-0.109587	0.182883	0.0715508	-0.632841	1.34886	1.16783	-0.933508	1.97982	1.82085	0.335362	0.0113018
Q9UNY4	GDRIFFVSA	0.429752	0.234375	0.552901	0.484076	0.501458	0.66055	0.37	0.319018	0.121509	0.251916	0.15595	0.212818	0.090566	0.145773	0.106383	0.380354		0.121854	0.133244	0.0505569	-1.1966	1.34433	1.16385	-1.23425	1.37998	1.30902	0.0153361	0.00391457
Q14527	LPGPVTLVM	3.91185	2.40625	3.82708	3.77282	4.18853	6	3.21167	3.61759	1.56535	2.64919	1.87446	2.64065	1.07044	1.98445	1.96099	3.27722		0.290092	0.674147	0.295244	-0.672957	1.33606	1.15614	-0.746968	1.48681	1.40324	0.0672874	0.00639077
C9J3D7	GEFGGFGSV	2.94215	2.18359	2.22867	2.01592	3.14577	4.52294	2.4175	2.73926	1.03524	1.62547	1.4026	1.97073	0.650943	1.09913	1.08777	1.42088		0.452839	1.39778	0.73239	-0.634976	1.3344	1.15502	-1.13768	2.31619	2.08441	0.578598	0.0401002
C9JQ60	LPFDLRASF	3.08678	2.97656	2.70648	3.36624	3.67055	4.3578	2.495	3.34049	1.45815	2.53933	1.96753	2.46341	0.811321	1.57143	1.68617	2.79798		0.192026	0.487673	0.203902	-0.525966	1.33338	1.15456	-0.82157	2.1066	1.92058	0.428579	0.0127193
H7C189	REFSDFIQA	0.735537	0.429688	0.546075	0.477707	0.588921	0.908257	0.595	0.509202	0.180617	0.382022	0.357143	0.321951	0.139623	0.309038	0.244681	0.161616		0.249001	0.444677	0.181544	-0.817921	1.32548	1.1472	-1.35635	2.07075	1.89575	0.414693	0.0127193
Q9BTE3	FPEELTQTF	3.83471	2.78125	2.97611	3.11783	2.97376	4.04587	2.02	2.96012	1.72467	2.65169	2.29221	2.62439	1.0283	1.52478	1.5133	2.31313		-0.0829482	0.181619	0.0707566	-0.451744	1.32245	1.14472	-0.994435	2.88989	2.5213	1.06864	0.116608
P78527	MPIREGDTVTL	1.21488	1.07812	0.986348	1.04459	0.973761	1.08716	0.6775	0.776074	0.526432	0.906367	0.753247	0.687805	0.328302	0.763848	0.478723	1.18182		-0.299029	0.610102	0.258193	-0.58936	1.3212	1.14422	-0.651502	1.46932	1.38795	0.0664632	0.00639077
Q9Y2Z0	FPDPAGKLNQF	1.5124	1.3125	1.40614	1.51592	1.30029	1.59633	0.78	0.828221	0.528634	1.43071	0.818182	1.05366	0.339623	0.752187	0.643617	1.07071		-0.351323	0.742256	0.332705	-0.585009	1.32086	1.14422	-1.03422	2.29966	2.07208	0.578162	0.0401002
Q15393	FPLKVFGY	3.36364	2.39062	2.98294	2.99363	2.83382	4.26606	2.54	3.2638	1.2511	2.6367	1.73377	2.5561	1.16604	1.56268	1.81915	2.49832		0.137478	0.313141	0.123858	-0.520543	1.31628	1.14019	-0.73539	1.89091	1.74638	0.29955	0.0113018
Q96RS0	QPWEEIKTSY	2.40083	1.85547	2.15358	2.04777	2.66764	3.29817	1.825	2.38957	0.969163	1.67041	1.49026	1.81951	0.628302	1.00583	0.859043	1.57239		0.267462	0.794683	0.361131	-0.507525	1.31042	1.13487	-1.0568	2.68092	2.36708	0.894892	0.103282
O00148	QASDVSVKY	4.20661	3.05859	3.93174	4.18471	4.8309	6.34404	3.64	4.42638	2.01762	3.29588	2.79545	2.96098	1.60377	2.27988	2.25266	3.07407		0.322997	1.12924	0.558738	-0.474565	1.30869	1.13369	-0.739877	2.08807	1.9087	0.43373	0.0127193
Q7L513	LPVEQGNFPY	2.15289	1.5	1.89078	2.02548	2.0379	2.63761	1.3575	1.81902	0.942731	1.51685	1.27922	1.62439	0.758491	1.02624	1.05851	1.51852		0.0529341	0.104444	0.0404379	-0.497039	1.30726	1.1328	-0.795222	2.12777	1.93726	0.463139	0.0148668
Q9Y5Q9	FPSESSFEY	5.05372	4.55078	4.26962	4.51592	5.25364	6.25688	3.0825	4.56442	2.21145	3.91386	3.05519	3.8439	1.15472	2.14577	2.26064	3.57912		0.0589797	0.11746	0.0447772	-0.497707	1.30234	1.12842	-1.00862	2.6164	2.31464	0.845723	0.083472
O14503	YYLSHLERI	1.09091	0.84375	1.24232	1.33121	1.32945	1.74312	0.965	0.969325	0.577093	1.00375	0.571429	0.858537	0.430189	0.548105	0.526596	0.646465		0.151367	0.311138	0.123858	-0.5824	1.29171	1.11833	-1.0673	2.32327	2.09013	0.620863	0.0435458
D6RDA9	RESPFSTSA	0.363636	0.3125	0.320819	0.496815	0.623907	0.53211	0.445	0.417178	0.0258249	0.247191	0.136364	0.204878	0.135849	0.0136356	0.000535	0.262626		0.434107	0.649571	0.279343	-1.28204	1.29009	1.11726	-1.85598	1.94224	1.78959	0.217943	0.0113018
O95671	IFYTAIVNR	0.566116	0.414062	0.651877	0.640127	0.536443	1.19725	0.4925	0.641104	0.165198	0.374532	0.256494	0.282927	0.154717	0.176337	0.244681	0.400673		0.335612	0.507255	0.209847	-1.07418	1.26892	1.09663	-1.21852	1.41592	1.34194	0.0665714	0.00639077
A0A0A0MRM8	HPNGLQVMY	1.89256	1.57422	2.28669	2.12739	1.82799	2.98624	1.6	1.84663	0.894273	1.73408	1.18506	1.65854	0.630189	1.07872	1.18351	0.875421		0.0679379	0.127921	0.0478901	-0.526296	1.26578	1.09403	-1.06462	2.51993	2.24501	0.798537	0.0794671
U3NG26	FPVSYNDKF	0.909091	0.875	0.68942	0.847134	0.600583	1.09174	0.41	0.478528	0.281938	0.681648	0.376623	0.682927	0.264151	0.332362	0.531915	0.599327		-0.363615	0.601049	0.256196	-0.71487	1.26503	1.09383	-0.942565	1.65841	1.55518	0.195014	0.0113018
Q96SN8	MPEDVKNFY	1.92149	1.67578	1.67918	1.88535	1.34402	1.98165	1.0925	1.37117	0.803965	1.18352	1.12338	1.45854	0.503774	0.725948	0.875	2.21212		-0.306923	0.544872	0.229721	-0.648318	1.26235	1.09168	-0.730346	1.42805	1.35148	0.0752857	0.00639077
Q9Y5X1	EAMHGVFLY	2.72727	2.09375	2.82594	2.52866	2.06414	3.62385	1.995	2.22086	1.26432	1.8427	1.93506	2.00976	0.784906	1.39359	1.13298	2.28283		-0.0390556	0.0665286	0.0241527	-0.529047	1.25864	1.08851	-0.863088	2.07501	1.89892	0.461946	0.0148668
Q92608	QPFYHDDSY	5.23554	4.40625	4.74061	5.07643	5.29155	7.43578	3.995	4.79755	2.06828	4.29588	3.49675	4.13659	1.83396	2.6793	2.81649	3.57576		0.145244	0.35401	0.136208	-0.475256	1.25793	1.08834	-0.835368	2.25246	2.03326	0.591555	0.0416203
Q8TEM1	QTQSIYIPR	0.623967	0.59375	0.532423	0.528662	0.61516	1.1422	0.5825	0.622699	0.211454	0.359551	0.327922	0.37561	0.162264	0.294461	0.228723	0.363636		0.378569	0.752338	0.337048	-0.838304	1.25466	1.08561	-1.11914	1.63952	1.53932	0.191216	0.0113018
P12270	FPVTPVSTL	3.81405	3.17578	4.05461	3.96497	3.42274	5.41743	2.8925	3.28528	1.71586	3.1236	2.28247	3.54146	1.5283	2.30029	1.99734	2.90909		0.00082075	0.00139416	0.00132411	-0.493201	1.24699	1.07847	-0.780983	2.01602	1.85124	0.429403	0.0127193
Q8TEH3	DLFVFPYR	0.900826	0.828125	0.62116	0.738854	1.01458	1.88991	0.605	0.662577	0.264317	0.367041	0.331169	0.331707	0.0981132	0.262391	0.31383	0.417508		0.433637	0.632941	0.271104	-1.25502	1.23652	1.06854	-1.50036	1.42495	1.34924	0.08683	0.00639077
A0A2R8YFH5	FPWTVPSQEY	4.10744	2.85938	3.0785	3.73885	4.13411	4.44954	2.86	3.85276	1.92952	3.13109	2	2.91707	0.690566	1.34111	1.67021	2.7138		0.150182	0.369979	0.141779	-0.466236	1.23178	1.06433	-1.10334	2.85772	2.5017	1.12629	0.116608
P48556	FPDISPPTY	4.67355	3.41797	3.05119	3.67834	3.82799	4.57798	2.3425	3.67485	1.65419	3.11985	2.39286	3.22439	0.896226	1.7172	1.84309	3.01347		-0.0392458	0.0669763	0.0241527	-0.512275	1.21701	1.0501	-0.988472	2.34679	2.108	0.699127	0.0583129
Q9BXS1	FPAKTITY	1.07438	0.804688	1.16041	0.980892	1.02624	1.50459	0.745	1.05521	0.418502	0.756554	0.655844	0.809756	0.283019	0.437318	0.547872	0.882155		0.107386	0.185086	0.0723409	-0.606431	1.21491	1.04853	-0.902747	1.81301	1.68246	0.319487	0.0113018
B3KVK8	EFQTSVVSR	0.231925	0.390625	0.293515	0.375796	0.184718	0.200335	0.313204	0.153374	0.213996	0.000535	0.000535	0.410509	0.0719349	0.108893	0.196633	0.276094		-0.601152	0.379192	0.146043	-1.0462	1.2126	1.04675	-0.983072	0.608915	0.588434	0.0233174	0.00433458
A0A0S2Z6F0	TPIQSKEAY	2.35537	1.54688	2.08191	2.24841	1.40525	3.12844	1.265	1.79141	0.770925	1.75281	1.33766	1.5122	0.788679	1.14869	1.04255	1.367		-0.117223	0.18395	0.0719715	-0.615455	1.20956	1.04424	-0.921347	1.81171	1.68165	0.32106	0.0113018
Q7Z5L9	LPNRITLLY	0.958678	0.578125	0.764505	0.770701	0.553936	1.20183	0.585	0.877301	0.251101	0.486891	0.577922	0.556098	0.245283	0.314869	0.361702	0.545455		0.0670141	0.0924813	0.0352516	-0.714592	1.20866	1.04388	-1.06601	1.77282	1.65102	0.29881	0.0113018
O00443	HFDLNLRQF	1.14876	0.976562	0.279863	1.52866	1.36443	1.18349	1.2725	1.84049	0.204846	0.516854	0.357143	0.697561	0.824528	0.609329	1.6117	0.814815		0.525092	0.897818	0.420697	-1.14698	1.20783	1.04358	-0.0272006	0.0241902	0.0234622	1.15381	0.116608
P61160	MPTQEVQEL	1.03306	0.539062	1.07167	0.675159	0.565598	0.880734	0.375	0.773006	0.211454	0.486891	0.662338	0.546341	0.211321	0.507289	0.31383	0.835017		-0.355361	0.501146	0.209237	-0.799405	1.20651	1.04279	-0.829653	1.25173	1.19301	0.0198499	0.00433458
A0A0A0MTB8	HPFLYDRETY	0.512397	0.625	0.703072	0.707006	0.606414	1.17431	0.45	0.668712	0.303965	0.224719	0.266234	0.595122	0.215094	0.279883	0.420213	0.282828		0.186705	0.260902	0.104083	-0.873942	1.20101	1.03782	-1.08842	1.47234	1.39053	0.13016	0.0113018
Q9Y6Y9	MPFSGGQDSF	1.59504	1.10156	1.25597	1.27389	1.23032	1.36697	0.81	1.05521	0.621145	0.913858	1.09091	0.985366	0.388679	0.915452	0.526596	1.33333		-0.22798	0.447882	0.183122	-0.533325	1.19597	1.03331	-0.724058	1.65224	1.55021	0.232955	0.0113018
Q9BQ70	FPHYGFPTY	3.49587	2.09375	2.45734	2.81847	3.63265	4.28899	2.48	3.31902	1.30396	2.4382	1.80519	1.6878	0.811321	1.11662	1.39362	2.67003		0.336605	0.866915	0.399385	-0.586647	1.19392	1.03179	-0.858734	1.76078	1.6433	0.299383	0.0113018
Q7L2H7	MPFTTVSEL	2.38017	1.64062	2.21843	2.0276	2.36735	3.14373	1.55833	2.13292	0.936858	1.83021	1.38312	1.59675	0.681761	1.06317	1.13121	1.69024		0.154667	0.330404	0.129039	-0.52454	1.19332	1.03172	-0.856285	1.9753	1.81737	0.441564	0.0148668
P60510	YETLTITQA	0.946281	0.796875	0.576792	0.977707	1.22449	1.87156	0.8775	0.892638	0.182819	0.580524	0.457792	0.512195	0.309434	0.501458	0.337766	0.616162		0.561352	1.19579	0.594456	-0.927893	1.19152	1.03044	-0.90192	1.15966	1.10632	0.0140236	0.00391457
E9PC62	NPISGLLEY	7.02893	5.00391	5.76451	5.65924	6.70554	9.02294	4.4175	5.41411	3.24449	4.7191	3.46104	4.90244	1.40943	2.69096	3.11968	4.63973		0.1239	0.249128	0.101586	-0.522726	1.18756	1.02701	-0.983912	2.2374	2.02253	0.638028	0.050806
P0C1Z6	LPSDVVTGYL	0.396694	0.429688	0.354949	0.318471	0.000535	0.321101	0.17	0.257669	0.148315	0.000535	0.173014	0.357632	0.090566	0.355559	0.210971	0.159067		-1.00115	0.98051	0.459702	-1.14223	1.18658	1.02656	-0.877842	0.812825	0.782706	0.126638	0.0113018
E7EQV9	SPLQFYVDY	2.10744	2.13281	2.80546	2.49045	2.55394	3.12844	1.905	2.26994	1.2511	2.13483	1.87662	1.86341	0.588679	0.857143	1.03191	1.80471		0.0477867	0.100008	0.0383231	-0.420321	1.17853	1.01903	-1.15497	3.15571	2.73192	1.46757	0.152561
H3BNB8	SFDTGFTSF	5.45868	2.11328	1.35154	2.65605	2.28571	2.72018	2.99	3.34049	0.279736	0.516854	0.941558	1.70732	3.33208	6.06706	8.90426	7.56566		-0.0306175	0.0207087	0.00891049	-1.74881	1.17406	1.01508	1.15965	2.43512	2.17822	4.05474	0.977738
Q7L2K0	FPGNPWPPY	1.70248	1.5625	1.41297	1.36306	2.08746	2	1.02	1.65644	0.669604	1.2809	1.06494	1.21951	0.298113	0.676385	0.744681	1.04377		0.163068	0.356432	0.136854	-0.512444	1.17167	1.01322	-1.12858	2.52945	2.25248	0.893216	0.103282
H7C0X7	FPVSDGSNYF	3.46281	2.5625	2.78157	2.84713	3.24198	3.8945	2.1075	2.90798	1.25991	2.64045	1.95779	2.33659	0.90566	1.49563	1.44415	2.79125		0.0603613	0.108069	0.0422937	-0.508057	1.16805	1.01013	-0.812293	1.90461	1.75702	0.411444	0.0127193
P38606	IPVIVTEQY	4.58678	3.71094	4.39249	3.96815	4.42566	5.76606	3.3175	3.60736	2.11454	3.72285	2.97078	3.68293	1.3717	2.21283	2.32447	3.20539		0.0391476	0.0803418	0.0290529	-0.415347	1.16433	1.00693	-0.87003	2.50699	2.23413	0.878622	0.0960842
H3BUI9	MPSPYYMEL	1.60331	1.00781	1.46758	1.6051	1.46356	1.9633	1.065	1.66871	0.568282	0.846442	0.636364	1.0439	0.275472	0.793003	0.590426	2.13468		0.116211	0.141515	0.0539608	-0.876919	1.16092	1.00404	-0.583293	0.763959	0.736172	0.219641	0.0113018
Q9Y2Q0	LPDPNLITF	4.04132	2.51562	3.78157	3.69427	4.13994	5.49541	2.87	4.21472	1.79736	3.13109	1.54545	2.97561	0.709434	1.56268	1.30851	2.82828		0.25278	0.571303	0.24171	-0.57049	1.15695	1.00059	-1.13065	2.24521	2.02795	0.670301	0.0534761
F5GY05	FPAGKVPAF	8.43388	6.44141	8.67235	8.00637	7.90379	11.922	5.83	7.44172	3.77093	6.7603	5.87662	6.4439	2.91509	4.25948	4.08511	6.05051		0.0688998	0.134847	0.0516029	-0.465519	1.15281	0.99749	-0.866203	2.19297	1.9887	0.632902	0.050582
P27694	LPETVYPVI	0.735537	0.828125	0.764505	0.853503	0.588921	1.11927	0.48	0.625767	0.171806	0.509363	0.448052	0.839024	0.25283	0.390671	0.425532	0.552189		-0.177186	0.250456	0.101847	-0.692874	1.15281	0.99749	-0.972703	1.60857	1.51248	0.234828	0.0113018
C9JY41	FPLQRSVSF	0.727273	0.695312	0.679181	0.751592	0.661808	0.761468	0.37	0.54908	0.314978	0.599251	0.422078	0.682927	0.196226	0.297376	0.25266	0.272727		-0.284701	0.601384	0.256196	-0.498853	1.15027	0.995472	-1.48552	3.12211	2.70787	1.48157	0.152561
Q8NBS9	TAAAALPAF	3.42975	2.49219	3.18089	3.30573	2.8863	4.10092	2.04	2.45399	1.14537	2.91386	2.20779	2.63415	0.996226	1.58601	1.67553	2.15488		-0.112062	0.212089	0.0854554	-0.479269	1.1463	0.992018	-0.952344	2.30297	2.07371	0.725755	0.0583129
C9JND6	LPIVSPLY	1.23967	0.929688	1.55631	1.25478	1.29446	1.85321	0.925	1.14724	0.638767	1.1236	0.571429	0.965854	0.350943	0.606414	0.542553	1.05724		0.0677497	0.104841	0.0404379	-0.593965	1.14152	0.987762	-0.961739	1.84856	1.71108	0.393918	0.0113018
P36551	IYPEVVHMF	3.42149	2.54688	2.87372	3.23567	4.85131	7	3.185	4.1411	1.15859	2.26217	1.83766	2.25366	0.849057	1.03207	1.3617	0.861953		0.667056	2.0323	1.18061	-0.685067	1.13906	0.986161	-1.55697	2.35065	2.1106	0.77072	0.0746635
Q6P2Q9	LPEDRALYY	0.483471	0.351562	0.651877	0.484076	0.580175	0.747706	0.4275	0.389571	0.174009	0.340824	0.190388	0.395122	0.15154	0.236152	0.337766	0.444444		0.122027	0.152685	0.0588558	-0.840965	1.13889	0.986161	-0.752531	1.01916	0.978787	0.0565978	0.00587496
Q9UKT9	LPTADIAQF	4.30579	3.125	4	3.86624	4.69388	7.6055	3.175	4.18405	1.54626	2.9588	2.18831	2.96585	1.31321	2.12828	1.95213	2.96296		0.361897	0.804922	0.369519	-0.663272	1.13289	0.980678	-0.872267	1.49301	1.409	0.179275	0.0113018
Q5VT06	HPSQTVELF	0.92562	0.8125	0.969283	1.08917	0.763848	1.41284	0.495	0.723926	0.422907	0.749064	0.720779	0.595122	0.362264	0.419825	0.521277	0.740741		-0.161024	0.248661	0.101586	-0.609786	1.12699	0.975301	-0.893228	1.65874	1.55518	0.281804	0.0113018
O95139	FPIPDLQKY	3.64463	2.61719	2.86689	2.96178	3.24198	4.1422	2.06	2.8681	1.24229	2.46067	1.75649	3.07805	0.822642	1.39067	1.64362	2.19192		0.0262251	0.0427615	0.0155118	-0.501986	1.12149	0.970317	-0.999141	2.24151	2.02544	0.698305	0.0583129
G3V5X4	FPAEGPDPEY	2.3843	2.03125	2.16724	2.39809	2.17493	2.57798	1.6675	1.85276	1.22467	2.00375	1.80844	2.13171	0.835849	1.14286	1.20213	1.64983		-0.118415	0.331617	0.129395	-0.325171	1.12001	0.969352	-0.894634	3.19599	2.76832	1.57138	0.152561
P67870	LPLLPNVSY	8.42562	4.80469	6.18771	6.28344	6.54519	8.43119	4.3075	6.26074	3.43172	5.54307	3.65909	5.40976	1.53774	3.1137	3.12766	5.53535		-0.00883094	0.0135789	0.006268	-0.51036	1.11888	0.968728	-0.948857	2.10048	1.91668	0.590654	0.0416203
Q587I9	SPAPVPVTY	6.26033	5.78906	6.76792	6.92675	6.85131	9.80275	4.81	6.2362	2.64978	5.51685	4.79545	5.59024	2.40943	3.94169	3.59043	5.47811		0.10566	0.211862	0.0854554	-0.472639	1.10241	0.952774	-0.739468	1.77728	1.65407	0.373551	0.0113018
O96020	DYLPPEMIEGR	0.578512	0.453125	0.464164	0.369427	0.408163	0.385321	0.295	0.220859	0.196227	0.35206	0.298701	0.341463	0.0181534	0.157434	0.143617	0.242424		-0.510509	0.845105	0.390315	-0.650268	1.09838	0.949258	-1.73166	2.56346	2.27885	1.00961	0.116608
Q14676	FPGPAGPSF	3.85124	3.30859	3.46758	3.7293	3.56851	4.81193	2.58	3.20552	1.50661	3.16854	2.68182	3.3561	1.16604	2.18076	2.00532	2.77778		-0.0192966	0.034989	0.0116186	-0.422354	1.09688	0.948268	-0.820417	2.2091	2.00074	0.694089	0.0583129
Q6PIU1	SPFYPGKTTY	2.53719	2.00781	2.54949	2.04459	2.74344	3.6055	1.795	2.39264	1.11233	2.12734	1.4513	1.9122	0.828302	1.34111	1.34309	1.6431		0.205287	0.500644	0.209237	-0.46889	1.09609	0.947991	-0.82591	1.98445	1.8239	0.52364	0.0176959
A0A0A0MRY0	LPFPDETHERY	1.90083	1.46875	1.69283	1.86943	1.66764	2.31193	1.2825	1.80982	0.726872	1.3221	1.30519	1.76585	0.613208	1.00292	0.861702	1.2963		0.0288565	0.0524356	0.0174772	-0.437089	1.09276	0.94517	-0.877097	2.25601	2.03471	0.736833	0.0625006
C9J2U0	LPADVQNYY	3.79339	2.75781	3.06485	3.17834	3.27697	4.95413	2.73	2.80368	1.31278	2.58427	2.32468	2.94634	0.935849	1.81924	1.27128	2.20875		0.10547	0.205901	0.0835431	-0.480823	1.09066	0.94358	-1.03702	2.35823	2.11755	0.821328	0.0827797
P24928	IYSYGFATI	1.96694	1.71875	1.71331	2.19108	2.70554	3.85321	2.395	2.8773	0.770925	1.61798	1.29221	1.55122	0.743396	1.33528	1.23404	1.9798		0.64039	2.33719	1.39972	-0.536663	1.08823	0.941662	-0.520163	1.05133	1.00735	0.0166304	0.00433458
J3QLK0	LPQPDVFPL	1.81818	0.96875	2.24573	2	1.8309	2.75229	1.245	1.82822	0.700441	1.17603	0.883117	1.56098	0.392453	0.868805	0.776596	1.71717		0.122598	0.172175	0.0659821	-0.702852	1.08631	0.940251	-0.905249	1.39765	1.32583	0.153893	0.0113018
E9PC90	YTQPGPGYR	0.789256	0.519531	0.433447	0.579618	0.752187	1.03211	0.5025	0.668712	0.171806	0.419476	0.246753	0.478049	0.458491	0.699708	0.385638	0.717172		0.34813	0.586612	0.250759	-0.819025	1.08017	0.934622	-0.0383095	0.040184	0.0383616	1.00078	0.116608
P08582	YPLQISPVSSY	3.66116	2.84375	2.63481	2.89809	2.99125	3.97248	2.015	2.98466	1.35022	2.47191	2.01623	2.87317	0.873585	1.40233	1.61968	2.57239		-0.00894612	0.0144389	0.00629895	-0.466574	1.07809	0.933056	-0.896184	2.11848	1.93041	0.639353	0.050806
Q9Y5K5	EAMRIGAEVY	0.363636	0.367188	0.334471	0.496815	0.349854	0.678899	0.225	0.257669	0.000535	0.284644	0.246753	0.154009	0.177358	0.233998	0.0172745	0.457912		-0.0475896	0.0343551	0.0116186	-1.18734	1.07568	0.931148	-0.817233	0.664831	0.641673	0.159935	0.0113018
E9PNR6	MPDVVVRSF	0.797521	0.546875	0.604096	0.710191	0.705539	0.944954	0.5625	0.592025	0.319383	0.475655	0.5	0.507317	0.216981	0.41691	0.337766	0.602694		0.0772986	0.121731	0.0463858	-0.560828	1.07228	0.928258	-0.755955	1.46758	1.38665	0.203495	0.0113018
Q8NF64	TAIRALETY	0.88843	0.578125	0.716724	0.671975	0.588921	0.894495	0.5875	0.723926	0.290749	0.614232	0.538961	0.6	0.241509	0.399417	0.31117	0.373737		-0.0308512	0.0493345	0.0172617	-0.482264	1.06328	0.91986	-1.10672	2.42386	2.16967	0.913917	0.103282
Q01082	YPLTSPPTSY	4.94215	3.54687	4.38908	4.82166	4.61224	6.68807	3.405	4.56442	2.20705	3.87266	3.55195	3.52195	1.2	2.58892	1.76064	2.91582		0.122607	0.272287	0.109998	-0.428271	1.06287	0.91986	-1.06408	2.65307	2.34692	1.1059	0.116608
O95271	MPVGPDAILRY	0.516529	0.453125	0.517065	0.566879	0.470845	0.71789	0.405	0.483129	0.254405	0.47191	0.366883	0.246341	0.141509	0.268222	0.211051	0.372857		0.0162533	0.0208272	0.00891049	-0.616416	1.05442	0.911915	-1.04736	1.77747	1.65407	0.415576	0.0127193
Q9UMZ2	ETLKHSGIGR	7.09091	5.58594	6.23891	6.63694	8.54227	12.6789	6.225	8.20859	2.96916	5.37828	4.21429	5.47317	1.78868	2.37901	2.63298	3.35354		0.480619	1.55973	0.850084	-0.502684	1.05363	0.91163	-1.3314	2.65881	2.34922	1.12019	0.116608
P11142	LPVSVFESV	2.20661	1.04688	1.51536	1.67516	1.94752	2.12844	1.195	1.52147	0.625551	1.15356	0.876623	1.69756	0.532075	0.804665	0.744681	1.24579		0.0759713	0.115848	0.0440243	-0.56585	1.04473	0.903558	-0.953644	1.7714	1.65085	0.413005	0.0127193
A0A087WYX8	FPYADGPHQF	1.8843	1.78906	1.7884	1.74841	2.06706	2.69266	1.5025	1.76687	0.806167	1.65169	1.24026	1.67805	0.630189	1.16035	1.03191	1.38384		0.155204	0.366861	0.139276	-0.423456	1.04455	0.903558	-0.777483	1.99891	1.83625	0.577445	0.0401002
S4R369	YPDALITNY	4.83884	4.03516	4.20819	4.82166	4.02332	5.86239	2.8175	3.88037	1.95595	3.82397	3.44805	4.23902	1.6283	2.62682	2.36436	3.50505		-0.110514	0.22385	0.0898452	-0.410842	1.04096	0.900473	-0.822414	2.17179	1.97331	0.713825	0.0583129
P42356	HTLEPLIPR	1.20661	0.820647	1.32651	1.0913	1.53741	2.11927	1.25	1.43149	0.559471	0.749064	0.632035	1.15772	0.383648	0.528404	0.590426	0.639731		0.511864	1.62643	0.885491	-0.52073	1.03536	0.895641	-1.0531	2.09351	1.91178	0.65945	0.0512542
Q13409	YPENIVPSF	7.14876	5.01562	5.25939	5.59873	7.00583	9.40826	4.37	6.62577	2.61454	4.84644	3.61039	5.16098	1.43396	2.19534	3.23404	4.18855		0.25165	0.581554	0.248843	-0.504173	1.03513	0.895641	-1.05875	2.17519	1.9744	0.721633	0.0583129
M0R2N5	YPENGVVQM	0.865014	0.776042	0.784983	0.997877	0.758017	1.08869	0.515	0.783231	0.301028	0.828964	0.595238	0.660163	0.308176	0.472303	0.5	0.731762		-0.122617	0.196833	0.0788698	-0.52142	1.03054	0.891553	-0.766844	1.54931	1.45908	0.279246	0.0113018
Q9Y4C8	DAADIRFVY	0.413223	0.214844	0.337884	0.312102	0.527697	0.577982	0.24	0.230061	0.201196	0.108797	0.127312	0.132467	0.185875	0.146674	0.1838	0.238701		0.302082	0.335075	0.129395	-1.16549	1.02686	0.888375	-0.759302	0.686858	0.663316	0.192701	0.0113018
I3L329	YPNGLQVNF	3.43802	2.48438	2.49829	3.03822	3.06706	4.04587	2.005	2.96933	1.18943	2.78652	2.05844	1.96098	0.94717	1.65015	1.67021	3.0101		0.0770175	0.125329	0.0478901	-0.519234	1.02519	0.887201	-0.654928	1.31758	1.25383	0.145407	0.0113018
A0A3B3IRQ9	DVKPENFLIGR	0.933884	0.765625	0.730375	0.853503	0.93586	1.79817	0.8725	1.19325	0.328194	0.625468	0.477273	0.643902	0.258491	0.3207	0.271277	0.434343		0.547782	1.38344	0.724735	-0.662187	1.02271	0.88522	-1.35363	1.98309	1.82306	0.585695	0.0401698
P17275	VELSQLRVA	0.628099	0.359375	0.539249	0.503185	0.291545	0.477064	0.22	0.0867699	0.292612	0.146262	0.196118	0.536252	0.0867925	0.145377	0.000535	0.000535		-0.916569	1.1742	0.58575	-0.793372	1.01962	0.882629	-3.12153	2.96574	2.58597	1.24118	0.117263
Q9NYV6	FPQDRVFML	0.904959	0.910156	0.853242	0.89172	1.23615	1.06881	0.7225	0.819018	0.389868	0.59176	0.493506	0.721951	0.215094	0.571429	0.534574	1.30303		0.111629	0.147059	0.0554807	-0.696317	1.0189	0.882412	-0.440071	0.61984	0.598596	0.233994	0.0113018
Q8IWC1	LPYNDYFEY	1.40083	1.44141	1.50853	1.55732	1.70262	2.32569	1.28	1.54294	0.755507	1.33708	1.16234	1.25854	0.358491	0.478134	0.630319	0.784512		0.213677	0.607053	0.256776	-0.388458	1.0179	0.88196	-1.39183	3.43284	2.95117	1.9297	0.283785
A6NIH7	ESLEWLASR	0.570248	0.605469	0.682594	0.621019	0.769679	1.27982	0.58	0.650307	0.200441	0.393258	0.36039	0.517073	0.132075	0.244898	0.356383	0.441077		0.403659	0.748577	0.336042	-0.752994	1.01702	0.88196	-1.07798	1.43358	1.35527	0.217688	0.0113018
P08575	LPLPSCLPAL	0.61157	0.257812	0.498294	0.783439	0.38484	0.743119	0.35	0.515337	0.215859	0.202247	0.305195	0.458537	0.0830189	0.214513	0.437429	0.424242		-0.109929	0.110405	0.0432362	-0.864053	1.01696	0.88196	-0.891952	1.04876	1.00518	0.0145022	0.00391457
Q9UNK0	LPVATDFEF	2.11157	1.14062	2.43686	1.88217	1.75802	2.6055	1.57	2.25153	0.903084	1.53558	0.974026	1.76098	0.466038	0.953353	0.941489	1.75421		0.112466	0.183774	0.0719715	-0.549339	1.01534	0.880841	-0.879602	1.64902	1.54745	0.352293	0.0113018
E7EUN9	YPVSSAFAF	4.52066	2.95312	3.65188	4.13376	4.41983	6.12844	3.235	3.73006	1.93833	3.53558	2.16234	3.2878	0.981132	1.82507	2	2.94276		0.198753	0.431605	0.176418	-0.482193	1.01392	0.879914	-0.977625	2.08651	1.90807	0.670233	0.0534761
A0A024RCR6	YPLDLEGGSEY	5.37603	4.19531	3.36177	3.80892	4.63265	5.47706	3.08	3.93558	2.22026	3.59176	2.99351	3.93171	1.05472	1.90379	2.03989	2.78451		0.0326542	0.0618436	0.0218671	-0.394423	1.01169	0.87818	-1.10509	2.84782	2.49345	1.3414	0.147313
Q5T6F2	LPADIQAQF	5.04545	3.48828	4.26962	4.29299	4.41691	6.1055	3.255	4.07669	2.10573	3.95506	3.21104	3.79024	1.5283	2.37026	2.19149	3.01684		0.0625668	0.128331	0.0478901	-0.388306	1.00686	0.873913	-0.908659	2.44904	2.18828	0.979378	0.116608
P40227	NAVNLAIKY	3.72727	2.93359	3.56314	3.6051	3.39067	4.69725	2.515	3.23313	1.7489	3.35206	2.53571	3.02439	1.11698	1.75802	1.86968	2.54545		0.000724357	0.00132411	0.00132411	-0.375356	1.00643	0.873913	-0.92369	2.57462	2.2886	1.09223	0.116608
Q8IWL3	TWTEVSYTF	0.322314	0.25	0.484642	0.407643	0.332362	0.449541	0.265	0.429448	0.185022	0.2397	0.175325	0.22439	0.000535	0.0752375	0.212766	0.249158		0.0115297	0.0110224	0.006268	-0.829024	0.98405	0.852282	-1.44564	1.61064	1.5141	0.354254	0.0113018
Q02878	FPAAPIPTL	5.62397	3.68359	4.8157	4.7707	6.03499	8.37615	4.645	5.47853	2.32599	3.56929	3.04545	4.75122	1.61698	2.76968	2.5133	3.80471		0.376896	1.09601	0.532223	-0.464597	0.983818	0.852282	-0.819685	1.79318	1.66606	0.475185	0.0176959
Q86UX7	DYIITGGGFLR	0.570248	0.476562	0.399317	0.512739	0.186589	0.5304	0.175519	0.143366	0.0990079	0.130391	0.266022	0.57508	0.000535	0.000535	0.130413	0.252163		-0.919171	1.03465	0.487849	-0.871733	0.983214	0.852281	-2.35217	2.17698	1.97562	0.717402	0.0583129
Q9UID3	SPVDLTYTY	3.29752	3.11719	2.73038	3.27389	3.32362	4.43119	1.85	2.43558	1.36564	2.43446	2.62987	2.63415	0.811321	1.18367	1.39894	2.25589		-0.0446632	0.0720559	0.0256873	-0.454308	0.982833	0.852281	-1.13627	2.45072	2.18929	1.00503	0.116608
Q5SY16	VPSGLIVDY	4.99587	4.19922	4.01024	4.56688	4.64723	6.90826	3.1175	4.50613	2.11674	3.88764	3.03896	4.02439	1.40566	2.22741	2.24202	3.49832		0.109914	0.212658	0.0854554	-0.443614	0.9756	0.845539	-0.922978	2.08967	1.90974	0.707127	0.0583129
O60336	RTLSDYNIQKEST	0.247934	0.34375	0.43686	0.477707	0.279883	0.431193	0.19	0.177914	0.15859	0.2397	0.272727	0.205366	0.162264	0.3207	0.239362	0.195286		-0.48128	0.583332	0.248926	-0.781327	0.973176	0.843605	-0.715006	0.889285	0.85525	0.0407609	0.00477093
Q9UNZ2	EYLEGNNFVHR	1.3843	1.05859	1.48805	1.35669	1.66472	2.43119	1.43	1.39877	0.482379	1.06367	0.931818	1.26341	0.341509	0.702624	0.638298	0.791246		0.389127	1.04884	0.498174	-0.49909	0.972066	0.842985	-1.09597	2.13338	1.94118	0.747664	0.0633564
P48556	TYLDIPLVIR	0.471074	0.34375	0.62116	0.56051	0.489796	0.862385	0.375	0.705521	0.114537	0.538459	0.169179	0.312195	0.112045	0.174927	0.191489	0.188552		0.285091	0.398355	0.158307	-0.815576	0.965598	0.837006	-1.58168	1.7143	1.60344	0.4379	0.0131419
F8VSI7	LPWVGKELY	1.90083	1.74219	1.9727	2.01911	2.44898	2.7156	1.52	1.96933	0.863436	1.59551	1.2987	2.02927	0.464151	1.17201	0.829787	0.922559		0.180757	0.44192	0.179829	-0.3998	0.960871	0.832768	-1.17194	2.80829	2.46126	1.36032	0.152561
E9PD91	FPESPSIEF	3.30579	2.54688	2.59727	2.27707	2.80466	3.44037	1.9425	2.41718	1.34581	2.24345	1.77597	2.68293	0.675472	1.1312	1.23404	2.23906		-0.0165415	0.0273305	0.0110432	-0.414515	0.957335	0.829721	-1.0227	2.41501	2.16287	0.999495	0.116608
Q7Z5R6	SPVSFIATY	3.86777	3.36719	3.76792	3.65605	3.95918	5.59633	2.485	3.15337	1.76211	3.15356	2.2987	3.52195	1.33962	2.00583	2.03191	3.05051		0.0517118	0.0863447	0.033128	-0.449279	0.954753	0.827626	-0.798539	1.76211	1.64413	0.476487	0.0176959
O43169	APWIESQDWAY	2.34298	2.10156	3.07509	2.72293	2.88921	3.83486	2.24	2.7362	1.64978	2.50936	1.51623	2.19512	0.379245	0.965015	0.901596	1.53872		0.191967	0.502414	0.209267	-0.380048	0.951316	0.824676	-1.43637	3.38323	2.91368	1.94783	0.283785
A0A087WZ85	QPINFSVSL	4.43388	3.85937	4.25939	4.49682	4.91837	7.25688	3.43	3.99693	2.04626	3.90637	2.74026	3.75122	1.24717	2.21283	1.90691	2.88889		0.201288	0.440068	0.179333	-0.454264	0.950164	0.824011	-1.04625	2.21813	2.00741	0.836316	0.083472
P49790	FPANNIVKF	2.33471	1.75	1.97611	1.79618	2.3965	3.53211	1.8275	2.01534	0.960352	1.57678	1.45779	1.77073	0.80566	1.13994	1.01862	1.34343		0.314594	0.844022	0.390267	-0.446494	0.949313	0.823646	-0.867076	1.90859	1.75999	0.589978	0.0416203
B7Z7Y1	MPVHAAVQM	1.76653	1.24805	1.56826	1.69108	1.3965	1.97018	1.06375	1.36503	0.732379	1.11236	1.21753	1.08293	0.44717	1.3484	0.775266	2.24916		-0.114442	0.148714	0.0559039	-0.597926	0.943792	0.81861	-0.380336	0.571248	0.55305	0.221154	0.0113018
Q9H497	IYAPKLQEF	0.371901	0.34375	0.361775	0.643312	0.472303	0.559633	0.22	0.343558	0.189427	0.269663	0.142857	0.393369	0.0797581	0.151603	0.223404	0.262626		-0.109024	0.110599	0.0432362	-0.789799	0.942525	0.817828	-1.26219	1.45129	1.37079	0.279834	0.0113018
E9PGM1	FPAGIYDTKY	1.36364	1.53516	1.72014	1.76115	1.81924	2.21101	1.3325	1.46626	0.711454	1.23221	1.22403	1.66829	0.64717	0.845481	0.87234	1.367		0.0981027	0.199318	0.0799205	-0.399765	0.940831	0.816619	-0.773627	1.91769	1.76805	0.605119	0.0416203
Q9Y5X2	HPILNDPIY	14.1983	11.1562	13.1536	13.6815	15.8892	22.4862	11.98	14.454	6.21145	12.1648	9.70779	11.5512	4.79245	7.44606	6.53723	8.74747		0.312439	0.943977	0.445612	-0.396981	0.937478	0.81375	-0.923116	2.26987	2.04717	0.892259	0.103282
Q9NR45	EYLKLGYVSR	0.256198	0.351562	0.614334	0.585987	0.431487	0.908257	0.29	0.398773	0.14978	0.292135	0.201299	0.273171	0.10566	0.169096	0.0806217	0.262626		0.165965	0.164348	0.0627754	-0.980436	0.934606	0.811954	-1.54877	1.37277	1.30394	0.235225	0.0113018
Q9HC77	MPIITPAY	4.08264	3.22656	3.33788	3.75796	4.40233	4.98165	2.98	3.60123	1.81498	2.86891	2.77922	3.02439	1.04528	1.95335	1.58511	4.14141		0.148357	0.287818	0.110947	-0.457904	0.934468	0.811954	-0.723322	1.53124	1.4428	0.333585	0.0113018
P49327	KADGVPVYL	4.22314	2.26562	1.15358	6.7707	3.09621	2.55963	5.21	6.31902	0.647577	1.85019	1.6039	2.7122	5.66038	7.1137	8.37766	8.53872		0.253763	0.258881	0.104083	-1.08083	0.934233	0.811954	1.04262	2.32801	2.09174	3.71356	0.937585
P28072	YPADFNIQY	2.77273	1.98828	2.08874	2.36943	2.42274	3.0367	1.75	2.31288	1.29736	2.21348	1.81818	1.9122	0.633962	0.997085	1.2766	1.7138		0.046676	0.0960993	0.0368017	-0.348405	0.931577	0.809779	-0.996293	2.76949	2.43364	1.3545	0.152561
P50991	NYVTPVNR	0.454545	0.5	0.320819	0.382166	0.240594	0.266055	0.185	0.294479	0.0749344	0.194757	0.000535	0.583648	0.178216	0.122449	0.225408	0.000535		-0.749188	0.728128	0.327073	-0.95694	0.930876	0.80956	-1.65423	1.5118	1.42558	0.300395	0.0113018
Q15477	MPRDDIFVY	1.80992	1.23438	1.6041	1.55096	1.85714	2.34404	0.995	1.45399	0.720264	1.10861	1.1461	1.29756	0.445283	0.842566	0.577128	1.60606		0.101275	0.153552	0.0591183	-0.53702	0.928877	0.808041	-0.836749	1.47549	1.39303	0.301853	0.0113018
P18583	AELQRLVAA	0.92562	0.570312	0.716724	0.515924	0.822157	1.18349	0.74	0.944785	0.317181	0.501873	0.467532	0.62439	0.207547	0.326531	0.207447	0.363636		0.435638	1.14859	0.569445	-0.51384	0.924857	0.804501	-1.30389	2.2709	2.04759	0.915019	0.103282
Q9Y6A9	FPFLSGDNQHY	0.595041	0.359375	0.587031	0.490446	0.396501	0.568807	0.23	0.288344	0.162996	0.397004	0.279221	0.487805	0.184906	0.297376	0.303191	0.181818		-0.453671	0.65997	0.286257	-0.614629	0.920046	0.80017	-1.0708	1.59111	1.49638	0.389274	0.0113018
G3V470	FYDERIVVV	0.950413	0.558594	0.242321	1.25159	1.83673	1.6422	3.3625	4.45092	0.768722	1.77528	1.31494	3.03902	1.2283	1.95918	2.31117	2.06397		1.91091	2.4596	1.48253	1.1998	0.919054	0.799657	1.33252	1.1339	1.08343	0.106824	0.0113018
Q9Y255	QAITLVTQY	4.54545	3.49609	4.10922	3.94586	4.22449	5.29358	2.54	3.42331	2.12555	3.78277	3.12662	3.61951	1.36038	2.22449	2.14362	2.72054		-0.0562239	0.112321	0.0432362	-0.347112	0.916924	0.798005	-0.929902	2.58625	2.29671	1.1961	0.116608
M0QXM4	MPLEEGDTF	2.80992	2.12109	2.71672	2.73885	2.44315	3.20642	1.695	2.49693	1.12115	2.12734	1.91883	2.18537	0.677358	1.45481	1.24202	3.18855		-0.0777712	0.112445	0.0432362	-0.498379	0.91184	0.7934	-0.662351	1.24133	1.18344	0.170622	0.0113018
A0A1W2PNV9	EPWPGQYQF	1.20661	0.75	0.791809	0.863057	1.23032	1.29358	0.635	0.957055	0.484581	0.707865	0.568182	0.770732	0.162264	0.291545	0.417553	0.703704		0.188638	0.339764	0.129952	-0.512676	0.905717	0.787927	-1.19718	2.08635	1.90807	0.773697	0.0746635
Q99627	GRLVYLVENPGGYV	1.68595	1.17969	1.2901	1.07006	1.42857	0.981651	0.715	0.895706	0.665198	1.1161	1.05195	1.09268	0.441509	0.862974	0.648936	1.20539		-0.378124	0.818581	0.373646	-0.412617	0.905413	0.787927	-0.726273	1.67536	1.57102	0.456081	0.0148668
P14324	APIQVFSTY	3.16116	2.48047	3.14676	3.11146	3.27988	4.36697	2.3475	3.06748	1.5022	2.55805	2.38636	2.8878	1.01887	1.41399	1.53191	2.13131		0.134415	0.325483	0.127681	-0.35031	0.900597	0.783587	-0.964987	2.60064	2.30323	1.22753	0.117263
E9PGM1	FPLSESQTL	2.62397	2.08984	2.43345	2.36943	2.49563	3.58257	2.035	2.28834	1.02423	2.30712	1.78896	2.21951	0.856604	1.3586	1.31915	1.73064		0.128266	0.283489	0.110947	-0.374715	0.894314	0.777781	-0.854027	2.15536	1.96168	0.838763	0.083472
Q8IY37	LPLEEHYRF	4.70248	3.28516	3.95563	4.72293	4.87464	7.27982	3.8025	5.28834	2.337	3.85768	2.92532	3.53171	1.56226	2.1691	2.52128	3.14815		0.350218	1.06115	0.506594	-0.397592	0.890463	0.774405	-0.826072	1.94861	1.79458	0.672906	0.0534761
Q9BUN5	HPTSVISGY	3.06198	2.43359	3.02048	3.03822	2.95918	4.25688	2.3075	2.56135	1.34141	2.57678	2.43831	2.61463	0.950943	1.72303	1.37234	2.02357		0.0647809	0.127522	0.0478901	-0.365064	0.886916	0.771333	-0.928685	2.37311	2.12925	1.03453	0.116608
P08670	YPADKISILTTY	2.27273	1.54688	1.72696	2.05732	2.32653	3.2844	1.445	1.6135	0.77533	1.7603	1.36364	1.38537	0.686792	0.932945	1.04255	1.67003		0.1892	0.325069	0.127681	-0.524935	0.882498	0.767743	-0.811596	1.39527	1.32387	0.283417	0.0113018
Q9NVH1	DYNLIVIER	0.871901	0.542969	0.52901	0.61465	1.10787	1.47248	0.72	0.904908	0.215859	0.370787	0.38961	0.609756	0.184906	0.188778	0.210106	0.387205		0.716879	1.77276	0.988016	-0.689911	0.882378	0.767743	-1.39778	1.69038	1.58329	0.487237	0.0176959
Q14213	TPIQDNVDQTY	2.57851	2.34375	2.21843	2.92994	2.69971	3.83486	2.155	2.88344	1.17181	2.76404	1.79221	2.03902	0.988679	1.66764	1.37766	1.72391		0.20061	0.503546	0.209267	-0.374709	0.880952	0.76679	-0.806543	2.01393	1.84968	0.734671	0.0625006
P42892	FPFLPGGPPEY	2.99174	1.11328	10.256	5.50637	4.76968	6.48624	4.155	7.42945	2.19824	3.6367	2.71429	1.84878	0.513208	1.90087	1.15426	3.2862		0.201186	0.205178	0.0833803	-0.934093	0.877934	0.764245	-1.53527	1.34079	1.27535	0.252082	0.0113018
P02545	EFWERSRQR	2.49587	2.13281	2.21843	1.70064	2.13994	3	1.6	2.0184	1.0837	1.70787	1.36364	2.33171	0.573585	1.31778	0.898936	1.46801		0.0351143	0.0590742	0.02069	-0.398013	0.875276	0.76206	-1.00526	2.28711	2.06198	0.971145	0.116608
P12270	YMFVDENTF	4.19008	3.53125	3.17406	3.5414	3.46356	5.58716	2.22	3.07362	2.09251	3.22097	2.30519	3.27805	0.924528	1.31778	1.76064	1.83165		-0.0092697	0.0143757	0.00629895	-0.405855	0.872055	0.75931	-1.30704	2.75227	2.42254	1.40204	0.152561
A0A0A6YYG7	EYPNLVTIYR	0.322314	0.21875	0.368601	0.33121	0.367347	0.454128	0.2425	0.343558	0.0544587	0.243446	0.172797	0.203424	0.0336185	0.15737	0.1433	0.272727		0.181812	0.188883	0.0740048	-0.880269	0.871371	0.759098	-1.03155	1.01142	0.972242	0.0698865	0.00639077
H3BQQ2	HTKAVNVVRF	0.586777	0.378906	0.412969	0.707006	0.693878	0.990826	0.435	0.588957	0.232636	0.397004	0.250197	0.42439	0.160377	0.346939	0.242021	0.252525		0.377076	0.643371	0.276787	-0.677308	0.86753	0.755727	-1.05782	1.34124	1.27538	0.261971	0.0113018
A0A2R8Y7G1	VPIHDIAAVSY	3.35537	2.46875	2.78498	3.45223	2.55394	4.40367	2.515	2.92025	1.37445	2.89888	2.27922	2.78049	0.883019	1.66764	1.43085	1.82492		0.0391186	0.0702636	0.0250716	-0.369971	0.863217	0.751885	-1.05467	2.5428	2.26376	1.21407	0.117263
H0YEU6	KPAPLTPAY	2.33058	2.13281	2.83959	2.63694	2.6414	4.08257	2.115	2.78528	1.08811	2.38202	1.74026	2.29268	1.02642	1.54519	1.2766	1.9798		0.22583	0.531011	0.221163	-0.405754	0.861611	0.750749	-0.770234	1.7242	1.6124	0.526953	0.0181503
Q9Y255	FPDKGYSF	4.00826	3.11328	3.76451	3.46815	3.1895	4.55505	2.4225	2.98466	1.75771	3.5206	2.76623	3.34634	1.46604	2.4344	2.17021	2.9798		-0.126223	0.27168	0.109998	-0.333594	0.855252	0.74517	-0.665412	1.84753	1.71055	0.626085	0.0473912
D6RBW1	YPQPPSQSY	2.01653	1.65234	1.98976	1.92357	2.30904	3.16972	1.715	1.99387	0.951542	1.50562	1.42857	1.88293	0.637736	1.13703	1.14096	1.57912		0.277076	0.7277	0.327073	-0.394381	0.855094	0.74517	-0.754346	1.73124	1.6185	0.538256	0.0247332
Q9H8H0	IFNQTGIEA	0.446281	0.179687	0.296228	0.43949	0.460641	0.311927	0.86	0.96319	0.23348	0.659176	0.545455	1.07317	0.471698	0.682216	0.882979	0.619529		0.930761	0.937921	0.441637	0.883029	0.853494	0.744038	0.964089	0.999869	0.961882	0.0727201	0.00639077
O00762	MPLGARILF	0.657025	0.498164	0.443686	0.649682	0.702624	0.922018	0.475	0.509202	0.290749	0.460674	0.451867	0.359131	0.186792	0.276968	0.305851	0.346801		0.214412	0.371427	0.141996	-0.525216	0.852967	0.743979	-1.01013	1.65813	1.55518	0.49142	0.0176959
P43686	YPAPYLDEY	2.09504	1.98437	1.4744	2.12102	2.3207	2.81193	1.4125	2.19325	1.08811	1.78652	1.26257	1.76585	0.581132	0.877551	0.898936	1.49158		0.187229	0.435255	0.178297	-0.378678	0.844784	0.736262	-0.995577	2.3157	2.08441	1.02856	0.116608
P08238	EYLQIPPVSR	0.950413	0.824219	1.02048	0.984076	1.16327	2.1422	0.8125	1.08589	0.370044	0.734082	0.62987	0.707317	0.381132	0.48105	0.441489	0.602694		0.461506	0.915785	0.429845	-0.630418	0.842363	0.734308	-0.987252	1.31847	1.25388	0.263684	0.0113018
E9PC62	YVFDGTNPPY	1.10744	0.757812	0.887372	0.961783	1.04373	1.68807	0.825	0.840491	0.427313	0.531835	0.558442	0.965854	0.256604	0.472303	0.404255	0.895623		0.243485	0.392417	0.156145	-0.58079	0.840753	0.733164	-0.872515	1.27798	1.21718	0.239587	0.0113018
Q8NBX0	QPILYSYSF	1.47107	1.03906	1.16041	1.44586	1.62682	1.54128	1.015	1.2638	0.726872	0.861423	0.818182	1.42439	0.237736	0.44898	0.478723	1.07071		0.0903073	0.156637	0.060627	-0.41746	0.838786	0.731663	-1.19412	2.40789	2.1576	1.11977	0.116608
A0A1W2PNP0	FPYPTQAEL	2.63223	1.65625	2.12628	2.2293	1.99708	2.56881	1.765	2.08589	1.01542	2.13109	1.62987	2.07317	0.686792	1.14869	1.34574	1.72391		-0.0384405	0.0716873	0.0256873	-0.335701	0.83755	0.730893	-0.817418	2.19714	1.99229	0.931938	0.103282
Q9Y520	ETQLPVSFR	0.867769	0.714844	0.730375	0.974522	1.16035	1.73394	0.7225	1.07362	0.319383	0.632959	0.607143	0.668293	0.246286	0.317784	0.279255	0.47138		0.51272	1.21118	0.605472	-0.56139	0.8335	0.727332	-1.32225	1.89554	1.74999	0.687093	0.0583129
Q9Y5K5	KPWSGISVY	2.93802	2.21484	2.55973	3	3.00292	3.81193	2.08	2.59202	1.17181	2.58801	2.09091	2.49756	0.809434	1.4898	1.2633	1.93266		0.100678	0.205823	0.0835431	-0.359754	0.83306	0.727332	-0.963066	2.34822	2.1088	1.06917	0.116608
P07437	LPFSSMPTAY	6.95868	5.77344	5.50853	6.39066	7.49854	9.59327	4.84	6.92025	3.08223	5.53558	4.3658	5.91545	1.76855	3.06706	3.01596	5.20539		0.228181	0.55697	0.236465	-0.382179	0.832094	0.726975	-0.915675	2.09898	1.91573	0.852023	0.083472
Q9NY61	RSAEVTLEV	1.02066	0.671875	0.952218	1.03822	1.1516	1.77523	0.735	1.02761	0.356645	0.689139	0.607143	0.829268	0.281132	0.35277	0.425532	0.757576		0.348546	0.65902	0.286166	-0.569254	0.831776	0.726975	-1.0193	1.49495	1.4105	0.388666	0.0113018
A6NG75	EMFTPILGR	0.628099	0.460938	0.518771	0.382166	0.501458	0.513761	0.245	0.392638	0.105727	0.756143	0.0783724	0.169991	0.132075	0.215743	0.165524	0.000535		-0.267787	0.245962	0.0999065	-0.841887	0.826423	0.722234	-1.95325	1.73892	1.62428	0.512096	0.0176959
A0A2R8Y7Z0	FPFGGVGSSGMGAY	1.39669	1.05859	0.996587	1.16242	1.35277	1.65596	0.79	1.30982	0.614537	0.932584	0.857143	1.14634	0.286792	0.48688	0.593085	0.632997		0.146803	0.310157	0.123858	-0.378045	0.82611	0.722234	-1.20629	2.65759	2.34922	1.36928	0.152561
A0A087WYN9	YYQNYFEKL	1.1405	0.996094	0.866894	1.13694	1.49854	1.76606	0.98	1.2454	0.409692	0.947566	0.737013	0.878049	0.369811	0.475219	0.656915	1.09428		0.407026	0.999834	0.469373	-0.47819	0.825056	0.721642	-0.673366	1.19662	1.14122	0.200543	0.0113018
Q5JRY4	QPGTFEFEY	0.38843	0.492187	0.40273	0.515924	0.565598	0.495413	0.345	0.411043	0.000535	0.160729	0.233766	0.666038	0.258166	0.166765	0.260638	0.30303		0.0141882	0.0120326	0.006268	-0.761895	0.816899	0.713945	-0.863955	0.871178	0.837928	0.0526268	0.00587496
H0YND7	TYTDRVFFL	1.54545	1.02344	0.631399	1.13057	2.40233	3.40826	1.9175	2.37117	0.433921	0.580524	0.525974	1.06829	0.30566	0.54519	0.598404	0.989899		1.22152	3.73182	2.46773	-0.731318	0.813632	0.71114	-0.828275	0.921763	0.885361	0.0535937	0.00587496
P52292	HPIQTQAQY	2.54545	2.03906	2.71331	2.40127	2.87755	3.63761	1.98	2.41104	1.05286	2.45693	1.88312	2.20976	0.766038	1.2449	1.10638	1.53535		0.169227	0.397215	0.157799	-0.351346	0.810647	0.709013	-1.05979	2.54715	2.26672	1.27686	0.117263
A0A0C4DH49	IPVNSIPTY	5.07438	4.42188	4.77816	5.10191	4.55394	7.44954	3.93	4.3865	2.2511	4.04494	4.01948	4.80976	1.75849	2.38484	2.15957	3.64983		0.0686042	0.128918	0.0478901	-0.357333	0.810585	0.709013	-0.96113	2.30185	2.07366	1.05093	0.116608
P20036	DLWLEREVF	0.479339	0.328663	0.259386	0.267516	0.215743	0.495413	0.300368	0.417178	0.171806	0.209738	0.177098	0.243902	0.0918062	0.134111	0.115374	0.0522948		0.0979696	0.0988134	0.0383231	-0.734082	0.800671	0.699558	-1.76198	1.70521	1.59529	0.576782	0.0401002
O15371	MPDDLLTTL	3.32231	1.32031	4.52901	3.55414	9.19825	11.1606	6.115	9.46933	1.53965	2.15356	1.67208	1.65366	0.518868	1.9242	0.944149	3.76768		1.49796	4.48218	3.01796	-0.858428	0.795819	0.695164	-0.830752	0.77083	0.742656	0.0121956	0.00391457
P49754	LPLDTVTFY	3.28512	1.625	3.11945	2.5828	3.36735	4.75688	2.2775	3.27301	1.21145	2.3633	1.44805	2.46829	0.628302	1.207	1.16223	2.28283		0.365764	0.774904	0.351113	-0.5025	0.7947	0.694504	-1.00704	1.61816	1.52116	0.506148	0.0176959
Q9UKF6	YPAQITPKM	1.04545	0.773438	1.19795	1.11624	0.992711	1.63303	0.79	1.00153	0.465859	0.786517	0.803571	0.963415	0.356604	0.747813	0.49734	0.942761		0.0959364	0.147812	0.0557844	-0.452976	0.791709	0.691971	-0.699827	1.27027	1.20988	0.269507	0.0113018
A0A2R8YDT1	MIFQDPTAM	1.06612	0.945312	0.90785	1.20064	1.11662	2.02294	0.8275	1.06442	0.387665	0.842697	0.616883	0.985366	0.379245	0.451895	0.683511	0.309764		0.288366	0.504232	0.209267	-0.540482	0.790981	0.6917	-1.17518	1.70353	1.59407	0.575062	0.0401002
M0QZ21	LPSDVVTGY	7.26033	5.53125	6.23208	6.92038	6.47522	9.37615	4.97	5.78834	3.38106	6.26217	4.79545	6.27805	2.37736	3.41983	3.43351	4.73401		0.0365493	0.0687593	0.0244944	-0.324607	0.789706	0.690882	-0.893619	2.3408	2.10265	1.10845	0.116608
Q8IZL8	EAFSPVYKY	0.991736	0.539062	0.737201	0.77707	0.752187	0.623853	0.755	0.613497	0.378855	0.501873	0.772727	0.673171	0.215094	0.466472	0.526596	0.525253		-0.149912	0.25906	0.104083	-0.388236	0.779425	0.681057	-0.812858	1.73132	1.6185	0.611312	0.0416203
Q13901	YPYPYPHTLY	0.495868	0.523438	0.300341	0.522293	0.51895	0.568807	0.275	0.515337	0.114537	0.449438	0.409091	0.214634	0.148021	0.0834771	0.351064	0.296296		0.0280445	0.0283538	0.0110432	-0.633054	0.778744	0.680832	-1.06752	1.30288	1.2408	0.302481	0.0113018
E9PHH8	FPLDGVVRM	0.838843	0.714844	0.740614	0.780255	0.830904	0.944954	0.6475	0.604294	0.235683	0.655431	0.594156	0.687805	0.209434	0.606414	0.449468	0.969697		-0.0221784	0.0266002	0.0110432	-0.500641	0.777025	0.679569	-0.460095	0.707375	0.68268	0.0355931	0.00477093
Q9HB71	NPASPLPSF	8.36364	6.28906	7.83959	8.06369	7.41691	11.2706	5.84	6.51227	3.62335	7.41573	5.75974	7.25366	2.98868	4.9242	4.30053	5.89899		0.0226654	0.0384807	0.0134003	-0.345269	0.776202	0.679201	-0.754477	1.83233	1.69932	0.687747	0.0583129
B4DVL7	ETNVFFYPR	0.446978	0.443498	0.170648	0.23837	0.221574	0.458554	0.130278	0.242331	0.168823	0.205993	0.282835	0.0104642	0.103774	0.0752544	0.000535	0.0309959		-0.303806	0.237497	0.0943411	-0.959785	0.774313	0.677767	-2.62566	1.83978	1.70478	0.542299	0.0263959
P00505	EYVDVVFANR	0.421488	0.40625	0.510733	0.480892	0.402332	0.766055	0.355	0.41411	0.216438	0.139883	0.301948	0.507317	0.15283	0.332362	0.158117	0.259259		0.0907616	0.0987119	0.0383231	-0.642378	0.773412	0.67732	-1.01133	1.21298	1.15592	0.247938	0.0113018
Q9NPJ6	FPSNLVTEM	3.58678	2.72461	3.01877	3.05732	3.38776	4.44725	2.28	3.02301	1.52423	2.74719	2.17208	3.19756	0.987736	1.81195	1.63032	2.75084		0.0848636	0.156471	0.060627	-0.361619	0.77267	0.677031	-0.786656	1.80256	1.67299	0.667783	0.0534761
H7C0E5	NYDEALRLL	0.892562	0.75	0.238908	0.515924	0.303207	0.440367	0.565	0.521472	0.207048	0.374532	0.38961	0.35122	0.864151	0.997085	1.73936	0.922559		-0.389586	0.339854	0.129952	-0.858297	0.770353	0.675369	0.915863	1.89775	1.75119	3.13415	0.695383
Q6ZS81	FPSIYDVKY	2.76446	2.46875	1.97952	2.78344	3.21866	3.63303	1.845	2.69325	1.34802	2.10861	2.02922	2.38537	0.903774	1.05248	1.23138	2.03704		0.188312	0.445661	0.18157	-0.344789	0.769986	0.675369	-0.936036	2.22859	2.0155	1.03028	0.116608
Q9UEE5	LPMGVVVDY	4.13223	3.17383	3.53584	3.50637	4.25364	5.79587	2.73	3.84509	1.91189	3.22285	2.73864	3.29268	1.02075	1.41983	1.77261	2.74074		0.212444	0.497487	0.209075	-0.361756	0.76965	0.675369	-1.04498	2.32465	2.0908	1.11622	0.116608
O75534	EYLSYVENR	0.421488	0.578125	0.525597	0.490446	0.676385	0.642202	0.445	0.453988	0.207048	0.546816	0.272727	0.419512	0.113208	0.186589	0.207447	0.181818		0.137733	0.210127	0.0849458	-0.479078	0.767764	0.673935	-1.54854	2.32616	2.0908	1.13743	0.116608
A0A1W2PQ13	QPLLIIGKGAAY	0.842975	0.671875	0.894198	0.961783	0.699708	1.26606	0.65	0.533742	0.405286	0.479401	0.798701	0.780488	0.207547	0.51895	0.414894	0.478114		-0.0979791	0.136216	0.051765	-0.452175	0.763121	0.669743	-1.05755	1.82364	1.6921	0.697659	0.0583129
P22415	IYQYIQSRF	0.355372	0.421875	0.464164	0.235669	0.530612	0.66055	0.235	0.242469	0.190876	0.179775	0.220779	0.269833	0.124528	0.151603	0.257455	0.175084		0.175918	0.179394	0.069001	-0.77822	0.762404	0.669476	-1.05956	1.0232	0.982027	0.139892	0.0113018
Q16531	FPLCRTPQF	0.446281	0.320312	0.409556	0.484076	0.51312	0.495413	0.315	0.368098	0.14978	0.314607	0.350649	0.321951	0.101887	0.279883	0.108294	0.262626		0.0270347	0.0301992	0.0110432	-0.546164	0.756982	0.664505	-1.14125	1.57307	1.48014	0.514831	0.0176959
A0A0C4DFL7	QPWNGQYSL	1.84711	1.25	1.52901	1.53185	1.41108	2.02294	1.18	1.39877	0.647577	1.4382	1.02597	1.65366	0.449057	0.845481	0.56383	1.19865		-0.0344196	0.0534881	0.0178765	-0.369853	0.752719	0.660692	-1.01033	2.15843	1.96395	0.98834	0.116608
H7C124	VPVDVVVNM	2.61983	1.94531	2.53925	2.74204	2.69679	4.13303	2.0925	2.4816	1.35242	2.2397	2.10065	2.03902	0.926415	1.34985	1.36436	1.91246		0.211856	0.49949	0.209237	-0.348798	0.743618	0.65204	-0.826311	1.89682	1.75076	0.77307	0.0746635
P14316	VYAVIPAEKF	0.294215	0.257812	0.191126	0.261146	0.314869	0.477064	0.3	0.288344	0.105727	0.15419	0.000535	0.22439	0.130572	0.146128	0.426246	0.141414		0.458766	0.45645	0.189006	-1.0506	0.739516	0.648591	-0.250262	0.163223	0.158468	0.445168	0.0148668
O95551	AYMPHTFFI	2.04132	1.41016	1.4744	1.44586	2.36735	4.22477	1.9625	2.57669	0.69163	1.31461	1.02922	1.2878	0.420755	0.54519	0.619681	0.579125		0.804863	2.23787	1.32521	-0.559567	0.739271	0.648591	-1.55749	1.914	1.76488	0.79178	0.0746635
Q7KZ85	MPMGPDQKY	1.60606	0.971354	1.45848	1.42463	0.971817	1.6055	0.716667	0.957055	0.568282	0.754057	1.10173	0.813008	0.393278	0.880466	0.595745	2.70258		-0.361221	0.339052	0.129952	-0.754345	0.738341	0.648323	-0.25619	0.233632	0.227035	0.38296	0.0113018
P63220	IWDVSVNSV	1.63636	0.789062	0.245734	1.8758	0.725948	0.477064	1.05	1.24233	0.321586	0.775281	0.607143	1.0439	0.649057	1.18076	1.32447	1.41751		-0.379467	0.370396	0.141779	-0.726565	0.737884	0.648323	0.00785841	0.00664001	0.00664001	0.751221	0.0633829
K7EJ66	SPIDVVEKY	3.31405	2.53125	3.16724	3.07006	3.27988	4.63303	2.4125	2.84049	1.48899	2.83895	2.52922	2.82927	1.18491	1.82507	1.71277	2.19529		0.123876	0.270486	0.109936	-0.318894	0.737661	0.648323	-0.804497	2.03149	1.86511	0.892441	0.103282
Q6ZN30	YPLEAVRM	0.628099	0.46875	0.65529	0.582803	0.568513	0.954128	0.6225	0.705521	0.292952	0.494382	0.386364	0.585366	0.264151	0.271137	0.316489	0.276094		0.287911	0.63413	0.271434	-0.408579	0.732937	0.644466	-1.04978	1.94834	1.79458	0.838305	0.083472
Q4G148	MPVPTTPEF	1.65289	1.35352	1.43174	1.50318	1.65015	2.37156	1.24125	1.56595	0.71696	1.41573	1.11364	1.3122	0.496226	0.857143	0.87234	1.5101		0.200868	0.413682	0.167266	-0.382221	0.732911	0.644466	-0.669365	1.36348	1.29551	0.376538	0.0113018
A2VDJ0	EPWPENATLY	3.20661	2.44531	2.06826	2.63694	2.76968	3.87156	1.78	2.64417	1.5022	2.46442	1.68831	2.38049	0.558491	1.1895	1.46809	1.96633		0.0954333	0.16922	0.0656075	-0.366178	0.731485	0.643856	-0.998929	2.10264	1.91829	0.960664	0.116608
C9J7E8	WPIDDHFTY	5.42975	5.17969	4.68259	5.26433	7.44898	8.61927	4.585	7.41104	2.78194	5.34457	4.05519	4.28293	1.27736	1.4723	2.43085	3.10774		0.44915	1.63668	0.888442	-0.320215	0.731411	0.643856	-1.31044	3.01393	2.62267	1.8256	0.225719
Q9NUG6	MPIPGGNQRF	0.640496	0.644531	0.665529	0.707006	0.542274	0.802752	0.4325	0.444785	0.328194	0.550562	0.529221	0.595122	0.264151	0.51312	0.279255	0.670034		-0.258042	0.428833	0.176418	-0.40787	0.726251	0.639141	-0.622204	1.16028	1.10653	0.248099	0.0113018
F5H2X7	FPNAIEHTL	4.97521	3.44141	3.82935	4.50637	4.40816	6.77064	3.425	4.22699	1.95374	3.79775	3.33117	4.0878	1.46038	2.43732	2.17553	3.06397		0.168732	0.355525	0.136854	-0.347055	0.713299	0.626634	-0.874538	1.93241	1.78123	0.833366	0.083472
P35579	LPHQPLATY	5.04545	4.06641	4.42662	4.72611	4.5656	7.26147	3.755	4.46319	2.64097	4.69288	3.25	4.1561	1.7	2.72303	2.53989	3.21212		0.134211	0.298167	0.116832	-0.309318	0.708667	0.622445	-0.844014	2.11663	1.92948	0.997308	0.116608
C9JQQ5	MTNTPVVVR	0.231405	0.15625	0.232082	0.254777	0.460641	0.477064	0.2	0.276074	0.000535	0.202247	0.136365	0.0278002	0.000535	0.169096	0.000535	0.363636		0.693004	0.590527	0.252303	-1.25291	0.708019	0.62224	-0.712175	0.392285	0.383095	0.155442	0.0113018
G3V4A5	MPIGPDVSL	4.20248	2.98242	3.83788	3.59395	3.76093	5.22248	2.54625	3.43712	1.97357	3.09925	2.68831	3.51707	1.28679	2.40379	1.99867	4.17845		0.0341425	0.050869	0.0174772	-0.374084	0.70165	0.616416	-0.566835	1.12042	1.07077	0.238146	0.0113018
P35269	AEIRAINEA	0.000535	0.170884	0.685479	0.406124	0.163265	0.420444	0.12	0.147239	0.0595747	0.0433727	0.414462	0.000535	0.109149	0.1284	0.101064	0.2739		-0.569735	0.12552	0.0478901	-1.28601	0.700886	0.616416	-1.04407	0.275438	0.268101	0.0587393	0.00599616
P50995	FPFEQQSEF	2.80992	1.63281	1.93174	1.8535	2.5656	2.77064	1.535	1.93252	0.995595	1.88764	1.78571	1.67805	0.535849	0.90379	1.05319	1.85859		0.0975819	0.16368	0.0627292	-0.374463	0.700866	0.616416	-0.919052	1.82498	1.69295	0.757375	0.0659771
G3V2S9	MPTTGINEY	1.55785	1.30078	1.72696	1.69427	1.48397	1.87156	0.91	1.1227	0.762115	1.16854	1.21429	1.46829	0.409434	1.06997	0.776596	2.10101		-0.220923	0.316055	0.124969	-0.444955	0.699882	0.615872	-0.527394	0.8455	0.81421	0.0762919	0.00639077
Q9NQS7	FPFAVANQL	3.84711	2.53906	3.6587	3.30255	3.42274	5.61009	2.575	3.38957	1.80617	3.04494	2.14935	3.17561	0.941509	1.70262	1.50798	2.89226		0.168152	0.303772	0.119974	-0.39138	0.695659	0.612091	-0.922019	1.72841	1.61613	0.683424	0.0580527
O75083	FPYDYSASEY	2.73554	2.09766	1.9727	2.27389	3.22157	3.20183	1.91	2.3865	1.23348	2.27715	1.7013	2.09756	0.479245	0.906706	1.26862	1.56902		0.239565	0.624672	0.265338	-0.312885	0.690347	0.60722	-1.10419	2.57497	2.2886	1.44347	0.152561
Q5TI65	MVIQDITAM	2.32645	1.68359	2.27304	2.39809	2.12828	3.44954	1.8575	1.92025	0.973568	2.20225	1.43506	2.16585	1.07925	1.19825	1.56117	0.801347		0.107936	0.190667	0.0743566	-0.357299	0.688886	0.606199	-0.90376	1.8632	1.72421	0.80146	0.0804817
O75475	YPVLVRAAF	0.727273	0.613281	0.986348	0.83758	0.909621	1.13761	0.78	0.751534	0.354626	0.756554	0.574675	0.780488	0.264151	0.466472	0.409574	0.582492		0.177494	0.353305	0.136208	-0.359596	0.688005	0.605757	-0.877307	1.79682	1.66872	0.753171	0.0635562
A0A2R8Y6G6	SPLGVSLVY	5.38017	4.26562	4.66212	4.86624	5.18367	7.17431	3.675	5.08589	2.63436	4.37453	3.4026	4.92683	1.42264	2.66472	2.5266	4.34343		0.13937	0.288883	0.111152	-0.322022	0.681614	0.599806	-0.807258	1.86646	1.72648	0.811085	0.0804817
E9PQT7	IPMTPTSSF	1.74587	1.38086	1.65529	1.80892	1.76822	2.39679	1.3075	1.49387	0.805066	1.31648	1.40909	1.54146	0.578302	1.08309	0.777926	1.92761		0.0799252	0.124746	0.0477421	-0.3779	0.676571	0.595202	-0.593865	1.12229	1.07222	0.258152	0.0113018
B4DLD3	SPTTIQVTY	1.8595	1.53125	1.93857	2.47134	1.91837	2.80734	1.175	1.86503	1.07048	1.91011	1.59091	1.65854	0.65283	0.932945	0.957447	1.21212		-0.00647294	0.010028	0.00600841	-0.324354	0.674612	0.593682	-1.05465	2.33296	2.09606	1.2337	0.117263
F5GWT4	IYSTAFDYF	0.454545	0.135995	1.21502	0.866242	0.623907	0.981651	0.63	0.98773	0.405286	0.554307	0.38961	0.331707	0.186938	0.163265	0.212766	0.40404		0.270722	0.318115	0.124969	-0.668568	0.669146	0.588654	-1.46621	1.37532	1.3053	0.439663	0.0139369
Q13547	TAIKPLPSY	2.93388	1.96875	2.9727	2.62739	2.95335	4.79817	1.9175	2.54294	1.46476	2.3633	2.04221	2.1122	0.828302	1.37318	1.12766	1.90236		0.217532	0.40566	0.163057	-0.395858	0.667889	0.587834	-1.00547	1.77384	1.65156	0.748694	0.0633564
P15880	VPVGEKTTY	0.479339	0.359375	0.457338	0.866242	0.577259	0.926606	0.345	0.515337	0.310712	0.322097	0.344156	0.478049	0.245283	0.233236	0.356383	0.43771		0.128791	0.144727	0.0549419	-0.57153	0.666313	0.586695	-0.764769	0.90239	0.867567	0.129847	0.0113018
P07437	FYEQMNGPV	0.371901	0.257812	0.409556	0.267516	0.174927	0.449541	0.205503	0.276074	0.092511	0.299625	0.298701	0.00301885	0.13572	0.163265	0.000535	0.478114		-0.240612	0.168094	0.0656013	-0.913313	0.661257	0.582076	-0.748858	0.547893	0.531209	0.0647549	0.00639077
H0Y653	GELVGPFVSA	3.06198	2.48438	2.96246	3.08599	3.69971	5.66055	2.9075	3.20552	1.37885	2.77903	2.14935	2.67317	1.16415	1.85423	1.91489	2.63636		0.416301	1.08972	0.529852	-0.368626	0.646153	0.567408	-0.615183	1.14503	1.09333	0.296265	0.0113018
Q9H2Y7	YPLEDHTEF	1.81405	1.49219	1.61775	1.76752	1.47522	2.33945	1.3325	1.36503	0.872247	1.47191	1.33766	1.79512	0.520755	0.927114	0.675532	1.18182		-0.039185	0.068322	0.0244944	-0.288959	0.645023	0.567136	-1.01758	2.46587	2.20178	1.39578	0.152561
F8WEJ5	FPAVTTAQY	2.15702	1.54297	1.8942	2.05096	2.207	2.99083	1.5	1.76687	0.848018	1.64045	1.49675	2.0878	0.630189	0.895044	0.869681	1.2963		0.146914	0.28393	0.110947	-0.332129	0.645009	0.567136	-1.05045	2.16992	1.97258	1.11851	0.116608
P39019	ENMPWYMAR	0.570248	0.433594	0.290102	0.404459	0.341108	0.399083	0.405	0.315951	0.215577	0.335823	0.281774	0.341082	0.000535	0.174492	0.191489	0.444444		-0.217083	0.238773	0.0947492	-0.532431	0.642084	0.564645	-1.06647	1.3179	1.25383	0.411484	0.0127193
F8VXD5	TPWNQGATPAY	3.54132	2.80469	2.85324	3.37898	3.20991	4.78899	2.315	3.07669	1.65859	3.01498	2.18831	3.21463	0.879245	1.73178	1.41223	2.50842		0.0902903	0.161993	0.0627292	-0.319932	0.641006	0.564277	-0.945404	2.05124	1.88057	1.01554	0.116608
O95786	YPWSQRVSF	0.53719	0.414062	0.433447	0.519108	0.521866	0.885321	0.355	0.441718	0.229075	0.389513	0.279221	0.42439	0.188851	0.145704	0.179092	0.373737		0.211174	0.278762	0.110242	-0.525949	0.640847	0.564277	-1.10126	1.34402	1.27732	0.445021	0.0148668
J3QLK0	MPSQSVEQTY	0.991736	0.726562	0.805461	0.757962	0.778426	1.07798	0.4525	0.659509	0.442731	0.700375	0.724026	0.697561	0.243396	0.591837	0.425532	0.706261		-0.144759	0.228347	0.0927071	-0.355666	0.640087	0.563951	-0.738437	1.43053	1.35309	0.508625	0.0176959
U3KPV8	LPSTTIVSM	2.86364	2.6875	2.82594	3.16879	3.03207	4.5	2.07	2.7454	1.33921	2.8839	2.32468	2.8439	0.90566	1.35277	1.28723	1.18519		0.0968391	0.188022	0.0738602	-0.297921	0.635467	0.559764	-1.28721	2.8313	2.48102	1.76243	0.214332
A0A140T9U0	ESLLVSVQR	0.231405	0.224284	0.341297	0.137338	0.12828	0.192661	0.1	0.394335	0.0966557	0.157303	0.0753541	0.000535	0.151371	0.280007	0.000535	0.459283		-0.196636	0.0867334	0.033128	-1.50212	0.63294	0.557669	-0.0681805	0.177098	0.171239	0.655645	0.0512542
O60318	MPLEDMNEF	5.23967	3.42187	3.74744	4.05732	4.56268	4.91284	2.935	4.1411	2.4141	3.18352	2.61364	3.19512	0.89434	2.37609	1.80053	7.21886		0.0074561	0.00714646	0.00531623	-0.529677	0.624518	0.54968	-0.422053	0.487457	0.473034	0.0795797	0.00639077
Q8TB68	FPALPGSSY	5.07438	4.42188	4.93515	4.87898	5.70554	7.65596	4.045	5.40798	2.24009	4.83146	3.64286	5.1122	1.6	2.52187	2.24202	3.54545		0.240572	0.61457	0.261071	-0.287026	0.609936	0.53553	-0.962516	2.24614	2.02828	1.22864	0.117263
Q9HCM1	LPNGYVYGY	2.45455	1.85938	1.93174	2.11465	2.29155	3.44954	1.6	1.97546	0.933921	1.59551	1.75325	2.32195	0.754717	0.909621	1.07979	1.56229		0.156239	0.283597	0.110947	-0.34008	0.608395	0.53442	-0.957069	1.83807	1.70357	0.866888	0.0865485
Q9P258	VPIPTVNQY	3.58264	2.75781	3.04096	3.01592	3.59475	4.59633	2.5125	2.78221	1.68282	3.09363	2.58117	2.91707	1	1.72886	1.69681	2.44444		0.12141	0.261177	0.104083	-0.270935	0.601965	0.528421	-0.851624	2.12071	1.93188	1.12367	0.116608
P13639	EALDSSWVSR	0.373362	0.164062	0.259386	0.152866	0.151603	0.220183	0.340243	0.134969	0.0188588	0.000535	0.173048	0.362032	0.0830373	0.0423054	0.138298	0.216358		-0.165075	0.08431	0.0322017	-0.776318	0.601285	0.528172	-0.984405	0.499684	0.484509	0.0663482	0.00639077
Q8TCU6	QPMEVQEGY	2.39394	2.17448	2.59386	2.52017	2.56365	3.99694	1.86667	2.48671	1.25404	2.1623	1.72944	2.71545	0.768553	1.22449	1.18794	1.11785		0.172733	0.364587	0.138922	-0.300618	0.599595	0.526912	-1.17143	2.47341	2.20731	1.45716	0.152561
Q9BS34	QPIVWITPY	3.07438	0.859375	3.37201	2.65605	2.77551	3.79817	2.14	3.40491	1.3348	2.26217	1.61688	2.12683	0.467925	1.25364	0.893617	2.43771		0.28274	0.465633	0.192768	-0.440494	0.598385	0.526132	-0.979299	1.37396	1.3047	0.501492	0.0176959
H3BPG0	SPWEAFPVY	4.17355	1.85156	4.83276	4.70064	4.33819	5.14679	2.8	4.45399	2.49339	3.77528	2.75325	3.20976	0.709434	1.40525	1.2766	3.20539		0.105506	0.168561	0.0656075	-0.347083	0.5975	0.525676	-1.2379	2.19729	1.99229	1.1986	0.116608
M0R043	LPRISPEEY	0.578512	0.4375	0.532423	0.55414	0.390671	0.642202	0.42	0.564417	0.114537	0.561798	0.324675	0.565854	0.192453	0.215743	0.37766	0.249158		-0.0597396	0.0691204	0.0244944	-0.424278	0.592914	0.521519	-1.02251	1.47766	1.39453	0.59351	0.0416203
Q99558	DYVPYVPLRQR	0.380165	0.46875	0.464164	0.350318	0.64723	0.715596	0.42	0.613497	0.193833	0.426966	0.318182	0.273171	0.173585	0.291545	0.154255	0.356902		0.52669	1.12133	0.55353	-0.456563	0.590438	0.519472	-0.768755	1.02882	0.986841	0.266259	0.0113018
E5RIH5	TPISITSSY	4.04132	2.82031	3.05119	3.31847	3.40525	5.73394	2.86	3.8589	1.61233	2.91386	2.6039	3.52195	1.16604	1.77259	1.56383	2.25589		0.261264	0.603183	0.256196	-0.312825	0.589036	0.518498	-0.969211	1.98124	1.82174	1.01331	0.116608
O95067	FPFHSAPAL	2.66116	1.76172	1.95222	2.06369	2.71429	4.15138	2.1075	2.48773	1.10573	2.05618	1.57792	1.92683	0.869811	1.19825	1.19681	1.7037		0.441612	1.19006	0.593061	-0.340072	0.587288	0.517177	-0.764204	1.42996	1.35296	0.5554	0.0310639
Q96S97	SAGPADAEM	0.946281	0.640625	0.904437	0.875796	0.892128	1.66055	0.6425	0.751534	0.319383	0.674157	0.535714	0.912195	0.298113	0.618076	0.505319	0.552189		0.229128	0.322852	0.126661	-0.463785	0.582996	0.513313	-0.770623	1.00006	0.961882	0.249718	0.0113018
A0A2R8Y7Z0	YAFPKEFPY	3.03306	2.21094	2.29352	2.6879	2.75219	4.02752	1.66	2.56442	1.28194	2.20225	2.29221	2.39024	0.626415	0.96793	1.2234	2.08081		0.105886	0.176107	0.0672423	-0.324344	0.577837	0.50858	-1.06173	2.02135	1.8555	1.06265	0.116608
M0R2M1	VFDYSINSV	2.16529	0.726562	0.235495	2.64013	0.889213	0.940367	1.615	2.03988	0.361233	0.93633	0.886364	1.30732	1.24906	1.91254	2.41223	2.64983		-0.0725908	0.0519205	0.0174772	-0.724199	0.576034	0.507204	0.511841	0.63599	0.614364	1.51553	0.152561
Q5JTH9	FPVFSDRVVY	0.528926	0.390625	0.546075	0.254777	0.390671	0.577982	0.245	0.466258	0.321586	0.314607	0.324675	0.263415	0.14717	0.151603	0.143617	0.444444		-0.0343625	0.0332446	0.0116186	-0.49081	0.571659	0.503255	-0.956009	1.13479	1.08378	0.354819	0.0113018
P11142	FPVNSFEQF	1.41322	1.01562	0.901024	0.974522	0.851312	1.27523	0.775	0.969325	0.643172	1.1236	0.74026	1.05366	0.207547	0.51895	0.356383	0.653199		-0.153154	0.289802	0.111522	-0.273655	0.57013	0.502151	-1.30998	2.84545	2.4919	1.87067	0.256067
A6NL66	FPDKPITQY	2.01653	1.47656	1.80887	1.48408	1.99417	3.00459	1.195	1.58896	0.828194	1.61423	1.28247	1.63415	0.607547	0.816327	0.757979	0.939394		0.197703	0.360894	0.137504	-0.340596	0.568855	0.501302	-1.12045	1.97161	1.81421	1.02966	0.116608
Q9Y2T2	FSNPYSIEY	2.14876	1.27344	1.50853	2.05732	2.40233	2.6422	1.64	2.35583	0.801762	1.4382	1.53247	1.86341	0.611321	0.927114	0.941489	1.62963		0.37149	0.984207	0.459702	-0.310259	0.567921	0.500792	-0.765909	1.54288	1.45398	0.665053	0.0534761
Q6UWU4	DTQSGSLLFIGR	0.636364	0.0121714	0.498294	0.324841	0.0879528	0.752985	0.000535	0.183741	0.197016	0.0653805	0.350941	0.0607059	0.102703	0.000535	0.178383	0.160308		-0.521529	0.279142	0.110242	-1.12654	0.564128	0.497424	-1.73557	0.965275	0.927685	0.134288	0.0113018
O43684	FPIHNLPYGVF	1.05785	0.875	1.01706	0.904459	1.27114	1.27523	0.85	1.06135	0.537445	1.13109	0.883117	0.653659	0.283019	0.38484	0.414894	0.639731		0.209808	0.512517	0.211855	-0.266035	0.563107	0.496826	-1.16201	2.65027	2.34485	1.68748	0.196975
B1AVT0	LPSQVTEMF	6.68595	5.02734	5.57679	6.12102	6.67347	9.33486	4.655	5.16564	2.96916	5.41948	4.29221	6.5561	1.96604	2.67055	3.36968	2.91582		0.141797	0.283865	0.110947	-0.283313	0.562231	0.496374	-1.09994	2.36196	2.12001	1.39668	0.152561
J3KNV1	FPVGTVVEY	7.42975	6.31641	6.59044	7.36624	6.98251	10.3257	4.93	6.58589	3.70925	6.58801	5.64286	7.27317	2.3434	3.99417	3.7234	4.90572		0.0572407	0.106997	0.0419854	-0.255083	0.557416	0.491982	-0.888279	2.19226	1.98858	1.2431	0.117263
Q86YV0	MPSPVSPKL	1.10744	0.46875	0.94198	1.01274	0.868805	1.51376	0.615	0.773006	0.444934	0.838951	0.584416	0.517073	0.260377	0.472303	0.462766	1.43434		0.0947449	0.0878919	0.033128	-0.565823	0.555463	0.490452	-0.425091	0.409105	0.399172	0.0898485	0.00639077
Q9BY44	YPSETTVKY	0.677686	0.421875	0.716724	0.707006	0.588921	0.697248	0.475	0.650307	0.339207	0.389513	0.636364	0.634146	0.188679	0.262391	0.202128	0.545455		-0.0653902	0.088553	0.033128	-0.335862	0.546411	0.481822	-1.07389	1.85611	1.71763	0.963235	0.116608
H3BSS4	LPPTIYIPY	1.16529	0.570312	0.825939	0.936306	1.07289	1.29358	0.66	0.754601	0.594714	0.988764	0.448052	0.634146	0.203774	0.244898	0.335106	0.801347		0.112326	0.148381	0.0559039	-0.391965	0.545531	0.481364	-1.14187	1.63794	1.53866	0.769651	0.0746635
J3KPV0	FPATPLLDY	5.97796	3.41927	5.55176	4.8811	6.02915	8.20489	4.31333	5.80777	3.05874	4.66916	3.2684	5.09268	1.24403	2.5034	2.47518	4.34119		0.296535	0.694379	0.307571	-0.301619	0.541987	0.478242	-0.908564	1.79346	1.66606	0.903057	0.103282
A0A3B3ISR8	LPLTARWEY	0.471074	0.242188	0.259386	0.388535	0.239067	0.376147	0.22	0.312883	0.0850158	0.179775	0.285714	0.390244	0.10566	0.167867	0.161483	0.249158		-0.245616	0.233497	0.0943411	-0.532978	0.541038	0.477713	-0.992437	1.01303	0.973456	0.295911	0.0113018
F2Z2U4	LYPQFMFHL	0.338843	0.257812	0.962457	0.649682	0.466472	0.577982	0.605	1.21472	0.295154	0.509363	0.357143	0.273171	0.200289	0.314869	0.200474	0.383838		0.374862	0.43573	0.178297	-0.622378	0.538777	0.475873	-1.00645	0.863797	0.83094	0.19415	0.0113018
Q70J99	EVFTPVFER	0.508264	0.363281	0.511945	0.449045	0.536443	0.857798	0.485	0.266871	0.194288	0.374532	0.269481	0.464739	0.0435809	0.209414	0.273936	0.198653		0.227884	0.27915	0.110242	-0.491962	0.536688	0.474205	-1.33663	1.42194	1.3471	0.605824	0.0416203
Q05655	IPIAGRDITY	0.111724	0.253906	0.476103	0.388535	0.250729	0.334862	0.2175	0.239264	0.101322	0.269663	0.213101	0.22439	0.0531576	0.242308	0.215565	0.225589		-0.239126	0.197292	0.0788698	-0.605695	0.530941	0.468877	-0.73998	0.651237	0.628462	0.0686651	0.00639077
Q01082	YPYTITEY	4.50413	3.84375	3.80205	3.81529	4.22741	5.59174	2.95	3.85276	2.00441	3.90262	3.3961	4.23902	1.41887	2.33819	1.98936	3.14141		0.058154	0.111694	0.0432362	-0.237475	0.527468	0.466196	-0.845028	2.15502	1.96168	1.24666	0.117263
Q99460	FPQHGDYQY	2.95041	1.82812	2.34471	2.58599	2.91545	4.22018	2.1575	2.65031	1.18502	2.22472	2.07468	2.4439	0.856604	1.41691	1.22872	1.91582		0.298789	0.70855	0.31496	-0.292343	0.527421	0.466196	-0.841581	1.68345	1.57772	0.825827	0.083472
Q7KZF4	YPLLQDPAY	2.29752	1.89844	2.6041	2.48089	2.65015	3.27523	1.6375	2.38344	1.27093	2.29588	1.86039	2.4	0.803774	1.32653	1.16223	1.79125		0.0998897	0.201889	0.0817441	-0.245776	0.526046	0.465239	-0.868369	2.11811	1.93041	1.2153	0.117263
O00499	EYIFLAVGR	0.652893	0.542969	0.604096	0.77707	0.734694	1.25229	0.6	0.883436	0.352423	0.456929	0.62987	0.526829	0.209434	0.247813	0.375	0.62963		0.429404	0.861649	0.397428	-0.390407	0.523823	0.463434	-0.817886	1.15784	1.10491	0.412712	0.0127193
O43707	EGINISGNFYR	0.809917	0.5625	0.791809	0.783439	0.314869	0.678899	0.285	0.361963	0.374449	0.666667	0.623377	0.760976	0.132075	0.297376	0.404255	0.390572		-0.845234	1.75327	0.977409	-0.28131	0.522878	0.462908	-1.26764	2.48636	2.21892	1.584	0.152561
Q9UJK0	QFDVATHL	1.01653	0.617188	0.590444	1.0414	0.463557	0.56422	0.8925	0.947853	0.131771	0.445693	0.49026	1.02439	1.18868	1.48397	2.61702	1.49495		-0.187221	0.140068	0.0533832	-0.642369	0.514055	0.454501	1.05494	2.17223	1.97331	3.07342	0.695383
O14980	FPLSRDSSY	0.53719	0.375	0.730375	0.56051	0.45481	0.862385	0.55	0.570552	0.207048	0.696629	0.337662	0.429268	0.14717	0.169096	0.281915	0.262626		0.14603	0.18864	0.0740048	-0.399145	0.512285	0.453149	-1.35576	1.73349	1.6198	0.894469	0.103282
Q6YP21	LPHFDESTF	1.61983	0.976562	1.11263	1.12102	1.91837	1.99083	1.125	1.77301	0.660793	1.38577	0.727273	1.14146	0.584906	0.822157	0.654255	0.962963		0.495025	1.41021	0.738042	-0.302915	0.510058	0.451592	-0.675444	1.25029	1.19199	0.49397	0.0176959
Q71RC2	EAIALAEKY	1.49587	1.25	1.76792	1.80892	1.60933	2.37615	1.045	1.43558	0.797357	1.46067	1.24026	1.69756	0.49434	0.740525	0.553191	1.11785		0.0323452	0.0481485	0.017249	-0.283181	0.509895	0.451592	-1.12156	2.18509	1.98257	1.29952	0.125602
Q99614	FPNSGLYGSY	0.752066	0.539062	0.757679	0.697452	0.460641	0.678899	0.5175	0.59816	0.279736	0.696629	0.402597	0.853659	0.249057	0.367347	0.353723	0.430976		-0.284213	0.472333	0.195916	-0.29873	0.500242	0.442354	-0.970905	1.77813	1.65407	0.948635	0.11218
P08133	FPSTETATL	3.15289	2.64453	2.76109	2.82803	2.69096	4.38991	2.23	2.63804	1.48018	2.75655	2.37013	3.02927	1.01321	1.73469	1.43351	1.91582		0.0695491	0.128719	0.0478901	-0.240804	0.499443	0.44197	-0.901102	2.13187	1.94022	1.26158	0.117263
P04040	LPYPSALGDQY	0.859504	0.671875	0.511945	0.66242	0.787172	0.733945	0.495	0.539877	0.281938	0.876404	0.344156	0.62439	0.158491	0.326531	0.351064	0.491582		-0.0821412	0.100699	0.0383231	-0.347281	0.496228	0.439171	-1.02713	1.55718	1.4656	0.759868	0.0666789
Q8N3C0	ELFPGLIYR	0.330579	0.117704	0.368601	0.305732	0.396501	0.267202	0.235	0.269939	0.0881057	0.181619	0.279221	0.214634	0.168013	0.115142	0.152384	0.154882		0.0579695	0.0473976	0.017137	-0.556013	0.495335	0.438692	-0.927047	0.828018	0.797509	0.206646	0.0113018
Q7L7L0	IYDLATQTL	3.13223	1.19922	0.453925	4.01592	4.23907	3.01376	6.885	7.74233	1.45815	3.2397	2.97078	5.8439	2.65094	4.37318	4.72606	4.61616		1.31383	1.89273	1.07817	0.61851	0.493941	0.437712	0.894944	0.918222	0.882611	0.265019	0.0113018
P04844	MPFAPAIQTF	2.15978	1.10417	2.55745	2.2845	2.32459	2.99388	1.55333	2.21063	1.24082	1.86517	1.4026	1.97073	0.537107	1.12148	1.03369	2.24242		0.164107	0.260677	0.104083	-0.32313	0.490182	0.434367	-0.716011	1.17991	1.12533	0.458651	0.0148668
M0QX05	FPIISPGRVYEY	0.229811	0.369214	0.164402	0.334396	0.241983	0.28373	0.24	0.196319	0.131064	0.182399	0.281336	0.161048	0.0955962	0.0389754	0.185091	0.0399017		-0.190491	0.160699	0.0627292	-0.53848	0.489724	0.434323	-1.61032	1.3499	1.28277	0.604424	0.0416203
Q9ULW0	LPFPIIQQY	3.70661	1.32031	5.12628	4.06051	4.37901	5.49083	3.1875	4.76687	2.15419	3.40449	2.55195	3.10732	0.530189	1.60933	1.44149	3.00337		0.326554	0.622219	0.26424	-0.341475	0.488961	0.433972	-1.11017	1.67537	1.57102	0.863193	0.0852021
Q9H497	EALNQVTQR	0.35124	0.185477	0.283276	0.388535	0.364431	0.62844	0.28	0.41411	0.0946103	0.292135	0.195699	0.214949	0.146405	0.352075	0.135638	0.129733		0.481194	0.592755	0.253347	-0.599887	0.487549	0.432973	-0.661887	0.53917	0.523618	0.029557	0.00433458
D6RD47	FPSSSVYPT	2.03719	1.69922	2.16382	1.98408	1.69679	3.08716	1.395	1.89264	0.894273	1.98127	1.48377	2.17561	0.813208	1.12828	1.03457	1.40067		0.0338683	0.0503339	0.0174772	-0.270814	0.481468	0.427304	-0.849129	1.69378	1.58615	0.889075	0.103282
O00303	FPLETPAF	2.91736	1.78906	2.62457	2.40764	1.94461	3.51835	1.71	2.41104	1.35242	2.35581	1.60714	2.73171	0.866038	1.58601	1.29787	2.12458		-0.0230919	0.0325012	0.0112574	-0.275254	0.480447	0.426695	-0.729255	1.42629	1.35015	0.663613	0.0534761
Q8N3U4	LPVSGNLLDVY	2.02479	1.00781	1.24232	1.04459	1.17201	1.88991	0.88	1.5092	0.797357	1.23596	0.857143	1.33659	0.366038	0.594752	0.468085	1.20539		0.0352592	0.0432218	0.0155118	-0.331646	0.479249	0.425908	-1.0139	1.56679	1.47476	0.783106	0.0746635
Q96NL6	TPLATQLTY	3.34711	2.76562	2.5256	2.75796	2.74636	4.29358	2.535	3.01227	1.50661	3.07865	2.58442	2.66341	0.886792	1.58017	1.48936	1.79798		0.143393	0.3389	0.129952	-0.212848	0.476553	0.423624	-0.98585	2.53847	2.2608	1.68291	0.196975
P19397	FPLTTESAM	3.53306	3.18359	3.25256	3.62739	3.68222	5.24312	2.725	3.06442	1.94714	3.36704	2.86039	3.58049	1.20377	1.80758	1.88032	1.43771		0.114017	0.254681	0.103637	-0.209965	0.471329	0.41881	-1.10311	2.79628	2.45554	1.94643	0.283785
Q8NEC6	FPVIYDVKY	6.49311	4.83854	4.85779	5.53503	6.27405	7.77064	4.03833	6.10225	2.89574	5.64794	4.6645	5.39187	1.60629	2.89018	3.01418	4.422		0.154807	0.341406	0.129952	-0.224015	0.460298	0.40868	-0.864406	2.05891	1.8871	1.24415	0.117263
Q10570	MPIEPGDIGY	1.2314	0.664062	1.04437	1.11465	0.991254	1.2844	0.66	0.90184	0.484581	0.846442	0.811688	0.97561	0.4	0.530612	0.404255	1.55556		-0.079353	0.0837681	0.0320697	-0.378749	0.460247	0.40868	-0.488238	0.609171	0.588434	0.0884277	0.00639077
Q9Y6Q9	FPVSGVGSY	5.42975	4.04687	4.77816	4.45223	4.97959	7.24771	3.565	4.53374	2.42731	4.62921	4.07143	4.75122	1.35849	2.9621	2.57979	3.53535		0.11975	0.232142	0.0943411	-0.236443	0.459968	0.40868	-0.842048	1.8838	1.74029	1.08372	0.116608
Q99832	YPNPKPEVL	2.64463	2.05469	2.51195	2.6051	2.75802	3.50459	1.79	2.79755	1.27313	2.65918	2.2013	2.33171	0.962264	1.27114	1.2766	1.85185		0.144456	0.328071	0.128438	-0.213625	0.458246	0.407366	-0.872457	2.18531	1.98257	1.36704	0.152561
O94964	VYSRTFTWL	0.384298	0.277344	0.286689	0.43949	0.483965	0.522936	0.41	0.457055	0.201277	0.265918	0.149351	0.43181	0.126415	0.218659	0.178191	0.215488		0.433265	0.728296	0.327073	-0.404694	0.457377	0.406906	-0.909656	1.06924	1.02284	0.414542	0.0127193
P30520	DAWKLTTQY	1.04959	0.929688	1.32423	1.36943	1.42274	1.38532	0.71	0.98773	0.788546	1.03371	0.688312	1.38537	0.279245	0.688047	0.648936	0.902357		-0.0525478	0.0766133	0.0269585	-0.26236	0.455581	0.405519	-0.891715	1.74091	1.6258	0.964641	0.116608
A0A087WUS5	HGVFLPLV	1.15702	0.882812	1.18771	1.10828	0.793003	1.75229	0.71	1.09816	1.07048	1.07116	1.14286	1.93171	0.735849	0.58309	0.664894	0.868687		0.00585267	0.00660474	0.00514738	0.266693	0.452767	0.403112	-0.604072	0.893811	0.859383	1.6606	0.191938
Q9NRZ9	TYAQRTQLF	0.396694	0.367188	0.327645	0.452229	0.285714	0.577982	0.27	0.441718	0.101322	0.292135	0.181818	0.508006	0.0598787	0.275854	0.231559	0.000535		0.0292859	0.0226402	0.00923119	-0.511038	0.44173	0.392483	-1.44292	1.42097	1.34657	0.567294	0.0368319
A0A3B3IUB9	EPIYIVTEF	1.31405	0.445312	2.3959	1.58599	1.31195	1.77064	1.025	1.35583	0.726872	1.27341	1.11688	1.40488	0.260377	0.857143	0.531915	0.882155		-0.0715605	0.0791785	0.0287074	-0.344392	0.440205	0.391365	-1.18132	1.57034	1.47786	0.83203	0.083472
Q9HB58	FPMELRQFL	0.322314	0.253906	0.501706	0.273885	0.466472	0.536697	0.32	0.472393	0.15859	0.363296	0.159091	0.307317	0.150936	0.0292316	0.176138	0.268082		0.409541	0.563376	0.237172	-0.451882	0.436525	0.388091	-1.11438	1.0817	1.03489	0.443396	0.0148668
B8ZZY2	EVILIDPFHK	0.595041	0.210938	0.354949	0.503185	2.45481	3.85321	2.355	2.52761	0.0969163	0.399786	0.217726	0.000535	0.133976	0.0551842	0.000535	0.0409413		2.74947	6.51516	4.69343	-1.21881	0.435015	0.386988	-2.85106	0.778164	0.749602	0.190219	0.0113018
Q9H869	FPTSHSVLY	3.99174	3.07031	3.37543	3.44586	3.51895	5.68349	3.05	3.58282	1.81938	3.36704	2.83117	3.86829	1.40566	1.95335	1.80851	2.7037		0.189786	0.421467	0.171832	-0.224105	0.433902	0.386282	-0.818694	1.84199	1.7065	1.07984	0.116608
Q9P265	EANAIALKY	1.61983	1.33594	1.26962	1.69427	1.90087	2.51376	1.295	1.95092	0.537445	1.21348	1.57143	1.59024	0.50566	1.02624	0.898936	1.22559		0.371934	0.883462	0.410684	-0.269028	0.433458	0.386243	-0.695082	1.25333	1.1942	0.575444	0.0401002
P16885	AVLSSGLTAAR	0.31405	0.320312	0.300341	0.133567	0.361516	0.811927	0.25	0.269939	0.200662	0.110142	0.24026	0.0674076	0.166038	0.239067	0.255319	0.393939		0.66463	0.650278	0.279343	-0.788498	0.425936	0.379127	-0.0189052	0.00975383	0.00938995	0.412839	0.0127193
Q8NF64	FPSGSVHSF	1.28926	1.02344	1.11945	1.03185	1.14286	2.16514	1.02	1.31288	0.511013	0.921348	0.987013	1.21951	0.45283	0.419825	0.664894	0.902357		0.337584	0.671286	0.294119	-0.294838	0.425019	0.378615	-0.87151	1.37913	1.3086	0.688815	0.0583129
A0A140T9U0	MAGDIYSVF	3.57438	2.27734	4.13993	3.22611	4.59184	6.45872	3.4525	4.11963	1.87885	3.31835	2.22727	3.61463	1.18113	2.25656	1.81117	2.21549		0.494582	1.39117	0.727463	-0.259855	0.422519	0.376519	-0.82439	1.51087	1.42509	0.801461	0.0804817
P13639	FPISMSATEF	1.63636	0.994792	1.24232	1.35244	1.48105	1.80734	1.085	1.40082	0.754772	1.33583	0.930736	1.39837	0.32327	0.602527	0.617021	1.26824		0.143938	0.258343	0.104076	-0.241732	0.414546	0.36895	-0.894572	1.74666	1.6306	1.02161	0.116608
F8VUD2	QPINLIFRY	1.53719	1.33594	1.09556	1.42675	1.34402	1.73853	1.0375	1.5092	0.76652	1.51685	1.1526	1.26829	0.45283	0.54519	0.797872	1.11111		0.0612035	0.11348	0.0432362	-0.197772	0.405283	0.360178	-0.892209	2.15984	1.96479	1.42009	0.152561
P01848	EFYINYVTR	0.214876	0.15625	0.757679	0.146497	0.174927	0.366972	0.143057	0.37032	0.169211	0.213969	0.0299549	0.341463	0.000535	0.291545	0.000535	0.113583		-0.273218	0.145432	0.0549419	-0.757059	0.404966	0.360178	-1.65058	1.00127	0.962492	0.263942	0.0113018
Q6P2C8	QPDNIVYVM	2.1405	1.88281	2.26621	2.02548	2.13411	3.66972	1.77	2.13497	1.0837	2.1573	1.41558	2.4	0.966038	1.13703	1.00532	1.11111		0.223578	0.458638	0.190435	-0.236745	0.403149	0.358763	-0.978646	1.88937	1.74534	1.16501	0.116608
P08670	VFDEAIRAVL	1.43802	0.929688	1.00341	1.36943	1.29446	1.20183	1.365	1.45399	0.594714	1.04869	0.655844	1.65854	0.422642	1.09038	1.01596	0.989899		0.165094	0.275426	0.109998	-0.26036	0.402602	0.358619	-0.429937	0.713979	0.688127	0.200391	0.0113018
Q8TCU6	LPFLPSTEDVY	1.97934	1.01953	2.24232	1.72611	1.86006	2.52294	1.355	1.94785	1.13216	1.80524	1.29545	1.74146	0.383019	0.77551	0.590426	1.07407		0.141603	0.267942	0.108443	-0.221826	0.398426	0.354846	-1.30336	2.54945	2.26833	1.80687	0.221223
Q8IYM9	IPDSVSIQY	3.5124	2.75	2.97611	3.53503	3.35277	4.79817	2.4475	3.2454	1.72247	3.1985	2.51948	3.66829	1.01887	1.44023	1.53191	2.16835		0.116085	0.232481	0.0943411	-0.201463	0.398022	0.354843	-1.0523	2.3981	2.15104	1.65616	0.191938
Q9H0A9	VFDTSIAQL	1.92562	0.679687	1.20819	2.44586	2.27405	2.42202	3.29	3.57055	0.678414	1.06367	0.993506	1.96098	1.0717	2.1691	2.50532	2.633		0.884633	1.95466	1.12563	-0.414408	0.396052	0.353275	0.420782	0.584214	0.564495	1.212	0.117263
B4DEE8	FPYGDASKF	2.80579	2.51172	2.66894	2.70064	3.27988	5.11468	2.48	3.15337	1.39427	2.79775	2.06818	2.80976	0.924528	1.39359	1.68617	2.02694		0.392435	1.01375	0.475819	-0.236699	0.394483	0.352107	-0.825346	1.57518	1.4818	0.892579	0.103282
A0A0A0MQZ6	MPLAFSDKY	1.83196	1.38021	1.70876	1.57325	1.72012	2.66667	1.405	1.64417	0.935389	1.57553	1.59957	1.5252	0.571069	0.849368	0.734043	1.24782		0.195372	0.439434	0.179333	-0.204553	0.391134	0.349159	-0.932635	2.0848	1.90762	1.36647	0.152561
P49247	LPSEIEVKY	2.19421	1.63672	2.04096	1.89809	2.32362	2.77523	1.5575	2.02761	1.03744	1.98502	1.69805	2.13659	0.798113	1.17201	1.11968	1.41414		0.160441	0.386318	0.151298	-0.180312	0.385739	0.344165	-0.786721	2.03839	1.87041	1.3297	0.144785
J3KTN6	QPMPYLTTY	1.1405	0.796875	0.832765	1.14013	1.40525	1.80734	0.99	1.04908	0.581498	0.93633	0.883117	0.946341	0.396226	0.530612	0.457447	0.478114		0.42551	1.1879	0.592335	-0.224274	0.382934	0.342035	-1.0701	2.06635	1.89189	1.36486	0.152561
Q86TB9	FPEIHVAQY	3.41736	2.86719	2.82935	3.06369	3.63557	4.66514	2.2525	3.31595	1.57709	3.21348	2.52597	3.26341	1.05283	2.09329	1.74202	2.39394		0.187652	0.411192	0.165417	-0.202894	0.38281	0.342035	-0.741805	1.65613	1.55364	0.979651	0.116608
F8WE16	FPWGDGNHTLF	3.98347	2.875	3.06485	3.49682	3.83673	4.81193	2.75	3.48466	2.07709	3.78277	2.4513	3.49756	0.671698	1.48397	1.53457	2.26599		0.149298	0.337518	0.129395	-0.184546	0.380364	0.339989	-1.17193	2.76332	2.42986	2.04556	0.283785
O95071	LPVPVLETY	4.67769	2.82812	3.6314	3.63057	3.83673	5.56881	2.91	3.6319	2.03084	3.64045	3.02597	4.12683	1.36604	2.05831	1.99468	2.88889		0.110872	0.207344	0.0840993	-0.203597	0.378776	0.338799	-0.829895	1.82025	1.6892	1.13388	0.116608
Q9ULT8	IPYQDRESY	0.342975	0.150924	0.117158	0.289809	0.294461	0.399083	0.2175	0.323028	0.143595	0.140917	0.109134	0.215021	0.0435591	0.082598	0.0599901	0.233429		0.454041	0.440142	0.179333	-0.56566	0.373293	0.333715	-1.10238	0.707768	0.68268	0.224145	0.0113018
A0A140TA11	LPILSQIY	4.06612	2.13281	3.38567	3.70701	4.04082	4.66055	2.835	3.93252	1.84581	3.32584	2.57143	3.7561	0.807547	1.53353	1.63298	2.88215		0.218854	0.467736	0.193505	-0.208983	0.366281	0.327101	-0.955032	1.9418	1.78959	1.26435	0.117263
Q9HC16	SPVEAVFSY	1.80992	1.33594	1.80205	1.71338	1.58017	2.41284	1.725	1.80982	0.770925	1.91011	1.57792	1.55122	0.539623	1.16618	1.03191	1.53535		0.176436	0.372741	0.142074	-0.197216	0.3645	0.325718	-0.640526	1.40047	1.32821	0.779663	0.0746635
P67870	DPFVDRIGY	0.512397	0.308594	0.515358	0.493631	0.574344	0.619266	0.375	0.539877	0.26652	0.397004	0.483766	0.380488	0.162264	0.303207	0.178191	0.30303		0.204381	0.328986	0.128776	-0.260393	0.363861	0.325477	-0.950859	1.47528	1.39303	0.85901	0.0852021
Q9Y3B1	FPLDLDVKM	1.84573	1.15625	1.30375	1.39066	1.70262	2.3211	1.34167	1.76892	0.792952	1.55306	1.04545	1.53496	0.462893	0.907677	0.810284	1.16498		0.324725	0.809468	0.370304	-0.209508	0.36237	0.324383	-0.767681	1.55546	1.46478	0.918788	0.103282
P61158	FPLSQPFSL	1.21901	0.453125	3.8157	1.70382	1.34985	1.76606	1.2475	3.11963	1.27093	1.79026	1.12338	1.14146	0.153047	0.924198	0.271277	0.855219		0.057301	0.044549	0.0155978	-0.433264	0.35857	0.32098	-1.70637	1.2906	1.22895	0.691757	0.0583129
Q6PI26	FLDLTEQEF	1.39669	0.523438	0.723549	1.3121	1.52187	1.84404	1.52	1.7362	0.53304	0.988764	0.532468	1.18049	0.350943	0.58309	0.574468	1.11111		0.743325	1.96505	1.13355	-0.290305	0.357209	0.320015	-0.59461	0.789052	0.759712	0.294416	0.0113018
B0QY63	LPYQGHNSF	1.07851	1.10156	1.14334	1.00955	1.18659	1.62844	1.115	0.846626	0.488987	1.01873	1.07792	1.2	0.441509	0.673469	0.587766	0.835017		0.140643	0.271076	0.109998	-0.194822	0.350138	0.31334	-0.771801	1.64782	1.5467	1.02075	0.116608
A0A087WZK9	IFDLGGGTF	1.38843	0.398437	0.31058	2.23885	1.39067	0.876147	2.5675	3.20245	0.720264	1.61423	1.02273	2.83415	0.892453	1.97959	2.07447	2.43434		0.890151	0.830557	0.382962	0.513794	0.342107	0.305705	0.767323	0.642258	0.620249	0.200656	0.0113018
A0A499FJL5	VFDTAIAHL	2.38843	1.41406	0.764505	1.74522	1.44023	1.9633	3.055	3.10429	0.400881	0.696629	1.25974	2.17561	2.38868	3.7551	5.15426	4.14141		0.59929	0.732717	0.327189	-0.477726	0.339253	0.303247	1.2904	2.79536	2.45554	3.42352	0.823641
O95298	IPIERLYVTY	0.235537	0.265625	0.184745	0.168034	0.0946313	0.261468	0.13	0.199387	0.143172	0.409948	0.204545	0.36522	0.125271	0.195451	0.219008	0.101808		-0.31701	0.192871	0.0753852	0.395002	0.337312	0.3017	-0.412603	0.253386	0.24642	0.721906	0.0583129
C9JBM0	MPVGPAPGM	1.1405	0.867187	1.02389	1.03822	1.37609	2.16514	0.995	1.60736	0.563877	1.38577	1.13636	1.71707	0.456604	0.542274	0.526596	0.282828		0.594128	1.27594	0.650449	0.239006	0.331039	0.295822	-1.17032	1.43132	1.35345	2.06254	0.283785
Q9UKB1	FPMTMDEKY	1.45041	1.21094	1.52218	1.41083	1.42274	2.26606	1.2075	1.63497	0.610132	1.47191	1.23701	1.51707	0.479245	0.985423	0.824468	1.39731		0.223389	0.428646	0.176418	-0.210121	0.329403	0.294581	-0.601745	1.08616	1.03895	0.557126	0.0310639
O15031	LPVLERLIY	1.04132	0.714844	0.945392	0.955414	1.27405	1.92661	0.825	1.14417	0.559471	0.808989	0.652597	1.03902	0.283019	0.521866	0.582447	0.811448		0.499467	1.08966	0.529852	-0.25708	0.327455	0.293026	-0.733947	1.03746	0.99508	0.520152	0.0176959
Q9NX08	FAWAHDSSEY	0.743802	0.617188	0.761092	0.678344	0.857143	1.39908	0.665	0.815951	0.389868	0.7603	0.665584	0.565854	0.250943	0.413994	0.367021	0.494949		0.416303	0.904828	0.423532	-0.233711	0.321729	0.287694	-0.875032	1.36217	1.29462	0.805857	0.0804817
O60711	FPFESGKPF	2.07438	1.1875	1.20819	1.49045	1.44606	2.06422	0.97	1.41718	0.682819	1.70037	1.00649	1.74634	0.441509	0.804665	0.62766	0.882155		-0.0153432	0.0193825	0.00808991	-0.214784	0.320258	0.286615	-1.11287	1.86935	1.72886	1.26514	0.117263
C9JLU1	EALNVLVNR	0.46281	0.210938	0.232082	0.267516	0.332362	0.834862	0.26	0.196319	0.000535	0.254682	0.201299	0.35122	0.128302	0.171649	0.287234	0.27632		0.468518	0.365047	0.138922	-0.538674	0.319067	0.285817	-0.442351	0.232141	0.225913	0.0362942	0.00477093
C9JXC1	SMWIERTSF	0.384298	0.363281	0.395904	0.39172	0.355685	0.522936	0.2175	0.521472	0.14978	0.382022	0.204545	0.463415	0.0167069	0.259475	0.213074	0.498316		0.0754195	0.0634663	0.0228697	-0.355681	0.31035	0.277494	-0.63647	0.57519	0.556232	0.181841	0.0113018
K7EKC0	LPYPDPAIAQF	0.152449	0.115507	0.354949	0.400157	0.174927	0.46789	0.0504656	0.177914	0.172001	0.0327906	0.0801307	0.39555	0.00689104	0.169096	0.163382	0.000535		-0.231823	0.120328	0.0454898	-0.588285	0.309667	0.27725	-1.58969	0.797431	0.767702	0.313422	0.0113018
Q96S97	SYFPEITHI	4.28099	4.21094	3.74403	4.13057	3.88921	4.86239	2.81	3.6411	3.67841	4.49813	3.86039	5.67805	2.66792	2.26822	2.40426	3.72727		-0.106421	0.258919	0.104083	0.114221	0.309323	0.27725	-0.564396	1.82775	1.69523	2.42968	0.352676
Q13451	FPAPALQANVF	1.14876	0.765625	0.648464	0.942675	1.05539	1.81651	0.655	1.2638	0.555066	0.861423	0.714286	0.760976	0.25283	0.495627	0.271277	0.902357		0.450609	0.788426	0.359838	-0.277687	0.307214	0.275533	-0.866954	1.04068	0.9979	0.546233	0.028777
J3QLR8	HPLTQSAVM	2.0124	1.36328	1.76792	1.96497	2.00583	3.08716	1.5375	1.80982	1.03965	1.8839	1.44481	1.91707	0.707547	0.950437	1.08245	0.774411		0.247737	0.556073	0.236465	-0.177549	0.303961	0.27267	-1.0161	2.05343	1.88222	1.46499	0.152561
P41250	VYDIAAKF	1.03719	0.476562	0.313993	1.57643	0.574344	0.720183	0.9025	0.898773	0.255507	0.539326	0.743506	1.1122	1.07358	1.70845	1.77926	1.92929		-0.136994	0.107728	0.0422937	-0.361024	0.302275	0.271375	0.931042	1.88124	1.73823	2.47536	0.352676
P30679	FPIDYPYSPPAF	0.628099	0.390625	1.06485	0.726115	0.717201	1.30275	0.75	1.11043	0.431718	0.71161	0.584416	0.614634	0.181132	0.460641	0.351064	0.734007		0.465791	0.845246	0.390315	-0.262434	0.293503	0.262994	-0.702271	0.858001	0.826319	0.413834	0.0127193
Q7L5D6	YPFDGPGNTL	1.07851	0.742188	0.83959	0.757962	0.982507	1.48624	0.7425	0.840491	0.363436	0.868914	0.704545	1	0.296226	0.650146	0.404255	0.700337		0.245282	0.408684	0.163793	-0.218967	0.291249	0.26113	-0.736956	1.11593	1.06709	0.630065	0.0499902
K7EN78	LPWGGGTAL	1.2562	1.14062	1.34471	1.10191	3.2828	6.18349	2.61	3.36196	0.45815	1.01124	0.603896	1.30732	0.433962	0.705539	0.718085	1.03704		1.6724	3.52655	2.27638	-0.518754	0.285458	0.255729	-0.742657	0.406445	0.396884	0.0814323	0.00639077
Q93074	APRLLIYGASTRAT	0.669421	0.25	0.498294	0.353503	0.446064	0.582569	0.245	0.389042	0.30837	0.344569	0.438312	0.4	0.230189	0.373178	0.284574	0.30303		-0.091236	0.0952168	0.0365139	-0.248219	0.281568	0.252228	-0.572603	0.707444	0.68268	0.309965	0.0113018
D6REE5	EVPNKIINR	0.231405	0.242188	0.245734	0.159236	0.0835699	0.000535	0.0592734	0.316881	0.263188	0.0489706	0.41471	0.461068	0.158094	0.0985334	0.000535	0.230316		-0.932696	0.587482	0.25084	0.435243	0.272892	0.243941	-0.849805	0.447913	0.434992	0.88803	0.103282
O94842	YPLERGFIY	0.338843	0.371094	0.341297	0.33758	0.291545	0.246417	0.195	0.245399	0.167401	0.457262	0.205826	0.341463	0.191754	0.0781085	0.135638	0.189353		-0.505414	0.600806	0.256196	-0.24494	0.270237	0.241675	-1.22325	1.43992	1.36074	0.960616	0.116608
E9PPA5	FPALAPLTY	5.68595	3.60156	5.39249	4.49045	6.48397	8.2844	4.125	6.1411	3.11013	5.04869	3.13636	5.60976	1.49057	2.3207	2.96277	4.74074		0.385032	0.89837	0.420697	-0.181439	0.26775	0.239921	-0.735398	1.28164	1.22042	0.802067	0.0804817
B4E1E0	HPTVVISAY	4.85124	3.85156	5.30717	4.52548	5.27405	8.16972	3.9525	4.44785	2.52863	4.95131	4.1461	4.87317	1.72453	3.01166	2.25	3.70707		0.236959	0.488571	0.203959	-0.167889	0.267707	0.239921	-0.793585	1.52359	1.43648	1.02025	0.116608
F5H6T4	FLGASMVYLIR	1.67355	1.29297	1.09556	1.54777	1.41691	1.81651	1.0925	1.2362	0.964758	1.42322	1.08117	1.66829	0.849057	0.880466	0.859043	1.15152		-0.012329	0.0217618	0.00921543	-0.126914	0.262128	0.234729	-0.584894	1.54323	1.45398	1.05085	0.116608
A0A087WVQ6	DPFRDLHSL	0.256198	0.000535	0.163823	0.299363	0.198251	0.394495	0.155	0.294479	0.154185	0.000535	0.272727	0.443911	0.118103	0.289483	0.12766	0.154882		0.53376	0.470833	0.195233	0.275432	0.26047	0.233458	-0.0609725	0.115232	0.111946	0.161115	0.0113018
P40227	IPAMAFITY	1.57851	1.14844	2.01365	1.9172	1.53353	1.97248	1.08	2.1411	1.12775	1.61049	1.57792	1.69756	0.449057	0.827988	0.776596	1.44108		0.0149413	0.0224876	0.00923119	-0.146787	0.252617	0.225993	-0.929869	1.96182	1.80494	1.45899	0.152561
P30291	FPNIGVEKF	0.706612	0.707031	0.552901	0.742038	0.696793	1.19266	0.525	0.613497	0.314978	0.82397	0.587662	0.634146	0.258491	0.51312	0.414894	0.548822		0.160804	0.221994	0.0884841	-0.198288	0.245598	0.21936	-0.642332	0.905179	0.869962	0.509821	0.0176959
E9PGM4	FAFEHSEEY	3.2686	2.49219	2.27645	3.05096	3.36152	4.58257	2.1025	3.03988	1.53744	2.91386	2.32792	3.21951	1.08302	1.71137	1.69681	1.91582		0.239051	0.519375	0.213222	-0.149206	0.245209	0.219357	-0.791298	1.5974	1.50222	1.1232	0.116608
O95243	FPEIDLEKY	1.7562	1.50391	1.27986	1.48726	1.49271	1.83028	0.9875	1.50307	0.894273	1.5618	1.29545	1.75122	0.50566	0.959184	1.02128	1.36027		-0.0520745	0.0881659	0.033128	-0.131343	0.243809	0.218343	-0.64799	1.52034	1.43367	1.0563	0.116608
Q9Y6I7	IYDTSTDRLLW	0.421488	0.15625	0.191126	0.305732	0.361516	0.33945	0.26	0.490798	0.163903	0.0157978	0.311688	0.96127	0.230189	0.45481	0.526596	0.47138		0.434011	0.233368	0.0943411	0.434901	0.234024	0.209273	0.647219	0.418286	0.40798	0.132725	0.0113018
Q9NV64	FPIHVQTSL	2.91736	2.37109	2.44027	2.66879	3.05248	4.20183	2.2775	2.54294	1.46476	3.07491	2.32792	2.61951	0.981132	1.31487	1.62234	2.06061		0.215756	0.496499	0.209075	-0.1322	0.233968	0.209273	-0.798275	1.77824	1.65407	1.31186	0.132481
P13284	SYVELSQYR	0.355372	0.234375	0.000535	0.165605	0.209913	0.284404	0.12	0.141104	0.245309	0.0984304	0.155844	0.367758	0.101887	0.191877	0.12766	0.236775		-0.000890634	0.111296	0.0432362	0.19843	0.22733	0.20302	-0.199649	0.0249744	0.0238819	0.22037	0.0113018
I3L1V1	EPIYIVTEY	6.73554	5.42969	5.37543	5.68471	6.12828	9.03211	4.21	5.78528	3.34361	6.17603	4.98377	6.65854	1.83208	3.63557	3.39362	4.88215		0.115182	0.208165	0.0843219	-0.134229	0.225127	0.201201	-0.756961	1.58701	1.49273	1.14455	0.116608
P18848	ENYSPVSR	0.247934	0.242188	0.630171	0.312102	0.493335	0.238532	0.0604763	0.245399	0.179293	0.0979592	0.0959613	0.717062	0.199691	0.00811605	0.513603	0.26035		-0.46498	0.255754	0.104062	-0.393736	0.21594	0.192398	-0.544987	0.300097	0.29202	0.0605545	0.00639077
Q9P1A2	SPVALNVQY	4.08678	3.00391	3.64505	3.74841	4.05539	5.49541	2.9925	3.7546	2.21145	3.90637	3.36688	3.93659	1.45849	2.22741	2.09574	2.9899		0.170213	0.408289	0.163793	-0.109951	0.213482	0.190324	-0.723572	1.83499	1.70148	1.39971	0.152561
E9PF32	FPVGPGTGFLY	1.70661	0.660156	2.53242	1.65287	2.16035	2.4633	1.7525	2.63497	1.22687	1.9588	1.43506	1.20976	0.286792	0.655977	0.736702	1.47811		0.459759	0.975628	0.45902	-0.16833	0.207982	0.185208	-1.05313	1.49784	1.41294	1.08981	0.116608
J3KTA4	IINEVVLKL	0.578512	0.390625	0.279863	0.55414	0.495627	0.568807	0.485	0.595092	0.110132	0.456929	0.710247	0.243902	0.158491	0.635569	0.18617	0.262626		0.250147	0.253023	0.102875	-0.245292	0.201888	0.179497	-0.536854	0.465983	0.452312	0.199975	0.0113018
B4DR12	VPEGRIYTVY	0.22314	0.425826	0.266966	0.125749	0.157434	0.000535	0.24	0.205346	0.132159	0.226501	0.155844	0.273171	0.000535	0.25584	0.193735	0.0801622		-0.78793	0.812219	0.370698	-0.403242	0.198606	0.176598	-0.97411	0.48071	0.466664	0.284087	0.0113018
Q9NXR5	EPIYIITEY	5.39256	4.17969	4.28669	3.97452	4.46939	6.65138	3.2325	4.19939	2.9163	4.8839	3.38636	5.24878	1.41321	2.32362	2.57181	3.73401		0.0570386	0.0935368	0.0356487	-0.117786	0.197543	0.175917	-0.828448	1.76439	1.645	1.35866	0.152561
P19174	EPIPFSSSM	0.409091	0.421875	0.423208	0.5	0.469388	0.697248	0.375	0.47546	0.255507	0.430712	0.438312	0.463415	0.181132	0.268222	0.265957	0.242424		0.201488	0.316547	0.124969	-0.143631	0.183618	0.162741	-0.873093	1.33166	1.26665	0.991839	0.116608
Q15029	NYPETLGRLLI	0.727273	0.320312	0.47099	0.426752	0.51312	0.550459	0.275	0.282209	0.145374	0.426966	0.402597	0.728745	0.0943396	0.157434	0.191489	0.296296		-0.263318	0.259706	0.104083	-0.191355	0.183603	0.162741	-1.39527	1.40521	1.3321	1.05097	0.116608
Q5JTH9	ETIYQNYQR	0.305785	0.203125	0.232082	0.191083	0.187798	0.000535	0.115	0.251534	0.0308563	0.0515491	0.266234	0.351078	0.0830189	0.222487	0.344399	0.000535		-0.748304	0.340989	0.129952	-0.413673	0.182227	0.162117	-0.519031	0.492098	0.4773	0.0408467	0.00477093
O95140	FTLDINTAYAR	0.214876	0.21875	0.163823	0.292994	0.227405	0.326892	0.204398	0.000535	0.000535	0.137131	0.175325	0.410164	0.0981132	0.050945	0.0873259	0.245841		-0.229985	0.141976	0.0539762	-0.300218	0.182216	0.162117	-0.884817	0.432257	0.420459	0.240046	0.0113018
Q9H6J7	FPASFPNRQY	0.392562	0.367188	0.290102	0.280255	0.405248	0.550459	0.27	0.279141	0.171806	0.310861	0.301948	0.365854	0.101365	0.19539	0.234043	0.435091		0.178075	0.174374	0.0667853	-0.209319	0.180011	0.160431	-0.461613	0.42171	0.410658	0.188035	0.0113018
O95071	FPLPSQVF	3.47107	1.39062	5.2628	3.96178	4.34985	5.91743	2.98	4.35583	2.05286	4.20974	2.64286	3.71707	0.784906	2.02915	1.96277	3.3064		0.32154	0.522199	0.214572	-0.15829	0.179638	0.160431	-0.801288	1.05548	1.0111	0.727099	0.0583129
H0Y6T0	QPVEPLPGF	4.09917	2.75781	3.59044	3.2293	3.7551	5.24771	2.605	3.33129	2.163	3.8427	3.11688	3.60976	1.06415	1.96501	1.94149	2.57912		0.12737	0.251857	0.102224	-0.103227	0.179222	0.160431	-0.857217	1.92624	1.77557	1.54764	0.152561
Q8WWZ8	NNLGNFINR	0.449896	0.125561	0.243477	0.410828	0.121481	0.422018	0.154553	0.229329	0.138767	0.28839	0.211905	0.385366	0.021463	0.0138196	0.328542	0.225589		-0.407143	0.282559	0.110811	-0.263562	0.179009	0.160431	-1.06103	0.730602	0.704364	0.447369	0.0148668
Q7Z460-4	NVHDIMVSF	0.752066	0.195312	0.000535	0.55414	0.3207	0.550459	0.985	1.03067	0.0792952	0.329588	0.350649	0.887805	0.830189	0.979592	1.51596	1.367		0.942551	0.917775	0.430404	0.1332	0.177123	0.158925	1.64349	2.37022	2.127	2.23839	0.283785
Q92499	DPFIDLNYM	1.31818	0.541883	4.85324	1.61783	1.04665	1.2156	1.0525	2.38957	1.9207	1.94007	1.98377	1.28842	0.202442	0.699708	0.50958	0.983165		-0.546461	0.450194	0.184094	-0.224012	0.174614	0.156794	-1.79855	1.31387	1.25055	0.971543	0.116608
H0Y488	EYYPGFNPFR	0.396694	0.203125	0.293515	0.229299	0.186589	0.431193	0.17	0.269939	0.171806	0.179775	0.469256	0.108616	0.101887	0.379009	0.133924	0.000535		-0.0859295	0.0507581	0.0174772	-0.272433	0.167072	0.149631	-0.867397	0.572435	0.553857	0.302975	0.0113018
C9J406	FPHNFQETTY	2.77686	2.34766	2.21843	2.43631	3.04082	4.00459	2.005	2.41718	1.40529	2.66292	2.35714	2.70244	0.949057	1.40233	1.30053	1.90572		0.229765	0.528806	0.220255	-0.0994585	0.166533	0.149471	-0.81525	1.7712	1.65085	1.42066	0.152561
Q92628	EYTEGISQR	0.272727	0.320312	0.1843	0.541401	0.425656	0.779817	0.35	0.509202	0.198238	0.419476	0.266234	0.243902	0.10566	0.0111445	0.000535	0.222222		0.646753	0.854087	0.392729	-0.225587	0.15825	0.141566	-1.95741	1.37498	1.3053	0.962445	0.116608
F2Z2U4	KYVPLVTGL	1.94215	1.53906	1.69283	1.8535	1.38192	2.44037	1.11	1.60736	1.59471	1.54307	1.51948	2	0.773585	1.09621	0.712766	1.09764		-0.103807	0.214624	0.0854554	-0.0780916	0.156063	0.139757	-0.933236	2.50842	2.23487	2.17117	0.283785
A0A0A0MTC1	RALTVPEL	1.2686	1.11719	1.1843	1.29299	1.16035	1.7156	0.9175	1.11963	1.10132	1.18352	1.40909	1.4	1.01887	0.845481	0.805851	1		0.0147579	0.0294454	0.0110432	0.0669107	0.151902	0.135973	-0.406011	1.18128	1.12629	1.50145	0.152561
P60709	YPEPYPLVY	0.867769	0.492187	0.546075	0.611465	0.874636	1.54128	0.555	0.546012	0.506608	0.786517	0.538961	0.370732	0.203774	0.204082	0.462766	0.713805		0.482328	0.617834	0.262641	-0.19264	0.151463	0.135911	-0.668029	0.565084	0.547264	0.336782	0.0113018
Q8WY64	VYDLLKTNL	0.471074	0.445312	0.135345	1.05096	0.548105	0.486239	0.7	0.748466	0.295154	0.359551	0.558442	1.21951	0.467925	0.769679	0.968085	0.680135		0.239739	0.175764	0.0672423	0.210299	0.149545	0.134369	0.456749	0.419206	0.408527	0.215924	0.0113018
P40227	YPFDSPQVMF	1.21901	0.574219	1.85666	1.17516	1.20408	2.02752	1.06	1.6135	0.955947	1.35955	1.06169	1.06829	0.277358	0.635569	0.425532	0.750842		0.29142	0.517449	0.212767	-0.118203	0.146879	0.13208	-1.20752	1.76209	1.64413	1.44973	0.152561
Q53ET0	EYIGLDSGRIR	0.181818	0.171875	0.286689	0.248408	0.373178	0.504587	0.245	0.159509	0.092511	0.0718372	0.179524	0.750332	0.116981	0.122449	0.18617	0.0880473		0.52879	0.310359	0.123858	0.299967	0.144833	0.130411	-0.791064	0.292854	0.285148	0.508034	0.0176959
O43680	MPQFSTIEY	1.27686	1.03125	1.17065	1.46178	1.5277	2.30734	0.9575	1.31902	0.812775	1.34082	1.32792	1.83415	0.460377	0.641399	0.734043	0.515152		0.30687	0.569153	0.240687	0.105582	0.143796	0.129893	-1.07141	1.6255	1.52804	1.93766	0.283785
Q15181	ETWAGSHSMR	0.438017	0.523438	0.737201	0.592357	0.291545	0.559633	0.165	0.300613	0.264317	0.861423	0.525974	0.84878	0.135849	0.186589	0.218085	0.000535		-0.798958	0.96043	0.456061	0.126229	0.143564	0.129893	-2.08213	2.16076	1.96479	2.45138	0.352676
P50990	AELRQAFLA	0.0375949	0.21875	0.245734	0.43949	0.390671	0.477064	0.135	0.269939	0.0729196	0.179775	0.136364	0.384924	0.000535	0.162483	0.132979	0.215488		0.434723	0.315909	0.124969	-0.282767	0.142175	0.12888	-0.880375	0.439855	0.427683	0.241258	0.0113018
X6RAJ1	FPSEVVGKM	0.842975	0.742188	0.832765	0.929936	0.938776	1.2844	0.815	0.730061	0.493392	1.08614	0.941558	1.02439	0.430189	0.413994	0.537234	0.417508		0.17065	0.325017	0.127681	0.0827415	0.134297	0.121376	-0.896105	1.77213	1.65085	2.07837	0.283785
P62244	LPAPPTQNM	1.25207	1.03125	1.49147	1.68153	1.6414	2.76606	1.2575	1.69325	0.770925	1.55056	1.22403	1.52683	0.649057	0.860058	0.917553	0.542088		0.431428	0.959384	0.456061	-0.105274	0.133607	0.12106	-0.878068	1.37176	1.30336	1.09768	0.116608
J3KP30	YYINGKTGL	1.15289	0.898438	0.866894	0.83758	0.769679	1.22477	0.535	0.671779	0.788546	0.872659	0.788961	1.1122	0.530189	0.536443	0.587766	0.653199		-0.230496	0.465654	0.192768	-0.0762878	0.13272	0.120548	-0.702731	1.64667	1.54602	1.37145	0.152561
P19086	DAIRSLASVSY	0.570248	0.265625	0.409556	0.426752	0.565598	0.844037	0.305	0.466258	0.215859	0.284644	0.396104	0.604878	0.135849	0.349854	0.196809	0.383838		0.383187	0.462338	0.192191	-0.155341	0.126287	0.114489	-0.64905	0.578623	0.559285	0.382534	0.0113018
O75534	DYQALRTSI	0.553719	0.554687	0.443686	0.44586	0.472303	0.568807	0.27	0.306748	0.317181	0.501873	0.448052	0.604878	0.4	0.239067	0.340426	0.296296		-0.304436	0.458554	0.190435	-0.0939547	0.123659	0.112234	-0.647133	1.06312	1.01753	0.835862	0.083472
Q86XE2	DYLNAESRVNR	0.181818	0.165629	0.277503	0.127389	0.204082	0.220183	0.16	0.0265878	0.0331233	0.252044	0.359991	0.000535	0.143396	0.0790864	0.239323	0.174177		-0.300557	0.135586	0.0516029	-0.220533	0.123199	0.112147	-0.242395	0.109061	0.106141	0.00845512	0.00370069
F2Z2I8	YPWWEQQGF	0.31405	0.46875	0.675768	0.961783	0.542274	0.944954	0.31	0.785276	0.519824	0.539326	0.818182	0.741463	0.324528	0.501458	0.335106	0.531987		0.0935545	0.0948178	0.0365139	0.113687	0.118437	0.107759	-0.515567	0.559794	0.542353	0.770953	0.0746635
A0A2R8Y7Q1	TILIILTGR	0.22314	0.00206329	0.259386	0.267516	0.0832623	0.229358	0.343925	0.109521	0.000535	0.0346059	0.119033	0.607083	0.0716981	0.317216	0.247442	0.336584		0.0265329	0.00810007	0.00531623	0.0174494	0.110554	0.100248	0.371415	0.145839	0.141453	0.153912	0.0113018
A0A3B3IT92	FPSVLVEEL	2.44628	0.769531	5.157	3.67516	2.87172	4.26147	2.5325	3.99387	2.67841	3.24345	2.72727	2.53171	0.569811	1.75219	0.93617	2.6734		0.18112	0.220959	0.0879438	-0.107761	0.109152	0.0992183	-1.0223	1.20641	1.14976	0.98245	0.116608
Q9Y2Q0	IPSSVIHPAM	0.31405	0.320312	0.505119	0.369427	0.466472	1	0.455	0.472393	0.220264	0.494382	0.37013	0.556098	0.169811	0.227405	0.271277	0.262626		0.665837	0.979478	0.459702	0.120959	0.0971801	0.0876187	-0.696467	0.558653	0.54159	0.736657	0.0625006
E9PFT7	HFDLSVIEL	2.71074	2.09375	0.805461	3.57325	5.23615	4.31193	4.595	5.94479	1.3304	2.3221	1.85714	3.10244	0.966038	0.979592	2.46809	1.67003		1.12925	3.49228	2.26653	-0.0926364	0.0932254	0.0840356	-0.594037	0.703461	0.67915	0.538904	0.0247332
A0A0C4DFM7	FYMDTSHLF	0.603306	0.5	0.511945	0.923567	0.752187	1.09174	0.405	1.11656	0.396476	0.779026	0.415584	0.770732	0.177358	0.303207	0.367021	0.760943		0.406661	0.557234	0.236465	-0.104259	0.0903711	0.0815526	-0.658415	0.649738	0.627346	0.495889	0.0176959
P40429	QATRTVPVF	0.694215	0.289062	0.348123	0.630573	0.752187	0.87156	0.395	0.582822	0.22467	0.411985	0.461039	0.731707	0.241509	0.332362	0.170213	0.525253		0.407076	0.532656	0.221947	-0.100934	0.0839929	0.0755455	-0.628231	0.590468	0.570369	0.451968	0.0148668
Q14191	KEIESIVKA	0.239669	0.3125	0.225256	0.216561	0.297376	0.449541	0.155	0.128834	0.0294894	0.549312	0.010596	0.51744	0.13242	0.0853269	0.194612	0.398041		0.0523996	0.0231667	0.00923119	0.155146	0.074892	0.0668153	-0.294591	0.127606	0.123954	0.222248	0.0113018
A0A3F2YNW8	MPLSNGLQLY	2.47658	1.86979	2.15245	2.21444	2.48202	3.40061	1.92	2.07566	1.28634	2.46442	1.92208	2.76748	0.72327	1.26531	1.24291	1.29742		0.18105	0.393499	0.156283	-0.0459146	0.074106	0.0663997	-0.944051	2.09024	1.90976	1.91695	0.283785
O94842	TPSPEIVKY	0.652893	0.382812	0.498294	0.452229	0.530612	0.504587	0.345	0.515337	0.180617	0.674157	0.422078	0.62439	0.196226	0.349854	0.276596	0.37037		-0.0674247	0.0719785	0.0256873	-0.0630888	0.0671417	0.0598054	-0.735381	0.964468	0.927275	0.837847	0.083472
Q9UBS9	FPEARAVFY	0.363636	0.380839	0.409556	0.273885	0.294461	0.394495	0.254549	0.186581	0.270925	0.333333	0.441558	0.325486	0.0542421	0.204082	0.162234	0.262626		-0.337479	0.393181	0.156283	-0.0583654	0.0592436	0.0522771	-1.06357	1.30286	1.2408	1.19556	0.116608
Q14240	AFDLTEQRY	0.53719	0.292969	0.231428	0.595541	0.431487	0.422018	0.99	0.898773	0.242291	0.367041	0.487013	0.643902	0.445283	0.48105	0.744681	0.569024		0.72669	1.00515	0.470966	0.0706073	0.0486212	0.0420242	0.434837	0.446134	0.433588	0.369572	0.0113018
O43809	LPFVPSAEDVY	1.1281	1.23828	1.64846	1.32484	1.69679	2.41743	1.1975	1.24847	0.839207	1.69288	1.30195	1.38537	0.301887	0.603499	0.640957	0.915825		0.296983	0.594588	0.253347	-0.0328694	0.0417404	0.0355126	-1.11683	1.84566	1.70918	1.74717	0.214231
Q14814	MPLQDSISL	1.05785	0.984375	1.26962	0.923567	1.19534	1.97248	1.04	0.570552	0.770925	1.10861	0.863636	1.59024	0.4	0.623907	0.632979	0.518519		0.174013	0.229191	0.0927071	0.0330017	0.0352227	0.0295672	-0.961221	1.25677	1.19721	1.33783	0.147313
G3V1Q4	WARLDETPF	0.214876	0.242188	0.177474	0.280255	0.262391	0.357798	0.235	0.116564	0.246696	0.382022	0.107747	0.213532	0.120755	0.186589	0.202128	0.249158		0.0871452	0.058053	0.0202804	0.0544779	0.0350577	0.0295672	-0.270049	0.175941	0.170451	0.226586	0.0113018
Q15393	QPIDYSLKY	0.318803	0.226562	0.000535	0.407643	0.198251	0.229358	0.11	0.177914	0.14978	0.307116	0.155844	0.22439	0.0943396	0.187081	0.445647	0.0600764		-0.414302	0.13473	0.0516029	-0.187847	0.0315619	0.0267662	-0.276672	0.0717597	0.0695718	0.0401751	0.00477093
Q9BSJ2	YPVTPELLERY	0.228013	0.15625	0.136519	0.178344	0.151603	0.238532	0.115	0.0992067	0.237066	0.000535	0.458947	0.0319256	0.152403	0.0991597	0.281893	0.123527		-0.210187	0.0793013	0.0287074	0.0593235	0.0315206	0.0267662	-0.0896973	0.033716	0.0322587	0.0621202	0.00639077
Q9Y512	MPTVSVLEY	3.26446	3.45312	2.92833	3.24841	3.08455	5.53211	3.1	3.19018	2.05286	3.77528	2.6039	4.66341	1.08679	1.78426	2.19681	1.69697		0.209239	0.39326	0.156283	0.0223302	0.0302512	0.0258644	-0.930611	1.68995	1.58329	1.75986	0.214332
F6VDE0	VPVMLTEQY	2.18182	1.98047	2.39932	2.61465	2.67055	3.71101	2.025	2.65644	1.25991	2.8839	1.98377	2.92683	0.896226	1.31195	1.21011	1.07071		0.269766	0.64239	0.276787	-0.0192859	0.028633	0.0249088	-1.03151	2.12824	1.93726	2.05672	0.283785
Q15293	MPVDPNEPTY	3.04959	2.45703	3.0785	2.98726	3.08746	4.28899	2.3525	2.74847	1.62335	3.35955	2.92857	3.52195	0.986792	1.43149	1.46543	0.841751		0.108634	0.218418	0.0858965	-0.0174281	0.0285614	0.0249088	-1.29216	2.8707	2.5122	2.79864	0.499783
Q5SWH9	FPFPDRPRTF	0.190083	0.161493	0.313993	0.423567	0.446064	0.545872	0.255	0.358896	0.198238	0.303371	0.169224	0.390244	0.124528	0.274399	0.156915	0.0883418		0.560136	0.662385	0.286949	-0.0376547	0.0245397	0.0215572	-0.757639	0.545358	0.529052	0.508402	0.0176959
P07954	LPEAQLSTVEY	0.404959	0.382812	0.880546	0.490446	0.618076	1.31193	0.45	0.723926	0.312775	0.464419	0.441558	0.887805	0.132075	0.38484	0.388298	0.208754		0.523891	0.645727	0.277843	-0.0353172	0.0244768	0.0215572	-0.954498	0.736573	0.709562	0.690425	0.0583129
Q9Y508	YFDAIPVTM	1.07438	0.476562	0.170648	1.25478	1.41108	0.981651	2.13	2.71779	0.497797	0.771536	0.480519	1.10244	0.618868	1.38776	1.34574	3.17172		1.28254	1.33829	0.695857	-0.0614316	0.0222797	0.019726	1.13222	1.04749	1.00431	1.09542	0.116608
Q9H869	FGGGGSYNDFGNY	1.49587	1.20312	1.11263	1.01592	1.11662	1.34404	0.575	1.01227	0.572687	1.0412	1.49675	1.78049	0.381132	0.997085	1.0133	1.52189		-0.254107	0.309883	0.123858	0.0188774	0.0201363	0.0179485	-0.302867	0.37705	0.368231	0.410296	0.0127193
Q8WXF1	SAGGSFTVR	0.439473	0.307393	0.143345	0.275719	0.752187	0.788991	0.475	0.638037	0.133112	0.425539	0.0687382	0.521737	0.000535	0.0892163	0.202482	0.416512		1.1868	1.81607	1.02237	-0.0209444	0.010773	0.00895052	-0.718143	0.428175	0.41675	0.379556	0.0113018
Q96AG3	VFDEAIRAV	1.13223	0.515625	0.580205	1.05096	0.932945	0.733945	1.44	1.34969	0.46696	0.794007	0.792208	1.20976	0.467925	0.734694	0.93617	0.861953		0.442675	0.749814	0.336042	-0.0070944	0.00665061	0.00519324	-0.127944	0.129446	0.125426	0.121331	0.0113018
P17275	MPQGAPRLY	0.355372	0.296875	0.327645	0.254777	0.332362	0.550459	0.31	0.398773	0.211454	0.217228	0.292208	0.507317	0.143396	0.11769	0.175532	0.40404		0.366347	0.40254	0.161729	-0.00757053	0.00543388	0.00434132	-0.554532	0.456001	0.442705	0.452329	0.0148668
Q01082	FPMEIRQYL	0.631889	0.205255	0.238908	0.335325	0.239067	0.192661	0.241126	0.165644	0.323459	0.38169	0.296661	0.408406	0.113919	0.12828	0.12766	0.141777		-0.751223	0.786888	0.359838	-0.00118586	0.00101569	0.000634607	-1.46392	1.43456	1.35581	1.45328	0.152561
Q92611	LYQIITVER	0.31405	0.25	0.348123	0.216561	0.177071	0.366972	0.175	0.294479	0.0965	0.468674	0.347197	0.215076	0.000535	0.0539316	0.252427	0.290714		-0.155327	0.0987211	0.0383231	-0.00164384	0.000998491	0.000634607	-0.917434	0.69206	0.668134	0.637586	0.050806
Q9Y3I1	NPVEYSIVM	1.35537	0.984375	1.18771	1.25478	1.28863	1.6055	0.825	0.97546	0.656388	1.56554	0.863636	1.69756	0.615094	0.635569	0.68617	0.491582		-0.0266852	0.0345403	0.0116186	0.000268708	0.000338175	0.000338175	-0.97767	1.69373	1.58615	1.69652	0.196975

## Sheet: HCC38BL
		4h post AS				4h post AS + BFA				4h post AS + CHX				0h post AS					4h AS + BFA vs 4h AS			4h AS + CHX vs 4h AS			0h AS vs 4h AS			4h AS + CHX vs 0h AS
Master Protein Accessions	Sequence	Abundance: 126	Abundance: 127N	Abundance: 127C	Abundance: 128N	Abundance: 128C	Abundance: 129N	Abundance: 129C	Abundance: 130N	Abundance: 130C	Abundance: 131N	Abundance: 131C	Abundance: 132N	Abundance: 132C	Abundance: 133N	Abundance: 133C	Abundance: 134N		log2 FC	negative log10 pval	negative log10 adj pval	log2 FC	negative log10 pval	negative log10 adj pval	log2 FC	negative log10 pval	negative log10 adj pval	negative log10 pval	negative log10 adj pval
P30305	ISAPLVKTL	3.53383	3.92166	3.14077	3.41355	0.933594	0.779359	0.910384	0.808707	0.121472	0.0955679	0.187688	0.145522	0.8	0.940678	0.753394	0.638356		-2.0293	11.6589	8.90802	-4.67021	13.1088	10.0568	-2.16108	11.8262	9.22607	4.04713	2.07439
B1AKY9	TVEDIAARL	3.3891	3.84101	3.07495	3.36898	1.38021	1.19336	1.29587	1.24802	0.159509	0.268698	0.355856	0.397388	0.728125	0.849576	0.61991	0.645205		-1.41794	10.3981	7.82327	-3.53281	12.6588	10.024	-2.26605	11.8009	9.22607	2.43785	1.03914
E9PKT1	NVPDITTGL	3.17293	3.5576	3.03839	3.02674	2.34115	2.0949	2.51494	2.22164	0.233129	0.282548	0.318318	0.257463	0.43125	0.652542	0.384615	0.342466		-0.48025	5.90519	5.01163	-3.55133	12.5988	10.024	-2.8209	12.217	9.22607	0.874191	0.366724
P20036	GTVLIIKSL	1.15789	1.35484	1.24497	1.27629	0.773438	0.697509	0.675676	0.658311	0.0507865	0.0836051	0.000208	0.0461835	0.515625	0.576271	0.40724	0.520548		-0.843738	7.67311	6.39204	-5.16644	12.2634	9.89423	-1.31758	9.39144	8.226	6.82445	4.24965
Q8N201	TVVPSISKL	3.2312	3.53456	2.766	3.06239	1.24609	1.03559	1.16501	1.01187	0.209816	0.210526	0.345345	0.317164	0.610938	0.616525	0.488688	0.526027		-1.4981	10.18	7.77836	-3.53985	12.2472	9.89423	-2.48978	11.6105	9.19129	1.5625	0.671943
Q8WVY7	KPAENDVKL	1.00376	0.9447	0.873857	0.910873	0.428385	0.45433	0.40256	0.470976	0.0629802	0.108234	0.0915916	0.123559	0.173437	0.220339	0.179125	0.161644		-1.08791	8.94972	7.17655	-3.27237	12.056	9.83817	-2.34548	11.3982	9.19129	1.5736	0.68004
Q9BV87	SVAVIHQSL	2.06015	2.23963	1.75686	2	1.0625	1.06762	1.19346	1.08311	0.144785	0.1759	0.192192	0.199627	0.50625	0.673729	0.461538	0.520548		-0.870484	7.84979	6.52214	-3.49921	11.93	9.83817	-1.89777	10.6191	8.85602	3.37441	1.73745
B4DUR8	VVITEKGISDL	1.64286	1.81567	1.47532	1.76114	0.985677	0.966785	1.07824	0.972296	0.161963	0.242382	0.237237	0.300373	0.35	0.402542	0.325792	0.315068		-0.742002	7.48849	6.24275	-2.82935	11.9014	9.83817	-2.26447	11.4123	9.19129	1.03917	0.425097
Q9UEE5	QILEGVHFL	2.06015	2.35484	1.95247	2.03922	1.58073	1.46382	1.37411	1.22164	0.176687	0.157895	0.171171	0.212687	0.284375	0.436441	0.280543	0.30411		-0.575764	6.05812	5.12346	-3.5486	11.8734	9.83817	-2.68697	11.3981	9.19129	0.994605	0.41053
A0A1X7SBS1	AENPGKYNI	1.81203	2.01382	1.73675	1.84314	0.773438	0.692764	0.84495	0.770449	0.238037	0.307479	0.294294	0.410448	0.50625	0.669492	0.443439	0.408219		-1.26496	9.76127	7.61243	-2.56642	11.855	9.83817	-1.86901	11.0488	9.07607	1.92992	0.802276
A0A2R8Y793	LPDGQVITI	3.58083	4.13134	3.23949	3.52406	2.16536	1.8968	2.20626	1.92876	0.360736	0.362881	0.451952	0.341418	0.767188	0.838983	0.570136	0.609589		-0.820435	7.63256	6.36596	-3.25435	11.8487	9.83817	-2.37742	11.2326	9.18071	1.37821	0.571801
P55060	SIPLLINHL	2.17669	2.50461	2.10786	2.12656	1.69401	1.45907	1.5192	1.48813	0.365644	0.411357	0.358859	0.375	0.473438	0.663136	0.443439	0.413699		-0.533324	6.06435	5.12637	-2.56098	11.6796	9.72441	-2.1609	11.2768	9.18071	0.77204	0.316225
H0YCJ7	FVADGIFKA	3.70489	4.31797	3.42413	3.61676	1.24219	1.20996	1.28023	1.09499	0.370552	0.339335	0.516517	0.589552	0.840625	1.05085	0.622172	0.712329		-1.64177	10.1313	7.77836	-3.05228	11.6624	9.72441	-2.22327	10.991	9.05302	1.47728	0.618037
H7C1X9	NQAVILYHL	2.45301	2.37788	2.13346	2.27094	1.76562	1.53855	1.80654	1.75066	0.511656	0.493075	0.644144	0.649254	0.860938	1.0911	0.88009	0.887671		-0.428658	5.57695	4.7827	-2.0067	11.606	9.70018	-1.31193	10.2439	8.74823	3.31195	1.69139
Q9H211	SETPTFAKV	1.65602	1.73041	1.45887	1.62745	0.895833	0.846975	1.0697	0.897098	0.244172	0.277008	0.28979	0.358209	0.371875	0.451271	0.312217	0.4		-0.803112	7.77315	6.47061	-2.46888	11.5652	9.68938	-2.0758	11.1383	9.12772	0.812914	0.343053
Q9UEE5	SAVDFIRTL	1.84586	1.87788	1.65996	1.8164	0.69401	0.589561	0.73542	0.519789	0.24908	0.311634	0.312312	0.203358	0.548438	0.682203	0.420814	0.364384		-1.50388	9.83469	7.6217	-2.74182	11.4497	9.60194	-1.83664	10.4601	8.81129	2.26865	0.964909
Q86XT9	HVVGLLTTL	1.12782	1.22811	1.06216	1.24064	0.605469	0.530249	0.601707	0.48285	0.152147	0.149584	0.164886	0.208955	0.365625	0.379237	0.269231	0.291781		-1.0692	8.50604	6.94565	-2.78575	11.3781	9.59991	-1.83492	10.3554	8.79489	2.32808	0.983729
P20036	NIAILNNNL	3.4718	4.36636	3.38391	3.5918	1.60677	1.45077	1.67425	1.38259	0.234356	0.267313	0.336336	0.276119	1.08281	1.02331	0.785068	0.867123		-1.27667	8.71412	7.09356	-3.73297	11.3771	9.59991	-1.97879	10.1061	8.67164	2.95328	1.44542
A0A2R8Y793	APEEHPVLL	3.88346	4.89862	3.75868	4.25668	2.14323	2.07117	2.16927	2.00528	0.309202	0.385042	0.516517	0.375	0.779687	1.08898	0.78733	0.745205		-1.00168	7.91426	6.53611	-3.40499	11.3624	9.59991	-2.30412	10.6069	8.85602	1.60813	0.682095
Q9H583	LPQSDASLL	2.71053	3.46544	3.02742	3.27629	1.4375	1.65599	1.78094	1.62533	0.341104	0.282548	0.423423	0.414179	0.7375	0.944915	0.570136	0.70137		-0.941123	7.80082	6.48129	-3.0943	11.3508	9.59991	-2.07888	10.4861	8.81129	1.89321	0.790672
Q01658	HVIQALESL	3.18045	3.56452	2.93967	3.01783	2.30729	2.33215	2.42959	2.12533	0.595092	0.580332	0.737237	0.675373	0.792188	1.08686	0.662896	0.747945		-0.466288	5.38078	4.62271	-2.29518	11.2889	9.56674	-1.949	10.8609	8.98505	0.768266	0.316225
P27348	YEILNNPEL	2.94361	3.53456	2.85923	3.05526	1.27083	1.09964	1.41536	0.934037	0.465031	0.448753	0.515015	0.421642	0.5125	0.599576	0.427602	0.382192		-1.39266	9.4036	7.46489	-2.74355	11.2762	9.56674	-2.6889	11.2357	9.18071	0.050566	0.0140925
H7C0S8	VATGVISTL	1.6109	2.02074	1.75868	1.8877	0.634115	0.588375	0.668563	0.705805	0.122699	0.192521	0.309309	0.253731	0.535937	0.735169	0.565611	0.5		-1.48678	9.37439	7.46489	-3.05083	11.2165	9.52629	-1.63906	9.68936	8.41559	3.46848	1.76094
Q96CB8	TEVKTSTVI	2.50564	2.67051	2.54845	2.65241	1.94922	2.03559	1.97297	1.71372	0.634356	0.851801	0.81982	0.809701	0.889062	1.17797	0.751131	0.920548		-0.435809	5.65716	4.83569	-1.73577	11.1937	9.52202	-1.47278	10.6608	8.85602	0.998415	0.41053
A0A3B3IT59	TTGEPATPK	2.23872	2.68894	2.1883	2.51515	0.83724	0.970344	0.871977	0.83905	0.347239	0.451524	0.59009	0.58209	0.760938	0.783898	0.647059	0.710959		-1.4527	9.82852	7.6217	-2.28882	11.1621	9.50809	-1.73023	10.3928	8.81062	1.57896	0.682068
P49327	APLDSIHSL	3.50376	4.1106	3.18099	3.60428	2.39844	2.15896	2.2532	2.11082	0.368098	0.545706	0.552553	0.5	0.70625	0.927966	0.420814	0.712329		-0.690687	6.46854	5.45801	-2.87243	11.133	9.49608	-2.37945	10.7373	8.88954	0.672778	0.271162
Q7L7L0	GVLPNIQAV	1.48496	1.56221	1.19927	1.46881	0.783854	0.752076	0.688478	0.730871	0.000208	0.057671	0.139566	0.153744	0.3625	0.29661	0.276018	0.273973		-0.951522	7.23834	6.06148	-4.16269	11.0976	9.47706	-2.24088	10.0316	8.64013	2.27653	0.964909
A0A0B4J1V8	AANPHSFVF	3.15038	3.68664	2.99817	3.47772	2.69922	2.41993	2.91465	2.46834	0.287117	0.249307	0.364865	0.416045	1.19063	1.41737	0.934389	0.978082		-0.342142	3.48311	3.02558	-3.33713	11.0739	9.46914	-1.55828	9.24753	8.1301	4.01119	2.07321
P48556	HPVSLEQYL	2.1203	2.39171	1.96709	1.93226	1.40885	1.50178	1.48222	1.26913	0.341104	0.418283	0.432432	0.317164	0.53125	0.559322	0.701357	0.534247		-0.571032	5.84035	4.97027	-2.47876	11.0121	9.42256	-1.85438	10.266	8.74823	1.47349	0.618037
Q96A33	LVFGSVSEA	1.22932	1.43318	1.22669	1.18182	0.705729	0.660735	0.796586	0.709763	0.12638	0.152355	0.172673	0.238806	0.276562	0.391949	0.266968	0.245205		-0.81981	7.02081	5.87414	-2.87716	10.9737	9.41286	-2.10265	10.2708	8.74823	1.3586	0.562105
P68104	QTVAVGVIKA	1.54323	1.93318	1.67824	1.63458	1.21354	1.03677	1.21337	1.08179	0.191411	0.242382	0.232733	0.242537	0.428125	0.548729	0.382353	0.324658		-0.578817	5.59121	4.78726	-2.9008	10.9734	9.41286	-2.01147	10.1378	8.67691	1.68309	0.703049
P18850	IIIQTVPTL	1.92481	2	1.78062	1.98574	1.42188	1.25741	1.46799	1.06069	0.348466	0.421053	0.396396	0.421642	0.5125	0.394068	0.402715	0.336986		-0.562483	5.87861	4.99867	-2.2764	10.931	9.39862	-2.224	10.8736	8.98505	0.069017	0.0196378
K7ELW0	HEIGFGSKV	2.17481	2.56912	2.16453	2.38146	1.5638	1.40925	1.59602	1.47889	0.451534	0.614958	0.684685	0.703358	0.83125	0.972458	0.825792	0.752055		-0.619219	6.65802	5.58837	-1.92022	10.9074	9.39862	-1.45798	10.0463	8.64013	1.72191	0.725142
B1AKY9	GQIGMIQAL	4.9812	5.1321	4.29007	5.04813	3.40451	3.16647	3.63774	2.82058	0.562781	0.639889	0.773774	1.08955	1.31875	1.54237	0.968326	0.941553		-0.578121	5.6674	4.84101	-2.66545	10.9046	9.39862	-2.02752	10.2545	8.74823	1.20995	0.496482
B4DUR8	VEKIPGGII	2.37594	2.8318	2.10238	2.55615	0.889323	0.924081	0.972973	0.868074	0.265031	0.344875	0.334835	0.339552	0.670312	0.766949	0.59276	0.534247		-1.43285	9.00487	7.20822	-2.94153	10.8989	9.39862	-1.94396	9.94537	8.58364	1.94385	0.805249
A0A494C1J1	LPAHIPYQEL	2.12406	2.42857	1.96344	2.21034	2.375	2.121	2.35277	2.24538	0.512883	0.617729	0.51952	0.503731	0.684375	0.639831	0.633484	0.49589		0.0595515	0.531711	0.461153	-2.01846	10.8942	9.39862	-1.8305	10.6175	8.85602	0.409925	0.162253
K7ENV7	SQVDRLVAL	1.16165	1.2765	1.07678	1.21747	0.708333	0.549229	0.733997	0.718997	0.0993865	0.160665	0.145646	0.212687	0.30625	0.319915	0.247992	0.19726		-0.803984	6.81025	5.72681	-2.936	10.8654	9.38163	-2.14305	10.1756	8.69189	1.29732	0.539867
O95758	LPFGKVTNL	1.83459	2.02304	1.77697	2.21747	1.10417	0.984579	1.27454	1.02902	0.211043	0.313019	0.291291	0.268657	0.428125	0.601695	0.443439	0.408219		-0.838093	7.00236	5.86425	-2.85669	10.8431	9.37099	-2.06121	10.1024	8.67164	1.40988	0.587744
Q9UBQ5	LPHTDFTL	3.26692	3.553	2.7532	2.96078	3.09375	2.78055	2.9175	2.79024	0.492025	0.48892	0.40991	0.41791	0.589063	0.902542	0.527149	0.554795		-0.113947	0.960929	0.845975	-2.79276	10.8233	9.3624	-2.284	10.3854	8.81062	0.718054	0.29247
Q99541	TSALPIIQK	2.76316	3.60138	3.09689	3.14082	1.77083	1.72005	2.06401	1.81398	0.201227	0.210683	0.298799	0.231343	1.16719	1.66314	1.06787	1.17123		-0.774165	6.21984	5.25427	-3.74173	10.7413	9.29146	-1.31379	8.20407	7.40935	5.02917	2.7554
Q8IZP0	SVAYQINAL	2.46805	3.04147	2.37843	2.53476	1.52604	1.5255	1.57895	1.27177	0.317791	0.405817	0.456456	0.514925	0.759375	0.665254	0.585973	0.634247		-0.82039	6.94151	5.8206	-2.62038	10.6986	9.26956	-1.97847	10.0188	8.64013	1.22704	0.498495
Q5TA50	LAAYHPWVV	2.92857	3.37327	2.7532	2.77897	1.61068	1.49585	1.60882	1.46042	0.544785	0.614958	0.672673	0.787313	1.07656	1.13771	0.794118	0.773973		-0.938249	7.87793	6.53611	-2.17545	10.6982	9.26956	-1.64558	9.90321	8.56512	1.49391	0.623832
Q7L513	VVAITVQEL	2.44737	3.05991	2.61426	2.85205	1.04427	1.0866	1.39972	1.09499	0.417178	0.567867	0.627628	0.656716	0.696875	0.741525	0.515837	0.6		-1.24633	8.82588	7.13826	-2.27366	10.6696	9.25308	-2.10307	10.4727	8.81129	0.2603	0.0987969
O43264	EVIGKITAL	3.62406	4.05991	3.26874	4.12121	1.78125	1.77936	2.14509	1.66491	0.422086	0.65928	0.606607	0.66791	0.83125	1.27542	0.78733	0.950685		-1.0322	7.76666	6.47061	-2.67771	10.6616	9.25308	-1.97112	9.92774	8.57479	1.34076	0.556892
Q01082	IPYHSEVPVSL	1.81203	1.87558	1.4808	1.9893	1.41016	1.30012	1.45092	1.26385	0.235583	0.249307	0.285285	0.212687	0.303125	0.341102	0.393665	0.316438		-0.399862	3.91377	3.39841	-2.86444	10.6376	9.23886	-2.40192	10.2711	8.74823	0.552348	0.2247
A0A0U1RQV5	SVVESVFKL	1.82707	1.81106	1.57221	1.63993	1.03385	0.873072	1.27454	0.984169	0.215951	0.188366	0.225225	0.347015	0.3	0.364407	0.235294	0.29589		-0.717625	6.20564	5.24362	-2.81038	10.6174	9.22827	-2.51844	10.3928	8.81062	0.301732	0.117937
C9JZ88	QIFNGTFVKL	1.40038	1.62212	1.36197	1.32977	0.441406	0.483986	0.641536	0.490765	0.278528	0.292244	0.361862	0.285448	0.298438	0.355932	0.309955	0.254795		-1.47353	9.37069	7.46489	-2.22995	10.5831	9.20325	-2.22872	10.5817	8.85201	0.00145681	0.000312043
H0YIN7	IAFPTSISV	2.58647	2.92627	2.38391	3.02317	1.39062	1.06168	1.49502	1.16623	0.426994	0.427978	0.471471	0.395522	0.670312	0.760593	0.61086	0.505479		-1.09455	7.90639	6.53611	-2.66482	10.5649	9.1942	-2.09994	10.0108	8.64013	0.919525	0.388739
Q9UHV9	TVKEVLPAL	3.67669	4.32258	3.16271	4.12478	2.13281	2.13998	2.17354	1.96834	0.323926	0.313019	0.486486	0.597015	0.71875	0.944915	0.60181	0.860274		-0.861304	6.67535	5.60115	-3.15143	10.5366	9.17487	-2.29001	9.89277	8.56512	1.10687	0.434572
A2AB88	LLGPVLVK	2.17481	2.17742	1.99452	2.01426	0.996094	0.826809	1.01991	0.804749	0.528834	0.698061	0.689189	0.820896	0.642188	0.845339	0.714932	0.580822		-1.19674	9.46096	7.46489	-1.61109	10.4971	9.14829	-1.58689	10.4482	8.81129	0.0541124	0.0145768
D6RDG3	AEALPKQSV	2.8609	3.37788	2.76051	2.84492	1.73177	1.67734	1.99716	1.51451	0.628221	0.637119	0.660661	0.746269	0.98125	1.15678	0.80543	0.923288		-0.775176	6.93798	5.8206	-2.14805	10.4831	9.14829	-1.61499	9.66341	8.40635	1.48454	0.618037
Q5SRN5	VMAPRTLLL	1.13033	0.960061	1.02986	1.00178	0.278646	0.313958	0.351826	0.192569	0.0466816	0.0761584	0.0792404	0.110643	0.307292	0.357345	0.169075	0.177169		-1.85813	9.05099	7.22951	-3.7204	10.4761	9.14829	-2.02774	9.29033	8.15748	2.31205	0.976133
Q13907	HPLSNPAEL	2.70865	3.10369	2.3766	2.4902	1.73047	1.67972	1.96017	1.77045	0.385276	0.403047	0.453453	0.589552	0.68125	0.809322	0.60181	0.736986		-0.580636	5.40224	4.63811	-2.54383	10.4694	9.14829	-1.91624	9.76577	8.48083	1.2222	0.498495
D6RIS1	VEAALVSKI	1.71805	1.88249	1.63803	1.93405	1.33594	1.42467	1.25889	1.26649	0.478528	0.608033	0.635135	0.626866	0.64375	0.805085	0.683258	0.69863		-0.440323	5.29158	4.54929	-1.61072	10.4678	9.14829	-1.34133	9.84834	8.5446	1.04062	0.425097
Q09666	GEYDVTMPKV	1.9032	2.11982	1.78793	1.95276	0.951823	0.931198	1.13656	0.848945	0.328221	0.395429	0.433934	0.650187	0.432812	0.551907	0.46267	0.390411		-1.00496	7.98458	6.58587	-2.10253	10.4381	9.12659	-2.07877	10.4083	8.81062	0.0320794	0.00718334
Q68E01	SQTPILQAL	1.61654	1.89862	1.5649	1.68271	1.22135	0.953737	1.29445	1.04749	0.196319	0.254848	0.369369	0.238806	0.446875	0.470339	0.447964	0.378082		-0.582237	5.27611	4.53594	-2.67445	10.409	9.11928	-1.95583	9.65893	8.40635	1.30922	0.542081
Q92793	HAGPVINTL	1.36466	1.71198	1.34918	1.51693	1.14974	1.04864	1.18208	1.07652	0.191411	0.224377	0.28979	0.233209	0.289062	0.419492	0.255656	0.286301		-0.415069	3.98808	3.46379	-2.66226	10.4079	9.11928	-2.24861	10.0292	8.64013	0.549825	0.223813
P49720	HLFETISQA	1.5094	1.97235	1.5521	1.7451	1.10286	1.10439	1.11522	0.956464	0.225767	0.249307	0.238739	0.294776	0.490625	0.548729	0.461538	0.413699		-0.663809	5.74406	4.89626	-2.74872	10.4014	9.11928	-1.82403	9.40067	8.22689	1.86467	0.776531
B9A062	AVIDVGINRV	1.59774	1.87097	1.57221	1.77184	1.4375	1.26216	1.39972	1.25594	0.348466	0.398892	0.54955	0.328358	0.65625	0.542373	0.533937	0.526027		-0.347269	3.75345	3.26144	-2.06756	10.4004	9.11928	-1.59282	9.636	8.39507	1.33872	0.556892
P05412	YGYSNPKIL	1.63158	1.74194	1.29433	1.80036	0.401042	0.270463	0.312945	0.282322	0.0662577	0.113573	0.195195	0.156461	0.3	0.372881	0.366516	0.347945		-2.35221	9.59501	7.49733	-3.60526	10.3708	9.097	-2.22104	9.45844	8.26918	1.65668	0.691115
Q9H0A9	YVFPGVTRL	1.19361	1.30415	1.1042	1.26203	0.996094	0.888493	0.951636	0.96438	0.283436	0.295014	0.363363	0.317164	0.575	0.514831	0.427602	0.390411		-0.355913	3.90527	3.39116	-1.94989	10.3303	9.06369	-1.3502	9.1706	8.07154	2.19135	0.946717
K7ENE3	QESPLFNNV	1.4718	1.84562	1.54845	1.57219	1.05729	0.96204	1.15363	1.00923	0.330061	0.328255	0.381381	0.414179	0.503125	0.612288	0.436652	0.494521		-0.622367	5.8908	5.00196	-2.14672	10.3141	9.06336	-1.65341	9.5718	8.35238	1.26772	0.521764
A0A0A0MRY0	LPHSATVTL	3.11654	3.28341	2.53931	3.00178	2.77604	2.55516	2.94737	2.6504	0.666258	0.541551	0.642643	0.708955	0.834375	1.01907	0.669683	0.712329		-0.127771	1.11112	0.978278	-2.22205	10.3108	9.06336	-1.88389	9.87124	8.55171	0.649683	0.267457
P30050	KEILGTAQSV	4.71617	5.16129	3.86837	4.37968	1.8724	1.77461	2.05832	1.66887	0.792638	0.896122	1.08108	1.09701	1.35781	1.65042	1.22624	1.39589		-1.29746	8.66731	7.07961	-2.22879	10.3091	9.06336	-1.68672	9.53525	8.32892	1.33236	0.556892
Q69YN4	SAVGHVFSL	1.00752	1.10599	0.97989	1.10873	0.473958	0.386714	0.506401	0.395778	0.117791	0.121884	0.126126	0.287313	0.36875	0.436441	0.312217	0.347945		-1.25321	8.12444	6.6853	-2.68571	10.2917	9.05269	-1.51987	8.77897	7.83763	2.91789	1.43416
P20036	IVGTVLIIK	1.6203	2.19585	1.81901	1.70232	0.393229	0.335706	0.366999	0.356201	0.0716477	0.134349	0.16967	0.240987	0.392188	0.576271	0.31448	0.452055		-2.33711	9.41526	7.46489	-3.57275	10.1919	8.96103	-2.08036	9.1298	8.05729	1.91905	0.801344
E9PNM1	HIPDVITYL	4.15977	5.0576	4.03839	4.41711	4.73568	4.04152	4.47226	4.07256	1.00245	0.98892	1.16517	0.867537	1.18281	1.21186	0.993213	0.854795		-0.0289304	0.178129	0.146981	-2.13481	10.1869	8.96103	-2.05849	10.0919	8.67164	0.104568	0.0331018
Q8IX90	TPSPIIQQL	2.16353	2.51152	2.07861	1.97326	1.76302	1.60854	1.90896	1.53958	0.352147	0.311634	0.460961	0.397388	0.623437	0.635593	0.423077	0.457534		-0.355681	3.33983	2.90908	-2.51938	10.1323	8.91777	-2.0281	9.60748	8.38163	0.784873	0.326235
Q92600	YPSINPPTL	2.92293	3.0576	2.23035	2.62389	1.73177	1.51957	1.8293	1.67942	0.330061	0.423823	0.421922	0.376866	0.590625	0.569915	0.472851	0.335616		-0.680559	5.57961	4.78296	-2.80284	10.1308	8.91777	-2.46013	9.86152	8.54995	0.341688	0.136719
P29375	SVAQLLLSK	1.12782	1.16129	1.13711	1.12299	0.601563	0.521945	0.642959	0.424802	0.368098	0.379501	0.45045	0.384328	0.36875	0.402542	0.40724	0.389041		-1.05385	8.78902	7.13826	-1.52352	10.1243	8.91749	-1.53709	10.1536	8.68145	0.0301172	0.00595048
D6RIX6	AEKSPLQTI	1.22556	1.12903	1.17002	1.28342	1.04688	0.941874	1.06686	0.865435	0.304294	0.34626	0.402402	0.38806	0.521875	0.516949	0.466063	0.457534		-0.294211	3.30678	2.88017	-1.73836	10.1081	8.90739	-1.29281	9.12694	8.05729	1.72016	0.725142
O43566	YLPDGTASL	1.18797	1.50691	1.16819	1.29768	0.832031	0.701068	0.672831	0.672823	0.177914	0.232687	0.226727	0.231343	0.276562	0.222458	0.255656	0.249315		-0.842138	6.52722	5.50468	-2.5707	10.0869	8.89228	-2.36184	9.89886	8.56512	0.221765	0.0825946
F5GYQ1	NAILVDTPL	2.68797	3.70507	3.08592	2.97683	2.14844	2.01423	2.11664	1.9314	0.370552	0.523546	0.504505	0.574627	0.871875	0.898305	0.642534	0.671233		-0.601237	5.14096	4.42148	-2.65819	10.0792	8.89056	-2.01397	9.42444	8.24175	1.02849	0.42117
P42768	TPTPFFHTF	1.32707	1.13364	1.08592	1.03387	0.473958	0.443654	0.608819	0.430079	0.0687117	0.116343	0.0930931	0.0746269	0.271875	0.300847	0.153846	0.134247		-1.22722	7.32402	6.12335	-3.69868	10.0456	8.86289	-2.41173	9.29825	8.16014	1.21008	0.496482
A0A0A0MRM8	YSSEAIKSY	1.73308	2.41935	1.83729	2.05526	0.529948	0.498221	0.493599	0.451187	0.185276	0.231302	0.31982	0.210821	0.410938	0.415254	0.307692	0.376712		-2.02773	9.10393	7.25613	-3.08632	10.0132	8.83634	-2.41297	9.52959	8.32892	0.690405	0.277968
P01857	YPSDIAVEW	2.38346	2.96544	2.64351	2.84492	1.72396	1.25148	1.84637	1.20712	0.201227	0.189751	0.369369	0.231343	0.46875	0.699153	0.504525	0.346575		-0.846033	5.98824	5.06344	-3.44998	9.97874	8.8088	-2.42429	9.33561	8.18957	0.9848	0.41053
F8W6N3	VVKPPGSSL	1.90789	2.06682	1.49543	1.76292	0.761719	0.650059	0.648649	0.609499	0.241718	0.34349	0.355856	0.317164	0.478125	0.548729	0.436652	0.416438		-1.43781	8.41562	6.89518	-2.52321	9.97423	8.8088	-1.94392	9.33301	8.18957	0.98085	0.41053
P01857	KSLSLSPGK	2.70301	3.24424	2.3766	2.68093	0.903646	0.766311	0.842105	0.78628	0.402454	0.67867	0.567568	0.63806	0.909375	1.0678	0.868778	0.947945		-1.73832	9.22878	7.35294	-2.26676	9.94771	8.78788	-1.53638	8.84544	7.88001	1.90996	0.801344
Q92538	FLPHLRDEL	1.02256	1.22581	1.10786	1.1123	0.934896	0.944247	1.101	0.891821	0.267485	0.249307	0.324324	0.268657	0.371875	0.300847	0.325792	0.284932		-0.206735	1.96807	1.71823	-2.00953	9.92298	8.76868	-1.79978	9.61252	8.38163	0.391206	0.154195
P14923	YGIPAIVKL	1.91917	2.21659	1.67824	1.57219	0.700521	0.580071	0.748222	0.560686	0.103067	0.123269	0.144144	0.177239	0.4	0.442797	0.402715	0.305479		-1.51216	7.88063	6.53611	-3.75332	9.91703	8.76819	-2.25164	8.99452	7.95834	1.53077	0.648512
P42695	STIAILNSV	3.24248	3.56912	2.81718	2.98396	2.59245	2.14591	2.70128	2.46702	0.510429	0.606648	0.756757	0.802239	0.935937	1.06356	0.794118	0.706849		-0.348413	3.30061	2.87707	-2.23669	9.90343	8.76618	-1.84926	9.398	8.22689	0.713743	0.289666
Q96PP9	LPTDTLQEL	1.00376	1.04378	0.93053	0.994652	1.03906	0.970344	1.11949	0.994723	0.280982	0.325485	0.334835	0.307836	0.285938	0.362288	0.262443	0.249315		0.0537831	0.423657	0.363402	-1.6692	9.90106	8.76618	-1.77602	10.0901	8.67164	0.223878	0.0829547
P62280	KEAIEGTYI	4.03759	5.43779	4.11883	4.48128	1.38672	1.39383	1.47368	1.16887	0.588957	0.698061	0.744745	0.686567	1	1.63559	1.29412	1.1589		-1.73685	8.77521	7.13826	-2.73324	9.89903	8.76618	-1.82869	8.92509	7.92756	1.62905	0.682095
Q7L775	VLPEHVSVL	3.99624	4.54839	3.19561	3.70766	1.32552	1.11269	1.20341	0.970976	0.500613	0.523546	0.501502	0.526119	0.940625	1.30085	0.855204	0.868493		-1.74376	8.66006	7.07961	-2.91246	9.88913	8.76149	-1.96196	8.99323	7.95834	1.46726	0.618037
P37275	YEFKPIVV	1.36466	1.5576	1.3309	1.37968	0.854167	0.809015	0.899004	0.794195	0.260123	0.274238	0.462462	0.380597	0.4125	0.610169	0.361991	0.446575		-0.746956	6.37108	5.36743	-2.03189	9.877	8.75761	-1.62105	9.22011	8.10771	0.992354	0.41053
A0A2R8Y7Z0	GAIPRLVQL	1.35902	1.33641	0.998172	1.27451	0.338542	0.355872	0.357041	0.333773	0.0533918	0.0580703	0.0535282	0.122809	0.265625	0.375	0.104949	0.216438		-1.84257	8.3329	6.84918	-4.10956	9.87504	8.75761	-2.36857	8.97115	7.95182	1.48138	0.618037
Q6ZS81	SLASHIQSL	1.61466	2.06452	1.49543	1.81818	1.11068	1.00712	1.06401	1.0066	0.176687	0.238227	0.282282	0.300373	0.495312	0.59322	0.441176	0.450685		-0.739468	5.67183	4.84262	-2.80938	9.8662	8.75379	-1.82008	8.82733	7.87232	1.75161	0.725142
Q9Y2E8	GQADVISKL	0.969925	1.01843	0.921389	1.00178	0.716146	0.718861	0.810811	0.707124	0.144785	0.204986	0.201201	0.33209	0.271875	0.313559	0.19457	0.20274		-0.40558	3.86595	3.35809	-2.14715	9.86027	8.75282	-1.99285	9.66457	8.40635	0.223296	0.0829547
C9JFU2	VEVDRILEV	0.969925	1.06682	0.914077	1.00535	0.773438	0.721234	0.69559	0.725594	0.217178	0.285319	0.331832	0.365672	0.342187	0.360169	0.291855	0.305479		-0.440185	4.62644	4.00909	-1.72107	9.84942	8.74689	-1.60593	9.63408	8.39507	0.249346	0.0950494
Q92905	TTIEAIHGL	2.27444	2.48848	1.81353	2.13547	1.24219	1.28588	1.36842	1.46174	0.292025	0.362881	0.432432	0.36194	0.3875	0.682203	0.542986	0.405479		-0.701233	5.56432	4.77721	-2.58766	9.81596	8.72048	-2.10994	9.34054	8.18957	0.649135	0.267457
B7ZBM3	LPNGQPTVL	2.45301	2.54378	2.14442	2.34759	2.10026	2.05101	2.03414	2.00792	0.611043	0.879501	0.857357	0.970149	1.04531	1.05932	0.830317	0.747945		-0.211777	2.37529	2.07772	-1.51589	9.81336	8.72048	-1.36539	9.45778	8.26918	0.451376	0.18191
P14854	AEGTFPGKI	2.92199	3.63249	2.88483	3.13369	2.14714	1.86655	2.18777	1.85224	0.734356	0.776316	0.896396	0.901119	1.15234	1.38877	0.975113	1.07055		-0.642606	5.80063	4.93623	-1.92622	9.77029	8.68216	-1.45478	8.90868	7.92494	1.36469	0.563183
Q8N3U4	TAADIFKQY	1.84211	2.447	1.7989	2.22816	0.572917	0.633452	0.492176	0.387863	0.188957	0.166205	0.267267	0.335821	0.446875	0.559322	0.493213	0.438356		-1.9949	8.77959	7.13826	-3.11745	9.74374	8.6603	-2.10153	8.91503	7.92756	1.29317	0.537915
P54709	YPHNGMIDL	1.89098	1.84485	1.72334	1.83957	1.08767	1.0692	1.28118	0.934916	0.368098	0.344414	0.361361	0.630597	0.504167	0.700565	0.496229	0.342466		-0.739037	6.12301	5.1783	-2.09832	9.73084	8.65204	-1.83666	9.36673	8.2069	0.457433	0.184606
P25963	LQNPDLVSL	2.3985	3.17051	2.36563	2.76649	1.16927	0.930012	1.3229	1.08179	0.0907975	0.141274	0.171171	0.145522	1.36563	1.70763	1.1629	1.19726		-1.24849	6.92913	5.8206	-4.28543	9.71809	8.64389	-0.977833	6.07078	5.74721	5.68097	3.23111
P48059	GEFIIGRVI	1.2406	1.19585	1.00366	1.23173	0.869792	0.736655	0.827881	0.759894	0.288344	0.31856	0.376877	0.270522	0.446875	0.425847	0.411765	0.332877		-0.548526	5.1369	4.42144	-1.89711	9.69068	8.62205	-1.53035	9.03868	7.98676	0.947001	0.402638
Q13888	FPQHTIASL	2.8515	3.60829	2.65814	2.97504	2.60677	2.38434	2.67568	2.52639	0.62454	0.605263	0.632132	0.699627	0.959375	1.09958	0.798643	0.817808		-0.246566	2.16589	1.89787	-2.23907	9.6872	8.62205	-1.7182	8.96632	7.95182	1.07211	0.425097
M0R0R2	HAFEIIHLL	1.26316	1.54378	1.5649	1.6934	0.916667	0.733096	1.0441	0.730871	0.181595	0.193906	0.186186	0.100746	0.35625	0.385593	0.244344	0.268493		-0.824575	5.70791	4.87083	-3.19472	9.65188	8.59118	-2.27325	8.9785	7.95182	0.977016	0.41053
P60953	ITPETAEKL	1.14474	1.2765	1.01645	1.11052	0.636719	0.45433	0.679943	0.567282	0.154601	0.157895	0.214715	0.225746	0.314063	0.309322	0.159675	0.249315		-0.959853	6.5972	5.55388	-2.59466	9.63164	8.57535	-2.13933	9.18728	8.07984	0.575535	0.232625
P25788	YMIDPSGVSY	3.57895	5.04839	3.55759	3.8057	0.832031	0.76038	1.07255	0.846966	0.214724	0.210526	0.304805	0.136194	0.671875	0.911017	0.710407	0.561644		-2.18689	8.47906	6.94565	-4.2063	9.58758	8.53566	-2.48569	8.77222	7.83756	1.22674	0.498495
A0A0C4DGH5	SQVPNIVKA	1.2406	1.48387	1.11883	1.21925	0.817708	0.939502	0.86771	0.875989	0.230675	0.238227	0.378378	0.261194	0.3375	0.368644	0.307692	0.345205		-0.532136	4.59867	3.98449	-2.19129	9.54926	8.50584	-1.89728	9.16922	8.07154	0.465938	0.188531
P05362	QPVGKNLTL	1.81203	1.91705	1.55393	1.88235	1.58594	1.19336	1.58464	1.44855	0.287117	0.307479	0.447447	0.384328	0.48125	0.618644	0.40724	0.528767		-0.301886	2.5902	2.26008	-2.32869	9.54695	8.50584	-1.81537	8.89694	7.9169	0.914225	0.388535
V9GYU0	GVIGGGVFQA	2.8797	3.32028	2.61609	2.74332	2.24089	2.19098	2.51636	2.26649	0.69816	0.777008	0.906907	0.871269	1.13437	1.16314	0.785068	0.831507		-0.327052	3.20588	2.79839	-1.82907	9.54492	8.50584	-1.56232	9.06424	7.99909	0.623219	0.254828
Q9NY61	FQYPDTRYL	1.60338	1.93548	1.45155	1.52228	0.990885	0.874259	1.04836	0.92876	0.296933	0.351801	0.366366	0.315299	0.504687	0.586864	0.400452	0.426027		-0.761298	5.87741	4.99867	-2.2914	9.5383	8.50341	-1.76363	8.84203	7.88001	0.996025	0.41053
P51784	SVPLPISHK	1.68797	1.93318	1.68373	1.69519	1.29948	1.26335	1.42248	1.37863	0.693252	0.644044	0.786787	0.817164	0.539062	0.65678	0.452489	0.484932		-0.384079	4.6456	4.02504	-1.25094	9.4899	8.46333	-1.71431	10.5556	8.84606	2.0731	0.86627
O14791	ALADGVQKV	1.53759	1.76498	1.54296	1.66845	0.9375	0.991696	1.14936	0.865435	0.311656	0.362881	0.3003	0.58209	0.621875	0.724576	0.466063	0.608219		-0.723883	5.86534	4.98951	-2.06484	9.489	8.46333	-1.4281	8.38744	7.5375	1.74405	0.725142
Q15776	ILPEELQTL	1.15038	1.31336	1.22121	1.08378	1.0026	0.915777	1.11238	0.781003	0.242945	0.196676	0.225225	0.171642	0.225	0.237288	0.307692	0.205479		-0.323147	2.65838	2.3191	-2.51119	9.48587	8.46333	-2.28945	9.2769	8.14925	0.224763	0.0829547
P68104	YEEIVKEV	1.56391	1.84562	1.38208	1.60606	0.71224	0.670225	0.819346	0.609499	0.312883	0.331025	0.432432	0.453358	0.59375	0.629237	0.4819	0.547945		-1.18631	7.72696	6.43847	-2.0643	9.46951	8.45342	-1.50581	8.54284	7.66411	1.40667	0.587744
F8W9B8	EAADIIQKL	1.59398	1.81567	1.52102	1.83957	1.63021	1.6121	1.71835	1.52639	0.370552	0.48615	0.496997	0.453358	0.998437	1.11864	0.789593	0.871233		-0.0616479	0.400498	0.34377	-1.90557	9.46791	8.45342	-0.841622	6.63278	6.21027	4.55911	2.41028
Q9Y617	VTIEDVQKL	1.13722	1.20276	0.928702	1.20677	0.748698	0.692764	0.83926	0.753298	0.15092	0.272853	0.264264	0.276119	0.25	0.269068	0.291855	0.268493		-0.560805	4.70569	4.07865	-2.2147	9.45996	8.4514	-2.05178	9.26619	8.14369	0.205111	0.0764307
P68104	VAVGVIKAV	0.868421	0.894009	0.936015	0.891266	0.638021	0.550415	0.648649	0.609499	0.255215	0.216066	0.357357	0.216418	0.396875	0.444915	0.366516	0.320548		-0.553099	5.12325	4.41375	-1.78029	9.45115	8.4514	-1.23142	8.24061	7.43911	1.94336	0.805249
A0A3B3IUB9	IASAIVNEL	1.89474	2.45853	2.02194	2.43494	1.64323	1.51364	1.73684	1.5277	0.460123	0.534626	0.611111	0.546642	0.732812	0.860169	0.647059	0.672603		-0.456273	4.09451	3.54637	-2.03315	9.44508	8.4514	-1.59684	8.74507	7.81372	0.983433	0.41053
P52292	LPIVTPAL	3	2.89401	2.60695	3.05169	3.14583	2.89205	3.10384	2.4591	0.554601	0.772853	0.810811	0.843284	1.06563	1.0678	0.773756	0.813699		0.00600415	0.0301182	0.0223419	-1.95409	9.44462	8.4514	-1.63451	8.92278	7.92756	0.677469	0.271974
Q9NYV6	TVTEVLLKY	0.733083	0.866359	0.698355	0.766488	0.440104	0.438909	0.426743	0.358839	0.139877	0.130194	0.195195	0.164179	0.2875	0.313559	0.321267	0.252055		-0.88038	6.35912	5.3641	-2.2834	9.44378	8.4514	-1.38365	7.99404	7.25808	2.38667	1.01598
P21333	GEGLLAVQI	3.17105	3.73733	3.33272	3.68984	1.83203	1.60498	1.86913	1.12929	0.628221	0.727147	0.902402	0.787313	1.19531	1.41737	0.832579	0.789041		-1.11418	7.32758	6.12335	-2.19374	9.44263	8.4514	-1.7181	8.77447	7.83756	0.926151	0.392741
Q09666	VETQSGKTV	0.706767	0.834101	0.669104	0.841355	0.307292	0.289442	0.256046	0.277045	0.0932515	0.0969529	0.153153	0.100746	0.21875	0.173729	0.110219	0.136986		-1.43334	7.63547	6.36596	-2.78047	9.37175	8.38428	-2.25401	8.92099	7.92756	0.557729	0.22679
O15084-1	HELLINTLI	1.95677	1.9977	2.04022	1.78253	1.47917	1.52432	1.633	1.15963	0.512883	0.566482	0.65015	0.602612	0.71875	0.849576	0.644796	0.575342		-0.424167	4.08681	3.54274	-1.73761	9.35363	8.36989	-1.47978	8.84815	7.88001	0.639455	0.260552
H0YAI9	WEVPLPKV	2.64098	3.39401	2.64168	3.02317	1.97656	1.75801	2.07397	1.66095	0.590184	0.596953	0.741742	0.472015	0.932813	0.851695	0.658371	0.473973		-0.647408	5.09793	4.39748	-2.28485	9.34725	8.36721	-2.00401	9.01702	7.96942	0.376632	0.147529
Q9C035	LISDLEHRL	2.17857	3.08986	2.40951	2.49554	1.44271	1.39739	1.66856	1.41161	0.438037	0.347645	0.42042	0.522388	0.553125	0.690678	0.445701	0.557534		-0.781079	5.58414	4.78507	-2.55723	9.33334	8.36024	-2.17872	8.96699	7.95182	0.426413	0.171756
Q86U90	SEAKPLAV	1.16165	1.4424	1.45155	1.54011	0.721354	0.752076	0.739687	0.596306	0.299387	0.404432	0.378378	0.447761	0.378125	0.364407	0.316742	0.309589		-0.994048	7.19836	6.02725	-1.87083	9.33298	8.36024	-2.03134	9.55893	8.34585	0.249442	0.0950494
P11926	SEVELMKV	1.16541	1.39171	1.03108	1.13904	0.397135	0.418743	0.512091	0.335092	0.160736	0.117729	0.255255	0.257463	0.228125	0.311441	0.242081	0.223288		-1.50716	7.87203	6.53611	-2.57891	9.30022	8.33109	-2.23389	8.9775	7.95182	0.36357	0.143515
Q8IYM9	FAFDPSVNY	2.21429	3.18894	2.34369	2.42424	0.933594	0.76038	1.10953	0.792876	0.204908	0.199446	0.256757	0.182836	0.598437	0.79661	0.753394	0.741096		-1.49987	7.31368	6.11909	-3.59119	9.29168	8.32612	-1.81557	7.87955	7.17064	2.24118	0.960108
E7EQV9	VILIDPFHK	1.68797	2.06452	1.56673	1.76292	1.27995	1.27995	1.2404	1.08839	0.269939	0.260388	0.295796	0.373134	0.920312	1.20127	0.791855	0.884932		-0.534737	4.13083	3.57859	-2.56204	9.27103	8.30901	-0.898804	6.05138	5.73023	4.89403	2.68721
A6NMY6	SAYGSVKAY	1.96053	2.41244	1.72943	2.10873	0.708333	0.607355	0.682788	0.486807	0.360736	0.347645	0.42042	0.522388	0.41875	0.574153	0.31448	0.483562		-1.72417	8.48165	6.94565	-2.31408	9.26303	8.30721	-2.19686	9.1384	8.05729	0.120407	0.036031
Q9NQR1	SRGDFVVEY	1.77444	1.96083	1.74589	1.61854	2.15234	1.82325	2.26031	1.94723	0.263804	0.33241	0.351351	0.261194	0.754687	1.02754	0.669683	0.70274		0.204898	1.77679	1.55352	-2.55423	9.25971	8.30721	-1.17027	7.00422	6.51932	3.6189	1.82225
P04150	AEIITNQI	3.57393	4.60061	3.42962	3.83482	2.36285	2.2412	2.44761	2.24186	0.949693	0.89012	1.07508	1.18532	1.47188	1.82627	1.38009	1.40913		-0.732281	5.88953	5.00196	-1.91281	9.25876	8.30721	-1.34269	8.15616	7.37839	1.6664	0.697263
Q30154	VLSSPLALA	1.00376	1.29493	1.10603	1.25134	1.36458	1.32622	1.41821	1.17282	0.0415506	0.0638327	0.102183	0.0307542	0.578125	0.777542	0.502262	0.509589		0.181928	1.25545	1.10334	-4.28813	9.25205	8.30436	-0.975734	5.65502	5.37907	5.29745	2.9445
Q15404	KEIGELTQL	2.45865	3.00922	2.08592	2.85561	0.882812	0.982206	1.04836	0.795515	0.392638	0.468144	0.534535	0.490672	0.707812	0.834746	0.807692	0.779452		-1.48882	7.8773	6.53611	-2.46449	9.24908	8.30436	-1.73379	8.34445	7.50737	1.30458	0.542081
Q9BQE5	EAWNGFVAA	2.63158	3.50691	2.4351	2.96257	1.41927	0.965599	1.49929	0.997361	0.125153	0.199446	0.132132	0.19403	0.753125	0.720339	0.479638	0.545205		-1.24076	6.50313	5.48863	-4.14789	9.24543	8.30409	-2.20714	8.18086	7.39611	1.59282	0.682095
Q7L2H7	YIPTELDQV	3.38346	3.97465	3.26325	3.33333	3.42057	2.70937	3.52632	3.14776	0.890798	1.03047	1.18168	0.897388	0.728125	0.845339	0.692308	0.694521		-0.124155	0.953302	0.839397	-1.80256	9.23735	8.29937	-2.23694	9.816	8.51995	0.832561	0.350011
S4R3Q0	AAFPGASLY	3.33835	4.00461	2.95064	3.24064	0.994792	1.10083	1.12091	0.889182	0.606135	0.972299	0.933934	0.824627	1.4625	1.63983	1.29412	1.17534		-1.72091	8.782	7.13826	-2.01999	9.23376	8.29911	-1.2804	7.82479	7.12889	2.21099	0.951461
O60841	VEGPIVTQI	2.43609	2.76728	2.50823	2.51159	1.94661	2.01068	2.07397	1.89182	0.721472	0.947368	1.07658	1.17351	1.2625	1.15254	0.816742	1.01781		-0.367711	4.00754	3.47883	-1.38331	9.22952	8.29817	-1.26645	8.91853	7.92756	0.342658	0.136719
P09382	APDAKSFVL	2.93797	3.68894	2.77331	3.06595	1.81771	1.61684	1.81792	1.5	0.742331	0.796399	0.804805	0.925373	0.917188	1.24576	0.895928	0.823288		-0.88453	6.56609	5.53535	-1.93114	9.22123	8.29315	-1.68309	8.82337	7.87181	0.461856	0.188083
Q5S007	AVVPKILTV	2.28008	2.74424	1.9872	2.37255	1.73307	1.63345	1.78378	1.56332	0.53865	0.65651	0.723724	0.699627	0.7	0.747881	0.565611	0.679452		-0.48312	4.3295	3.75043	-1.84147	9.20473	8.27991	-1.80103	9.14075	8.05729	0.0581849	0.0155345
H0YBT8	QEIEELTKI	2.01629	2.27189	1.67824	1.97029	1.73351	1.55556	1.63964	1.54354	0.513701	0.648199	0.681682	0.64801	0.8	0.824859	0.800905	0.69863		-0.294278	2.8233	2.46334	-1.67147	9.19601	8.2797	-1.34497	8.48665	7.61941	0.951064	0.402638
P30291	TEFHELEKI	2.90602	3.37558	2.5064	3.09091	1.46484	1.70107	1.78378	1.44591	0.641718	0.722992	0.780781	0.904851	1.05937	1.26059	0.893665	0.839726		-0.893248	6.54163	5.51501	-1.96136	9.19594	8.2797	-1.55121	8.50333	7.63325	0.922129	0.390033
P46940	SVALINRAL	0.823308	0.903226	0.795247	0.930481	0.609375	0.587189	0.675676	0.505277	0.160736	0.182825	0.262763	0.192164	0.260937	0.309322	0.210407	0.221918		-0.538087	4.43631	3.84415	-2.1122	9.1949	8.2797	-1.78382	8.73408	7.80601	0.553484	0.2247
Q9H6A0	FPAPGKTVTL	1.75564	1.90783	1.97075	1.72906	1.46875	1.5089	1.80085	1.3905	0.655215	0.551247	0.510511	0.470149	0.640625	0.868644	0.61086	0.605479		-0.255311	2.33611	2.04377	-1.75132	9.18621	8.27417	-1.43377	8.55501	7.66884	0.818787	0.345235
Q13347	REGDLLFTV	1.46241	1.71429	1.40402	1.89305	0.919271	0.780546	0.896159	0.720317	0.262577	0.373961	0.333333	0.287313	0.671875	0.59322	0.520362	0.482192		-0.965033	6.36627	5.36743	-2.36441	9.15273	8.24382	-1.51341	7.92592	7.20845	1.85559	0.774916
Q16531	GTIDEIQKL	1.96805	2.25806	1.69653	1.9287	1.67318	1.43772	1.55192	1.57652	0.374233	0.458449	0.608108	0.591418	0.440625	0.675847	0.411765	0.512329		-0.331545	2.89579	2.52588	-1.94989	9.1484	8.24261	-1.94397	9.1401	8.05729	0.00713158	0.00104031
A0A0B4J2A0	FEIPKGTQV	1.27444	1.40553	1.17002	1.24777	0.776042	0.771056	0.830725	0.670185	0.218405	0.385042	0.399399	0.429104	0.53125	0.618644	0.39819	0.479452		-0.741996	5.93212	5.02633	-1.83188	9.1266	8.22389	-1.33013	8.11409	7.34772	1.46584	0.618037
C9JRD2	HSGPFFTF	1.5	1.69124	1.32724	1.61497	1.26823	1.46145	1.58748	1.16623	0.0539877	0.204986	0.156156	0.141791	0.828125	0.822034	0.678733	0.553425		-0.161634	0.937688	0.825284	-3.46116	9.11718	8.21755	-1.08947	6.13871	5.80446	4.50534	2.40766
B1ALD0	TVIGTIEEI	1.15602	1.18203	1.09141	1.30303	1.15495	0.970344	1.19061	1.04617	0.29816	0.368421	0.337838	0.285448	0.351562	0.455508	0.30543	0.246575		-0.117581	0.841938	0.73499	-1.87538	9.1136	8.21701	-1.79997	8.99642	7.95834	0.109882	0.0338494
Q9Y277	TIFVPNTGK	0.992481	1.21198	0.983547	1.26203	0.317708	0.32503	0.378378	0.306069	0.184049	0.285319	0.222222	0.130597	0.371875	0.385593	0.253394	0.268493		-1.74545	8.25235	6.78021	-2.43628	9.10972	8.21616	-1.7984	8.33845	7.50401	1.04012	0.425097
P20036	FEAQGGLANI	2.3515	2.69816	2.10055	2.5098	1.45443	1.3013	1.57468	1.22296	0.592638	0.720222	0.758258	0.720149	0.826562	1.17373	0.757919	0.843836		-0.798662	6.25755	5.27381	-1.7911	9.10375	8.21432	-1.42321	8.38415	7.5375	0.950209	0.402638
Q14498-2	AVADLQTRL	1.16917	1.2765	0.972578	1.08734	0.876302	0.765125	0.930299	0.875989	0.209816	0.243767	0.297297	0.328358	0.31875	0.404661	0.319005	0.275342		-0.386076	3.25489	2.84245	-2.0617	9.10189	8.21432	-1.77363	8.68704	7.77069	0.476194	0.192942
A0A087X270	LPSQLAHRL	1.61654	2.14286	1.53199	1.72549	1.07292	1.16251	1.26031	1.09235	0.233129	0.274238	0.411411	0.343284	0.428125	0.516949	0.40724	0.441096		-0.612935	4.53268	3.92324	-2.47505	9.08016	8.19555	-1.96812	8.52436	7.65142	0.682338	0.272948
Q9BSJ2	MPHDLITQL	1.56579	1.58986	1.44424	1.58378	1.37305	1.26512	1.47724	1.1814	0.354601	0.434903	0.463964	0.611007	0.530469	0.662076	0.39819	0.414384		-0.22334	1.95921	1.71006	-1.72969	9.05891	8.17954	-1.62478	8.86828	7.89554	0.1873	0.0685077
Q96Q15	LPSSFVEKL	1.51253	2.02919	1.51859	1.64587	1.08681	0.976671	1.15789	0.953386	0.254397	0.304709	0.353353	0.376866	0.5125	0.610169	0.432881	0.421918		-0.683798	4.98794	4.30523	-2.37887	9.05828	8.17954	-1.76184	8.28133	7.46494	1.03769	0.425097
Q13535	HAVEWPVVM	1.24812	1.60829	1.19927	1.42781	0.748698	0.7414	0.933144	0.815303	0.382822	0.315789	0.295796	0.264925	0.495312	0.483051	0.454751	0.463014		-0.759749	5.61121	4.8048	-2.12244	9.05362	8.17824	-1.53204	8.12117	7.35255	1.30397	0.542081
I3L3S0	YETPTGIKV	1.17794	1.41628	1.13346	1.40107	0.740451	0.745749	0.882883	0.779244	0.324744	0.327793	0.393393	0.378109	0.426042	0.574859	0.39819	0.441096		-0.704022	5.63836	4.82221	-1.84862	9.05118	8.17824	-1.47876	8.36909	7.52668	0.879886	0.366724
P62753	FPATGCQKL	2.2218	2.54724	2.05302	2.24777	1.26237	1.08778	1.22617	1.01451	0.580368	0.734072	0.696697	1.00093	0.614062	0.682203	0.432127	0.476712		-0.982318	7.3326	6.12335	-1.59032	9.03547	8.16539	-2.04023	9.7619	8.48083	1.09968	0.434572
Q96F45	TAFPGTDKL	2.02632	2.90783	2.18647	2.70588	1.36719	1.16014	1.24893	1.10554	0.233129	0.254848	0.291291	0.335821	0.671875	0.813559	0.420814	0.591781		-1.00926	5.92011	5.02352	-3.13952	9.02637	8.15914	-1.97589	8.04129	7.29802	1.38655	0.577659
H0YBK3	QEAETLIQI	2.07707	2.41705	1.94881	2.041	1.55729	1.64531	1.81366	1.37203	0.626994	0.617729	0.720721	0.727612	0.835938	0.788136	0.581448	0.672603		-0.409302	3.82033	3.31933	-1.65549	9.01759	8.15319	-1.5596	8.83072	7.87232	0.181672	0.0672665
Q6VY07	LPHSGEAQL	2.97744	3.56452	2.64534	2.92335	2.78646	2.58956	3.02276	2.73087	0.668712	0.819945	0.887387	0.757463	0.95625	1.16949	0.714932	0.775342		-0.121868	0.83787	0.732398	-1.95043	9.00298	8.14218	-1.7438	8.68569	7.77069	0.336347	0.13619
Q8TEH3	LPNDVISSL	2.50376	3.23272	2.42962	3.01604	2.53776	2.17794	2.47226	2.20449	0.536196	0.685596	0.717718	0.727612	0.851562	0.908898	0.656109	0.709589		-0.251623	1.99302	1.74181	-2.06784	9.00098	8.14218	-1.83873	8.68273	7.77069	0.337451	0.13619
O95251	NPVDIVSTL	2.06955	2.84101	2.1298	2.48663	1.76172	1.63227	1.91181	1.62929	0.337423	0.452909	0.540541	0.466418	0.59375	0.669492	0.538462	0.345205		-0.458109	3.49091	3.03227	-2.4062	8.98318	8.12716	-2.14976	8.71732	7.7925	0.271526	0.103263
A0A087WYJ0	MTYERILYI	0.580827	0.599078	0.533821	0.545455	0.203125	0.141163	0.182077	0.171504	0.0714476	0.102493	0.105044	0.113806	0.24375	0.199153	0.21267	0.138356		-1.69477	7.96187	6.57271	-2.52397	8.97722	8.12396	-1.50872	7.60768	6.97736	2.05342	0.853198
P00488	TIPEIIIKV	1.02256	1.23963	1.01645	1.01604	0.700521	0.835113	0.970128	0.833773	0.115337	0.0720222	0.162162	0.149254	0.3	0.385593	0.266968	0.136986		-0.362905	2.48429	2.17429	-3.10609	8.97181	8.12128	-1.97882	8.00886	7.26896	1.33552	0.556892
H3BS88	LLPSEGIVHL	1.23684	1.78341	1.40402	1.61497	0.846354	0.837485	0.947368	0.770449	0.157055	0.191136	0.225225	0.223881	0.278125	0.487288	0.361991	0.235616		-0.828131	5.26867	4.53062	-2.92118	8.96879	8.12099	-2.14756	8.3161	7.48891	0.817665	0.345235
P19256	LESLPSPTL	2.09774	2.57604	1.92322	2.11408	1.63281	1.51127	1.81508	1.50396	0.38773	0.459834	0.612613	0.429104	0.7125	0.800847	0.556561	0.441096		-0.430621	3.39506	2.95698	-2.20501	8.94055	8.09545	-1.79459	8.39404	7.54078	0.64962	0.267457
Q16690	SLIGHLQTL	2.7218	3.08065	2.33821	2.51515	2.15365	2.06762	2.37411	2	0.706748	0.948753	0.933934	0.921642	1.21406	1.24364	1.05656	1.14932		-0.310008	2.90829	2.5358	-1.60165	8.9374	8.09499	-1.19213	7.93748	7.21543	1.38776	0.577659
X6R8S9	GELEYATKI	3.49154	4.34562	3.14625	3.49911	2.57617	2.32088	2.73115	2.37005	0.929448	0.921053	1.06832	1.02705	1.30703	1.4428	1.06674	1.11986		-0.534565	4.44568	3.85012	-1.8759	8.92069	8.08298	-1.55277	8.35647	7.51674	0.673343	0.271162
Q9NTJ3	IIGPNGSGK	1.29511	1.60599	1.34369	1.56684	0.513021	0.418743	0.339972	0.403694	0.344785	0.34349	0.36036	0.598881	0.4	0.45339	0.445701	0.380822		-1.79442	8.88139	7.13826	-1.81865	8.92006	8.08298	-1.79056	8.87515	7.89878	0.038422	0.00953566
Q6ZN30	LDPVLQNPL	1.02632	0.83871	0.837294	0.805704	0.768229	0.695136	0.822191	0.725594	0.159509	0.168975	0.24024	0.201493	0.121875	0.161017	0.21267	0.208219		-0.220344	1.6152	1.41331	-2.18732	8.91655	8.08211	-2.31746	9.05469	7.99399	0.130532	0.0418855
O00203	GQVVIIHML	1.11654	1.28111	1.00914	1.19786	0.669271	0.763938	0.88478	0.978892	0.211043	0.163435	0.228228	0.279851	0.30625	0.364407	0.303167	0.39726		-0.48199	3.60443	3.13114	-2.38333	8.88044	8.04902	-1.74777	8.07966	7.32876	1.04111	0.425097
E7EW33	FQPPIHQSL	2.1391	2.98157	2.21938	2.52406	1.77604	1.60617	1.72404	1.61478	0.441718	0.506925	0.621622	0.623134	0.76875	0.885593	0.705882	0.591781		-0.553507	4.24421	3.67372	-2.16902	8.87712	8.04902	-1.74049	8.28287	7.46494	0.712782	0.289666
Q14207	IASPVQPVL	2.04887	2.39171	1.9543	2.25668	1.57682	1.46856	1.6771	1.54485	0.57546	0.634349	0.795796	0.822761	0.85	0.976695	0.585973	0.59726		-0.465107	4.2397	3.67065	-1.61299	8.87563	8.04902	-1.52323	8.69396	7.77237	0.17163	0.061714
H0Y7W6	DPASLDHKL	1.68797	2.24424	1.40585	1.85383	1.10286	0.892052	1.10953	0.870712	0.0650307	0.0761773	0.106072	0.0914179	0.3125	0.311441	0.30543	0.273973		-0.855359	4.83756	4.18704	-4.4083	8.84934	8.02796	-2.57932	8.08204	7.32897	0.979072	0.41053
O95295	GIYPPGSPGK	2.1203	2.57143	1.883	2.31373	0.888021	0.759193	0.847795	0.686016	0.478528	0.429363	0.630631	0.742537	0.50625	0.733051	0.447964	0.49589		-1.48244	8.01149	6.59304	-1.96223	8.84367	8.02796	-2.02552	8.92823	7.92756	0.0747814	0.022819
H0Y7W6	HIPNIFQKI	1.60338	2.02995	1.48629	1.64171	1.21224	1.16726	1.40541	1.06201	0.312883	0.322715	0.315315	0.367537	0.496875	0.612288	0.409502	0.406849		-0.480243	3.58272	3.11172	-2.35846	8.84283	8.02796	-1.81206	8.16928	7.3892	0.82963	0.34825
Q99595	GTIGGGIFQA	1.67669	1.82028	1.39305	1.50446	1.625	1.49941	1.63869	1.66755	0.382822	0.434903	0.477477	0.541045	0.48125	0.538136	0.280543	0.372603		0.00813681	0.0386452	0.0296904	-1.80007	8.84201	8.02796	-1.93479	9.04513	7.98884	0.200866	0.0734837
G5E9X3	SEAEIFTTL	1.78008	2.06912	1.74771	1.87701	1.34115	1.21234	1.47653	0.94591	0.368098	0.493075	0.566066	0.496269	0.673438	0.752119	0.572398	0.513699		-0.586901	4.63688	4.01793	-1.95813	8.84184	8.02796	-1.57323	8.20359	7.40935	0.774884	0.317352
Q9BQE5	SVVELVNKL	1.65414	2.2212	1.59049	1.78253	1.27865	1.01305	1.15789	1.05673	0.334969	0.246537	0.397898	0.360075	0.3875	0.525424	0.391403	0.358904		-0.685705	4.74652	4.1129	-2.43598	8.80259	7.99194	-2.12367	8.48051	7.61611	0.330056	0.133919
Q02880	AEINNIIKI	1.36967	1.61444	1.34186	1.45573	1.42882	1.21471	1.28307	1.21812	0.458896	0.598338	0.571572	0.476368	0.728125	0.737288	0.573152	0.618265		-0.168404	1.47924	1.29889	-1.45756	8.80083	7.99194	-1.12179	7.87907	7.17064	1.22241	0.498495
Q6IS14	AVAIKAMAK	1.12406	1.28571	1.13163	1.22816	0.191406	0.301305	0.320057	0.236148	0.144785	0.17036	0.25976	0.490672	0.20625	0.286017	0.167421	0.179452		-2.18496	8.81467	7.13826	-2.16222	8.78892	7.98251	-2.50687	9.13058	8.05729	0.377249	0.147529
H0YFK3	MVIQDITAM	0.827068	0.718894	0.767824	0.631016	0.283854	0.29656	0.395448	0.253298	0.112883	0.116343	0.0960961	0.160448	0.15625	0.199153	0.162896	0.106849		-1.2605	6.77404	5.69524	-2.59982	8.77717	7.97522	-2.2359	8.44391	7.58232	0.343353	0.136719
A0A494C1V1	LPSLPTAEL	1.21805	1.4424	1.09324	1.17647	0.770833	0.519573	0.859175	0.622691	0.120245	0.0720222	0.207207	0.216418	0.234375	0.326271	0.298643	0.205479		-0.830562	5.07849	4.38495	-3.00088	8.77673	7.97522	-2.21109	8.15164	7.37668	0.745466	0.305265
P51784	IELPNIQKV	2.50877	3.19969	2.32419	2.52763	1.80122	1.60221	1.77904	1.61917	0.636401	0.663897	0.787788	0.717662	1.06875	1.16525	1.02866	0.795434		-0.634693	4.91354	4.249	-1.91219	8.75782	7.95875	-1.37977	7.76144	7.08791	1.33311	0.556892
P52292	GVVPQLVKL	4.71053	5.2765	3.42596	3.83244	2.04167	1.7153	2.40967	2.03166	0.392638	0.382271	0.456456	0.343284	0.790625	0.665254	0.674208	0.728767		-1.07282	5.76424	4.90544	-3.45311	8.75253	7.95588	-2.5927	8.26546	7.45409	0.541889	0.221554
Q02750	AVIKGLTYL	0.894737	0.831797	0.740402	0.855615	0.809896	0.696323	0.893314	0.729551	0.15092	0.225762	0.217718	0.231343	0.2375	0.228814	0.208145	0.208219		-0.0865509	0.503925	0.435627	-2.00853	8.7467	7.95245	-1.91233	8.61472	7.71241	0.117879	0.0358369
Q5T4S7	HEIPSLQSI	1.7312	2.03917	1.55576	1.75579	1.47135	1.42823	1.63585	1.40501	0.510429	0.504155	0.672673	0.503731	0.629687	0.694915	0.420814	0.591781		-0.25357	2.14357	1.87697	-1.69256	8.72692	7.93728	-1.59936	8.55345	7.66884	0.15882	0.0558371
P14923	AVIPRLVQL	0.712406	0.804147	0.66362	0.734403	0.558594	0.551601	0.620199	0.441953	0.123926	0.121095	0.145646	0.186567	0.25	0.29661	0.20362	0.261644		-0.424032	3.11882	2.72011	-2.33606	8.72676	7.93728	-1.52626	7.56687	6.95166	1.60236	0.682095
Q00341	SVITQVFHV	1.46617	1.6129	1.4223	1.65419	1.2526	1.18861	1.25178	1.35884	0.368098	0.451524	0.675676	0.518657	0.553125	0.631356	0.371041	0.40274		-0.285083	2.52107	2.20332	-1.61186	8.71065	7.92354	-1.65232	8.7872	7.84248	0.0657903	0.0186175
P24928	DVIEVIEKA	1.74436	1.75115	1.45155	2.02139	1.13542	0.996441	1.1522	1.02111	0.274847	0.299169	0.414414	0.514925	0.65625	0.711864	0.479638	0.424658		-0.694769	4.89587	4.23311	-2.21265	8.7054	7.92065	-1.61662	7.84699	7.14532	1.09594	0.433683
Q9UHD8	NIVPVIAKA	2.06203	2.51382	1.96344	2.01604	1.70182	1.48873	1.70128	1.48549	0.50184	0.655125	0.863363	0.712687	0.685937	0.648305	0.561086	0.567123		-0.423874	3.72157	3.23194	-1.64633	8.68836	7.90595	-1.79673	8.94908	7.93855	0.263775	0.100095
Q92900	SVAKTSQLL	0.898496	0.981567	0.85192	0.944742	0.492188	0.538553	0.662873	0.48285	0.269939	0.229917	0.255255	0.220149	0.209375	0.411017	0.303167	0.263014		-0.756435	5.48923	4.71606	-1.91456	8.66019	7.88219	-1.63162	8.19716	7.40531	0.501471	0.203896
P27816	LAKDGVLTL	1.18421	1.34101	1.33821	1.44029	0.927083	0.998814	1.17496	0.765172	0.235583	0.354571	0.342342	0.36194	0.359375	0.411017	0.266968	0.328767		-0.45615	3.53226	3.06917	-2.03468	8.65877	7.88219	-1.95691	8.55573	7.66884	0.0885567	0.0283018
E9PM49	FEVTGQETV	1.81015	2.38018	1.94516	1.96257	1.35026	1.30249	1.67141	1.37467	0.423313	0.549861	0.585586	0.604478	0.746875	0.936441	0.737557	0.635616		-0.50691	4.0212	3.49041	-1.90438	8.65765	7.88219	-1.4057	7.7365	7.07018	1.18566	0.483986
P13611	VSVMLPLHS	2.10338	2.79263	1.8958	2.22638	1.4987	1.27402	1.45377	1.27177	0.311656	0.387812	0.463964	0.397388	0.78125	1	0.936652	0.747945		-0.713863	4.70015	4.07636	-2.53053	8.64783	7.87466	-1.37963	7.0025	6.51877	2.35867	1.00035
Q86UV5	SVAPFDQNL	1.92105	1.96774	1.54845	1.80749	1.39453	1.28588	1.47226	1.11478	0.360736	0.355956	0.513514	0.613806	0.671875	0.709746	0.445701	0.487671		-0.459826	3.58825	3.11611	-1.97408	8.62124	7.85035	-1.64592	8.10346	7.34157	0.570523	0.231249
Q05655	AENPFLTHL	2.46241	3.053	2.10238	2.6738	1.48307	1.31435	1.56188	1.15303	0.422086	0.533241	0.587087	0.593284	0.760938	1	0.662896	0.730137		-0.900727	5.71854	4.8788	-2.26868	8.61551	7.84826	-1.70622	7.86142	7.1578	0.914043	0.388535
P09669	SLGVAALYK	1.50376	2.02535	1.43327	1.69697	0.523438	0.549229	0.55761	0.41029	0.327607	0.391967	0.39039	0.498134	0.592187	0.563559	0.595023	0.578082		-1.70641	8.10675	6.67807	-2.05002	8.61462	7.84826	-1.51576	7.74562	7.07751	1.09315	0.433683
Q9BY50	AVMGAYVLLK	0.934837	0.894009	0.720293	0.84492	0.361111	0.3448	0.445709	0.369393	0.183231	0.197599	0.213213	0.266169	0.241667	0.372881	0.280543	0.26484		-1.15798	6.92804	5.8206	-1.98025	8.61021	7.84608	-1.54897	7.89804	7.18458	0.852364	0.361541
Q6IQ21	VEFGNFNNL	2.67293	3.14286	2.38391	2.57932	2.44401	2.12811	2.56188	2.18602	0.704294	0.84626	0.875375	0.671642	0.923438	0.913136	0.846154	0.510959		-0.209822	1.59488	1.39726	-1.79902	8.60055	7.83866	-1.75493	8.52871	7.65288	0.059648	0.0158983
P11926	FPGSEDVKL	2.46053	2.90092	2.21755	2.16043	1.32422	1.10439	1.25178	1.03826	0.559509	0.652355	0.552553	0.777985	0.923438	1.05297	0.687783	0.738356		-1.04546	6.60628	5.55868	-1.93764	8.59788	7.83821	-1.51722	7.87817	7.17064	0.858858	0.361541
Q12882	IRGVVIVL	0.900376	1.03687	0.806216	0.787879	0.854167	0.843416	0.927454	0.833773	0.164417	0.207756	0.276276	0.218284	0.325	0.368644	0.285068	0.320548		-0.0299387	0.137957	0.111339	-2.02655	8.55279	7.79534	-1.44252	7.5568	6.94679	1.28322	0.530151
P50991	HPTIISESF	1.75752	2.39631	1.66362	1.94296	1.42839	1.29063	1.54908	1.32322	0.37546	0.408587	0.384384	0.44403	0.56875	0.633475	0.475113	0.564384		-0.472947	3.39398	2.95695	-2.26687	8.54762	7.79389	-1.79153	7.93694	7.21543	0.691443	0.277968
Q96SK2	LPTDSAIIM	1.51128	1.96774	1.4808	1.38681	1.47917	1.36418	1.62162	1.46702	0.328834	0.265928	0.351351	0.246269	0.50625	0.555085	0.402715	0.435616		-0.0974773	0.505597	0.436849	-2.41214	8.54696	7.79389	-1.74025	7.71498	7.05399	1.02109	0.417876
P61204	AEITDKLGL	1.32707	1.95853	1.34004	1.48485	0.627604	0.586002	0.687055	0.601583	0.0981595	0.114958	0.238739	0.182836	0.317188	0.42161	0.260181	0.306849		-1.28806	6.23917	5.26388	-3.26716	8.52538	7.77513	-2.22632	7.78777	7.10691	0.873553	0.366724
Q14141	FIAPTGHSL	2.21429	3.25806	2.34004	2.64528	1.56771	1.43772	1.52774	1.62533	0.453988	0.509695	0.582583	0.496269	0.6125	0.822034	0.728507	0.539726		-0.76391	4.96873	4.29201	-2.35613	8.52386	7.77513	-1.95205	8.06108	7.31235	0.486835	0.199834
P00488	QEFLNVTSV	3.2406	3.99539	2.93601	3.25847	2.26823	1.98814	2.61735	2.14248	0.72638	0.894737	0.96997	0.958955	1.325	1.24576	0.972851	0.854795		-0.574919	4.34644	3.76286	-1.9196	8.51504	7.76847	-1.61046	8.00702	7.26896	0.545542	0.221556
P98194	LQADLQNGL	2.63534	2.67742	1.96344	2.2246	2.14583	2.40095	2.21053	2.11873	0.684663	0.706371	0.804805	0.738806	0.89375	0.944915	0.719457	0.882192		-0.0981315	0.622213	0.537369	-1.69486	8.50396	7.75953	-1.46551	8.05025	7.30368	0.473385	0.192942
Q9ULT8	GVISKVSTL	1.91165	2.56221	1.74406	2	1.53776	1.33452	1.42817	1.31003	0.322699	0.382271	0.43994	0.496269	0.359375	0.442797	0.361991	0.283562		-0.550652	3.82289	3.31997	-2.32404	8.49812	7.75835	-2.50499	8.66358	7.75467	0.148928	0.0507637
Q6ZS81	REGISAITI	0.951128	1.12442	0.88117	0.935829	0.742188	0.671412	0.6899	0.613456	0.214724	0.290859	0.258258	0.31903	0.351562	0.402542	0.226244	0.319178		-0.518725	4.04587	3.51114	-1.84585	8.49451	7.75835	-1.58273	8.04032	7.29802	0.474242	0.192942
Q9BRQ8	AVANIVNSV	2.79887	3.42857	2.53931	2.82709	2.5651	2.20996	2.45377	2.15303	0.68589	0.785319	0.930931	0.876866	1.08281	1.32203	0.803167	0.991781		-0.305411	2.40059	2.09994	-1.82203	8.49431	7.75835	-1.46497	7.83205	7.13424	0.757573	0.31203
P04899	GESGKSTIV	1.08647	1.21889	0.917733	1.02139	0.542969	0.492289	0.576102	0.439314	0.176687	0.235457	0.339339	0.352612	0.357812	0.394068	0.418552	0.321918		-1.04949	6.51632	5.49782	-1.94272	8.4933	7.75835	-1.508	7.74959	7.07787	0.878481	0.366724
P01857	RVVSVLTVL	2.5188	3.02304	2.07678	2.20143	1.23568	1.23132	1.47795	1.15699	0.483436	0.448753	0.552553	0.539179	0.876563	0.90678	0.70362	0.771233		-0.944685	5.77217	4.91058	-2.27858	8.49221	7.75835	-1.59166	7.52437	6.92147	1.22001	0.498495
K7ESG5	QLVDIIEKV	0.941729	1.15899	0.88117	1.03565	0.885417	0.817319	0.990043	0.811346	0.233129	0.221607	0.292793	0.315299	0.2375	0.247881	0.183258	0.219178		-0.197257	1.38066	1.2124	-1.9184	8.48761	7.75583	-2.17798	8.81659	7.86847	0.340052	0.136665
P53618	ITVGPVQKL	0.913534	1.25346	0.961609	0.969697	1.02344	1.09371	1.16927	1.05277	0.130061	0.0609418	0.114114	0.0352414	0.175	0.427966	0.21267	0.19726		0.0824034	0.373886	0.319785	-3.5899	8.4809	7.7512	-2.01654	7.3765	6.80825	1.43458	0.602761
J3KPA5	LETLVTAI	2.61842	3.01613	2.48629	2.88235	2.16536	2.1898	2.13656	1.99472	0.66135	0.925208	1.04805	1.11194	1.28281	1.54661	0.941176	1.01233		-0.37469	3.27123	2.85679	-1.55429	8.46025	7.73261	-1.20196	7.59431	6.97214	1.05499	0.425097
Q9UBQ5	QEERPIRQI	1.14286	1.5553	1.21024	1.14082	0.380208	0.542112	0.497866	0.44591	0.230675	0.293629	0.282282	0.298507	0.384375	0.436441	0.280543	0.345205		-1.43604	7.25495	6.07225	-2.19189	8.45253	7.72695	-1.80343	7.94102	7.21543	0.544289	0.221556
Q5JXR6	YPEHISNIISL	1.91917	2.23733	1.6819	1.96613	1.94401	1.48754	1.98009	1.74011	0.453988	0.487535	0.46997	0.328358	0.44375	0.635593	0.588235	0.343836		-0.126017	0.720452	0.628047	-2.16535	8.43729	7.71375	-1.9561	8.1777	7.39529	0.239416	0.0889657
O43676	IEGTPLETI	2.5	2.84332	2.26325	2.31907	1.58854	1.55991	1.81366	1.37995	0.620859	0.772853	0.798799	0.835821	0.967187	1.25	0.701357	0.80411		-0.646212	4.96217	4.28864	-1.71264	8.42009	7.69858	-1.41483	7.82212	7.12813	0.656793	0.269511
E5RIH5	NLPAFVNRL	0.87406	1.00922	0.775137	1.01604	0.657552	0.625148	0.770982	0.613456	0.191411	0.221607	0.225225	0.26306	0.360938	0.32839	0.278281	0.256164		-0.462238	3.39855	2.95941	-2.02745	8.38875	7.66926	-1.5862	7.69374	7.0442	0.790589	0.32973
C9J1E7	SQANIAQVL	4.24812	5.46544	3.93419	4.16399	4.01562	3.93832	4.29018	4.24802	1.04785	1.20222	1.27928	1.51866	1.78125	2.01271	1.47511	1.64384		-0.111049	0.67463	0.584601	-1.81904	8.38275	7.66528	-1.36546	7.49759	6.90051	1.06767	0.425097
X6RK58	VSFPIGIYK	1.14098	1.37097	0.978976	1.05258	0.339844	0.358244	0.401849	0.343008	0.215951	0.298476	0.286036	0.307537	0.344531	0.477754	0.386878	0.300685		-1.65479	7.78623	6.47467	-2.03585	8.36359	7.64813	-1.5894	7.66479	7.0242	0.791308	0.32973
Q16576	EFGGFGSV	2.40977	3.20276	2.38208	2.68093	1.51302	1.414	1.52063	1.22032	0.76319	0.666205	0.914414	0.802239	0.990625	1.25212	0.848416	0.957534		-0.913409	6.13132	5.18047	-1.7627	8.35474	7.64318	-1.39878	7.63778	7.00249	0.814679	0.34368
A0A0C4DGI3	LPSHVVTML	1.52068	1.93318	1.42048	1.64171	1.38672	1.23013	1.48364	1.38918	0.292025	0.403047	0.445946	0.276119	0.373437	0.709746	0.40724	0.493151		-0.247276	1.6264	1.42143	-2.20102	8.35466	7.64318	-1.71589	7.69292	7.0442	0.736787	0.303855
P27635	SEALEAARI	1.63722	2.29032	1.56856	1.88057	0.68099	0.59312	0.657183	0.610818	0.255215	0.34903	0.424925	0.376866	0.567187	0.713983	0.470588	0.472603		-1.53694	7.17356	6.00813	-2.39134	8.34915	7.63965	-1.72958	7.52314	6.92147	0.972861	0.409488
Q8TEL6	SIPGFVERL	1.30451	1.48848	1.06764	1.16756	0.872396	0.75089	0.876245	0.875989	0.272393	0.274238	0.351351	0.302239	0.38125	0.542373	0.382353	0.306849		-0.57493	4.06113	3.52242	-2.06674	8.33666	7.62913	-1.64045	7.69591	7.0442	0.705505	0.284009
Q9UBQ7	IPAEGRVAL	0.571429	0.705069	0.625229	0.613191	0.371094	0.380783	0.26458	0.340369	0.0521269	0.146814	0.148649	0.126866	0.220312	0.15678	0.144796	0.169863		-0.890275	5.31472	4.56599	-2.40617	8.33435	7.62878	-1.86218	7.70169	7.04422	0.696587	0.279381
Q9Y678	TVADHIQKV	0.903509	1.17665	0.971359	1.15508	1.05208	1.09213	1.15505	1.09587	0.265849	0.291782	0.282282	0.376866	0.296875	0.382768	0.218703	0.315982		0.0632517	0.353998	0.302942	-1.78959	8.32428	7.62066	-1.7925	8.32892	7.49711	0.00351429	0.000312043
Q92608	IIPAEIPLA	2.35338	2.58065	2.09506	2.03209	2.15365	1.94543	2.19346	1.81003	0.581595	0.686981	0.72973	0.873134	0.59375	0.847458	0.651584	0.449315		-0.161321	1.1374	1.00141	-1.65792	8.31706	7.61539	-1.83367	8.61205	7.71241	0.28701	0.111519
P46109	LEVGDIVKV	1.21617	1.60138	1.35466	1.46168	0.924479	0.927639	0.968706	0.817942	0.403681	0.455679	0.573574	0.483209	0.651563	0.70339	0.547511	0.484932		-0.630681	5.02607	4.33588	-1.55593	8.31282	7.61308	-1.23869	7.55334	6.94546	0.869878	0.366724
P41229	LPQLTGPVL	0.650376	0.718894	0.559415	0.755793	0.341146	0.339265	0.418208	0.313984	0.10305	0.0914127	0.0810811	0.0950884	0.209375	0.220339	0.180995	0.0794521		-0.926286	5.13751	4.42144	-2.85658	8.30872	7.6109	-1.95964	7.47712	6.88609	0.976733	0.41053
O43290	LETTVQKV	1.28947	1.45622	1.13894	1.36898	1.05208	0.867141	1.13798	0.956464	0.316564	0.304709	0.460961	0.397388	0.521875	0.70339	0.515837	0.478082		-0.38839	2.97236	2.59161	-1.82808	8.2981	7.60221	-1.24328	7.08618	6.58935	1.55011	0.662536
H7C0S8	IEALLHTV	1.41729	1.85714	1.35283	1.65775	0.898438	0.927639	1.13229	0.941953	0.284663	0.409972	0.438438	0.488806	0.46875	0.610169	0.538462	0.490411		-0.688326	4.77573	4.13543	-1.95425	8.28463	7.59064	-1.57619	7.66715	7.0242	0.666378	0.269511
E7EQB8	SVAGVVESL	1.07143	1.12903	0.884826	0.919786	0.705729	0.540925	0.523471	0.530343	0.181595	0.196676	0.315315	0.197761	0.315625	0.415254	0.239819	0.326027		-0.799901	5.0941	4.39629	-2.16777	8.28057	7.58996	-1.62696	7.50009	6.90148	0.895184	0.373459
Q99683	HQFESSFEL	0.744361	0.949309	0.738574	0.909091	0.561198	0.529063	0.672831	0.531662	0.113707	0.163435	0.214715	0.145522	0.142187	0.205508	0.234491	0.116438		-0.542085	3.57052	3.10504	-2.3902	8.27934	7.58996	-2.25783	8.14985	7.37668	0.10676	0.0331018
Q8N138	VLIPKLPQL	4.78759	5.90323	4.55576	5.02496	5.16016	4.00474	5.45377	4.69129	1.43436	1.42382	1.43393	1.05037	1.18125	1.37288	1.17647	0.779452		-0.0701098	0.359785	0.308295	-1.92387	8.27827	7.58996	-2.16824	8.58677	7.69019	0.301164	0.117937
Q53GS7	SLISGIIRA	0.593985	0.739631	0.566728	0.607843	0.451823	0.466192	0.493599	0.370712	0.117143	0.106648	0.0862335	0.140978	0.226562	0.224576	0.271493	0.227397		-0.492883	3.20258	2.79608	-2.47544	8.25748	7.57104	-1.4006	6.72552	6.29269	2.03478	0.846182
P62487	AVVTQVNKV	1.40977	1.97696	1.32541	1.68984	0.671875	0.685647	0.806543	0.741425	0.204908	0.231302	0.244745	0.343284	0.414062	0.540254	0.346154	0.310959		-1.13974	5.92303	5.02352	-2.64397	8.25356	7.569	-1.99018	7.60571	6.97703	0.703361	0.28288
Q9UKA4	IVAEAIEKA	0.962406	0.995392	0.784278	0.821747	0.786458	0.747331	0.813656	0.80343	0.238037	0.289474	0.316817	0.287313	0.253125	0.362288	0.221719	0.263014		-0.177673	1.26381	1.11061	-1.65501	8.24267	7.55996	-1.69573	8.31552	7.48891	0.0580075	0.0155345
Q92542	AVASFVTQL	1.54699	1.71889	1.5192	1.58111	1.73698	1.72123	2.04694	1.62665	0.43681	0.430748	0.578078	0.539179	0.595313	0.637712	0.371041	0.361644		0.163837	1.31196	1.1538	-1.68143	8.23827	7.55742	-1.69538	8.26289	7.45401	0.0187095	0.0026154
P14550	RQIDDILSV	1.32331	1.78111	1.2596	1.5205	1.18359	1.12574	1.33855	1.15303	0.334969	0.310249	0.393393	0.341418	0.423438	0.559322	0.361991	0.449315		-0.293612	1.99584	1.74325	-2.09222	8.23625	7.55723	-1.71369	7.69535	7.0442	0.55956	0.226967
O15371	GEVSFINI	2.96241	2.56221	2.59963	2.61319	1.84375	1.58956	1.68421	1.00528	0.542331	0.642659	0.66967	0.75	1.0125	1	0.764706	0.430137		-0.810387	5.22525	4.49554	-2.04348	8.23178	7.55461	-1.7432	7.79917	7.11086	0.424153	0.170929
Q02543	IQIMKVEEI	1.26692	1.20737	1.14442	1.30125	0.479167	0.479241	0.671408	0.488127	0.0883436	0.135734	0.207207	0.473881	0.346875	0.436441	0.180995	0.238356		-1.21598	6.25939	5.27381	-2.44239	8.22115	7.5458	-2.03241	7.7887	7.10691	0.423513	0.170929
E9PHY9	QEGNPINKI	1.03383	1.29032	0.994516	1.1836	0.669271	0.704626	0.722617	0.686016	0.230675	0.265928	0.375375	0.376866	0.41875	0.466102	0.235294	0.380822		-0.694256	4.87281	4.21359	-1.85006	8.21502	7.5415	-1.58476	7.76218	7.08791	0.447861	0.18159
Q8NF50	AEGEGISKV	0.842105	1.19816	0.965265	1.04456	0.505208	0.507711	0.620199	0.44591	0.0834356	0.119114	0.231231	0.205224	0.209375	0.300847	0.393665	0.241096		-0.962045	5.29444	4.55001	-2.66406	8.20924	7.53753	-1.82263	7.31465	6.77107	1.04746	0.425097
Q5F2F8	IEVEAPITV	1.15602	1.41935	1.1883	1.33155	1.08464	1.01661	1.24751	1.07388	0.316564	0.523546	0.495495	0.462687	0.473438	0.557203	0.495475	0.435616		-0.204239	1.59692	1.39869	-1.50252	8.20023	7.53032	-1.37702	7.91417	7.19871	0.257439	0.0981659
P35579	YEILTPNSI	4.91541	6.01843	4.53382	4.6738	4.31771	3.78173	4.96444	4.24802	1.55706	1.56648	1.68919	1.51493	1.66406	1.77754	1.63801	1.26712		-0.218405	1.60121	1.40177	-1.67043	8.18876	7.52065	-1.66608	8.18095	7.39611	0.0057881	0.00104031
A0A087WWH3	LPANVGGQIL	1.74812	2.0553	1.56856	1.85027	1.6875	1.58956	1.8293	1.74934	0.453988	0.429363	0.573574	0.705224	0.846875	0.779661	0.502262	0.572603		-0.075142	0.408243	0.349314	-1.73998	8.18647	7.52016	-1.41874	7.55623	6.94679	0.670743	0.271066
P28072	FAVATLPPA	1.30451	1.6682	1.45887	1.4902	1.23438	1.1293	1.40256	1.11873	0.468712	0.484765	0.432432	0.570896	0.63125	0.779661	0.552036	0.534247		-0.277681	2.19379	1.92218	-1.59753	8.1841	7.5199	-1.24572	7.36731	6.80825	0.929345	0.394617
Q8N6L1	FASGLIHRV	5.76692	7.59908	5.37294	5.85205	3.52344	2.75919	3.27596	3.15699	1.41227	1.53186	1.9024	1.77425	2.77813	3.26907	2.56109	2.41918		-0.951532	5.94142	5.02753	-1.89306	8.18196	7.5199	-1.15703	6.6356	6.21206	2.01858	0.835888
Q9NRF9	LPNAVITRI	0.656015	0.748848	0.530165	0.595365	0.438802	0.456702	0.485064	0.448549	0.0981595	0.0920501	0.145646	0.0969856	0.179688	0.165254	0.230769	0.152055		-0.468214	2.96089	2.58199	-2.54745	8.18089	7.5199	-1.79782	7.33668	6.78855	0.971408	0.409443
P19387	KLSDLQTQL	1.37594	1.34562	1.11883	1.02674	0.796875	0.88019	0.953058	0.955145	0.149693	0.271468	0.315315	0.264925	0.334375	0.538136	0.280543	0.432877		-0.44099	2.92704	2.55363	-2.28105	8.1722	7.51297	-1.61774	7.2602	6.72941	1.06487	0.425097
P55060	IIIPEIQKV	1.69173	1.65668	1.31444	1.51337	1.28906	1.31791	1.24751	1.19261	0.490798	0.504155	0.686186	0.606343	0.585938	0.658898	0.624434	0.405479		-0.291271	2.49061	2.17905	-1.43296	8.16688	7.51071	-1.44102	8.18534	7.39611	0.0137996	0.00246866
P42224	TELISVSEV	8.75	10.6336	7.65814	8.77184	5.52083	5.07236	6.0825	4.98021	2.38405	2.55679	2.98649	2.82276	3.36875	4.4428	2.82127	2.6863		-0.725747	5.14765	4.42614	-1.73616	8.16644	7.51071	-1.42701	7.56174	6.94915	0.633935	0.260116
Q53GS7	FVKQGEEEV	0.719925	0.882488	0.765996	0.903743	0.703125	0.637011	0.69559	0.594987	0.23681	0.286754	0.250235	0.242537	0.264062	0.360169	0.291917	0.239726		-0.314786	2.42023	2.11804	-1.68686	8.15395	7.49997	-1.50125	7.79562	7.10918	0.334063	0.135007
Q86XN7	QPTEVVNIL	1.8985	2.42627	1.80073	2.082	1.82161	1.81139	1.84637	1.48417	0.403681	0.556787	0.573574	0.537313	0.479687	0.794492	0.470588	0.382192		-0.23712	1.56468	1.3719	-1.98637	8.14849	7.49624	-1.94815	8.09718	7.33751	0.0390835	0.00953566
H0Y9F6	LILSVTGLK	0.988722	1.07834	0.771481	0.84492	0.268229	0.23013	0.227596	0.311346	0.122699	0.199446	0.177177	0.179104	0.396875	0.216102	0.20362	0.279452		-1.82823	7.43722	6.20484	-2.4408	8.14665	7.49612	-1.74875	7.31379	6.77107	0.94634	0.402638
P20591	LTSELITHI	1.03008	1.35253	0.990859	0.98574	0.778646	0.793594	0.928876	0.791557	0.132515	0.145429	0.202703	0.279851	0.390625	0.457627	0.375566	0.286301		-0.404807	2.53467	2.21594	-2.51905	8.13181	7.48301	-1.5294	6.84353	6.38267	1.61627	0.682095
P52435	LEERFRVAI	1.41729	1.94009	1.65996	1.72906	1.01302	1.09609	1.36273	1.05805	0.547239	0.470914	0.510511	0.522388	0.59375	0.822034	0.728507	0.641096		-0.574644	4.2874	3.71405	-1.71775	8.12701	7.4808	-1.27624	7.18292	6.66247	1.10167	0.434572
Q92783	FASEVSNVL	1.83459	2.1682	1.53199	2.04813	1.42578	1.24318	1.43385	1.42348	0.477301	0.642659	0.561562	0.722015	0.575	0.692797	0.622172	0.545205		-0.456438	3.56442	3.10021	-1.65759	8.12618	7.4808	-1.63873	8.09166	7.3364	0.0258855	0.00571533
A2BF26	FAYDGKDYI	0.975564	1.10369	1.02559	0.912656	0.970052	0.912218	1.08535	1.01451	0.282209	0.319945	0.406907	0.270522	0.378125	0.402542	0.402715	0.216438		-0.0127577	0.0564476	0.0443342	-1.65063	8.12221	7.47853	-1.52106	7.87002	7.16445	0.21949	0.0821624
Q9BYX4	LQPTLVDKL	0.887218	1.15668	0.976234	0.841355	0.776042	0.839858	0.913229	0.76781	0.174233	0.210526	0.207207	0.208955	0.359375	0.483051	0.312217	0.29589		-0.22803	1.36824	1.20224	-2.26942	8.11067	7.46868	-1.41257	6.79653	6.35099	1.64949	0.690368
V9GZ44	ILNDNINLL	0.710526	0.806452	0.603291	0.716578	0.492188	0.353499	0.497866	0.369393	0.0957055	0.144044	0.147147	0.0636662	0.15625	0.245763	0.190045	0.142466		-0.727808	4.25549	3.68358	-2.65449	8.09898	7.45867	-1.94941	7.39333	6.81998	0.762114	0.313663
Q8IXQ6	SEFPKPQIL	1.07519	1.51152	1.04936	1.24599	0.47526	0.457888	0.493599	0.480211	0.184049	0.202216	0.301802	0.279851	0.376563	0.430085	0.328054	0.230137		-1.35622	6.58667	5.54758	-2.33453	8.09051	7.45189	-1.83876	7.49402	6.89861	0.614975	0.251559
O75995	VVSEKEFNL	1.21053	1.80645	1.35649	1.25134	1.22656	1.08185	1.27738	0.960422	0.0932515	0.121884	0.135135	0.0562126	0.209375	0.402542	0.334842	0.235616		-0.307136	1.58135	1.38556	-3.79054	8.08452	7.44757	-2.25011	7.19141	6.66711	1.01907	0.417398
Q9GZR1	GEFILKTYV	1.36842	1.62673	1.63071	1.50446	1.14844	1.04864	1.1835	1.25066	0.495706	0.493075	0.498498	0.630597	0.43125	0.766949	0.366516	0.438356		-0.404566	3.29368	2.87273	-1.53334	8.07309	7.4378	-1.61375	8.23225	7.43318	0.132722	0.0422188
H0YI98	TLPELVQRL	1.00376	0.884793	0.658135	0.84492	0.585938	0.57414	0.55761	0.577836	0.130061	0.0747922	0.174174	0.201493	0.284375	0.20339	0.180995	0.257534		-0.563145	3.44977	2.9991	-2.54655	8.06338	7.43031	-1.87243	7.33354	6.78676	0.788863	0.329116
P61978	HESGASIKI	3.24436	4.42396	3.49543	4.05704	1.8125	2.01186	2.12518	1.81003	0.949693	1.0554	1.41441	1.35821	1.25	1.83051	1.1991	1.44932		-0.971996	6.23276	5.26362	-1.67165	8.06021	7.43031	-1.40971	7.52738	6.92262	0.530733	0.214041
Q07820	ISFGAFVAK	1.13534	1.33871	1.0457	1.15152	0.454427	0.494662	0.578947	0.408971	0.321472	0.33795	0.411411	0.449627	0.370312	0.54661	0.316742	0.356164		-1.26998	7.27235	6.08375	-1.61931	8.05991	7.43031	-1.55494	7.93489	7.2154	0.0990736	0.0317149
P60842	IETFYNTSI	2.92293	3.64286	2.95064	3.15865	2.76693	1.96323	2.77667	2.53694	0.996319	1.02909	1.15465	0.981343	1.17813	1.35805	1.28281	0.960274		-0.335694	2.62619	2.29027	-1.60685	8.05899	7.43031	-1.40714	7.63789	7.00249	0.397523	0.157844
P24539	FVADFADKL	1.49248	1.8894	1.53931	1.73975	1.34766	1.19098	1.42248	1.32586	0.478528	0.51662	0.59009	0.554104	0.639062	0.866525	0.447964	0.534247		-0.333283	2.56707	2.24315	-1.63856	8.04946	7.42242	-1.42086	7.60155	6.97663	0.428087	0.172738
E7EW33	FEVILTRI	1.04323	1.28571	1.10969	1.13725	0.769531	0.759193	0.773826	0.645119	0.37546	0.354571	0.447447	0.335821	0.485938	0.70339	0.447964	0.435616		-0.634478	4.76048	4.12302	-1.59636	8.04687	7.42146	-1.1424	6.93358	6.45968	1.33235	0.556892
M0R0V2	HIPVFSPAL	1.46429	1.82719	1.38574	1.56684	1.17578	1.23606	1.3357	1.31266	0.414724	0.51662	0.501502	0.645522	0.48125	0.639831	0.352941	0.456164		-0.303287	2.36048	2.06519	-1.58703	8.04382	7.42003	-1.69374	8.24097	7.43911	0.168865	0.0603889
Q9UH92	KTIDYIQFL	1.7782	1.97696	1.86837	1.98574	1.94271	1.61803	1.83784	1.60686	0.488344	0.390582	0.711712	0.253731	0.83125	1.05932	0.705882	0.487671		-0.119282	0.633904	0.548451	-2.04463	8.0407	7.41852	-1.3029	6.71092	6.28017	1.64842	0.690368
Q9NV64	YPLNSYEL	1.19925	1.52304	1.17002	1.17112	1.47135	1.23369	1.58321	1.48021	0.330061	0.313019	0.324324	0.333955	0.389062	0.40678	0.382353	0.339726		0.188073	1.37314	1.20658	-1.96009	8.03654	7.41598	-1.73802	7.70491	7.04569	0.29752	0.116585
A0A0J9YW13	AEYGEIKNI	0.922932	1.01382	0.97075	1.00357	0.83724	0.887307	1.00284	0.828496	0.246626	0.387812	0.412913	0.350746	0.407813	0.478814	0.337104	0.29863		-0.137354	0.940414	0.82751	-1.4841	8.03071	7.41176	-1.36125	7.74688	7.07751	0.247876	0.0941283
A0A0A0MSX9	YEIDKTLGI	1.37782	1.63364	1.26143	1.48841	1.10938	1.14828	1.23755	1.14248	0.51411	0.472299	0.660661	0.675373	0.6125	0.588983	0.477376	0.508219		-0.312988	2.78882	2.4376	-1.31075	8.02625	7.40889	-1.39739	8.24397	7.43911	0.189178	0.0687119
P50453	AELKELSFI	1.67669	1.87097	1.37477	1.66488	1.02865	1.01542	1.22902	0.931398	0.373006	0.432133	0.522523	0.406716	0.65625	0.737288	0.438914	0.369863		-0.647762	4.37298	3.78793	-1.92527	8.01455	7.39879	-1.58067	7.45003	6.86497	0.565672	0.230694
P23458	VESEHQVKI	0.860902	1.1106	0.968921	0.989305	0.989583	0.82325	0.964438	0.931398	0.211043	0.285319	0.28979	0.360075	0.359375	0.351695	0.269231	0.465753		-0.0835273	0.440441	0.377521	-1.77754	8.00729	7.39312	-1.44231	7.37368	6.80825	0.653511	0.268105
H7BXH2	RVSDINFTL	0.832707	0.974654	0.890311	0.964349	0.770833	0.705813	0.933144	0.811346	0.230675	0.292244	0.304805	0.31903	0.284375	0.396186	0.242081	0.361644		-0.185071	1.24666	1.09511	-1.67509	8.00535	7.39276	-1.51167	7.69104	7.0442	0.278117	0.107007
A0A087WUQ6	LLIENVASL	8.68421	9.07373	8.02559	7.01248	7.6901	6.38909	7.57041	5.30607	1.9092	2.15512	2.24625	2.15672	2.71563	3.00424	1.97738	1.6411		-0.282932	1.88419	1.64518	-1.95355	7.99633	7.38531	-1.81228	7.79223	7.10766	0.168324	0.0603889
Q92900	NIFGPLVKL	1.34586	1.19355	1.21755	1.09804	0.882812	0.946619	0.822191	0.501319	0.208589	0.177285	0.213213	0.212687	0.35	0.45339	0.244344	0.20274		-0.622774	3.70361	3.21872	-2.58032	7.99358	7.38414	-1.957	7.35542	6.79904	0.656806	0.269511
A0A0B4J1R3	LEGIPLAQV	2.47368	2.96083	2.38391	2.55793	2.06641	1.7414	2.14651	1.58971	0.693252	0.67036	1.04805	1.02239	1.07812	1.0678	0.850679	0.79589		-0.459893	3.57285	3.10526	-1.59532	7.9858	7.37792	-1.45208	7.68958	7.0442	0.257892	0.0981659
A0A1B0GTW1	QEGDQILKV	1.32143	1.66359	1.19196	1.41711	0.940104	0.894425	1.05263	0.775726	0.30184	0.367036	0.481982	0.397388	0.521875	0.610169	0.515837	0.443836		-0.610923	4.21707	3.65087	-1.85327	7.97425	7.36793	-1.41922	7.17564	6.65647	0.867198	0.366724
B4DLC8	QVTELLQRL	0.637218	0.670507	0.579525	0.56328	0.420573	0.289442	0.378378	0.307388	0.098035	0.141274	0.15015	0.133073	0.108737	0.228814	0.192717	0.175793		-0.81202	4.83054	4.18516	-2.2295	7.97072	7.36596	-1.79523	7.41453	6.83842	0.553064	0.2247
Q9P2K3	LPDKTIASL	1.62782	2.12442	1.69653	1.79679	1.48698	1.37367	1.54481	1.34565	0.588957	0.612188	0.741742	0.858209	0.675	0.805085	0.674208	0.652055		-0.33326	2.85093	2.48804	-1.37111	7.96869	7.36547	-1.3684	7.96205	7.23028	0.00475788	0.000498159
Q9HD20	IAAPFTSKL	1.19925	1.6129	1.29068	1.30838	0.598958	0.669039	0.668563	0.577836	0.193865	0.146814	0.261261	0.436567	0.434375	0.733051	0.384615	0.465753		-1.10574	5.75896	4.90519	-2.38144	7.96608	7.3644	-1.42317	6.57944	6.167	1.70916	0.721698
P56192	TVSPLFQKL	0.432331	0.456221	0.387569	0.459893	0.192708	0.185053	0.119488	0.17942	0.0247286	0.000208	0.000208	0.0527487	0.084375	0.127119	0.190255	0.109589		-1.35926	5.38016	4.62271	-7.15711	7.96128	7.36114	-1.76343	6.11197	5.78021	2.13463	0.908779
Q9HBE1	SSAPPLTGK	1.26316	1.42857	1.13894	1.2246	1.07161	0.992883	1.03272	1.05145	0.415951	0.427978	0.524024	0.541045	0.510938	0.699153	0.50905	0.39589		-0.28514	2.35614	2.06161	-1.40497	7.95776	7.35915	-1.25711	7.58018	6.95962	0.342624	0.136719
Q8N1G2	HAFVQDTTL	1.25564	1.38249	0.990859	1.03565	0.674479	0.667853	0.918919	0.587071	0.213497	0.200831	0.162155	0.209322	0.31875	0.391949	0.344472	0.263351		-0.711653	4.10952	3.56003	-2.56952	7.94239	7.34531	-1.82284	7.1257	6.62155	0.886548	0.36865
Q14008	ITSELVSKI	1.88722	2.76959	1.72212	2.24599	1.23177	1.16014	1.09815	1.16623	0.262577	0.290859	0.363363	0.347015	0.64375	0.792373	0.683258	0.819178		-0.889329	4.7316	4.10128	-2.77073	7.93338	7.33801	-1.5534	6.52417	6.12158	1.73041	0.725142
Q5JXR6	AEVLEAHTI	3.48872	4.41014	3.32358	3.47237	2.53125	2.33926	2.84211	2.36939	0.981595	1.08587	1.43844	1.57836	1.53125	1.5	1.30317	1.34795		-0.543523	4.20834	3.64356	-1.5312	7.93206	7.33801	-1.37074	7.57403	6.95507	0.319522	0.12807
P05362	FPVSEAQVHL	1.40226	1.90783	1.59963	1.48307	1.4375	1.34401	1.53627	1.48549	0.574233	0.649584	0.591592	0.591418	0.634375	0.661017	0.604072	0.494521		-0.139579	0.973901	0.85597	-1.40931	7.92307	7.33053	-1.41703	7.94109	7.21543	0.0129896	0.00246866
Q9Y2X3	GELVGARLI	0.569549	0.629032	0.502742	0.636364	0.276042	0.276394	0.365576	0.261214	0.130061	0.116343	0.159159	0.115672	0.234375	0.228814	0.165158	0.175342		-0.987242	5.51891	4.73883	-2.16507	7.91066	7.31963	-1.54037	6.97953	6.49931	1.0433	0.425097
P46063	TATATNHVL	1.77068	2.45622	1.9415	2.29234	1.64062	1.7841	1.93172	1.64908	0.581595	0.722992	0.732733	0.727612	0.696875	0.949153	0.800905	0.731507		-0.272289	1.99449	1.7426	-1.61354	7.89449	7.30496	-1.41246	7.4755	6.88597	0.383501	0.149769
Q9NRF9	FVTPLKEAL	1.47368	1.64286	1.33272	1.39037	1.16016	1.06406	1.23186	1.09894	0.511656	0.573407	0.62012	0.673507	0.484375	0.756356	0.475113	0.526027		-0.358422	3.15063	2.74829	-1.29571	7.89246	7.30472	-1.38118	8.11022	7.3461	0.184924	0.0685077
P19838	YAVTGDVKM	1.58271	2.38095	1.56612	1.87403	1.26302	1.1119	1.31057	1.11082	0.237219	0.328717	0.322322	0.238806	0.482292	0.683616	0.514329	0.522374		-0.626342	3.57667	3.10795	-2.7157	7.88989	7.30472	-1.74905	6.85727	6.39306	1.17601	0.481716
P13010	VVQDGITLITK	0.714286	0.834101	0.555759	0.784314	0.148438	0.177936	0.173542	0.168865	0.0687117	0.124654	0.0891899	0.000208	0.16875	0.347458	0.248869	0.252055		-2.11069	6.98541	5.85256	-3.40466	7.88968	7.30472	-1.50579	6.0821	5.75609	2.27336	0.964909
P62081	LVFPSEIVGK	0.590226	0.728111	0.680073	0.680927	0.170573	0.154211	0.248933	0.16095	0.223313	0.236842	0.183183	0.257463	0.25625	0.209746	0.262443	0.19589		-1.86671	8.3919	6.88405	-1.5726	7.8883	7.30472	-1.5354	7.81385	7.12213	0.0556124	0.0145768
F8WDL1	TEFPSKQV	0.913534	1.00922	0.870201	1.00891	0.622396	0.652432	0.86771	0.633245	0.228221	0.304709	0.276276	0.268657	0.384375	0.45339	0.262443	0.328767		-0.453812	3.19974	2.7945	-1.81853	7.88516	7.30321	-1.41173	7.1231	6.62018	0.80476	0.340547
Q9Y5A9	TPSEPHPVL	0.791353	0.930876	0.723949	0.762923	0.6875	0.761566	0.753912	0.62533	0.144785	0.225762	0.228228	0.264925	0.245312	0.353814	0.239819	0.257534		-0.18223	1.09307	0.961267	-1.89357	7.88384	7.30321	-1.54929	7.30465	6.76461	0.571193	0.231249
Q460N5-1	LPAPFEESL	3.40226	3.58525	3.10969	2.89483	3.57813	3.11388	3.58464	2.72559	0.993865	1.1856	1.22523	1.14366	0.96875	0.991525	0.730769	0.627397		0.00113287	0.00479027	0.00285921	-1.51421	7.87987	7.3007	-1.96905	8.64933	7.74353	0.943818	0.402439
J3KPE3	TLFAGYTDNL	0.909774	1.23963	0.921389	1.12656	0.742188	0.510083	0.719772	0.501319	0.198773	0.105263	0.114114	0.000208	0.165625	0.228814	0.217195	0.235616		-0.763007	3.84225	3.33563	-3.70459	7.87437	7.29782	-2.30862	7.07095	6.57773	0.722105	0.294463
F8WDG4	QVADILFQTA	1.06579	1.28802	1.00731	1.24421	1.04688	0.773428	0.937411	0.724274	0.274847	0.217452	0.333333	0.304104	0.2625	0.353814	0.223982	0.226027		-0.403392	2.664	2.32219	-2.02732	7.87407	7.29782	-2.11066	7.97538	7.24152	0.0778945	0.022819
A0A494C0S0	VEIIQATTI	1.75564	2.37327	1.75503	1.93939	1.36458	1.21471	1.22048	1.18997	0.559509	0.451524	0.615616	0.705224	0.7125	0.864407	0.520362	0.830137		-0.648816	4.47936	3.87768	-1.74629	7.86958	7.29478	-1.41816	7.23449	6.70631	0.637261	0.260198
P13639	FTVDQIRAI	1.32519	1.78571	1.26508	1.32442	0.976562	0.839858	0.997155	0.807388	0.316564	0.313019	0.427928	0.375	0.357812	0.457627	0.323529	0.363014		-0.654691	4.22272	3.6551	-1.99252	7.86652	7.29391	-1.9242	7.77486	7.09769	0.0687816	0.0196378
P61221	IEVTPQSKI	1.33647	1.52304	1.14991	1.45811	1.02995	0.963227	1.01422	0.886544	0.451534	0.383657	0.596096	0.56903	0.521875	0.622881	0.495475	0.445205		-0.489657	3.91907	3.40117	-1.45066	7.86583	7.29391	-1.39054	7.72712	7.06359	0.10747	0.0331018
B4DUR8	IINSSITTK	1.60526	2.28111	1.68556	1.73619	0.714844	0.442467	0.570413	0.556728	0.359509	0.547091	0.513514	0.421642	0.515625	0.667373	0.418552	0.463014		-1.67765	7.38701	6.16759	-1.98842	7.85545	7.28497	-1.82366	7.62367	6.99005	0.189972	0.0687119
O75925	HPVHPDIKL	1.07331	1.43779	1.20293	1.27451	1.16276	1.21352	1.41394	1.13588	0.347239	0.308864	0.463964	0.399254	0.382812	0.470339	0.352941	0.334247		-0.0181669	0.0762856	0.0609906	-1.71519	7.84627	7.27731	-1.69537	7.81232	7.12213	0.0244004	0.00571533
E9PMI6	LEYPTISL	1.93045	2.13364	1.86654	2.02674	1.84375	1.42112	1.92461	1.39182	0.471166	0.663435	0.732733	0.445896	0.717187	0.800847	0.635747	0.435616		-0.273921	1.85623	1.62121	-1.78238	7.84493	7.27731	-1.61968	7.56583	6.95166	0.234807	0.0870572
D6RAJ6	SVIPQIQKV	1.28383	1.59908	1.18464	1.37611	1.0612	0.978648	1.03272	1.09763	0.328834	0.504155	0.481982	0.559701	0.509375	0.675847	0.502262	0.532877		-0.384467	2.9783	2.5957	-1.53794	7.84316	7.27696	-1.29379	7.27931	6.74588	0.547223	0.222027
O15525	ATSVITIVK	0.981203	1.24424	1.09324	1.34759	0.393229	0.455516	0.506401	0.382586	0.188957	0.268698	0.348348	0.365672	0.409375	0.495763	0.257919	0.293151		-1.42506	6.86836	5.77105	-1.9937	7.83851	7.27373	-1.68006	7.36774	6.80825	0.437804	0.174755
P11142	AEAYLGKTV	1.50188	1.75115	1.27605	1.56684	1.55859	1.30249	1.57041	1.46702	0.426994	0.48892	0.525526	0.535448	0.5875	0.735169	0.495475	0.489041		-0.0474938	0.228652	0.191669	-1.62462	7.8341	7.27072	-1.40171	7.37077	6.80825	0.428846	0.172802
Q9HBU6	GVSDVDYSL	1.56015	2.11521	1.78793	2.09982	1.85677	1.61329	1.7468	1.60686	0.576687	0.722992	0.681682	0.772388	0.490625	0.618644	0.624434	0.526027		-0.148423	1.00354	0.882564	-1.45758	7.83172	7.26976	-1.74283	8.38259	7.5375	0.588595	0.237769
Q8IVM0	FAVLEDHTL	1.3703	1.75576	1.29799	1.40463	1.46615	1.2503	1.53912	1.11741	0.274847	0.319945	0.37988	0.345149	0.439063	0.497881	0.366516	0.391781		-0.117449	0.575869	0.497073	-2.14283	7.82778	7.26843	-1.78168	7.34616	6.79255	0.449041	0.18159
J3KQ69	YIAEEYSRL	0.868421	1	0.976234	0.894831	0.723958	0.58363	0.768137	0.791557	0.174233	0.182825	0.24024	0.414179	0.2875	0.368644	0.289593	0.279452		-0.383156	2.60269	2.27092	-1.88637	7.8276	7.26843	-1.60984	7.37541	6.80825	0.416347	0.166512
Q9UEE5	QEGHSVPEI	1.69925	2.04147	1.46069	1.72193	1.16797	1.13523	1.38976	1.09763	0.369325	0.414127	0.564565	0.649254	0.66875	0.815678	0.599548	0.582192		-0.531267	3.69594	3.21339	-1.79344	7.82568	7.26791	-1.3767	7.02219	6.53256	0.848859	0.359641
Q460N5-1	IESTTQKI	2.24624	2.46083	1.73675	1.98752	1.11979	1.0949	1.36131	1.01979	0.467485	0.49169	0.624625	0.613806	0.7125	1.0572	0.61086	0.635616		-0.875449	5.23951	4.50406	-1.93983	7.79318	7.23681	-1.48304	7.01863	6.53137	0.805394	0.340547
O14791	VERVNEPSI	0.667293	0.709677	0.581353	0.609626	0.401042	0.365362	0.388336	0.346966	0.134969	0.17036	0.267267	0.222015	0.253125	0.269068	0.217195	0.256164		-0.774015	5.12526	4.41375	-1.69229	7.78991	7.23492	-1.36705	7.12684	6.62155	0.665828	0.269511
P06899	RLLLPGELAK	0.733083	0.97235	0.628885	0.709447	0.671875	0.709371	0.665718	0.649077	0.125153	0.144044	0.0690691	0.0820896	0.209375	0.207627	0.144796	0.158904		-0.175015	0.813222	0.7102	-2.85617	7.77978	7.22617	-2.07838	7.10974	6.60927	0.671233	0.271066
Q9HD33	AEAQKSSLV	1.54511	1.76498	1.47715	2.16043	1.38542	1.24318	1.38265	1.25594	0.476074	0.487535	0.531532	0.5	0.6375	0.724576	0.570136	0.6		-0.399498	2.75927	2.4115	-1.80004	7.76504	7.21281	-1.45613	7.13237	6.62451	0.6219	0.254822
Q9NPF2	SIPEINHRL	1.91729	2.30645	1.87203	2.23886	3.69271	3.20285	3.85633	3.56201	0.715337	0.617729	0.539039	0.73694	0.776563	0.858051	0.633484	0.682192		0.780225	7.99757	6.5891	-1.6756	7.75503	7.20417	-1.49826	7.4146	6.83842	0.291737	0.112552
A0A140T9R1	VERLTGVSI	0.676692	0.9447	0.723949	0.855615	0.513021	0.453144	0.392603	0.414248	0.215951	0.160665	0.189189	0.190299	0.2375	0.364407	0.321267	0.29589		-0.852298	4.9442	4.27501	-2.08185	7.74006	7.19057	-1.39273	6.59634	6.18091	1.2999	0.540236
Q5JSB5	QELILQQI	1.00752	1.12903	1.19927	1.44385	0.507812	0.697509	0.59744	0.511873	0.174233	0.240997	0.315315	0.242537	0.45	0.529661	0.262443	0.306849		-1.04613	5.44164	4.67301	-2.29628	7.73823	7.1901	-1.62562	6.83991	6.38127	0.960646	0.405652
Q9H8V3	IPSPSLVSL	0.928571	1.29493	0.870201	0.841355	0.851563	0.744958	0.779516	0.672823	0.0883436	0.099723	0.108108	0.108209	0.165625	0.20339	0.248869	0.235616		-0.368115	1.87678	1.63911	-3.28259	7.73011	7.18384	-2.20492	6.98291	6.50153	0.761361	0.313663
P46940	AEIQGNINKV	0.906015	0.894009	0.95064	0.966132	0.848958	0.752076	0.941679	0.802111	0.196319	0.32133	0.426426	0.324627	0.346875	0.45339	0.371041	0.287671		-0.152129	0.963906	0.847993	-1.55071	7.72926	7.18384	-1.3491	7.28231	6.74588	0.403386	0.159673
Q8WVX9	VAIVRPSIV	0.710526	0.633641	0.493601	0.573975	0.217448	0.206406	0.169275	0.156992	0.0784251	0.0775623	0.121622	0.110075	0.185938	0.290254	0.176471	0.19863		-1.68488	6.64899	5.58383	-2.63712	7.72488	7.18081	-1.50235	6.31725	5.95463	1.66888	0.697263
A0A3B3ISX6	SLPSFSEKL	1.08271	1.11982	0.808044	0.966132	0.619792	0.676157	0.682788	0.591029	0.211043	0.213296	0.279279	0.253731	0.265625	0.504237	0.366516	0.257534		-0.629934	3.91767	3.40104	-2.05445	7.71686	7.17414	-1.51243	6.86151	6.39618	0.900318	0.377311
P61204	GEIVTTIPTI	2.6391	2.85945	2.47166	2.75758	3.91797	3.18505	3.85491	3.05277	0.727607	0.768698	0.809309	0.671642	0.859375	1.0911	0.932127	0.593151		0.385177	3.5265	3.06453	-1.8493	7.71032	7.17082	-1.62595	7.3428	6.79117	0.316915	0.127437
O14980	TRVDTILEF	0.768797	1.10138	0.819013	0.941176	1.16927	0.966785	1.28023	1.14644	0.109037	0.116898	0.0353456	0.0714936	0.30625	0.349576	0.205882	0.242466		0.329779	2.17592	1.90647	-3.4475	7.70989	7.17082	-1.71715	6.26999	5.91354	1.70509	0.72135
Q9UKK3	FIFSDTHEL	2.25564	2.65207	2.10969	2.2549	2.47005	1.99288	2.40683	2.29024	0.712883	0.803324	1.03153	0.949627	0.820312	0.915254	0.570136	0.582192		-0.0175803	0.0807864	0.0646923	-1.40666	7.70953	7.17082	-1.68291	8.2728	7.45893	0.592392	0.239438
B4DUR8	STIRLLTSL	0.770677	0.930876	0.592322	0.898396	0.382812	0.431791	0.438122	0.300792	0.0638037	0.138504	0.129129	0.0895522	0.2125	0.186441	0.153846	0.186301		-1.03904	4.97558	4.29656	-2.92273	7.70805	7.17068	-2.11076	7.03798	6.54716	0.662015	0.269511
O75165	AEFVVQKI	1.84211	2.5023	1.95978	2.2852	1.1224	1.29775	1.04694	0.952507	0.44908	0.506925	0.732733	0.753731	0.8375	0.860169	0.457014	0.756164		-0.958644	5.63384	4.82221	-1.81422	7.69483	7.15878	-1.56112	7.25749	6.72801	0.389542	0.153859
P49207	LSYNTASNK	0.75	0.854839	0.707495	0.841355	0.252604	0.234875	0.194879	0.212401	0.256442	0.265928	0.39039	0.339552	0.221875	0.275424	0.217179	0.219178		-1.81747	8.65442	7.07961	-1.33245	7.68219	7.14746	-1.75608	8.55523	7.66884	1.09083	0.433683
Q92538	FVDPNGKISL	3.80827	5.15668	4.09141	4.64171	2.53125	1.47805	2.30156	2.74142	0.952147	1.29086	1.33634	1.08955	1.15312	1.90678	1.43891	1.36712		-0.967237	5.50691	4.72914	-1.92244	7.67581	7.1424	-1.59316	7.14535	6.63448	0.491277	0.200529
E9PM49	APLEDEATL	2.83459	3.76498	2.14991	2.86275	1.40365	1.65362	1.8293	1.51187	0.257669	0.263158	0.327327	0.406716	0.8125	0.889831	0.520362	0.635616		-0.859851	4.19721	3.63572	-3.21003	7.652	7.1199	-2.02241	6.73442	6.30055	0.969367	0.408805
Q12906	KEPPLSLTI	1.55639	2.14747	1.49177	1.75758	1.09375	0.922894	0.972973	0.960422	0.353374	0.371191	0.516517	0.511194	0.634375	0.775424	0.411765	0.556164		-0.815811	4.80099	4.15731	-1.98845	7.63395	7.10408	-1.54809	6.93228	6.45968	0.690463	0.277968
P13639	SEVTAALRV	0.669173	0.730415	0.528336	0.670232	0.282552	0.300119	0.307255	0.254617	0.152147	0.146814	0.171171	0.199627	0.2625	0.266949	0.153846	0.20411		-1.18272	6.11465	5.17332	-1.95577	7.63356	7.10408	-1.54982	6.97712	6.49806	0.637703	0.260198
Q9Y5S1	VAYHQPTLK	2.47368	3.2212	1.89762	2.38859	1.14844	1.01068	1.06401	0.978892	0.382822	0.398892	0.48048	0.462687	0.61875	0.889831	0.737557	0.613699		-1.24812	5.71925	4.8788	-2.5327	7.61506	7.08688	-1.80327	6.80761	6.35991	0.820091	0.345235
O43242	SLADIAQKL	2.06579	2.98848	2.03473	2.20143	1.64323	1.55042	1.69417	1.49604	0.525153	0.570637	0.684685	0.58209	0.709375	0.849576	0.723982	0.593151		-0.541318	3.42192	2.97638	-1.97539	7.61371	7.08683	-1.69164	7.18992	6.66691	0.369539	0.145758
C9JG97	HQSGIVQLL	1.25564	1.65438	1.26143	1.40463	1.19401	1.17438	1.28734	1.32718	0.419632	0.421053	0.509009	0.537313	0.620313	0.588983	0.352941	0.6		-0.162264	1.00738	0.884872	-1.56315	7.59805	7.07247	-1.36673	7.17166	6.65503	0.371536	0.146334
P28065	GEVHTGTTI	1.11654	1.4424	1.10786	1.3262	1.09505	0.991696	1.09531	1.02507	0.306748	0.397507	0.515015	0.479478	0.496875	0.603814	0.452489	0.390411		-0.247074	1.70238	1.48994	-1.55544	7.59665	7.07235	-1.36118	7.17195	6.65503	0.369772	0.145758
H0Y488	KEIGGLTQV	1.85338	2.43779	1.91225	1.86096	1.81771	1.77936	2.09104	1.97361	0.645399	0.65097	0.738739	0.727612	0.746875	0.991525	0.59276	0.830137		-0.0738956	0.379299	0.324324	-1.54548	7.59267	7.06966	-1.35105	7.16298	6.64762	0.374415	0.146666
J3QSD7	GLADITQQL	1.46053	1.88249	1.42779	1.65775	1.26562	1.15896	1.50498	1.10158	0.552147	0.49169	0.456456	0.585821	0.484375	0.45339	0.429864	0.29589		-0.353609	2.48063	2.17143	-1.62368	7.57356	7.05184	-1.95026	8.09235	7.3364	0.51695	0.212437
A0A1W2PPI5	LESLVQKV	0.74812	0.898618	0.734918	0.720143	0.40625	0.353499	0.395448	0.28496	0.203681	0.157895	0.231231	0.231343	0.3	0.275424	0.104072	0.263014		-1.10688	5.88363	4.99902	-1.91213	7.56544	7.04499	-1.71853	7.27158	6.73949	0.238148	0.0889657
Q14739	HPNYLGDLIM	1.6203	1.87327	1.45521	1.66488	1.65885	1.4745	1.87055	1.4591	0.450307	0.416898	0.746246	0.473881	0.495312	0.59322	0.447964	0.435616		-0.0332447	0.14171	0.114272	-1.66379	7.55537	7.0362	-1.74571	7.69483	7.0442	0.10511	0.0331018
P18583	IPVPVVSAL	1.6109	1.53687	1.46069	1.53832	1.79557	1.53737	1.76102	1.2876	0.377914	0.554017	0.516517	0.554104	0.592187	0.57839	0.432127	0.364384		0.0540771	0.262767	0.221567	-1.61799	7.5538	7.03591	-1.64377	7.601	6.97663	0.0329843	0.00759365
B5MCT8	QVFKLGLAK	0.93609	0.963134	1.12614	1.2656	0.268229	0.234875	0.344239	0.271768	0.269939	0.351801	0.369369	0.447761	0.2875	0.317797	0.21267	0.216438		-1.93895	8.14375	6.69388	-1.57637	7.54989	7.03326	-2.0525	8.29272	7.47125	0.842983	0.356907
H3BU09	ATALPTGTSK	2.69173	3.0553	2.34004	3.041	2.39323	2.18505	2.12802	2.07124	0.88589	1.11634	1.18619	1.37313	0.928125	1.13983	0.79638	0.736986		-0.342313	2.8072	2.45337	-1.28661	7.54791	7.03254	-1.6276	8.31257	7.48853	0.876279	0.366724
O43252	GEIKGFTGI	1.12782	1.21659	0.877514	1.13012	0.908854	1.01305	1.07824	0.897098	0.342331	0.34626	0.463964	0.378731	0.459375	0.525424	0.477376	0.505479		-0.159243	0.998019	0.877553	-1.50695	7.54411	7.03001	-1.14522	6.6313	6.2098	0.94536	0.402638
Q13618	IENGHIFTV	1.97556	2.61751	1.87203	2.10517	1.74349	1.41756	1.5377	1.84301	0.429448	0.695291	0.630631	0.722015	0.76875	1.03814	0.81448	0.89589		-0.389665	2.56672	2.24315	-1.79052	7.53916	7.02631	-1.28489	6.5253	6.12174	1.07508	0.425097
P13796	EEIGGGQKV	0.804511	1.22581	0.840951	1.08378	0.354167	0.329775	0.256046	0.311346	0.154601	0.182825	0.222222	0.175373	0.221875	0.305085	0.330317	0.257534		-1.66023	6.58101	5.54612	-2.42784	7.52884	7.01725	-1.8269	6.8442	6.38267	0.65712	0.269511
Q9NTJ3	VEVHFQKI	0.928571	1.35023	0.95064	1.35472	0.671875	0.671412	0.654339	0.6781	0.139877	0.199446	0.246246	0.257463	0.384375	0.45339	0.312217	0.350685		-0.776729	4.15447	3.59809	-2.443	7.52373	7.01338	-1.61106	6.47784	6.08393	1.11506	0.437889
P29084	ALSTPVVEK	2.38095	2.94163	2.22913	2.43494	1.26562	1.10004	1.29919	1.02199	0.810634	0.950139	1.0951	1.16169	1.03646	1.37571	1.04525	0.954338		-1.09138	6.86393	5.77105	-1.31368	7.51277	7.00367	-1.17865	7.13791	6.62881	0.313411	0.127183
Q5VZM2	NIFRNVEV	0.511278	0.585253	0.424132	0.467023	0.058051	0.120996	0.0796586	0.0817942	0.000208	0.000208	0.0570571	0.117573	0.128125	0.15678	0.171946	0.10411		-2.54536	6.85739	5.76926	-3.88635	7.50031	6.99246	-1.82512	6.09914	5.76968	1.47124	0.618037
A0A3B3IUB9	FEVVSVSTI	1.67105	1.9424	1.49909	1.79323	1.74219	1.57533	1.87482	1.7124	0.614724	0.620499	0.861862	0.811567	0.757812	0.790254	0.671946	0.59726		-0.000214002	0.000942359	0.000414717	-1.24745	7.48832	6.98171	-1.2935	7.6134	6.98143	0.09222	0.0288551
O00487	AMLDTVVFK	1.06767	1.26959	1.13071	1.25312	0.444661	0.3879	0.428876	0.352243	0.261963	0.370499	0.388889	0.607276	0.508594	0.584746	0.353978	0.434247		-1.54876	7.51312	6.26054	-1.53546	7.48649	6.98111	-1.32719	7.01966	6.53137	0.406585	0.160162
B4DEW4	TASPVIKAV	1.39474	2.25806	1.57404	1.68271	0.717448	0.615658	0.682788	0.667546	0.271166	0.268698	0.397898	0.324627	0.490625	0.680085	0.443439	0.478082		-1.36451	5.92546	5.02352	-2.45244	7.46998	6.96583	-1.72355	6.60847	6.19112	0.865691	0.366436
O43808	KAIATTVTY	7.38346	10.5023	7.35649	8.48841	3.3776	3.23369	3.07539	2.89182	2.07362	2.65928	2.85886	3.40299	3.95312	4.41525	3.57014	3.88219		-1.4231	7.05498	5.89515	-1.61725	7.45001	6.94709	-1.09225	6.17095	5.82915	1.40738	0.587744
O75533	GAADIDHKL	1.16541	1.43318	1.30896	1.25134	1.27344	1.11744	1.26885	1.32454	0.483436	0.537396	0.687688	0.69403	0.425	0.487288	0.438914	0.449315		-0.0496805	0.293147	0.247261	-1.10249	7.43712	6.93542	-1.51865	8.54572	7.66411	1.4603	0.617519
Q5T8R3	YAFPKSITV	0.770677	0.880184	0.74223	0.720143	0.580729	0.635824	0.59744	0.51715	0.188957	0.277008	0.207207	0.264925	0.3375	0.419492	0.475113	0.263014		-0.417376	2.74831	2.40139	-1.7306	7.42559	6.92512	-1.05815	5.85402	5.55338	1.79757	0.745644
P62873	NIICGITSV	1.84774	2.57143	1.98355	2.27986	1.46615	1.4745	1.73969	1.21768	0.6	0.66482	0.648649	0.845149	0.564063	0.425847	0.289593	0.335616		-0.557896	3.73465	3.24382	-1.65418	7.42264	6.92454	-2.42648	8.41089	7.55487	1.23229	0.498495
P55160	LPQLTGAENVL	2.50188	2.87327	2.40951	2.62567	2.69141	2.01186	3.0697	2.3971	0.760736	0.83518	0.843844	0.664179	0.5625	0.775424	0.739819	0.460274		-0.033686	0.136035	0.109827	-1.74584	7.422	6.92454	-2.03624	7.83592	7.13618	0.373814	0.146666
P62195	IVNDKSQNL	0.473684	0.645161	0.603291	0.741533	0.252604	0.177936	0.238976	0.269129	0.0565103	0.0609418	0.129129	0.0328089	0.109375	0.207627	0.176471	0.10411		-1.39216	5.53104	4.74863	-3.14045	7.42137	6.92454	-2.0436	6.56957	6.15872	0.848084	0.359641
Q99436	SIYPHGSTDK	1.96617	3.02765	2.10238	2.2139	0.697917	0.735469	0.759602	0.646438	0.434356	0.570637	0.453453	0.712687	0.815625	0.838983	0.850679	0.621918		-1.7132	6.87964	5.77711	-2.10035	7.41503	6.91941	-1.57392	6.63605	6.21206	0.755085	0.310616
P62753	SVLNLVIVK	2.29699	3.71429	2.51188	3.04456	0.770833	0.595492	0.745377	0.638522	0.392638	0.578947	0.501502	0.623134	1.05	1.13136	0.909502	0.649315		-2.07248	7.01758	5.87414	-2.46424	7.40841	6.91399	-1.62893	6.3819	6.01031	1.06498	0.425097
O43592	QEYLPSLQV	1.49248	1.84332	1.4479	1.52585	1.13281	1.1032	1.27169	1.05541	0.478528	0.468144	0.6997	0.302239	0.44375	0.669492	0.515837	0.287671		-0.467516	3.10609	2.71075	-1.69509	7.40245	6.90924	-1.71887	7.44254	6.86335	0.0272297	0.00571533
E9PB90	VEGRDVVALI	1.02256	1.08986	0.972578	0.925134	0.759115	0.803084	0.947368	0.746702	0.408589	0.397507	0.498498	0.38806	0.467187	0.565678	0.411765	0.40411		-0.300429	2.41608	2.11466	-1.24436	7.39628	6.90427	-1.11711	7.01552	6.52944	0.313562	0.127183
H0YN07	LPVDKAQEL	0.789474	0.9447	0.650823	0.841355	0.664062	0.570581	0.726885	0.631926	0.185276	0.199446	0.24024	0.240672	0.285938	0.34322	0.226244	0.239726		-0.315028	1.88478	1.64518	-1.89807	7.38363	6.8928	-1.5588	6.82753	6.3722	0.494849	0.201611
F5H5D3	FTSLLMERL	0.454887	0.47235	0.383912	0.474153	0.179688	0.123369	0.224751	0.149077	0.0515337	0.0835946	0.0952217	0.102612	0.075	0.120946	0.108039	0.0930404		-1.39919	5.93644	5.02753	-2.42274	7.3737	6.88407	-2.16887	7.1269	6.62155	0.189353	0.0687119
P46783	LTNEGIQYL	1.69173	2.34101	1.62888	2.03922	1.22396	1.14472	1.46088	1.25594	0.43681	0.551247	0.675676	0.639925	0.554688	0.667373	0.472851	0.449315		-0.598627	3.80546	3.3062	-1.74109	7.35062	6.86218	-1.84456	7.51101	6.91087	0.118901	0.0359272
P20591	FETIVKQQI	2.94173	3.7212	2.68007	2.96613	2.4362	2.03084	2.39687	2.17414	1.00491	1.04155	1.15015	1.35821	1.45	1.68856	1.15611	1.30274		-0.445645	3.25794	2.84451	-1.43426	7.34451	6.85725	-1.1369	6.56465	6.15618	0.746228	0.305265
E9PMH5	RELIDTILV	1.56579	2.16129	1.65265	1.77897	1.13281	1.03915	1.12376	0.98285	0.460123	0.48892	0.72973	0.684701	0.689063	0.930085	0.737557	0.557534		-0.742571	4.73411	4.10214	-1.59879	7.33705	6.85114	-1.29658	6.6765	6.24886	0.605924	0.245965
P35573	LPSTTIVSM	1.21429	1.59908	1.08227	1.3369	1.03125	1.02966	1.1522	1.12929	0.346012	0.34626	0.489489	0.354478	0.41875	0.550847	0.321267	0.4		-0.269016	1.61986	1.41674	-1.76811	7.33604	6.85114	-1.62975	7.10255	6.60329	0.175747	0.0638411
Q16520	EELKYFTSV	1.27068	1.58986	1.42962	1.35116	0.736979	0.768683	0.842105	0.799472	0.439264	0.581717	0.63964	0.600746	0.5625	0.741525	0.542986	0.342466		-0.841944	5.7219	4.8788	-1.31884	7.32676	6.84304	-1.36544	7.44251	6.86335	0.082614	0.0256248
P01857	LMISRTPEV	0.849624	0.815668	0.680073	0.85918	0.460938	0.455516	0.412518	0.295515	0.262577	0.232687	0.201201	0.313433	0.31875	0.262712	0.167421	0.29589		-0.980137	5.58442	4.78507	-1.66591	7.31145	6.8289	-1.61693	7.22375	6.69687	0.0603532	0.0158983
Q92902	WEASRIPLL	0.620301	0.686636	0.702011	0.666667	0.346354	0.341637	0.512091	0.253298	0.152147	0.113573	0.177177	0.149254	0.3	0.326271	0.221719	0.20274		-0.880458	4.57897	3.96796	-2.17583	7.28099	6.79961	-1.34848	5.96076	5.6492	1.42259	0.595099
P53355	YTVEDIQRL	0.834586	1.13825	0.873857	0.855615	0.80599	0.75089	0.860597	0.693931	0.223313	0.211911	0.352853	0.274254	0.25	0.224576	0.183258	0.146575		-0.250857	1.44716	1.27145	-1.80119	7.26979	6.78957	-2.20242	7.78509	7.10608	0.484662	0.199151
F2Z2U4	SITSVFITK	0.902256	1.19355	0.848263	0.934046	0.294271	0.341637	0.384068	0.28496	0.331288	0.365651	0.339339	0.36194	0.321875	0.351695	0.361991	0.282192		-1.57138	7.47047	6.23146	-1.47176	7.26752	6.78847	-1.55728	7.44294	6.86335	0.130022	0.0418855
H0YJZ8	LEAELLKV	0.800752	1.16129	0.815356	1.08021	0.364583	0.453144	0.429587	0.488127	0.134969	0.185596	0.222222	0.313433	0.2375	0.309322	0.276018	0.273973		-1.15241	5.45231	4.68142	-2.17165	7.26475	6.78686	-1.81439	6.81168	6.36073	0.376946	0.147529
Q9Y277	TEFGGSIYQKV	1.34586	1.96313	1.44424	1.65775	0.822917	0.766311	0.83926	0.881266	0.380368	0.357341	0.540541	0.615672	0.634375	0.792373	0.570136	0.528767		-0.953824	5.29943	4.55285	-1.75917	7.25541	6.77868	-1.34389	6.44562	6.06115	0.76979	0.316225
J3KT22	LPAPPTQNM	0.902256	1.13364	0.756856	0.88057	0.726562	0.716489	0.921764	0.778364	0.235583	0.207756	0.24024	0.212687	0.2375	0.300847	0.235294	0.189041		-0.224861	1.16553	1.02636	-2.03509	7.25279	6.77721	-1.93195	7.12069	6.619	0.092517	0.0288551
Q5SRE5	HTVGFILQL	2.77256	4.14286	3.74223	3.69162	2.54948	1.90985	2.97582	1.68074	0.585276	0.563712	0.677177	0.598881	1.46406	1.81568	1.36652	1.09041		-0.654523	3.34204	2.91026	-2.56489	7.25013	6.7757	-1.32269	5.54465	5.27591	1.90988	0.801344
Q9C035	HVANIVEKL	0.796992	1.01613	0.765996	0.846702	0.574219	0.47331	0.510669	0.497361	0.2686	0.242382	0.241742	0.29291	0.217188	0.405897	0.190045	0.216438		-0.736919	4.46202	3.86341	-1.71207	7.24246	6.76918	-1.73441	7.27929	6.74588	0.024394	0.00571533
H0YBT8	AVISQISDI	0.736842	0.896313	0.855576	0.766488	0.501302	0.571767	0.761024	0.563325	0.233129	0.265928	0.234234	0.261194	0.379688	0.394068	0.357466	0.265753		-0.441273	2.81524	2.45704	-1.71073	7.24048	6.76834	-1.22045	6.19368	5.84847	1.06048	0.425097
Q9H8V3	SIGDIFLKY	0.620301	0.682028	0.588665	0.474153	0.322917	0.284698	0.327169	0.258575	0.100613	0.116343	0.123123	0.216418	0.21875	0.190678	0.184617	0.194521		-0.986902	5.00238	4.31781	-2.08748	7.23536	6.76436	-1.58463	6.49663	6.1008	0.686272	0.275822
P17275	YPTTTISYL	1.90226	2.41014	1.72761	1.84135	1.46484	1.14472	1.633	1.37467	0.46135	0.645429	0.717718	0.578358	0.664062	0.692797	0.502262	0.427397		-0.488583	3.10326	2.70935	-1.71369	7.22555	6.75569	-1.78529	7.34066	6.79117	0.0807828	0.0244941
Q14494	LPVASSSTL	0.845865	1.05991	0.775137	0.727273	0.598958	0.752076	0.5633	0.575198	0.157055	0.202216	0.249249	0.201493	0.21875	0.25	0.208145	0.249315		-0.453128	2.57449	2.24685	-2.07299	7.22198	6.75326	-1.87959	6.97323	6.49534	0.185491	0.0685077
O15397	HTIDTILTV	2.2782	2.86406	2.02559	2.42068	2.28646	2.08541	2.39829	2.26121	0.804908	0.932133	0.963964	1.17724	0.826562	1.05932	0.837104	0.846575		-0.086363	0.475843	0.410691	-1.30591	7.20353	6.73593	-1.42556	7.49265	6.89861	0.230264	0.0857513
A0A087WVN4	YQTEIGQTL	1.46805	1.93548	1.45155	1.61854	1.46224	1.19454	1.50498	1.32718	0.442945	0.585873	0.653153	0.671642	0.607812	0.733051	0.574661	0.520548		-0.238046	1.55179	1.36259	-1.4597	7.19931	6.73284	-1.41002	7.08917	6.59113	0.0754186	0.022819
Q9Y3C8	RVVSEIPVL	1.25188	1.68894	1.07678	1.4902	0.970052	0.935943	1.06543	0.98153	0.29816	0.372576	0.442943	0.423507	0.41875	0.514831	0.409502	0.389041		-0.478543	2.89476	2.52588	-1.84118	7.19614	6.73081	-1.66893	6.9229	6.45304	0.205383	0.0764307
H3BNI4	IVALILSTK	1.99248	2.6129	1.56124	2.00535	0.640625	0.705813	0.620199	0.555409	0.35092	0.372576	0.59009	0.617537	0.607812	0.686441	0.558824	0.539726		-1.69609	6.63654	5.57584	-2.08124	7.17271	6.7085	-1.77198	6.75729	6.31815	0.333841	0.135007
P46013	TETEPSKTV	1.3797	1.553	1.15174	1.22282	1.16927	1.03915	1.11807	1.1372	0.390184	0.390582	0.507508	0.38806	0.665625	0.847458	0.438914	0.553425		-0.249729	1.48177	1.30025	-1.66266	7.16347	6.70038	-1.08291	5.79709	5.50408	1.44827	0.608845
Q9UKF6	GRSCIILEF	0.430451	0.518433	0.57404	0.540107	0.747396	0.635824	0.782361	0.651715	0.0742236	0.0760499	0.101544	0.0914179	0.134375	0.159692	0.210273	0.131507		0.449546	3.27313	2.85706	-2.58749	7.15391	6.69193	-1.69802	6.16096	5.82168	0.979029	0.41053
A0A1W2PP04	GEIVNINLV	0.860902	1.25346	1.02742	1.21925	0.820312	0.756821	0.941679	0.722955	0.257669	0.235457	0.366366	0.365672	0.39375	0.385593	0.371041	0.287671		-0.427889	2.56379	2.24103	-1.83169	7.15196	6.6911	-1.60055	6.772	6.3286	0.299457	0.117937
C9IYZ1	GEIFSGIKV	0.849624	1.07834	0.771481	0.998217	0.588542	0.56465	0.733997	0.530343	0.137423	0.32687	0.261261	0.223881	0.275	0.275424	0.38009	0.361644		-0.613079	3.49946	3.0386	-1.96147	7.14876	6.69008	-1.51683	6.43469	6.05394	0.645795	0.265958
Q5RKV6	ALMPVLNQV	0.503759	0.576037	0.541133	0.488414	0.25	0.303677	0.324324	0.150396	0.0638037	0.0969529	0.122587	0.123134	0.090625	0.173729	0.151256	0.0942438		-1.0364	4.83122	4.18516	-2.37555	7.14872	6.69008	-2.04864	6.80997	6.36011	0.262277	0.100095
O94868	ARNDYLLTL	1.04699	1.31336	0.914077	0.937611	1.38672	1.13049	1.2973	1.15963	0.214724	0.264543	0.27027	0.272388	0.375	0.402542	0.260181	0.369863		0.239924	1.51883	1.33378	-2.04323	7.11332	6.65579	-1.5813	6.42331	6.04624	0.614532	0.251559
B9A062	NPASHSYVL	0.962406	1.50691	0.932358	1.19786	0.692708	0.749703	0.785206	0.672823	0.144785	0.218837	0.249249	0.182836	0.28125	0.313559	0.316742	0.213699		-0.665216	3.30862	2.88081	-2.53118	7.10579	6.64937	-2.03124	6.61827	6.19881	0.400269	0.159249
H3BS09	VESTILLHI	0.740602	0.829493	0.577697	0.705882	0.505208	0.5172	0.455192	0.488127	0.161963	0.199446	0.174174	0.246269	0.215625	0.283898	0.113122	0.252055		-0.537757	3.15237	2.74881	-1.86785	7.10117	6.64584	-1.72255	6.88031	6.41385	0.159177	0.0558371
Q9NXF1	QIIKNITTL	1.03383	1.18894	0.903108	1.18717	0.679688	0.664294	0.921764	0.807388	0.304294	0.393352	0.414414	0.369403	0.40625	0.427966	0.276018	0.380822		-0.488997	3.2286	2.81914	-1.54168	7.09729	6.64306	-1.53237	7.07885	6.58323	0.0117501	0.00246866
O75694	LEYIARAI	0.714286	0.695853	0.654479	0.552585	0.388021	0.422301	0.495021	0.382586	0.201227	0.155125	0.204204	0.179104	0.15625	0.322034	0.19457	0.279452		-0.632771	3.68894	3.20756	-1.82309	7.07857	6.62544	-1.45853	6.43519	6.05394	0.561289	0.227867
P20591	HELITLEI	3.53571	4.7765	3.34918	3.58824	2.15625	2.18031	2.55334	1.88391	1.01104	1.34211	1.4024	1.46269	1.59375	1.84322	1.42308	1.36438		-0.797499	4.84725	4.19326	-1.54714	7.07578	6.62374	-1.29276	6.50901	6.11122	0.478056	0.194029
Q9NR30	AVIGDVIRV	0.449248	0.486175	0.367459	0.470588	0.382812	0.345196	0.412518	0.343008	0.0628637	0.0844875	0.112255	0.083327	0.125	0.144068	0.181685	0.0917808		-0.257537	1.19612	1.05089	-2.37057	7.0322	6.58125	-1.70879	6.23289	5.88253	0.731241	0.300494
P23921	WEISQKTVL	0.601504	0.801843	0.669104	0.684492	0.190104	0.234875	0.395448	0.242744	0.0760736	0.144044	0.216216	0.130597	0.309375	0.245763	0.162896	0.2		-1.37469	5.67905	4.84723	-2.28182	7.02401	6.57415	-1.58645	6.09815	5.76968	0.87416	0.366724
A0A494BZW6	ATQVLFINT	0.917293	1.06912	0.97989	1.18004	0.895833	0.887307	1.17639	0.912929	0.225767	0.308864	0.387387	0.384328	0.390625	0.485169	0.352941	0.360274		-0.0985907	0.449119	0.385308	-1.6663	7.01975	6.57097	-1.38371	6.45902	6.07268	0.467849	0.189711
P35998	REVVETPLL	0.597744	0.898618	0.665448	0.648841	0.205729	0.27758	0.330014	0.189974	0.0711656	0.0969529	0.165165	0.126866	0.2375	0.245763	0.131222	0.235616		-1.48616	5.64243	4.8235	-2.61073	7.01599	6.5683	-1.7252	6.0561	5.73415	0.912829	0.388535
Q709C8	GEIKEPLEI	2.26316	2.51613	1.73309	2.39216	1.42708	1.36655	1.64723	1.25858	0.426994	0.65097	0.651652	0.914179	0.91875	1.03814	0.742081	0.553425		-0.643722	3.77451	3.28009	-1.75193	7.00978	6.56381	-1.45304	6.46289	6.07372	0.452382	0.18191
[truncated: 724 more rows]
