# Supplementary material for: Quantitative measurement of the requirement of diverse protein degradation pathways in MHC class I peptide presentation
Source: Sci Adv. 2023 Jun 23;9(25):eade7890. doi: 10.1126/sciadv.ade7890 (PMC10289651; doi:10.1126/sciadv.ade7890)
Supplement: Supplementary file 2 — Tables S1 to S11 [file sciadv.ade7890_tables_s1_to_s11.zip › ade7890_Table_S4.xlsx]

## Sheet: HCC1143BL
		vehicle			MLN7243			CFZ			CHX				MLN7243 vs vehicle			CFZ versus vehicle			MLN7243 vs CFZ
Master Protein Accessions	Sequence	Abundance: 126	Abundance: 127N	Abundance: 127C	Abundance: 128N	Abundance: 128C	Abundance: 129N	Abundance: 129C	Abundance: 130N	Abundance: 130C	Abundance: 131N	Abundance: 131C	dec > 1.5x by CHX?		log2 FC	negative log10 pval	negative log10 adj pval	log2 FC	negative log10 pval	negative log10 adj pval	negative log10 adj pval
Q9NYP7	KYITQGQLL	3.40865	3.25692	3.07047	1.34336	1.63636	1.36639	0.547619	0.428305	0.665049	0.417633	0.56872	YES		-1.16361	6.00825	3.98552	-2.56878	7.38671	4.46088	2.52553
Q5JPE7	ADIVATGF	3.8125	3.57312	2.96309	0.43609	0.561265	0.385675	0.103175	0.141527	0.315534	0.269142	0.218009	YES		-2.90355	6.32111	4.05183	-4.20727	6.61776	4.22873	0.327466
Q56NI9	AEPIKQAF	3.59615	3.22134	2.75839	0.350877	0.339921	0.319559	0.25	0.145251	0.296117	0.190255	0.123223	YES		-3.24454	6.38232	4.05183	-3.79188	6.50581	4.22873	0.120132
P35232	TYLPAGQSVLL	0.538462	0.533597	0.258389	1.98997	2.71146	2.52893	3.39683	3.81378	3.8835	0.0618454	0.0151375	YES		2.44216	4.79775	3.50539	3.05981	6.46345	4.22873	2.28578
P63104	AESKVFYL	4.47115	3.80237	3.57718	0.47619	0.853755	0.484848	0.40873	0.283054	0.582524	0.663573	0.521327	YES		-2.7071	6.27868	4.05183	-3.21719	6.45558	4.22873	0.167109
P13639	YFDPANGKF	2.48077	2.52174	2.3557	0.240602	0.529644	0.176309	0.555556	0.502793	0.73301	1.26682	1.32701	YES		-2.9586	6.78393	4.05183	-2.0383	6.30596	4.15828	0.634133
B3KTM8	HPDAPMSQVY	6.50481	5.57411	4.88926	0.776942	1.11067	0.712121	0.734127	0.480447	0.865291	0.364269	0.452607	YES		-2.7064	6.01632	3.98552	-3.02827	6.13546	4.05473	0.0998528
A0A3B3ISR8	RPAPVEVTY	5.66587	4.70356	4.09228	0.383459	0.632411	0.435262	0.434524	0.264432	0.526699	0.354988	0.35545	YES		-3.31699	5.85822	3.88664	-3.56061	5.91556	3.93902	0.0372609
Q14683	QGAVESIAM	2.16346	1.89921	1.63758	0.177945	0.249012	0.140496	0.112584	0.0338502	0.158448	0.0493615	0.067227	YES		-3.32845	5.74438	3.81855	-4.2247	5.91061	3.93902	0.137618
Q9P2L0	ADSKVLLF	3.83654	3.17391	2.95973	0.616541	0.940711	0.831956	0.646825	0.24581	0.480583	0.352668	0.246445	YES		-2.06109	5.38817	3.7647	-2.86006	5.80447	3.87899	0.376488
E9PEI0	TDLTRKEGL	4.28846	3.43083	3.08054	0.521303	0.403162	0.490358	0.361111	0.268156	0.470874	0.677494	0.848341	YES		-2.93231	5.55143	3.7916	-3.29525	5.66064	3.84533	0.0767852
Q8WU76	TDLLKTGF	1.88462	1.90909	1.73826	0.453634	0.612648	0.449036	0.632937	0.368715	0.507282	0.308585	0.312796	YES		-1.86817	5.65195	3.8053	-1.87426	5.65722	3.84533	0.00339685
B4DFG0	SANLEEVTM	2.31731	1.87747	1.77852	0.172951	0.395257	0.0414354	0.103175	0.0394486	0.11165	0.161307	0.273186	YES		-3.29249	5.40935	3.7647	-4.55407	5.62119	3.84149	0.160625
F8VRE4	SPAHDNIAF	7.28125	6.16601	5.17114	1	1.54545	0.881543	0.815476	0.791434	0.936893	0.593968	0.957346	YES		-2.44171	5.37613	3.7647	-2.87167	5.56247	3.81273	0.13948
P10412	SELITKAV	2.33173	2.18577	1.72483	0.138953	0.355731	0.275848	0.285714	0.219739	0.276699	0.259861	0.232227	YES		-3.01816	5.49782	3.78062	-2.99656	5.49081	3.80143	0.00339685
D6R977	TPIKDGILY	4.17308	3.54941	3.26846	1.1604	1.72332	1.2562	0.918651	0.666667	0.975728	0.130622	0.116114	YES		-1.40864	4.79824	3.50539	-2.10151	5.47364	3.80143	0.613752
Q9BVK6	SNSTKFSLF	4.83894	3.98419	3.2953	0.365915	0.525692	0.490358	0.325397	0.271881	0.441748	0.359629	0.421801	YES		-3.13241	5.3481	3.7647	-3.5439	5.45154	3.80143	0.0697384
Q71RC2	HPIQTQAQY	1.80288	1.55731	1.36242	0.411028	0.505929	0.495868	0.166667	0.134078	0.218447	0.182484	0.218009	YES		-1.741	4.66595	3.43032	-3.18525	5.44162	3.80143	0.721169
Q14781	KESPTSVGF	6.15865	4.90909	4.2047	1.09023	1.54941	1.06061	0.422619	0.26257	0.419903	0.484919	0.450237	YES		-2.04524	4.74164	3.47923	-3.78869	5.39884	3.80143	0.579795
P61221	HPQFVTDVM	2.10577	1.77866	1.5906	0.516291	0.616601	0.46832	0.242063	0.312849	0.330097	0.408353	0.511848	YES		-1.7737	4.82697	3.50539	-2.6291	5.37881	3.80143	0.462601
Q6PL18	AYAIIKEEL	2.93269	2.96245	2.28523	0.323308	0.58498	0.275482	0.660714	0.480447	0.67233	0.262181	0.343602	YES		-2.78878	5.67943	3.8053	-2.1734	5.36791	3.80143	0.254669
E9PQ80	AEVLRTMEL	1.42548	1.34585	1.09648	0.180451	0.247036	0.230028	0.0879415	0.103074	0.090916	0.143876	0.135175	YES		-2.55642	5.00438	3.54095	-3.7781	5.36553	3.80143	0.271824
F5GZY7	KYPDRVPVI	2.16947	2.06818	1.77265	0.541353	0.806324	0.566116	0.539683	0.393855	0.578883	0.5	0.63981	YES		-1.651	5.04126	3.5468	-1.99058	5.34648	3.80086	0.219795
P49321	QYDEAVAQF	5.33413	3.90514	3.77013	0.676692	0.889328	0.584022	0.297619	0.286778	0.548544	0.904872	1.03318	YES		-2.59712	4.97921	3.53173	-3.52141	5.27078	3.79863	0.207803
P61160	ADFETVRM	3.3101	2.72431	2.32047	0.741855	1.15217	0.670799	0.220238	0.136872	0.234223	0.141008	0.0746307	YES		-1.70376	4.32646	3.26396	-3.82058	5.26686	3.79863	0.870218
P83731	TDGKVFQF	3.37981	3.17787	2.64597	0.378446	0.687747	0.432507	1.0119	0.391061	0.609223	0.195933	0.148253	YES		-2.61849	5.476	3.78062	-2.19344	5.2494	3.79863	0.163789
A0A0A0MSW0	HAADVFEAY	3.79808	3.37154	2.66107	0.81203	1.16206	0.732782	0.547619	0.197393	0.417476	0.473318	0.706161	YES		-1.86067	4.60845	3.39867	-3.08008	5.24181	3.79863	0.519295
P49792	SFDSALQSV	1.36859	1.17523	1.14541	0.29355	0.426877	0.229568	0.114397	0.156385	0.144013	0.32792	0.350711	YES		-1.95733	4.62061	3.40235	-3.15285	5.19629	3.79863	0.454766
P13639	AEMYVAKF	2.66587	3.58696	2.77852	0.814536	0.920949	0.669421	0.589286	0.437616	0.723301	0.512761	0.407583	YES		-1.90896	4.88923	3.51971	-2.36742	5.19503	3.79863	0.213292
P56537	ADVLKVEVF	8.92147	7.60211	6.46197	2.90058	4.29513	2.90542	1.32804	0.994413	1.54045	1.26682	1.35545	YES		-1.18621	3.94546	3.038	-2.57297	5.19498	3.79863	1.19864
J3KPT4	VYVVGTAHF	3.75962	3.50395	2.95973	1.24812	1.78656	1.26997	0.980159	0.586592	1.03883	0.800464	0.867299	YES		-1.24789	4.38504	3.28528	-1.97218	5.19417	3.79863	0.689176
P49327	HPIEGSTTVF	4.00481	2.99012	2.85738	0.671679	0.853755	0.652893	0.474206	0.33892	0.526699	0.259747	0.161137	YES		-2.17724	4.83854	3.50539	-2.87842	5.17459	3.79863	0.237967
Q13263	QPMEVQEGY	2.0625	1.54941	1.62081	0.200501	0.521739	0.198347	0.103175	0.0653097	0.121359	0.167053	0.255924	YES		-2.50693	4.73296	3.47923	-4.17421	5.17429	3.79863	0.321259
O00116	RDLALEYYV	0.465172	0.347826	0.255034	0.807018	1.33597	0.785124	2.75397	2.40223	3.28398	0.157773	0.144541	YES		1.45502	1.48922	1.12924	2.98232	5.15567	3.79863	2.7649
Q9NVR5	QPAPTEPRY	2.68029	2.13241	1.79362	0.150376	0.27668	0.22865	0.134921	0.117584	0.179612	0.12761	0.201422	YES		-3.33273	5.01284	3.54095	-3.93436	5.13271	3.79863	0.0727514
Q6VMQ6	VFDKTLAEL	2.54087	2.21542	1.83054	0.37594	0.683794	0.30303	0.259921	0.227188	0.36165	0.324826	0.305687	YES		-2.27305	4.82477	3.50539	-2.95615	5.1285	3.79863	0.207803
A0A1B0GUA3	SAVEEKVSY	4.00721	3.38538	2.89262	0.671679	1.11858	0.975207	0.664683	0.456238	0.866505	0.37587	0.672986	YES		-1.89498	4.80719	3.50539	-2.3716	5.12569	3.79863	0.217496
M0QZR8	GDLQRELNL	2.92788	2.55336	2.12584	0.438596	0.881423	0.663912	0.519841	0.350093	0.446602	0.327146	0.322275	YES		-1.93898	4.75353	3.47923	-2.5306	5.11583	3.79863	0.253387
C9J5C3	SDTLKTYF	2.92308	2.36364	2.16443	0.290727	0.56917	0.297521	0.565476	0.147114	0.383495	0.194896	0.227488	YES		-2.68655	5.0765	3.55688	-2.7651	5.10805	3.79863	0.011433
P29966	APAADKEEPA	1.94231	2.25692	1.71812	0.516291	0.221344	0.528926	0.222222	0.458101	0.325243	0.436195	0.440758	YES		-2.22403	4.92631	3.51971	-2.55694	5.10332	3.79863	0.115398
C9JZQ4	SPSPSDPVL	4.55288	3.6087	3.11409	0.686717	1.01976	0.716253	0.468254	0.253259	0.645631	0.49652	0.436019	YES		-2.21851	4.73624	3.47923	-3.04398	5.09985	3.79863	0.253387
Q99832	LPIGDVATQY	5.62981	4.6166	3.6896	1.23559	1.70751	1.04959	0.380952	0.208566	0.415049	0.0466647	0.194123	YES		-1.80339	4.25365	3.22545	-3.79417	5.09099	3.79863	0.691988
A2VDJ0	TNFTKIASF	2.4375	2.41897	1.81208	0.426065	0.687747	0.429752	0.464286	0.402235	0.485437	0.213457	0.137441	YES		-2.11111	4.93131	3.51971	-2.30232	5.05019	3.78064	0.0708649
O14929	TAEDPSKSY	9.20433	7.27668	6.41779	0.81203	1.17391	0.534435	1.69246	0.96648	1.6699	0.352668	0.345972	YES		-3.18356	5.35174	3.7647	-2.40322	5.04822	3.78064	0.219251
C9JY41	TPIQDNVDQTY	5.41587	4.39921	3.43289	0.453634	0.620553	0.396694	0.289683	0.251397	0.364078	0.238979	0.281991	YES		-3.17102	4.8919	3.51971	-3.87146	5.04371	3.78064	0.0912868
P49327	HPEPASGLAAL	2.77163	2.35375	2.05201	0.651629	0.87747	0.641873	0.503968	0.318436	0.679612	0.283063	0.400474	YES		-1.72512	4.62429	3.40235	-2.25656	5.02737	3.77398	0.277124
Q15029	SELIRNVTL	2.20673	2.02569	1.48993	0.303258	0.3083	0.264463	0.234127	0.143389	0.208738	0.269142	0.258294	YES		-2.70757	4.83104	3.50539	-3.28701	5.01857	3.77398	0.120557
B4DR61	RYIPTAAAF	4.52163	4.81028	3.50168	1.23308	2.05534	1.427	1.04563	0.782123	0.961165	0.798144	0.907583	YES		-1.44447	4.3033	3.25254	-2.20214	4.98102	3.75613	0.517472
B4DY09	KPAPDETSF	13.1178	10.0336	8.6896	1.15038	1.88933	1.14601	1.47024	0.990689	1.61165	0.436195	0.623223	YES		-2.92734	4.9662	3.53173	-2.96687	4.97941	3.75613	0.00462295
A8MYJ1	GDVLVNQF	3.05048	2.45059	2.10906	0.621554	0.980237	0.69146	0.323413	0.270019	0.419903	0.385151	0.312796	YES		-1.73053	4.2883	3.25154	-2.90881	4.97439	3.75613	0.521558
B1AHC9	KEACRAYGL	1.54087	1.37549	1.35738	0.496241	0.628458	0.278237	0.253968	0.219739	0.34466	0.296984	0.35545	YES		-1.60705	4.34801	3.27344	-2.38468	4.93802	3.74823	0.417032
A0A0C4DFT8	QDLERVRNL	2.46875	2.07115	1.77685	1.4812	1.80632	1.56749	0.402778	0.333333	0.456311	0.452436	0.317536	YES		-0.379703	1.57671	1.20251	-2.40529	4.91648	3.74823	2.56534
P49915	ADFEAHNI	11.3486	8.72134	7.42114	1.86466	2.67589	1.76033	1.21429	0.746741	1.22573	1.01392	1.43839	YES		-2.12534	4.47807	3.33039	-3.1088	4.91591	3.74823	0.295038
P03923	KEYDGVVVV	0.360577	0.272727	0.352349	4.42105	5.59684	4.95317	8.57937	6.86034	11.0534	0.0162576	0.137441	YES		3.92495	3.08959	2.41418	4.74839	4.9093	3.74823	1.60743
K7EIN2	ADYLSSHL	1.98317	1.583	1.57215	0.533835	0.620553	0.509642	0.361111	0.256983	0.529126	0.194896	0.203791	YES		-1.62662	4.46328	3.32279	-2.16316	4.90582	3.74823	0.29675
Q13123	KEALPKAAF	3.38462	3.17787	2.52013	1.2381	1.81818	1.40496	0.535714	0.517691	0.898058	1.13225	1.24645	YES		-1.02566	3.55583	2.74416	-2.21855	4.89782	3.74823	1.16814
H0Y390	QPDQDITHF	5.01683	3.75296	3.16611	0.593985	0.841897	0.680441	0.269841	0.171322	0.23301	0.187935	0.308057	YES		-2.49568	4.45177	3.32197	-4.14604	4.88873	3.74823	0.292739
A2A274	DANPETHAF	1.53846	1.77075	1.32215	0.756892	0.703557	1.07989	0.15873	0.100559	0.15534	0.25058	0.170616	YES		-0.866415	2.79562	2.19818	-3.48154	4.88218	3.74823	1.79981
A0A0J9YWK2	AEGTVFHF	1.59375	1.4249	1.2198	0.358396	0.494071	0.349862	0.319444	0.175047	0.31068	0.141531	0.163507	YES		-1.8177	4.47951	3.33039	-2.39617	4.87165	3.74823	0.254775
P49327	HPLGDIVAF	3.13221	3.02569	2.10403	0.614035	0.849802	0.592287	0.315476	0.320298	0.473301	0.452436	0.473934	YES		-2.00655	4.41728	3.30436	-2.89712	4.86951	3.74823	0.298795
Q5JP53	MDSVRSGPF	1.27885	1.59486	1.19631	0.709273	0.774704	0.663912	0.194814	0.14592	0.257282	0.174014	0.121474	YES		-0.922115	3.07997	2.407	-2.76678	4.86693	3.74823	1.55657
A0A2R8Y7M3	KENPLQFKF	3.52163	3.48419	2.72987	1.18296	1.65217	1.06612	1.00794	0.60149	0.987864	0.962877	1.18957	YES		-1.31935	4.22395	3.20121	-1.90628	4.86246	3.74823	0.462601
P30154	QDSVRLLAV	1.92308	1.5336	1.39597	0.393484	0.509881	0.316804	0.220238	0.158287	0.317961	0.204176	0.345972	YES		-1.99169	4.43308	3.31343	-2.80061	4.86202	3.74823	0.283112
E7EMC7	AEQMRKIAL	1.11058	1.25692	1.01007	0.360902	0.339921	0.242424	0.0992063	0.145251	0.223301	0.148492	0.255924	YES		-1.84027	4.29516	3.25154	-2.85215	4.86114	3.74823	0.39312
H0Y3V5	SAFPEVRSL	1.85096	1.6917	1.39262	0.867168	1.0751	0.903581	0.218254	0.264432	0.461165	0.213457	0.388626	YES		-0.794273	2.89368	2.26587	-2.3865	4.82664	3.72036	1.66594
P35579	KDVDRIIGL	1.52163	1.55138	1.15604	0.39599	0.565217	0.471074	0.253968	0.210428	0.259709	0.150812	0.224814	YES		-1.56202	4.08692	3.11087	-2.54607	4.79702	3.71663	0.516486
Q60FE5	NADGTQTVNY	1.77885	1.20949	1.32215	0.118269	0.166008	0.197874	0.069085	5.46111e-05	0.0970874	0.096438	0.294347	YES		-3.16029	4.50071	3.33831	-4.69662	4.79604	3.71663	0.180443
Q9NPD8	EPNPDDPLM	1.59135	1.5415	1.18289	0.137845	0.214956	0.214876	0.222222	0.128492	0.34466	0.222738	0.125592	YES		-2.92647	4.90171	3.51971	-2.63374	4.79017	3.71663	0.063928
Q9Y2H1	IDAIHQLGF	0.865385	0.822134	0.57047	1.21303	1.77866	1.40496	3.96032	3.64246	5.28155	0.134571	0.036504	YES		0.961366	0.986125	0.707681	2.51251	4.78697	3.71663	2.686
A0A087WUU7	KENIVNSF	8.41827	6.66008	5.77013	2.33333	2.96838	2.49036	1.62103	1.04655	1.85194	1.89327	2.40758	YES		-1.41986	4.08245	3.11087	-2.2057	4.78577	3.71663	0.510013
Q9Y5B9	GADPSTVEM	1.85096	1.30435	1.41443	0.18569	0.0893895	0.211238	0.184524	5.46111e-05	0.196602	0.0802622	0.0849368	YES		-3.23214	4.69787	3.45328	-3.58357	4.77924	3.71663	0.039191
O95997	DAYPEIEKF	3.49279	2.583	2.19128	0.75188	0.750988	0.567493	0.100494	0.0693988	0.205541	0.161337	5.46111e-05	YES		-1.99749	4.01434	3.06084	-4.46074	4.77263	3.71663	0.54698
P11388	ADQIVTKL	3.27885	2.22925	2.27517	0.35589	0.513834	0.264463	0.261905	0.145251	0.23301	0.264501	0.227488	YES		-2.77872	4.54318	3.35771	-3.60386	4.7716	3.71663	0.13821
A0A1W2PR96	TDAPHFYGL	1.80048	1.79842	1.59899	0.619048	0.992095	0.506887	0.339286	0.445065	0.492718	0.341067	0.405213	YES		-1.2952	4.00048	3.06084	-2.02509	4.7569	3.71663	0.54688
O75369	NADGTYQVEY	1.13942	0.968379	0.822148	0.150376	0.284585	0.132231	5.46111e-05	5.46111e-05	5.46111e-05	0.192377	5.46111e-05	YES		-2.36897	3.99604	3.06084	-14.1264	4.7534	3.71663	0.54688
Q00534	HVDQDLTTY	6.72596	5.16337	4.48434	1.23475	1.7444	1.17539	0.90873	0.549969	1.15049	0.448569	0.696682	YES		-1.97862	4.37472	3.2814	-2.64971	4.75229	3.71663	0.237967
Q9P2I0	KDSLVSSL	3.88462	3.24111	2.74161	1.34837	1.66008	1.12948	0.880952	0.67784	0.868932	0.821346	0.895735	YES		-1.25375	3.93401	3.03348	-2.02306	4.75036	3.71663	0.600328
Q86WV1	AEGLRNENL	1.69471	1.67589	1.32718	0.39599	0.628458	0.404959	0.430556	0.266294	0.378641	0.198364	0.143984	YES		-1.71656	4.408	3.30172	-2.12698	4.73413	3.70593	0.201983
J3KSZ0	RDFTVSAM	1.73558	1.68083	1.30956	0.611529	0.630435	0.5	0.332341	0.291434	0.491505	0.216937	0.173939	YES		-1.4399	4.08787	3.11087	-2.0832	4.68571	3.6681	0.395892
Q86V24	APLQEKVVF	2.25962	2.36561	1.72315	1.76692	2.50988	2.10468	0.123016	0.122905	0.180079	0.0101946	0.0975987	YES		0.00750245	0.0169283	0.0101192	-3.89747	4.68545	3.6681	3.03269
Q5H909	NADPQAVTM	5.13942	4.08893	3.34228	0.889724	1.15415	1.1708	0.734127	0.499069	0.93932	0.712297	1.09005	YES		-1.96731	4.34037	3.27188	-2.53262	4.67415	3.66214	0.203826
P98179	NPEHASVAM	2.875	2.52767	2.08221	3.14035	4.01186	3.32507	0.277778	0.127093	0.220874	0.262181	0.319905	YES		0.485212	2.27902	1.76649	-3.58033	4.62989	3.62315	3.53316
E7ENX8	RDLERALYL	1.59736	1.55929	1.30285	0.429825	0.743083	0.508264	0.28869	0.321229	0.459951	0.469838	0.566351	YES		-1.40741	4.00361	3.06084	-2.05944	4.62432	3.62278	0.403327
Q06210	QPESVVNTM	2.53846	1.79051	1.72148	0.807018	0.972332	1.00826	0.218254	0.234637	0.223301	0.287703	0.521327	YES		-1.11801	3.11482	2.43451	-3.16154	4.6119	3.6155	1.20306
F8VZN8	KFDDGAVFL	5.01202	5.01581	3.41611	0.621554	1.3913	1.14876	0.746032	0.597765	1.0801	2.98376	2.78673	YES		-2.08822	4.36125	3.28052	-2.47156	4.57978	3.58933	0.124456
B0S8I6	HYDAVEAEL	3.00481	2.10277	1.98658	0.385965	0.782609	0.528926	0.214286	0.119181	0.194175	0.584687	0.578199	YES		-2.06322	3.9634	3.04617	-3.749	4.57395	3.58933	0.392985
Q6NVV1	KYQAVTATL	2.57212	2.42688	1.84228	0.73183	1.06719	0.61157	0.59127	0.33892	0.543689	0.324826	0.49763	YES		-1.50488	3.97371	3.04788	-2.21465	4.57068	3.58933	0.382339
Q96PZ2	HAAGFAYTY	4.80769	3.80435	3.66946	0.468672	0.913043	0.493113	1.47024	0.873371	1.67718	0.302005	0.296209	YES		-2.71166	5.21915	3.65505	-1.61094	4.47653	3.50464	0.620392
P62906	IPHMDIEAL	1.67548	2.43676	1.67953	0.303258	0.545455	0.347107	0.206349	0.234637	0.271845	0.208817	0.113744	YES		-2.276	4.16403	3.16762	-3.02237	4.47622	3.50464	0.171645
B5MD46	AEPGPRPAL	1.79808	1.24506	1.26846	0.170426	0.316206	0.126722	0.130952	0.100559	0.175075	0.25522	0.180095	YES		-2.81343	4.28527	3.25154	-3.40659	4.45581	3.49959	0.0872916
Q9BZD4	VPVEEQEEF	1.15625	0.922925	0.899329	0.088982	0.205534	0.137741	0.0873291	0.0872049	0.180614	0.134571	0.198645	YES		-2.78463	4.36134	3.28052	-3.06809	4.45509	3.49959	0.0416508
O14548	KADGVPVYL	2.72115	3.60079	2.9094	0.60401	1.1502	0.848485	0.924603	0.715084	1.23544	0.292343	0.246445	YES		-1.82654	4.58622	3.39279	-1.68292	4.45347	3.49959	0.0708649
Q99567	ILDPHVVLL	8.70433	8.53953	5.20805	1.70175	2.71542	1.69146	0.565476	0.547486	0.541262	0.851508	0.677725	YES		-1.87792	3.71258	2.85864	-3.76261	4.45229	3.49959	0.475752
A0A3B3IUA7	ALPSKLPTF	1.04327	1.24506	1.03691	0.215539	0.284585	0.198347	0.31746	0.1527	0.291262	0.487239	0.587678	YES		-2.25119	4.51987	3.34223	-2.12669	4.44331	3.4952	0.0346593
Q969F9	KYQIINEEF	1.84615	1.75494	1.40436	0.64411	0.916996	0.539945	0.340562	0.400372	0.51699	0.357309	0.398104	YES		-1.25239	3.64097	2.8015	-1.99246	4.41988	3.48299	0.510013
Q9BTL4	KEAQRIMTL	1.61418	2.02075	1.75	1.69925	1.84585	1.25344	0.405754	0.22905	0.411408	0.208817	0.175231	YES		-0.166333	0.517765	0.345069	-2.36375	4.41868	3.48299	2.6114
Q06830	MPDGQFKDISL	2.16827	1.77174	1.34732	0.675439	0.832016	0.625344	0.202381	0.14432	0.23695	0.0850015	0.202629	YES		-1.30979	3.22075	2.51241	-3.17936	4.41708	3.48299	0.865499
Q08211	NAARDFVNY	1.97356	1.7668	1.55369	0.83208	1.09486	0.884298	0.480159	0.413408	0.745146	0.278422	0.476303	YES		-0.913165	3.25137	2.53034	-1.69181	4.41125	3.48299	0.827553
P23511	TAEGQTIVY	4.08413	3.44071	2.88758	2.57895	3.70751	2.81543	0.587302	0.413408	0.68932	0.38051	0.604265	YES		-0.19407	0.588787	0.396958	-2.62319	4.40881	3.48299	2.56534
E9PC47	SDLIHGEVL	2.50481	2.13834	1.64765	0.776942	0.87747	0.853994	0.416667	0.260708	0.601942	0.348028	0.350711	YES		-1.32647	3.53582	2.73385	-2.29787	4.39079	3.46929	0.555312
A0A087WZK9	HAIEESVVL	4.90144	3.52964	3.33557	1.19549	1.67194	1.24518	1.00198	0.512104	0.919903	0.464037	0.478673	YES		-1.51658	3.76287	2.9015	-2.27331	4.37093	3.45371	0.36107
Q9BZ68	TSAPDDDVAM	1.28846	0.958498	0.937919	0.120106	0.0056305	0.062726	0.00376256	0.121043	0.143006	0.207862	0.100535	YES		-4.07889	4.44846	3.32197	-3.57195	4.36414	3.45115	0.0370314
O15213	GTYQPLSTR	1.65625	1.24506	1.16946	0.348371	0.320158	0.256198	0.188492	0.24581	0.322816	0.194896	0.248815	YES		-2.1382	4.17609	3.17073	-2.42671	4.33759	3.4288	0.0797512
C9JA28	ADYEATTF	2.45192	1.90909	1.62752	1.15288	1.58103	1.50413	0.25	0.253259	0.402913	0.194896	0.194313	YES		-0.498804	1.58237	1.20251	-2.72435	4.32694	3.4223	1.98394
A0A140T8Y5	ADNARVNFF	1.40144	1.34783	1.00839	0.340852	0.640316	0.449036	0.156746	0.147114	0.228155	0.294664	0.291469	YES		-1.39361	3.3422	2.58173	-2.82029	4.32197	3.42145	0.634133
O75368	RENNAVYAF	3.42548	2.70553	2.82215	1.61404	2.45059	1.78237	0.940476	0.638734	1.04854	0.726218	0.841232	YES		-0.614701	2.32375	1.8026	-1.76857	4.3163	3.41986	1.47517
A0A140T930	VPSGEEQRY	1.86058	1.50988	1.24832	0.273183	0.403162	0.247934	0.309524	0.234637	0.383495	0.290977	0.0662094	YES		-2.32111	4.30515	3.25254	-2.31585	4.3023	3.40989	0.000866745
Q9HA38	LPLAGEEEL	3.14423	2.1917	1.97651	1.25063	1.6087	1.50413	0.301587	0.208566	0.303398	0.176334	0.265403	YES		-0.744882	2.11872	1.63223	-3.16805	4.28638	3.40103	1.59897
H0Y488	QPSPQQDVY	1.10817	1.04545	0.800336	0.390977	0.541502	0.393939	0.103092	0.133243	0.0937634	0.179451	0.167513	YES		-1.15512	2.89067	2.26587	-3.16168	4.28546	3.40103	0.99807
Q14204	KEQPWVSV	3.09615	3.20158	2.25503	1.45363	1.8498	1.83471	1.01587	0.320298	0.61165	0.287703	0.146919	YES		-0.735143	2.41654	1.88165	-2.13453	4.27608	3.39557	1.36599
O95905	LPPPSDPQY	1.90385	1.6996	1.2198	0.203008	0.144734	0.242424	0.303571	0.234637	0.359223	0.0374071	0.175355	YES		-3.03081	4.5084	3.33845	-2.42613	4.2719	3.39529	0.133229
P57740	AYLEAHETF	2.14423	1.67787	1.53188	0.626566	0.837945	0.515152	0.410714	0.299814	0.550971	0.37123	0.469194	YES		-1.43536	3.67978	2.83313	-2.08547	4.26715	3.3944	0.336732
Q9H0D6	NAAPPPVTY	3.41827	2.18182	2.5	1.18296	1.41502	1.06887	0.599206	0.346369	0.466019	0.0291787	0.084904	YES		-1.1434	3.04738	2.37923	-2.52061	4.25882	3.39289	0.827553
P24468	AEPYPTSRF	1.54567	1.28854	1.07383	0.526316	0.652174	0.355372	0.26745	0.173184	0.147007	0.0468951	0.224755	YES		-1.34928	3.25807	2.5309	-2.73343	4.25802	3.39289	0.634133
Q8IUR0	QANDDARTFY	0.745192	0.614625	0.555369	1.29825	2.25296	1.43251	4.72619	3.18063	5.16019	5.46111e-05	0.150694	YES		1.37974	1.1757	0.871053	2.77037	4.24939	3.38802	2.10495
F5H658	KEQLVQAV	2.59135	2.00791	1.76174	2.04511	2.52964	2.37466	0.456349	0.33892	0.5	0.385151	0.606635	YES		0.127638	0.399517	0.266283	-2.296	4.23779	3.38015	2.95827
P13639	AYLPVNESF	4.70913	3.76877	2.85738	0.879699	1.18972	0.669421	0.60119	0.631285	0.820388	0.914153	1.50948	YES		-2.04918	3.99544	3.06084	-2.46511	4.23188	3.37793	0.124456
Q9Y2K7	KYNANFVTF	4.63462	4.42292	3.37752	1.6792	2.33202	1.8292	1.2877	1.19739	1.87621	1.51276	1.88152	YES		-1.09027	3.60892	2.77652	-1.51158	4.22188	3.3716	0.344152
B4DSN5	ADQLRFSYL	2.46635	2.05138	1.62081	0.546366	0.857708	0.487603	0.406746	0.335196	0.546117	0.417633	0.481043	YES		-1.69823	3.8069	2.92247	-2.2527	4.21282	3.36756	0.217496
A0A3B3IU30	TEAMRVIGF	1.97115	2.94466	1.89765	0.679198	0.818182	0.589532	0.331349	0.160149	0.371359	0.171694	0.0325679	YES		-1.70702	3.51636	2.72407	-2.9812	4.21061	3.36756	0.403327
Q8ND90	QDVARVLGF	1.8101	1.75296	1.31879	0.431078	0.822134	0.589532	0.287698	0.383613	0.480583	0.171694	0.232227	YES		-1.40557	3.58187	2.75984	-2.08342	4.20102	3.36156	0.34562
P14921	HPISSEELL	3.35096	2.49012	2.13087	0.954887	1.37549	0.942149	0.450397	0.409683	0.563107	0.580046	0.445498	YES		-1.28453	3.20682	2.50306	-2.48581	4.19041	3.35454	0.619598
Q92879	VFIDKQTNL	2.625	2.58498	2.06711	2.31328	3.03953	2.28375	0.69246	0.482309	0.728155	0.269142	0.417062	YES		0.0695595	0.202479	0.129281	-1.93514	4.18437	3.35454	2.85403
Q99460	QAIEDMVGY	3.56971	2.41304	2.37416	0.977444	1.39526	1.24242	0.44246	0.346369	0.621359	0.385151	0.862559	YES		-1.20893	3.06145	2.3909	-2.56708	4.18345	3.35454	0.724831
O75643	AQDEHLITF	1.61779	1.21146	1.22819	0.596491	0.964427	0.5427	0.154762	0.128492	0.218447	0.169699	0.132701	YES		-0.947697	2.48828	1.93974	-3.01567	4.17744	3.35198	1.20306
Q15233	QPGSFEYEY	2.41106	1.97628	1.33389	0.298246	0.371542	0.292011	0.200245	0.030869	0.109223	0.160333	0.14218	YES		-2.57252	3.79137	2.91476	-4.07129	4.16529	3.34484	0.198491
O43683	SEPLHNVQV	2.61058	1.73518	1.62416	0.270677	0.403162	0.253444	0.218254	0.100559	0.271845	0.171694	0.170616	YES		-2.68663	3.95054	3.038	-3.33732	4.1486	3.33336	0.0961406
G3V2Y4	ADMAHISGL	1.65865	1.35573	1.22931	0.573099	0.86166	0.657484	0.407407	0.232154	0.414239	0.261408	0.330174	YES		-1.02027	2.99207	2.33605	-2.00972	4.14217	3.33029	0.740127
Q96KB5	SYQKVIELF	2.04567	1.99209	1.3406	0.413534	0.786561	0.352617	0.230159	0.247672	0.325243	0.417633	0.376777	YES		-1.79238	3.59834	2.76943	-2.74357	4.13828	3.32972	0.295038
M0QZR8	KVQTFPFLGR	1.17788	1.2332	1.10738	0.481203	0.600791	0.198347	0.146825	0.0931099	0.34466	0.227378	0.236967	YES		-1.45842	3.31117	2.55958	-2.58944	4.11547	3.31021	0.474416
A0A1W2PRL9	RDTYVSSF	2.01923	1.9249	1.5453	0.739348	0.988142	0.809917	0.617063	0.459963	0.847087	0.62877	0.879147	YES		-1.1133	3.52321	2.72771	-1.51246	4.08959	3.28761	0.303505
Q13409	HPNLVVGGTY	1.20913	1.01779	0.969799	0.354839	0.240214	0.283747	0.230159	0.185602	0.385922	0.20782	0.132701	YES		-1.86299	3.98357	3.05338	-1.99549	4.08376	3.28503	0.0411774
P04040	SALEHSIQY	0.202522	0.0784285	0.121792	0.250627	0.438735	0.260485	1.8254	1.13222	1.97816	0.0553626	0.0879655	YES		1.23784	0.391776	0.261734	3.61535	4.07019	3.27469	2.42795
P39023	KFIDTTSKF	1.20913	1.51581	1.14765	0.401003	0.652174	0.473829	0.380952	0.230912	0.385922	0.475487	0.741706	YES		-1.3426	3.45799	2.66888	-1.9565	4.06583	3.27354	0.327823
B3KME9	HPEKLATVL	2.22596	1.86957	1.55369	0.365915	0.932806	0.62259	0.488095	0.309125	0.466019	0.167053	0.113744	YES		-1.55596	3.57304	2.75442	-2.16092	4.0614	3.27288	0.255452
E9PLG8	LPFPDETHERY	1.10337	0.986166	0.869128	0.265664	0.450593	0.280992	0.201179	0.197393	0.264563	0.199536	0.20465	YES		-1.56892	3.58604	2.76059	-2.15757	4.05883	3.27288	0.24605
G5EA31	RDVQKVVGF	1.65705	1.48221	1.07159	0.828739	1.07246	0.931129	0.251553	0.16139	0.333333	0.29403	0.442338	YES		-0.572122	1.68311	1.27865	-2.49633	4.04659	3.26378	1.63474
A0A3B3IUF2	VVAPPGVVVSR	1.33173	1.24506	0.874161	0.285714	0.411067	0.297521	0.18254	0.163992	0.23301	0.171694	0.130332	YES		-1.79524	3.56827	2.75303	-2.57401	4.03632	3.25662	0.243804
P46939	QDLERASQL	1.22837	1.03162	0.902685	0.368421	0.422925	0.471074	0.255952	0.236499	0.308252	0.412993	0.443128	YES		-1.32495	3.3847	2.61723	-1.9818	4.0311	3.25449	0.34562
Q9NVK5	KEQERIFQL	1.97756	1.8195	1.43065	0.765246	1.23584	0.837466	0.395503	0.291744	0.572816	0.331013	0.489731	YES		-0.881026	2.59316	2.02716	-2.05268	4.02458	3.25104	0.94469
P52732	RVITALVER	1.78846	1.50198	1.19799	0.365915	0.766798	0.567493	0.301587	0.268156	0.339806	0.269142	0.36019	YES		-1.4005	3.25962	2.5309	-2.30298	3.99527	3.2278	0.403327
F8VZX2	FPMTHGNTGF	1.26923	0.926877	0.83557	0.270677	0.312253	0.245179	0.0749193	0.0968343	0.162621	0.0752211	0.097791	YES		-1.87222	3.39016	2.61967	-3.18058	3.99005	3.22559	0.313286
Q01082	HPDQAQAIL	3.51202	2.72925	2.28356	1.19799	2.01976	1.46006	0.545635	0.463687	0.713592	0.640371	0.732227	YES		-0.865836	2.40154	1.87191	-2.30682	3.98008	3.21975	1.04285
Q9UKK3	FPELDSPQL	2.14663	1.44664	1.29195	0.145841	0.320158	0.256198	0.140873	0.158287	0.205281	0.140138	0.0594903	YES		-2.75796	3.82388	2.93147	-3.27567	3.97826	3.21975	0.0707061
F5GYQ2	ADNLRLIQV	2.11779	1.82609	1.5453	1.27068	2.01581	1.1708	0.132937	0.192591	0.17233	0.12529	0.0731045	YES		-0.300424	0.734265	0.511729	-3.46279	3.96497	3.21156	2.10495
A0A087X2I4	QAVADAVTY	5.1226	4.44664	3.60067	3.13283	4.98419	3.63361	0.867063	0.527002	0.946602	0.364269	0.459716	YES		-0.164507	0.415449	0.274877	-2.49225	3.96421	3.21156	2.31769
P21281	HADVSNQLY	1.59135	1.33597	1.14094	0.666667	0.853755	0.804408	0.329365	0.197393	0.504854	0.269142	0.36019	YES		-0.807285	2.41874	1.88208	-1.97951	3.95593	3.20619	1.00674
P08238	NPDDITQEEY	3.16106	1.90711	1.91946	0.105263	0.217535	0.165289	0.128968	0.124767	0.286408	0.951276	1.09716	YES		-3.83959	3.96556	3.04617	-3.69339	3.9411	3.19572	0.00511114
Q5TIA1	ADSPRTALL	2.15865	1.85178	1.53523	0.869674	1.3913	0.939394	0.490079	0.41527	0.587379	0.286063	0.306761	YES		-0.793121	2.42492	1.88649	-1.89341	3.93971	3.19572	0.992855
D6R9I1	SDSMRTASL	1.17067	1.53755	1.12248	0.421053	0.359684	0.239669	0.291667	0.180633	0.453883	0.303944	0.191943	YES		-1.90847	3.78682	2.91407	-2.04824	3.88613	3.15077	0.0372609
F8W8H5	ADNIKAQLF	1.27885	1.01186	0.88255	0.581454	0.750988	0.573003	0.162698	0.134078	0.26699	0.153132	0.137441	YES		-0.735835	1.98122	1.52374	-2.49279	3.88449	3.15077	1.26252
P12931	KEPEERPTF	2.02644	1.59881	1.19631	0.275689	0.458498	0.294766	0.230159	0.206704	0.364078	0.234339	0.270142	YES		-2.22832	3.70832	2.85804	-2.58973	3.88347	3.15077	0.0767852
A0A0G2JJV3	RFDSDVGEF	1.94471	1.48419	1.25671	1.36591	1.64032	1.21212	0.202381	0.206704	0.364078	0.154177	0.127586	YES		-0.151558	0.357831	0.238183	-2.59939	3.87638	3.14645	2.28578
Q9NPB8	KFDADPVEL	1.625	1.32806	0.946309	0.135338	0.281006	5.46111e-05	0.0770076	0.122905	0.165049	0.232019	0.341232	YES		-3.2272	3.83326	2.93682	-3.41743	3.86866	3.14486	0.00962627
H3BMZ6	HPVVGDLTY	1.98798	1.71937	1.28691	0.390977	0.73913	0.556474	0.319444	0.318436	0.529126	0.324826	0.417062	YES		-1.56617	3.43604	2.65323	-2.09746	3.86754	3.14486	0.212314
F8VVM2	YDSVKVYF	1.44952	1.35375	1.33221	1.03759	1.36759	0.961433	0.482143	0.372439	0.59466	0.327146	0.438389	YES		-0.296759	1.05864	0.769301	-1.51276	3.86657	3.14486	1.83275
Q9Y5X2	VYLPLTSHI	1.00962	1.20949	0.892617	0.431078	0.545455	0.490358	0.309524	0.201117	0.334951	0.473318	0.369668	YES		-1.08495	2.92435	2.28182	-1.87968	3.84197	3.1248	0.516486
K7EPZ3	SPDGNTDSSAL	1.85577	1.41107	1.1745	0.230576	0.300395	0.264463	0.43254	0.212291	0.349515	0.12993	0.135192	YES		-2.48118	4.01136	3.06084	-2.15917	3.84111	3.1248	0.0767852
E7EX73	AEQKVEYTL	1.76202	1.32806	1.24664	3.06266	3.73913	3.4573	0.168651	0.109611	0.0674567	0.162413	0.208531	YES		1.24222	5.06773	3.55688	-3.64894	3.82781	3.11424	4.0413
P52701	HPDFDASTL	3.26442	2.50198	2.03691	0.982456	1.47431	1.30579	0.59127	0.55121	0.815534	0.600928	0.819905	YES		-1.05238	2.77825	2.18284	-1.9947	3.82346	3.11424	0.599569
O00241	ATPEHTVSF	4.73558	3.36364	2.88591	2.35088	3.31225	2.45179	0.68254	0.495345	0.635922	0.134571	0.274882	YES		-0.436902	1.16037	0.857796	-2.59846	3.82259	3.11424	1.74935
Q9Y6X3	TDGPPPVQF	2.125	1.8419	1.4396	1.94987	2.64032	1.96694	0.281746	0.201117	0.315534	5.46111e-05	0.170616	YES		0.278372	0.872848	0.615407	-2.75951	3.81057	3.10485	2.89488
P20036	VFPKEPVEL	2.76442	2.31225	1.82215	0.601504	1.19368	0.46281	7.76984	5.05773	6.19903	0.143852	5.46111e-05	YES		-1.61131	1.44657	1.09708	1.4636	3.76934	3.06623	3.08123
K7EPJ5	APLYEEITY	4.49038	3.20158	2.55034	0.87218	1.58103	0.600551	0.40873	0.443203	0.334951	0.296984	0.341232	YES		-1.74588	3.09108	2.41418	-3.10929	3.75651	3.05599	0.333824
P49321	EAEGSSAEY	1.24038	0.814229	0.932886	0.270677	0.284585	0.236523	0.210317	0.0968343	0.218447	0.18764	0.194313	YES		-1.91576	3.4082	2.63159	-2.50691	3.74406	3.04612	0.155382
Q96NY7	SPLPDEIDAY	5.53365	3.69565	3.25503	0.817043	1.24901	0.831956	0.746032	0.908752	0.859223	0.556845	0.658768	YES		-2.10698	3.61805	2.78213	-2.31206	3.73456	3.0404	0.0444982
O14682	LPASPSVSL	0.788462	0.715415	0.580537	0.516291	0.687747	0.46281	1.71429	1.3743	1.86893	0.111369	0.127962	YES		-0.322519	0.429388	0.280261	1.24998	3.73323	3.0404	2.71083
O75365	RPAPVEVSY	1.75721	1.38735	1.25	0.238095	0.438735	0.319559	0.525794	0.364991	0.59466	0.160093	0.182464	YES		-2.14094	4.19882	3.18572	-1.56483	3.7261	3.03719	0.255452
Q9UBZ4	SYFSFSRNR	0.925481	1.12253	0.865772	0.283208	0.407115	0.264463	0.319444	0.208566	0.300971	0.236659	0.267773	YES		-1.60964	3.54115	2.7359	-1.81348	3.72497	3.03719	0.0768322
O75643	RPVPLEQTY	1.1274	1.01383	0.667785	0.179394	0.133131	0.229714	0.0818952	0.1022	0.106218	0.12761	0.0883429	YES		-2.37307	3.4088	2.63159	-3.27439	3.71772	3.0335	0.141253
G3V4M9	HAVIDINAF	4.51683	4.02767	3.13926	4.37845	6.3913	4.54545	0.285714	0.223464	0.555825	0.322506	0.364929	YES		0.39046	1.23543	0.917054	-3.45557	3.71121	3.0335	2.97196
Q01082	HPDEKSIITY	3.59375	3.22134	2.54866	1.88972	2.93281	2.13774	0.988095	0.687151	1.17961	0.670534	0.620853	YES		-0.427943	1.35347	1.01648	-1.71367	3.70851	3.0335	1.50411
P06870	SESFPHPGF	4.22115	3.25099	2.83725	1.78195	2.49407	1.56474	1.09921	0.746741	1.22087	0.610209	0.687204	YES		-0.81973	2.39346	1.86557	-1.74914	3.7079	3.0335	0.763913
P53355	VPVEEPIAF	3.1851	2.45652	1.6594	0.52381	0.766798	0.424242	0.222222	0.281192	0.383495	0.211137	0.258294	YES		-2.09001	3.30468	2.55783	-3.04124	3.7072	3.0335	0.185537
Q8ND90	QAAMPQVSY	4.55048	4.0583	3.06628	1.33083	2.01581	2.46832	1.05456	0.740223	1.56432	0.552204	1	YES		-1.00559	2.72452	2.13914	-1.79728	3.70453	3.0335	0.534764
A0A0D9SF54	ADSLRLQQL	1.66827	1.35573	1.01174	0.81203	1.16601	0.873278	0.170635	0.0335767	0.293689	0.392111	0.466825	YES		-0.501207	1.19915	0.887245	-3.0189	3.70149	3.0335	1.60743
Q9BRX5	SADPNVVDL	4.18029	3.05138	2.8255	1.29073	1.83399	1.70523	1.01984	0.689013	1.40777	0.654292	0.867299	YES		-1.05814	2.89618	2.26587	-1.69017	3.70003	3.0335	0.406722
Q8TEM1	VDLIHDIQI	2.55048	2.19565	1.56879	0.629073	0.885375	0.661157	0.656746	0.569832	0.694175	0.25522	0.21327	YES		-1.53735	3.5232	2.72771	-1.71709	3.69926	3.0335	0.0742808
A0A087WZ50	ADLPARGF	3.625	2.34783	2.2047	0.571429	1.09881	0.407713	0.531746	0.320298	0.398058	0.269142	0.227488	YES		-1.9765	3.29367	2.54969	-2.70962	3.66324	2.99986	0.166793
Q86WA8	LDNDHYAM	0.211538	0.137557	0.194631	0.887218	0.849802	0.741047	1.52976	1.00745	1.90777	0.109827	5.46111e-05	YES		2.18826	1.86397	1.4267	3.03122	3.65716	2.99704	1.10955
P49792	FPTEESSINY	1.24519	0.849802	0.865772	0.275689	0.426877	0.301725	0.174603	0.0743064	0.218073	0.139998	0.122453	YES		-1.55979	2.96602	2.31895	-2.66453	3.65569	2.99704	0.338333
P49755	SESIVNDF	2.78125	2.23123	1.97987	0.741855	0.988142	0.586777	0.994048	0.536313	1.03883	0.399072	0.466825	YES		-1.59366	3.81175	2.92335	-1.44446	3.64629	2.98997	0.0708649
Q15393	NYISGIQTI	2.26923	2.39328	1.69631	1.09273	1.5336	1.13774	0.722222	0.821229	0.949029	0.893271	1.01185	YES		-0.756466	2.5444	1.98746	-1.35118	3.64016	2.98617	0.600328
E7ENX8	HADDFIQEM	1.56971	0.98419	1.0453	0.310777	0.438735	0.250689	0.190476	0.165736	0.214714	0.185615	0.24375	YES		-1.84739	3.19379	2.49327	-2.6563	3.6343	2.98263	0.204442
O43164	REAEAYTGL	1.24519	0.802372	0.92953	0.190476	0.0233696	0.14876	0.186508	0.10753	0.208738	0.12065	0.0638396	YES		-3.03743	3.792	2.91476	-2.56592	3.62801	2.97955	0.0708649
A0A0G2JMH6	NPDQSGEFMF	1.40865	1.08696	0.734899	0.215539	0.316206	0.258953	0.0873016	0.0417344	0.0491408	0.0752282	0.00306178	YES		-2.03056	2.99003	2.33605	-4.18038	3.62662	2.97955	0.303505
Q13571	LPSQEDMPHNQF	1.61538	1.16601	0.88255	0.325815	0.466403	0.31405	0.0912698	0.108007	0.15534	5.46111e-05	0.0435105	YES		-1.7277	2.89634	2.26587	-3.36906	3.62362	2.97883	0.351754
Q13263	ADSQPPVF	5.24519	4.18182	8.08389	2.26566	1.45455	1.7686	0.587302	0.368715	0.708738	0.361949	0.549763	YES		-1.67369	2.83576	2.22379	-3.39487	3.6113	2.96893	0.385912
Q9UK53	LPIDPNEPTY	1.96635	1.39526	1.28188	0.531328	0.687747	0.479339	0.436508	0.424581	0.470874	0.273782	0.597156	YES		-1.45102	3.27013	2.5309	-1.80165	3.6092	2.96893	0.151857
A0A140T930	VMAPRTLIL	1.31571	1.43874	1.00783	0.509607	0.642951	0.405877	0.462963	0.278088	0.440129	0.117977	0.0747458	YES		-1.2715	3.14871	2.45587	-1.67137	3.60192	2.96428	0.207803
Q5JP53	RYLTVAAVF	2.39062	2.74901	1.80956	1.15915	2.09091	1.28375	0.381944	0.348231	0.614078	0.531323	0.438389	YES		-0.616125	1.5551	1.18558	-2.37004	3.60007	2.96428	1.26545
F5H6C2	GDYEKAAEF	1.85577	1.38735	1.12081	0.541353	0.466403	0.269972	0.309524	0.364991	0.291262	0.180974	5.46111e-05	YES		-1.77204	3.31095	2.55958	-2.17587	3.58972	2.95615	0.124456
G3V5V3	KPVEDILTY	1.64904	1.51383	1.16779	0.390977	0.758893	0.666667	0.531746	0.372439	0.524272	0.0258758	0.143356	YES		-1.2534	3.16639	2.47037	-1.60013	3.57802	2.94689	0.182753
A0A087WZK9	TYYGSFVTR	0.894231	0.916996	0.746644	0.35589	0.442688	0.322314	0.321429	0.150838	0.218447	0.273782	0.305687	YES		-1.1903	2.84193	2.22785	-1.88878	3.57606	2.94689	0.351754
Q7Z7E8	NLPQHPDVEM	1.80048	1.25692	1.00839	5.46111e-05	0.341582	0.223392	0.125529	0.154562	0.114436	0.0390508	0.168246	YES		-2.84714	3.43947	2.65352	-3.36534	3.57182	2.94484	0.0512632
Q9Y5Y2	EGHDFIQEF	2.72115	1.66798	1.70134	0.365915	0.774704	0.584022	0.265873	0.223464	0.490291	0.329466	0.540284	YES		-1.82026	3.11562	2.43451	-2.63625	3.56561	2.94275	0.204447
A0A1W2PP34	AENPGKYNI	2.52644	1.79447	1.54195	0.721805	1.15415	0.639118	0.480159	0.247672	0.417476	0.169211	0.146919	YES		-1.221	2.62132	2.05343	-2.35587	3.56538	2.94275	0.488594
P14866	IYIAGHPAF	1.55769	1.63636	1.23993	0.576441	0.818182	0.53168	0.60119	0.370577	0.696602	0.647332	0.630332	YES		-1.20277	3.26208	2.5309	-1.41017	3.54397	2.92349	0.124456
C9JIZ0	IRAEPLNSV	0.887019	0.853755	0.751678	0.428571	0.671937	0.435262	0.184524	0.167598	0.228077	0.162413	0.248815	YES		-0.698604	1.78932	1.36592	-2.10295	3.5229	2.9055	1.02253
A0A1W2PQ13	AYGLVSATF	3.07452	2.94466	1.76846	1.06266	1.51779	1.03857	0.47619	0.500931	0.786408	0.38051	0.445498	YES		-1.10559	2.52017	1.96725	-2.14272	3.5217	2.9055	0.517589
H0YBR5	YSDDIPHAL	5.11779	3.54545	3.57383	3.38095	4.14229	2.60055	0.964286	0.765363	1.37136	0.299304	0.291469	YES		-0.273508	0.696243	0.486419	-1.98045	3.50404	2.89401	1.75103
O14569	SAETESHIY	0.985577	0.916996	0.95302	1.10777	1.82609	1.23967	3.77778	2.42086	4.19417	0.218097	0.170616	YES		0.547476	0.490356	0.324951	1.86372	3.50384	2.89401	1.88192
A0A140T8Y4	VMAPRTLVL	1.16106	1.16601	0.916946	0.481203	0.612648	0.421488	0.435516	0.281192	0.447816	0.119098	0.0947755	YES		-1.09814	2.98115	2.32948	-1.47804	3.50204	2.89401	0.237967
Q9BS26	SDVIKEEF	1.52404	1.35573	1.04027	0.796992	1.09091	0.958678	0.448413	0.216015	0.470874	0.0974478	0.0995261	YES		-0.461638	1.31006	0.979729	-1.78779	3.50178	2.89401	1.34156
J3KTK1	SPIPTEDQF	2.5024	2.02569	1.7047	0.706767	1.05138	0.669421	0.56746	0.493482	1.00243	0.422274	0.689573	YES		-1.36036	3.23455	2.52357	-1.59488	3.49655	2.89087	0.112585
P02545	VYIDRVRSL	1.17308	0.978261	0.998322	0.468672	0.766798	0.435262	0.363095	0.206704	0.339806	0.283063	0.277251	YES		-0.914716	2.37983	1.85368	-1.79188	3.49202	2.88841	0.584382
Q5UIP0	LPGLETVEM	1.66346	1.26482	0.919463	0.365915	0.533597	0.4573	0.200397	0.232775	0.259709	0.269142	0.21564	YES		-1.50379	2.81382	2.21021	-2.47334	3.47039	2.87276	0.303344
P62805	NVIRDAVTY	1.77564	1.22134	1.03356	1.31328	1.78656	1.42883	0.119743	0.104122	0.156334	0.0541051	0.173324	YES		0.168116	0.356052	0.237083	-3.40615	3.46909	2.87276	2.56534
Q8WVT3	NADSVEQSF	0.956731	0.881423	0.738255	0.426065	0.743083	0.391185	0.0753968	0.104283	0.170166	0.0251895	0.151187	YES		-0.723508	1.57774	1.20251	-2.88057	3.46908	2.87276	1.12354
P24928	RELYHVISF	1.5649	1.61067	1.10235	0.553885	0.743083	0.482094	0.480159	0.376164	0.597087	0.489559	0.417062	YES		-1.26579	3.12022	2.43494	-1.55747	3.46817	2.87276	0.151857
F8W809	KDNERVVGF	2.05048	1.69368	1.47148	1.69424	2.54545	2.03857	0.418651	0.264432	0.444175	0.570766	0.767773	YES		0.267522	0.788459	0.552828	-2.21003	3.45284	2.85945	2.71083
P14174	SPDRVYINY	0.382212	0.375494	0.236577	0.315789	0.505929	0.454545	1.86111	1.3203	2.53398	0.127237	0.0320453	YES		0.360198	0.134612	0.0871077	2.52312	3.44794	2.85657	2.10156
H7C196	KYLSVQGQLF	3.93269	3.81818	3.32215	2.47118	4.05534	1.97245	0.837302	0.711359	1.1165	0.830626	1.0237	YES		-0.38169	0.958464	0.683914	-2.05475	3.43062	2.84125	1.50411
Q9BTC0	HVAQPDSVY	7.52404	5.45455	5.08725	2.87719	4.78261	2.95317	1.76587	1.67598	2.21359	1.47564	1.66825	YES		-0.767435	2.10097	1.62074	-1.67555	3.41918	2.83181	0.700877
H3BRL5	FPDEKIPTL	0.831731	0.754941	0.949664	0.260652	0.482213	0.192837	0.210317	0.167598	0.208738	0.106729	0.184834	YES		-1.43862	2.86716	2.24968	-2.11217	3.4156	2.83022	0.245209
P46013	VIDEPVRL	1.58894	1.30435	1.86745	0.887218	5.46111e-05	0.165922	0.186508	0.111881	0.0879937	0.203613	5.46111e-05	YES		-2.17641	3.0012	2.34254	-3.62308	3.39803	2.81788	0.166793
O43684	RYPTSIASLAF	1.84615	1.28261	1.01678	0.200501	0.316206	0.294766	0.251984	0.232775	0.291262	0.198747	0.255924	YES		-2.35295	3.36756	2.6031	-2.41739	3.39795	2.81788	0.00530342
J3KQ69	RVQVVGTYR	1.86058	1.65217	1.29866	0.541353	0.980237	0.820937	0.583333	0.484171	0.703883	0.909513	0.777251	YES		-1.03839	2.82155	2.21586	-1.44158	3.39735	2.81788	0.255452
O96020	IYAPKLQEF	1	0.869565	0.832215	0.205514	0.450593	0.231405	0.269841	0.163873	0.334951	0.12529	0.270142	YES		-1.60607	3.20617	2.50306	-1.81348	3.38651	2.80899	0.0708649
Q9NZJ4	VDSEKVSF	1.27163	0.889328	0.954698	0.401003	0.509881	0.391185	0.347222	0.219739	0.378641	0.12065	0.137441	YES		-1.25873	2.88177	2.25914	-1.72023	3.38004	2.80638	0.217496
H0Y3Z3	TDNQRILEF	1.32452	1.04941	0.793624	0.461153	0.679842	0.38843	0.21627	0.158287	0.194175	0.264501	0.457346	YES		-1.05038	2.17977	1.68531	-2.47755	3.38002	2.80638	0.619598
Q9UHV9	AEQVIAGF	3.57692	2.85771	2.3255	1.51378	3.01976	1.7741	0.380952	0.391061	0.61165	0.5058	0.625592	YES		-0.47385	1.03506	0.749715	-2.66246	3.37146	2.80009	1.41103
E5RGZ2	SDLERVTSL	1.55048	1.1502	1.0755	0.446115	0.671937	0.625344	0.359127	0.275605	0.531553	0.354988	0.492891	YES		-1.11503	2.68726	2.10778	-1.69501	3.36989	2.80009	0.307621
Q9NYP7	KYITQGQLLQF	1.15865	1.38538	0.994966	0.548872	0.873518	0.509642	0.315476	0.292365	0.43932	0.310905	0.443128	YES		-0.873221	2.22163	1.71741	-1.75686	3.36667	2.79878	0.584382
Q16520	TPSPPEVVY	3.94471	3.8498	2.88758	3.36341	5.19368	4.33609	0.960317	0.683426	1.15049	0.49652	0.909953	YES		0.271412	0.829068	0.583576	-1.93467	3.35049	2.7845	2.686
A6ZKI3	SDALKVTF	3.54808	2.77866	2.2651	2.20551	2.53755	1.92837	1.21825	0.577281	1.13592	0.38051	0.322275	YES		-0.364968	1.03685	0.750512	-1.55135	3.31759	2.75458	1.35367
O95168	RTINVYPNF	4.92308	4.75494	3.3557	3.17794	4.18972	2.69421	1.47222	1.16946	1.92233	0.320186	0.478673	YES		-0.373349	1.08046	0.787089	-1.51387	3.31679	2.75458	1.32394
Q99459	RTIAPIIGR	1.16827	0.944664	0.852349	0.506266	0.703557	0.561983	0.329365	0.294227	0.38835	0.5058	0.559242	YES		-0.742948	2.0564	1.58389	-1.55104	3.31214	2.75366	0.633978
P35244	QFIDKPVCF	1.63462	1.02767	1.00671	0.320802	0.513834	0.4573	0.234127	0.227188	0.31068	0.193252	0.151659	YES		-1.50585	2.74346	2.15208	-2.24872	3.28303	2.72642	0.232707
Q9UQE7	LPQEAFEKY	0.884615	0.719368	0.637584	0.0103277	0.121079	0.208845	0.0440513	0.0615403	0.240926	0.0474354	5.46111e-05	YES		-2.71984	3.2602	2.5309	-2.69351	3.25087	2.69611	0.00339685
E7EM64	VLYDRQGIGR	2	1.49209	1.29027	0.967419	1.39526	0.917355	0.44246	0.337058	0.57767	0.285383	0.236967	YES		-0.544014	1.37574	1.03424	-1.8171	3.24855	2.69564	1.05261
Q92616	ADALRPSVV	0.661058	0.575099	0.510067	0.176183	0.0750701	0.190083	0.0952381	0.0368976	0.0802046	0.0854825	0.113948	YES		-1.98429	2.80199	2.2025	-3.03979	3.24392	2.69284	0.181623
A0A2R8Y690	EYMEHVYLI	4.33413	3.41107	2.71477	1.32832	2.33992	1.50138	1.07937	1.15829	1.45631	1.02088	1.32227	YES		-1.01675	2.55862	1.99708	-1.50164	3.21548	2.66805	0.285483
Q9Y5Q9	HPDEPLYSF	4.98558	3.70356	2.84899	1.02005	1.71542	1.50689	0.922619	0.804469	1.62136	0.784223	1.04739	YES		-1.44347	2.89261	2.26587	-1.78484	3.21006	2.66444	0.129186
Q9UIF9	APEGTTTEISY	1.45192	1.20158	0.889262	0.275689	0.616601	0.484848	0.170635	0.189944	0.441748	0.278422	0.388626	YES		-1.3632	2.55742	1.99708	-2.14261	3.18433	2.64052	0.268341
Q92922	MGPPPTPHF	2.28125	1.49605	1.22819	0.37594	0.549407	0.402204	0.400794	0.266294	0.415049	0.329466	0.478673	YES		-1.91474	3.00132	2.34254	-2.20963	3.17983	2.63782	0.0674954
P36578	APIRPDIVNF	0.865385	0.920949	0.778523	0.305764	0.395257	0.31405	0.440476	0.219739	0.281553	0.139211	0.218009	YES		-1.3373	3.02889	2.36313	-1.44543	3.15666	2.61643	0.0416508
P61221	GYVPTENLRF	0.793269	0.747036	0.672819	0.172932	0.320158	0.299026	0.198886	0.195481	0.296117	0.316193	0.163524	YES		-1.4823	2.96236	2.31757	-1.68041	3.15233	2.61389	0.0708649
A0A0C4DGS9	TYVSGTLRF	1.125	0.948617	0.738255	0.711779	1.12253	0.77135	0.150794	0.0931099	0.213592	0.12065	0.146919	YES		-0.109882	0.183932	0.118106	-2.6197	3.14251	2.60795	1.82951
P55160	KEFLVVASV	3.99279	3.86561	3.01678	2.08772	3.22134	2.30028	1.88095	1.04283	1.80097	0.183295	0.260664	YES		-0.515196	1.64561	1.25381	-1.20273	3.14211	2.60795	0.772331
A0A2R8Y6L5	YDLLRNTNF	1.18029	1.01779	0.857383	0.646617	1.01186	0.630854	0.297619	0.277467	0.291262	0.359629	0.545024	YES		-0.416464	0.997054	0.715665	-1.81837	3.14107	2.60795	1.22311
Q9H6W3	APMPPDHFY	0.956731	0.913043	0.785235	0.305764	0.498024	0.31405	0.309524	0.171322	0.402913	0.287703	0.265403	YES		-1.24801	2.75638	2.16299	-1.58699	3.13933	2.60795	0.153837
Q16665	KESEVFYEL	5.00962	3.68775	3.3255	3.87469	5.01581	3.94766	1.48016	1.22346	1.86165	0.334107	0.393365	YES		0.0946571	0.236368	0.153149	-1.39701	3.12627	2.59664	2.21867
K7EKP8	NPEPNTVSY	2.01923	1.84585	1.62081	0.949875	1.43874	1.24793	0.994048	0.554935	1.00485	0.665893	0.781991	YES		-0.593157	1.97617	1.52017	-1.10306	3.11905	2.59275	0.54688
P54136	NAAQTSVAY	5.17067	4.2668	3.6745	1.92231	2.97628	2.85124	1.41071	1.0298	2.57282	1.00232	1.77488	YES		-0.758648	2.08215	1.6057	-1.38704	3.11891	2.59275	0.484583
Q9NP61	YFDEPVEL	1.08654	0.664032	0.795302	0.35589	0.608696	0.330579	5.46111e-05	0.137803	0.15534	0.542923	0.473934	YES		-0.975025	1.59992	1.21065	-3.11822	3.11348	2.58905	0.775409
E9PKH4	LPHQPLATY	0.675481	0.612648	0.5	0.521303	0.735178	0.454545	1.27381	1.14153	1.57039	0.0686808	5.46111e-05	YES		-0.0635886	0.065714	0.0407995	1.15639	3.09249	2.57016	2.04799
A5YKK6	KQLAVYEEF	1.29567	1.05929	0.996644	0.919799	1.23715	0.917355	0.319444	0.27933	0.543689	0.273782	0.374408	YES		-0.12459	0.274204	0.180246	-1.5527	3.09115	2.57016	1.72498
Q9UQE7	KYEAIQLTF	4.5625	4.4249	3.14765	1.67669	2.80237	2.47658	1.35516	1.4879	2.26456	1.33875	1.73934	YES		-0.802924	2.29763	1.78174	-1.24846	3.08215	2.56287	0.338333
Q9ULG6	SDSVKSTF	1.00481	0.857708	0.587248	0.235589	0.426877	0.275482	0.230159	0.0859961	0.11165	0.12993	0.132701	YES		-1.38506	2.32189	1.8026	-2.51762	3.07071	2.55352	0.31606
B4DIP2	LPDNDLTTL	1.11298	0.806324	0.627517	0.180451	0.328063	0.393939	0.0742889	0.0997362	0.201454	0.11998	0.194365	YES		-1.49677	2.35125	1.82682	-2.76189	3.06941	2.55352	0.303344
Q9P215	HDYEVAQM	1.36058	0.853755	0.818792	0.275689	0.458498	0.37741	0.184524	0.179108	0.271845	0.210798	0.28436	YES		-1.44817	2.48624	1.93974	-2.25489	3.06609	2.55224	0.237967
A0A1W2PQ90	RDSLIQSL	1.96875	1.23913	1.3104	0.616541	0.944664	0.614325	0.517857	0.270019	0.51699	0.303944	0.329384	YES		-1.05441	2.25723	1.74804	-1.79187	3.06477	2.55224	0.343822
Q15459	HDFVVVETV	2.15865	1.85375	1.4849	1.00501	1.64427	1.29752	0.638889	0.435754	0.90534	0.75174	0.869668	YES		-0.478041	1.2743	0.949448	-1.47324	3.05645	2.5456	0.957961
Q5J8M3	IEPPERMEF	1.14904	1.3834	0.879195	0.802005	1.0751	0.76584	0.452381	0.175047	0.330097	0.167053	0.132701	YES		-0.368316	0.833618	0.585397	-1.83308	3.05122	2.54288	1.26252
Q15417	YPDEYHGEY	3.47356	2.71146	2.2198	1.28321	1.82609	1.82369	0.84127	0.763501	1.52184	0.902552	1.39573	YES		-0.768755	2.00691	1.54198	-1.42661	3.04252	2.53664	0.474416
Q14166	KYIESPVLF	3.02885	3.27668	2.01342	0.839599	1.17391	0.584022	0.722222	0.849162	1.44417	0.459397	0.547393	YES		-1.67926	3.24145	2.52781	-1.46398	3.03041	2.52783	0.0797512
Q86UE8	LDHPRIVKL	1.36538	1.52964	1.13423	0.952381	1.44664	0.539945	0.166667	0.201117	0.31068	0.12993	0.236967	YES		-0.455205	0.860498	0.606768	-2.57017	3.01627	2.51532	1.21228
P13010	KEDIIQGF	4.5649	3.68775	3.7047	1.71679	1.93676	1.32782	2.66071	1.69274	2.55097	0.194896	0.274882	YES		-1.26328	3.94263	3.038	-0.792305	3.00897	2.51094	0.541499
Q9P2J3	SDSTHLVTL	6.52885	4.20949	4.76342	3.12782	4.11462	2.22039	2.05159	1.47672	2.13835	0.401392	0.376777	YES		-0.712088	1.83587	1.4	-1.45186	3.00863	2.51094	0.54688
F5GXY2	KDQLIYNL	1.21635	1.1502	0.872483	1.35338	1.65217	0.760331	2.84524	2.07821	3.27184	0.195301	0.0947867	YES		0.21743	0.217035	0.13878	1.33924	3.00277	2.50669	1.70739
F8VSI7	AYVHMVTHF	0.798077	0.695652	0.637584	0.52381	0.667984	0.498623	0.200397	0.199658	0.257282	0.259861	0.222749	YES		-0.334364	0.766801	0.538428	-1.69704	2.99519	2.50199	1.26252
P63313	KPDMGEIASF	1.10577	0.894598	0.897092	1.03425	1.28327	0.820937	2.47354	1.74674	2.96926	0.204176	0.138662	YES		0.115267	0.105144	0.0669336	1.31111	2.99485	2.50199	1.79981
Q96PE3	QDSLINQM	3.38942	2.55534	2.19295	1.26065	2.12253	1.59504	0.974206	0.649907	1.33495	1.02552	1.34123	YES		-0.708992	1.79286	1.36809	-1.45948	2.96825	2.47699	0.54688
Q8TEL6	KYINTDAKF	0.923077	1.083	0.845638	0.315789	0.442688	0.330579	0.361111	0.3054	0.529126	0.185615	0.146919	YES		-1.38875	3.13139	2.44265	-1.25405	2.96016	2.47049	0.063928
E7EQG2	RDFTVSAL	1.93269	1.56126	1.33221	1.78195	2.2332	1.90909	0.740079	0.547486	0.822816	0.167053	0.329384	YES		0.295753	1.07551	0.78315	-1.19338	2.91347	2.4265	2.56534
H3BMM6	SPQEKEALY	4.11779	3.57115	2.82215	6.37343	9.12253	6.99174	0.316644	0.199255	0.453883	0.204176	0.334123	YES		1.09722	3.55272	2.74416	-3.43811	2.91299	2.4265	3.41856
O60488	YPEGFEIHSM	0.891827	0.681818	0.536913	0.218234	0.237154	0.0657045	0.174953	0.0946075	0.115878	0.124196	0.136407	YES		-2.01801	2.69437	2.11096	-2.45305	2.91034	2.42542	0.075585
Q9NYB0	TPDLPEEEY	6.11779	4.17194	4.01007	1.57644	2.88538	2.32507	1.51389	1.47114	2.53398	1.45012	2.13981	YES		-1.07517	2.48536	1.93974	-1.37351	2.88741	2.40563	0.153778
Q15370	KESSTVFEL	6.77404	5.18972	4.27517	7.33835	11.1779	7.74105	0.702381	0.364991	0.601942	0.296984	0.383886	YES		0.69326	1.97278	1.51825	-3.28213	2.87942	2.3992	2.85403
F5GYW0	AEMERTSVL	0.612981	0.86166	0.600671	0.656642	0.754941	0.820937	0.172619	0.204842	0.126214	0.201856	0.343602	YES		0.105344	0.191342	0.122243	-2.04277	2.87371	2.39504	2.01404
A0A1B0GVW0	ILKSPGSVVFR	1.45192	1.34783	1.31208	0.521303	0.853755	0.380165	0.698413	0.33892	0.752427	0.167053	0.123223	YES		-1.22813	2.91153	2.27126	-1.20001	2.87198	2.39486	0.00784355
G3V2S9	LPFDKETGF	2.10938	2.05237	1.50587	1.59023	2.71344	1.74931	0.524802	0.288641	0.538835	0.180029	0.222749	YES		0.0949017	0.167606	0.108066	-2.06735	2.86818	2.3926	2.001
A0A0C4DH82	QPDPESVVL	6.35577	4.78261	4.42617	2.61654	4.48221	2.86501	2.15873	1.93669	2.66505	2.03248	2.08531	YES		-0.643501	1.79916	1.37165	-1.20307	2.86418	2.39014	0.470597
P01593	QPEDIATYY	3.03846	2.21146	1.83725	0.711779	1.28854	0.815427	0.674603	0.621974	1.20388	0.522042	0.722749	YES		-1.33169	2.66981	2.09502	-1.50302	2.85629	2.38448	0.0652687
Q96T76	VDTLVTKF	1.11058	0.996047	0.857383	0.508772	0.924901	0.534435	0.357143	0.24581	0.368932	0.229698	0.244076	YES		-0.590739	1.35566	1.01688	-1.60869	2.85547	2.38448	0.724831
P40222	LYTEKFEEF	0.971154	0.747036	0.718121	0.546366	0.703557	0.236915	0.142857	0.111732	0.179612	0.148492	0.295923	YES		-0.712451	1.26948	0.946792	-2.48826	2.85023	2.38077	0.775409
P18583	KDMERLTSL	0.610577	1.00791	0.771812	0.250627	0.268775	0.319559	0.218254	0.242086	0.257282	0.296984	5.46111e-05	YES		-1.51051	2.64446	2.07466	-1.73589	2.84091	2.37296	0.0697384
P48595	IYGEKTYAF	2.20673	2.18182	1.56879	1.77193	2.43083	1.54821	0.775794	0.513966	0.910194	0.308585	0.381517	YES		-0.0508634	0.0959009	0.0599351	-1.43719	2.82823	2.36179	1.6892
H0Y6J8	RESELIYVF	1.33413	1.33992	0.625839	0.321195	0.425644	0.360882	0.129327	0.208566	0.282207	0.296984	0.295081	YES		-1.57483	2.30358	1.786	-2.41185	2.80723	2.3423	0.193507
Q9BQI3	RYLNEFEEL	1.33413	0.855731	0.862416	0.388471	0.628458	0.352617	0.367063	0.253259	0.279126	0.190255	0.274882	YES		-1.15619	2.18427	1.68819	-1.76278	2.79222	2.33025	0.237967
G3V535	KYNQATPTF	1.07212	0.86166	0.697987	1.26316	1.31225	0.964187	0.234127	0.145251	0.296117	0.213457	0.21327	YES		0.427557	1.20413	0.890023	-1.96201	2.79219	2.33025	2.56534
Q9NUJ1	ADTLVTKF	1.64904	1.21344	1.08054	0.611529	1.01186	0.661157	0.464286	0.350093	0.621359	0.385151	0.511848	YES		-0.787393	1.81048	1.37986	-1.45751	2.77581	2.31536	0.403327
O95744	ADLTRVETF	0.764423	0.644269	0.553691	0.290727	0.545455	0.418733	0.18254	0.0856611	0.179612	0.12993	0.194313	YES		-0.645018	1.20097	0.887923	-2.13164	2.76934	2.31135	0.760006
Q14565	TADPGATMTF	2.49519	1.8419	1.57383	1.17043	1.62055	1.23416	0.825397	0.60149	1.03641	0.450116	0.684834	YES		-0.554343	1.45084	1.1002	-1.26279	2.76883	2.31135	0.604512
Q7Z7H5	SNSTRMALF	0.567308	0.794466	0.552013	0.155388	0.195376	0.137741	0.228175	0.090008	0.159762	0.150812	0.0398288	YES		-1.96999	2.73141	2.14404	-2.00152	2.75067	2.29634	0.00368031
A0A2R8Y6J3	YDSESKEF	1.61058	1.13043	1.13423	0.468672	0.905138	0.774105	0.438492	0.495345	0.599515	0.443155	0.654028	YES		-0.851349	2.01809	1.55014	-1.3376	2.74941	2.29634	0.291135
K7EKC0	MPEDVKNFY	0.548077	0.794466	0.778523	0.320802	0.403162	0.264463	0.18254	0.182495	0.286408	0.139211	0.0393079	YES		-1.10158	2.11188	1.62697	-1.70308	2.74549	2.29387	0.245268
H0YEB7	EAAPHDIGY	11.8966	8.91304	7.59396	4.77945	7.20553	6.18733	4.22421	2.7784	5.45874	3.09745	4.30095	YES		-0.644334	1.71877	1.30616	-1.18862	2.734	2.28384	0.423467
Q15393	GTKQQEIVVSR	1.13942	0.916996	0.738255	0.461153	0.474308	0.380165	0.412698	0.283054	0.427184	0.338747	0.246445	YES		-1.08693	2.41465	1.88152	-1.3154	2.72306	2.27435	0.112585
D6RAN8	YALEEGIVRY	1	0.893281	0.614094	0.79198	0.916996	0.484848	0.218254	0.148976	0.114448	0.0809502	0.037425	YES		-0.192729	0.298776	0.194462	-2.38004	2.72145	2.27419	1.41103
Q7RTP6	AFDIAEKEL	0.576923	0.612648	0.486577	0.135338	0.205534	0.165289	0.111111	0.134078	0.203883	0.153132	0.0995261	YES		-1.72748	2.59123	2.02713	-1.90013	2.71337	2.26799	0.0356473
Q9BRP1	LPNDGDEKY	1.53606	1.2253	1.08557	0.807018	0.837945	0.818182	0.56746	0.372439	0.813107	0.343387	0.542654	YES		-0.643205	1.75942	1.3401	-1.13387	2.71162	2.26799	0.394774
Q15067	IRSDAVALV	0.432692	0.34585	0.333893	0.461153	0.683794	0.603306	1.16468	0.729981	1.25728	0.0636182	0.0236359	YES		0.652193	0.706199	0.493021	1.50252	2.71094	2.26799	1.05785
I3L329	VYVQHPITF	1.27404	1.38735	0.88255	0.506266	0.806324	0.754821	0.559524	0.182495	0.485437	0.292343	0.303318	YES		-0.777529	1.68093	1.27865	-1.52968	2.70087	2.25935	0.423467
B7ZAX5	SEAARVLQF	1.69952	1.34387	1.10738	1.5589	2.44664	1.46832	0.186508	0.175047	0.220874	0.109417	0.0983357	YES		0.399177	0.870487	0.613976	-2.83323	2.69329	2.25318	2.33102
O75376	RESPPIRAF	0.966346	0.798419	0.64094	1.02256	1.2253	0.936639	0.27381	0.163873	0.286408	0.232019	0.2891	YES		0.404604	1.14317	0.841625	-1.73222	2.68653	2.24784	2.48887
P17275	QPFYHDDSY	2.54808	2.08696	2.14597	4.11028	6.05534	4.25069	0.22619	0.139665	0.262136	0.00627598	0.204667	YES		1.08813	3.24934	2.53034	-3.43268	2.66594	2.22866	3.21828
Q9BSJ2	HADPTELAL	3.41587	2.92095	2.28356	2.48622	4.30435	2.86777	0.805556	0.625698	1.00971	0.570766	0.729858	YES		0.164024	0.317763	0.209184	-1.8203	2.6427	2.20683	1.96823
P48556	VYIKHPVSL	1.91346	1.75296	1.37584	1.2005	1.7747	1.12672	0.757937	0.486034	0.910194	0.396752	0.485782	YES		-0.29777	0.719282	0.502724	-1.22694	2.63669	2.20222	0.99807
P10155	TEKDSYVVAF	2.64904	2.02767	2.02013	2.97243	4.07905	2.93664	0.912698	0.543762	0.941748	0.209142	0.00969013	YES		0.576733	2.00256	1.54063	-1.48152	2.63441	2.20134	2.78515
H3BP13	YPTEDYKVY	2.94231	2.62451	2.22819	2.40602	3.26482	2.47383	1.13095	1.09125	1.71845	0.668213	1.1564	YES		0.0633063	0.153477	0.0992221	-0.984117	2.62458	2.19291	1.80011
P01909	EDIVADHVASYGVN	4.84615	3.26087	3.44631	2.07519	2.39921	2.28375	1.94643	2.15829	2.44417	1.57541	1.4763	YES		-0.77361	2.51116	1.96008	-0.818987	2.61871	2.18843	0.0308177
E7EUC7	LPVAKDVSY	1.58413	1.53755	1.11745	0.809524	1.38735	1.00275	0.535714	0.411546	0.764563	0.454756	0.481043	YES		-0.405864	0.952417	0.679802	-1.30824	2.61202	2.18313	0.805462
E9PFI7	RYSDSTFTF	1.09375	0.962451	0.687919	0.418546	0.628458	0.641873	0.355159	0.288641	0.402913	0.278422	0.2891	YES		-0.700278	1.5579	1.18717	-1.39048	2.59562	2.16948	0.423467
A2ACR1	QAVADMAAY	5.38702	3.79842	3.17282	1.20301	1.88538	1.27824	2.10119	1.26629	2.13107	0.433875	0.630332	YES		-1.50089	2.96757	2.31895	-1.16835	2.56765	2.14425	0.155382
Q9Y244	QDKMNFSTL	0.355769	0.395257	0.362416	2.39599	2.72727	1.9449	1.89683	0.98324	2.09709	0.0395724	5.46111e-05	YES		2.66631	3.76439	2.9015	2.16029	2.56459	2.14255	0.689176
B9ZVT2	YPQPPSQSY	0.697115	0.533597	0.724832	0.531328	0.727273	0.600551	0.154762	0.160149	0.291262	0.140811	0.199052	YES		-0.0729256	0.113428	0.0713007	-1.68977	2.54466	2.12398	1.44541
Q86VQ1	GSLPGPGAAR	0.608173	0.58498	0.442953	0.220551	0.363636	0.206612	0.168651	0.146643	0.0614888	0.0198	0.196682	YES		-1.04888	1.64678	1.25381	-2.11846	2.52368	2.10436	0.340554
P04035	VFSTVVIHF	1.40385	1.62055	0.97651	1.50376	2.22134	1.25069	0.202381	0.297952	0.242718	0.273782	0.123223	YES		0.314598	0.609988	0.41575	-2.42879	2.51864	2.10067	2.0672
O00487	SVEAVDPVF	1.50962	1.22134	1.02013	0.516291	0.679842	0.76584	0.757937	0.554935	0.601942	0.100046	0.309688	YES		-0.935006	2.44672	1.90471	-0.970108	2.51101	2.09439	0.0136065
F5GZ28	TEPPPKAAL	2.22115	1.87747	1.38255	1.02256	1.88933	1.58127	0.630952	0.469274	0.912621	0.0835267	0.194313	YES		-0.286757	0.570434	0.382735	-1.44525	2.50805	2.09276	1.00674
I6LPK7	TDSPREVFF	0.956731	0.891304	0.699664	0.606516	1.12648	0.713499	0.224206	0.167598	0.269417	0.137556	0.0473639	YES		-0.0584776	0.0815112	0.0516417	-1.94599	2.50389	2.08995	1.44749
P56545	HPELNGATY	1.79808	1.4664	1.03356	0.581454	0.916996	0.749311	0.531746	0.316574	0.791262	0.352668	0.848341	YES		-0.935189	1.90606	1.4631	-1.39035	2.50207	2.08946	0.217496
P01033	RSEEFLIAGKLQDG	1.91106	1.83597	1.57383	0.761905	0.87747	1.08815	0.823413	0.869646	1.38107	0.830626	0.914692	YES		-0.964062	2.86587	2.24968	-0.79148	2.4963	2.08502	0.139548
D6R9Z1	KDVLSVAF	6.73798	5.71542	4.78356	2.91729	4.55336	3.89532	3.0754	2.12849	3.98058	1.78422	2.61611	YES		-0.600784	1.78009	1.35941	-0.908236	2.48878	2.07899	0.266086
Q9P215	SESIVQGF	4.35577	3.19763	2.76007	1.71429	2.79842	1.77686	1.52183	0.975791	1.96602	1.48028	1.66114	YES		-0.713497	1.66566	1.26746	-1.20824	2.48763	2.07899	0.313286
Q15459	KEPPPEFEF	2.81731	2.40316	1.70805	1.68922	2.52174	1.13499	0.662698	0.722533	0.878641	0.853828	0.71564	YES		-0.374102	0.700685	0.488348	-1.61376	2.48083	2.07351	0.882228
P11047	YPSETTVKY	1.14904	1.13834	0.724832	0.401003	0.735178	0.573003	0.436508	0.286778	0.441748	0.287703	0.483412	YES		-0.817516	1.69786	1.28923	-1.37045	2.4669	2.0609	0.292739
Q13451	IPIGIDKAL	1.50481	1.25296	1.07383	0.451128	0.790514	0.661157	0.801587	0.331471	0.616505	0.162413	0.146919	YES		-1.00982	2.27291	1.76205	-1.13095	2.45669	2.052	0.0573066
J3QLK0	VFDEAIRAV	0.509615	0.608696	0.385906	0.0840629	0.131923	0.0680939	0.0952381	0.139681	0.100303	0.199536	0.184834	YES		-2.40465	2.54407	1.98746	-2.16582	2.43799	2.0346	0.0304824
P01909	DIVADHVASYGVN	1.77404	1.44664	1.57383	1.04511	0.818182	0.900826	0.825397	1.17132	1.1165	0.635731	0.606635	YES		-0.794561	2.90715	2.26912	-0.622972	2.42304	2.02096	0.186338
O94967	NATGPDLEF	2.53606	1.71542	1.50503	0.759398	1.3834	1.01928	0.646825	0.55121	1.05825	0.489559	0.772512	YES		-0.864319	1.75132	1.33335	-1.35124	2.41272	2.01245	0.243804
K7ER96	NKYPQAVFL	1.75962	1.12648	0.946309	0.696742	1.24111	0.62259	0.31746	0.122905	0.436893	5.46111e-05	5.46111e-05	YES		-0.58186	0.911767	0.645676	-2.12718	2.41193	2.01245	0.682033
A0A087WU07	HDFQAPYL	0.346154	0.18481	0.176174	0.45614	0.743083	0.53719	0.982143	0.607076	1.34223	0.0960996	0.0497621	YES		1.29605	0.992007	0.711602	2.05155	2.4006	2.00241	0.620392
Q13509	RYLTVATVF	2.05529	2.5	1.42785	1.78947	3.0751	1.79063	0.405331	0.467412	0.548544	0.489559	0.430573	YES		0.15358	0.239839	0.154117	-2.07371	2.38161	1.9847	1.72498
H3BNC9	RDNYVPEV	1.98317	1.40119	1.33893	2.7218	3.71542	2.91736	0.545635	0.383613	0.538835	0.317865	0.376777	YES		0.985881	3.30932	2.55958	-1.68586	2.37776	1.98213	3.19077
Q9Y5L0-1	HPQYEVVEISF	1.36058	1.03953	0.604027	0.145363	0.371542	0.220386	0.43254	0.110379	0.145631	0.21102	0.140129	YES		-2.02664	2.32252	1.8026	-2.12531	2.37346	1.97912	0.0098498
A8MYJ1	ATTPIFANR	0.533654	0.44664	0.345638	0.148118	5.46111e-05	0.267474	0.0861979	5.46111e-05	5.46111e-05	5.46111e-05	5.46111e-05	YES		-1.67358	1.56847	1.19653	-3.94138	2.36494	1.97196	0.29814
H0YLF3	HPSDIEVDL	0.725962	0.616601	0.45302	0.606516	1.13834	0.876033	1.71032	1.0987	2.24272	0.143852	0.189573	YES		0.545604	0.458171	0.301721	1.49233	2.36376	1.97196	0.992855
O14836	SADQVALVY	1.98558	1.67984	1.52013	1.32832	2.42688	1.55923	0.674603	0.61825	0.728155	0.352668	0.720379	YES		0.0354163	0.0569309	0.0361002	-1.35942	2.35658	1.96605	1.50411
H0YGZ5	IFDQSGTYL	1.24038	1.14229	0.432886	0.105263	0.229249	0.253444	0.174603	0.126629	0.184466	0.389791	0.28436	YES		-2.25964	2.21827	1.71568	-2.53529	2.32361	1.93434	0.0286719
Q8IXJ9	SDLQRTQLL	0.649038	0.462451	0.432886	0.245614	0.458498	0.336088	0.111111	0.035182	0.150485	0.213831	0.130253	YES		-0.570162	0.801768	0.561682	-2.37956	2.31676	1.92875	0.683511
Q9Y6A9	IYGYVAEQF	1.40625	1.06719	0.746644	0.358396	0.541502	0.493113	0.378968	0.353818	0.558252	0.264501	0.206161	YES		-1.20889	2.16145	1.67019	-1.31857	2.28731	1.90056	0.0346593
Q9NUQ6	VDKAVQAF	1.85817	1.50593	1.34396	3.79699	4.90119	3.42975	0.267857	0.227188	0.322816	0.320186	0.343602	YES		1.36513	4.0633	3.09651	-2.52521	2.28534	1.89984	3.41856
Q9UNL4	MPVDPNEPTY	2.76923	2.38241	1.85487	1.401	1.80237	1.41598	1.28175	1.06704	1.69782	1.13109	1.45024	YES		-0.601005	1.80915	1.37986	-0.791985	2.27999	1.89574	0.160625
A6NLN1	LPIDVTEGEVI	1.98077	1.39526	0.758389	0.711779	0.893281	0.809917	0.337302	0.350093	0.446602	0.561485	0.450237	YES		-0.775674	1.19692	0.887245	-1.86627	2.25473	1.87173	0.411744
P01033	SEEFLIAGKLQDG	0.850962	0.851779	0.733221	0.405847	0.500944	0.528199	0.352328	0.382792	0.555825	0.385813	0.290781	YES		-0.76345	1.95249	1.50088	-0.916063	2.2529	1.87119	0.0978756
Q04864	TDNPRLLSM	1.10096	0.778656	0.788591	0.581454	1.30435	0.831956	0.138889	0.178771	0.237864	0.278422	0.383886	YES		0.0265454	0.0305441	0.0169386	-2.26395	2.25171	1.87119	1.41103
F8WE16	VFPDKGYSF	1.19231	1.25296	1.0906	1.6792	2.7747	1.89532	0.297619	0.126629	0.242718	0.180974	0.175355	YES		0.844511	2.20322	1.70227	-2.40638	2.24857	1.86929	2.71041
E9PQ35	HPTVVISAY	1.21635	0.782609	1.2047	0.370927	0.679842	0.396694	0.400794	0.324022	0.650485	0.143852	0.118483	YES		-1.14619	2.14426	1.6546	-1.21997	2.23671	1.85865	0.0240044
Q6UWX4	LPDKDYCF	1.18269	0.948617	0.691275	0.646617	1.09881	1.19559	0.305556	0.268156	0.276699	0.180974	0.127962	YES		0.0593015	0.0814946	0.0516417	-1.73078	2.23204	1.85521	1.44749
A0A0A0MTH3	HTLEPLIPR	0.894231	0.804348	0.555369	0.298246	0.498024	0.294766	0.297619	0.242086	0.36165	0.290023	0.196682	YES		-1.04676	1.88783	1.4463	-1.32229	2.22023	1.84463	0.111868
P08670	SSVPGVRLL	0.858173	0.841897	0.602349	0.629073	0.972332	1.23416	0.170028	0.210339	0.145626	0.0803461	0.0561006	YES		0.300485	0.522204	0.348425	-2.13004	2.21329	1.83891	1.81173
Q460N5-1	TPDEIDHVF	5.66346	4.24308	3.7198	2.6416	4.75494	4.02755	1.9246	1.50652	2.86165	2.26914	2.83886	YES		-0.254319	0.517313	0.345069	-1.11463	2.19457	1.82141	0.805462
A0A1W2PPT5	KEMLPHVGV	2.26442	2.01976	1.45973	2.74185	3.6996	2.63361	0.702381	0.581006	0.995146	0.835267	1.02844	YES		0.659873	2.10278	1.621	-1.33393	2.19236	1.82042	2.64456
C9JJQ0	SDSQVRAF	2.66827	1.86166	1.46644	0.882206	1.33597	1.09091	0.75	0.417132	1.25243	0.839907	1.04265	YES		-0.857658	1.59264	1.20714	-1.30935	2.18414	1.8134	0.207302
P06340	GTYVSSVPR	1.32692	1.17984	1.06879	0.586466	0.782609	0.550964	0.795635	0.469274	0.820388	0.140067	0.206161	YES		-0.897032	2.43093	1.8907	-0.777915	2.18191	1.81325	0.0797512
Q14814	LPFSSMPTAY	1.6875	1.00593	0.610738	0.283208	0.470356	0.451791	0.222222	0.206704	0.247573	0.174014	0.21564	YES		-1.45483	1.70533	1.29537	-2.28813	2.18063	1.81325	0.160625
P55160	AEQWRSAQL	1.51923	1.4249	0.947987	0.285714	0.527148	0.30854	0.821429	0.497207	0.68932	0.150812	0.278976	YES		-1.79525	3.16575	2.47037	-0.954828	2.18037	1.81325	0.462601
Q15773	AEGPPRLAI	0.668269	0.501976	0.634228	0.345865	0.735178	0.484848	0.119048	0.104283	0.23122	0.0432738	0.177915	YES		-0.204594	0.267566	0.17572	-1.98906	2.17123	1.8053	1.00674
P13796	IPMNPNTNDLF	1.15545	0.83004	0.541387	0.362011	0.466403	0.50794	0.280423	0.194956	0.358398	0.196135	0.283907	YES		-0.919052	1.45291	1.10111	-1.59962	2.15572	1.79099	0.251901
J3QL71	TPDPSRSVF	1.65144	1.21542	1.15268	1.01253	1.58893	1.11846	0.69246	0.428305	0.752427	0.243619	0.471564	YES		-0.111759	0.200769	0.128639	-1.10153	2.15096	1.78743	1.05261
Q13907	NPDPNEIKSY	3.0649	2.29842	2.26007	0.609023	0.624506	0.545455	1.96429	1.11173	1.65291	0.0976977	0.146919	YES		-2.09938	4.05796	3.09592	-0.688919	2.14951	1.78716	1.32394
O60443	MPDSAAAL	1.96154	1.22134	0.946309	0.541353	0.814229	0.732782	0.52381	0.521415	0.553398	0.542923	0.819905	YES		-0.983485	1.68531	1.27865	-1.36903	2.1351	1.77394	0.151857
Q13342	MAYPDLNEIY	2.52404	1.61265	1.15101	0.511278	1.47826	0.754821	0.579365	0.294227	0.509709	0.259861	0.260664	YES		-0.946169	1.31013	0.979729	-1.93452	2.13203	1.77205	0.298795
Q96B13	IYPEVVHMF	1.07212	0.73913	0.5	0.245614	0.466403	0.369146	0.119048	0.18622	0.334951	0.389791	0.421801	YES		-1.09609	1.50797	1.14325	-1.85203	2.12376	1.76495	0.214121
Q7LG56	SEYQRFAVM	1.16346	0.824111	0.77349	0.541353	0.960474	0.619835	0.43254	0.223464	0.429612	0.155078	0.175355	YES		-0.380028	0.668546	0.462877	-1.34671	2.11492	1.7573	0.6317
H0YA79	AVQEFGLAR	0.240385	0.16996	0.121106	0.130326	0.426877	0.14876	0.607143	0.513966	0.587379	0.116488	0.0863299	YES		0.409657	0.210002	0.133594	1.68471	2.10251	1.74605	1.00674
K7ERB6	TPEEKEQVY	2.03125	1.50395	1.25168	0.568922	1.03557	0.735537	0.77381	0.608939	1.04369	0.617169	0.862559	YES		-1.03256	2.17689	1.68403	-0.980246	2.09564	1.74036	0.0175461
P62328	LPSKETIEQ	1.50962	1.24308	1.08389	1.57143	1.87747	1.04408	2.60317	1.74115	2.95146	0.450116	0.255924	YES		0.227846	0.279499	0.182975	0.927238	2.09358	1.73946	0.937234
Q9HAW4	NASPEKTTY	0.524038	0.577075	0.308725	0.166483	0.281497	5.46111e-05	0.0544242	0.0942179	5.46111e-05	0.155292	0.213065	YES		-1.65385	1.57566	1.20251	-3.24509	2.09014	1.73718	0.169937
F8WBW6	SPEEIDAQL	0.552885	0.466403	0.308725	0.320802	0.498024	0.487603	1.04762	0.700186	0.910194	0.116278	5.46111e-05	YES		-0.0236401	0.0194215	0.0101651	1.00107	2.08586	1.73406	1.26545
P01909	EDIVADHVASYG	2.14904	1.66996	1.62416	1.25313	1.10277	1.25895	0.948413	1.14711	1.45388	1.03016	0.838863	YES		-0.590508	2.00084	1.54039	-0.616865	2.07797	1.72733	0.0161968
Q9NVR0	NSDDIDKQY	0.429062	0.328063	0.218121	0.734336	0.940711	0.911846	0.958333	0.543762	1.12136	0.0791648	0.0709825	YES		1.40738	2.00515	1.54172	1.42763	2.05419	1.7047	0.00902284
O00159	KYMDVQFDF	0.889423	1.21344	0.530201	0.325815	0.29249	0.225895	0.265873	0.178771	0.427184	0.334107	0.199052	YES		-1.64109	2.08128	1.6057	-1.59463	2.04687	1.69853	0.00511114
Q6PCB8	RALPGLLEAR	0.713942	0.608696	0.441275	0.654135	1.13043	0.798898	1.32341	0.925512	1.7233	0.108358	0.144378	YES		0.55053	0.619395	0.422732	1.17117	2.04195	1.69477	0.620392
A8MUD9	SVNELIYKR	0.480769	0.541502	0.5	0.155388	0.197628	0.176309	0.265873	0.134078	0.218447	0.242215	0.0900474	YES		-1.524	2.24083	1.73496	-1.29962	2.02865	1.6826	0.0674954
P27816	LPAEEDSVL	0.783654	0.671937	0.624161	0.576441	1.45455	0.853994	1.25794	1.41527	1.57767	0.241299	0.322275	YES		0.472151	0.611247	0.416202	1.03135	2.0203	1.67617	0.619598
F8VZQ2	SDSIHTVAM	1.54808	0.794466	0.697987	0.401003	0.648221	0.440771	0.210317	0.115456	0.436893	0.436195	0.274882	YES		-1.02902	1.29987	0.970639	-1.9952	2.01993	1.67617	0.254669
Q5TFE4	LPESAPLIY	1.16987	0.965744	0.646532	0.51462	0.888011	0.62259	1.41534	1.54562	2.23139	0.423821	0.49921	YES		-0.458121	0.495517	0.328601	0.900191	2.01701	1.67438	1.68077
Q13151	NVEEADAAM	1.27885	0.719368	0.748322	0.345865	0.561265	0.677686	0.234127	0.286778	0.466019	0.111369	0.175355	YES		-0.793298	1.24047	0.921024	-1.4766	2.00212	1.66062	0.271335
Q9Y617	NPDASYVYY	2.80769	2.10277	1.82215	1.5589	2.23715	1.5978	1.00794	1.18436	1.58252	0.816705	1.09005	YES		-0.31985	0.766155	0.538428	-0.834758	1.97822	1.63785	0.503963
X6R390	AYLEAIHNF	1.83654	1.50988	1.19463	0.601504	0.837945	0.77135	1.02381	0.61825	1.02913	0.37123	0.478673	YES		-1.03846	2.47241	1.9286	-0.765546	1.96468	1.62544	0.180443
O95758-1	YYTPITPHL	1.2476	1.33597	0.979866	0.79198	1.28063	0.677686	0.454365	0.614525	0.713592	0.438515	0.521327	YES		-0.373679	0.767038	0.538428	-0.999379	1.96155	1.62344	0.488984
B4DGE2	VPEEGGATHVY	2.36538	1.91304	1.55872	1.38346	2.21739	1.86501	1.00198	0.823091	1.33981	0.196884	0.203791	YES		-0.0948154	0.178801	0.114508	-0.883114	1.94039	1.6034	0.92724
P48556	LPAKDIQTNVY	3.89904	3.74901	2.87416	3.13534	5.01976	3.3416	2.20635	1.07449	1.95388	0.0780246	0.117551	YES		0.127782	0.247439	0.16046	-1.00725	1.9337	1.59783	1.41103
P09874	HPDVEVDGF	2.8101	1.8498	1.61074	0.263158	0.470356	2.52342	0.220238	0.206704	0.257282	0.429234	0.507109	YES		-0.945099	0.920867	0.653051	-3.19607	1.91707	1.58231	0.38207
P08670	RSYVTTSTR	0.759615	0.616601	0.446309	0.320802	0.624506	0.347107	0.22619	0.145251	0.252427	0.0974478	0.118483	YES		-0.495869	0.693732	0.484742	-1.54662	1.8607	1.52816	0.474416
Q9BSV6	SPQPDGKVVY	1.625	1.50198	1.0302	2.19048	3.24111	2.52342	0.559524	0.484171	0.616505	0.12529	0.251185	YES		0.936257	2.82694	2.21918	-1.32425	1.8376	1.50617	2.78646
A0A087WYI0	MPANGETVTL	1.44231	0.964427	0.681208	0.350877	0.56917	0.30854	0.515873	0.357542	0.475728	0.25522	0.222749	YES		-1.32965	1.94833	1.49818	-1.1946	1.80928	1.47895	0.0356473
E9PKH8	MQSGPKPLF	0.526442	0.77668	0.469799	0.561404	0.992095	0.928375	1.95437	0.77095	2.23786	0.232019	0.265403	YES		0.485301	0.287436	0.186571	1.48514	1.80755	1.47832	0.72184
P12931	FYITSRTQF	0.502404	0.44664	0.352349	0.0877948	0.225296	0.179063	0.174603	0.106145	0.165049	0.0972256	0.223874	YES		-1.40287	1.67659	1.27581	-1.5456	1.78562	1.45748	0.0281486
Q96T76	MPEKEPSVL	0.769231	0.988142	0.865772	0.659148	0.70751	0.796143	0.613095	0.284916	0.599515	0.290023	0.296209	YES		-0.278397	0.599336	0.406706	-0.808716	1.78316	1.45678	0.488594
P61160	FPEHIFPAL	0.942308	0.964427	0.394295	0.288221	0.667984	0.479339	0.202381	0.22905	0.286408	0.194896	0.12901	YES		-0.680683	0.86268	0.608025	-1.68055	1.78272	1.45678	0.338333
P09874	TPDPSANISL	1.73317	1.40514	1.13087	0.766917	1.32016	0.859504	0.71627	0.623836	1.02913	0.542923	0.848341	YES		-0.534919	1.16183	0.858212	-0.849541	1.77973	1.45519	0.209245
Q96SB8	HPDFPTVL	0.966346	0.899209	0.647651	0.308271	0.363636	0.37741	0.537698	0.441341	0.531553	0.178654	0.177725	YES		-1.26008	2.64485	2.07466	-0.734415	1.77896	1.45519	0.342406
Q8IZ73	HPILNDPIY	3.65865	2.9249	2.43792	2.01504	3.28854	2.4876	1.78571	1.1676	2.2233	1.5406	1.95261	YES		-0.211522	0.43351	0.282279	-0.801355	1.75416	1.43148	0.581678
E9PCN2	SPENSDPQF	5.42308	3.8913	3.74329	2.36591	3.87352	2.60882	2.92857	1.78771	3.12621	1.76798	2.29147	YES		-0.561434	1.355	1.01688	-0.735513	1.73865	1.41705	0.124456
O95758-1	YADPVNAHY	1.92548	1.57905	1.16611	1.0802	1.6087	1.6584	0.761905	0.620112	1.13592	0.654292	0.829384	YES		-0.103501	0.173294	0.111132	-0.891377	1.72589	1.40537	0.775409
Q10570	VADPYVVIM	3.33173	2.51186	1.56544	0.631579	1.90909	1.65289	0.755952	0.735568	1.54854	0.960557	0.443128	YES		-0.821107	1.19645	0.887245	-1.28518	1.71742	1.39798	0.167109
Q9BWJ5	SYMGHFDLL	3.04327	2.24111	1.71141	1.93985	3.33597	1.57025	0.81746	0.837989	1.15534	0.403712	0.293839	YES		-0.0312108	0.0362258	0.0204888	-1.31551	1.7013	1.384	0.920968
P08670	YASSPGGVY	1.00962	0.794466	0.708054	1.15288	1.2332	1.05785	1.23413	1.10987	1.82524	0.159456	0.0592664	YES		0.455144	0.846605	0.596556	0.73087	1.69782	1.38158	0.306023
Q8NFI3	VEPVPKEGF	1.24038	2.55336	0.781879	1.81955	0.86166	0.727273	0.361111	0.138151	0.121359	0.248457	0.127962	YES		-0.424839	0.376967	0.252543	-2.88218	1.69027	1.3751	0.584269
Q99661	QPDYDLETF	1.32212	0.802372	0.674497	0.398496	0.683794	0.46281	0.349206	0.359404	0.546117	0.320186	0.317536	YES		-0.857202	1.31735	0.98481	-1.15753	1.68144	1.36733	0.116393
O43707	RDYETATL	1.37981	1.12253	1.09396	5.20802	6.41107	5.00275	0.293651	0.249534	0.257282	0.171694	0.175355	YES		2.2085	6.01082	3.98552	-2.1676	1.66597	1.35293	4.0413
P06493	HPNIVSLQDVL	0.461538	0.521739	0.238255	0.105888	0.229249	0.14613	0.150794	0.119181	0.0286469	5.46111e-05	5.46111e-05	YES		-1.34378	1.27037	0.946792	-2.0323	1.6473	1.33532	0.121777
P23378	KYTGVLTEL	2.34135	2.25099	1.90772	2.40602	4.03162	2.81818	1.07143	0.891993	1.34951	0.424594	0.388626	YES		0.509909	1.38475	1.04098	-0.972341	1.64133	1.3304	2.00193
A0A0U5Q247	GVTRYIYNR	0.625	0.521739	0.392617	0.195489	0.268775	0.15427	0.170635	0.141527	0.332383	0.0715658	0.123223	YES		-1.3154	1.68073	1.27865	-1.25597	1.6265	1.31721	0.00964386
E7EVS6	AVFPSIVGR	0.495192	0.496047	0.33557	0.466165	0.641936	0.349793	0.160714	0.0563902	0.17233	0.0781426	0.170787	YES		0.135924	0.150567	0.0968959	-1.76851	1.62604	1.31721	1.09853
P33993	SYIDRLAPR	1.32212	1.45455	1.21141	0.451128	0.537549	0.528926	0.992063	0.562384	1.13107	0.348028	0.492891	YES		-1.3939	3.13043	2.44265	-0.570492	1.62446	1.31668	0.775409
Q9Y3I1	HPLCEGSSATL	3.16827	3.20553	2.24497	2.02005	2.20553	1.26722	1.93254	1.53818	2.26699	1.12297	1.28436	YES		-0.64994	1.7806	1.35941	-0.587008	1.62297	1.3165	0.0411774
P60900	IADISQVY	2.24038	3.59486	2.68289	0.909774	1.88142	1.30028	2.33135	0.616387	1.41505	0.271462	0.471564	YES		-1.05792	1.74343	1.3268	-0.965288	1.6222	1.3165	0.0308177
Q92611	KDSTVQVF	8.03125	6.71739	5.47148	4.64411	6.58893	5.50413	4.45238	2.63873	5.62621	2.54524	3.28673	YES		-0.272735	0.630922	0.432546	-0.668996	1.61749	1.31284	0.38207
B4E127	KYQPRIAVF	3.52404	4.56522	3.1443	1.48371	2.20553	1.55923	2.97222	2.00745	2.84951	0.459397	0.445498	YES		-1.09784	2.90201	2.26621	-0.52088	1.61008	1.30647	0.604512
H3BNA2	QPAKADQCY	1.20673	1.13241	1.00168	0.611529	0.853755	0.741047	0.644841	0.564246	0.985437	0.466357	0.552133	YES		-0.598553	1.57724	1.20251	-0.606294	1.59623	1.29365	0.00339685
Q92608	GDMRRLIGF	0.4375	0.339921	0.338926	0.165414	0.136206	0.137741	0.178571	0.0757093	0.135922	0.208817	0.156398	YES		-1.34531	1.45834	1.10422	-1.51649	1.5827	1.28219	0.0308177
A0A0A0MRB5	SEQLRVFVL	1.14904	1.13834	0.572148	0.261189	0.505929	0.446281	0.628968	0.0984262	0.5	0.136626	0.0503034	YES		-1.23672	1.58819	1.20394	-1.22018	1.57257	1.27309	0.00339685
Q15306	QQNSGHFLR	0.59375	0.438735	0.498322	0.373279	0.513834	0.269227	0.270781	0.180754	0.240291	0.12761	5.46111e-05	YES		-0.404728	0.579784	0.391149	-1.14581	1.56586	1.2674	0.382339
Q9Y5X0	FPEQQKEEF	1.47837	1.03953	0.917785	0.629073	0.798419	0.658402	0.688492	0.534451	0.873786	0.459397	0.732227	YES		-0.719928	1.57744	1.20251	-0.712454	1.56278	1.26534	0.00339685
A0A3B3IU30	ASKEPFYVR	0.432692	0.48419	0.332215	0.298246	0.309957	0.22314	0.130953	0.141352	0.225728	0.0877239	0.190637	YES		-0.58737	0.760093	0.533236	-1.32657	1.55763	1.26121	0.28702
A0A087WV97	MAAMPQTVY	2.25	1.36364	1.21141	1.57393	2.49012	1.72452	0.742063	0.413408	0.980583	0.556845	1.03791	YES		0.262665	0.435593	0.283552	-1.17559	1.54781	1.25343	1.30911
A0A140T953	GPEYWDRETQISK	0.735577	0.747036	0.513423	0.300752	0.316206	0.247934	0.206349	0.268156	0.538835	0.366589	0.293839	YES		-1.20655	1.80876	1.37986	-0.978018	1.54046	1.24709	0.0797512
Q96K76	LPEQSPVSY	0.451923	0.365613	0.313758	0.0846501	0.27668	0.173554	0.0872713	0.102895	0.164021	0.0650842	0.108358	YES		-1.08068	1.12074	0.823303	-1.67539	1.53914	1.24678	0.136165
F6Q6H0	IPDSPITAF	2.09375	1.71146	1.05201	1.03759	1.90119	1.52617	0.662698	0.629423	1.10922	0.4942	0.469194	YES		-0.121488	0.16475	0.1058	-1.01629	1.52824	1.23689	0.640871
Q5UE93	SFSTVTNTF	1.31731	1.1581	1.11745	2.97744	3.76285	2.63361	0.611111	0.316574	0.592233	0.0244725	0.161137	YES		1.38352	4.09893	3.11262	-1.24114	1.52242	1.23231	3.21828
B9A062	AVIDVGINR	0.637019	0.416996	0.38255	3.26566	5.51383	3.36364	1.92063	1.54562	2.31311	0.0413157	0.202774	YES		3.07945	3.72411	2.86647	2.00829	1.52165	1.23231	1.41103
Q16585	TDYETHEF	0.4375	0.359684	0.516779	0.185464	0.474308	0.203857	0.186508	0.100559	0.145631	0.186705	0.0846196	YES		-0.605441	0.66293	0.459233	-1.60249	1.51465	1.22731	0.31101
F5H658	RESLPIYKL	0.572115	0.494071	0.469799	1.09273	1.73913	1.49862	5.46111e-05	0.109947	0.191704	0.0982498	0.0740259	YES		1.49536	3.24452	2.52821	-2.34795	1.51023	1.22389	2.85403
H7C3Q8	ATNILTATR	0.514423	0.395257	0.365772	0.200501	0.213439	0.15427	0.190476	0.159784	0.218447	0.237418	0.0337705	YES		-1.16651	1.50074	1.13792	-1.16525	1.4995	1.21416	0.000613354
Q3MII6	HADPDFYQY	0.615385	0.379447	0.33557	0.230576	0.325631	0.278237	0.166667	0.195531	0.163319	0.155452	0.194313	YES		-0.672975	0.810042	0.569059	-1.34006	1.46627	1.18291	0.222737
P19474	VPLEEAAQEY	0.596154	0.525692	0.315436	0.140351	0.47007	5.46111e-05	0.174603	5.46111e-05	0.158058	5.46111e-05	0.128455	YES		-1.23534	0.982891	0.705423	-2.11098	1.46343	1.18105	0.156541
H0YJ91	NYVDVDPTF	0.504808	0.312253	0.258389	5.46111e-05	0.158103	0.15427	0.0992063	0.108007	0.0700202	0.0770377	0.0836274	YES		-1.78335	1.37964	1.03701	-1.95576	1.44405	1.16266	0.011433
H3BS09	SFINSNLKF	0.475962	0.375494	0.120805	0.1116	0.197628	0.115702	0.0265168	5.46111e-05	0.0970874	0.12993	0.0842133	YES		-1.19412	0.810129	0.569059	-2.97498	1.44169	1.16129	0.215838
Q8WV37	LPDLNINSM	0.564904	0.353755	0.288591	0.215539	0.312253	0.165289	0.125	0.110088	0.172191	0.0676267	0.0271293	YES		-0.800628	0.829893	0.583576	-1.56763	1.42722	1.14815	0.204442
P17096	KQPPVSPGTAL	1.45913	1.55929	1.42785	2.9599	1.75494	1.19835	2.0496	3.46741	2.50728	0.802784	0.537915	YES		0.411339	0.472198	0.311232	0.851778	1.42659	1.14815	0.375467
A0A1B0GXB1	TSDPNAVVM	0.793269	0.608696	0.449664	0.170426	0.426877	0.280992	0.388889	0.253259	0.291262	0.102897	0.265403	YES		-1.07602	1.51263	1.14551	-0.988213	1.41233	1.13486	0.0240044
H0YAV9	FPVIYDVKY	1.47356	1.33004	1.20638	1.18296	1.71542	1.20937	0.972222	0.778399	1.03641	0.573086	0.883886	YES		0.0347519	0.0705969	0.0445898	-0.524865	1.39527	1.11877	0.842216
B5MDF5	DPNLEFVAM	1.91346	1.18972	0.718121	0.453634	1.04743	0.749311	0.462302	0.394786	0.783981	0.605568	0.241706	YES		-0.763899	0.931291	0.661562	-1.21943	1.39029	1.11477	0.151857
Q9UBV2	SPDAQVPVF	1.95673	1.3913	1.2047	0.786967	1.43874	1.0303	0.865079	0.785847	1.16019	0.705336	0.791469	YES		-0.48363	0.96911	0.69359	-0.695587	1.3889	1.11435	0.13692
G5EA09	NEEEIRANVAVVSG	1.16827	0.754941	0.677852	0.471178	0.205534	0.286501	0.420635	0.372439	0.65534	0.394432	0.407583	YES		-1.43317	2.04968	1.5787	-0.844627	1.37493	1.10328	0.237967
O60563	LPDTRSEAY	1.48558	1.07115	0.755034	0.724311	1.08696	0.859504	0.696429	0.456238	0.737864	0.436195	0.587678	YES		-0.31034	0.510689	0.339974	-0.808805	1.37275	1.10207	0.32296
P12004	MDSSHVSL	3.51442	2.00791	1.51342	0.385965	1.24111	0.76584	1.17063	0.826816	1.52913	0.756381	0.876777	YES		-1.55594	1.88077	1.44067	-0.996436	1.36254	1.09281	0.167109
F8WAR1	RDLPAQLL	1.53846	1.2108	0.916107	0.504595	0.761528	0.492195	0.772487	0.631906	0.990291	0.227378	0.279621	YES		-1.05976	2.11955	1.63223	-0.614125	1.33725	1.06943	0.283112
P18583	FPESSAIEAL	2.18269	1.48024	1.23154	1.2381	1.99605	1.23416	0.878968	0.854749	1.12621	0.698376	0.933649	YES		-0.131427	0.197014	0.126526	-0.775173	1.33368	1.06681	0.517472
B3KTM8	LADHPDAPM	0.456731	0.44664	0.389262	0.185464	0.411067	0.176309	0.210317	0.189944	0.184466	0.143852	0.241706	YES		-0.742072	0.911588	0.645676	-1.14448	1.3318	1.06588	0.137557
H0Y9Y4	YEPPVQESV	0.403846	0.333992	0.352349	1.18797	3.26087	1.62534	0.936508	2.9013	1.54612	0.116518	0.234597	YES		2.47811	1.58067	1.20251	2.30408	1.32593	1.06097	0.0745593
Q15386	REEYITAF	0.735577	0.624506	0.64094	1.71429	2.09486	1.55372	0.349206	0.227188	0.417476	0.310905	0.208531	YES		1.42227	4.19773	3.18572	-1.00961	1.27744	1.01343	3.21828
Q6P9B9	GTLQPPFTAR	0.377404	0.452569	0.285235	0.230576	0.383399	0.192837	0.174603	0.130354	0.140777	0.118329	0.23523	YES		-0.467006	0.481118	0.317218	-1.32306	1.26357	1.00144	0.2945
P16402	IPAPAEKTPV	0.4375	0.620553	0.473154	0.892231	1.81818	0.677686	1.13492	0.960894	1.25728	0.24594	0.227488	YES		1.14581	1.28946	0.962934	1.13082	1.2602	0.999014	0.00462295
O43760	YPGASVDNY	0.237981	0.205534	0.124161	0.0771997	0.304348	0.108599	0.668651	0.199255	0.747573	5.46111e-05	0.0695428	YES		-0.211854	0.0589062	0.0367111	1.50882	1.24859	0.989279	0.724831
Q5JWF2	VDKVNFHMF	0.730769	0.664032	0.456376	1.05263	1.68379	0.914601	0.154762	0.126629	0.252427	0.0448271	0.147335	YES		0.97986	1.79506	1.36892	-1.79402	1.24646	0.989015	2.00961
H0YJZ6	YPDAHEGRLSY	0.442308	0.418972	0.426174	0.235589	0.418972	0.336088	0.0952381	0.134078	0.349515	0.171694	0.165877	YES		-0.378075	0.418106	0.275467	-1.15331	1.23592	0.979413	0.311492
P35658	LPMGVVVDY	2.19712	1.45455	1.12081	0.919799	1.9249	1.2259	0.831349	0.895717	0.992718	0.786543	0.895735	YES		-0.229495	0.313532	0.20659	-0.811243	1.18699	0.931408	0.34562
Q53G59	FPEVVQHEEF	0.759615	0.683794	0.530201	0.270677	0.418972	0.446281	0.456349	0.3054	0.5	0.301624	0.388626	YES		-0.796964	1.43998	1.09165	-0.645412	1.18431	0.930109	0.0745593
P62805	TAMDVVYAL	3.89904	3.24111	1.4245	3.87093	8.74901	7.68733	0.352183	0.277467	0.43568	0.286543	0.17166	YES		1.24553	1.99081	1.53185	-3.00709	1.18384	0.930109	2.07538
F6VDE0	FPQEGMHQM	0.977885	0.822925	0.638926	0.543358	1.0498	0.86281	0.475397	0.280819	0.626214	0.340603	0.430332	YES		0.00956848	0.0110884	0.00746709	-0.819519	1.17771	0.92536	0.620392
Q14204	TRADLIFTV	0.480769	0.44664	0.318792	0.230576	0.195819	0.192837	0.25	0.18622	0.228155	0.148492	0.170616	YES		-1.00898	1.28888	0.962934	-0.907467	1.17725	0.92536	0.0281486
Q9Y6H1	NAEPARPDITY	0.581731	0.434783	0.315436	0.190476	0.27668	0.402204	0.230159	0.0968343	0.276699	0.12065	0.113744	YES		-0.615514	0.665555	0.460713	-1.14165	1.17193	0.920962	0.167109
Q6PGP7	QPDQAQSAY	1.51442	1.11462	0.956376	0.721805	1.10672	0.964187	0.779762	0.512104	1.05097	0.38051	0.779621	YES		-0.360477	0.662427	0.459233	-0.613887	1.16043	0.912515	0.166793
A0A1W2PNW1	SDRLIIGF	0.992788	0.796443	0.434564	2.17293	3.20553	2.55372	0.162698	0.130354	0.303398	0.0296466	0.139626	YES		1.83469	4.10534	3.11401	-1.89855	1.15982	0.912515	3.17538
P23497	YPDLIHIY	1.18269	1.19104	0.776286	0.743525	1.28327	0.752984	0.662698	0.547486	0.779935	0.470224	0.540284	YES		-0.180391	0.280589	0.183331	-0.662506	1.153	0.907505	0.351754
E9PLD3	AVIDQGLITR	0.329327	0.241107	0.197987	0.418546	0.509881	0.352617	0.0417673	0.0518023	0.0930638	0.0909628	0.112605	YES		0.737354	0.975417	0.698925	-2.04169	1.1404	0.895814	1.42564
P31350	GEYQRMGVM	0.496795	0.383399	0.319911	0.907268	1.50461	1.12397	0.0927427	0.0331919	0.119788	0.123746	0.081964	YES		1.5589	3.00961	2.34623	-2.28806	1.13804	0.894354	2.63503
K7ENL9	EYIRSLNQF	0.3125	0.3083	0.291946	0.250627	0.411067	0.14876	0.111111	0.0856611	0.101942	0.111369	0.118483	YES		-0.171484	0.130803	0.0846447	-1.61145	1.13705	0.894268	0.462601
Q60FE5	SDGLRLIAL	0.807692	0.662055	0.459732	0.225564	0.29143	0.142755	0.855159	0.765363	1.21117	0.172947	0.0955677	YES		-1.54822	1.66608	1.26746	0.55345	1.10929	0.870101	1.83389
P09669	DVMKDFEEM	0.403846	0.371542	0.402685	0.280702	0.545455	0.319559	0.138889	0.18622	0.228155	0.102088	0.0894301	YES		-0.0401791	0.0364841	0.0204888	-1.09039	1.10526	0.866963	0.539024
Q14444	KYQEVTNNL	2.71154	2.18577	2.11409	3.29323	4.93281	3.28926	1.64683	1.2067	1.59709	1.29466	1.49763	YES		0.715776	2.09748	1.61881	-0.655698	1.08967	0.852262	2.08169
B7Z6Z4	DYVEGLRVF	0.221154	0.189723	0.208054	0.411028	0.513834	0.231405	0.34127	0.435754	0.461165	5.46111e-05	0.110884	YES		0.901624	0.900194	0.637125	1.00038	1.0737	0.837181	0.047298
P52701	HYPPVQVLF	1.07933	1.01779	0.59396	0.736842	1.24506	0.878788	0.515873	0.499069	0.640777	0.186656	0.106503	YES		0.0881812	0.121461	0.0767004	-0.700724	1.06952	0.834283	0.682033
P12236	SVQGIIIYR	0.790865	0.768775	0.64094	0.634085	0.778656	0.688705	1.19048	0.711359	1.13835	0.13948	0.125735	YES		-0.0665008	0.084804	0.0536631	0.466276	1.06903	0.834283	0.634133
F8W7C6	IPDGCGVKY	1.10577	1.04743	0.61745	0.451128	0.529644	0.490358	0.646825	0.324022	0.805825	0.422274	0.379147	YES		-0.913299	1.46347	1.10818	-0.641046	1.05844	0.826342	0.130099
A0A1W2PRL9	SADEPMTTF	1.71154	1.97431	1.43289	0.989975	1.083	0.986226	1.22024	0.61825	1.72816	0.640371	0.35545	YES		-0.74263	1.48664	1.12783	-0.52122	1.05652	0.825934	0.13948
A0A0A0MTC1	TPSQPLPTY	1.91346	1.73123	1.33557	1.03258	1.52569	1.53168	1.2619	0.733706	1.57282	0.890951	0.947867	YES		-0.284136	0.556483	0.372854	-0.480932	0.991893	0.765035	0.151857
Q69YN2	FAALEKTYY	0.420673	0.476285	0.33557	0.165414	0.233202	0.272727	0.198413	0.150838	0.337379	0.046805	0.208531	YES		-0.8765	1.02203	0.737676	-0.844017	0.987609	0.761953	0.00511114
J3KTA4	TAAAPMIGY	1.9976	1.9249	1.4656	1.24311	1.58893	1.51928	1.27877	0.870577	1.83252	0.926914	1.08175	YES		-0.308322	0.67318	0.465854	-0.43633	0.986273	0.761953	0.100405
Q99814	KETEVFYEL	0.629808	0.517787	0.580537	2.94737	3.56522	3.68044	0.952381	0.759777	1.08738	0.10267	0.236273	YES		2.5603	6.31764	4.05183	0.695975	0.986213	0.761953	3.53316
Q9NY97	YPIDDVYTGM	0.605769	0.395257	0.231544	0.491228	0.687747	0.363636	0.238095	0.0174173	0.213592	5.46111e-05	5.46111e-05	YES		0.323705	0.317446	0.209184	-1.39369	0.972546	0.750223	0.805462
A0A140T8Z1	SPEDFVYQF	1.8101	0.996047	0.340604	0.240602	0.826087	0.785124	0.323413	0.333333	0.609223	0.320186	0.0534233	YES		-0.764923	0.608631	0.415197	-1.31362	0.9719	0.750223	0.124456
P10914	VPDSTSDLYNF	1.03125	0.610672	0.592282	0.606516	1.03953	0.545455	0.448413	0.366853	0.507282	0.303944	0.305687	YES		-0.0278444	0.0284771	0.0154028	-0.756442	0.930189	0.713631	0.441603
Q9H9Y4	VELPHINLL	1.45673	1.49012	0.291946	0.401003	1.21739	0.815427	0.265873	0.357542	0.76699	0.171694	0.12511	YES		-0.412234	0.330207	0.21796	-1.21995	0.92842	0.712709	0.227756
A0A0G2JQD0	NPDGGFATY	0.524038	0.529644	0.355705	0.180451	0.466403	0.46832	0.277778	0.212291	0.315534	0.157773	0.170616	YES		-0.3378	0.37308	0.25071	-0.806929	0.914657	0.699793	0.204442
C9JYQ9	SDKETYEL	1.21154	0.972332	0.718121	3.37845	5.10277	3.11846	0.222222	0.148987	0.162621	5.46111e-05	0.0960122	YES		1.99897	3.64681	2.80376	-2.44259	0.908053	0.694033	2.85403
P54577	EYLKVDAQF	1.16346	0.84585	0.734899	0.360902	0.909091	0.374656	0.710317	0.189944	0.728155	0.417633	0.459716	YES		-0.738612	0.889852	0.629606	-0.752921	0.9063	0.693928	0.00339685
Q9Y2D5	RELIRSQAV	0.365385	0.29249	0.191275	0.145363	0.442688	0.203857	0.134921	0.122905	5.46111e-05	0.134571	0.174504	YES		-0.100687	0.0593041	0.0367111	-1.71932	0.906265	0.693928	0.400657
F8VZ41	VPNPDPVTM	1.34135	0.901186	0.802013	0.576441	0.640316	0.358127	0.857143	0.581006	0.771845	0.269142	0.279621	YES		-0.950981	1.73695	1.32167	-0.462185	0.878931	0.669941	0.308574
Q04323	LPDGTSLTQTF	0.878205	0.667984	0.494407	0.469507	0.83004	0.541781	0.44709	0.420857	0.516181	0.38051	0.356258	YES		-0.148244	0.189212	0.120754	-0.560014	0.808414	0.606862	0.255452
A0A0A0MS08	KQTIIPDYRNMIG	0.793269	0.55336	0.506711	0.39599	0.3083	0.391185	0.412698	0.495345	0.451456	0.385151	0.383886	YES		-0.758571	1.33495	1.0013	-0.447052	0.786868	0.587768	0.181623
O75940	IADKPMTQY	0.576923	1.35573	0.751678	0.473684	1.05138	0.898072	0.43254	0.301676	0.813107	0.232019	0.367299	YES		-0.147686	0.13426	0.0871077	-0.794789	0.784822	0.586536	0.283112
Q86WQ0	FPIPAAEVDRL	0.59375	0.262846	0.244966	0.303258	0.422925	0.38843	0.279762	0.107372	0.148058	0.158389	0.21564	YES		0.0169915	0.0119814	0.00784027	-1.04142	0.782152	0.584678	0.402767
Q460N5-1	SEKTVEAF	0.293269	0.27668	0.332215	0.796992	0.695652	0.61708	0.0793651	0.211732	0.174757	0.00771722	5.46111e-05	YES		1.22559	2.53039	1.97563	-0.95351	0.777632	0.58097	2.16732
Q9BZQ8	ADQKRFSAL	2.10096	2.12451	1.89765	0.954887	1.11462	0.743802	1.87103	1.16201	2.06796	0.232019	0.229858	YES		-1.122	2.86808	2.24968	-0.263485	0.752254	0.559228	1.16598
A0A087WTW0	YPENGVVQM	1.92909	1.71838	1.36074	0.929825	1.52964	1.10606	1.23214	1.03445	1.69539	0.912993	1.09005	YES		-0.490177	1.12207	0.823609	-0.338071	0.751859	0.559228	0.122672
Q15397	EAIREAVVY	1.19471	1.00791	0.790268	0.513784	0.715415	0.713499	0.621032	0.523277	1.08738	0.37123	0.57346	YES		-0.623475	1.08599	0.791606	-0.423402	0.726673	0.537967	0.119291
Q3L8U1	FPDPVDSGTQM	1.11218	0.807642	0.702461	0.723475	0.859025	0.681359	0.654762	0.53383	0.83657	0.569219	0.56872	YES		-0.212038	0.377351	0.252543	-0.372786	0.712433	0.528544	0.124456
P51665	LPDVSLQEF	0.776442	0.472332	0.300336	0.289436	0.653321	0.652893	0.228175	0.281962	0.373249	0.221599	0.217628	YES		0.0427039	0.0343739	0.0191707	-0.810325	0.707452	0.525918	0.385921
Q13409	YPELLVASY	2.53365	1.78063	1.04195	1.24561	2.16206	1.89256	1.07143	1.10242	1.56068	1.08585	0.56872	YES		-0.0151633	0.0165664	0.0101192	-0.520292	0.702383	0.521631	0.333909
A6NL66	RYLVISEKL	0.822115	0.920949	0.610738	0.596491	1.03557	0.92562	0.690476	0.357542	0.640777	0.180974	0.137441	YES		0.119845	0.167975	0.108066	-0.478999	0.700649	0.520677	0.510013
P41161	LPYAEGFAY	0.884615	0.687747	0.510067	0.290727	0.411067	0.181818	0.742063	0.342644	0.359223	0.25058	0.120768	YES		-1.23678	1.50953	1.14361	-0.528266	0.695804	0.516813	0.295038
G5E9G4	HPLDYELTY	3.84135	3.66798	2.7047	1.5188	2.35573	1.48209	3.71032	1.55307	2.65534	0.75174	0.938389	YES		-0.931157	1.72968	1.31574	-0.367211	0.694616	0.516813	0.400657
P78543	WVDPYEVSY	2.40865	1.62846	1.26846	1.71429	2.80632	1.84022	1.0873	0.905028	1.69903	0.765661	0.706161	YES		0.261708	0.406317	0.268658	-0.523355	0.690349	0.514258	0.682033
Q9UEE5	SAVDFIRTL	0.447115	0.245059	0.171141	0.330827	0.545455	0.319559	0.16521	0.091869	0.1332	0.0274249	0.0166174	YES		0.470065	0.440264	0.286024	-1.14538	0.683848	0.510069	0.700877
P62273	QQLYWSHPR	1.64663	1.90316	1.13591	0.922306	1.03162	0.699725	1.41865	0.877095	1.44175	0.422274	0.341232	YES		-0.820287	1.7131	1.30182	-0.326194	0.676439	0.50363	0.400721
D6RBW1	MPGCDYSLF	2.14904	1.38933	0.649329	0.756892	1.50593	0.865014	0.551587	0.832402	1.23786	0.895592	0.329384	YES		-0.420992	0.415375	0.274877	-0.675569	0.675875	0.50363	0.0875346
P02786	SVIIVDKNGRLVY	0.836538	0.916996	0.744966	0.581454	0.505929	0.606061	0.607143	0.569832	0.864078	0.552204	0.43128	YES		-0.561103	1.34401	1.00813	-0.291749	0.667144	0.497255	0.237967
P22415	FPDPNVKYVF	2.95192	2.33597	1.69463	2.50627	3.09881	2.15978	1.9127	1.72439	1.99029	1.23434	1.52607	YES		0.153212	0.336819	0.2206	-0.311284	0.665374	0.497255	0.61588
Q9Y3I0	AGNYAWVNR	0.418269	0.482213	0.291946	0.00591666	0.158103	0.212843	0.301587	0.163873	0.300971	5.46111e-05	5.46111e-05	YES		-1.66179	1.46423	1.10818	-0.637674	0.657162	0.491002	0.295038
Q92673	SPLAFEHVM	0.716346	0.363636	0.506711	0.486216	0.608696	0.584022	0.321429	0.201117	0.538835	0.320186	0.308057	YES		0.081521	0.084621	0.0536631	-0.580081	0.6491	0.4852	0.399829
P02786	NPGGYVAYSKAATV	0.471154	0.193676	0.258389	0.0902256	0.26087	0.176309	0.134921	0.1527	0.208738	0.148492	0.0995261	YES		-0.807765	0.585035	0.394806	-0.89529	0.643194	0.480045	0.011433
R4GMU8	HDGITVAV	1.02885	0.721344	0.758389	3.13283	3.99209	2.73003	1.2877	0.849162	1.63107	0.157773	0.0768647	YES		1.97398	4.17228	3.17073	0.586901	0.631645	0.472149	2.35935
P62861	RFVNVVPTF	1.36058	1.44664	1.02013	1.33835	2.65613	1.36915	0.795635	0.757914	0.98301	0.343387	0.279621	YES		0.48686	0.785128	0.551266	-0.593474	0.630821	0.472149	0.932031
A0A0A0MTH5	YPDSKDLTM	1.47115	1.35968	1.09564	1.2807	1.81028	1.2314	1.56548	1.22346	2.1068	0.709977	0.646919	YES		0.138592	0.212043	0.134405	0.318291	0.629947	0.472017	0.166793
J3KN16	FPANIQVVY	4.69712	4.25692	2.5906	4.05013	5.87352	5.04132	3.04365	2.66294	3.53398	2.54756	2.47393	YES		0.374366	0.990108	0.710684	-0.321168	0.603382	0.450609	1.05261
O43299	VYQHLFTRI	0.319712	0.34585	0.27349	0.328321	0.644269	0.528926	0.186508	0.117318	0.235437	0.0785693	0.114186	YES		0.677143	0.90471	0.640695	-0.800214	0.589369	0.438058	0.992855
P49327	FPQLDSTSF	1.875	1.12055	0.939597	1.12531	1.9249	1.16253	0.833333	0.826816	1.19175	0.812065	0.841232	YES		0.0983431	0.116793	0.0735477	-0.464497	0.584475	0.433894	0.392985
P30154	MAWLVDHVY	2.96875	2.83399	1.55872	1.44361	2.3004	1.41047	1.58135	1.98883	2.30097	1.49652	1.60664	YES		-0.514168	0.945314	0.673663	-0.326351	0.577623	0.427769	0.124456
A2VDJ0	KESESFVF	1.59615	1.37945	1.04698	0.461153	0.592885	0.396694	1.71825	1.02048	2.32039	0.259861	0.180095	YES		-1.47134	1.65754	1.26191	0.330767	0.542804	0.396573	1.46001
O60443	IPAATTIAY	3.04567	2.40217	2.00252	1.71554	2.98024	2.42287	2.06647	1.40037	2.57039	1.16589	1.58531	YES		-0.065709	0.0973053	0.0607794	-0.303424	0.529907	0.385117	0.195102
Q5TEJ7	MPLEDMNEF	1.86599	1.4333	1.01384	1.099	1.71146	1.20799	1.18651	0.89013	1.38653	0.827726	0.697867	YES		-0.102096	0.148493	0.0954038	-0.316642	0.52399	0.380635	0.158624
A0A0A0MS08	RVVSVLTVL	0.5625	0.418972	0.369128	0.551378	0.798419	0.77135	0.527778	0.178771	0.213592	0.273782	0.176124	YES		0.651244	1.04585	0.758509	-0.553674	0.504568	0.365492	1.01037
E9PKE3	TVFDAKRLIGR	0.951923	1.41107	1.03188	3.36842	4.94071	4.39669	0.936508	0.530726	0.781553	0.169201	0.182464	YES		1.90406	4.60022	3.39867	-0.594209	0.495007	0.356639	3.19291
Q9NZB2	LPDEDLASF	2.35577	1.417	1.30201	1.31078	2.083	1.73829	1.25595	1.13966	1.68689	0.960557	1.11611	YES		0.0161968	0.0206446	0.0101651	-0.313888	0.483354	0.347107	0.257301
H7C2L4	AAQDRDQIYR	0.314904	0.304348	0.298658	2.16541	3.02767	2.66391	0.509921	0.439479	0.567961	0.185757	0.120269	YES		3.09755	5.61023	3.79835	0.72514	0.469032	0.335596	3.38658
O14503	YPAHMYQVY	1.28606	2.05534	1.39933	1.7995	2.80237	1.83471	1.9623	1.46369	2.37136	1.01392	0.518957	YES		0.441188	0.833864	0.585397	0.290286	0.461022	0.328985	0.1331
C9JX21	YPDTDVILM	2.65144	1.66008	0.919463	0.954887	2.65613	1.88981	0.78373	1.08194	1.75971	1.13921	0.64455	YES		0.0725644	0.0592429	0.0367111	-0.528952	0.452331	0.321688	0.274297
H3BU70	RVQKEGLSPR	1.73558	1.48814	1.20134	1.70677	2.50593	1.63912	1.90079	1.30912	2.06553	0.63109	0.78436	YES		0.403186	0.857885	0.605281	0.253597	0.4488	0.319498	0.14689
A0A0C4DGG8	VFTGVVTKL	0.572115	0.573123	0.496644	0.817043	1.13834	1.26722	0.571429	0.242086	0.412621	0.120069	0.113241	YES		0.972875	2.19992	1.7006	-0.421232	0.440035	0.315907	1.75103
H3BT31	RDEVVQVF	1.28365	0.944664	0.815436	2.15038	2.94071	2.17631	0.736111	0.581006	1.0267	0.5058	0.658768	YES		1.25559	3.40435	2.63081	-0.376993	0.439645	0.315907	2.56534
P09525	NAMEDAQTL	2.07532	1.93544	1.56264	0.658312	0.890646	0.640955	2.66799	0.260708	1.17314	0.321732	0.333333	YES		-1.34768	1.2174	0.90117	-0.442288	0.431318	0.310312	0.29814
P31350	REIIINAV	0.504808	0.407115	0.395973	3.64411	5.28063	3.84022	0.102712	0.0377983	0.106405	0.0846941	5.46111e-05	YES		3.28687	5.14138	3.59576	-2.40516	0.428427	0.308779	3.41856
P06702	DTNADKQLSF	3.33654	0.43083	0.127517	0.466165	3.05138	2.92011	0.492063	0.61825	0.118999	0.361949	0.625592	YES		0.724955	0.402685	0.267143	-1.66373	0.426764	0.307795	0.510552
Q02363	AFSPVRSVR	1.33413	1.16206	0.828859	0.518797	0.652174	0.721763	1.61905	0.880819	1.40291	0.329466	0.281991	YES		-0.812904	1.28919	0.962934	0.231126	0.416683	0.300067	1.11423
P53007	IYDEVVKL	0.423077	0.300395	0.265101	0.250627	0.29249	0.126722	0.400794	0.3054	0.597087	5.46111e-05	0.0127527	YES		-0.561534	0.422909	0.277398	0.398729	0.416335	0.300067	0.516486
G5E9G4	FPTSHSVLY	3.80288	2.49605	2.10738	2.69925	4.3083	2.97521	3.67063	2.38175	4.04369	1.82831	1.83649	YES		0.247965	0.37366	0.25071	0.264249	0.406853	0.293174	0.00530342
F8VVN4	YYEEQHPEL	0.625	0.363636	0.392617	0.390977	0.474308	0.352617	0.412698	0.286778	0.38835	0.142595	0.276033	YES		-0.181579	0.202019	0.129281	-0.34453	0.406757	0.293174	0.0797512
Q6P2Q9	YDNPHEAL	2.0625	1.6917	1.60067	0.651629	0.806324	0.710744	1.65476	1.2514	1.92718	0.241299	0.293839	YES		-1.30402	3.25416	2.53034	-0.14783	0.4058	0.292886	1.74935
O14950	NYIEFTRIL	0.326923	0.284585	0.0872483	0.235589	0.332016	0.126722	0.261905	0.268156	0.480583	0.10856	0.120326	YES		-0.00917522	0.00422147	0.00318989	0.532413	0.393437	0.284418	0.204442
E9PBS1	QEAGIKTAF	0.379808	0.43083	0.328859	3.15288	4.47431	3.54821	0.214286	0.0856611	0.15534	5.46111e-05	0.170941	YES		3.29386	5.54133	3.7916	-1.32355	0.34185	0.242097	3.53316
P20036	MPETTETVL	5.95673	6.51383	5.81711	4.64411	5.42292	4.46281	5.95635	3.63501	7.06553	3.09745	2.24408	YES		-0.331853	0.856573	0.605281	-0.134753	0.304227	0.211546	0.213101
Q9NZY2	GTLQGAALRSR	0.297623	0.343874	0.228188	0.248156	0.132527	0.075092	0.375	0.253259	0.453883	0.18242	0.120392	YES		-0.93217	0.669893	0.463397	0.315327	0.294236	0.202829	0.585237
P04114	FSSKLDNIYSSDK	0.403846	0.747036	0.697987	0.365915	0.371542	0.385675	0.412698	0.249534	0.849515	0.408353	0.398104	YES		-0.719116	0.719997	0.502724	-0.290425	0.279665	0.193315	0.166793
Q9H2D1	ATYPYQVVR	0.364832	0.231225	0.216214	0.358396	0.383399	0.402204	0.240079	0.124126	0.259709	0.105647	0.0315824	YES		0.494052	0.558016	0.372854	-0.380613	0.278926	0.193204	0.510013
Q7Z7L7	IPEELEFQY	0.790865	0.426877	0.380872	0.428571	0.802372	0.592287	0.367063	0.374302	0.56068	0.308585	0.255924	YES		0.189673	0.196834	0.126526	-0.296044	0.272698	0.18823	0.271824
Q9UPT8	FPEHPLEPDSF	0.615385	0.58498	0.365772	0.190476	0.450593	0.336088	0.698413	0.175047	0.436893	0.218097	0.251185	YES		-0.680547	0.615825	0.419972	-0.257255	0.223012	0.150883	0.15744
Q5SRN5	SAQGSDVSLTA	0.331731	0.083004	0.147651	0.135338	0.351828	0.192837	0.146825	0.100559	0.160194	0.0276762	5.46111e-05	YES		0.273982	0.13745	0.0876537	-0.464483	0.187788	0.121573	0.185537
O60449	WPIDDHFTY	1.60337	1.09091	0.951342	1.3183	1.90514	0.898072	1.00794	0.828678	1.40291	0.712297	0.753555	YES		0.177009	0.223556	0.142826	-0.17038	0.185994	0.121148	0.237967
A0A087WYI0	ADNPGPMVVF	2.55769	1.95652	1.12081	0.636591	1.083	0.881543	1.55159	1.2365	2.30097	0.134571	0.132701	YES		-1.11528	1.50026	1.13792	-0.147022	0.185442	0.121148	0.619598
P06702	LDTNADKQLS	0.384615	0.12253	0.11745	0.0303262	0.189723	1.19559	0.203444	0.115456	5.46111e-05	0.12529	0.127962	YES		1.18046	0.4205	0.27571	-0.969568	0.176195	0.114285	0.340554
P62805	VVYALKRQGR	0.682692	0.747036	0.392617	0.85213	0.964427	0.710744	0.964286	0.428305	0.640777	0.134571	0.151659	YES		0.471801	0.710176	0.495234	0.158075	0.165472	0.108289	0.228235
O75293	QDRLTVGV	0.759615	0.588933	0.505034	0.350877	0.316206	0.294766	0.728175	0.392924	0.582524	0.0250169	0.098828	YES		-0.946434	1.411	1.06496	-0.12171	0.161705	0.105109	0.589557
Q9H967	MVISEDTVY	1.04808	1.26087	1.04698	1.10777	1.05929	1.01928	1.44048	0.696462	1.45631	0.658933	0.388626	YES		-0.0748101	0.10383	0.066182	0.0985777	0.150923	0.100612	0.1481
F5H872	QPANPTEEY	0.564904	0.513834	0.357383	0.421053	0.616601	0.38843	0.480159	0.273743	0.543689	0.257541	0.315166	YES		-0.0101186	0.00937642	0.00627431	-0.146341	0.146928	0.0990477	0.0708649
F5H6W4	SVQPSSSLSAR	0.360577	0.332016	0.271812	0.260652	0.189723	0.30854	0.281746	0.33892	0.26699	0.0647787	5.46111e-05	YES		-0.345701	0.330221	0.21796	-0.119638	0.106251	0.0697249	0.0993111
P33993	VYIEHRLMM	0.423077	0.355731	0.241611	0.135338	0.545197	0.165289	0.361111	0.219739	0.334951	0.125728	0.190138	YES		-0.270731	0.170645	0.109328	-0.156054	0.0963891	0.0631138	0.0298939
Q5JP53	EYPDRIMNTF	0.153846	0.178373	0.110953	0.451128	0.632411	0.389807	0.121047	0.114991	0.140684	0.0840079	0.0430361	YES		1.73316	2.07923	1.60519	-0.234369	0.0818669	0.0525656	1.34156
P31350	IVNENLVER	0.454327	0.316206	0.355705	0.182957	0.284585	0.209366	0.482143	0.284916	0.419903	0.146196	0.0561882	YES		-0.734477	0.768913	0.538567	0.0757631	0.0737938	0.0488793	0.462601
P06702	DTNADKQLS	1.48077	0.258893	0.0559594	0.195489	1.05929	11.4683	0.134753	0.180633	0.164901	0.283063	0.251185	YES		2.82489	0.709255	0.495234	-1.90252	0.0608919	0.0408602	0.405568
P10412	APAPAEKTPV	1.28606	1.45257	0.97651	1.10025	2.22925	1.25344	1.30754	0.800745	1.49515	0.230564	0.293839	YES		0.302859	0.411371	0.272187	-0.0440445	0.0412802	0.0270962	0.240422
F8W6Q6	AESLRGLQF	0.668269	0.541502	0.416107	0.874687	1.26087	0.804408	0.527778	0.379888	0.764563	0.128263	0.165931	YES		0.854579	1.58571	1.20271	0.040553	0.0334956	0.0225398	0.838123
P41226	FPSTAEHTL	1.14423	1.02767	0.791946	0.606516	1.06719	0.92011	0.90873	0.324022	1.66019	0.408353	0.488152	YES		-0.192392	0.154303	0.0994643	-0.0349303	0.0263774	0.0180554	0.063928
P05204	NPAENGDAK	0.399038	0.29249	0.281879	0.235589	0.414474	0.170799	0.230159	0.260708	0.480583	0.208817	0.0861499	YES		-0.245904	0.173046	0.111132	-0.0029062	0.00190331	0.00161232	0.0872916
A0A024R571	HAYIISSL	1.00721	0.818182	0.785235	1.41353	1.95257	1.26997	1.10913	0.897579	1.27913	1.0348	0.763033	no		0.828507	2.10475	1.6214	0.331862	0.560995	0.411869	0.70271
A0A024R571	MPSQVVKGGAF	0.225962	0.29249	0.16443	0.280702	0.181818	0.198347	0.293651	0.182495	0.208738	0.162413	0.118483	no		-0.0472745	0.0273945	0.0148508	0.00422507	0.0024249	0.00161232	0.00993611
A0A075B6H3	FPEPEHSSF	1.3149	1.08498	0.808725	0.864662	1.34783	1.03306	1.1131	0.878957	1.58981	0.87007	1.09242	no		0.0165131	0.0190127	0.0101651	0.15876	0.228551	0.155204	0.108459
A0A087WUD2	TDLSRNAQL	1.17548	0.903162	0.798658	0.426065	0.438735	0.446281	0.327381	0.247672	0.366505	0.324826	0.654028	no		-1.13396	2.66867	2.09502	-1.61159	3.24101	2.69176	0.245268
A0A087WUI8	QPDEPLTQF	2.5625	2.20949	1.6443	1.99248	2.83004	2.15702	1.69444	1.34078	2.52184	1.44316	1.55924	no		0.121396	0.204265	0.129696	-0.207413	0.337055	0.23795	0.311492
A0A087WW49	VRQPPGKGLE	0.278846	0.209486	0.171141	0.280702	0.529644	0.363636	0.15873	0.297952	0.34466	0.185615	0.137441	no		0.832025	0.82378	0.580999	0.281104	0.172404	0.111917	0.274297
A0A087WY68	RSIPLVQV	0.254808	0.225296	0.191275	0.245614	0.458498	0.292011	0.15873	0.18622	0.160194	0.218097	0.170616	no		0.569196	0.53573	0.360411	-0.410433	0.237365	0.160931	0.462601
A0A087WYS3	SAMQEMEVY	1.74038	0.944664	0.798658	0.867168	1.70751	1.10193	0.674603	0.476723	1.08738	0.663573	1.28436	no		0.0777516	0.0749207	0.0467202	-0.637959	0.659115	0.4922	0.396871
A0A087WZ37	RDCRPLTYQ	3.47115	1.18182	1.8557	2.6817	2.86957	1.51515	1.28175	1.09497	3.37864	2.01856	5.09953	no		0.118615	0.0886429	0.0554663	-0.177458	0.123304	0.082272	0.124456
A0A087X251	IPITETEAY	0.783654	0.695652	0.52349	0.716792	0.948617	0.710744	1.55556	0.521415	1.22816	0.580046	0.876777	no		0.246612	0.205493	0.130311	0.72269	0.949445	0.730335	0.307621
A0A0A0MRB5	YPLEDHTEF	5.15144	4.09684	3.53691	2.8797	4.90514	3.34986	2.94444	2.85102	4.04854	2.72622	3.81043	no		-0.199411	0.400598	0.266461	-0.377156	0.824309	0.620292	0.153837
A0A0C4DGA2	SEDGITKIMF	0.245192	0.193676	0.130872	0.486216	0.988142	0.672176	0.785714	0.867784	1.40291	0.104677	0.199918	no		1.91363	1.59521	1.2072	2.42346	2.59729	2.16977	0.405568
A0A0C4DH82	FPSGETIVM	1.72115	1.69829	1.14541	1.30827	1.89987	1.47475	1.34127	1.25388	1.91262	0.980665	1.29858	no		0.036829	0.0566718	0.0361002	-0.0181549	0.0265859	0.0180554	0.0411774
A0A0D9SF54	KGDILTLL	2.22596	1.9249	0.899329	1.84461	4.83004	3.74656	1.69841	2.21229	3.02913	3.28074	0.933649	no		1.04511	1.38764	1.04273	0.458562	0.379931	0.272989	0.404185
A0A0G2JMH6	LPFLPSTEDVY	0.543269	0.432806	0.109758	0.200501	1.24506	3.24242	0.757937	0.32216	1.8034	1.05336	0.0794998	no		2.11017	0.88386	0.624551	1.40902	0.37147	0.266501	0.189307
A0A0G2JMH6	VFLPREDHLF	0.216346	0.173913	0.134228	0.160401	0.411067	0.0714807	0.944444	0.960894	1.00485	0.154665	5.46111e-05	no		0.293796	0.134942	0.0871077	2.47213	4.00453	3.23404	2.56534
A0A0U1RRH9	KSTLINSL	1.73558	1.44269	1.46141	2.13283	2.81818	2.52066	2.06746	1.62756	2.10922	1.98608	1.95972	no		0.687408	2.73707	2.1477	0.323085	1.01138	0.782784	0.868778
A0A140T930	YDGKDYIALNEDLR	0.427885	0.217391	0.328859	0.115288	0.229249	0.15427	0.15873	0.175047	0.150485	0.139211	0.227488	no		-0.965639	0.856247	0.605281	-1.00833	0.889164	0.67934	0.00511114
A0A140T936	FPAVTTAQY	0.853365	0.770751	0.605705	0.786967	1.00791	0.77686	0.708333	0.554935	0.917476	0.563805	0.675355	no		0.205812	0.378161	0.252543	-0.0321076	0.0430565	0.0278533	0.222621
A0A1B0GUI1	YPMSGGPAM	0.4375	0.217391	0.369128	0.280702	0.592885	0.413223	0.353175	0.145251	0.242718	0.273782	0.473934	no		0.329557	0.307102	0.201476	-0.466416	0.335656	0.237198	0.382339
A0A1B0GWJ6	KPPPPPPPP	0.646635	0.490119	0.543624	0.769424	1.07115	0.969697	0.670635	0.635009	0.813107	0.721578	0.760664	no		0.741922	1.9408	1.49501	0.334429	0.617497	0.461785	0.5658
A0A2R8YFH5	MPQFSTIEY	1.60337	0.938735	0.714765	1.03509	1.57905	1.02479	0.766865	0.680633	0.992718	0.757541	1.06754	no		0.160031	0.202985	0.129281	-0.416475	0.507078	0.367291	0.406722
A0A2U3TZM0	APDMYVVTY	1.85096	1.23715	1.01342	1.15789	2.18972	1.55372	1.04365	0.994413	1.43204	1.09049	1.46445	no		0.25701	0.390671	0.261586	-0.241187	0.29333	0.202559	0.403327
A2VDJ0	FPLSRDSSY	0.367788	0.237154	0.228188	0.220551	0.620553	0.410468	0.367063	0.214153	0.529126	0.211137	0.281991	no		0.587128	0.471992	0.311232	0.41439	0.285649	0.19804	0.0697384
A5YKK6	FPQYPDKEL	1.65625	1.35771	1.15436	1.25313	1.96443	1.58127	1.34524	1.01117	1.92718	1.0348	1.35782	no		0.203216	0.334732	0.220025	0.0393563	0.0499566	0.0315404	0.13821
A6NKB8	VPDGFTAVM	1.1875	0.788538	0.595638	0.844612	1.42292	0.969697	0.759921	0.636872	1.04369	0.707657	0.78436	no		0.332053	0.48895	0.324299	-0.0755426	0.0750967	0.0488793	0.303462
B1ANE3	QAAEPIATF	0.0913462	0.102767	0.100671	0.199701	0.397728	0.273837	0.857143	0.789572	1.14563	0.042873	0.16983	no		1.56345	0.826388	0.582706	3.24375	3.91613	3.17499	2.01721
B4DFG0	FPFEKGSVQY	0.78125	0.721344	0.610738	0.533835	0.920949	0.575758	0.404762	0.463687	0.640777	0.389791	0.490521	no		-0.0576555	0.074294	0.0466429	-0.485711	0.761527	0.567288	0.313286
B4DR61	AGAKIIEV	0.918269	1.01186	0.718121	1.04762	1.58103	1.3168	1.01984	0.752328	0.873786	0.812065	0.952607	no		0.575152	1.57607	1.20251	-0.00124934	0.00161232	0.00161232	0.881086
B7Z9U0	FPSIYDVKY	1.42428	1.07213	0.939597	1.06767	1.52372	0.943526	0.947421	0.781192	0.923544	0.473318	0.793839	no		0.0409393	0.0640481	0.0396788	-0.373569	0.709654	0.526551	0.406722
B7ZLI8	LPACGDLSF	0.283654	0.189723	0.0939597	0.170426	0.205534	5.46111e-05	0.150794	0.122905	0.213592	0.0928074	0.149013	no		-0.593418	0.336195	0.2206	-0.219422	0.0879498	0.0565991	0.115398
B9A062	SLMSALAAR	0.144231	0.118577	0.110738	0.616541	0.758893	0.446281	0.214286	0.193669	0.305825	0.128016	5.46111e-05	no		2.28594	2.69059	2.10915	0.934192	0.490615	0.352956	1.21619
B9ZVT1	IPDSVSIQY	1.29647	0.790514	0.831096	0.867168	1.53623	1.10376	0.850529	0.774674	1.02751	0.589327	0.879937	no		0.265284	0.436844	0.284071	-0.137554	0.169275	0.110915	0.342406
C9J1E7	GFLDTLKD	0.649038	0.632411	0.545302	0.593985	1.21739	0.707989	0.589286	0.612663	1.03398	0.800464	0.521327	no		0.46378	0.586621	0.395593	0.291594	0.306813	0.212856	0.105632
C9J473	YPDALITNY	1.80769	1.47036	1.08389	1.30576	1.80632	1.21212	1.05952	1.03166	1.31796	0.728538	1.04028	no		-0.0125336	0.0193456	0.0101651	-0.355561	0.715872	0.530407	0.338333
C9J5C3	MAADDVEEY	0.918269	0.621871	0.730425	0.770259	1.14888	0.874197	0.756614	0.656735	1.0356	0.764114	0.720379	no		0.298937	0.541401	0.363762	0.10911	0.150222	0.100612	0.163709
C9JCK5	NYVNGKTFL	0.427885	0.588933	0.494966	0.761905	1.01581	0.790634	0.678571	0.666667	0.946602	0.589327	0.582938	no		0.764589	1.66392	1.26701	0.600254	1.16099	0.912515	0.160952
C9JX21	VADIEVDGKQVE	0.355769	0.359684	0.302013	0.190476	0.229249	0.209366	0.150794	0.230912	0.271845	0.24594	0.203791	no		-0.693639	0.745512	0.522115	-0.63861	0.686968	0.512187	0.0111003
C9JZW3	DYLADKSYI	1.08654	0.853755	0.724832	1.08772	1.56522	1.07438	0.821429	0.938547	1.01942	0.890951	1.109	no		0.483934	1.19607	0.887245	0.0605666	0.0846691	0.054264	0.540783
D3DSM0	LPDTLKVTY	1.7524	1.6917	1.27685	1.19799	1.70356	1.53719	1.41468	1.08752	1.81311	1	1.17773	no		-0.0889259	0.16245	0.104679	-0.129612	0.247276	0.169022	0.0308177
D6R977	VPMEENSIY	1.50962	1.08696	0.964206	0.913952	1.54941	0.997245	1.6164	0.765984	1.51942	0.904872	0.906793	no		-0.0411686	0.0424998	0.0251573	0.131949	0.160193	0.104185	0.115022
D6RA52	FPEAYKPTVY	1.61538	1.19763	0.875839	1.00752	1.85771	1.36088	1.22222	1.10615	1.6699	0.909513	1.35545	no		0.196158	0.275	0.180402	0.116204	0.145181	0.0979453	0.0512632
D6RGX2	FPDEPYKDGY	2.15144	1.55138	1.13926	1.26817	1.89723	1.06612	1.11706	1.52142	1.6335	1.08585	1.3128	no		-0.194453	0.280498	0.183331	-0.180726	0.25854	0.176568	0.00462295
E5RFV8	LPEENREAAY	0.139423	0.197628	0.0771812	0.157272	0.205967	5.46111e-05	0.00440279	0.129386	0.15534	0.250259	0.146919	no		-0.189305	0.0802634	0.050962	-0.518732	0.15506	0.10297	0.0308177
E5RJZ3	MPLVEETSL	1.42788	0.940711	0.654362	0.802005	1.09091	0.870523	1.2381	0.543762	0.951456	0.589327	0.971564	no		-0.129497	0.139712	0.0889461	-0.14531	0.158143	0.103888	0.00462295
E7EMC5	MPSQSVEQTY	1.16587	1.0415	0.782718	0.766917	1.1581	0.893939	0.829365	0.684358	1.20024	0.713457	0.996445	no		-0.085024	0.121143	0.0767004	-0.139784	0.208505	0.138197	0.0335089
E7ENX8	VYPERTPLL	0.644231	0.666008	0.58557	0.280702	0.249012	0.220386	0.355159	0.132627	0.51699	1.7239	0.43128	no		-1.33766	1.9559	1.50283	-0.91594	1.47027	1.18591	0.160507
E7EPW5	EALLELQAY	1.30769	0.972332	0.520134	0.561404	1.00791	0.881543	0.765873	0.465549	1.2233	0.965197	0.189573	no		-0.192226	0.179114	0.114508	-0.189948	0.176841	0.114336	0.000661188
E7ETI4	MPSQSVETY	1.03365	0.764822	0.659396	0.709273	1.11858	0.754821	0.873016	0.547486	0.90534	0.761021	1.01422	no		0.0714542	0.0916427	0.0579062	-0.0796568	0.0974459	0.0631558	0.110674
E7EVS6	AVFPSIVGRPR	0.197115	0.130435	0.165925	0.135338	0.458498	0.23416	0.805556	0.633147	1.03641	0.17097	0.034878	no		0.746647	0.361261	0.240935	2.32644	2.90718	2.42384	1.49322
E9PF49	FPDSPGGTSY	1.70192	1.09486	0.974832	1.2406	1.78656	1.41047	1.14087	1.00186	1.53398	0.863109	1.13744	no		0.234607	0.417235	0.275311	-0.0367655	0.0464655	0.0286507	0.24605
E9PGM4	MAIMEHAYY	2.10096	1.1581	0.771812	0.721805	1.3913	0.969697	0.571429	0.383613	0.932039	0.422274	1.02844	no		-0.38685	0.418416	0.275467	-1.09494	1.15765	0.911249	0.279653
E9PK47	FPDQVAIQL	1.44231	1.20949	0.755034	0.997494	1.90514	1.30028	1.01587	0.986965	1.27184	0.914153	0.691943	no		0.302959	0.475696	0.312547	-0.0570739	0.061046	0.0408602	0.288895
E9PLG8	FPDETHERY	0.774038	0.806324	0.751678	0.942356	1.12253	0.903581	0.888889	0.763501	1.29126	0.770302	0.64455	no		0.348125	0.721949	0.503692	0.336014	0.686735	0.512187	0.00511114
E9PPA5	MPEPDAQRF	0.927885	0.672925	0.630034	0.607769	0.835968	0.676309	0.762897	0.503724	0.81432	0.533643	0.664692	no		-0.0734932	0.102077	0.0649901	-0.100353	0.142763	0.0966928	0.011433
E9PPJ1	FPDVPDKENF	2.02885	1.67194	1.15772	1.12782	1.71542	1.19008	1.12897	1.23091	1.37379	0.886311	1.27488	no		-0.268544	0.539682	0.362818	-0.379918	0.79623	0.596314	0.0799962
F2Z2B0	QLMPALVQR	0.0961538	0.110672	0.0639545	0.190476	0.450593	0.170799	0.492063	0.327747	0.567961	0.138324	5.46111e-05	no		1.58412	0.796698	0.558155	2.35758	1.90026	1.56661	0.429827
F8W145	FPALPGSSY	2.19952	1.60277	1.11409	1.46867	2.51779	1.58402	1.29167	1.42831	1.52184	1.15777	1.45024	no		0.180205	0.271543	0.178224	-0.212914	0.281698	0.19472	0.321772
F8W7X4	LPDTQITSY	1.97115	1.66008	1.08389	1.53383	2.4664	1.87879	1	1.03352	1.4466	0.814385	1.12796	no		0.318281	0.644572	0.44302	-0.438159	0.694452	0.516813	0.87222
F8W9W2	FPEARAVFY	0.625	0.422925	0.332215	0.406015	0.600791	0.363636	0.373016	0.3054	0.703883	0.436195	0.255924	no		-0.0101731	0.00758699	0.0058269	0.00225622	0.00167864	0.00161232	0.00339685
F8WBH9	SVQGAGTSYR	0.115308	0.196387	0.111829	0.00906856	0.166008	0.228338	0.365079	0.368715	0.519417	0.0111175	0.276983	no		-0.0701787	0.0223321	0.0103183	1.56512	1.55226	1.25686	0.890201
G3V3A4	FPEIHVAQY	1.54567	1.26877	1.21309	1.33584	1.89328	1.38292	1.14286	1.21601	1.44903	0.972158	1.22512	no		0.195508	0.508915	0.338962	-0.0809011	0.158401	0.103888	0.382339
G3V437	IPMQSEPQY	1.15625	0.960474	0.77349	0.829574	1.26877	1.1405	0.837302	0.60149	0.995146	0.721578	1.01185	no		0.164303	0.295138	0.191479	-0.247885	0.409264	0.29434	0.411744
G3V4E4	IPDEQIVVM	1.98077	1.25296	1.10906	1.00251	1.73518	1.55096	0.960317	0.765363	1.45874	1.12529	1.0782	no		-0.0181005	0.0208494	0.0101651	-0.447594	0.637218	0.475567	0.298505
G3V5L1	YPSSDNSLY	1.72356	1.42095	1.3943	1.30075	1.99209	1.61433	1.48611	1.27374	1.75971	1.08585	1.54976	no		0.11258	0.246694	0.160345	-0.00612819	0.0106093	0.00756031	0.13821
H0Y3K4	APPPPPPPP	0.731971	0.530632	0.479866	0.72807	0.911067	0.739669	0.66369	0.5	0.632282	0.703016	0.68128	no		0.449105	1.00845	0.72509	0.0436316	0.0560839	0.0371299	0.462601
H0Y3K4	SPPPPPPPP	0.659856	0.502964	0.521812	0.593985	0.731225	0.623967	0.46131	0.388268	0.473835	0.443155	0.462085	no		0.210432	0.411263	0.272187	-0.34817	0.605982	0.452477	0.620392
H0Y6M9	FPENPGEQY	1.37981	1.05336	0.828859	0.954887	1.16996	0.867769	1.13889	0.860335	1.31553	0.691415	0.888626	no		-0.124361	0.199735	0.128213	0.0231351	0.0340325	0.022548	0.129864
H0Y980	FPEASPATL	3.36779	2.60277	2.12919	2.16541	3.36759	2.93388	2.45238	1.85847	2.99272	1.41299	2.08294	no		0.0639542	0.105526	0.0669336	-0.149275	0.254695	0.173966	0.204447
H0YCA5	MPIGPDVSL	2.1875	1.90777	1.41723	1.61404	2.37945	1.88613	1.60317	1.42644	2.21683	1.372	1.21327	no		0.0930153	0.163023	0.104679	-0.071366	0.113655	0.0748278	0.15781
H0YDW4	YPDGHGDYAY	1.46875	1.35178	0.988255	1.34586	1.66403	1.48485	1.09325	1.09311	1.64806	1.14617	1.27251	no		0.238909	0.555956	0.372854	0.0096788	0.0148558	0.00967323	0.266086
H0YEW4	FAAKDTVY	1.5601	1.52174	1.05034	1.33083	1.82213	1.56474	1.21627	0.75419	1.25728	0.75174	1.12322	no		0.191184	0.425269	0.277593	-0.356375	0.732141	0.541912	0.724831
H0YF32	FPEGSVELY	2.03966	1.58992	1.23406	1.40226	2.02964	1.38567	1.24405	1.25326	1.70388	1.10325	1.23223	no		-0.0137308	0.0202546	0.0101651	-0.21124	0.375528	0.269902	0.171645
H0YFS2	VVIIVRAPR	0.161424	0.130435	0.0805369	0.741855	1.083	1.01928	0.353175	0.242086	0.504854	0.320186	0.132701	no		2.93308	3.78205	2.91313	1.56274	1.05878	0.826342	1.7621
H3BPJ9	RYQDLGAYSSAR	0.298077	0.403162	0.167785	0.260652	0.466403	0.15978	0.27381	0.242086	0.194175	0.12529	0.208531	no		0.0292684	0.0174848	0.0101192	-0.291435	0.179937	0.116837	0.108782
H3BTW5	YPQEDYESF	0.59375	0.37747	0.239933	0.345865	0.379447	0.267218	0.228175	0.208566	0.36165	0.190255	0.345972	no		-0.2872	0.256958	0.168088	-0.601214	0.558376	0.409975	0.119779
H3BUZ5	FPIIIHDEPTY	0.576923	0.509881	0.397651	0.441103	0.557312	0.366391	0.347222	0.273743	0.441748	0.264501	0.369668	no		-0.121238	0.146746	0.0942387	-0.482182	0.664928	0.497255	0.219108
H7C096	MPESSQPNY	1.72115	1.09091	0.922819	0.651629	1.31225	1.0854	1.05159	0.707635	1.3301	0.682135	1.06635	no		-0.292593	0.380252	0.253075	-0.273774	0.353331	0.251629	0.00511114
H7C1I0	FPQHGDYQY	1.47596	1.48221	1.4698	1.66917	2.57708	2.14325	1.82143	1.32588	2.00971	1.28538	1.5545	no		0.529056	1.51996	1.15164	0.219892	0.447052	0.319165	0.429827
H7C1I7	FPIDPGTLDTM	0.0961538	0.0909091	0.0637584	0.135338	0.26087	0.241036	0.599206	0.0931099	0.11165	0.134639	0.097094	no		1.34519	0.393565	0.262226	1.68048	0.61473	0.460098	0.0749031
H7C2L7	TPDIPLSSY	2.17308	1.93281	1.62919	1.87719	2.98024	2.2259	1.52183	1.51397	2.20146	1.27146	1.63033	no		0.304614	0.723901	0.503692	-0.131004	0.214439	0.143524	0.554291
H7C2N1	DLKEKKEVVEEAE	2.82692	2.01186	1.4094	1.80952	0.940711	2.28099	1.35317	2.21229	1.44175	2.9652	1.23697	no		-0.312525	0.401975	0.267135	-0.319428	0.411752	0.296156	0.00339685
H7C2N1	KEVVEEAE	4.33413	2.54545	1.96644	1.61654	0.600791	2.06061	1.84722	2.01117	1.96359	2.70766	0.969194	no		-1.04811	1.47274	1.11511	-0.603519	0.89035	0.679689	0.198491
H7C2N1	RAAEDDEDDDVDTK	0.5	0.197628	0.389262	0.41604	0.3083	0.286501	0.361111	0.577281	0.354369	0.37587	0.274882	no		-0.104649	0.0772025	0.0484519	0.25025	0.235698	0.160462	0.171645
H7C5L5	HPVSEGTLMY	0.182692	0.26087	0.201342	0.110276	0.0324817	0.15427	0.0252145	0.079482	0.11165	0.169725	0.109594	no		-1.11849	0.630832	0.432546	-1.57574	0.819867	0.616673	0.0570301
I3L3H6	HDDIVTEF	1.125	0.780632	0.738255	0.588972	0.798419	0.589532	0.736111	0.541899	0.86165	0.612529	0.509479	no		-0.419404	0.784195	0.551215	-0.305278	0.55193	0.404253	0.0742808
J3QLB5	RDLVSFPL	0.360577	0.205534	0.174497	0.280702	0.498024	0.297521	4.17857	0.234637	2.21359	0.264501	0.208531	no		0.539228	0.0488379	0.0290527	3.16153	1.3793	1.10669	0.682033
J3QLL0	FPDDATSPL	0.802885	0.920949	0.647651	0.701754	0.996047	0.655647	0.619048	0.499069	0.936893	0.593968	0.611374	no		-0.0110136	0.0131788	0.00799618	-0.206645	0.286789	0.19804	0.139548
J3QQM5	TVYPMERLV	0.197115	0.264822	0.224832	0.160401	0.229249	0.192837	0.0666682	0.13913	0.106796	0.109327	0.200257	no		-0.237599	0.155759	0.09975	-1.13553	0.726602	0.537967	0.243804
K7EJV9	FPLTTESAM	1.83894	1.35573	1.35738	1.5188	2.28458	1.9697	1.52778	1.25885	2.05097	1.48956	1.80569	no		0.342823	0.779824	0.548602	0.0877714	0.136189	0.0923164	0.279653
K7EK35	YPQNPDHVL	1.6851	1.23715	1.07886	2.06516	3.22925	2.72452	1.96627	1.4041	2.43689	1.02088	1.28673	no		1.00301	2.28156	1.76735	0.537458	0.899296	0.687798	0.604512
K7EL50	SPDPSIYAY	3.11538	2.47628	1.90604	2.34837	3.56917	2.9697	2.29762	2.1676	3.24272	2.15313	2.53555	no		0.245285	0.501496	0.333065	0.0398945	0.0578759	0.0383833	0.207803
K7EN91	QYNPVKQQL	0.850962	0.954545	0.642617	1.1203	1.71146	1.25895	1.01587	0.696462	0.90534	1.02552	0.943128	no		0.740677	1.8304	1.39733	0.0966089	0.1205	0.0800339	0.909621
M0QXD6	MPESGAGSEF	0.766026	0.537549	0.491051	0.399332	0.51077	0.497704	0.403439	0.3054	0.475728	0.476921	0.543725	no		-0.350235	0.554687	0.37237	-0.599323	0.982	0.758603	0.1481
M0R1Y4	LPDPLQEPY	0.190705	0.177866	0.151007	0.21721	0.368092	0.244261	0.149479	0.145251	0.234628	0.114373	0.145652	no		0.675013	0.532101	0.357552	0.0269044	0.0120712	0.00793012	0.255452
O00115	FPGPAGPSF	1.14904	0.936759	0.687919	0.902256	1.24901	1.00826	0.904762	0.77095	1.18447	0.668213	1.0237	no		0.18789	0.330534	0.21796	0.0442843	0.0612681	0.0408602	0.129186
O00241	NVDPAGDSVSY	1.87981	1.29447	1.17617	0.93985	1.41107	0.966942	1.12897	0.905028	1.33981	0.7471	1.10427	no		-0.390912	0.790241	0.552937	-0.366789	0.736824	0.545796	0.0098498
O00311	MPYLEHESF	1.53045	1.44137	1.24273	1.40518	1.82872	1.30395	1.46429	1.37678	1.8657	1.13844	1.17694	no		0.106631	0.237589	0.153149	0.159358	0.393752	0.284418	0.0574684
O14646	SYIGGHEGL	1.24038	1.10672	1.19128	1.62907	2.00791	1.42149	1.14683	0.979516	1.30583	1.16473	0.810427	no		0.515611	1.83315	1.39868	-0.0439691	0.0787886	0.0505881	1.16598
O14686	FPDTDLDKF	0.413462	0.496047	0.323826	0.260652	0.557312	0.352617	0.587302	0.344507	0.424757	0.322506	0.255924	no		-0.0753394	0.0622845	0.0384598	0.137394	0.12973	0.0864271	0.111345
O14964	MPAAGGVLY	1.46274	1.06225	0.890101	1.07393	1.50791	1.23691	1.06349	0.802607	1.31917	0.791183	1.14218	no		0.161177	0.282686	0.183619	-0.100508	0.147093	0.0990477	0.24544
O15370	MADYPDYKY	1.50481	1.79183	1.4396	1.91145	2.92754	2.08815	1.89683	1.85723	2.95631	1.52823	1.6019	no		0.548518	1.13171	0.832223	0.502651	0.995166	0.767439	0.0346593
O43242	GYVQSKEMI	1.22596	0.968379	0.902685	1.4787	2.39526	1.71901	1.10714	1.15456	1.35437	1.00232	1.20379	no		0.852729	2.18552	1.68819	0.223541	0.327628	0.229816	0.963268
O43684	FPNKQGYVL	2.16587	2.13439	1.81879	1.41604	2.3083	1.5427	2.39683	1.55121	2.58252	1.34339	1.61137	no		-0.216314	0.398288	0.266251	0.0939003	0.168249	0.110478	0.321772
O75888	MPSHPDRAY	0.355769	0.537549	0.468121	0.528822	0.664032	0.509642	0.589286	0.389199	0.73301	0.36891	0.277251	no		0.322518	0.430101	0.280261	0.330124	0.444169	0.318371	0.00339685
O95071	SYLTSASSL	0.629808	0.438735	0.654362	0.716792	0.790514	0.672176	0.678571	0.547486	0.728155	1.33643	0.587678	no		0.339142	0.723279	0.503692	0.181744	0.311655	0.216416	0.155666
O95298	FPEEDKKTY	0.552885	0.687747	0.332215	0.536341	0.901186	0.754821	0.615079	0.428305	0.674757	0.357309	0.469194	no		0.479099	0.725801	0.504124	0.127472	0.128185	0.0860191	0.257301
P00374	FPEIDLEKY	1.80769	1.46245	1.22595	1.36341	1.88669	1.21579	1.18122	1.07883	1.32848	0.714617	1.02844	no		-0.00972249	0.0163457	0.0101192	-0.32528	0.723869	0.536139	0.342406
P00492	IPDKFVVGY	4.4375	3.917	3.30369	3.7193	5.34387	3.62259	4.02976	3.43017	4.25971	2.64733	3.18483	no		0.121867	0.292786	0.18978	0.00758455	0.0140849	0.0094234	0.14136
P01780	VANIKQDGSEKYY	0.264423	0.29249	0.275168	0.140351	0.189723	0.209366	0.194444	0.145251	0.315534	0.227378	0.137441	no		-0.62526	0.496937	0.329264	-0.344723	0.268973	0.18513	0.0824493
P03886	MAEYTNIIM	0.317308	0.177866	0.104027	0.596491	0.885375	0.545455	0.646825	0.908752	0.995146	0.185615	0.201656	no		1.75846	2.01455	1.54811	2.0898	2.76575	2.30974	0.298505
P04792	QAFGLPRL	0.302885	0.27668	0.191275	0.195489	0.347826	0.30854	0.15873	0.216015	0.228155	0.273782	0.246445	no		0.144177	0.107998	0.068661	-0.354511	0.247555	0.169022	0.204442
P05114	QETKEDLPAEN	1.03365	0.620553	0.671141	0.711779	0.252964	0.380165	0.777778	2.02607	0.543689	1.17865	0.454976	no		-0.789938	0.407298	0.26893	0.525654	0.428771	0.308779	0.516486
P05198	FPEVEDVVM	0.627404	0.387352	0.27349	0.358396	0.837945	0.573003	0.378968	0.327747	0.63835	0.357309	0.327014	no		0.457806	0.451658	0.296683	0.0622677	0.0408333	0.0270962	0.198491
P05204	NPAENGDAKTD	0.834135	0.371542	0.303691	0.368421	0.0918357	0.253444	0.376984	0.428305	0.235437	0.918794	0.28436	no		-1.08055	0.866733	0.611151	-0.536353	0.446755	0.319165	0.151857
P07900	NPDDITNEEY	1.28606	0.881423	0.971477	0.230576	0.359684	0.336088	0.232143	0.219739	0.43932	0.693735	1.13981	no		-1.76066	3.26741	2.5309	-1.81646	3.31217	2.75366	0.0100118
P08910	KTYPLTQL	2.33894	2.25296	2.05537	3.09023	4.21344	3.44353	2.89484	2.16946	2.88835	2.4478	2.44076	no		0.693124	2.6755	2.09798	0.258673	0.712767	0.528544	1.02575
P09382	LPDGYEFKF	0.733173	0.5	0.369128	0.641604	0.920949	0.666667	0.402778	0.348231	0.468447	0.315545	0.376777	no		0.476394	0.827563	0.582977	-0.393908	0.446342	0.319165	0.809762
P10155	KDSYVVAF	4.67308	3.88933	3.44631	3.33333	4.92885	3.96419	3.53968	2.66667	4.5267	3.14617	3.50948	no		0.025915	0.0450594	0.0266432	-0.162022	0.32311	0.225942	0.201983
P11216	FPDKVAIQL	2.92067	2.75692	2.06544	1.88722	3.41107	2.43802	2.30159	2.07263	2.78883	1.4594	2.09005	no		-0.00125347	0.00187288	0.00187288	-0.112324	0.191015	0.123724	0.0983279
P11388	AEINNIIKI	0.420673	0.379447	0.211409	0.315789	0.84585	0.523416	0.345238	0.225326	0.25	0.431555	0.324645	no		0.736258	0.785734	0.551266	-0.30185	0.170486	0.111536	0.554291
P11717	TADAFIVRF	0.990385	0.84058	0.496644	0.676692	1.37022	0.859504	0.746032	0.793296	0.993528	0.745553	0.562401	no		0.320395	0.427902	0.279501	0.121916	0.126837	0.0852384	0.133229
P11831	YPSPHAVMY	1.4351	0.715415	0.813758	1.08271	1.62451	1.27273	1.03373	0.621974	1.41019	0.916473	0.962085	no		0.42507	0.622995	0.425522	0.0486332	0.0449482	0.0286507	0.2723
P11926	FPGSEDVKL	0.389423	0.316206	0.281879	0.842105	1.31225	1.06887	0.400794	0.312849	0.427184	0.0281176	0.281382	no		1.70664	3.34024	2.58173	0.208216	0.150753	0.100612	2.01404
P13010	QYQNITVHR	0.240385	0.0988142	0.120805	5.46111e-05	0.229249	0.14876	1.96032	1.18063	1.77184	0.515081	5.46111e-05	no		-0.283017	0.0916392	0.0579062	3.41683	4.16346	3.34484	2.78515
P13639	KDSVVAGF	4.84135	3.87154	3.28859	3.02506	4.083	3.46556	3.26587	2.08194	4.07524	3.2877	4.4455	no		-0.182741	0.369928	0.248921	-0.348946	0.772453	0.5766	0.149442
P13645	YENEVALRQ	0.0445278	0.245789	0.101178	0.108562	5.46111e-05	0.115059	0.0952381	0.193669	0.0873786	10.645	5.46111e-05	no		-0.807584	0.315735	0.208133	-0.0571656	0.0165745	0.0105198	0.151857
P13716	HPDLPLAVY	4.97596	3.99209	3.08221	3.50125	5.37945	4.08815	3.39881	3.27561	4.72087	2.59165	3.69668	no		0.105985	0.188647	0.120754	-0.0806282	0.128601	0.0860191	0.180443
P14866	HPPPPPPPP	0.242779	0.183942	0.186242	0.195366	0.403162	0.286501	0.256944	0.19295	0.249607	0.24826	0.251185	no		0.529926	0.432861	0.282279	0.190526	0.113601	0.0748278	0.14136
P15291	IPMNDHNAY	1.16827	1.37154	1.07718	1.24311	1.63636	1.21212	1.78571	1.04655	1.8835	0.821346	0.516588	no		0.177872	0.285646	0.185893	0.382701	0.806655	0.605922	0.204442
P15907	DAVLRFNGAPTAN	0.269231	0.209486	0.174497	5.46111e-05	0.0870134	0.121212	0.115079	0.0893855	0.160194	0.176334	0.222749	no		-1.64903	0.910366	0.645404	-0.841007	0.481581	0.346038	0.151857
P17096	QPPVSPGTAL	1.42788	0.666008	0.671141	0.869674	0.395257	0.520661	1.05556	0.674115	0.839806	0.988399	0.478673	no		-0.630894	0.69659	0.486419	-0.105822	0.103476	0.0680699	0.26375
P18583	YPEPSTSTTM	1.08894	0.677866	0.66443	0.849624	1.1581	0.77135	0.632937	0.480447	0.842233	0.470998	0.680095	no		0.192915	0.288085	0.186571	-0.314067	0.421329	0.303712	0.414933
P20273	FPEDEGIHY	0.805288	0.618577	0.536913	0.551378	0.996047	0.666667	0.498016	0.480447	0.701456	0.38287	0.540284	no		0.175289	0.236881	0.153149	-0.223035	0.267618	0.1844	0.295038
P20273	MPIREGDTVTL	0.605769	0.559289	0.473154	0.634085	0.656126	0.683196	0.470238	0.331471	0.667476	0.385151	0.293839	no		0.268567	0.460313	0.302384	-0.157106	0.20231	0.132607	0.38576
P20273	NPMMEDGISY	1.03125	0.777668	0.645973	0.657895	1.23123	0.798898	0.518849	0.520484	0.907767	0.511601	0.793839	no		0.130884	0.158267	0.101105	-0.334332	0.396802	0.285888	0.313286
P22314	FPNAIEHTL	1.44952	1.15217	1.04866	1.00251	1.77075	1.32782	1.22222	1.00931	1.57524	1.04872	1.24645	no		0.167969	0.275806	0.180567	0.0605345	0.0832926	0.0534398	0.0852399
P23458	SYFPEITHI	0.423077	0.189723	0.238255	0.501253	0.545455	0.275482	0.353175	0.331471	0.407767	0.296984	0.203791	no		0.635605	0.681953	0.473796	0.360193	0.298582	0.206539	0.148083
P27105	RYLQTLTTI	0.848558	0.681818	0.622483	0.62406	1.26482	0.782369	0.688492	0.426443	0.813107	0.640371	0.552133	no		0.311262	0.42352	0.277398	-0.159117	0.15755	0.103879	0.329084
P29966	APEKPPASD	0.192308	0.123551	0.147651	0.140351	5.46111e-05	0.137741	0.0992063	0.119181	0.106796	0.208817	0.238273	no		-0.736756	0.334278	0.220025	-0.511349	0.19775	0.129255	0.0512632
P29966	SPKAEDGATPSPSN	0.206731	0.102767	0.0973154	0.150765	0.0143931	0.0964894	0.200854	0.160149	0.126191	0.044541	0.223892	no		-0.636743	0.211356	0.134333	0.260129	0.108349	0.0712622	0.180443
P29966	SPVEKEAPAEGEA	0.274038	0.268212	0.161074	0.230576	5.46111e-05	0.225895	0.230159	0.372439	0.291262	0.440835	0.189573	no		-0.623491	0.341112	0.223495	0.34586	0.245377	0.167739	0.340554
P30679	MPTTGINEY	1.1863	1.08399	1.0453	1.15163	1.71344	1.30992	0.991071	0.76257	1.31796	0.824826	0.815166	no		0.332505	0.789456	0.552937	-0.110275	0.171481	0.111917	0.555312
P30793	GYLPNKQVL	1.54808	1.44664	1.09899	1.87218	2.53755	2.08264	1.78373	1.34078	1.75485	1.46172	1.5782	no		0.665337	2.25016	1.74263	0.253285	0.594258	0.442217	0.783291
P31350	TEALPVKLI	1.39183	1.38538	0.674497	1.57393	2.43083	2.04132	1.22024	0.975791	1.29612	1.82367	1.0237	no		0.808695	1.93965	1.49501	0.0168072	0.0174058	0.0106563	1.11423
P33981	MPPQDAEIGY	2.21154	1.417	1.06711	0.909774	1.44664	1.06887	0.728175	0.716946	1.16019	0.812065	1.54502	no		-0.4551	0.722162	0.503692	-0.849867	1.33727	1.06943	0.212367
P33993	TYTSARTLL	0.206731	0.22354	0.139262	0.205514	0.411067	0.286501	0.337302	0.281192	0.366505	0.249362	0.184227	no		0.665078	0.54894	0.368739	0.790342	0.723186	0.536139	0.0519623
P35232	TYLPAGQSV	0.903846	0.758893	0.684564	1.21805	1.0751	1.11846	1.05556	0.715084	0.990291	0.709977	1.01896	no		0.539445	1.68274	1.27865	0.23415	0.527325	0.383253	0.474416
P38606	MPADSGYPAY	1.72596	1.1166	0.899329	0.944862	1.25692	1.06887	0.892857	0.718808	1.36893	0.909513	1.59479	no		-0.19419	0.267335	0.17572	-0.328166	0.479255	0.344416	0.0771672
P39656	FPDKPITQY	1.09904	1.06798	0.83557	0.990476	1.71225	1.15592	1.14524	0.842458	1.62233	0.902088	1.13081	no		0.361888	0.557957	0.372854	0.2658	0.364947	0.261288	0.0680773
P42285	LPDNVHYVF	2.17308	1.95257	1.3943	1.12281	1.63241	1.32507	1.04762	0.836127	1.46845	0.819026	1.27962	no		-0.435982	1.04752	0.759186	-0.719548	1.70657	1.3882	0.222621
P43304	FPYIEAEVKY	0.492788	0.418972	0.300336	0.383459	0.719368	0.341598	0.460317	0.337058	0.373786	0.329466	0.388626	no		0.25299	0.251566	0.163327	-0.0495642	0.0374473	0.0249037	0.15744
P50553	HDAVSAAF	2.96635	2.17194	1.72987	1.88221	3.03557	2.34435	2.33532	1.79702	3.05097	1.76798	2.16588	no		0.0804717	0.111767	0.0713007	0.0647273	0.087557	0.0565991	0.00530342
P51587	HDSVVSMF	0.721154	0.586298	0.489933	0.502924	0.706192	0.519743	0.597884	0.472998	0.762136	0.41454	0.578199	no		-0.0560787	0.0678029	0.0423425	0.0283216	0.0341055	0.022548	0.0524453
P51692	YPQNPDSVL	1.65385	1.21739	1.13087	1.93484	3.20949	2.40771	1.62698	1.4041	2.37379	0.993039	1.28436	no		0.916105	1.9394	1.49501	0.433498	0.631341	0.472149	0.554345
P51828	MPDNNFHSL	0.716346	0.65415	0.582215	0.756892	0.901186	0.826446	0.871032	0.621974	1.12379	0.656613	0.706161	no		0.347491	0.630898	0.432546	0.422321	0.833991	0.629149	0.063928
P52597	LPYKATENDIY	2.41827	1.97628	1.5604	1.37845	1.95257	1.92287	1.12302	1.10987	2.08738	0.909513	1.36493	no		-0.180708	0.30507	0.2001	-0.462971	0.871845	0.663688	0.217496
P55160	GFIQSLAQFLGA	1.42308	1.10277	0.889262	1.4787	2.52964	1.57576	1.06746	1.38175	1.51456	1.23434	1.00948	no		0.709394	1.43269	1.0855	0.214945	0.26369	0.181095	0.517589
P61011	QPDNIVYVM	1.69231	1.31621	1.09732	1.32832	2.15415	1.65565	1.28373	0.871508	1.50485	1.10441	1.33412	no		0.323567	0.651793	0.449422	-0.165793	0.233559	0.159601	0.52884
P61129	LVQPDTSL	1.97596	1.73518	1.63087	2.25063	4.06324	1.99449	1.79762	2.03352	2.35437	2.32019	1.83412	no		0.63718	1.11722	0.820803	0.211509	0.237339	0.160931	0.369041
P62328	DMAEIEKFD	0.759615	0.278656	0.325019	0.343358	0.226436	0.37741	0.918651	1.01862	0.669903	0.863109	0.388626	no		-0.525344	0.391682	0.261734	0.935395	1.5165	1.22817	1.25521
P62328	EKNPLPSKETIEQE	1.11779	0.681818	0.459732	0.37594	0.109642	0.330579	0.585317	0.558659	0.550971	0.63109	0.341232	no		-1.46898	1.65425	1.25991	-0.41466	0.521626	0.378987	0.462601
P62328	ETIEQEK	0.831731	0.434783	0.444631	0.505954	0.241459	0.427222	0.642857	0.944134	0.575243	0.716937	0.35545	no		-0.542748	0.538103	0.362012	0.337561	0.433766	0.312078	0.604033
P62328	ETIEQEKQAGES	0.608173	0.33004	0.340604	0.834586	0.474308	0.768595	0.78373	2.53073	0.694175	0.858469	0.601896	no		0.700032	0.249066	0.161458	1.6483	1.1344	0.892516	0.369041
P62328	IEQEKQAGES	1.05288	0.658103	0.932886	1.41103	1.09486	1.15152	1.24603	5.89385	1.06311	1.19954	0.808057	no		0.468167	0.112695	0.0713007	1.6335	0.860662	0.654166	0.332521
P62328	KNPLPSKETIEQE	1.19231	0.863636	0.553691	0.578947	0.288538	0.539945	0.587302	0.715084	0.587379	0.941995	0.390995	no		-0.890785	1.33732	1.00256	-0.465642	0.70886	0.526542	0.217496
P62328	KNPLPSKETIEQEK	0.846154	0.55336	0.459732	0.451128	0.419805	0.292011	0.626984	0.856611	0.563107	0.756381	0.407583	no		-0.676935	0.890354	0.629606	0.138584	0.180096	0.116837	0.620392
P62328	NPLPSKET	0.149038	0.197628	0.134228	0.300752	0.215073	0.266066	0.170635	0.223464	0.135922	0.37123	0.0784384	no		0.701245	0.54361	0.364978	0.140327	0.0671967	0.0439159	0.217496
P62328	NPLPSKETIE	1.39103	0.708827	0.561521	0.810359	0.305665	0.519743	0.937831	0.814401	0.631068	1.05491	0.410742	no		-0.702204	0.745731	0.522115	-0.159211	0.154555	0.10297	0.253387
P62328	NPLPSKETIEQ	2.13301	0.981555	0.758389	1.32498	0.484848	0.793388	1.35582	1.26381	0.970874	2.51972	0.793049	no		-0.57314	0.551345	0.36981	-0.109249	0.0949897	0.0623689	0.204447
P62328	NPLPSKETIEQE	3.5649	1.76383	1.28104	1.01253	0.561687	0.772727	1.19841	1.67877	1.18083	1.64269	0.727488	no		-1.49382	1.5939	1.20715	-0.70383	0.85454	0.648872	0.257301
P62328	NPLPSKETIEQEK	2.00962	0.980237	0.798658	1.32832	0.418972	0.859504	1.21429	0.878957	1.1068	1.45708	0.450237	no		-0.539352	0.548711	0.368739	-0.243541	0.235031	0.160462	0.124456
P62328	PLPSKETIEQ	1.42308	1.01383	0.66443	0.716792	0.458498	0.812672	1.39683	1.08752	0.754854	1.19026	0.312796	no		-0.641602	0.831608	0.584299	0.062747	0.0718376	0.0474683	0.495794
P62328	SKETIEQEK	0.3125	0.227273	0.107301	0.130326	0.268775	0.289256	0.275794	0.214153	0.245146	0.269142	0.220379	no		0.0892267	0.0485453	0.0290527	0.183995	0.109418	0.0717704	0.0257914
P62328	TIEQEKQAGES	0.610577	0.29249	0.355705	0.736842	0.363636	0.61708	0.607143	1.42272	0.514563	0.700696	0.402844	no		0.448342	0.262057	0.171286	1.01532	0.9357	0.717442	0.268919
P62993	YVTPVNRNV	0.427885	0.351779	0.265101	0.160731	0.129711	0.121212	0.22619	0.119181	0.305825	0.381648	0.145381	no		-1.34367	1.20447	0.890023	-0.682012	0.66631	0.497255	0.181234
P63313	LPTKETIEQEK	3.25481	1.90909	1.34899	1.4386	0.790514	1.27824	2.13889	2.49534	1.59223	2.21346	0.981043	no		-0.892918	1.18757	0.881876	-0.0648846	0.0738349	0.0488793	0.544872
P78563	TPDKAEPPF	1.125	0.833992	0.657718	0.636591	0.940711	0.870523	0.769841	0.662942	0.932039	0.561485	0.706161	no		-0.0962529	0.141193	0.0898476	-0.146022	0.223218	0.150883	0.0308177
P80723	EPPKAPEQE	1.21394	0.701581	0.508389	0.428571	0.173312	0.559229	0.75	0.554935	0.601942	0.851508	0.421801	no		-1.06183	1.21976	0.902462	-0.346126	0.401186	0.28894	0.313286
P98175	YPVPDVSTY	1.95433	1.47431	1.22987	1.51629	2.43478	1.36915	1.10317	1.02793	1.29612	0.837587	1.391	no		0.19162	0.3201	0.20985	-0.442825	0.690516	0.514258	0.619598
Q01432	LPYPDLETY	1.15625	0.849802	0.763423	0.874687	1.29249	0.859504	0.894841	0.964618	0.924757	1.4826	0.656398	no		0.128124	0.224285	0.142935	0.00765894	0.0107378	0.00756031	0.111868
Q03518	HPTAFVVSY	2.70673	1.4249	2.25168	2.58897	4.3004	1.93664	2.4246	1.91806	4.5801	1.90023	1.19668	no		0.467456	0.462942	0.30427	0.483186	0.485823	0.34887	0.00462295
Q06413	YPSAISTTY	2.52885	2.11067	1.65772	1.38346	2.31621	1.79614	1.4246	1.18063	1.96602	1.14617	1.52607	no		-0.196387	0.370353	0.248921	-0.462128	0.964102	0.744138	0.219795
Q13233	MPSSDTTVTF	1.63462	2.06126	1.54027	1.46366	1.6996	1.19835	1.60913	1.43203	2.24272	1.16473	0.850711	no		-0.263645	0.569782	0.382735	0.0130903	0.0223006	0.0150275	0.303344
Q13409	FPPREIVTY	0.285714	0.246189	0.197987	0.152714	0.339148	0.151551	0.1678	0.18888	0.230929	0.150644	0.208045	no		-0.181933	0.111899	0.0713007	-0.31282	0.196254	0.128362	0.0324681
Q13415	RTLTPISGGQR	0.596154	0.300395	0.375839	0.049022	0.250328	0.15427	0.234127	0.145251	0.131068	0.366589	0.222749	no		-1.48798	1.36008	1.01971	-1.31771	1.24742	0.989045	0.0281486
Q13478	MADIPGHVF	1.09615	1.26482	0.57047	0.789474	1.32411	1.01377	0.779762	0.471136	0.946602	0.693735	0.924171	no		0.0933322	0.108807	0.0689056	-0.415749	0.512593	0.372095	0.340554
Q13547	KSFNLPML	0.742788	0.729249	0.54698	0.969925	1.67589	1.14601	0.85119	0.877095	1.02427	0.837587	0.701422	no		0.909237	1.94288	1.49501	0.447119	0.670336	0.499621	0.539024
Q13618	FPMTMDEKY	1.61538	1.43874	1.2651	1.34002	2.18709	1.44904	1.54497	1.22036	1.7589	1.15236	1.36335	no		0.204256	0.402866	0.267143	0.0669024	0.10433	0.0683644	0.136165
Q14106	SPNAKEFVY	1.51442	1.14493	1.12192	1.34336	2.14493	1.55188	1.19048	0.929857	1.45307	1.02398	1.09163	no		0.414599	0.952924	0.679802	-0.081572	0.110533	0.0723224	0.603508
Q14376	GYIGSHTVL	0.918269	0.992095	0.885906	1.09774	2.16601	1.55923	1.5119	0.92365	1.40291	1.00696	1.14218	no		0.786421	1.45296	1.10111	0.457027	0.639085	0.476685	0.29675
Q14571	RSIILTAV	0.372596	0.357708	0.253356	0.441103	0.632411	0.482094	0.412698	0.284916	0.43932	0.431555	0.303318	no		0.661247	1.0064	0.724026	0.208919	0.200651	0.131553	0.338333
Q14674	FPQPEKESF	0.875	0.729908	0.605145	0.636591	0.864295	0.8191	0.723545	0.441962	0.880259	0.597061	0.71248	no		0.0700354	0.0944169	0.0595689	-0.11144	0.147351	0.0990477	0.13948
Q14974	LPEAAINDVY	1.58654	1.25296	1.09732	1.26817	1.73913	1.21212	1.66667	1.10615	1.63107	0.983759	1.40284	no		0.100015	0.169299	0.108576	0.161745	0.304896	0.211577	0.0519623
Q15029	KDSIVQGF	3.83894	3.20949	2.86409	2.65915	3.58103	2.7686	2.91071	1.99255	3.56796	2.58933	3.26066	no		-0.137922	0.289913	0.187559	-0.226681	0.51327	0.372095	0.0797512
Q15393	MPLEEGDTF	1.80048	1.40217	1.22232	1.14787	1.71542	1.44904	1.19444	1.054	1.6966	1.14849	1.35427	no		-0.0372033	0.0577901	0.0361369	-0.165624	0.292536	0.202399	0.113534
Q15397	HAEASAIVEY	2.45673	1.80237	1.57383	1.46617	2.25692	1.73003	1.58929	1.00186	2.20388	1.06729	1.45261	no		-0.097141	0.134708	0.0871077	-0.28268	0.439916	0.315907	0.133777
Q16678	FPNPVRTVF	0.206731	0.118577	0.120805	0.180451	0.434783	0.126722	0.210317	0.219739	0.276699	0.106729	0.170616	no		0.733923	0.403722	0.267143	0.663802	0.345822	0.245421	0.0136065
Q2MD59	NPDEHSDSEMY	0.545673	0.45751	0.415268	0.389724	0.605664	0.404959	0.423611	0.40689	0.665049	0.397912	0.479875	no		-0.0185323	0.0177917	0.0101192	0.0763592	0.0806442	0.0518936	0.0512632
Q460N5-1	SPDSGVYEM	2.71635	1.96443	1.83893	1.99248	2.92095	2.77686	1.64683	1.19926	2.38835	1.59629	2.51659	no		0.238232	0.472914	0.311232	-0.316773	0.531297	0.385787	0.620392
Q5JP53	RALTVPEL	0.831731	0.826087	0.583893	1.09774	1.36759	1.06887	0.710317	0.711359	0.864078	0.756381	1.09005	no		0.656785	2.03229	1.56283	0.0280706	0.0407017	0.0270962	1.15211
Q5JP53	YPDRIMNTF	0.365385	0.358366	0.302013	0.387636	0.521739	0.446281	0.142857	0.174594	0.294943	0.0994291	0.264951	no		0.402292	0.556624	0.372854	-0.744168	0.738884	0.547056	0.837195
Q5JU97	MPAPEIVSY	3.09014	2.69071	2.23574	2.85714	3.68972	2.92975	2.35218	2.30819	3.24029	1.87935	2.80095	no		0.241383	0.709602	0.495234	-0.0210149	0.0393357	0.0262614	0.39312
Q5SW79	FPFCREPSY	0.120192	0.0988142	0.0771812	0.190476	0.150198	0.201743	0.230159	0.162334	0.378641	5.46111e-05	0.277443	no		0.872891	0.381806	0.253938	1.38047	0.866703	0.659377	0.174522
Q5TC82	YPAQQTDVY	1.25481	0.786561	0.738255	0.877193	1.32016	1	0.767857	0.651769	1.2767	0.723898	0.741706	no		0.201987	0.267127	0.17572	-0.0438952	0.0449222	0.0286507	0.166793
Q68D06	FPESPSIEF	1.07212	0.537549	0.526846	0.661654	1.0751	0.77686	0.59127	0.458101	2.64078	0.519722	0.379147	no		0.234506	0.0872493	0.0546285	0.788422	0.448751	0.319498	0.160734
Q68DL0	YPDQYVREY	1.75481	1.50198	1.30872	1.44361	2.1502	1.71901	1.45238	1.27747	2.03398	0.923434	1.51185	no		0.218701	0.458882	0.301721	0.061346	0.0980557	0.0632078	0.160625
Q6NZI2	KATEMVEV	0.966346	0.885375	0.758389	1.27318	1.45455	1.16253	1.36508	0.871508	1.41262	0.988399	0.436019	no		0.575757	1.49093	1.12977	0.483473	1.16095	0.912515	0.101511
Q6P0N0	IYLPPEASSQR	0.379808	0.339921	0.231544	5.46111e-05	0.426877	0.136091	0.138889	0.100559	0.18932	0.224339	0.194313	no		-0.756665	0.502266	0.333075	-1.14966	0.655426	0.490021	0.0452875
Q6P2C8	MPDVVVRSF	0.524038	0.59025	0.495526	0.549708	0.935441	0.580349	0.584656	0.459342	0.825243	0.384104	0.336493	no		0.359595	0.492799	0.326639	0.215558	0.248622	0.169132	0.0914568
Q6P2Q9	TAEEAVAVY	4.87981	3.90909	3.32215	3.77444	5.28854	4.50138	4.71429	3.43762	5.65049	3.18329	3.77725	no		0.163497	0.326983	0.215403	0.188594	0.393341	0.284418	0.0165174
Q6P2Q9	VYSKDNPNLLF	0.0187775	0.162055	0.104027	0.184401	0.339921	0.0385882	1.8254	1.98883	2.3932	0.201839	0.0567768	no		0.982652	0.237148	0.153149	4.44567	5.76342	3.87899	3.45615
Q6PCD5	QPDLPATTY	3.27404	2.47233	1.93289	1.39348	2.48221	1.9146	1.43254	1.06518	2.11165	1.0464	1.72986	no		-0.407329	0.758004	0.532014	-0.736398	1.37964	1.10669	0.213292
Q6PG37	LPDSEVIQY	0.716346	0.581028	0.565436	0.60401	0.810277	0.647383	0.486111	0.480447	0.742718	0.412993	0.540284	no		0.146333	0.231298	0.148703	-0.124095	0.171457	0.111917	0.233055
Q6PIJ6	KYVPLVTGL	1.6274	1.62648	1.28356	1.74687	2.11858	2.17355	1.52778	1.35754	1.60922	1.4478	1.5545	no		0.41243	1.87339	1.4347	-0.0137051	0.0313686	0.0215138	1.13038
Q6UWU4	MPIEPGDIGY	2.64543	1.98715	1.71225	1.99875	2.82016	1.93802	1.54067	1.65549	1.98301	1.2413	2.25711	no		0.0907834	0.176309	0.112613	-0.29286	0.61786	0.461785	0.462601
Q70CQ2	YYINGKTGL	0.560096	0.555336	0.525168	1	1.43083	1.03857	0.869048	0.776536	0.878641	0.691415	0.699052	no		1.08046	2.80748	2.20593	0.621617	1.27337	1.0103	0.740127
Q7RTP6	RDSLVALL	1.64423	1.33399	0.842282	1.25564	1.6166	1.2314	0.896825	0.875233	1.53155	0.976798	0.909953	no		0.103143	0.142285	0.0903595	-0.209719	0.285777	0.19804	0.245268
Q7Z7C8	FPEFPDPHTY	1.99519	1.47826	1.35067	1.54887	2.01976	1.3416	1.19048	1.03724	1.25485	0.819026	1.49526	no		0.0255243	0.046044	0.0270899	-0.470113	1.1167	0.876615	0.620392
Q7Z7E8	LPQHPDVEM	5.9375	4.43478	4.55034	2.80702	4.67194	3.64187	2.36905	1.78026	3.18447	2.32019	3.96209	no		-0.424237	1.18903	0.882293	-1.02487	2.56825	2.14425	0.619598
Q86WA8	VDSARNLQL	0.286058	0.177866	0.208773	0.578947	0.758893	0.53719	1.04365	0.871508	1.6165	0.290231	0.0891563	no		1.47889	1.19079	0.883012	2.39232	3.03222	2.52799	0.99598
Q86XL3	YPDDDEAML	1.03846	0.474308	0.402685	0.451128	0.695652	0.754821	0.297619	0.450652	0.616505	0.301624	0.625592	no		-0.0104722	0.00830143	0.0058269	-0.489023	0.445013	0.318526	0.217496
Q8IUC3	GSGSGFGYSTY	0.350962	0.391304	0.345638	0.45614	0.750988	0.539945	0.507937	0.197393	0.480583	0.232019	0.279621	no		0.68339	0.928384	0.659612	0.124446	0.0962904	0.0631138	0.382339
Q8IUR0	RVFSVAELQSR	0.283654	0.110672	0.124161	0.140351	0.27668	0.231405	0.436508	0.249534	0.456311	0.0127751	0.180085	no		0.322656	0.157701	0.101105	1.13963	1.05979	0.826342	0.397603
Q8IWZ3	KTVSLPLS	0.725962	0.579051	0.555369	0.724311	0.913043	0.961433	0.531746	0.582868	0.684466	0.470998	0.604265	no		0.482239	1.26654	0.944935	-0.0483397	0.0674224	0.0439159	0.748736
Q8N4L8	LPAPPLEPY	0.5	0.320158	0.191275	0.446115	0.450593	0.435262	0.376984	0.405959	0.42233	0.171694	0.298578	no		0.39716	0.471391	0.311232	0.252959	0.255968	0.174618	0.0797512
Q8N4Q0	YPEGVDVVY	3.97596	2.68775	2.3255	3.21053	5.28854	3.00826	2.95238	2.75605	3.5267	1.69838	2.6872	no		0.356286	0.632679	0.432546	0.038938	0.0443871	0.0286501	0.278716
Q8NBE8	IPDYTRESY	0.216346	0.229249	0.100671	0.336472	0.119038	0.104683	0.119048	0.108007	0.194175	0.203482	0.233756	no		0.0363207	0.0151986	0.00949434	-0.374997	0.15486	0.10297	0.0882867
Q8NDL9	FPDTSTPRPF	0.379808	0.43083	0.348993	0.350877	0.55336	0.429752	0.325397	0.27933	0.490291	0.283063	0.293839	no		0.202081	0.226376	0.144404	-0.0827116	0.0746549	0.0488793	0.166793
Q8TAT6	MPLQDSISL	1.63942	0.994071	0.84396	0.711779	1.17787	0.955923	0.553571	0.610801	0.910194	0.645012	0.938389	no		-0.289315	0.41871	0.275467	-0.745222	1.13276	0.891775	0.268341
Q8TDH9	RDSLSQVL	1.7524	1.29644	1.03523	1.18296	1.57708	1.48209	1.13095	0.851024	1.45146	0.837587	1.26303	no		0.0547759	0.0856167	0.0536631	-0.25036	0.438774	0.31572	0.288895
Q8TEM1	FPAPAKAVVY	1.99279	1.82806	1.57718	1.20802	1.67589	1.36639	1.73413	1.17505	1.98544	1.25986	1.59479	no		-0.344869	0.878131	0.619756	-0.14124	0.315612	0.219088	0.215823
Q8WTP8	EPDSSTDMEQY	0.867788	0.413043	0.426174	0.573935	0.679842	0.608815	0.46627	0.297952	0.580097	0.470998	0.680095	no		0.125843	0.133839	0.0871077	-0.344593	0.359387	0.256381	0.279653
Q8WXI7	SLLTSGLAKT	0.413462	0.363636	0.355705	0.41604	0.695652	0.561983	0.460317	0.465549	0.514563	0.533643	0.464455	no		0.563124	0.936499	0.66581	0.346603	0.461955	0.329219	0.166793
Q92545	SPADDLGQTY	2.11538	1.61067	1.37919	1.30827	1.62451	1.75207	1.24206	0.929236	1.75971	0.946636	1.37441	no		-0.123981	0.217171	0.13878	-0.377082	0.762869	0.567823	0.219108
Q92619	AGTLIAKV	0.360577	0.454545	0.369128	0.39599	0.640316	0.396694	0.43254	0.532588	0.640777	0.329466	0.521327	no		0.275065	0.320178	0.20985	0.439413	0.614338	0.460098	0.111592
Q92621	LPSADSVQY	2.17308	1.71937	1.25839	1.20301	2.0751	1.40771	1.41071	1.26816	1.82039	1.04176	1.57583	no		-0.136504	0.208254	0.13246	-0.195119	0.310368	0.215771	0.035385
Q96BU1	MPDSENPTSVF	3.02524	2.44862	2.08893	2.2406	3.20751	2.13774	1.87996	1.81937	2.49029	1.46056	2.21327	no		0.00439405	0.00737518	0.0058269	-0.289067	0.636339	0.475434	0.321772
Q96CS7	YAAPAPEQAY	2.61298	2.04743	1.94128	2.06516	3.12253	2.45455	2.37302	2.04842	3.2233	1.76798	2.37678	no		0.211161	0.424236	0.277398	0.211632	0.425492	0.307199	0.000613354
Q96EK4	FPDTGSDHSY	1.10577	0.774704	0.84396	0.942356	1.16601	1.05785	1.15675	0.845438	1.46359	0.951276	0.822275	no		0.216803	0.37756	0.252543	0.347223	0.719358	0.533102	0.124456
Q96EU7	NAEDADGKDVF	1.95673	1.6166	1.31879	1.14035	1.75889	1.65014	1.5119	0.96648	2.28398	1.34107	1.609	no		-0.10479	0.128075	0.0824888	-0.0387824	0.0450081	0.0286507	0.0356473
Q96FJ0	MPDHTDVSL	3.32933	2.52174	2.26762	2.12782	3.0415	2.69008	2.42857	1.78305	3.29369	2.15197	2.69313	no		-0.0468259	0.0719803	0.0454259	-0.113333	0.186784	0.121295	0.0512632
Q96G04	FPYEEHLEM	0.197115	0.201581	0.120805	0.115288	0.213439	0.137741	0.119048	0.100559	0.140777	0.143852	0.121724	no		-0.155351	0.0727547	0.0456523	-0.527598	0.249291	0.169182	0.0797512
Q96H35	MAENPDAEY	1.86058	0.988142	1.02013	1.33333	1.78656	1.34435	1.34524	0.79702	1.66019	1.00696	1.59242	no		0.206511	0.277643	0.181762	-0.0249758	0.0254354	0.0176382	0.160625
Q96JC1	YPNGVVVHY	1.80048	1.44862	1.17114	1.41103	2.20949	1.46556	1.43849	1.31099	1.98544	1.20882	1.50711	no		0.20243	0.347577	0.229284	0.0992147	0.144677	0.0979453	0.0824493
Q96PP9	KSYLMNRL	0.115385	0.241107	0.194631	0.290727	0.529644	0.407713	0.428571	0.271881	0.490291	0.292343	0.146919	no		1.15597	1.13266	0.832223	1.11142	1.05628	0.825934	0.0143169
Q96PP9	YPESESIMM	3.44952	1.99802	1.85067	1.91729	3.11067	2.43802	1.43452	1.11359	2.09951	1.27378	2.32938	no		0.0327885	0.0402017	0.0233949	-0.651048	0.967705	0.746886	0.541661
Q96QD8	SYAMANTGI	0.574519	0.560277	0.486577	0.652882	0.812253	0.713499	0.686508	0.572626	0.598301	0.605568	0.545906	no		0.426208	1.07156	0.780208	0.196095	0.367424	0.26311	0.268919
Q96QK1	MPSEDVVSL	3.16947	2.39427	1.96057	1.73183	2.76285	1.81956	1.97718	1.69739	2.68204	1.51972	1.95142	no		-0.252951	0.454053	0.298341	-0.243301	0.434464	0.312094	0.00368031
Q96SM3	NPDGYEIAY	2.41346	1.98617	1.61577	1.89724	2.58103	1.82094	1.80754	1.75791	2.53155	1.39675	1.98578	no		0.0665098	0.116282	0.0735477	0.0194408	0.0308875	0.0215138	0.0372609
Q99459	MADYSDPSY	0.810096	0.648221	0.600671	0.919799	1.45455	1.06336	0.632937	0.718808	0.992718	0.904872	1.34597	no		0.73951	1.61678	1.22625	0.187322	0.235255	0.160462	0.634133
Q99471	IDFLTKQM	0.168269	0.106719	0.127517	0.35589	0.474308	0.330579	1.05159	0.603352	1.25728	0.158747	0.108732	no		1.52801	0.796454	0.558155	2.85504	3.05041	2.54288	1.28317
Q99590	FPESCNHVF	1.39183	1.28458	1.15101	1.26817	1.62846	0.986226	1.36508	1.28305	1.77913	1.00232	1.06872	no		0.0207461	0.0328854	0.018748	0.210042	0.472817	0.33868	0.212868
Q99766	KENLVQAF	1.74519	1.48419	1.39765	1.30075	1.93676	1.68595	1.29563	0.858473	1.73544	1.02784	1.20379	no		0.0895855	0.154693	0.0994643	-0.250486	0.45604	0.324701	0.342406
Q9BTC0	RPYDPEEEY	2.05529	1.44862	1.2349	1.05263	1.70356	1.48209	0.926587	0.696462	1.31796	0.955916	1.13507	no		-0.161043	0.259421	0.169918	-0.688211	1.25665	0.996407	0.416271
Q9BW11	MPLGADCARY	0.192308	0.284585	0.238255	0.150376	0.213439	0.269972	0.154762	0.0856611	0.359223	0.269142	0.0155287	no		-0.174243	0.094623	0.0595689	-0.254129	0.139394	0.0943799	0.0136065
Q9BXH1	MADDLNAQY	0.905449	0.6917	0.598434	0.609858	0.998682	0.828283	1.02646	0.609559	1.1343	0.731632	0.985782	no		0.150398	0.183595	0.118106	0.335448	0.520865	0.378941	0.139548
Q9BXJ9	SPDKVDYEY	3.74279	2.71146	2.58054	2.75188	3.4664	2.68044	2.68452	2.05587	3.76214	1.88399	2.58531	no		-0.0218923	0.0329773	0.018748	-0.0875993	0.142279	0.0966928	0.0512632
Q9BY32	QPDGYEQTY	1.66346	1.44664	1.13758	1.26065	1.90909	1.7135	1.55754	1.00186	1.68204	1.08817	1.22749	no		0.201162	0.390146	0.261586	-0.00212264	0.00289618	0.00161232	0.203826
Q9BZD4	MPVNSEVMY	1.41226	1.01383	0.858221	0.974937	1.42095	0.893939	0.873016	0.690875	1.18083	0.646172	1.2109	no		0.00241846	0.00295004	0.00243456	-0.258935	0.38064	0.273038	0.198491
Q9BZD4	YPNPKPEVL	1.49038	1.417	1.13087	1.30075	1.99209	1.60606	1.44246	1.02607	1.87864	1.05104	1.31754	no		0.278729	0.543393	0.364978	0.106346	0.159609	0.104185	0.160625
Q9C0B7	YPDPVIQEL	1.27163	0.764822	0.60906	0.794486	1.13834	1.11846	0.589286	0.808194	0.759709	0.7471	0.701422	no		0.205866	0.308388	0.202104	-0.294398	0.386169	0.277906	0.406722
Q9C0J8-2	RDVLSAAF	1.99519	1.57708	1.41611	1.85213	2.45455	1.91736	1.81349	1.17691	2.03641	1.14617	1.29858	no		0.319279	0.780654	0.548602	0.0110729	0.0162241	0.0105198	0.378322
Q9GZZ9	LPEGITVAY	2.78846	2.50593	1.88926	2.401	3.40711	2.0551	2.37698	1.73929	2.83981	1.4478	2.07583	no		0.130402	0.219945	0.13987	-0.0464425	0.065244	0.0430489	0.158462
Q9H223	HAYIISYL	0.783654	0.875494	0.543624	0.822055	2.05929	1.25344	0.996032	1.18063	1.39078	0.990719	0.734597	no		0.908493	1.24665	0.926127	0.69557	0.810733	0.608362	0.142186
Q9H2Y7	IPYQDRESY	0.504808	0.482213	0.431208	0.411028	0.802372	0.573003	0.537698	0.363128	0.61165	0.412993	0.511848	no		0.332966	0.43897	0.285464	0.0928229	0.0906682	0.0586024	0.15744
Q9H993	MPQVAPDLY	1.17788	0.626482	0.605705	0.769424	1.24506	0.738292	0.835317	0.458101	0.776699	0.547564	0.845972	no		0.191811	0.219361	0.13987	-0.219364	0.217309	0.145787	0.253721
Q9HAI6	FPSESSFEY	1.90385	1.20356	1.25503	1.35088	1.76285	1.01377	1.10516	0.921788	1.33981	0.677494	1.01896	no		-0.0798671	0.117589	0.0737167	-0.373777	0.65331	0.488659	0.237172
Q9HC77	MPDQRVIYY	1.45673	1.99605	1.61074	1.64912	2.25296	2.04959	1.61905	1.39292	2.44175	1.30394	0.905213	no		0.233156	0.465599	0.306184	0.107101	0.174463	0.113147	0.124456
Q9HC77	YPDGRKEITF	0.139423	0.193676	0.110738	0.0952381	0.27668	5.46111e-05	0.18254	0.134078	0.0570541	0.0974478	0.146919	no		-0.254835	0.259911	0.169918	-0.248258	0.0664255	0.0436879	0.0875346
Q9HC77	YPDGTVKTVY	2.12019	2.16206	1.97651	1.88471	2.90909	2.14876	1.64286	1.03911	2.21359	1.46636	1.73934	no		0.149592	0.286973	0.186571	-0.354404	0.671695	0.500216	0.584269
Q9NR48	MPAGTELTY	0.336538	0.142292	0.167785	0.325815	0.300395	0.30303	0.265873	0.100559	0.334951	0.204176	0.293839	no		0.523142	0.399019	0.266283	0.117293	0.0618612	0.0408602	0.15744
Q9NS86	TADPHDCSAY	2.97837	2.58103	2.10235	2.02757	2.79447	2.0551	2.125	1.82682	2.93447	2.0232	1.91469	no		-0.155865	0.318397	0.209184	-0.153947	0.313925	0.218044	0.000866745
Q9NSV4	EPEQFVVVM	1.9375	1.1581	0.758389	0.922306	1.62451	1.27273	0.839286	1.05028	1.50243	1.06032	0.774882	no		-0.0129551	0.0119983	0.00784027	-0.184221	0.187662	0.121573	0.0872916
Q9NUQ6	TADPSHQTM	2.10938	1.48617	1.88842	2.37594	2.86957	1.88292	2.01389	1.29423	2.61772	1.33179	0.838863	no		0.378364	0.75292	0.527796	0.111799	0.154316	0.10297	0.254775
Q9NX24	VYIPSKTDL	2.22596	1.95652	2.09732	2.91228	4.05534	2.98623	2.50397	2.1676	2.78641	2.7007	2.19905	no		0.664535	2.40437	1.873	0.248065	0.627661	0.470471	0.881086
Q9NX24	YIPSKTDL	1.27163	1.13636	1.0755	1.6817	2.16601	1.81543	1.52381	1.26443	1.57524	1.54988	1.609	no		0.701064	2.83331	2.22346	0.324942	1.03447	0.804996	0.932031
Q9P0V3	VQLPDTSISI	0.759615	0.646904	0.549217	0.6934	1.51515	0.802571	0.566138	0.691496	0.679612	0.615623	0.508689	no		0.62259	0.897228	0.635102	-0.0137052	0.0101439	0.00756031	0.46675
Q9P1Z0	YPEPYPLVY	2.65865	1.65217	1.11074	1.30326	2.95652	2.12121	1.3373	1.22533	1.58252	1.41067	0.71564	no		0.235071	0.282077	0.183619	-0.387285	0.398614	0.287034	0.40187
Q9UBT2	GYLGQVTTI	0.661058	0.571146	0.436242	0.606516	1.05138	0.85124	0.448413	0.653631	0.604369	0.640371	0.670616	no		0.588688	1.11057	0.815172	0.0324622	0.0317864	0.0215138	0.544872
Q9UIF9	FPDQNFEVM	0.836538	0.462451	0.446309	0.446115	0.687747	0.561983	0.329365	0.33892	0.378641	0.287703	0.421801	no		-0.0414682	0.0438357	0.0259567	-0.737314	0.932982	0.715575	0.423467
Q9UL01	HPDQNSFTF	0.634615	0.413043	0.419463	0.508772	0.814229	0.61157	0.367063	0.396648	0.621359	0.341067	0.350079	no		0.399025	0.579873	0.391149	-0.0830291	0.0767743	0.0496719	0.349311
Q9ULM6	LPDSGVVEY	1.21635	0.966403	0.899329	1.01754	1.45455	1.2011	0.97619	0.891993	1.40777	1.00696	1.15877	no		0.253131	0.516503	0.345024	0.0880099	0.137708	0.0932652	0.160625
Q9UPW5	TAMPESNYY	1.32692	0.869565	0.832215	0.496241	0.940711	0.831956	0.428571	0.413408	0.703883	0.445476	0.985782	no		-0.416702	0.699304	0.487806	-0.970288	1.58634	1.2848	0.325614
Q9Y2V7	MPNLDSVTL	0.567308	0.379447	0.25	0.443609	0.644269	0.534435	0.589286	0.20298	0.805825	0.108126	0.28489	no		0.438925	0.373131	0.25071	0.417222	0.347413	0.246362	0.00493813
Q9Y4A8	MPVDSFNSM	0.4375	0.318841	0.360179	0.330827	0.342556	0.312213	0.256614	0.269398	0.360841	0.28824	0.409163	no		-0.17994	0.19375	0.124047	-0.332242	0.377969	0.271685	0.0726393
Q9Y5L0-1	GSILVDEY	0.629808	0.612648	0.463087	0.656642	0.909091	0.969697	0.563492	0.666667	0.966019	0.612529	0.436019	no		0.571999	1.06067	0.770329	0.364764	0.549315	0.402362	0.174522
Q9Y5Q9	TPEQPTAGDVF	1.52885	1.34387	0.919463	0.952381	1.33597	0.980716	0.916667	0.92365	1.50971	0.937355	0.985782	no		-0.21415	0.339391	0.222449	-0.178856	0.277259	0.192164	0.0161968
Q9Y6H1	EPARPDITY	1.4351	1.10672	0.954698	0.977444	1.41502	0.895317	0.984127	0.806331	1.23544	0.647332	0.966825	no		-0.0888032	0.137263	0.0876537	-0.208555	0.354692	0.252339	0.0905126
Q9Y6Q9	MPMGPDQKY	2.00481	1.55415	1.23557	1.39749	2.0253	1.7686	1.47063	1.13892	2.00291	1.38933	1.82654	no		0.114731	0.185663	0.118974	-0.0558502	0.0781531	0.050502	0.151857
S4R338	LPDEIYHVY	2.80048	2.64822	1.93456	2.34336	3.27273	2.2259	1.97421	2.04283	2.65777	1.57541	2.33886	no		0.086959	0.173042	0.111132	-0.145534	0.287637	0.198133	0.266086
X6R3U4	LPDSELAEY	1.93269	1.43478	1.05705	1.06266	1.77866	1.20661	1.34325	1.18808	1.64078	0.974478	1.30095	no		-0.128339	0.186141	0.118974	-0.0847435	0.11851	0.0786086	0.0257914

## Sheet: HCC1954BL
		vehicle			MLN7243			carfilzomib			CHX				MLN7243 vs vehicle			CFZ versus vehicle			MLN7243 vs CFZ
Master Protein Accessions	Sequence	Abundance: 126	Abundance: 127N	Abundance: 127C	Abundance: 128N	Abundance: 128C	Abundance: 129N	Abundance: 129C	Abundance: 130N	Abundance: 130C	Abundance: 131N	Abundance: 131C	dec > 1.5x by CHX?		log2 FC	negative log10 pval	negative log10 adj pval	log2 FC	negative log10 pval	negative log10 adj pval	negative log10 adj pval
Q96S97	ATVPGLLKV	3.14103	3.28403	3.29898	0.131105	0.178481	0.0856553	0.176996	0.121497	0.000195524	0.0220768	0.0234057	YES		-4.62075	10.5469	7.35879	-5.02484	10.5857	7.4347	0.0609123
Q16531	GESIDIITRA	2.31966	2.22689	2.30269	0.241645	0.237975	0.194014	0.0919081	0.153682	0.213592	0.191958	0.137662	YES		-3.34591	10.2018	7.31476	-3.89881	10.3217	7.4347	0.635567
Q96S97	IYPTTYVQF	3.60085	3.56723	3.26741	0.264781	0.26962	0.133127	0.0819181	0.0928495	0.112864	0.110246	0.171429	YES		-3.96652	9.63718	7.09478	-5.18113	9.77105	7.10393	0.309858
P04844	NVADVVIKF	3.49915	3.39832	3.30548	0.472151	0.640506	0.377709	0.592408	0.566702	0.552184	0.466926	0.58961	YES		-2.77525	9.78008	7.09478	-2.57583	9.68995	7.10393	0.0757162
M0R0R2	GENPLQVLV	2.6547	2.69412	2.49954	0.166238	0.189873	0.125903	0.40959	0.247599	0.434466	0.202335	0.155844	YES		-4.02524	9.50471	7.09478	-2.84587	9.20196	6.761	1.01356
P16402	SELITKAVA	3.27265	3.26723	3.46425	0.363325	0.568354	0.460268	0.836164	0.671291	0.81068	0.472114	0.615584	YES		-2.84542	9.5697	7.09478	-2.10956	9.17093	6.761	1.45493
B0YJC4	QAKQESTEY	3.04872	2.87647	2.87558	0.581834	0.773418	0.505676	0.466533	0.482391	0.566748	0.644617	0.714286	YES		-2.24161	8.77294	6.54533	-2.53767	8.94275	6.64579	1.39269
P13639	AYLPVNESF	3.13761	3.00084	2.98793	0.354756	0.551899	0.383901	0.472527	0.522946	0.723301	0.631647	0.815584	YES		-2.82205	9.02815	6.70439	-2.40866	8.83152	6.64579	0.510221
H7C3B5	VEKPVGVAA	2.79744	2.67899	2.61281	0.660668	0.940506	0.859649	0.363636	0.272145	0.383495	0.370947	0.411688	YES		-1.71686	7.99136	6.10431	-2.98846	8.78684	6.64579	2.26251
Q9Y576	AYVGDLQTL	1.52222	1.55294	1.55246	0.240788	0.308861	0.23323	0.321678	0.298826	0.379854	0.278859	0.34026	YES		-2.56341	8.98939	6.70439	-2.20975	8.7857	6.64579	0.435982
J3KTA4	AINPKLLQL	2.55128	2.63025	2.52089	0.340189	0.570886	0.420021	0.438561	0.271078	0.456311	0.258106	0.328571	YES		-2.5327	8.69203	6.54533	-2.72381	8.78148	6.64579	1.85197
Q96A65	DYDPLVVKL	4.27179	4.0958	4.32405	0.55527	1.02025	0.530444	0.529471	0.59445	0.525485	0.479896	0.531169	YES		-2.59132	8.60713	6.53299	-2.94386	8.75469	6.64579	0.03003
O14977	VYGSFASKL	1.9359	1.82269	1.83101	0.205656	0.362025	0.23323	0.337662	0.266809	0.356796	0.180285	0.227273	YES		-2.80303	8.63496	6.53299	-2.53973	8.516	6.4704	0.148432
D6REE5	ATGPSIKI	2.05726	1.85546	1.92665	0.0719794	0.121519	0.080478	0.302697	0.140875	0.162621	0.0998703	0.0597403	YES		-4.41369	8.71957	6.54533	-3.26796	8.50456	6.4704	0.229092
Q9UBK5	SPAQEDGKVY	0.268376	0.295798	0.311978	0.1491	0.362025	0.255934	3.2008	3.55603	3.71117	0.14786	0.192208	YES		-0.191843	0.11435	0.0751762	3.57866	8.48239	6.4704	5.32607
Q9BY77	AEVDPDTILKA	2.89402	2.53277	2.7818	0.301628	0.44557	0.241486	0.365634	0.322305	0.359223	0.264591	0.454545	YES		-3.05355	8.37478	6.36279	-2.97065	8.34641	6.36245	0.0215228
P09601	TVAVGLYAM	0.249573	0.157983	0.272052	0.413025	0.805063	0.561404	2.93506	3.09285	3.27063	0.0817121	0.131169	YES		1.38869	1.93808	1.59073	3.77423	8.30571	6.34807	4.93658
P40692	EEYGKILEV	1.83932	1.82857	1.68617	0.287918	0.362025	0.307534	0.411588	0.458911	0.529126	0.243839	0.361039	YES		-2.48332	8.41902	6.37707	-1.93559	8.04961	6.13305	0.849093
P52597	TGYGGYEEY	3.0453	3.05462	3.08357	0.631534	1.06709	0.679051	0.626374	0.59445	0.660194	0.540856	0.723377	YES		-1.94949	7.78756	6.00925	-2.28753	8.03247	6.13305	0.374475
Q562F6	SEVSKIVTV	2.61624	2.37731	2.42897	0.407027	0.621519	0.509804	0.515485	0.580576	0.663835	0.626459	0.735065	YES		-2.27053	8.15373	6.23405	-2.07642	8.02011	6.13305	0.145479
Q14566	EVTDYAIAR	1.21111	1.29244	1.19963	0.181662	0.244304	0.19711	0.277722	0.264674	0.290049	0.442283	0.477922	YES		-2.57128	8.21561	6.25797	-2.15334	7.97049	6.10463	0.413624
A0A0A0MS08	KSLSLSPEL	2.58205	2.56723	2.71681	0.515853	0.794937	0.54902	0.617383	0.450374	0.65534	0.155642	0.231169	YES		-2.08049	7.86506	6.0194	-2.19064	7.94331	6.09765	0.163819
Q96CS3	DPVGDIVSF	2.38291	2.64874	2.24141	0.188518	0.179747	0.0990712	0.305694	0.377801	0.339806	0.347601	0.420779	YES		-3.96003	8.14338	6.23405	-2.82933	7.84686	6.04635	0.135975
O60488	EVTDYTTGR	1.07692	1.20588	1.18756	0.0762639	0.121519	0.0897833	0.165834	0.117396	0.100728	0.265888	0.438961	YES		-3.59312	7.92099	6.05512	-3.17607	7.81409	6.04635	1.32763
H0Y7W6	DYSSILQKF	1.81795	1.95042	1.67038	0.343616	0.497468	0.405573	0.172827	0.210245	0.20267	0.214008	0.337662	YES		-2.12521	7.30642	5.67464	-3.21494	7.81385	6.04635	1.03642
Q9H583	ISSPVVTSL	1.39573	1.24034	1.38812	0.191945	0.274684	0.242518	0.214785	0.199573	0.190534	0.207523	0.254545	YES		-2.50454	7.7056	5.97992	-2.73394	7.81314	6.04635	0.0864112
O75475	VDITTPKAA	2.84359	2.74958	2.7493	0.730934	1.08481	0.791538	0.874126	0.889007	0.864078	0.853437	1.15195	YES		-1.67793	7.81517	6.00925	-1.66694	7.80307	6.04635	0.00670435
O15350	TYFDLPQSSR	1.56923	1.6	1.68617	0.298201	0.478481	0.348813	0.437562	0.390608	0.373786	0.526589	0.628571	YES		-2.10903	7.74543	6.0045	-2.0142	7.67353	5.9326	0.0539785
O43684	RYPTSIASL	1.37094	1.36303	1.37976	0.30934	0.448101	0.383901	0.328671	0.390608	0.421117	0.368353	0.519481	YES		-1.84971	7.61133	5.91461	-1.85091	7.61243	5.88675	0.00111042
P46940	IINTHTLLL	2.00342	2.04034	2.06314	0.651243	0.875949	0.724458	0.799201	0.828175	0.75	0.840467	1.26494	YES		-1.43946	7.68033	5.96937	-1.36107	7.56534	5.86494	0.092617
Q9BTE3	KEAYVNANQA	2.96581	2.7916	2.89601	0.662382	1.06962	0.834881	0.735265	0.813234	0.88835	0.97406	1.3	YES		-1.75325	7.48841	5.81884	-1.82825	7.56166	5.86494	0.0518279
Q02224	KNTPYVNEV	2.20855	1.88403	2.15785	0.425021	0.491139	0.28483	0.2997	0.320171	0.315534	0.420233	0.646753	YES		-2.37973	7.27206	5.65218	-2.74029	7.44938	5.76644	0.163838
Q1KMD3	SEKPAEATA	2.56154	2.44286	2.43918	0.526992	0.95443	0.649123	0.475524	0.448239	0.563107	0.59144	0.874026	YES		-1.80477	6.97531	5.41047	-2.32372	7.37	5.71853	0.583514
P62136	IIGRLLEV	0.8	0.842857	0.842154	0.0719794	0.0683544	0.046398	0.152847	0.135539	0.146845	0.103761	0.162338	YES		-3.73421	7.76597	6.00925	-2.5134	7.36931	5.71853	0.221576
Q6P2Q9	MLDPLEVHL	2.90655	3.12549	2.55834	0.283919	0.412658	0.315101	0.492174	0.377801	0.384304	0.607004	0.690909	YES		-3.08597	7.47062	5.81401	-2.77586	7.35801	5.71853	1.10334
H0Y9I4	GEIIDIFKP	1.91538	1.81008	1.91643	0.338475	0.529114	0.45614	0.772228	0.73746	0.788835	0.216602	0.262338	YES		-2.09157	8.23255	6.25797	-1.29547	7.34397	5.71853	2.14467
P13010	NPLSGGDQY	0.986325	0.962185	0.954503	0.0736932	0.150633	0.0722394	0.114885	0.146211	0.201456	0.075227	0.0818182	YES		-3.29113	7.56625	5.88331	-2.64986	7.33841	5.71853	3.4401
A0A0A0MS08	RVVSVLTVL	1.69915	1.97059	1.75673	0.164524	0.229114	0.100103	0.433566	0.351121	0.457524	0.0770528	0.103887	YES		-3.45818	7.78115	6.00925	-2.1271	7.21113	5.61318	0.0383586
Q5H909	TEVSKTPEA	1.57778	1.60588	1.57196	0.344473	0.572152	0.369453	0.31968	0.357524	0.43568	0.444877	0.612987	YES		-1.88666	7.04217	5.44515	-2.09533	7.2102	5.61318	0.0244782
O95251	NPVDIVSTL	1.29316	1.22101	1.34726	0.257926	0.410127	0.311662	0.282717	0.306297	0.353155	0.30869	0.363636	YES		-1.9787	7.04943	5.44515	-2.03508	7.09405	5.50802	0.025256
P46060	AQGKPLAL	2.1453	1.84706	1.987	0.186804	0.546835	0.307534	0.21978	0.153682	0.228155	0.267185	0.27013	YES		-2.52178	6.70809	5.21021	-3.31307	7.00115	5.42584	0.303373
Q9NR09	IASAIVNEL	2.04957	1.87395	1.99536	0.608398	0.988608	0.628483	0.315684	0.287086	0.292476	0.294423	0.311688	YES		-1.4112	5.81356	4.6167	-2.72497	6.86081	5.29598	0.151011
P08240	KPIVFVGTGQTY	1.6188	1.67563	1.48932	0.349614	0.448101	0.299278	0.31968	0.399146	0.514563	0.653696	0.753247	YES		-2.12459	6.9476	5.39298	-1.95552	6.81798	5.26674	0.0811174
Q12874	VEFEELLKA	1.52991	1.32185	1.39926	0.217652	0.355696	0.291022	0.375624	0.225187	0.277913	0.197147	0.285714	YES		-2.29809	6.81746	5.28091	-2.27433	6.80287	5.26674	0.00670435
Q7L513	SSEFQIPTA	3.92137	4.26134	4.35283	0.872322	1.5557	0.924665	1.06194	1.13554	1.20874	1.03761	1.48312	YES		-1.90264	6.81578	5.28091	-1.87978	6.7957	5.26674	0.008114
A0A2R8Y7Z0	YPVDGLPDL	1.80769	1.8521	1.85794	0.377035	0.56962	0.413829	0.903097	0.766275	0.777913	0.360571	0.522078	YES		-2.01996	7.83945	6.01309	-1.17289	6.79207	5.26674	0.0109002
Q01082	KEIEELQSQA	2.11282	1.80336	2.14856	0.652956	0.840506	0.637771	0.411588	0.480256	0.453883	0.285344	0.503896	YES		-1.50876	6.14471	4.85614	-2.17206	6.7662	5.25338	0.721864
P78347	EGLPEGIPFRR	1.74274	1.68992	1.75766	0.486718	0.724051	0.405573	0.493506	0.489861	0.48665	0.635538	0.872727	YES		-1.68309	6.62266	5.14215	-1.81999	6.76022	5.25338	0.178603
P61160	YNIEQEQKL	1.37037	1.50588	1.47818	0.183376	0.292827	0.138213	0.501499	0.337247	0.428803	0.156507	0.1277	YES		-2.8252	7.38265	5.73864	-1.78044	6.72131	5.22673	1.22612
S4R3Q6	TYPDVNNSI	1.02564	0.931092	0.924791	0.167952	0.298734	0.237358	0.17982	0.18143	0.131068	0.163424	0.280519	YES		-2.03309	6.39847	4.99575	-2.54917	6.71585	5.22673	0.303373
Q12929	KAAEAFSEL	1.21111	1.14538	1.27669	0.265638	0.475949	0.318885	0.234765	0.223052	0.226942	0.204929	0.248052	YES		-1.77653	6.23605	4.9053	-2.40757	6.7015	5.22099	0.560469
Q5VIR6	QYGEVANLL	1.87521	1.91849	1.86072	0.472151	0.788608	0.522188	0.627373	0.559232	0.654126	0.597925	0.880519	YES		-1.66512	6.7319	5.22095	-1.6191	6.68034	5.20826	0.025824
P40429	KYQAVTATL	4.08034	4.34034	4.17084	0.804627	1.60759	0.94324	1.25375	1.04482	1.23908	1.51621	1.92857	YES		-1.90787	6.72779	5.22095	-1.83159	6.65949	5.19568	0.0387323
O95997	KTFDAPPAL	2.47521	2.57311	2.48097	0.707798	1.11899	0.716202	0.777223	0.46318	0.628641	0.251621	0.290909	YES		-1.56599	6.17172	4.87012	-2.01021	6.60394	5.14825	0.471795
P35606	GEYIIYTAM	1.80513	1.3916	1.58867	0.143102	0.258228	0.184727	0.128162	0.165422	0.162621	0.189364	0.154545	YES		-3.02953	6.47183	5.02411	-3.39088	6.57593	5.13603	0.03003
Q92611	AYQSIQNYL	1.97607	1.96891	1.99257	0.832048	1.24177	0.927761	0.541459	0.560299	0.593447	0.481193	0.601299	YES		-0.984145	5.26171	4.27775	-1.80841	6.50127	5.0741	2.73639
G3V207	EYGFISQTL	1.04103	1.05042	1.07428	0.210797	0.401266	0.234262	0.238761	0.248666	0.229369	0.2607	0.427273	YES		-1.90325	6.3134	4.95034	-2.1429	6.49875	5.0741	0.117598
Q9BYX4	DAYTHLETF	1.2547	1.25714	1.24605	0.313625	0.463291	0.340557	0.445554	0.478122	0.546117	0.30869	0.350649	YES		-1.74969	6.97649	5.41047	-1.35431	6.48526	5.07066	0.67689
Q8IX90	TPSPIIQQL	2.61368	2.4	2.20613	0.512425	0.794937	0.571723	0.631369	0.7492	0.783981	0.542153	0.735065	YES		-1.94193	6.66854	5.17943	-1.73789	6.4806	5.07066	0.127461
P60709	ESGPSIVHR	1.62906	1.60056	1.74435	0.365039	0.652321	0.360509	0.47286	0.430452	0.440129	0.504972	0.749784	YES		-1.85196	6.39349	4.99575	-1.88846	6.42599	5.02324	1.08386
H3BQ47	APVNIAVIKY	0.774359	0.805042	0.806871	0.138817	0.236709	0.107327	0.123876	0.157951	0.154126	0.116314	0.107792	YES		-2.3051	6.32989	4.95034	-2.45251	6.41286	5.01879	0.0434608
M0QZF4	IYYVDVQKF	0.935043	1.09412	0.921077	0.203942	0.316456	0.241486	0.171828	0.157951	0.15534	0.176394	0.145455	YES		-1.95319	5.9855	4.75165	-2.60442	6.38986	5.00796	0.392917
Q92673	IFSEKPVFV	1.12393	1.27815	1.15599	0.470437	0.613924	0.572755	0.38961	0.321238	0.360437	0.299611	0.457143	YES		-1.10242	5.4567	4.37381	-1.73175	6.36247	4.99328	1.2286
F8WBZ6	TAAPVPTTL	0.983761	0.893277	0.878366	0.277635	0.310127	0.206398	0.232767	0.2508	0.264563	0.164638	0.0789485	YES		-1.79476	6.28282	4.93359	-1.8809	6.36182	4.99328	0.041631
Q9H497	IINEVVLKL	1.08718	1.08739	1.05107	0.188518	0.374684	0.24355	0.323676	0.292423	0.339806	0.194553	0.135065	YES		-1.99939	6.5561	5.09229	-1.75465	6.33884	4.97683	0.0539785
P49321	NYVQAVEEF	1.61368	1.71429	1.55803	0.640103	0.927848	0.718266	0.461538	0.53682	0.548544	0.571984	0.697403	YES		-1.09569	5.45469	4.37381	-1.65927	6.29787	4.9423	1.10371
E9PC62	VFIDKQTNL	2.54701	2.51765	2.61281	0.922879	1.58608	1.19608	0.604396	0.542156	0.546117	0.332036	0.514286	YES		-1.05114	4.90821	4.01238	-2.18133	6.27648	4.92724	1.82166
Q9Y573	KYIEGVSDF	2.3	2.30504	2.23584	0.823479	1.20253	0.923633	0.82018	1.00747	0.976942	0.885863	1.22468	YES		-1.21364	6.10259	4.83879	-1.28639	6.22681	4.88382	0.060739
A0A140T8Z1	SPEDFVYQF	2.28547	2.28908	2.24884	0.495287	0.927848	0.50774	0.803197	0.732124	0.828883	0.575875	0.75974	YES		-1.82123	6.52015	5.06446	-1.52913	6.20411	4.86728	0.271402
O00178	SEGNVVNKP	0.94359	0.865546	0.904364	0.164524	0.306329	0.270382	0.1998	0.20064	0.264563	0.168612	0.215584	YES		-1.87215	6.05696	4.80337	-2.02872	6.18555	4.8548	0.060921
Q9Y6Y0	RYNPENNTW	0.861538	1.03445	0.998143	0.209083	0.240506	0.186791	0.263736	0.265742	0.271845	0.300908	0.450649	YES		-2.18517	6.43665	5.00429	-1.85268	6.1784	4.85364	0.188319
Q96AG3	EVLPINTQY	1.63504	1.67227	1.59517	0.347901	0.737975	0.452012	0.386613	0.266809	0.396845	0.138781	0.188312	YES		-1.67256	5.69301	4.54235	-2.22276	6.14966	4.83769	0.423769
P08238	KEIFLRELI	1.11453	1.44538	1.14949	0.195373	0.205063	0.0887513	0.000195524	0.0884081	0.0582524	0.0933852	0.0753247	YES		-2.92273	5.78482	4.6007	-4.65871	6.14496	4.83769	2.303
P13674	GEISTIDKV	1.43846	1.07647	1.21541	0.107969	0.173418	0.0743034	0.105894	0.117396	0.10801	0.189364	0.120779	YES		-3.39062	6.10875	4.83879	-3.4931	6.13317	4.83599	0.008114
Q07666	IPLPPPPAPETY	0.792308	0.89916	0.812442	0.176521	0.296203	0.227038	0.206793	0.189968	0.18568	0.243839	0.379221	YES		-1.83925	5.91883	4.69923	-2.104	6.13198	4.83599	0.122809
I3L2C7	KTNPSVSSL	0.841026	0.687395	0.828227	0.152528	0.205063	0.127967	0.0839161	0.121665	0.0800971	0.106355	0.124675	YES		-2.27902	5.76953	4.59428	-3.04427	6.11218	4.8252	0.0396417
A0A2R8Y7Z0	KEAAEAIEA	6.23846	4.44454	5.54689	0.247644	0.453165	0.283798	0.284715	0.300961	0.525485	0.258106	0.284416	YES		-4.04296	6.13574	4.85614	-3.86851	6.10747	4.8252	2.21053
P52907	KTIDGQQTI	2.71282	2.65378	2.76509	0.96144	1.64051	1.05676	0.305694	0.300961	0.621359	0.274968	0.254545	YES		-1.15222	4.66627	3.81863	-2.72723	6.1048	4.8252	1.81486
I3L192	SESRFFVSS	0.671795	0.569748	0.618384	0.040883	0.0835443	0.0515996	0.0939061	0.072572	0.0736047	0.105058	0.118602	YES		-3.40138	6.22475	4.90359	-2.95364	6.09313	4.81886	0.062637
H3BSW6	AEVKPILQA	1.00769	0.953782	0.988858	0.2485	0.358228	0.304438	0.386613	0.284952	0.382282	0.346304	0.468831	YES		-1.69509	6.32094	4.95034	-1.48521	6.07457	4.81365	0.167339
P78347	EGLPEGVPFRR	0.736752	0.838655	0.811513	0.179949	0.287342	0.204334	0.18981	0.144077	0.188107	0.24773	0.318182	YES		-1.82942	5.79019	4.6007	-2.19305	6.07248	4.81365	0.0811174
O14979	ASVDKVLEL	3.44957	3.21681	3.29526	1.3916	2.03671	1.62848	1.34466	1.43116	1.38471	1.14527	1.51818	YES		-0.978161	5.50205	4.39675	-1.25962	6.06621	4.81262	0.564856
H0Y614	AEEFKVPAA	2.40769	1.90084	2.35747	0.364182	0.535443	0.449948	0.443556	0.478122	0.626214	0.26978	0.345455	YES		-2.30432	6.17918	4.87012	-2.10652	6.05029	4.80172	0.060921
B0YJC4	SSVPGVRLL	0.969231	0.828571	0.881151	0.240788	0.425316	0.332301	0.104895	0.0747065	0.146845	0.0557717	0.0145675	YES		-1.42397	4.92179	4.02151	-3.03675	6.04126	4.79765	0.309858
P28289	LPYNTSLVEM	1.19316	1.0605	1.12999	0.215081	0.355696	0.22291	0.421578	0.297759	0.342233	0.202335	0.281818	YES		-2.09194	6.39144	4.99575	-1.67238	6.02057	4.78188	0.336794
Q15008	RYSVFFQSL	1.62051	1.60672	1.62303	1.09854	1.37722	1.14964	0.679321	0.721451	0.740291	0.757458	0.94026	YES		-0.419924	3.43873	2.83036	-1.17974	5.97401	4.74017	2.63288
O00626	RLQTALLVV	0.668376	0.878151	0.77623	1.00171	1.73797	1.14964	2.99301	3.44504	3.23058	0.106355	0.102597	YES		0.743682	1.60335	1.30063	2.05747	5.95892	4.72988	3.36324
Q92608	RDILLPVITK	0.977778	0.838655	0.835655	0.231362	0.21519	0.235294	0.237762	0.175027	0.274272	0.12192	0.0966622	YES		-1.95961	5.95604	4.727	-1.94862	5.94709	4.72537	0.00393108
A0A0G2JQM1	GEIPKVLVA	2.27692	1.91345	1.94058	0.333333	0.597468	0.562436	0.485514	0.58698	0.694175	0.60441	0.711688	YES		-2.03767	6.1365	4.85614	-1.79508	5.93087	4.71591	0.117598
P07437	EATGGKYVPR	0.87094	0.797479	1.04085	0.200514	0.208861	0.178535	0.145854	0.120598	0.128641	0.322957	0.516883	YES		-2.20424	5.60798	4.47842	-2.77764	5.90023	4.68987	1.68606
Q96T51	KSFFGPLEL	0.996581	1.24706	1.05664	0.361611	0.422785	0.313725	0.27972	0.24333	0.254854	0.300908	0.405195	YES		-1.58755	5.43416	4.36647	-2.08492	5.88898	4.68316	0.374745
P21333	GPVGVNVTY	2.12735	2.2	2.08264	0.465296	0.802532	0.53354	0.844156	0.934899	1.06675	0.614786	0.925974	YES		-1.83123	6.75164	5.22631	-1.17149	5.87697	4.67565	0.0964604
P62993	NYVTPVNR	0.724786	0.606723	0.607242	0.0831191	0.0873418	0.123561	0.067651	0.0383916	0.105179	0.158236	0.193506	YES		-2.72113	5.69859	4.54235	-3.1983	5.86372	4.67142	0.0757162
P04040	SALEHSIQY	0.375214	0.390756	0.352832	0.322194	0.53038	0.373581	1.26873	1.57524	1.52427	0.246433	0.231169	YES		0.132186	0.160882	0.104416	1.9651	5.85953	4.67142	3.73094
P11912	AVVPGTLLLFR	0.0675214	0.144538	0.13649	0.013465	0.0378366	0.0629515	0.898102	0.707577	0.791262	0.000195524	0.000195524	YES		-1.60913	0.720647	0.552924	2.78176	5.8595	4.67142	3.97098
P04899	YYLNDLERI	1.83846	1.83866	1.69266	0.673522	0.998734	0.764706	0.778222	0.709712	0.734223	0.837873	1.14156	YES		-1.13978	5.61576	4.48076	-1.2729	5.85308	4.66966	0.128324
J3KP30	RSSENILTV	1.30684	1.30924	1.37697	0.411311	0.707595	0.460268	0.386613	0.366062	0.428398	0.522698	0.676623	YES		-1.33832	5.33882	4.31509	-1.75739	5.84915	4.66966	0.44026
A0A2R8Y7Z0	AELATRAIP	1.35726	1.06807	1.16713	0.12425	0.193671	0.134159	0.196803	0.19317	0.333738	0.14786	0.146753	YES		-2.99032	6.14539	4.85614	-2.31149	5.83958	4.66532	1.0109
P48595	IYGEKTYAF	1.56752	1.78824	1.63231	0.431877	0.678481	0.46646	0.699301	0.661686	0.696602	0.370947	0.602597	YES		-1.66147	6.3481	4.95935	-1.27753	5.83343	4.66532	0.557517
O75533	GELKVVNGA	2.45812	1.81008	2.17642	0.382177	0.651899	0.504644	0.246753	0.283885	0.377427	0.233463	0.292208	YES		-2.06637	5.42745	4.36647	-2.82723	5.83221	4.66532	0.29714
Q6VY07	KDVSVPVA	0.866667	0.820168	0.839369	0.075407	0.205063	0.117647	0.171828	0.121665	0.269417	0.168612	0.194805	YES		-2.66571	6.08009	4.82142	-2.16599	5.80795	4.64925	0.178603
H3BPG0	VYGPLPQSF	3.05812	3.10924	3.11049	1.26735	1.92025	1.40764	1.2038	1.254	1.375	1.06355	1.51948	YES		-1.01365	5.29262	4.29344	-1.27539	5.79615	4.64148	0.423769
P17535	LPQHQVPAY	1.43419	1.37143	1.41597	0.666667	0.888608	0.696594	0.609391	0.506937	0.645631	0.391699	0.571429	YES		-0.906663	5.04841	4.11161	-1.26061	5.78651	4.63585	0.732309
Q13347	RDMTMFVTA	0.852991	0.868908	0.705664	0.0582691	0.0708861	0.101135	0.18981	0.157951	0.213592	0.189364	0.0909091	YES		-3.39798	6.31116	4.95034	-2.11253	5.75863	4.61354	0.607764
P49327	DGFKEQGVTF	0.94359	0.859664	0.836583	0.233076	0.344304	0.227038	0.306693	0.241195	0.271845	0.217899	0.146753	YES		-1.71443	5.78447	4.6007	-1.68722	5.7563	4.61354	0.060921
Q09666	VDVNLPKA	2.08718	1.51176	1.80037	0.385604	0.549367	0.388029	0.208791	0.260406	0.291262	0.246433	0.305195	YES		-2.02896	5.31116	4.29917	-2.82783	5.74245	4.60358	0.316725
Q16531	VEFNGKLLA	1.44103	1.25462	1.24048	0.306769	0.413924	0.301342	0.46953	0.436499	0.572816	0.444877	0.514286	YES		-1.94533	6.30592	4.95034	-1.41231	5.72929	4.59811	0.340784
F5GYQ1	LYPEGLAQL	1.86752	1.94286	1.76137	0.475578	0.935443	0.566563	0.524476	0.546425	0.541262	0.413748	0.574026	YES		-1.49439	5.38353	4.33846	-1.78913	5.70678	4.57939	0.0406628
Q15233	RPSGKGIVEF	1.4906	1.76303	1.71588	0.472151	0.679747	0.454076	0.663337	0.521878	0.464806	0.351492	0.48961	YES		-1.62965	5.69626	4.54235	-1.59062	5.65207	4.52845	0.0150148
P24539	IYVISAETF	1.50256	1.49832	1.48097	0.630677	1.00633	0.69969	0.442557	0.469584	0.479369	0.487678	0.618182	YES		-0.939624	4.44655	3.65292	-1.68744	5.64102	4.52112	1.29855
Q9ULW0	KSSDQPLTV	4.21795	3.93782	4.24977	2.02399	2.94051	2.07327	1.42358	1.55496	1.57524	1.72633	2.45455	YES		-0.817793	4.37562	3.59066	-1.44585	5.6172	4.501	1.34214
O96009	SEIPKLPAV	2.68376	2.7479	2.75023	0.802057	1.46709	1.0547	0.978022	1.04482	1.13714	1.07393	1.42338	YES		-1.29958	5.49462	4.39369	-1.37252	5.60539	4.49285	0.0472352
D6R9Q5	QPHLVNIQF	0.986325	0.94958	0.941504	0.35904	0.520253	0.429309	0.416583	0.336179	0.395631	0.120623	0.138961	YES		-1.13674	5.23532	4.26267	-1.32515	5.55834	4.45142	0.184
P43490	VPVSVVSDSY	0.948718	0.966387	0.989786	0.264781	0.451899	0.311662	0.224775	0.307364	0.35801	0.23476	0.261039	YES		-1.49816	5.31912	4.3029	-1.70637	5.5555	4.45142	0.112418
Q7KZF4	AEAKFFTES	3.77778	2.56807	3.05942	0.186804	0.222785	0.214654	0.162837	0.233725	0.373786	0.252918	0.254545	YES		-3.91329	5.60581	4.47842	-3.60989	5.54973	4.45142	0.00344605
H7C0E5	DALVITHY	0.784615	0.718487	0.774373	0.296487	0.482278	0.399381	0.152847	0.125934	0.178398	0.172503	0.202597	YES		-0.950918	3.92626	3.22673	-2.3166	5.54919	4.45142	2.57131
Q14807	KELLGPPEA	2.28803	2.16891	2.08728	0.818338	1.31772	1.08153	0.858142	0.804696	0.913835	0.793774	1.14675	YES		-1.02424	4.96394	4.05461	-1.34471	5.54608	4.45142	0.466304
H0Y488	KEIGGLTQV	1.85641	1.86807	2.03064	0.886033	1.27215	0.848297	0.487512	0.595518	0.70267	0.636835	0.993506	YES		-0.936769	4.34059	3.5648	-1.68836	5.53734	4.44617	0.03003
H7C109	AENPKLISA	3.49744	3.65882	3.53389	1.13453	1.83038	1.34778	1.61039	1.74386	1.86893	1.62387	2.17662	YES		-1.30962	6.04811	4.79954	-1.03328	5.53018	4.4459	0.486813
P21333	SETDLSLLTA	2.14957	1.56723	1.86351	0.195373	0.335443	0.25903	0.262737	0.340448	0.470874	0.264591	0.302597	YES		-2.8207	5.72978	4.56288	-2.37727	5.52507	4.44466	0.0414747
C9JE98	ENYKSLVRR	1.65983	1.84202	1.68431	0.865467	1.20759	0.800826	0.597403	0.529349	0.543689	0.622568	0.974026	YES		-0.851661	4.16472	3.4238	-1.63444	5.52215	4.44466	1.42701
Q96MG7	IPHTDPVDYEF	1.41197	1.21849	1.22377	0.296487	0.475949	0.204334	0.275724	0.290288	0.42233	0.249027	0.451948	YES		-1.98035	5.50219	4.39675	-1.96336	5.48875	4.41461	0.00517597
Q9UJX4	AEFFLSQQA	0.788034	0.77479	0.830084	0.373608	0.4	0.421053	0.37962	0.36286	0.402913	0.453956	0.501299	YES		-1.00216	5.3452	4.31849	-1.06292	5.47913	4.40832	0.0539785
Q13571	SYMEVPTYL	2.29316	2.27815	2.19963	0.915167	1.39494	0.97936	1	1.03629	0.998786	0.924773	1.43506	YES		-1.0415	5.21132	4.24335	-1.15763	5.44504	4.38081	0.105497
E7EWC6	TLPVQPAEL	2.38632	2.58655	2.47354	0.980291	1.76203	1.13519	0.581419	0.465315	0.546117	0.207523	0.280519	YES		-0.941417	3.84861	3.16022	-2.22494	5.43264	4.37489	1.61005
A0A140T9U0	EAGSHIIQR	1.31795	1.2577	1.38038	0.446158	0.762869	0.504988	0.40959	0.46318	0.43123	0.446174	0.506494	YES		-1.20667	4.87176	3.98622	-1.60111	5.4244	4.36985	0.141206
Q9NZJ0	LPLPSNTPTF	0.963248	0.936975	0.930362	0.340189	0.416456	0.323013	0.491508	0.398079	0.480583	0.329442	0.480519	YES		-1.39053	6.02495	4.78135	-1.04675	5.4162	4.3678	0.614251
P53618	AEFEWENKV	0.492308	0.534454	0.564531	0.0651243	0.144304	0.0660475	0.0959041	0.0597652	0.0825243	0.0830091	0.0015133	YES		-2.5302	5.3178	4.3029	-2.73999	5.41051	4.36761	0.0347969
Q02223	TEIEKSISA	1.86923	1.61597	1.89601	0.590403	0.888608	0.618163	0.626374	0.473853	0.712379	0.396887	0.518182	YES		-1.35948	5.13339	4.18336	-1.56986	5.40821	4.36761	0.13257
P55072	REVDIGIPDA	1.18974	0.97563	1.20056	0.327335	0.394937	0.321981	0.444555	0.3746	0.428398	0.319066	0.48961	YES		-1.68853	5.69594	4.54235	-1.4319	5.39003	4.35423	0.179452
A0A2R8Y5V9	AEFAERTVA	1.01197	1.01176	0.932219	0.289632	0.531646	0.379773	0.24975	0.315902	0.305825	0.373541	0.516883	YES		-1.29933	4.81978	3.94767	-1.76209	5.38501	4.35387	0.423769
G3V286	GYSPYQLTW	1.92222	2.77815	2.2377	0.333333	0.573418	0.316821	0.260739	0.291355	0.277913	0.119326	0.106494	YES		-2.50343	5.16331	4.20053	-3.06334	5.38359	4.35387	0.0932371
P49327	KTGTVSLEV	2.66838	2.8479	2.88208	0.960583	1.60506	1.10733	1.12088	0.98826	1.22694	1.03761	1.51948	YES		-1.19316	5.14876	4.19113	-1.33195	5.37644	4.35107	0.117598
Q13310	KEFSPFGSITSA	2.14957	1.98403	2.00186	0.590403	1.08228	0.657379	0.501499	0.673426	0.752427	0.688716	1.05974	YES		-1.39681	5.04294	4.11013	-1.67055	5.3748	4.35107	1.16144
P80217	RVQVQPLEL	0.888034	0.921008	1.01857	0.189374	0.335443	0.157895	0.328671	0.271078	0.319175	0.132719	0.0241459	YES		-2.05024	5.75656	4.58551	-1.62157	5.36686	4.34856	0.267556
P53539	DPFPVVNPSY	0.910256	1.01933	0.982358	0.413882	0.665823	0.375645	0.183816	0.120598	0.127427	0.107252	0.12987	YES		-1.00062	3.67572	3.01912	-2.75341	5.36638	4.34856	1.68755
P62750	KEAPAPPKA	2.18291	1.41849	1.84215	0.0968295	0.170886	0.060369	0.0659341	0.0401394	0.143204	0.0985733	0.0883117	YES		-4.05241	5.29119	4.29344	-4.44872	5.34184	4.32985	0.0154191
Q13310	VGSKPLYV	1.10598	0.988235	1.05478	0.552699	0.73038	0.579979	0.391608	0.45571	0.446602	0.402075	0.625974	YES		-0.757221	4.14606	3.41435	-1.28315	5.3274	4.32297	0.178603
E5RK46	KNIPMTLEL	0.576068	0.57479	0.594243	0.145673	0.24557	0.160991	0.131868	0.130203	0.17233	0.116732	0.218182	YES		-1.65996	5.01604	4.09278	-2.00621	5.32636	4.32297	0.155319
M0R271	QEFSFFDKV	1.0359	1.01597	0.945218	0.303342	0.502532	0.338493	0.340659	0.388474	0.393204	0.463035	0.507792	YES		-1.38901	5.27739	4.28521	-1.41705	5.31652	4.31981	0.0118752
P24928	TYQDIQNTI	3.19658	3.01681	2.8208	1.09169	1.73418	1.18885	1.04895	1.17609	1.32282	1.48119	1.89351	YES		-1.1701	5.02197	4.09633	-1.34845	5.31491	4.31981	0.141821
O00159	APVGGHILSY	0.729915	0.813445	0.846797	0.209083	0.316456	0.249742	0.283716	0.318036	0.279126	0.324254	0.324675	YES		-1.62431	5.53967	4.42714	-1.44009	5.31477	4.31981	0.0943187
Q5H909	VEVPETPKA	2.95043	1.94538	2.48932	0.199657	0.298734	0.262126	0.210789	0.18143	0.322816	0.216602	0.322078	YES		-3.27957	5.28764	4.29268	-3.36854	5.3103	4.31907	0.00670435
A0A0A0MTC1	TEYSFLKEV	1.1094	0.969748	1.01393	0.327335	0.506329	0.338493	0.417582	0.322305	0.347087	0.365759	0.524675	YES		-1.39988	5.16518	4.20053	-1.50872	5.30849	4.31907	0.0539785
Q15021	DVNSFVRSR	0.924786	1.00168	0.999071	0.238218	0.364557	0.301342	0.513487	0.446105	0.453883	0.363165	0.602597	YES		-1.69412	6.26754	4.92455	-1.04946	5.29214	4.30546	1.29162
Q9H0F5	DPLHQEVSF	0.576068	0.689076	0.698236	0.104542	0.16962	0.115583	0.18981	0.108858	0.0995146	0.0700389	0.114286	YES		-2.33274	5.30356	4.29889	-2.30184	5.28576	4.30186	0.00592012
P55854	VPESSLAGHSF	0.275214	0.263866	0.326834	0.179949	0.310127	0.246646	1.01598	1.31163	1.38107	0.106355	0.0753247	YES		-0.233103	0.189868	0.124801	2.09861	5.278	4.30186	3.53063
P07900	KEFEGKTLV	1.52821	1.04538	1.29248	0.126821	0.187342	0.0701754	0.12987	0.125934	0.213592	0.409857	0.345455	YES		-3.33042	5.3597	4.3239	-3.04199	5.27776	4.30186	0.0273556
P51665	LPDVSLQEF	1.49573	1.39496	1.1792	0.12168	0.250633	0.169247	0.397602	0.469584	0.558252	0.1738	0.361039	YES		-2.9098	6.22244	4.90359	-1.51358	5.25476	4.28494	1.26809
Q2KHR3	ESFPELTIITR	0.535043	0.516807	0.479109	0.17395	0.222785	0.19711	0.126873	0.136606	0.127427	0.142672	0.170191	YES		-1.36628	4.61394	3.78221	-1.96954	5.25292	4.28494	0.476075
Q16777	AEILELAGNAA	0.560684	0.627731	0.545961	0.311054	0.513924	0.365325	1.18482	1.24333	1.3483	0.24773	0.302597	YES		-0.543088	1.60829	1.30444	1.12261	5.22383	4.26131	3.13686
Q9Y5K5	KEFSQSFDAA	2.65556	2.29496	2.47911	0.933162	1.37848	1.19401	0.888112	0.982924	1.22451	0.85214	1.12727	YES		-1.0836	4.89557	4.00415	-1.26309	5.22151	4.26131	0.159313
H0YAR2	IVATKPLYV	0.663248	0.808403	0.743733	0.170523	0.244304	0.171311	0.266733	0.184632	0.188107	0.159533	0.168831	YES		-1.91825	5.31865	4.3029	-1.7926	5.2086	4.25506	0.0434608
Q01082	YPNVNIHNF	0.782051	0.915126	0.883937	0.328192	0.502532	0.382869	0.238761	0.252935	0.300971	0.268482	0.274026	YES		-1.08871	4.33791	3.5648	-1.70321	5.20539	4.25506	0.884818
Q9P2X0	RELQSQIQEA	0.979487	0.884874	0.960074	0.17138	0.292405	0.239422	0.23976	0.303095	0.429612	0.280156	0.279221	YES		-2.00594	5.64312	4.49667	-1.53824	5.19189	4.24436	0.326165
A0A0A0MS08	VPSSSLGTQTY	0.388034	0.389916	0.339833	0.0582691	0.225316	0.103199	1.04695	1.23586	1.37379	0.0625613	0.0870839	YES		-1.53104	1.73431	1.4178	1.70986	5.18502	4.24148	1.2208
Q5UIP0	RELDPSLVSA	1.76068	1.81849	1.81058	0.599829	0.982278	0.71001	0.645355	0.851654	0.847087	0.879377	1.12468	YES		-1.23354	5.23989	4.26267	-1.20119	5.18405	4.24148	0.0175708
Q96T58	TPTLPSITY	1.87521	1.97647	1.74188	0.493573	0.860759	0.564499	0.862138	0.855923	0.879854	0.597925	0.92987	YES		-1.54354	5.85737	4.65155	-1.10641	5.1761	4.23599	0.67255
Q9BWH2	KSNQIPTEV	0.779487	0.673109	0.845868	0.230506	0.282278	0.190918	0.215784	0.225938	0.256068	0.175097	0.262338	YES		-1.70763	5.15772	4.19753	-1.7198	5.16991	4.23225	0.00416562
Q6P0N0	KEFPITEA	1.75812	1.65126	1.53946	0.627249	0.958228	0.784314	0.582418	0.648879	0.786408	0.819715	1.04026	YES		-1.06233	4.73676	3.88313	-1.29438	5.15425	4.21902	0.226817
F8VSI7	AYVHMVTHF	0.913797	0.861465	1.05929	0.280573	0.38264	0.312251	0.292279	0.354627	0.375867	0.309802	0.406679	YES		-1.53896	5.23439	4.26267	-1.47064	5.1494	4.21659	0.0273556
P60709	APEEHPVLL	3.18291	3.12773	3.00464	0.644387	1.33418	0.79257	1.5045	1.41729	1.58981	0.365759	0.535065	YES		-1.74912	6.17205	4.87012	-1.04596	5.13717	4.20676	3.02784
Q9UJX2	AVAPVLSI	1.87521	1.87227	1.92201	0.627249	1.0557	0.763674	0.877123	0.527215	0.690534	0.162127	0.124675	YES		-1.21243	4.78809	3.92222	-1.43636	5.12623	4.19822	0.16141
P62136	SIIGRLLEV	0.795726	1.04538	0.881151	0.136247	0.239241	0.167183	0.253746	0.252935	0.269417	0.189364	0.276623	YES		-2.32666	5.49187	4.39369	-1.81049	5.11682	4.19262	0.695483
P49736	FLPEAPAEL	2.70598	2.7605	2.78644	1.30848	1.97722	1.42724	1.3047	1.22092	1.21117	1.29053	1.65584	YES		-0.808278	4.32877	3.55899	-1.14311	5.11416	4.19262	0.608465
Q6IS14	EAAVAIKAM	0.718519	0.723249	0.676571	0.165667	0.254008	0.187822	0.22644	0.294557	0.306634	0.159101	0.283117	YES		-1.80198	5.63572	4.49667	-1.35587	5.11309	4.19262	0.422862
P14625	YEVIYLTEP	2.12991	2.01513	1.90715	0.265638	0.382278	0.307534	0.627373	0.883671	1.1068	0.357977	0.548052	YES		-2.6632	6.4365	5.00429	-1.20908	5.11119	4.19262	1.8415
P13639	NEIKDSVVA	1.58974	1.19496	1.55246	0.0805484	0.156962	0.0866873	0.105894	0.192102	0.451456	0.153048	0.135065	YES		-3.74181	5.46502	4.37731	-2.53284	5.09449	4.17824	1.67191
Q9Y6F1	FYTVIPHNF	1.39487	1.62773	1.54782	0.64353	0.924051	0.697626	0.637363	0.702241	0.699029	0.566796	0.942857	YES		-1.01268	4.78272	3.91892	-1.16472	5.08848	4.17455	0.137192
P48556	YEKILFTEA	2.04359	1.65378	1.65924	0.508997	0.996203	0.908153	0.358641	0.327641	0.410194	0.309987	0.348052	YES		-1.15028	3.90293	3.20621	-2.28844	5.07843	4.16681	1.06157
H0YCG2	KSYAGYQTL	0.25812	0.383193	0.375116	1.05741	1.62278	1.16202	1.6963	2.11313	2.18932	0.12192	0.158442	YES		1.91843	3.31371	2.73308	2.56115	5.07398	4.16465	1.60167
Q9H910	KEQEPMPTV	1.48889	1.32605	1.70474	0.66838	0.992405	0.840041	0.43956	0.495197	0.427184	0.490272	0.620779	YES		-0.853814	3.64207	2.99306	-1.73055	5.0492	4.14215	1.28365
Q93074	AEWLGVLKA	1.52051	1.7437	1.58682	0.674379	0.837975	0.71001	0.93007	0.990395	0.876214	0.64332	0.932468	YES		-1.12619	5.83079	4.62948	-0.794575	5.01161	4.11017	0.881677
P43686	RIQSIPLVI	1.05214	1.21008	1.08635	0.54156	0.875949	0.520124	0.204795	0.140875	0.230583	0.194553	0.224675	YES		-0.789251	2.95621	2.44022	-2.53877	5.01045	4.11017	1.82166
P78347	DVFVVGTER	0.909402	0.803361	0.70195	0.111397	0.172152	0.194014	0.25974	0.0939168	0.157767	0.127108	0.106494	YES		-2.33809	5.06294	4.12037	-2.23926	5.00517	4.10712	0.186228
H3BNB8	LYQDGVFKF	0.864957	0.853782	0.742804	0.272494	0.432911	0.321981	0.211788	0.247599	0.315534	0.246433	0.412987	YES		-1.26058	4.47119	3.66693	-1.66744	4.99469	4.09886	0.309322
Q13123	YVVDLDDEY	2.01538	1.75462	1.99814	0.59383	0.989873	0.639835	0.751249	0.876201	0.849515	0.735409	1.06494	YES		-1.37525	5.23481	4.26267	-1.21954	4.991	4.09739	0.102662
Q7Z3B4	EVVIYVVER	0.48547	0.490756	0.486537	0.165381	0.226582	0.144479	0.0900558	0.000195524	0.0605021	0.111543	0.124675	YES		-1.4472	3.78034	3.10281	-3.27843	4.98534	4.09392	1.08172
Q9Y4B6	KEADLPMTA	0.815385	0.791597	0.817084	0.178235	0.35443	0.241486	0.2997	0.32444	0.349515	0.345006	0.4	YES		-1.64674	5.40802	4.35689	-1.31595	4.9831	4.09387	0.261169
P46087	EALLPIER	0.739316	0.602521	0.680594	0.226221	0.35443	0.22807	0.126873	0.167556	0.182039	0.239948	0.351948	YES		-1.32238	4.20496	3.45304	-2.08564	4.9798	4.09274	0.0480752
Q9UET6	KEFQLFQGV	1.7188	1.71092	1.58496	0.688946	1.01899	0.775026	0.619381	0.739594	0.871359	0.761349	0.998701	YES		-1.0141	4.65887	3.81518	-1.1689	4.96727	4.08238	0.0433653
Q9BT25	RSFAQVLEL	1.09573	1.10336	0.92572	0.308483	0.518987	0.311662	0.280719	0.389541	0.279126	0.386511	0.520779	YES		-1.45583	4.6618	3.81614	-1.7187	4.95766	4.07493	0.123179
Q96A65	KEIEGVTKT	2.12308	1.30588	1.90158	0.12168	0.197468	0.142415	0.0779221	0.0853789	0.150485	0.0726329	0.0727273	YES		-3.52968	4.85457	3.97667	-4.08643	4.95194	4.07135	0.186228
P46013	ESKSVQRVTR	0.841026	0.937815	0.798514	0.245073	0.382278	0.26419	0.221778	0.264674	0.364078	0.368353	0.514286	YES		-1.53152	4.853	3.97667	-1.59946	4.93124	4.05588	0.0244782
J3QTR3	YNIQKESTL	1.03419	0.880672	1.02507	0.066838	0.0607595	0.0825593	0.387612	0.305229	0.495146	0.0726329	0.255225	YES		-3.80624	6.41497	4.99575	-1.30726	4.93103	4.05588	2.02879
P08238	VANSAFVER	0.588034	0.478992	0.600743	0.000195524	0.0908928	0.00150718	0.109276	0.0878685	0.0390969	0.114137	0.0727273	YES		-4.17083	5.26887	4.27944	-2.81958	4.93009	4.05588	0.155319
F5GYQ1	YYPEYKLLF	1.21026	1.48739	1.30734	0.497001	0.668354	0.437564	0.573427	0.563501	0.546117	0.391699	0.633766	YES		-1.3211	5.03772	4.10888	-1.25072	4.92684	4.05473	0.195008
Q5T6F2	NPYPGDVTKF	0.617949	0.560504	0.582173	0.242502	0.381013	0.23323	0.106893	0.129136	0.140777	0.124514	0.133766	YES		-1.03915	3.58514	2.9485	-2.2242	4.91654	4.04738	1.16095
P60510	KDFIIFEA	2.8735	2.12269	2.32126	0.210797	0.38481	0.266254	0.551449	0.584845	0.934466	0.246433	0.225974	YES		-3.08582	5.59907	4.47544	-1.82118	4.91401	4.04738	0.608465
Q9Y5Q9	HPDEPLYSF	1.12051	1.05966	1.0195	0.227078	0.410127	0.249742	0.333666	0.527215	0.389563	0.552529	0.387013	YES		-1.85101	5.47693	4.38227	-1.35549	4.91324	4.04738	0.435913
Q13347	REGDLLFTVA	1.61368	1.56975	1.57474	0.556127	0.755696	0.732714	0.915085	0.896478	1.06432	0.784695	1.03377	YES		-1.21863	6.10324	4.83879	-0.726401	4.88551	4.02171	1.52905
P35269	YNFTPLAR	0.569231	0.507563	0.502321	0.0805484	0.188608	0.131063	0.12987	0.109964	0.14199	0.145266	0.15974	YES		-1.98025	4.82767	3.95346	-2.04814	4.87798	4.01623	0.0134351
A0A2R8Y7G1	TYPAELNNI	1.25299	1.34958	1.17177	0.862039	1.28608	0.945304	0.313686	0.309498	0.225728	0.256809	0.327273	YES		-0.287024	1.20252	0.958427	-2.15254	4.86636	4.00665	2.6341
A0A0A0MTC1	IYPQVLHSL	1.20684	1.16134	1.2442	0.404456	0.602532	0.44582	0.427572	0.450374	0.650485	0.581064	0.698701	YES		-1.31411	4.97889	4.06727	-1.2409	4.86271	4.00504	0.165219
Q13347	REGDLLFTV	1.00513	0.670588	0.902507	0.0471294	0.101266	0.0781466	0.104895	0.106724	0.171117	0.0390088	0.0688312	YES		-3.50853	5.08395	4.13641	-2.75196	4.85943	4.00379	0.0823419
H9KV28	NPVSWVQTF	0.65812	0.860504	0.763231	0.155955	0.263291	0.107327	0.163836	0.189968	0.203883	0.119326	0.202597	YES		-2.1155	4.90852	4.01238	-2.03268	4.85034	3.99671	0.0163385
P61978	VPDSSGPERIL	0.562393	0.510924	0.625812	0.075407	0.113924	0.0753354	0.202797	0.129136	0.144417	0.07393	0.141558	YES		-2.68255	5.36593	4.32397	-1.8347	4.8415	3.99187	0.371939
Q9HB71	SYSMIVNNL	2.2359	2.83782	1.81801	0.324764	0.451899	0.227038	0.232767	0.330843	0.356796	0.43061	0.653247	YES		-2.77954	4.79136	3.92343	-2.90452	4.83692	3.98928	0.0120795
P49327	TFDDIVHSF	1.71282	1.30588	2.00929	0.418166	0.475949	0.272446	0.247752	0.234792	0.315534	0.645914	0.672727	YES		-2.10772	4.5377	3.72437	-2.65538	4.83129	3.98562	1.8415
P16619	IPQNFIADY	0.217949	0.219328	0.220056	0.851757	1.47848	0.880289	1.76923	2.46958	2.48544	0.0830091	0.0636364	YES		2.28812	2.31765	1.90702	3.35468	4.81803	3.97434	2.02879
P62699	EVQDRVMLTGR	0.740171	0.896919	0.891984	0.27078	0.428692	0.278638	0.247086	0.304518	0.296117	0.33636	0.390476	YES		-1.37054	4.52333	3.71182	-1.57695	4.78291	3.94313	0.0933477
P08238	TSLSEYVSR	0.75641	0.72437	0.917363	0.0377035	0.0924051	0.0557276	0.241758	0.304162	0.31432	0.226978	0.218182	YES		-3.68981	5.98612	4.75165	-1.47911	4.78029	3.94245	0.155319
Q9P2K3	LPDKTIASL	1.6735	1.84454	1.63324	0.708655	1.12152	0.798762	0.724276	0.669157	0.822816	0.748379	0.838961	YES		-0.970453	4.27968	3.5181	-1.21681	4.7632	3.9273	0.240646
Q9NP77-2	NVYDFKTTY	0.789744	0.734454	0.746518	0.22108	0.326582	0.224974	0.365634	0.369264	0.288835	0.303502	0.384416	YES		-1.55529	5.3555	4.32276	-1.14931	4.75422	3.92025	0.452448
P28062	GERISVSAA	0.578632	0.59916	0.539461	0.204799	0.277215	0.216718	0.227772	0.192102	0.234223	0.118029	0.197403	YES		-1.29729	4.60835	3.7801	-1.39252	4.74646	3.91631	0.047028
A0A1W2PQ90	VYSQFITQL	1.3265	1.09244	1.35747	0.54156	0.658228	0.4871	0.461538	0.595518	0.553398	0.448768	0.753247	YES		-1.16265	4.62509	3.78726	-1.22955	4.74082	3.9138	0.0383586
C9JM20	GEWPDQPRI	0.523077	0.531092	0.508821	0.0976864	0.189873	0.206398	0.167832	0.149413	0.118932	0.166018	0.238961	YES		-1.66185	4.57085	3.75199	-1.84132	4.74016	3.9138	0.0545281
P53618	FEWENKVTV	2.32821	2.29412	1.93129	0.646101	1.1038	0.668731	0.739261	0.924226	0.949029	0.832685	1.13247	YES		-1.4381	4.86836	3.98563	-1.32685	4.71281	3.89326	0.0524255
Q5SXM2	TPAPPTHAL	0.917949	0.813445	0.843083	0.35647	0.481013	0.406605	0.425574	0.450374	0.444175	0.332036	0.545455	YES		-1.04919	4.9029	4.00929	-0.963607	4.71213	3.89326	0.0636583
Q9UNK0	DALSSIISR	0.473504	0.517647	0.428969	0.351328	0.346835	0.357069	0.117882	0.157951	0.116505	0.184176	0.0727273	YES		-0.428452	1.86025	1.52647	-1.85585	4.70517	3.88816	2.16311
B5ME19	HNADQPLRV	0.864957	0.793277	0.911792	0.438732	0.805063	0.596491	0.117882	0.0597652	0.118932	0.114137	0.168831	YES		-0.481853	1.65808	1.34909	-3.11529	4.70208	3.88691	2.26922
A0A140T9Z6	EAARVAEQL	0.558974	0.536134	0.553389	0.147386	0.197468	0.196078	0.163836	0.215582	0.242718	0.0902515	0.0973229	YES		-1.60763	4.9451	4.04032	-1.40585	4.69811	3.88477	0.0932371
A6NL66	FPEQIAEKL	1.14957	1.16723	1.08728	0.410454	0.612658	0.441692	0.578422	0.624333	0.643204	0.518807	0.694805	YES		-1.21656	5.4051	4.35689	-0.882894	4.68825	3.87674	0.00670435
Q14240	INYDLPTNR	0.521368	0.569748	0.420613	0.0762639	0.229114	0.175439	1.48851	2.00427	2.2051	0.127108	0.175325	YES		-1.65264	1.20097	0.957373	1.91423	4.68039	3.87071	0.234188
P16402	KERSGVSLAA	1.15812	1.04034	1.10492	0.136247	0.24557	0.194014	0.605395	0.410886	0.601942	0.146563	0.225974	YES		-2.52022	6.25514	4.91831	-1.02953	4.65576	3.84789	2.05108
P62081	RELNITAA	0.716239	0.603361	0.5961	0.113111	0.194937	0.177503	0.183816	0.209178	0.257282	0.272374	0.142857	YES		-1.98018	5.04684	4.11161	-1.55875	4.64942	3.84515	0.203391
A0A3B3IT44	EVFPLAMNY	1.71197	1.97227	1.7623	0.602399	1.00127	0.671827	0.9001	0.808965	0.899272	0.459144	0.520779	YES		-1.25916	4.98265	4.06872	-1.06221	4.6233	3.82082	0.168301
J3QLT9	NANPLIYQR	0.936752	0.995518	1.02136	0.631819	0.979747	0.698314	0.280386	0.24831	0.274272	0.267185	0.309091	YES		-0.354669	1.47505	1.19304	-1.87907	4.60354	3.80285	1.43538
A0A3B3IUA7	DEFEFLEKA	0.536752	0.611765	0.464253	0.0891174	0.139241	0.175156	0.045954	0.125934	0.126214	0.189364	0.220779	YES		-1.99885	4.33156	3.56012	-2.43566	4.59742	3.80027	0.250716
O00743	KWPDRITLL	0.446154	0.458824	0.402971	0.114824	0.151899	0.117647	0.127872	0.132337	0.126214	0.0830091	0.187013	YES		-1.76674	4.59663	3.77456	-1.75905	4.58949	3.79491	0.00190193
P07437	TVAAVFRGR	1.14786	1.48908	1.41783	0.506427	0.764557	0.530444	2.64935	2.23799	2.44296	0.291829	0.22987	YES		-1.17048	3.42279	2.81677	0.854255	4.57038	3.78369	3.97098
Q5H909	NADPQAVTM	0.628205	0.477311	0.604457	0.117395	0.129114	0.162023	0.112887	0.191035	0.13835	0.07393	0.131169	YES		-2.06545	4.64051	3.79878	-1.95097	4.55629	3.77304	0.0510413
H0YIW3	ELAADLTAP	1.74188	1.58824	1.81058	0.759212	1.18734	0.939112	0.679321	0.834578	0.847087	0.817121	1.07792	YES		-0.833061	3.88757	3.19503	-1.12258	4.54161	3.76006	0.367569
B3KTM8	EVAPPEYHR	1.33077	1.34034	1.51346	0.43049	0.693671	0.511868	0.785215	0.751334	0.735437	0.639429	0.751726	YES		-1.35488	5.44579	4.36829	-0.881125	4.50871	3.73224	0.910236
P05141	TAVAGLTSY	0.797436	0.818487	0.807799	0.181662	0.277215	0.218782	0.372627	0.372465	0.492718	0.193256	0.3	YES		-1.83859	5.77352	4.59428	-0.969433	4.50294	3.72815	1.45141
P07437	SEYQQYQDA	1.37607	1.31092	1.43083	0.299057	0.489873	0.375645	0.884116	0.676628	0.639563	0.1738	0.266234	YES		-1.82208	5.90204	4.68709	-0.904176	4.48109	3.7093	0.622386
Q6PKG0	GEIKGSESA	0.737607	0.788235	0.859796	0.517566	0.660759	0.470588	0.322677	0.314835	0.326456	0.376135	0.520779	YES		-0.532859	2.57113	2.11785	-1.30732	4.4797	3.7093	1.46959
Q9UPY6	KFYTDPSYF	2.21709	2.29916	2.27112	1.20823	2.09873	1.4613	0.741259	0.715048	0.531553	0.57847	0.867532	YES		-0.509391	2.06941	1.6989	-1.77164	4.47342	3.70529	1.82166
P35606	GEIQEIVKT	0.982906	0.621849	1.0065	0.0642069	0.0658228	0.0557276	0.0699301	0.133414	0.114078	0.000195524	0.132216	YES		-3.81325	4.61512	3.78221	-3.04027	4.43691	3.67043	0.0545281
A0A0D9SF54	ANSGAIVKL	0.762393	0.67395	0.672238	0.18509	0.278481	0.214654	0.0819181	0.0981857	0.307183	0.0985733	0.0909091	YES		-1.63644	4.02787	3.314	-2.11343	4.42012	3.65529	0.151546
Q01082	RDLVAIEA	0.613675	0.596639	0.66481	0.174807	0.255696	0.20227	0.0859141	0.183565	0.274272	0.189364	0.155844	YES		-1.56722	4.20025	3.44992	-1.78597	4.41823	3.65502	0.0435691
Q13761	RSFPTLPTL	0.904274	0.852101	0.926648	0.426735	0.807595	0.674923	0.187812	0.209178	0.201456	0.13489	0.215584	YES		-0.490851	1.76183	1.44121	-2.16456	4.40774	3.64779	1.93131
H7C0E5	TTVEGLITR	0.587179	0.617647	0.595172	0.426735	0.686076	0.4613	0.0819181	0.0580817	0.0619542	0.142672	0.188312	YES		-0.193458	0.538179	0.403173	-3.1559	4.40213	3.6438	1.71471
Q9HB58	REYPNLVTI	1.51368	1.47311	1.35655	0.463582	0.873418	0.462332	0.501499	0.597652	0.616505	0.642023	0.901299	YES		-1.27134	4.28828	3.52508	-1.34004	4.39042	3.6337	0.0266806
A0A0A0MRA5	RSSGYPLTI	0.680342	0.707563	0.753018	0.230506	0.416456	0.276574	0.284715	0.290288	0.288835	0.298314	0.314286	YES		-1.21299	4.23184	3.47512	-1.3094	4.38261	3.62749	0.0466652
Q16778	HPDTGISSKAM	1.54872	1.4521	1.70845	0.395887	0.668354	0.427245	0.873127	0.540021	0.682039	0.290532	0.212987	YES		-1.65875	5.0369	4.10888	-1.16842	4.36735	3.61702	2.88019
P05388	VPHSIINGY	0.791453	0.665546	0.687094	0.152528	0.306329	0.194014	0.165834	0.0981857	0.293689	0.277562	0.262338	YES		-1.7155	4.1568	3.41897	-1.94278	4.35091	3.60373	0.0573197
Q1KMD3	EAQPIVTKY	0.420513	0.405882	0.47818	0.101114	0.181013	0.106295	0.0879121	0.0875133	0.133495	0.0985733	0.148052	YES		-1.74788	4.08582	3.3646	-2.07827	4.34622	3.60062	0.306987
B7Z503	IPQDQLVVM	0.702564	0.628571	0.571959	0.130249	0.232911	0.163055	0.285714	0.219851	0.23301	0.204929	0.241558	YES		-1.85462	4.87111	3.98622	-1.36553	4.33412	3.59082	0.304806
Q15629	AYPHNLMTF	0.986325	0.90084	1.20334	0.302485	0.507595	0.25387	0.236763	0.299893	0.360437	0.433204	0.551948	YES		-1.53841	4.08582	3.3646	-1.78451	4.3333	3.59082	0.0757162
A0A2R8Y7Z0	HAVVNLINY	1.09573	1.24706	1.30734	0.277635	0.475949	0.23323	0.645355	0.48666	0.589806	0.236057	0.327273	YES		-1.88709	5.34836	4.31864	-1.08401	4.3021	3.56272	0.214378
P27797	HPEIDNPEY	4.86325	3.74286	4.78737	1.40017	2.50633	1.50671	1.55245	1.62433	1.8301	1.29183	2.05455	YES		-1.30697	4.14188	3.41167	-1.41955	4.29734	3.5595	0.047028
Q9P2B7	EAVKPTVGM	0.488889	0.47395	0.451253	0.119966	0.177215	0.175439	0.197802	0.187834	0.182039	0.176394	0.158442	YES		-1.58112	4.62054	3.78463	-1.31674	4.28227	3.54861	0.132567
A0A3B3ISX1	NPVGGLLEY	1.81538	1.92353	1.7493	0.702656	1.01899	0.77709	1.02897	1.21878	1.12743	0.614786	1.08831	YES		-1.13514	5.40683	4.35689	-0.701373	4.28185	3.54861	1.12903
E9PGM1	FVAEQKVEY	0.750427	0.835294	0.768802	0.349614	0.648101	0.474716	0.135864	0.256137	0.220874	0.155642	0.163636	YES		-0.677234	2.34365	1.9242	-1.94177	4.2611	3.52938	1.39359
K7EK60	GENPKTTSP	0.897436	0.764706	0.731662	0.164524	0.397468	0.262126	0.243756	0.215582	0.31068	0.163424	0.262338	YES		-1.53838	4.15232	3.41602	-1.63634	4.25829	3.52809	0.0266806
Q9Y490	SEAKPAAVA	0.557265	0.411765	0.417827	0.166238	0.212658	0.160991	0.0519481	0.106724	0.092233	0.13489	0.153247	YES		-1.36109	3.35566	2.76307	-2.46661	4.24178	3.51459	0.515488
Q9NW64	GEIRTITVV	0.576923	0.619328	0.585887	0.218509	0.375949	0.27451	0.150849	0.240128	0.226942	0.219196	0.288312	YES		-1.03623	3.49913	2.87727	-1.52812	4.23748	3.5118	0.392917
P42768	TPTPFFHTF	0.962393	1.13782	0.976787	0.461868	0.71519	0.542828	0.391608	0.379936	0.509709	0.338521	0.522078	YES		-0.83921	3.37825	2.77918	-1.26397	4.22398	3.50005	0.471795
A0A087WX43	VPEPFSTESF	0.659829	0.895798	0.785515	0.287918	0.4	0.297214	0.333666	0.245464	0.254854	0.13489	0.309091	YES		-1.24882	3.89594	3.20062	-1.48912	4.22276	3.50005	0.106497
F8WB72	YARDETEFY	1.54701	1.37731	1.49396	0.533847	0.870886	0.666667	0.639361	0.755603	0.866505	0.553826	0.658442	YES		-1.09288	4.46071	3.66002	-0.966226	4.19439	3.47613	0.083238
Q9P107	RDYYQPLAA	1.20085	1.1916	1.23398	0.513282	0.864557	0.569659	0.348651	0.515475	0.584951	0.535668	0.711688	YES		-0.89693	3.39635	2.79373	-1.32342	4.18065	3.46385	0.423769
Q9UK76	SEEKPVPAA	3.05043	3.57059	3.32498	2.02742	3.75949	2.09288	0.246753	0.248666	0.23665	0.523995	0.883117	YES		-0.335957	0.875242	0.678384	-3.76406	4.16784	3.45339	2.19283
Q9BPZ7	TVNEIVLKV	1.03162	1.21681	1.0195	0.401885	0.587342	0.45098	0.604396	0.394877	0.476942	0.377432	0.463636	YES		-1.1821	4.22946	3.47434	-1.14647	4.16726	3.45339	0.0145967
F6S7C4	EYVIESARQR	1.89573	2.24538	2.11328	0.971722	1.43038	0.965944	1.0989	0.93063	1.11165	0.90013	1.23377	YES		-0.892955	3.92692	3.22673	-0.99356	4.16066	3.44824	0.0637688
P04844	RYIANTVEL	1.13932	1.17899	1.11978	0.390746	0.678481	0.49742	0.605395	0.466382	0.635922	0.582361	0.693506	YES		-1.13393	4.40209	3.61368	-1.00955	4.15578	3.44482	0.160747
J3QLT9	ENANPLIYQR	0.988889	0.722689	0.802228	0.282776	0.58481	0.611971	0.0810351	0.113877	0.133419	0.00860476	0.141095	YES		-0.764708	2.09644	1.72127	-2.93665	4.1409	3.43363	2.26922
Q9H3K2	NEIGAIEKA	1.43504	0.903361	1.16249	0.243359	0.453165	0.410733	0.131868	0.244397	0.316748	0.0843061	0.0753247	YES		-1.66073	3.65029	3.00003	-2.33677	4.13701	3.43363	0.188877
P50995	HLVAVFNEY	1.15641	1.24958	1.25812	0.804627	1.28354	0.972136	0.461538	0.437567	0.395631	0.322957	0.368831	YES		-0.259788	1.01408	0.795413	-1.50081	4.1369	3.43363	0.0599989
O95067	EIGNRVTTR	0.668376	0.684034	0.703807	0.200514	0.394937	0.208462	0.237762	0.239061	0.300971	0.29572	0.353247	YES		-1.35488	4.07272	3.35446	-1.40253	4.1368	3.43363	0.0147101
P01834	REAKVQWKV	0.917094	1.03697	0.880223	0.2485	0.431646	0.249742	2.78521	2.15582	3.32888	0.338521	0.327273	YES		-1.60786	1.49077	1.20686	1.54488	4.1344	3.43363	3.31896
P19367	GTNFRVLLV	0.676068	0.835294	0.751161	0.263068	0.473418	0.27967	0.288711	0.240128	0.256068	0.254215	0.268831	YES		-1.15481	3.61526	2.97372	-1.52734	4.13331	3.43363	0.207843
A0A140T9U0	DTAAQITQR	0.536752	0.394958	0.494893	0.0796915	0.113924	0.0825593	0.141121	0.0843116	0.154126	0.143898	0.000195524	YES		-2.36893	4.42916	3.63727	-1.91019	4.13316	3.43363	0.0986601
Q92900	APVEVTHNF	0.480342	0.455462	0.442897	0.300771	0.386076	0.30031	0.180819	0.160085	0.166262	0.0726329	0.0792208	YES		-0.481959	1.96761	1.61521	-1.44278	4.12031	3.42312	1.50106
P17028	SYSQSSNLF	1.14872	1.30084	1.15692	0.442159	0.670886	0.44582	0.673327	0.642476	0.699029	0.319066	0.501299	YES		-1.21009	4.92312	4.02151	-0.83993	4.11984	3.42312	0.583514
Q9UBZ4	VPLEQSPVL	0.659829	0.643697	0.63324	0.174807	0.308861	0.198142	0.303696	0.337247	0.322816	0.194553	0.280519	YES		-1.50621	4.8893	4.00007	-1.00691	4.07969	3.38715	0.226817
E9PQ57	TAERGLIVY	0.469231	0.356303	0.44104	0.115681	0.188608	0.125903	0.748252	0.72572	0.747573	0.127108	0.161039	YES		-1.55788	3.67123	3.01717	0.810633	4.0749	3.38375	3.94653
K7EPJ1	FPASPPKGY	0.803419	0.808403	0.917363	0.195373	0.356962	0.183695	0.395604	0.364995	0.458738	0.352789	0.488312	YES		-1.78084	5.06451	4.12037	-1.05258	4.06116	3.37277	0.853635
O14617	VYVQNVVKL	1.11282	1.3395	1.05942	0.459297	0.64557	0.4613	0.482517	0.60619	0.587379	0.534371	0.746753	YES		-1.16495	4.22381	3.47029	-1.06709	4.04291	3.35588	0.0518279
Q15459	AFDLDVVKL	1.07436	0.773109	1.38812	0.508141	0.472152	0.332301	0.172827	0.0789755	0.0934466	0.226978	0.3	YES		-1.30161	2.83971	2.34093	-3.22832	4.01937	3.33539	0.698709
P02545	SFGDNLVTR	0.405128	0.453782	0.46611	0.0822622	0.172152	0.125903	0.15984	0.11953	0.167476	0.077821	0.127273	YES		-1.80074	4.24545	3.48608	-1.56816	4.01832	3.33539	0.20141
P00403	LPIEAPIRM	0.225641	0.29916	0.18013	0.389032	0.625316	0.307534	0.901099	0.983991	1.31068	0.000195524	0.0753026	YES		0.90704	0.927218	0.718226	2.18061	4.00254	3.32111	2.0362
O15294	EAIRISPTF	0.752991	0.786555	0.822656	0.216795	0.364557	0.232198	0.300699	0.319104	0.462379	0.232166	0.372727	YES		-1.53783	4.60067	3.77501	-1.12619	4.00134	3.32111	0.060739
F8WE16	VFPDKGYSF	2.35556	2.67983	2.49768	1.85261	3.02911	2.10526	0.646354	0.631804	0.720874	0.70428	1.01818	YES		-0.108566	0.294949	0.205509	-1.91394	3.994	3.31646	2.39734
Q9H497	IFDEAEKL	1.46667	1.06891	1.84773	0.32048	0.475949	0.252838	0.213786	0.287086	0.322816	0.300908	0.348052	YES		-2.06264	3.78411	3.10389	-2.41185	3.98368	3.30748	0.151137
Q01085	VFPEKGYSF	1.44957	1.52773	1.59889	1.14396	1.81899	1.27348	0.425574	0.402348	0.51699	0.429313	0.664935	YES		-0.1113	0.316488	0.221124	-1.76663	3.97883	3.30396	2.37081
P51610	HPQPTQVQF	0.493162	0.553782	0.51532	0.274207	0.356962	0.402477	0.220779	0.171825	0.217233	0.214008	0.28961	YES		-0.595896	2.34121	1.9225	-1.35714	3.97356	3.30002	1.09431
Q13772-4	SEWLIRPP	0.724786	0.75042	0.761374	0.143102	0.16962	0.221878	0.353646	0.287086	0.473301	0.0795668	0.0999204	YES		-2.06476	5.30229	4.29889	-1.0055	3.96874	3.29653	1.30961
F5H5D3	TNLVPYPR	0.877778	0.9	0.979573	0.0916881	0.164557	0.0773994	0.577423	0.36286	0.307039	0.39559	0.476623	YES		-3.0469	5.47184	4.38067	-1.14445	3.95057	3.28176	1.56734
Q9Y5Q9	EAFLDVGEY	0.88547	0.936975	0.941504	0.277635	0.493671	0.296182	0.437562	0.498399	0.524272	0.328145	0.564935	YES		-1.37251	4.78012	3.91837	-0.920532	3.94871	3.28176	0.581412
Q8IZH2	FTGSIFIGR	0.57265	0.640336	0.527391	0.197943	0.348101	0.21259	0.242757	0.155816	0.205097	0.230869	0.303896	YES		-1.19792	3.47334	2.85697	-1.52757	3.91199	3.24766	2.24999
F8VZX1	ETLETIINRL	1.13504	0.895798	0.727948	0.335904	0.281013	0.381837	0.2997	0.266809	0.305825	0.402075	0.428571	YES		-1.46583	3.69768	3.03718	-1.66108	3.90758	3.24454	0.0545281
O95379	EMLHQIIQR	0.752991	0.852941	0.824513	0.379606	0.703797	0.373581	0.187812	0.177161	0.264563	0.239948	0.288312	YES		-0.738235	2.21911	1.82342	-1.94886	3.89646	3.23471	1.09836
Q9NR09	VFKPISSTW	0.711111	0.996639	0.718663	0.346187	0.410127	0.348813	0.285714	0.309498	0.296117	0.381323	0.490909	YES		-1.13461	3.43866	2.83036	-1.44479	3.88617	3.227	0.0799544
Q8TED0	KEFGAVSKV	0.861538	0.890756	0.880223	0.275921	0.41519	0.26419	0.463536	0.418356	0.575243	0.448768	0.506494	YES		-1.46242	4.99929	4.08072	-0.853308	3.87271	3.21669	0.979157
P49327	QSSERPLFL	0.500855	0.472269	0.365831	0.104542	0.141772	0.0639835	0.107892	0.134472	0.140777	0.137484	0.152701	YES		-2.10938	4.09697	3.37129	-1.80516	3.87118	3.21669	0.0967307
O94952-1	LPGEVLEY	0.793162	0.801681	0.82637	0.193659	0.458228	0.321981	0.347652	0.341515	0.410194	0.28275	0.285714	YES		-1.31393	4.15016	3.41545	-1.13906	3.87075	3.21669	0.0811174
J3KQ69	MPLGSAVDIL	1.48376	1.56975	1.66574	0.702656	0.95443	0.755418	1.11089	1.00107	1.06068	0.669261	0.883117	YES		-0.968025	5.13606	4.18351	-0.572875	3.86499	3.21472	1.06162
P62140	ELNVDSLITR	0.269231	0.306723	0.262767	0.106255	0.151899	0.112487	0.527473	0.602988	0.520631	0.0799722	0.0987013	YES		-1.17817	2.33331	1.91755	0.977159	3.84914	3.20388	3.46086
J3KPV0	AASKPLGV	0.610256	0.489076	0.627669	0.138817	0.308861	0.171311	0.121878	0.168623	0.213592	0.0959792	0.218182	YES		-1.48028	3.54561	2.91743	-1.77651	3.84102	3.19788	0.0806146
P07437	VNMVPFPR	0.564957	0.848739	0.65831	0.0908312	0.1	0.0670795	0.250749	0.215582	0.240291	0.228275	0.236364	YES		-3.00609	4.73296	3.88134	-1.55202	3.84066	3.19788	1.28365
P08865	HPWEVMPDLY	0.728205	0.915966	0.711235	0.169666	0.450633	0.251806	0.183816	0.26254	0.247573	0.171206	0.27013	YES		-1.4334	3.48641	2.86779	-1.76312	3.82473	3.18442	0.0964604
Q9H6J7	REFSFVQA	0.488034	0.409244	0.441968	0.104542	0.203797	0.201238	0.134865	0.140875	0.178398	0.138781	0.137662	YES		-1.39405	3.62883	2.98358	-1.56022	3.82315	3.18407	0.0503582
E9PGM1	QPGEQKYEY	0.928205	0.940336	0.994429	0.546701	1.11013	0.660475	0.0818482	0.144769	0.115403	0.116884	0.127273	YES		-0.305066	0.725171	0.555787	-3.06536	3.81643	3.17857	1.99775
J3KNN7	VYVERAEVL	0.497436	0.470588	0.415042	0.178235	0.232911	0.171311	0.164835	0.208111	0.200243	0.220493	0.297403	YES		-1.24765	3.77901	3.10281	-1.27079	3.81383	3.17841	0.00670435
P28838	ISGPPLKA	0.45641	0.490756	0.467967	0.167952	0.291139	0.214654	0.197802	0.0789755	0.165049	0.0933852	0.0519481	YES		-1.07066	3.02279	2.49462	-1.67939	3.81194	3.17774	0.381897
Q9NXW2	DYYEILGVSR	0.437607	0.388235	0.399257	0.107112	0.201266	0.109391	0.103896	0.121665	0.160194	0.167315	0.249351	YES		-1.55212	3.66918	3.01682	-1.66714	3.78603	3.15425	0.0263517
P08238	YAWESSAGGSF	0.747863	0.636975	0.727019	0.143959	0.170886	0.165119	0.451548	0.389541	0.42233	0.32166	0.336364	YES		-2.13752	5.89559	4.68523	-0.741179	3.7846	3.15402	1.46959
Q9BWJ5	NYFAIAENESKAR	0.401709	0.356303	0.282266	0.217652	0.488608	0.334365	1.03896	1.26147	1.68447	0.0660405	0.150649	YES		0.000481907	0.000260307	0.000260307	1.93758	3.78225	3.1529	2.45404
Q6PIY7	GYIERPQLI	0.713675	0.707563	0.726091	0.32048	0.498734	0.332301	0.384615	0.377801	0.322816	0.263294	0.383117	YES		-0.89901	3.58085	2.94543	-0.984539	3.77351	3.14652	0.0503096
F8VVN4	YYEEQHPEL	2.15897	2.01513	2.3714	0.712939	1.13924	0.68937	1.4006	1.19957	1.27913	0.625162	1.00779	YES		-1.3648	5.04831	4.11161	-0.754708	3.76327	3.13797	1.16144
A0A0A0MQZ6	WEVPLPKV	1.58889	1.5437	1.33705	0.441302	0.732911	0.606811	0.627373	0.73746	0.953883	0.773022	0.838961	YES		-1.32745	4.45467	3.65575	-0.94683	3.76258	3.13797	0.385837
F1T0I1	MPFYNPAQL	0.940171	1.0084	1.05478	0.762639	1.06582	0.660475	0.363636	0.40555	0.381068	0.391699	0.345455	YES		-0.271046	0.966877	0.753765	-1.38462	3.75739	3.13397	1.80218
Q9Y6K5	TVLELVTQY	1.35983	1.33361	1.28412	0.653813	0.949367	0.842105	0.748252	0.898613	0.834951	0.536965	0.876623	YES		-0.701883	3.81052	3.12895	-0.680489	3.7377	3.11546	0.0153006
Q9HC16	DTWVLLNQR	0.654701	0.621849	0.486537	0.102828	0.134177	0.105263	0.301698	0.172892	0.182039	0.0700389	0.0909091	YES		-2.3649	4.49379	3.68464	-1.42495	3.7185	3.09744	0.46447
P30520	KSIYPTLEI	1.46325	1.71933	1.43175	0.716367	1.03544	0.674923	0.665335	0.672359	0.919903	0.837873	0.963636	YES		-0.927106	3.49097	2.87108	-1.03133	3.71189	3.092	0.0545281
E7EW33	TNFEDRNAF	0.400855	0.343697	0.374188	0.165381	0.282278	0.172343	0.0939061	0.0928495	0.0873786	0.0830091	0.149351	YES		-0.851529	2.27928	1.87582	-2.02892	3.70659	3.08788	0.838328
U3KQ24	HVYEIPVEY	0.52906	0.578151	0.574745	0.204799	0.318987	0.199174	0.217782	0.278549	0.288835	0.181582	0.250649	YES		-1.21815	3.89083	3.1969	-1.09907	3.68813	3.07059	0.0539785
A0A0J9YWM9	LPLPNDKTLLY	0.852991	1.00168	0.729805	0.106255	0.258228	0.0846233	0.435564	0.315902	0.322816	0.18677	0.257143	YES		-2.52474	4.74987	3.8922	-1.2665	3.66889	3.05715	0.833179
G3V1B3	HGVVPLATY	0.784615	0.905882	0.889508	0.142245	0.306329	0.214654	1.81419	2.30736	2.95388	0.158236	0.155844	YES		-1.9598	1.56418	1.2693	1.45544	3.66062	3.05118	3.09503
P51610	RTVESGLEV	0.533333	0.647059	0.616527	0.257069	0.410127	0.206398	0.175824	0.20064	0.257282	0.332036	0.381818	YES		-1.04049	2.99441	2.47243	-1.50355	3.65687	3.04857	0.252812
Q13888	FPQHTIASL	0.630769	0.706723	0.627669	0.211654	0.33038	0.23839	0.370629	0.342583	0.382282	0.182879	0.294805	YES		-1.33232	4.61236	3.78221	-0.843067	3.6526	3.04544	0.658358
Q8WUW1	REYIEIITS	1.66838	1.20756	1.33612	0.163668	0.297468	0.219814	0.418581	0.517609	0.796117	0.155642	0.161039	YES		-2.6289	4.74484	3.88919	-1.28183	3.64321	3.03832	0.853635
Q8NEZ3	YREAAQTAI	0.547009	0.421849	0.534819	0.272494	0.435443	0.408669	0.16983	0.149413	0.0946602	0.127108	0.2	YES		-0.429375	1.24646	0.99589	-1.86113	3.63666	3.03291	1.49655
H0Y7D7	EYLQGLEARL	0.62735	0.535294	0.532033	0.27335	0.441772	0.252838	0.162837	0.209178	0.218447	0.22179	0.277922	YES		-0.807991	2.47953	2.03496	-1.5211	3.62926	3.02664	0.598054
Q9BZZ5-2	AEFNLVNNA	0.388034	0.297479	0.339833	0.092545	0.0936709	0.111455	0.115884	0.0789755	0.106796	0.0856031	0.0753247	YES		-1.78432	3.6327	2.98522	-1.76514	3.61637	3.016	0.00393108
P15880	DAISKTYSY	0.577778	0.576471	0.606314	0.315338	0.540506	0.353973	1.03397	0.91889	1.08859	0.156939	0.205195	YES		-0.541246	1.54803	1.25482	0.788722	3.60916	3.00991	3.0762
Q9UET6	SYDPDFNQL	0.524786	0.543697	0.629526	0.500428	0.56962	0.394221	0.145854	0.232657	0.243932	0.342412	0.324675	YES		-0.213664	0.667066	0.505106	-1.44783	3.60545	3.00732	0.13153
Q5QPJ9	EVLEKLIEK	0.57208	0.7507	0.620241	0.412454	0.673418	0.379773	1.18681	1.11206	1.23867	0.152183	0.162771	YES		-0.406767	0.994658	0.77692	0.864447	3.59948	3.00358	2.86753
G3V4A5	SVLDYFSER	0.565812	0.52521	0.490251	0.178235	0.316456	0.251806	0.206793	0.247599	0.258495	0.1738	0.301299	YES		-1.08288	3.45884	2.84479	-1.14934	3.57488	2.9823	0.369855
P16885	YPVTPELLERY	0.438462	0.456303	0.406685	0.0848329	0.206329	0.102167	0.131868	0.160085	0.18568	0.114137	0.181818	YES		-1.72631	3.8574	3.16762	-1.44614	3.56517	2.97512	0.0799544
A6NL66	HLDPGPIYM	0.490598	0.34958	0.393686	0.0411311	0.0734177	0.0701754	0.143856	0.102455	0.148058	0.135999	0.000195524	YES		-2.73974	4.24442	3.48608	-1.64557	3.56441	2.97512	0.605514
E9PL69	YPFESAEAQL	1.38291	1.16891	1.14206	0.383033	0.591139	0.307534	0.696304	0.679829	0.726942	0.389105	0.535065	YES		-1.52707	4.85515	3.97667	-0.812635	3.55778	2.97003	1.10308
E7EM64	VLYDRQGIGR	0.942735	0.841176	0.914578	0.504713	0.917722	0.773994	0.293706	0.3127	0.362864	0.133593	0.172727	YES		-0.296992	0.940418	0.729142	-1.47718	3.55714	2.97003	1.62326
Q9NUG6	RYLVEVEEL	1.18718	1.01261	1.06035	0.76521	1.16329	0.862745	0.523477	0.48666	0.462379	0.313878	0.411688	YES		-0.224023	0.824495	0.635106	-1.14665	3.54704	2.96102	1.69764
Q5TAW7	TFDIASDAF	3.44359	2.40252	5.02693	0.795201	0.902532	0.47162	0.232767	0.386339	0.441748	1.01686	1.17403	YES		-2.32542	3.16635	2.61173	-3.35746	3.51128	2.92958	0.0869479
O94967	NATGPDLEF	1.61538	1.46387	1.45775	0.608398	0.921519	0.586171	0.811189	0.935966	1.01092	0.571984	0.97013	YES		-1.10034	4.44806	3.65292	-0.718077	3.5034	2.92278	0.607956
Q9Y2Z0	NYAAALETF	0.915385	1.01092	0.938719	0.854327	1.2519	0.849329	0.275724	0.390608	0.339806	0.399481	0.438961	YES		0.0448801	0.108528	0.070278	-1.50972	3.49626	2.9167	2.37081
P39019	QEFVRALAA	0.480912	0.492437	0.469205	0.177664	0.304641	0.235294	0.245754	0.205621	0.223301	0.161695	0.187879	YES		-1.00737	3.32767	2.74056	-1.09636	3.49472	2.91623	0.041631
K7ERS0	AEFHQIEGV	0.558974	0.339496	0.532962	0.0720426	0.162025	0.169247	0.0819181	0.0747065	0.133495	0.111543	0.114286	YES		-1.82748	3.18458	2.62488	-2.30274	3.485	2.90758	0.0747027
Q01105	TEFEDIKSG	0.466667	0.445378	0.458682	0.145673	0.189873	0.146543	0.20979	0.273212	0.220874	0.246433	0.127273	YES		-1.50757	4.35655	3.5765	-0.961547	3.48035	2.90399	0.534316
A0A0C4DFU4	VYAPFIEKL	1.51111	2.01933	1.88022	0.711225	0.921519	0.701754	1.13287	0.886873	1.0534	0.687419	0.966234	YES		-1.21269	4.2928	3.52796	-0.816092	3.45788	2.88547	0.475198
P22415	EVLQGGSQR	0.366667	0.347899	0.342618	0.126821	0.203797	0.135191	0.133866	0.135539	0.122573	0.128405	0.196104	YES		-1.18242	3.1212	2.57064	-1.43138	3.4576	2.88547	0.0823236
J3KTA4	RELAQQVQQVA	1.16923	1.06218	0.940576	0.472151	0.749367	0.633643	0.541459	0.57524	0.616505	0.56939	0.684416	YES		-0.773845	3.20069	2.63998	-0.871948	3.45526	2.88467	0.590844
P00367	NAGGVTVSY	0.408547	0.363025	0.417827	0.313625	0.44557	0.392157	0.789211	0.648879	0.871359	0.0622568	0.155844	YES		-0.0469055	0.0722786	0.0466875	0.957316	3.45471	2.88467	2.303
P98194	YPFSSEQKW	1.75157	2.21961	1.79944	0.712939	1.08101	0.738218	0.955711	1.17681	1.09061	0.708171	1.18788	YES		-1.18835	4.17482	3.43233	-0.840263	3.44898	2.88001	0.37085
O60488	GEYVSLGKVEA	0.435897	0.428571	0.427112	0.0822622	0.0936709	0.0784314	0.157842	0.134472	0.257282	0.168612	0.171429	YES		-2.34417	4.44978	3.65292	-1.2327	3.42657	2.8607	0.678538
Q9Y4B6	KEADLPMTAA	0.835043	0.70084	0.843083	0.220223	0.424051	0.306502	0.387612	0.402348	0.466019	0.386511	0.451948	YES		-1.32316	4.14868	3.41545	-0.921521	3.42331	2.85848	0.367569
P08575	AEFQSIPRVF	0.498291	0.522689	0.441968	0.155099	0.231646	0.155831	0.218781	0.201708	0.275485	0.23476	0.271429	YES		-1.43098	3.96604	3.26226	-1.07177	3.4205	2.8567	0.210697
Q14213	LPATATMSL	1.30427	1.34958	1.30362	0.586118	0.906329	0.72033	0.873127	0.911419	0.878641	0.573281	0.761039	YES		-0.838722	4.32643	3.5583	-0.571426	3.41897	2.8562	0.151724
P26196	SNIDKSLYV	1.41026	1.37143	1.25348	0.630677	1.08354	0.672859	0.747253	0.578442	0.679612	0.409857	0.444156	YES		-0.757381	2.83064	2.33541	-1.00881	3.41214	2.8504	0.189252
Q8TAP9	SVVDISQQY	0.825641	0.836975	0.890436	0.7515	1.24937	0.823529	0.204795	0.194237	0.18932	0.0968351	0.18961	YES		0.145719	0.343595	0.243647	-2.11747	3.36748	2.81084	2.43927
E9PKG1	EIFGTIGMR	0.329915	0.42521	0.286908	0.0913713	0.120216	0.0723357	0.0939061	0.0866067	0.0958738	0.111543	0.116883	YES		-1.87583	3.32988	2.74059	-1.91464	3.35838	2.80377	0.00592012
A0A140T8Y4	VMAPRTLVL	0.425641	0.541176	0.454968	0.157669	0.213502	0.190574	0.21978	0.19566	0.254854	0.108162	0.113267	YES		-1.33971	3.74197	3.07502	-1.08484	3.34439	2.79078	0.121065
P63313	GEIASFDK	0.264103	0.198319	0.245125	0.139674	0.396203	0.220846	0.793207	1.06617	1.49029	0.0726329	0.103896	YES		0.0969391	0.0367255	0.0221188	2.24312	3.33678	2.78518	2.105
A0A140T9C7	VFTLKPLEF	0.476923	0.579832	0.603528	0.260497	0.293671	0.237358	0.285714	0.300961	0.317961	0.246433	0.225974	YES		-1.06872	3.73362	3.06798	-0.87602	3.32325	2.77366	0.114047
Q52LA3	KELGSLTTA	1.55897	1.49244	1.59703	0.570694	1.16962	0.871001	0.753247	0.838847	0.878641	0.627756	0.841558	YES		-0.83197	3.11358	2.56796	-0.911806	3.30239	2.75479	0.0434608
E7EQQ5	REYQVKLQA	0.589744	0.596639	0.580316	0.308483	0.446835	0.327141	0.33966	0.306297	0.355583	0.311284	0.392208	YES		-0.706742	2.96241	2.44457	-0.818836	3.27462	2.72801	0.0736714
F5H5D3	QTNLVPYPR	2.42393	2.4	2.83937	0.575835	0.772152	0.470588	1.94006	1.85272	1.69175	0.653696	0.78961	YES		-2.07516	6.41028	4.99575	-0.482598	3.25297	2.70735	2.86753
H0YJX4	TYYRGFLTL	0.347863	0.378992	0.305478	0.157669	0.313924	0.244582	0.689311	0.580576	0.764563	0.120623	0.174026	YES		-0.527524	0.913292	0.70612	0.97873	3.24828	2.70365	2.6551
F5GWT4	FPSEITDTV	0.88547	0.97479	1.02878	0.385604	0.693671	0.406605	0.433566	0.514408	0.541262	0.347601	0.524675	YES		-0.959275	3.24359	2.6746	-0.956019	3.23679	2.69314	0.00187058
A8MXP9	ILGPPPPSF	0.45641	0.446218	0.471681	0.145673	0.243038	0.201238	0.267732	0.216649	0.23301	0.207523	0.281818	YES		-1.22004	3.74818	3.07619	-0.937876	3.22907	2.68707	0.183616
E9PR30	QETVAQIKA	0.95812	0.816807	0.861653	0.323051	0.629114	0.398349	1.3017	1.76094	1.79976	0.0653778	0.0808833	YES		-0.965159	1.86314	1.52845	0.883	3.22281	2.68242	1.49592
P13747	SEALALTQTWA	1.04444	1.06387	0.978644	0.62982	1.02278	0.781218	1.59341	2.35966	2.32403	0.129702	0.11039	YES		-0.34296	0.52366	0.390954	1.02391	3.21865	2.6799	2.7079
Q9H832	NPYHNEPGF	0.58547	0.387395	0.528319	0.139674	0.168354	0.0887513	0.153846	0.141942	0.240291	0.143969	0.125974	YES		-1.91969	3.60638	2.96852	-1.48558	3.21506	2.67728	0.112061
P20036	TYAAFVQTHR	1.5735	1.8	1.8143	0.610968	1.13165	0.714138	1.11289	0.836713	0.964806	0.7393	1.1026	YES		-1.07837	3.74683	3.07619	-0.831922	3.2105	2.67369	0.858645
A2ACR1	QPFAIGGSGSTF	0.680342	0.732773	0.693593	0.282776	0.398734	0.340557	0.98002	0.905016	1.05097	0.184176	0.331169	YES		-1.0435	3.9941	3.28314	0.478865	3.19977	2.6649	3.76323
P20036	MPETTETVL	3.09231	3.74622	2.79109	1.3916	1.92405	1.18679	1.4985	1.51761	2.0534	1.71466	1.97143	YES		-1.09677	3.5305	2.90352	-0.925632	3.19229	2.65838	2.70013
G5E9L0	TANDANTKY	0.806838	0.905882	0.867224	1.01285	1.64051	1.18266	0.111888	0.11953	0.140777	0.142672	0.202597	YES		0.572272	1.80828	1.48232	-2.79321	3.1908	2.65785	2.95488
P46013	VIDEPVRL	1.90598	0.796639	2.10214	0.0514139	0.0746835	0.0115703	0.0445501	0.0597652	0.0813107	0.167315	0.245455	YES		-5.1252	3.21674	2.65224	-4.69399	3.18753	2.65555	0.00592012
Q9UHA2	EVNQETIQR	0.339316	0.378992	0.402971	0.264781	0.349367	0.245614	0.629371	0.67556	0.86165	0.110246	0.153247	YES		-0.383135	0.663042	0.503122	0.950275	3.18362	2.65259	2.49558
A0A087WVQ6	TAGIIGVNR	0.553846	0.554622	0.576602	0.357326	0.66962	0.376677	0.161838	0.0821772	0.156871	0.0277618	0.102741	YES		-0.263652	0.557833	0.418966	-2.07154	3.16902	2.6399	1.54405
A0A140TA11	VTAPRTLLL	0.213675	0.157983	0.17363	0.0404854	0.174684	0.152735	0.666334	0.971185	1.4017	0.0526316	0.0545192	YES		-0.567692	0.145531	0.0948008	2.47861	3.16494	2.63677	2.16311
P62253	ELQSALLLR	0.24188	0.251261	0.28598	0.382177	0.682278	0.396285	0.609391	0.902882	0.848301	0.0918442	0.0689109	YES		0.906781	1.29035	1.03015	1.59922	3.15893	2.63266	1.03785
A6NIZ0	KSAPSSPTL	0.678632	0.540336	0.632312	0.62982	1.07848	0.831785	0.0821864	0.0577839	0.101942	0.0700389	0.138944	YES		0.456354	1.27688	1.0198	-2.93597	3.15423	2.62985	2.72492
A0A3B3ITD8	NPFGSTSGSLF	0.994017	1.1437	0.98143	0.928021	1.59367	0.997936	0.232767	0.195304	0.212379	0.14786	0.185714	YES		0.174272	0.378992	0.271894	-2.28399	3.1496	2.62633	2.32027
P08243	FEFEYQTKV	0.659829	0.69972	0.626431	0.210797	0.458228	0.282078	0.321012	0.308075	0.348706	0.347601	0.378355	YES		-1.06218	3.22255	2.65565	-1.02225	3.14884	2.62633	0.0131613
Q13433	HPQEVYNEY	1.43419	1.20252	1.48561	0.55527	0.931646	0.705882	0.59041	0.790822	0.873786	0.657588	0.87013	YES		-0.910683	3.20959	2.64682	-0.870317	3.1174	2.59848	0.0175708
A0A140T9U0	VMAPRTLIL	0.687464	0.891597	0.588672	0.207369	0.326582	0.174063	0.277389	0.291	0.354369	0.103898	0.025074	YES		-1.61434	3.56835	2.93659	-1.23216	3.11061	2.5937	0.417721
P62805	NVIRDAVTY	0.554701	0.518487	0.522748	0.41431	0.659494	0.482456	0.211289	0.211846	0.212379	0.0488384	0.0772522	YES		-0.0363202	0.0782315	0.0497143	-1.32841	3.10629	2.59123	1.90625
Q9UBV2	NYDLALKYF	0.949573	0.631933	1.01114	0.409597	0.389873	0.28999	0.433566	0.309498	0.351942	0.459144	0.553247	YES		-1.25081	3.11493	2.56832	-1.24349	3.10461	2.59047	0.00190193
Q9NQZ5	ISAKPLEM	0.305983	0.37479	0.315692	0.0685518	0.187342	0.0846233	0.0939061	0.107227	0.0970874	0.103761	0.119481	YES		-1.54909	2.92807	2.42032	-1.74044	3.09994	2.58763	0.0383586
J3QRS8	KELEGPQIA	0.338462	0.270588	0.259981	0.0822622	0.134177	0.0701754	0.0979021	0.0832444	0.0631068	0.077821	0.119481	YES		-1.60029	2.88967	2.38554	-1.83103	3.08192	2.57235	0.0434608
Q8TAP8	LALLPPQAR	0.588034	0.532773	0.553389	0.227935	0.372152	0.216718	0.277722	0.277481	0.330097	0.329442	0.283117	YES		-1.03541	3.31422	2.73308	-0.919229	3.07903	2.57163	0.0539785
C9JYI4	EVISTPGVVAR	0.335043	0.398319	0.294336	0.106424	0.118987	0.0329537	0.106893	0.124867	0.120146	0.0964443	0.10735	YES		-1.99193	3.44785	2.83703	-1.54616	3.07848	2.57163	0.0964604
Q7KZF4	RDYVAPTA	0.521368	0.468908	0.581244	0.229649	0.349367	0.214654	0.257742	0.286019	0.245146	0.337224	0.311688	YES		-0.985549	3.05432	2.5233	-0.994233	3.07124	2.5653	0.0444885
P43007	LPIGATVNM	1.20256	1.04454	1.13835	0.418166	0.670886	0.566563	0.74026	0.778015	0.793689	0.584955	0.693506	YES		-1.03198	4.48828	3.68221	-0.550228	3.05707	2.55384	1.09836
P13639	LPSPVTAQKY	4.2	4.2437	4.11421	1.62554	2.50316	1.69143	2.66833	3.01067	3.26396	1.99935	2.6987	YES		-1.10947	4.95474	4.04769	-0.489771	3.05437	2.55203	0.060921
Q5Y7H0	ETVWQLPLFR	0.0550745	0.219328	0.244197	0.0514139	0.127848	0.0918473	0.908092	1.21131	0.567961	0.108125	0.0300469	YES		-0.935745	0.239403	0.164593	2.3735	3.05257	2.55113	2.16311
O14777	REYQLVVQT	0.264957	0.302521	0.293408	0.0891174	0.106329	0.0887513	0.0919081	0.0832444	0.135922	0.0830091	0.0958067	YES		-1.59893	3.17083	2.61317	-1.46856	3.03774	2.53808	0.0263517
Q8WXH0	KYLKAVEEL	0.297436	0.357983	0.410399	0.255356	0.44557	0.352941	0.0579421	0.0448239	0.0995146	0.080415	0.150649	YES		-0.0162696	0.0241656	0.0139062	-2.39753	3.029	2.53036	1.90625
C9JZR9	VYSFGFERL	0.475214	0.415126	0.536676	0.167952	0.265823	0.163055	0.137862	0.258271	0.218447	0.114137	0.231169	YES		-1.25761	3.08696	2.54512	-1.21533	3.02711	2.53011	0.010538
O75643	RPVPLEQTY	0.575214	0.633613	0.597029	0.183376	0.389873	0.206398	0.243756	0.342583	0.292476	0.258106	0.322078	YES		-1.21179	3.3117	2.73215	-1.03905	3.02577	2.52965	0.0121505
O43734	REFPQFEP	0.606838	0.57563	0.672238	0.329906	0.532911	0.31063	0.315684	0.289221	0.304612	0.313878	0.388312	YES		-0.660438	2.15729	1.76993	-1.02802	2.98274	2.48838	0.287992
Q15011	APAPIHNQF	0.654701	0.540336	0.679666	0.562982	1.00633	0.767802	0.136863	0.105656	0.14199	0.136187	0.154545	YES		0.318066	0.785231	0.604041	-2.28557	2.95895	2.46634	1.42686
Q9HBU6	AYLEAYKEF	1.10769	1.13782	1.02043	0.437018	0.75443	0.452012	0.721279	0.602988	0.657767	0.522698	0.557143	YES		-0.990759	3.62495	2.98218	-0.720514	2.95657	2.46484	0.252812
P05141	SVQGIIIYR	0.212821	0.286555	0.276695	0.235647	0.405063	0.266254	0.48951	0.572038	0.518204	0.0355932	0.0722516	YES		0.224859	0.349556	0.24775	1.02544	2.94433	2.45347	1.52793
A0A140T9Z3	VYPERTPLL	0.447863	0.588235	0.620241	0.195373	0.36962	0.30547	0.247752	0.258271	0.252427	0.272374	0.332468	YES		-0.928145	2.58283	2.12874	-1.12687	2.93338	2.44427	0.075996
Q8NF64	FPVRDGVVL	0.451282	0.34958	0.471681	0.181662	0.207595	0.173375	0.145854	0.249733	0.169903	0.223087	0.18961	YES		-1.17745	2.94074	2.42935	-1.17014	2.92978	2.4424	0.00190193
B4DLR8	MNFNPIISR	0.291453	0.37395	0.268338	0.106255	0.175949	0.153767	0.107892	0.116329	0.0800971	0.118029	0.128571	YES		-1.09879	2.31784	1.90702	-1.61744	2.91713	2.43405	0.171061
Q8TEH3	LPNDVISSL	0.868376	0.979832	0.932219	0.407883	0.582278	0.45614	0.677323	0.676628	0.623786	0.402075	0.535065	YES		-0.942937	4.3946	3.60792	-0.491456	2.89189	2.41222	1.12307
H0YFK3	MVIQDITAM	0.830769	0.721008	0.679666	0.275921	0.356962	0.307534	0.473526	0.514408	0.524272	0.337224	0.420779	YES		-1.24661	4.6375	3.79772	-0.561323	2.88968	2.41087	1.41431
Q9NRR3	GEPTNFVHTA	0.731624	0.717647	0.830084	0.497001	0.832911	0.530444	0.291708	0.315902	0.400485	0.32166	0.433766	YES		-0.293047	0.814007	0.628088	-1.17699	2.87314	2.39602	1.12918
H3BUI9	ENYSPVSR	0.421368	0.45042	0.406685	0.193659	0.302532	0.198142	0.232767	0.196371	0.234223	0.216602	0.267532	YES		-0.880722	2.71373	2.23914	-0.946553	2.85035	2.37576	0.025824
P11142	IPTKQTQTF	1.50513	1.75546	1.69359	1.72836	2.68101	2.06811	0.725275	0.643543	0.679612	0.452659	0.731169	YES		0.386787	1.4134	1.13753	-1.27413	2.83054	2.35929	1.60167
H7C2J0	REYDTSKIEA	0.726496	0.571429	0.674095	0.186804	0.503797	0.268318	0.163836	0.204909	0.342233	0.277562	0.207792	YES		-1.04019	2.27792	1.87516	-1.4718	2.82965	2.35923	0.146195
P05496	REFQTSVV	0.376068	0.277311	0.28598	0.0982726	0.167829	0.022573	0.00594913	0.103916	0.0752343	0.0622568	0.151843	YES		-1.70223	2.44714	2.00647	-2.34338	2.82655	2.35697	0.0811174
P11021	QARIEIESF	0.690598	0.591597	0.592386	0.34533	0.616456	0.378741	0.237762	0.305229	0.298544	0.276265	0.328571	YES		-0.483768	1.37821	1.10861	-1.15547	2.81136	2.34509	0.64352
Q13077	DLQSISPGSRLR	0.454701	0.381513	0.464253	0.200514	0.255696	0.0701754	0.205794	0.14301	0.174757	0.13489	0.163636	YES		-1.30484	2.79976	2.30891	-1.3126	2.80944	2.34399	0.00190193
O60264	KDIDILNSA	2.23932	1.81681	2.052	0.147386	0.205063	0.125903	0.985015	1.01174	1.65291	0.189364	0.277922	YES		-3.67458	5.26468	4.27799	-0.742963	2.75308	2.29416	2.23905
Q13409	HPNLVVGGTY	0.735043	0.910924	0.784587	0.322194	0.534177	0.344685	0.433566	0.457844	0.548544	0.402075	0.52987	YES		-1.01698	3.33747	2.74598	-0.755262	2.74192	2.28462	0.19339
Q7L2H7	EAFVIDAVR	0.492308	0.566387	0.573816	0.181662	0.248101	0.229102	0.301698	0.369264	0.373786	0.33463	0.355844	YES		-1.30904	4.18119	3.43578	-0.643937	2.72053	2.26403	1.01356
Q9GZR7	QYPGRSLVF	0.361538	0.367227	0.354689	0.0102509	0.0480463	0.0640245	0.194805	0.140875	0.226942	0.0421945	0.0472117	YES		-3.14689	4.46501	3.66253	-0.9454	2.67387	2.22377	1.38591
F8W6I7	EVIEIMTDR	0.275214	0.458824	0.306407	0.0959726	0.078481	0.0701754	0.103896	0.146107	0.0679612	0.0907912	0.150649	YES		-2.08853	2.92906	2.42032	-1.71026	2.6726	2.22329	0.261812
Q14692	FEGAVIRTV	0.478632	0.315966	0.447539	0.0651243	0.164557	0.0619195	0.123876	0.0747065	0.223301	0.0544747	0.0814003	YES		-2.09076	3.06651	2.53164	-1.55791	2.67095	2.22251	0.0940111
P63313	GEIASFDKA	1.05299	1.1	1.07335	0.865467	1.52785	1.12178	2.46454	2.13981	1.60316	0.229572	0.390909	YES		0.123662	0.167623	0.108583	0.944112	2.66731	2.22251	1.47564
P42229	SPAGILVDAM	0.547009	0.487395	0.531105	0.608398	1.07595	0.80289	0.0839161	0.0490928	0.0825243	0.0726329	0.101299	YES		0.667912	1.78626	1.463	-2.86065	2.66717	2.22251	2.7079
P17028	ILPKELQTW	0.278632	0.243697	0.207985	0.193659	0.286076	0.204334	0.0599401	0.0576307	0.0631068	0.0622568	0.0598731	YES		-0.0943766	0.142911	0.0932898	-2.0151	2.66708	2.22251	1.50231
P50991	NPISTVTEL	2.12991	2.04118	1.96657	0.59383	1.15443	0.673891	1.2048	1.45144	1.52549	0.708171	1.06104	YES		-1.3414	4.53866	3.72437	-0.553593	2.65871	2.21608	0.487956
A0A087WZK9	YYGSFVTR	0.406838	0.415966	0.377902	0.155099	0.288608	0.137255	0.204795	0.196371	0.115291	0.181582	0.220779	YES		-1.04737	2.40934	1.97484	-1.21716	2.65831	2.21608	0.0503582
O00767	TTITAPPSR	0.315385	0.305042	0.288765	0.155099	0.198734	0.141383	0.154845	0.139808	0.145631	0.131834	0.128147	YES		-0.876528	2.32843	1.91413	-1.04615	2.63809	2.19741	0.183616
Q5VWZ2-2	IYPTAPPRF	0.374359	0.304202	0.30455	0.0994002	0.124051	0.134159	0.153846	0.183565	0.143204	0.0674449	0.142857	YES		-1.45897	3.21604	2.65224	-1.03247	2.62401	2.18566	0.185069
J3QTR3	ESTLHLVLR	0.98547	1.07101	1.27762	0.298597	0.452532	0.316281	2.23377	1.5715	1.66201	0.378729	0.505844	YES		-1.64318	2.76476	2.27996	0.713527	2.60714	2.17068	3.07784
K7EJE1	FEARIALLP	0.476923	0.426891	0.438254	0.353042	0.606329	0.50774	0.703297	0.914621	1.15777	0.0881971	0.112987	YES		0.12852	0.144175	0.0940775	1.04839	2.59476	2.15949	1.45278
P14316	RNIEGKQYL	0.294017	0.297479	0.336119	0.154242	0.324051	0.146543	0.0959041	0.0597652	0.0800971	0.0738485	0.196118	YES		-0.570051	1.01427	0.795413	-1.97617	2.5912	2.15747	0.720179
Q5JXC2	RVSIPLSI	0.471795	0.426891	0.384401	0.147386	0.313924	0.218782	0.155844	0.185699	0.247573	0.158236	0.114286	YES		-0.915815	2.2453	1.8465	-1.123	2.58907	2.1561	0.069521
F5GWA4	REIEELLAEA	0.358974	0.389916	0.475395	0.147386	0.225316	0.160991	0.217782	0.16222	0.237864	0.210117	0.262338	YES		-1.19786	2.9293	2.42032	-0.986573	2.58732	2.15511	0.0757162
Q9NZ08	DAFKSGIVQY	1.31453	1.33109	1.45032	0.354756	0.729114	0.408669	1.03097	0.913554	0.890777	0.376135	0.483117	YES		-1.45643	4.71363	3.864	-0.530696	2.58421	2.15321	1.73416
Q86W34	RYGSDFYSM	0.270085	0.22521	0.248839	0.083976	0.164557	0.123839	0.0579421	0.0960512	0.092233	0.13489	0.116883	YES		-0.99882	1.89673	1.55684	-1.59558	2.57576	2.14659	0.188319
C9JLU1	IYPVDLGDKF	0.576923	0.715966	0.575673	0.522708	0.894937	0.597523	0.166833	0.279616	0.206311	0.125811	0.274026	YES		0.108971	0.206602	0.138103	-1.51731	2.57154	2.14463	1.82166
U3NG26	RPIFIITEY	0.921368	1.01681	0.846797	0.464439	0.627848	0.495356	0.611389	0.695838	0.684466	0.324254	0.522078	YES		-0.810776	3.71526	3.05092	-0.483667	2.56854	2.14238	0.608465
P62829	LPAAGVGDMVM	0.842165	0.783754	0.769421	0.471865	0.695359	0.506364	0.605395	0.379224	0.430421	0.236922	0.337662	YES		-0.517286	1.8414	1.51004	-0.759388	2.5438	2.11914	0.197881
E9PGM1	YPAQGVQQF	1.73846	1.68319	1.67409	0.981148	1.76709	1.19505	0.906094	0.946638	1.07039	0.577173	0.896104	YES		-0.369897	1.25496	1.00188	-0.801785	2.54302	2.11911	0.533594
Q9BWF3	LPQVQNTAM	0.404274	0.37395	0.438254	0.261354	0.4	0.316821	0.223776	0.188901	0.225728	0.171206	0.223377	YES		-0.314545	0.909183	0.703822	-0.930165	2.52063	2.09805	0.741796
A1KXE4	YPAGFPMGY	1.08376	1.16176	1.03064	0.655955	1.02089	0.798762	0.675824	0.716649	0.778519	0.54799	0.701948	YES		-0.404228	1.78944	1.46527	-0.593654	2.52046	2.09805	0.207717
H0Y7W6	AEVEGRLPA	0.270085	0.381513	0.287837	0.092545	0.078481	0.125903	0.147852	0.130203	0.135922	0.153048	0.166234	YES		-1.66167	3.02862	2.49951	-1.18224	2.49954	2.08157	0.146195
P37268	AEKYQTVIA	2.02564	2.28403	2.31569	1.52014	2.37722	1.65738	1.31668	1.29136	1.49029	0.516213	0.6	YES		-0.254283	0.923917	0.715836	-0.692964	2.48438	2.06935	1.67191
Q8WUJ0	DAFAYVQER	0.235897	0.25042	0.222841	0.0513941	0.160631	0.0495356	0.0519481	0.0640342	0.0699828	0.0953209	0.0805195	YES		-1.43896	2.11147	1.73159	-1.93108	2.48167	2.06779	0.0757162
Q9UQE7	LPQEAFEKY	0.610256	0.642017	0.679666	0.239931	0.296203	0.247678	0.385614	0.531483	0.383495	0.261997	0.412987	YES		-1.30147	4.17982	3.43578	-0.57088	2.48136	2.06779	1.20551
Q9Y255	EVTPDQKLLSR	0.179487	0.203361	0.261838	0.17138	0.275949	0.206398	0.3996	0.819637	0.946602	0.075227	0.0556019	YES		0.0200902	0.00826056	0.00543495	1.74826	2.47607	2.06613	1.27758
Q8N9N2	ISGGKPLEV	0.996581	1.17983	1.19034	1.17566	1.60506	1.09391	0.701299	0.471718	0.563107	0.189364	0.267532	YES		0.202702	0.6245	0.473996	-0.95549	2.47458	2.06537	2.63218
P07437	HGIDPTGTY	1.83333	1.78992	2.14949	0.960583	1.54557	1.33849	2.56543	2.44504	2.84587	0.378729	0.34026	YES		-0.586405	2.28431	1.88013	0.444603	2.47244	2.06395	1.99775
P20036	NNLNTLIQR	0.391453	0.304202	0.342618	0.0445139	0.11519	0.0368392	0.17982	0.165422	0.183252	0.105324	0.126063	YES		-2.40127	3.86746	3.17631	-0.974226	2.46959	2.06254	0.0854507
D6RAN8	YALEEGIVRY	0.65641	0.547059	0.506964	0.341045	0.55443	0.384933	0.304695	0.292423	0.32767	0.22179	0.318182	YES		-0.417757	1.23836	0.989294	-0.887167	2.43753	2.03387	0.46447
Q9NQX3-2	QPIPGLINY	1.09573	1.25042	1.30734	0.50557	0.860759	0.563467	0.863137	0.766275	0.847087	0.472114	0.763636	YES		-0.920823	3.46872	2.85351	-0.56097	2.43607	2.03387	0.480486
P11388	EPLPMLPSY	0.832479	0.77395	0.787372	0.274207	0.56962	0.333333	0.448551	0.467449	0.557039	0.355383	0.490909	YES		-1.02399	3.16929	2.61265	-0.700507	2.43251	2.03117	0.252812
Q01082	EVAELTRLR	0.34188	0.396639	0.432683	0.114824	0.253165	0.125903	0.18981	0.177161	0.211165	0.194553	0.207792	YES		-1.24572	2.74706	2.26484	-1.01851	2.40996	2.01216	0.069521
A6NIZ0	ESLLVSVQRL	0.482906	0.426891	0.423398	0.424165	0.688608	0.521156	0.212787	0.154749	0.180825	0.198444	0.215584	YES		0.293456	0.778184	0.597848	-1.28169	2.39488	1.99778	2.08861
Q5SWH9	EAIVTVIM	0.665812	0.643697	0.681523	0.361611	0.506329	0.45614	0.47952	0.461046	0.506068	0.307393	0.412987	YES		-0.588526	2.89953	2.39359	-0.460816	2.37833	1.98334	0.137211
C9JDB4	IFDSKVTEI	3.0453	1.13109	4.2507	0.291345	0.374684	0.175439	0.146853	0.364995	0.34466	0.342412	0.484416	YES		-3.32405	2.38077	1.95386	-3.2985	2.37595	1.98166	0.00121173
H7C5L5	HPVSEGTLMY	0.425641	0.393277	0.501393	0.212511	0.374684	0.200206	0.207792	0.192102	0.245146	0.150454	0.18961	YES		-0.745708	1.84326	1.5113	-1.03342	2.37437	1.98077	0.122958
Q9NXW2	EAFKAIGTAY	1.3735	1.39496	1.4624	0.768638	1.15823	0.872033	1.01499	1.09392	1.0534	0.603113	0.841558	YES		-0.596091	3.11128	2.56665	-0.419976	2.34788	1.95637	0.261169
Q14289	RTDDLVYL	0.383761	0.205042	0.549675	0.0994002	0.163365	0.0174361	0.0609391	0.0605687	0.0547906	0.116032	0.131199	YES		-2.02257	2.07456	1.7029	-2.69101	2.33926	1.94914	0.320384
P28074	NVADLHEKY	0.812821	0.77479	0.825441	0.559554	1.08608	0.686275	0.320679	0.356457	0.375	0.281453	0.385714	YES		-0.0493498	0.0845086	0.0526704	-1.19754	2.33702	1.94759	1.32723
A6NE70	GETLLQRAA	0.350427	0.331092	0.362117	0.274207	0.4	0.220846	0.13986	0.138741	0.182039	0.220493	0.21039	YES		-0.221574	0.441927	0.326092	-1.17991	2.28922	1.90528	0.949102
P24928	GEIESKFNQA	0.464957	0.460504	0.475395	0.131962	0.179747	0.0887513	0.273726	0.204909	0.364078	0.129702	0.12987	YES		-1.80658	3.83787	3.15221	-0.733195	2.2481	1.8689	0.541361
M0R346	IPAPGSGVSF	1.20855	1.1916	1.11699	0.51671	0.922785	0.606811	0.78022	0.854856	0.811893	0.417639	0.567532	YES		-0.781379	3.06061	2.52767	-0.523405	2.24456	1.86603	0.289703
P42224	FPMEIRQY	0.702564	0.764706	0.518106	0.269066	0.349367	0.303406	0.363636	0.473853	0.390777	0.26978	0.397403	YES		-1.10683	3.11907	2.57047	-0.692789	2.24262	1.86477	1.14302
Q9UDW3	SFQDNLHNR	1.32821	1.56639	1.52275	0.793488	1.39494	1.0547	0.955045	0.90715	1.01456	0.697795	0.87013	YES		-0.445796	1.66028	1.35072	-0.618734	2.23729	1.86078	0.13605
Q01082	HPDEKSIITY	1.10769	1.29328	1.35097	0.592973	1.13544	0.638803	0.752248	0.662753	0.800971	0.526589	0.806494	YES		-0.664445	1.98145	1.62715	-0.759699	2.21396	1.83946	0.0637688
O95219	NAWADIERF	0.852991	0.754622	0.732591	0.311054	0.539241	0.350877	0.400599	0.613661	0.468447	0.2607	0.372727	YES		-0.962192	2.90846	2.40161	-0.658401	2.19458	1.82472	0.221576
Q5SY16	LPVEQGFTF	0.473504	0.47395	0.522748	0.174807	0.274684	0.21775	0.292707	0.303095	0.382282	0.215305	0.311688	YES		-1.13973	3.48533	2.86779	-0.587985	2.19182	1.82262	0.671329
P31689	YDVLGVKP	0.963248	0.763025	0.930362	0.608398	0.959494	1.26109	2.38661	4.51121	7.73422	0.199741	0.179221	YES		0.0906845	0.0178981	0.00965265	2.46146	2.18422	1.81703	1.29706
Q15011	WENISRPEA	0.319658	0.245378	0.293408	0.161097	0.405063	0.336429	0.0619381	0.0448239	0.0679612	0.125969	0.0656169	YES		0.0723461	0.0858345	0.0536931	-2.29665	2.1836	1.81703	2.43927
Q8NBS9	KEFPGLAGV	3.76752	3.64538	3.42804	1.3916	1.78481	1.83488	1.23876	3.19957	1.6699	2.29313	2.4	YES		-1.11323	2.69052	2.21943	-0.827662	2.17912	1.81386	0.125725
G3V2V7	DFLFPASSR	0.294872	0.352941	0.330548	0.502142	0.782278	0.524252	0.0858029	0.0417155	0.0637439	0.000195524	0.0412127	YES		0.886493	2.29454	1.88893	-2.35481	2.16977	1.80581	2.70575
Q6VMQ6	VFDKTLAEL	4.16325	1.66723	5.94893	0.871465	0.729114	0.394221	0.368631	1.08858	0.714806	1.13878	2.04545	YES		-2.56195	2.20831	1.81402	-2.43916	2.16617	1.80287	0.00592012
Q9BSV6	VYPGDPLRF	1.09145	1.14874	1.09099	1.66067	2.48354	1.80186	0.491508	0.452508	0.425971	0.300908	0.393506	YES		0.835901	2.87488	2.37254	-1.28187	2.15736	1.7947	2.94841
Q14653	ISNSHPLSL	0.51453	0.615126	0.538533	0.258783	0.397468	0.251806	0.367632	0.279616	0.410194	0.32166	0.342857	YES		-0.877427	2.63047	2.17074	-0.657704	2.10272	1.74459	0.128741
Q96GW9	DALGGLLNR	0.607692	0.497479	0.471681	0.281063	0.386076	0.365325	0.300699	0.29349	0.406553	0.259403	0.32987	YES		-0.610956	1.94088	1.5929	-0.655976	2.06414	1.70984	0.0194313
O95140	MPEGGGALAEGF	0.346439	0.307003	0.274838	0.118252	0.178903	0.0915033	0.154512	0.148702	0.197411	0.163424	0.176623	YES		-1.25606	2.597	2.13969	-0.890829	2.04299	1.69059	0.139549
Q5VXN0	RPFEDQTSL	0.469231	0.484034	0.485608	0.28449	0.392405	0.319917	0.323676	0.305229	0.375	0.18677	0.312987	YES		-0.529545	2.07408	1.7029	-0.519315	2.03824	1.68648	0.00592012
Q9H8H0	VFDYSINSV	1.33675	0.295798	1.46332	0.142245	0.149367	0.125903	0.0619381	0.155816	0.228155	0.33463	0.566234	YES		-2.89045	2.02708	1.66312	-2.79552	2.00378	1.65643	0.0039665
P11142	YPEEVSSMVL	0.569231	0.418487	0.525534	0.416452	0.756962	0.573787	0.24975	0.239061	0.182039	0.16083	0.181818	YES		0.207394	0.419796	0.307623	-1.17359	1.99934	1.65279	2.64553
Q8WY64	KELEGTSQA	0.644444	0.569748	0.622098	0.245073	0.420253	0.482972	0.311688	0.360726	0.466019	0.30869	0.335065	YES		-0.677297	1.9681	1.61521	-0.689745	1.99889	1.65279	0.00592012
A8CG34	VPTPIQPTF	0.52735	0.545378	0.532962	0.298201	0.443038	0.28999	0.305694	0.309498	0.429612	0.299611	0.341558	YES		-0.63883	2.0494	1.68283	-0.619961	1.99698	1.6515	0.00670435
O14548	KADGVPVYL	2.71795	0.915966	3.5766	0.558698	0.468354	0.375645	0.341658	0.702241	0.628641	0.453956	0.52987	YES		-2.3619	2.08369	1.70986	-2.10806	1.97914	1.63491	0.0154191
G3V1Q4	TIIEVNGKRVR	1.04274	0.993277	1.05107	0.179949	0.301266	0.208462	0.855145	0.86873	0.912621	0.14786	0.187013	YES		-2.16225	7.02698	5.44095	-0.227621	1.97773	1.63413	3.97098
Q6ZN28	NYMPGQLTI	0.666667	0.652101	0.668524	0.346187	0.602532	0.470588	0.527473	0.407684	0.368932	0.14786	0.251948	YES		-0.485617	1.57142	1.27276	-0.607761	1.93684	1.59879	0.0644125
H0Y6U5	IYQQIIQTY	0.449573	0.458824	0.412256	0.143959	0.197468	0.132095	0.523477	0.591249	0.67233	0.150454	0.174026	YES		-1.47975	3.45748	2.84459	0.436333	1.93292	1.5961	3.12884
Q8TCT6	SSSSRFLEV	0.389744	0.310924	0.334262	0.145673	0.270886	0.156863	0.193806	0.209178	0.177184	0.184176	0.187013	YES		-0.851865	1.96334	1.61176	-0.834988	1.93188	1.59566	0.00517597
P28072	IYGYVDATY	0.62735	0.554622	0.592386	1.29563	2.49114	1.50258	1.58841	1.25934	1.56311	0.12192	0.2	YES		1.57579	2.60422	2.1453	1.31376	1.92997	1.59437	0.186343
Q9BVV8	TVFESRNLR	0.487179	0.521008	0.436397	0.23479	0.579747	0.328173	0.667333	0.794023	1.00728	0.220493	0.223377	YES		-0.338196	0.426594	0.31296	0.77306	1.89969	1.56652	1.53018
Q8NFF5	SPFPELEQF	0.405128	0.448739	0.331476	0.197943	0.267089	0.199174	0.220779	0.28175	0.247573	0.14786	0.25974	YES		-0.835602	2.29788	1.89156	-0.660147	1.89472	1.56276	0.0806146
P50990	AEAFEAIPRA	0.360684	0.357983	0.374188	0.274207	0.407595	0.302374	0.248751	0.214514	0.209951	0.12192	0.120779	YES		-0.151113	0.356472	0.252964	-0.698958	1.86439	1.53784	0.303373
Q14106	TPFVEGLSY	2.35983	2.27983	2.09935	1.45073	2.51139	1.71827	1.44156	1.57737	1.54248	0.906615	1.38052	YES		-0.246548	0.770638	0.592429	-0.563057	1.84215	1.51679	0.371602
Q9NVI1	FYQPKIQQF	0.650427	0.57395	0.590529	0.16024	0.327848	0.220846	0.485514	0.376734	0.441748	0.241245	0.358442	YES		-1.35617	3.84237	3.15534	-0.476955	1.83615	1.5129	1.30961
A0A494C0G1	KPNGLILQY	2.60256	2.54286	2.25441	1.63839	2.75823	1.98246	1.88012	1.53469	1.5983	0.802853	1.15195	YES		-0.214146	0.652504	0.495315	-0.561788	1.83379	1.51199	0.44026
Q6SJ93	SANDYFSER	0.292308	0.215126	0.404828	0.0976864	0.205063	0.0722394	0.151848	0.113127	0.0995146	0.0907912	0.0857143	YES		-1.2826	1.78598	1.463	-1.32357	1.8252	1.50458	0.00592012
Q9NWQ9	EPDFVAKFY	0.641026	0.578151	0.599814	0.438732	0.698734	0.47678	0.41958	0.354322	0.415049	0.0881971	0.132468	YES		-0.172278	0.457101	0.336202	-0.613449	1.81357	1.49531	0.569871
P11021	HAVVTVPAY	0.418803	0.536134	0.566388	0.437875	0.639241	0.388029	0.314685	0.27428	0.282767	0.219196	0.25974	YES		-0.0542866	0.0973919	0.0617785	-0.803373	1.80223	1.48513	0.921112
I3L2R6	TAVPTLLKY	0.324786	0.352941	0.313835	0.183376	0.273418	0.160991	0.187812	0.209178	0.211165	0.0674449	0.158442	YES		-0.682599	1.74959	1.43074	-0.705263	1.8005	1.48457	0.00670435
Q9H869	APDNIIKFY	0.435897	0.55042	0.419684	0.162811	0.231646	0.157895	0.874126	0.561366	0.683252	0.000195524	0.0258582	YES		-1.34794	2.15947	1.77141	0.591611	1.77256	1.45896	2.45551
Q16665	EPNPESLEL	0.6	0.601681	0.607242	0.224507	0.281013	0.19195	0.817183	0.685165	0.723301	0.108949	0.106494	YES		-1.37493	4.36512	3.58187	0.299095	1.75505	1.44434	3.53063
Q13115	EAFEFVKQR	0.901709	0.942017	0.946147	1.33076	1.89873	1.37668	0.635365	0.475987	0.442961	0.264004	0.267532	YES		0.723369	2.6333	2.17276	-0.843922	1.75267	1.44253	2.70013
P15954	FATPFLVVR	0.301709	0.288235	0.337047	0.299057	0.446835	0.45614	0.358641	0.801494	0.998786	0.117016	0.0619338	YES		0.374848	0.270914	0.186079	1.21968	1.70478	1.39865	0.639474
Q07864	IYADNQVMHF	0.596581	0.640336	0.460539	0.2485	0.387342	0.25387	0.35964	0.42476	0.38835	0.347601	0.290909	YES		-0.931963	2.66208	2.19816	-0.533479	1.68433	1.37991	0.351172
Q9UIG0	TAIREAQTF	0.211966	0.235294	0.224698	0.0462725	0.129978	0.0660475	0.123876	0.0939168	0.123786	0.075227	0.0701299	YES		-1.47159	2.245	1.8465	-0.976151	1.68345	1.37959	0.172861
P62273	QQLYWSHPR	1.18205	1.50672	1.37976	0.705227	1.32785	0.819401	1.55744	2.24653	2.04733	0.398184	0.497403	YES		-0.512293	1.04871	0.822994	0.52425	1.65924	1.35765	1.82166
Q9NYV6	TVTEVLLKY	2.33333	2.72269	2.29341	2.77978	4.71139	3.35604	1.28871	1.28709	1.26699	0.747082	1.42597	YES		0.561619	1.64944	1.3416	-0.935479	1.65425	1.35374	2.14467
P62805	TVTAMDVVY	1.21538	1.37647	1.55432	2.18509	4.06582	2.58411	0.271728	0.313767	0.157767	0.0856031	0.122078	YES		1.09145	2.30022	1.89317	-2.47984	1.61816	1.32384	2.45551
Q14CZ0	QPFREAIAL	0.502564	0.547059	0.414113	0.168809	0.272152	0.223942	0.348651	0.368196	0.349515	0.163424	0.201299	YES		-1.13844	3.28773	2.71243	-0.456958	1.61324	1.31948	0.927162
P20273	FPEDEGIHY	0.480342	0.443697	0.445682	0.233076	0.308861	0.299278	0.33966	0.275347	0.38835	0.215305	0.264935	YES		-0.703337	2.39729	1.96584	-0.449048	1.6078	1.31514	0.0503582
Q6P1K2	IYDKFIAQL	1.77607	0.567227	2.18013	1.47386	1.11899	0.665635	0.331668	0.623266	0.456311	0.237354	0.351948	YES		-0.473214	0.518116	0.386174	-1.68045	1.57582	1.28592	0.374745
Q9H0E9	DPHTVTVSM	0.22906	0.284034	0.324977	0.200514	0.296203	0.200206	0.185814	0.136606	0.145631	0.077821	0.155844	YES		-0.266072	0.477508	0.35276	-0.840404	1.57208	1.28326	0.405735
O60763	KELEGVITKA	0.464957	0.472269	0.456825	0.282776	0.511392	0.352941	0.295704	0.296692	0.337379	0.241245	0.306494	YES		-0.281279	0.703212	0.537144	-0.58433	1.52942	1.24605	0.232312
Q9Y2R0	TFYSISQER	0.397436	0.394958	0.370474	0.18509	0.35443	0.223942	0.4995	0.527215	0.515777	0.159533	0.179221	YES		-0.607057	1.56479	1.26936	0.407576	1.47439	1.19693	2.01831
Q9HBL8	RLNPKALTL	0.688889	0.789916	0.681523	0.181662	0.306329	0.163055	0.615385	0.426894	0.604369	0.197147	0.202597	YES		-1.73042	4.18272	3.43578	-0.391718	1.46728	1.19036	1.88489
Q9UK76	ASSGDFLDL	0.635897	0.692437	0.750232	0.697515	1.39241	0.670795	0.28971	0.24333	0.259709	0.220493	0.296104	YES		0.409453	0.658556	0.499856	-1.39065	1.44277	1.1685	1.41478
P61236	QAFESSQKY	0.888889	0.94958	0.876509	0.601542	0.924051	0.773994	0.617383	0.773746	0.712379	0.407263	0.597403	YES		-0.239566	0.895645	0.692988	-0.368143	1.43818	1.16444	0.117598
J3KR82	QYASRFVQL	0.259829	0.255462	0.168988	0.0994002	0.202532	0.115583	0.117882	0.0981857	0.131068	0.13489	0.14026	YES		-0.712757	1.06466	0.83657	-0.979085	1.41501	1.1425	0.060921
E5RGR3	RPAPVEVSY	0.461538	0.521008	0.610956	0.224507	0.344304	0.383901	0.347652	0.426894	0.38835	0.236057	0.335065	YES		-0.74209	2.20286	1.80926	-0.45448	1.40832	1.13669	0.221576
Q0VDD5	ETLAGLRSR	0.705128	0.778151	0.828227	0.634105	1.06962	0.683179	1.1039	0.932764	1.09709	0.132296	0.222078	YES		0.046307	0.0817467	0.0511191	0.439056	1.39706	1.12701	0.628275
P11142	QPGVLIQVY	1.02564	1.04538	0.911792	4.00428	5.61013	5.03612	0.200799	0.183565	0.177184	0.130568	0.0948052	YES		2.29621	5.63554	4.49667	-2.40919	1.38674	1.11721	3.97098
Q96GD4	DYLPPEMIEGR	0.209402	0.267227	0.168059	0.0736932	0.15443	0.107327	0.0949051	0.0899246	0.143204	0.120623	0.108798	YES		-0.9425	1.33952	1.07416	-0.974758	1.37807	1.10959	0.00592012
C9JQJ4	SYIDEQFER	0.210256	0.262185	0.215413	0.0899743	0.134177	0.0685658	0.103608	0.153253	0.149272	0.0717467	0.125974	YES		-1.2326	2.01218	1.64968	-0.760152	1.36606	1.0981	0.156458
P0C1Z6	EALDSSWVSR	0.27265	0.244538	0.207985	0.0736932	0.0979379	0.103199	0.187502	0.141295	0.132892	0.0377055	0.123377	YES		-1.39978	2.38195	1.95386	-0.651402	1.30594	1.04411	0.392917
Q8WUH6	IGGKSLEV	1.01197	1.17311	1.18663	0.858612	1.51899	0.868937	0.771229	0.653148	0.805825	0.396887	0.594805	YES		-0.0545768	0.0933599	0.0593951	-0.596304	1.30585	1.04411	0.564988
Q9UBZ4	EPLAIVEGY	1.31453	1.2521	1.33519	0.524422	1.10633	0.565531	1.05694	0.678762	1.0534	0.728923	0.805195	YES		-0.829084	2.09899	1.72248	-0.484346	1.28704	1.02786	0.583514
Q99614	FVQNPNNNR	0.331624	0.341176	0.37883	0.151671	0.274684	0.187822	0.232767	0.276414	0.241505	0.180285	0.187013	YES		-0.775901	1.98021	1.62655	-0.486346	1.28567	1.02701	0.178603
Q5JPI9	VYERELQTF	0.305983	0.342857	0.350046	0.366752	0.637975	0.365325	0.164835	0.147279	0.18932	0.16083	0.211688	YES		0.455838	0.895175	0.692966	-0.994261	1.28481	1.02665	1.47082
Q14146	FPIQLEGEQL	0.589744	0.54958	0.373259	0.214225	0.286076	0.251806	0.26973	0.401281	0.390777	0.1738	0.290909	YES		-1.00801	2.31695	1.90702	-0.510519	1.28422	1.02657	0.360257
H0YBZ2	IDWKVFES	1.41282	2.18992	1.84215	0.467866	0.787342	0.340557	1.68332	1.23052	0.864078	0.107197	0.11039	YES		-1.77065	3.07277	2.53575	-0.527312	1.25029	0.996708	1.84658
E2QRB3	MTNTPVVVR	0.181197	0.127731	0.135562	0.0788346	0.121519	0.0866873	0.0739261	0.0661686	0.0631068	0.0239461	0.0571429	YES		-0.630893	0.730231	0.558762	-1.12924	1.2419	0.988822	0.109502
P08238	EYLNFIRGV	0.374359	0.447059	0.412256	0.137104	0.273418	0.144479	0.321678	0.318036	0.26699	0.220493	0.262338	YES		-1.1524	2.76663	2.28098	-0.444256	1.24048	0.988403	0.258498
E9PN81	RDFDRFIGA	0.769231	0.596639	0.802228	0.125107	0.293671	0.142415	0.465534	0.358591	0.701456	0.181582	0.111688	YES		-1.94986	3.25225	2.68011	-0.50707	1.22622	0.976152	1.16733
O60488	YPEGFEIHSM	0.294017	0.272269	0.339833	0.0599829	0.0860759	0.0392157	0.161838	0.226254	0.247573	0.000195524	0.0571429	YES		-2.29004	3.42472	2.81756	-0.511434	1.22067	0.972103	0.092617
P09012	QILDILVSR	0.278632	0.347899	0.187558	0.0394173	0.116456	0.0928793	0.131868	0.218232	0.109223	0.121311	0.000195524	YES		-1.71048	2.08141	1.70824	-0.825676	1.21609	0.968028	0.252812
Q460N5-1	DYIITGGGFLR	0.599145	0.567227	0.581244	0.0702656	0.139241	0.145434	0.551449	0.402348	0.480583	0.123217	0.175325	YES		-2.29974	4.98604	4.06979	-0.284962	1.2061	0.958553	2.7079
Q8N9N2	YIFKERESF	0.441026	0.559664	0.430826	0.74036	1.0962	0.868937	0.27972	0.258271	0.332524	0.1738	0.127273	YES		0.918351	2.94247	2.43016	-0.717602	1.20437	0.957799	2.05108
A0A2R8Y6G6	EAMRIGAEVY	0.625641	0.595798	0.474466	0.191945	0.337975	0.237358	0.328671	0.397012	0.527913	0.176394	0.298701	YES		-1.14423	2.71062	2.23686	-0.435984	1.19194	0.947346	3.73094
Q9BZV1	VYGFVREAL	0.131624	0.203361	0.1987	0.0468706	0.103797	0.0639835	0.113886	0.000195524	0.121359	0.0544747	0.000195524	YES		-1.31399	0.942912	0.731178	-1.18062	1.15954	0.916924	0.0141117
P07437	EYPDRIMNTF	0.324786	0.377031	0.284742	0.22565	0.232068	0.233918	0.277056	0.217005	0.242718	0.054486	0.0903132	YES		-0.512393	1.40983	1.1345	-0.421172	1.15329	0.911941	0.183616
P28070	SYGSLARFR	1.01111	0.905042	1.15506	1.10797	2.02278	1.25387	0.78022	0.418356	0.48665	0.168612	0.171429	YES		0.513644	1.07632	0.846801	-0.865866	1.15001	0.909397	1.50106
P14550	HPLYPFNDPY	0.441026	0.438655	0.447539	0.478149	0.724051	0.474716	0.575425	0.54429	0.628641	0.114137	0.25974	YES		0.337402	0.890184	0.688872	0.397591	1.12154	0.885275	0.0433653
Q13115	TPATPTSQF	0.938462	0.937815	0.856082	1.26478	2.36709	1.50052	0.457542	0.452508	0.376214	0.217899	0.355844	YES		0.909483	2.00392	1.64385	-1.08696	1.10828	0.873873	2.05074
M0QYM8	VFGYHGYTF	0.251282	0.267227	0.298979	0.215938	0.794937	0.324045	1.7982	0.360726	0.669903	0.150454	0.102211	YES		0.707485	0.208937	0.139977	1.79094	1.10679	0.873873	0.328368
P01624	GEIVMTQSP	1.13162	1.07563	1.00232	0.322194	0.502532	0.316821	0.779221	0.786019	1.08495	0.311933	0.412987	YES		-1.49139	4.16118	3.42181	-0.276286	1.10231	0.869909	2.06341
Q6P2Q9	TYQRWQFTL	0.474359	0.530252	0.475395	0.202228	0.33038	0.257998	0.401598	0.386339	0.423544	0.268482	0.293506	YES		-0.904573	3.07448	2.53575	-0.28883	1.09899	0.867071	2.60996
H3BPY5	VPVEGDEVTY	0.283761	0.297479	0.310121	0.129392	0.217722	0.130031	0.17982	0.255069	0.20267	0.119326	0.197403	YES		-0.901584	1.94898	1.59974	-0.483449	1.09648	0.86504	0.241171
O15397	DEYQFFTQA	0.668376	0.684034	0.651811	0.262211	0.483544	0.30547	0.677323	0.307364	0.453883	0.404669	0.358442	YES		-0.93097	1.99334	1.63712	-0.478406	1.08142	0.851426	0.274977
E7EPM6	DAYGSELVER	0.0854701	0.12605	0.10585	0.0565553	0.0712521	0.0645387	0.0539461	0.0683031	0.000195524	0.0360964	0.0352835	YES		-0.722461	0.447604	0.330665	-1.37404	1.02462	0.802682	0.0806146
Q9NX47	EYLIVFPKL	0.842735	1.76807	1.20891	0.672665	1.0557	0.877193	0.895105	0.943436	0.808252	0.760052	0.8	YES		-0.551875	1.05595	0.829283	-0.52922	1.01165	0.792135	0.00592012
K7EJ66	FPYQVGTEL	0.376068	0.436975	0.404828	0.176521	0.243038	0.156863	0.372627	0.258271	0.330097	0.180285	0.257143	YES		-1.07917	2.79155	2.30221	-0.34176	0.999642	0.782369	0.922476
P17275	YPTTTISY	1.20684	1.28908	1.27948	0.880891	1.70886	1.13725	0.909091	0.847385	1.02913	0.601816	0.784416	YES		-0.0186095	0.0311912	0.0187177	-0.438638	0.985892	0.770011	0.195513
P16402	IPAPAEKTPV	0.84188	1.39328	0.948932	0.680377	0.867089	1.129	1.003	0.559232	0.625	0.20882	0.364935	YES		-0.250552	0.422835	0.309932	-0.541777	0.984109	0.76869	0.141206
O00472	IPFRPSIQF	0.34359	0.265546	0.315692	0.147386	0.260759	0.146543	0.17982	0.228388	0.254854	0.0907912	0.166234	YES		-0.737506	1.48791	1.20455	-0.480039	0.976275	0.761781	0.105882
Q6ZS81	GSFDVADRMF	0.490598	0.734454	0.462396	0.143959	0.316456	0.117647	0.317682	0.256137	0.550971	0.30869	0.345455	YES		-1.54555	2.15553	1.76954	-0.585187	0.973856	0.760744	0.253117
A0A140T9C7	WPDDLQNHTF	0.405983	0.355462	0.258124	0.17395	0.378481	0.277606	0.21978	0.218783	0.246359	0.0933852	0.116798	YES		-0.296712	0.476637	0.352709	-0.573947	0.972345	0.760152	0.126831
P50995	RSNEHIREL	0.140171	0.109244	0.14299	0.0831191	0.107595	0.0637108	0.0749251	0.0715048	0.0558252	0.0682843	0.0792208	YES		-0.625102	0.640914	0.485338	-0.956165	0.958844	0.74894	2.08861
P27824	APVPTGEVY	2.69915	2.70588	2.75673	1.88346	3.07975	2.14241	1.96104	2.27641	2.44539	1.12062	1.53247	YES		-0.199919	0.624256	0.473996	-0.288419	0.952937	0.744856	0.060921
Q9UDX5	YANEVGEAF	0.464957	0.463866	0.492108	0.251928	0.449367	0.297214	0.325674	0.381003	0.415049	0.204929	0.296104	YES		-0.508989	1.42302	1.14609	-0.341116	0.933195	0.726929	0.0976061
P17275	YPTTTISYL	1.11453	1.34454	1.15042	0.916024	1.52911	0.863777	0.999001	0.881537	0.885922	0.512322	0.788312	YES		-0.125435	0.253858	0.172427	-0.383752	0.906865	0.705105	0.432933
P42766	VELSQLRVA	0.679487	0.536134	0.653668	0.22108	0.275949	0.26935	0.869131	0.551761	0.936893	0.180285	0.231169	YES		-1.28636	2.32103	1.90758	0.334942	0.898244	0.697379	2.10752
B7Z6Z4	DYVEGLRVF	0.528205	0.551261	0.549675	0.520994	0.982278	0.602683	0.833167	0.697972	0.657767	0.0492866	0.209565	YES		0.370364	0.717364	0.550469	0.426099	0.877618	0.679872	0.0263517
P07437	YPDRIMNTF	0.39943	0.410644	0.411637	0.199372	0.276793	0.242862	0.566767	0.461046	0.426375	0.10722	0.188745	YES		-0.764786	2.13544	1.75081	0.25131	0.858177	0.663991	0.0472352
A0A1W2PNW1	STLESIYQR	0.540171	0.580672	0.5961	0.365039	0.567089	0.406605	0.557443	0.376734	0.456311	0.217899	0.262338	YES		-0.358975	1.02316	0.803087	-0.304252	0.851376	0.658927	0.0272269
Q6UW56	SILLWATQR	0.119658	0.270588	0.204271	0.134329	0.0962025	0.0411019	0.137862	0.11953	0.104369	0.0933852	0.0961039	YES		-1.13006	1.2183	0.972718	-0.71668	0.811437	0.622918	0.075996
H7C131	NVAERFGISR	0.45812	0.369748	0.421541	0.330763	0.491139	0.398349	0.385614	0.537887	0.711165	0.166018	0.207792	YES		-0.0340681	0.041295	0.0252294	0.38775	0.799972	0.612322	0.405579
Q6P3X3	GEFSEAIKA	0.475214	0.47563	0.517177	0.143959	0.211392	0.150671	0.371628	0.375667	0.503641	0.154345	0.232468	YES		-1.5366	3.81245	3.12952	-0.230865	0.762949	0.581741	1.97539
Q9NY93	KSLLFVNTL	1.05812	1.37479	1.11421	0.56898	0.962025	0.586171	1.48052	1.15902	1.56311	0.490272	0.696104	YES		-0.744505	1.94749	1.59889	0.244651	0.762505	0.581741	1.82166
H3BUL6	DATLLIVNR	0.112821	0.117647	0.118849	0.0342759	0.0759494	0.0433437	0.0593648	0.0747065	0.0610016	0.030634	0.0352017	YES		-1.18565	1.02601	0.805474	-0.84052	0.76137	0.581034	0.0503096
Q5TI65	EVAQLIQGGR	0.499145	0.42521	0.460539	0.242502	0.387342	0.256966	0.52048	0.468517	0.722087	0.0619403	0.0935065	YES		-0.643079	1.28636	1.02769	0.305135	0.760857	0.580947	0.121065
K7EQJ5	GEFSITYKP	2.22735	2.01176	2.33798	1.17566	2.04051	1.47988	3.31069	2.17289	2.46845	1.09728	1.26494	YES		-0.486003	1.12419	0.887925	0.273873	0.760251	0.580767	1.28365
A0A087WYX8	LPSAVLQSM	0.536752	0.640336	0.584958	0.359897	0.617722	0.398349	1.17882	0.392743	0.992718	0.181582	0.319481	YES		-0.356806	0.305556	0.213158	0.541303	0.756303	0.57767	0.622386
Q70J99	HPITSIEY	0.405128	0.421849	0.43454	0.98886	1.63544	1.18266	0.197802	0.228388	0.218447	0.181582	0.228571	YES		1.59348	3.57191	2.93892	-0.968601	0.754352	0.576846	2.74264
P17096	KEPSEVPTP	0.651282	0.369748	0.482823	0.212511	0.273418	0.4871	0.547453	0.469584	1.94417	0.220493	0.21039	YES		-0.628109	0.204587	0.136418	0.977524	0.700438	0.53147	0.497051
P17096	QPPVSPGTAL	0.731624	0.652941	0.947075	0.758355	1.32532	0.317853	0.955045	1.17823	1.08981	0.206226	0.301299	YES		0.0426054	0.0368606	0.0221188	0.467094	0.66715	0.499841	0.233122
P40937	RDLIVAEA	0.396581	0.240336	0.328691	0.109683	0.197468	0.142415	0.173826	0.183565	0.351942	0.184176	0.212987	YES		-1.1029	1.57043	1.27276	-0.444976	0.663717	0.497648	0.27505
Q9UBF2	AAWEEVGDTF	0.34188	0.436975	0.365831	0.167952	0.205063	0.142415	0.30969	0.379936	0.293689	0.243839	0.233766	YES		-1.1511	2.82134	2.32786	-0.219226	0.579397	0.426342	1.26951
X6R6S3	SELATAVKA	0.295726	0.248739	0.300836	0.161097	0.255696	0.216718	0.205794	0.339381	0.623786	0.0599961	0.122078	YES		-0.416096	0.318995	0.222929	0.467689	0.537646	0.390559	0.480486
Q99828	EYQDLTFLTK	1.12137	1.15294	0.97493	0.353042	0.529114	0.422085	1.38162	1.08538	1.08738	0.315175	0.592208	YES		-1.31689	3.96871	3.2635	0.129494	0.515406	0.372645	2.86753
Q9H869	QYNPKFQTL	0.712821	0.929412	0.90065	0.361611	0.787342	0.470588	0.541459	0.753469	0.849515	0.472114	0.519481	YES		-0.65088	1.41965	1.14326	-0.245863	0.499741	0.359408	0.295274
P31350	QYIEFVADR	0.497436	0.456303	0.507892	0.247644	0.402532	0.316821	0.421578	0.354322	0.506068	0.216602	0.305195	YES		-0.595996	1.73228	1.41635	-0.189218	0.499051	0.359408	0.480486
P29966	KEAPAEGEA	1.26838	0.904202	0.954503	0.497001	0.870886	0.846233	0.951049	1.01814	1.99515	0.18677	0.342857	YES		-0.498083	0.544876	0.407558	0.342263	0.489064	0.353288	0.618982
A0A140T9U0	EDLRSWTA	0.731624	0.795798	0.662024	0.187661	0.279747	0.211558	0.61039	0.574173	0.794903	0.0321519	0.0805195	YES		-1.68916	4.19405	3.4453	-0.145455	0.485365	0.350743	0.0757162
Q92503	YPETLGRLLIL	0.0854701	0.223529	0.152275	0.0976864	0.187342	0.113519	0.16983	0.247599	0.199029	0.0933852	0.0935065	YES		-0.210874	0.163045	0.10535	0.418378	0.47987	0.347586	0.440986
Q96HR3	ETVQDIVYR	0.945299	0.887395	0.848654	0.601542	1	0.51806	0.791209	0.791889	0.752427	0.389105	0.527273	YES		-0.339165	0.881442	0.682807	-0.199211	0.479528	0.347586	0.0811174
P51784	EVYPVELLLVR	0.156742	0.27563	0.222841	0.0702656	0.146835	0.0474716	0.253746	0.14301	0.0776699	0.119326	0.119481	YES		-1.3083	1.25044	0.99837	-0.465782	0.478014	0.346454	0.221576
A0A0J9YX62	NPDDVFREF	0.464103	0.421849	0.3974	0.244216	0.305063	0.209494	0.562438	0.44397	0.430825	0.163424	0.24026	YES		-0.758175	2.08859	1.71408	0.163378	0.472295	0.341877	0.206567
P32248	AETTTTFSP	0.709402	0.588235	0.698236	0.269066	0.465823	0.443756	0.563437	0.529349	0.68932	0.220493	0.324675	YES		-0.75989	2.34887	1.92794	-0.163437	0.470754	0.340716	0.970478
F8VVM2	IYDSVKVYF	1.96496	0.491597	1.6546	1.58183	1.24684	0.845201	0.543457	1.23586	1.16626	0.719844	0.845455	YES		-0.162241	0.146923	0.0955596	-0.480991	0.469618	0.33996	0.0811174
Q86WQ0	FPIPAAEVDRL	0.225641	0.319328	0.269266	0.162811	0.212658	0.150671	0.205794	0.273212	0.208738	0.111543	0.163636	YES		-0.63	1.24685	0.99589	-0.243573	0.446464	0.321337	0.236571
P52701	EIPENFTTR	0.142735	0.122689	0.118849	0.0342759	0.134455	0.0901828	0.0659341	0.0928495	0.11165	0.0558766	0.0701299	YES		-0.569657	0.482433	0.35693	-0.506854	0.428097	0.304471	0.008114
P17275	SELERLIVP	0.774359	0.52437	0.57753	0.28449	0.513924	0.406605	0.433566	0.808965	1.0534	0.0518807	0.111961	YES		-0.638803	0.76886	0.5915	0.291219	0.427159	0.30428	0.581161
K7EKG4	GEYRGSDFTAA	0.331624	0.285714	0.274838	0.229649	0.298734	0.163055	0.207792	0.264674	0.291262	0.108949	0.106494	YES		-0.367729	0.699664	0.534008	-0.224267	0.400777	0.284206	0.0128358
O43791	LPDDKLTLF	0.697436	0.626891	0.571959	0.0976864	0.301266	0.119711	0.657343	0.441836	0.614078	0.131055	0.135065	YES		-1.87031	3.49833	2.87727	-0.146436	0.346186	0.242321	1.98826
P07437	REIVHIQA	0.476068	0.363025	0.508821	0.0968295	0.0974684	0.0804954	0.33966	0.416222	0.890777	0.0474159	0.0829853	YES		-2.29431	1.61897	1.31434	0.288813	0.334553	0.233895	2.81862
H7BYZ4	VPEGRIYTVY	0.201709	0.203361	0.213556	0.118252	0.217722	0.147575	0.304695	0.204909	0.212379	0.0794451	0.109091	YES		-0.35541	0.459394	0.337635	0.222896	0.330848	0.231317	0.198682
P49327	QVADVVVSR	0.704274	0.702521	0.666667	0.255356	0.420253	0.218782	0.721279	0.516542	0.674757	0.176394	0.277922	YES		-1.21306	3.30793	2.72944	-0.116522	0.330203	0.231317	0.465597
Q9GZT5	IPYESPIF	0.100855	0.216807	0.0872795	0.0651243	0.0582278	0.0469603	0.0899101	0.0683031	0.140777	0.003449	0.0649351	YES		-1.24953	0.883084	0.683671	-0.437615	0.328371	0.230192	0.146195
P62244	LLPSRQFGF	0.316239	0.247059	0.330548	0.210797	0.475949	0.313725	0.28971	0.219851	0.237864	0.145266	0.137662	YES		0.162582	0.212425	0.142275	-0.258097	0.309242	0.215867	0.236571
P60709	RGYSFTTTA	0.282051	0.178151	0.14299	0.066838	0.101266	0.0515996	0.187812	0.209178	0.31068	0.103362	0.0571429	YES		-1.45706	1.38999	1.11836	0.230459	0.278844	0.195496	0.635394
P62328	AEIEKFDKS	0.430769	0.339496	0.302693	0.150814	0.36962	0.0990712	0.263736	0.296692	0.737864	0.101167	0.0961039	YES		-0.792404	0.560081	0.420827	0.275022	0.238904	0.162754	0.00190193
P37268	HYSPIYLSF	0.690598	0.67395	0.610956	0.892888	1.4962	1.13106	0.665335	0.499466	0.597087	0.181582	0.397403	YES		0.833417	2.33737	1.9194	-0.165098	0.21701	0.146918	0.697104
Q9Y255	AERLFPANVA	0.410256	0.364706	0.412256	0.137104	0.283544	0.251806	0.331668	0.488794	0.458738	0.14786	0.103896	YES		-0.820078	1.7576	1.43757	0.107657	0.215112	0.146613	1.50721
Q92611	FYQRFPLSF	0.505983	0.542857	0.56546	0.163668	0.373418	0.206398	0.628372	0.420491	0.461165	0.256809	0.341558	YES		-1.11854	2.41982	1.98378	-0.0963335	0.191001	0.127421	1.77539
A0A140T930	RYLENGKETL	0.779487	0.480672	0.742804	0.245073	0.359494	0.462332	0.551449	0.597652	1.04126	0.116732	0.0519481	YES		-0.908713	1.26001	1.00592	0.129034	0.176809	0.116153	0.869133
E9PR30	RFVNVVPTF	0.755556	0.991597	0.768802	1.2922	2.05823	1.53354	1.003	0.954109	0.791262	0.215305	0.374026	YES		0.956948	2.69711	2.22419	0.127469	0.172418	0.112742	2.99782
P53355	YPESTVGTLM	0.523077	0.477311	0.493965	0.245073	0.353165	0.198142	0.577423	0.398079	0.449029	0.168612	0.319481	YES		-0.907992	2.33389	1.91755	-0.0690339	0.149415	0.0986844	0.155319
P20036	VFPKEPVEL	2.03419	1.92773	1.94986	0.130249	0.322785	0.138287	2.70529	1.49733	1.9915	0.0500691	0.0727273	YES		-3.32158	3.98112	3.27304	0.0673095	0.142883	0.0946772	0.188877
P28838	VFVGKGITF	0.438462	0.539496	0.535747	0.285347	0.460759	0.339525	0.615385	0.402348	0.419903	0.0344399	0.105195	YES		-0.479549	1.0758	0.84676	-0.074386	0.133499	0.0879341	0.367569
Q5ST95	MTPPERLFLPR	0.253846	0.389076	0.343547	0.266495	0.307595	0.214654	0.282717	0.334045	0.322816	0.172503	0.206494	YES		-0.322715	0.677297	0.514518	-0.0702609	0.121988	0.0795506	0.178603
E9PPN7	VPEEGGATHVY	1.68034	1.46891	1.81058	1.01885	1.7557	1.24045	1.47053	1.59765	1.72451	0.635538	0.909091	YES		-0.304891	0.934645	0.724284	-0.0494545	0.117111	0.0767456	0.309858
O00629	VPTEGFQF	0.546154	0.57395	0.57753	0.33162	0.451899	0.267286	0.567433	0.719317	0.467233	0.0933852	0.216883	YES		-0.692031	1.7628	1.44159	0.0471093	0.0960818	0.0621076	1.14848
Q8N3C0	LPIESNPHSF	0.652991	0.8	0.765088	0.27078	0.344304	0.231166	1.32268	0.46318	0.550971	0.274968	0.293506	YES		-1.39016	1.3049	1.04264	0.0752407	0.0722668	0.0459559	0.204829
F5H1M7	LQELGSSQSA	0.463248	0.477311	0.544104	0.277635	0.483544	0.431373	0.365634	0.572038	0.504854	0.261997	0.249351	YES		-0.316083	0.679008	0.51582	-0.0415368	0.0711217	0.045303	0.211503
P48556	IPAESYTF	1.01795	0.905042	0.961003	0.656384	0.993671	0.742002	1.12787	0.862327	0.928398	0.501946	0.597403	YES		-0.269816	0.867378	0.671847	0.017207	0.0409171	0.0271834	1.10963
Q9HB40	NPVGTGFSY	0.0495726	0.115966	0.0742804	0.0394173	0.0255861	0.106461	0.0519481	0.0853789	0.0946602	0.000195524	0.00239484	YES		-0.484036	0.227647	0.155173	-0.047904	0.0220085	0.0134759	0.0599989
P02786	SPYVSPKESPF	0.929915	0.789916	0.995357	0.373608	0.640506	0.381837	0.733267	0.896478	1.08252	0.373541	0.296104	YES		-0.959804	2.45657	2.01365	-0.00155174	0.00303319	0.0025997	1.50231
A0A024R571	HAYIISSL	0.476068	0.442017	0.519963	0.565553	0.746835	0.642931	0.605395	0.655283	0.674757	0.649805	0.784416	no		0.443292	1.90405	1.56292	0.428546	1.82283	1.50339	0.0114487
A0A024R571	LPLEEHYRF	0.832479	0.892437	0.931291	0.645244	0.936709	0.668731	0.909091	0.974386	1.10073	0.627756	0.935065	no		-0.239004	0.814413	0.628088	0.16798	0.623591	0.463671	0.957049
A0A024RCR6	APPPPPPPP	0.206838	0.232773	0.220984	0.229649	0.316456	0.27967	0.203796	0.23159	0.223301	0.243839	0.264935	no		0.321981	0.726072	0.556272	-0.00417204	0.00561541	0.00363942	0.314753
A0A024RCR6	MPVGPDAILRY	0.51453	0.680672	0.398329	0.38389	0.544304	0.330237	0.382617	0.345784	0.475728	0.425422	0.544156	no		-0.3406	0.651264	0.494588	-0.404236	0.786777	0.60129	0.0219571
A0A075B6H3	FPEPEHSSF	0.673504	0.571429	0.570102	0.354756	0.629114	0.49226	0.453546	0.552828	0.668689	0.426719	0.648052	no		-0.298178	0.69187	0.526626	-0.115781	0.234226	0.159416	0.118671
A0A075B6H7	REIVMTQSP	0.219658	0.242017	0.206128	0.0908312	0.203797	0.0815273	1.75425	1.82391	2.65413	0.102464	0.154545	no		-0.828092	0.185899	0.122315	3.22226	4.75128	3.91922	3.15574
A0A087WTD7	ETATTPIFANR	0.179487	0.188235	0.209842	0.0599829	0.0506329	0.0515996	0.0839161	0.0533618	0.0631068	0.0933852	0.12987	no		-1.83207	2.43716	1.99804	-1.52721	2.20673	1.83476	0.0466652
A0A087WUC6	REAEFTKSIA	0.400855	0.345378	0.45961	0.204799	0.294937	0.231166	0.198801	0.237994	0.262136	0.243839	0.311688	no		-0.722293	2.04756	1.68165	-0.786821	2.19481	1.82472	0.025256
A0A087WUS5	NYAAPPSTR	0.570085	0.505882	0.575673	0.197087	0.339241	0.249742	0.366633	0.275347	0.339806	0.271077	0.398701	no		-1.07117	3.37295	2.77593	-0.75042	2.66899	2.22251	0.252812
A0A087WVQ6	DYQALRTSI	0.282906	0.235294	0.232126	0.228792	0.372152	0.244582	0.241758	0.344717	0.333738	0.251621	0.312987	no		0.17233	0.249689	0.170766	0.29445	0.50507	0.364261	0.0573197
A0A087WW49	VRQPPGKGLE	0.747009	0.668067	0.935933	0.955441	1.18734	1.06502	0.988012	1.19851	1.18689	1.38781	1.47662	no		0.448304	1.81476	1.48821	0.520928	2.19912	1.82794	0.075038
A0A087WYJ0	HPIPGEYKF	0.671795	0.831933	0.766945	0.539846	0.921519	0.75129	0.583417	0.715048	0.747573	0.542153	0.877922	no		-0.0373415	0.0722074	0.0466875	-0.150287	0.33547	0.234146	0.069521
A0A087WZ61	YPIPKPDLIF	0.752137	0.912605	0.641597	0.46958	0.796203	0.526316	0.637363	0.762006	0.662621	0.680934	0.9	no		-0.363955	0.913748	0.706121	-0.161567	0.361093	0.2546	0.142358
A0A087WZ85	AEYAGLKVA	0.674359	0.6	0.661096	0.492716	0.874684	0.551084	0.477522	0.570971	0.546117	0.522698	0.594805	no		-0.0127061	0.0208735	0.0120536	-0.279469	0.589871	0.434405	0.208811
A0A087WZG4	LPSGVGPEY	0.434188	0.368067	0.395543	0.281063	0.521519	0.330237	0.317682	0.441836	0.463592	0.238651	0.407792	no		-0.0804679	0.115907	0.0758079	0.0301692	0.0422075	0.0273344	0.0518279
A0A087WZK0	VYINTAQEF	1.31111	1.42857	1.37419	0.558698	0.706329	0.683179	0.707293	0.595518	0.531553	0.983139	1.31688	no		-1.07835	5.55776	4.44155	-1.16522	5.72931	4.59811	0.0757162
A0A087WZK9	TYYGSFVTRA	0.199145	0.257983	0.16156	0.0942588	0.201266	0.115583	0.0639361	0.147279	0.152913	0.127108	0.177922	no		-0.589697	0.707043	0.540562	-0.76477	0.913637	0.71098	0.0176833
A0A087WZK9	TYYGSFVTR	0.275214	0.334454	0.349118	0.199657	0.294937	0.214654	0.231768	0.20064	0.253641	0.252918	0.372727	no		-0.434917	1.0376	0.812865	-0.482896	1.1578	0.915677	0.0387323
A0A087X0U5	QPMPYLTTY	0.760684	0.860084	0.758589	0.664953	0.967089	0.718782	0.632368	0.716649	0.772451	0.664721	0.997403	no		-0.0174051	0.0407175	0.0249441	-0.165509	0.488365	0.352975	0.147064
A0A087X0W9	SPPIIVGEEY	0.211966	0.166387	0.174559	0.0547775	0.119702	0.119711	0.113886	0.0789755	0.121359	0.171206	0.0961039	no		-0.910295	1.24824	0.996671	-0.815269	1.13123	0.893997	0.0175351
A0A087X142	QPFSLQETY	0.663248	0.785714	0.773445	0.771208	1.12911	0.872033	0.641359	0.740662	0.765777	0.750973	0.976623	no		0.318989	1.11817	0.883366	-0.0492653	0.10251	0.066408	0.67255
A0A087X251	IPITETEAY	0.670085	0.747899	0.837512	0.606684	1.02025	0.619195	0.701299	0.599787	0.81068	0.674449	0.932468	no		-0.00600215	0.00923966	0.00584672	-0.0949957	0.163019	0.108154	0.0482069
A0A087X253	EISGTFTHR	0.823077	0.867227	0.889508	0.512425	0.820253	0.535604	0.504496	0.654216	0.651699	0.734112	1.14545	no		-0.465554	1.6229	1.31734	-0.510949	1.77438	1.4602	0.0244782
A0A087X253	IPNENELQF	0.986325	1.05042	0.960074	0.473008	0.817722	0.49742	0.37962	0.599787	0.466019	0.542153	0.677922	no		-0.744965	2.49189	2.04653	-1.05194	3.15517	2.62985	0.21192
A0A0A0MQR0	QEKPSEYIA	0.516239	0.566387	0.649954	0.344473	0.698734	0.443756	0.305694	0.467449	0.606796	0.313878	0.553247	no		-0.220552	0.33888	0.240701	-0.328316	0.52934	0.384685	0.0422768
A0A0A0MQZ6	EYIELHRKR	1.42735	1.63193	1.71402	1.28192	2.09873	1.73168	1.58242	1.51547	1.75	1.55383	2.46753	no		0.0989945	0.25195	0.171415	0.0223696	0.04728	0.0309221	0.0573197
A0A0A0MRA5	YPQPSYNQY	1.14786	1.42773	1.50232	1.07626	1.78608	1.21775	1.2008	1.32978	1.48786	1.31388	1.72078	no		0.000769105	0.00133485	0.000771192	-0.0211967	0.0379879	0.0251253	0.0109002
A0A0A0MRB5	YPLEDHTEF	0.818803	0.79916	0.90065	0.660668	1.04557	0.778122	0.658342	0.812166	0.879854	0.789883	1.07273	no		-0.0197554	0.0399116	0.0244301	-0.0997462	0.228114	0.155307	0.0539785
A0A0A0MS08	YPSDIAVEWESN	0.215385	0.314286	0.272981	0.129392	0.286076	0.201238	0.210297	0.244397	0.32767	0.317769	0.309091	no		-0.38019	0.525737	0.392266	-0.0369327	0.0426815	0.0273468	1.74236
A0A0A0MS08	YPSDIAVEW	0.495726	0.489076	0.711235	0.37018	0.564557	0.319917	0.363636	0.503735	0.468447	0.46952	0.571429	no		-0.434878	0.908445	0.703552	-0.344444	0.703726	0.534342	0.060921
A0A0A0MS08	FPEPVTVSW	0.862393	1.18319	0.97493	0.535561	0.832911	0.550052	0.938062	1.21025	0.964806	0.775616	1.03117	no		-0.654798	1.86284	1.52845	0.0435626	0.0974697	0.0625902	1.18095
A0A0A0MS08	FPAVLQSSGLY	0.975214	1.06303	0.864438	0.676949	0.98481	0.76161	1.11189	1.29776	1.3216	0.837873	1.12727	no		-0.26037	0.883404	0.683671	0.362274	1.71165	1.40438	3.90282
A0A0A0MS59	FPDLRLIQY	0.620513	0.542857	0.510678	0.399314	0.658228	0.373581	0.341658	0.452508	0.446602	0.505837	0.646753	no		-0.226193	0.47107	0.348566	-0.432107	0.973149	0.760497	0.117598
A0A0A0MSJ9	EIFYFEVTR	0.128205	0.146218	0.129991	0.113141	0.146835	0.0619195	0.0779221	0.0533618	0.0946602	0.0830091	0.148052	no		-0.329241	0.305583	0.213158	-0.839868	0.795444	0.608228	0.124114
A0A0A0MSX9	YPFENKREF	0.324786	0.302521	0.280409	0.233076	0.301266	0.297214	0.337662	0.356457	0.334951	0.166018	0.272727	no		-0.126428	0.282593	0.195224	0.181029	0.499387	0.359408	0.432179
A0A0A0MTB8	AYGNVFSAF	1.35983	2.10504	1.78366	0.955441	1.31899	0.886481	0.92008	1.11633	1.04976	1.28794	1.52727	no		-0.731573	2.25809	1.85817	-0.766098	2.34174	1.95092	0.0127976
A0A0A0MTC1	TPSQPLPTY	0.998291	1.21513	1.22377	0.752356	1.32658	0.873065	1.18482	1.02241	1.1699	0.726329	1.2987	no		-0.219534	0.542042	0.40511	-0.0254303	0.0499847	0.032674	0.0418821
A0A0A0MTH3	HTLEPLIPR	0.645726	0.645378	0.65831	0.434019	0.618987	0.460268	0.445055	0.529883	0.591019	0.593385	0.840909	no		-0.365367	1.37814	1.10861	-0.315997	1.17946	0.936353	0.0326275
A0A0A0MTH9	QAAELIDSEF	0.418803	0.447059	0.350975	0.214225	0.296203	0.181631	0.291708	0.315902	0.237864	0.202335	0.438961	no		-0.814172	2.18276	1.79125	-0.525304	1.48187	1.20334	0.184
A0A0B4J1S1	LPSMPEPAL	0.434188	0.452101	0.599814	0.13539	0.281013	0.25387	0.3996	0.303095	0.354369	0.316472	0.348052	no		-1.14871	2.65708	2.19409	-0.491471	1.31088	1.04811	0.581412
A0A0C4DFL7	KYGPVFSF	1.81026	2.17479	1.92479	1.04627	1.55443	1.04747	1.18482	1.17396	1.26456	1.62257	2.31558	no		-0.695944	3.0868	2.54512	-0.705799	3.11725	2.59848	0.00592012
A0A0C4DFM7	VYEYVVERF	1.22991	1.32185	1.25627	0.708655	1.03418	0.690402	0.59041	0.723586	0.648058	0.844358	1.1	no		-0.64617	3.00725	2.48148	-0.956681	3.8632	3.21419	0.423769
A0A0C4DFV2	EIYEYIIFR	0.478632	0.522689	0.501393	0.202228	0.258228	0.148607	0.177822	0.179296	0.169903	0.233463	0.45974	no		-1.30291	4.10372	3.37653	-1.51164	4.37906	3.62554	0.0862994
A0A0C4DG89	EPVDHGKIEY	0.929915	1.01345	1.22006	0.440446	0.860759	0.592363	0.627373	0.653148	0.487864	0.583658	0.924675	no		-0.740376	2.19468	1.80247	-0.839051	2.41853	2.01932	0.0434608
A0A0C4DGG8	QPIAPQTTF	0.644444	0.647059	0.668524	0.438732	0.891139	0.472652	0.557443	0.557097	0.660194	0.555123	0.654545	no		-0.120856	0.189688	0.124801	-0.143271	0.229118	0.155978	0.00678261
A0A0C4DGP0	MPLTVDEY	0.647863	0.827731	0.72052	0.379606	0.572152	0.45098	0.463536	0.501601	0.635922	0.476005	0.649351	no		-0.646707	2.17868	1.78786	-0.455926	1.58287	1.29241	0.142358
A0A0C4DGP0	YPYTITEY	0.870085	1.05462	0.992572	0.835476	1.40253	1.02786	0.842158	0.963714	1.09102	0.953307	1.50649	no		0.162844	0.376444	0.270066	-0.010118	0.0170034	0.0104768	0.141206
A0A0C4DGX4	LPSELERSY	0.0820513	0.144538	0.115135	0.0718733	0.0962025	0.0577915	0.131868	0.0917823	0.160496	0.0596628	0.0779221	no		-0.597355	0.456843	0.336202	0.168828	0.139438	0.0918619	0.276178
A0A0C4DGX4	RYTLQASTF	0.413675	0.305882	0.258124	0.114824	0.0860759	0.125903	0.135864	0.153682	0.177184	0.0985733	0.233766	no		-1.58094	2.74225	2.26173	-1.06678	2.14755	1.78683	0.160107
A0A0C4DH49	SPAPVPVTY	1.3906	1.3521	1.43454	1.00514	1.55316	1.13829	1.47353	1.44184	1.57039	1.07523	1.49481	no		-0.176354	0.630881	0.479425	0.102799	0.363761	0.255582	0.58797
A0A0D9SGI4	LPFDDDNVM	0.581197	0.617647	0.630455	0.585261	1.00253	0.674923	0.615385	0.616862	0.699029	0.702983	0.916883	no		0.306765	0.754485	0.580081	0.0782638	0.13304	0.0879341	0.20353
A0A0G2JH37	RSAEVTLEV	1.12051	1.01008	0.942433	0.529563	0.801266	0.585139	0.504496	0.426894	0.555825	0.735409	0.968831	no		-0.681588	2.87781	2.37458	-1.04705	3.78107	3.1529	0.440986
A0A0G2JHC2	TALETTYQY	0.67265	0.746218	0.787372	0.670094	1.03924	0.830753	0.569431	0.843116	0.908981	0.81323	1.10649	no		0.203289	0.455837	0.335567	0.0734844	0.130325	0.0858796	0.0811174
A0A0G2JMH6	ETVWRLEEFGR	0.122222	0.121849	0.134633	0.101971	0.162025	0.142415	0.776224	0.766275	0.883495	0.129702	0.102597	no		0.101868	0.0759854	0.0491101	2.67943	6.58142	5.13603	3.97098
A0A0G2JMH6	SPVELREPNVL	0.126496	0.10084	0.1987	0.133676	0.159494	0.127967	0.343656	0.48666	0.466019	0.145266	0.158442	no		-0.0166871	0.0110172	0.00692948	1.60539	3.39233	2.83161	2.20092
A0A0J9YX62	DYYEVLGVQR	0.644444	0.636975	0.571959	0.150814	0.351899	0.175439	0.361638	0.234792	0.298544	0.204929	0.548052	no		-1.45048	3.61319	2.97288	-1.05024	3.02825	2.53036	1.71025
A0A0U1RR14	EYVHSKNLIYR	0.764103	0.994958	0.856082	0.707798	0.817722	0.747162	0.653347	0.851654	0.990291	0.983139	1.35065	no		-0.202494	0.600276	0.453584	-0.0676807	0.169667	0.111916	0.117598
A0A140T936	FPAVTTAQY	0.621368	0.57563	0.749304	0.545844	0.937975	0.654283	0.725275	0.628602	0.716019	0.727626	0.955844	no		0.135595	0.273594	0.1876	0.0888232	0.164046	0.108861	0.025256
A0A140T9K4	YPAEVTITW	0.360684	0.72437	0.584958	0.358183	0.521519	0.307534	0.523477	0.550694	0.526699	0.428016	0.58961	no		-0.492252	0.912161	0.705442	-0.0610027	0.0909292	0.0599993	0.321985
A0A140T9U0	QKWAAVVVPSGEE	0.703419	0.877311	0.659239	0.479863	0.620253	0.407637	0.625375	0.590181	0.665049	0.738003	0.728571	no		-0.571078	1.98203	1.62715	-0.252282	0.847717	0.655707	2.43927
A0A140T9U0	KWAAVVVPSGEE	0.930769	1.1916	0.88208	0.64353	0.787342	0.653251	0.711289	0.713981	0.811893	0.929961	0.842857	no		-0.527658	2.16978	1.77974	-0.425429	1.77864	1.46387	0.413547
A0A140TA76	EVFEYIIFR	0.413675	0.45042	0.382544	0.315338	0.303797	0.210526	0.297702	0.185699	0.213592	0.319066	0.561039	no		-0.587448	1.67239	1.3611	-0.838827	2.26316	1.8818	0.142358
A0A1B0GUA3	SAVEEKVSY	0.379487	0.453782	0.343547	0.152528	0.260759	0.20227	0.265734	0.268943	0.34466	0.207523	0.272727	no		-0.934922	2.2937	1.88881	-0.420399	1.10696	0.873873	0.447646
A0A1W2PQ13	AYGLVSATF	1.06097	0.997199	0.928505	0.449586	0.672574	0.508428	0.454878	0.516542	0.482201	0.546476	0.881385	no		-0.873147	3.98168	3.27304	-1.03889	4.36426	3.61551	0.144681
A0A2R8Y6G6	RYISPDQLADL	0.169231	0.203361	0.193129	0.303342	0.48481	0.311662	1.93906	1.45998	1.7767	0.175097	0.214286	no		0.959096	0.820839	0.63232	3.1936	6.16613	4.84728	0.691144
A0A2R8YDT1	FPGPQGPYY	0.241026	0.262185	0.213556	0.131105	0.186076	0.25387	0.522478	0.311633	0.387136	0.159533	0.296104	no		-0.327883	0.3502	0.247763	0.768779	1.62043	1.32555	1.29706
A0A2R8YDT1	HPWFGMEQEY	0.74359	0.65042	0.647478	0.337618	0.507173	0.354317	0.610057	0.583422	0.559061	0.280156	0.544589	no		-0.767659	3.00958	2.48236	-0.220173	0.911382	0.709173	1.17437
A0A2R8YFH5	MPQFSTIEY	0.908547	0.857983	0.857939	0.931448	1.28608	1.01445	0.781219	0.862327	0.976942	1.05058	1.38182	no		0.300389	1.2329	0.985332	-0.0021905	0.00487293	0.00336257	0.628275
A0A2R8YGD3	YPDGKAEIL	0.273504	0.30084	0.245125	0.143959	0.192405	0.156863	0.193806	0.24333	0.252427	0.16083	0.197403	no		-0.73244	1.65385	1.34543	-0.249008	0.532086	0.385954	0.0864112
A0A2R8YGD3	LPDQVLRVF	0.57265	0.515126	0.597029	0.461011	0.616456	0.541796	0.502498	0.433298	0.570388	0.518807	0.685714	no		-0.0572442	0.150576	0.0973062	-0.161683	0.496006	0.357527	0.420128
A0A384DVU0	ELYEKVFSR	0.492308	0.734454	0.989786	0.366752	0.453165	0.210526	0.403596	0.354322	0.395631	0.300908	0.955844	no		-1.10505	2.01169	1.64968	-0.942234	1.78202	1.46667	0.0434608
A0A3B3IS71	LPHAVQETF	0.312821	0.356303	0.369545	0.106255	0.172152	0.171311	0.0719281	0.149413	0.174757	0.176394	0.251948	no		-1.20764	2.68698	2.21943	-1.3908	2.91822	2.43429	0.0503096
A0A3B3ISR8	RPAPVEVTY	0.850427	0.914286	0.887651	0.35904	0.503797	0.430341	0.53047	0.671291	0.667476	0.466926	0.64026	no		-1.03636	4.41008	3.61994	-0.50483	2.78926	2.32627	1.22612
A0A3B3ISX1	NPISGLLEY	1.35556	1.45546	1.16806	0.779777	1.3481	0.922601	0.922078	1.16969	1.20388	0.97406	1.48961	no		-0.383398	1.13	0.892279	-0.27187	0.770901	0.588854	0.0637688
A0A3B3IT92	YPQEVIPTF	1.4359	1.50336	1.3584	0.683805	1.20633	0.716202	1.22877	1.22519	1.07403	0.726329	1.11429	no		-0.721529	2.58824	2.13335	-0.284707	1.06305	0.834011	0.682452
A0A3B3ITD8	TYSPFGDSPLFR	1.04274	1.00504	0.825441	0.543273	0.793671	0.536636	0.464535	0.485592	0.401699	0.525292	0.872727	no		-0.61687	2.38089	1.95386	-1.08776	3.51533	2.93256	0.56691
A0A3B3ITJ4	VEFDSVQSA	0.849573	0.733613	0.730734	0.362468	0.6	0.393189	0.480519	0.435432	0.438107	0.46952	0.644156	no		-0.771347	2.80806	2.31633	-0.773049	2.81249	2.34509	0.0434608
A0A3B3ITJ4	IYIAGHPAF	1.57009	2.01513	1.88301	0.863753	1.23797	0.852425	0.929071	0.934899	0.951456	1.12581	1.51948	no		-0.888327	3.66834	3.01682	-0.957718	3.83007	3.18853	0.00121173
A0A3B3ITU7	SPIKDQPVM	1.2188	1.07059	1.25905	0.536418	0.792405	0.681115	0.929071	0.905016	1.16748	0.555123	0.948052	no		-0.820036	3.23469	2.66674	-0.241473	1.05324	0.825627	1.27758
A0A3B3ITW1	DYVPETVYR	0.509402	0.521008	0.544104	0.328192	0.450633	0.366357	0.358641	0.388474	0.355583	0.552529	0.607792	no		-0.45933	1.99474	1.63724	-0.513869	2.2066	1.83476	0.0414747
A0A3B3IU30	FPVNSFEQF	0.664957	0.695798	0.579387	0.511568	0.887342	0.636739	0.586414	0.702241	0.65534	0.709468	0.912987	no		0.0693259	0.133686	0.0879911	0.00286138	0.00477308	0.00336257	0.0418821
A0A3B3IUA7	ALPSKLPTF	1.00513	1.05882	1.11606	0.556984	0.736709	0.51806	0.397602	0.520811	0.604369	0.869001	1.16623	no		-0.811648	3.55935	2.92997	-1.06232	4.14121	3.43363	0.0899822
A0A3F2YNW8	KSIPVTQEL	1.93932	1.89076	1.77344	0.944302	1.3962	1.1548	0.833167	0.972252	0.93568	0.955901	1.32597	no		-0.680915	3.77351	3.09864	-1.03158	4.73133	3.90686	0.685349
A0A494C0R8	EYILPGSRER	1.71795	1.68319	1.92665	0.892888	1.27215	0.919505	0.841159	0.931697	1.11893	1.35668	1.82597	no		-0.78848	3.60746	2.96852	-0.881576	3.85522	3.20835	0.062637
A0A494C1E9	FPHYGFPTY	0.712821	0.845378	0.75766	0.48329	0.873418	0.586171	1.07493	0.924226	1.09951	0.614786	0.883117	no		-0.253351	0.603507	0.45642	0.4201	1.50892	1.22825	1.41833
A0A499FJI4	LPMIFNSSY	0.14188	0.184874	0.155989	0.0942588	0.136709	0.109391	0.0939061	0.14301	0.126214	0.12192	0.176623	no		-0.5042	0.634266	0.48081	-0.410772	0.509824	0.368235	0.0214219
A0A499FJL5	SYLPLAHMF	0.546154	0.778151	0.710306	0.413882	0.594937	0.495356	0.412587	0.475987	0.48301	0.522698	0.784416	no		-0.435781	1.43306	1.15453	-0.56891	1.85288	1.52692	0.079927
A0AV96	VPIPDVYQTY	0.306838	0.318487	0.27948	0.254499	0.373418	0.329205	0.598402	0.550694	0.745146	0.265888	0.379221	no		0.0810956	0.111453	0.0725881	1.06594	3.32746	2.77686	2.04441
A0M8Q6	AAPSVTLFPPS	0.309402	0.359664	0.486537	0.397601	0.496203	0.511868	0.403596	0.557097	0.415049	0.492866	0.641558	no		0.282614	0.622486	0.473161	0.251565	0.530531	0.385073	0.0147454
A3KN83	REFSDFIQA	0.250427	0.245378	0.583101	0.170523	0.289873	0.162023	0.180819	0.186766	0.246359	0.151751	0.257143	no		-0.793613	0.876604	0.67888	-0.81339	0.897038	0.69662	0.00344605
A5YKK6	FPQYPDKEL	0.997436	1.18235	1.13278	0.670951	1.13038	0.796698	0.832168	0.98079	1.0267	0.902724	1.05584	no		-0.350532	1.12808	0.890884	-0.222232	0.67328	0.505557	0.092617
A6NE70	AEFYRQVSA	0.182051	0.242017	0.206128	0.1988	0.274684	0.208462	0.241758	0.176094	0.213592	0.158236	0.216883	no		0.113857	0.163261	0.10535	0.00285458	0.00340257	0.0025997	0.0503096
A6NHR9	HPFLYDRETY	0.0940171	0.134454	0.0501393	0.0411311	0.16962	0.0804954	0.04995	0.0618997	0.0752427	0.074686	0.0545455	no		0.063994	0.0318043	0.0187177	-0.574496	0.278752	0.195496	0.008114
A6NHR9	EAIYSGYIRNR	0.264957	0.285714	0.306407	0.176521	0.331646	0.251806	0.257742	0.192102	0.325243	0.274968	0.415584	no		-0.17348	0.249586	0.170766	-0.145068	0.204734	0.139197	0.105882
A6NIH7	IYSIDFTRF	0.487179	0.521849	0.519963	0.348757	0.593671	0.411765	0.167832	0.216649	0.197816	0.322957	0.420779	no		-0.175147	0.422058	0.309521	-1.39275	3.02198	2.52674	1.52905
A6NKB8	VPDGFTAVM	0.434188	0.416807	0.432683	0.337618	0.589873	0.435501	0.581419	0.52508	0.711165	0.428016	0.742857	no		0.0864933	0.139797	0.0918926	0.501802	1.40616	1.13505	0.581412
A6NL66	RYLVISEKL	0.741026	0.980672	0.81987	0.435304	0.632911	0.425181	0.48951	0.498399	0.521845	0.476005	0.679221	no		-0.767122	2.75603	2.27209	-0.751405	2.71479	2.2591	0.342174
A6NMQ3	YFDSGDYNM	0.719658	0.289916	1.01671	2.28706	2.14684	1.55831	0.705295	0.951974	1.04005	0.546044	0.722078	no		1.56425	3.40087	2.79712	0.412687	0.447071	0.321569	1.82793
A6PW57	EVEPGVHLGR	1.11453	1.36639	1.19963	0.493573	0.84557	0.44582	0.619381	0.608324	0.725728	0.635538	0.841558	no		-1.04403	3.36416	2.76936	-0.913908	3.09998	2.58763	0.0609123
A8MTZ0	VLPKQGPLF	0.177778	0.255462	0.207985	0.38389	0.863291	0.621259	0.143856	0.147279	0.15534	0.0856031	0.191571	no		1.54293	2.37901	1.95285	-0.522253	0.260357	0.179822	1.7354
A8MW78	KYFLWEEKF	2.11282	3.6958	2.69824	1.53385	2.11646	1.68834	1.38661	1.85486	1.51456	2.33722	3.08052	no		-0.672153	1.72115	1.40638	-0.838867	2.07461	1.71968	0.0636583
A8MXF6	DAIRLAVSY	0.570085	0.529412	0.448468	0.491003	0.820253	0.536636	0.532468	0.583778	0.574029	0.590143	0.780519	no		0.255507	0.571781	0.430582	0.126885	0.230703	0.156834	0.0799544
B0S8I6	HYDAVEAEL	0.251282	0.262185	0.200557	0.145673	0.237975	0.167183	0.173826	0.166489	0.211165	0.166018	0.207792	no		-0.374365	0.640182	0.485336	-0.372664	0.636977	0.475179	0.00101676
B1AKT1	IPFSGKGYVL	1.0359	1.18992	1.10306	0.623822	1.05823	0.800826	1.01099	1.08004	1.09951	0.702983	1.08831	no		-0.423024	1.62981	1.32253	-0.0612323	0.179848	0.117895	0.681625
B4DJ81	SPVDLTYTY	0.915385	0.984034	0.926648	0.82605	1.31519	0.894737	0.777223	0.919957	1.05825	1.03891	1.29221	no		0.103365	0.224839	0.153031	-0.0365165	0.0669033	0.0425764	0.101757
B4DLD3	LPAPPTQNM	0.940171	0.9	1.01486	0.7515	1.29367	0.840041	0.857143	1.00427	0.96966	0.673152	1.12208	no		0.0151728	0.0271087	0.015405	-0.012156	0.0213829	0.0131375	0.0131613
B4E101	FVYGSGVYR	0.103419	0.210084	0.155989	0.180805	0.21519	0.173375	0.182817	0.179296	0.223301	0.0881971	0.124675	no		0.278267	0.349118	0.24775	0.318357	0.418999	0.298437	0.0120795
B5MDF5	DPNLEFVAM	1.36154	1.38487	1.42061	0.409597	0.626582	0.472652	0.775225	0.750267	0.757282	0.687419	1.05844	no		-1.46559	6.56866	5.09658	-0.86823	5.40648	4.36761	1.70284
B7WPF5	FPAADSSLF	0.357265	0.430252	0.408542	0.287918	0.465823	0.297214	0.353646	0.388474	0.417476	0.363165	0.477922	no		-0.186589	0.38435	0.27617	-0.0446667	0.0790437	0.0505265	0.0811174
B7Z326	MPLSNGLQLY	1.07692	1.04146	1.07397	0.964296	1.37215	1.17165	0.965035	1.07933	1.21278	1.13186	1.51688	no		0.136072	0.475961	0.352709	0.0289908	0.0765843	0.0489825	0.119953
B7Z3R2	FPDVMMPSY	0.373504	0.247899	0.320334	0.214225	0.35443	0.250774	0.252747	0.359658	0.288835	0.271077	0.4	no		-0.200707	0.314556	0.219893	-0.0634128	0.0891272	0.0584996	0.0592675
B7Z4L4	LPAAAQDVY	1.32308	1.41345	1.43918	0.904884	1.46835	0.992776	1.12687	1.24226	1.32767	1.12322	1.43117	no		-0.310978	1.08774	0.856783	-0.175741	0.563271	0.413807	0.118671
B8ZWD1	AYINKVEEL	0.584615	0.601681	0.566388	0.421594	0.686076	0.600619	0.401598	0.32444	0.444175	0.386511	0.542857	no		-0.037014	0.0782456	0.0497143	-0.582795	1.65421	1.35374	0.829086
B8ZZW5	FYISPVNKL	0.430769	0.480672	0.438254	0.263925	0.496203	0.308566	0.26973	0.309498	0.351942	0.324254	0.307792	no		-0.336787	0.755482	0.58043	-0.535517	1.23962	0.988049	0.0986281
B9A062	SLMSALAAR	0.0888889	0.105882	0.0594243	0.106255	0.164557	0.0908153	0.0859141	0.0618997	0.145631	0.127048	0.000195524	no		0.508566	0.381964	0.274506	0.20715	0.118291	0.0770519	0.0643866
B9ZVT1	LPTGEAIVAM	0.158974	0.164706	0.111421	0.133676	0.136709	0.183695	0.183816	0.164354	0.162621	0.199741	0.218182	no		0.061595	0.0608664	0.0395081	0.231386	0.286671	0.199302	0.069521
B9ZVT1	IPDSVSIQY	0.9	0.847059	0.861653	0.716367	1.02152	0.772962	0.743257	0.781217	0.853155	0.843061	1.20519	no		-0.055163	0.163725	0.10535	-0.133814	0.45494	0.327176	0.060921
B9ZVT2	YPQPPSQSY	0.278063	0.266106	0.246363	0.190803	0.342616	0.28139	0.298368	0.256137	0.339806	0.237786	0.295238	no		0.0436361	0.0593122	0.0391357	0.177951	0.30258	0.21071	0.0637688
C9J286	VYDVVELKF	1.38803	0.477311	1.34076	0.416452	0.764557	0.218782	1.44855	0.356457	0.643204	0.954604	1.55584	no		-1.19561	0.975972	0.761015	-0.389094	0.330988	0.231317	0.183616
C9J2U0	IYPPKLHQF	0.323077	0.37479	0.343547	0.188518	0.296203	0.206398	0.167832	0.168623	0.283981	0.259403	0.309091	no		-0.591538	1.32976	1.06544	-0.747189	1.65087	1.35153	0.0573197
C9J406	FTLDINTAYAR	0.260684	0.212605	0.253482	0.189374	0.351899	0.21775	0.257742	0.232657	0.303398	0.1738	0.328571	no		0.0626442	0.0758264	0.0491101	0.127271	0.170224	0.112151	0.0244782
C9J473	YPDALITNYY	0.552137	0.54958	0.670381	0.766067	1.4962	0.908153	1.77223	2.66382	2.55825	0.656291	0.854545	no		0.839217	0.977197	0.761779	1.98072	3.8926	3.23214	0.0644125
C9J473	YPDALITNY	0.973504	1.21008	1.05664	0.948586	1.52911	1.06502	1.01998	1.17396	1.1165	1.01946	1.40519	no		0.128761	0.305191	0.213158	0.0309299	0.0592787	0.0385117	1.90512
C9JHF5	EYTEGISQR	0.584615	0.563025	0.769731	0.443016	0.629114	0.425181	0.380619	0.425827	0.389563	0.671855	0.84026	no		-0.356756	1.0329	0.809072	-0.680901	1.95455	1.61404	0.279256
C9JLU1	YPVDLGDKF	1.59145	1.72521	1.61096	0.88946	1.47468	0.972136	1.32567	1.52935	1.50607	0.83917	1.24156	no		-0.562651	2.23522	1.83742	-0.176202	0.652088	0.488078	0.703579
C9JMN1	DAFKASVY	0.871795	1.00504	0.961931	0.649529	1.28608	0.957688	1.03896	1.05443	1	0.858625	1.19221	no		0.0274474	0.0470691	0.0295398	0.123924	0.258831	0.178973	0.0592675
C9JQQ5	YPYEHSYGL	0.582051	0.637815	0.598886	0.254499	0.475949	0.271414	0.403596	0.600854	0.549757	0.322957	0.496104	no		-0.860265	2.22414	1.82775	-0.22677	0.575503	0.424446	0.764995
C9JR82	TVNTSLNVYR	0.132479	0.14958	0.159703	0.192802	0.301266	0.224974	0.170829	0.168623	0.206311	0.0494482	0.144156	no		0.702809	1.2577	1.00411	0.305008	0.371057	0.262516	0.29292
C9JUM8	FVFDASSIQY	0.264957	0.178151	0.18013	0.0736932	0.207595	0.125903	2.13986	1.33404	1.43204	0.075227	0.142857	no		-0.614078	0.151116	0.0975275	2.97667	4.29341	3.55711	2.88019
D3DSM0	LPDTLKVTY	0.733333	0.92437	0.839369	0.644387	0.979747	0.714138	0.753247	0.870864	0.76699	0.721141	0.945455	no		-0.0947942	0.236839	0.163365	-0.0625619	0.148655	0.098257	0.0196593
D6R977	TPIKDGILY	1.60598	1.85378	1.85422	1.06769	1.60886	1.16821	1.57243	1.61046	1.74272	0.870298	1.56234	no		-0.466898	2.11443	1.73321	-0.109494	0.421146	0.29976	0.817569
D6RA52	FPEAYKPTVY	0.278632	0.339496	0.371402	0.258783	0.412658	0.291022	0.35964	0.335112	0.390777	0.259403	0.454545	no		-0.0400127	0.0626814	0.0404347	0.133583	0.257643	0.178124	0.117244
D6REE5	ETNYGIPQR	1.21624	1.23193	1.25162	0.586975	0.827848	0.561404	0.51049	0.561366	0.635922	0.774319	1.0987	no		-0.904698	4.3392	3.5648	-1.11533	4.80244	3.96071	0.423769
D6RGE2	IPVIVTEQY	0.947863	1.13529	1.0585	0.807198	1.36329	0.952528	0.821179	1.04055	1.0983	0.966278	1.4026	no		-0.00858329	0.0151193	0.00853163	-0.0859098	0.16902	0.111591	0.0480752
D6RGX2	FPDEPYKDGY	0.673504	0.739496	0.815227	0.550129	0.870886	0.573787	0.613387	0.740662	0.788835	0.715953	1.02857	no		-0.159651	0.373385	0.267727	-0.0563433	0.115982	0.076627	0.0636583
D6RIV2	EPIPFSSSM	1.20342	1.20756	1.17642	1.01285	1.60759	1.15273	1.15884	1.22519	1.44782	1.07393	1.55195	no		0.0728444	0.168344	0.108982	0.0951009	0.231221	0.156834	0.0128358
D6W5A2	ESLPATHIR	1.21624	1.39328	1.43083	0.722365	1.10127	0.682147	0.747253	0.743863	0.81432	0.83917	1.33117	no		-0.68922	2.78053	2.29228	-0.809438	3.11429	2.59645	0.0757162
E5RHA3	LPSDVSILY	0.788034	0.902521	0.753946	0.670094	0.972152	0.833849	0.689311	0.834578	0.793689	0.879377	1	no		0.0185268	0.0451671	0.0282239	-0.076922	0.207141	0.140616	0.0811174
E5RIE3	TEINRLPSA	0.197436	0.129412	0.166202	0.108826	0.218987	0.0722394	0.0999001	0.13127	0.118932	0.136187	0.123377	no		-0.301544	0.272123	0.186472	-0.493958	0.459109	0.330966	0.0434608
E5RIH5	TYARNLPAF	0.31453	0.410084	0.337047	0.19623	0.364557	0.19711	0.184815	0.226254	0.206311	0.29572	0.288312	no		-0.48625	0.971707	0.757674	-0.782093	1.54119	1.2562	0.126033
E7EMC5	MPSQSVEQTY	0.434188	0.389916	0.443825	0.294773	0.551899	0.375645	0.355644	0.465315	0.461165	0.422827	0.602597	no		-0.0528564	0.0809193	0.0510524	0.0160616	0.0238067	0.0146993	0.0326275
E7EN95	YPNSGSVSAY	0.564957	0.718487	0.723305	0.452442	0.692405	0.478844	0.52048	0.602988	0.673544	0.57847	0.753247	no		-0.305584	0.841937	0.649161	-0.159261	0.396519	0.281052	0.100435
E7ESB6	ESENWRIFR	0.275214	0.34958	0.34169	0.28449	0.374684	0.313725	0.213786	0.132337	0.15534	0.210117	0.322078	no		0.00954538	0.0163467	0.00853163	-0.946601	2.07823	1.72265	1.27894
E7ESI2	IPLPLIKSY	0.77094	0.988235	0.915506	0.373608	0.468354	0.423117	0.671329	0.640342	0.633495	0.412451	0.6	no		-1.08014	4.35634	3.5765	-0.459474	2.4703	2.06254	1.40979
E7ETI4	MPSQSVETY	0.332479	0.25042	0.266481	0.260497	0.353165	0.206398	0.223776	0.251868	0.283981	0.286641	0.296104	no		-0.0506804	0.0713134	0.0465771	-0.161123	0.249749	0.170906	0.0503096
E7EUN9	YPAQITPKM	0.41453	0.395798	0.518106	0.227935	0.440506	0.327141	0.513487	0.49413	0.521845	0.259403	0.461039	no		-0.416114	0.979064	0.76272	0.203297	0.519944	0.376399	1.00004
E9PBS1	FYPPKVELF	0.955556	0.993277	0.820799	1.07284	1.44304	1.09185	0.481518	0.484525	0.490291	0.557717	0.763636	no		0.381394	1.6771	1.36523	-0.927352	2.69841	2.24432	2.70013
E9PC71	FPYGDASKF	0.673504	0.687395	0.746518	0.558698	0.832911	0.625387	0.691309	0.695838	0.791262	0.627756	0.841558	no		-0.0632679	0.162779	0.10535	0.0477985	0.124015	0.0805044	0.103938
E9PC90	FAFVTDNTY	1.35812	1.24622	1.17177	0.54156	1.00759	0.755418	0.805195	0.953042	0.917476	0.60441	0.867532	no		-0.712402	2.65386	2.19169	-0.496978	1.96476	1.62221	0.197155
E9PCN2	RYDNVTILF	0.62906	0.189916	0.571959	0.255356	0.182278	0.0908153	0.20979	0.665955	0.419903	0.337224	0.545455	no		-1.39622	1.11474	0.880901	-0.102381	0.0817618	0.0523414	0.452272
E9PD37	DPWIGKLLY	0.516239	0.894118	0.677809	0.666667	1.10127	0.716202	0.771229	0.94984	0.93932	0.695201	1.15325	no		0.250507	0.452397	0.33382	0.349401	0.717379	0.545911	0.0537124
E9PDM8	REILVNQTA	0.203419	0.220168	0.211699	0.246787	0.387342	0.204334	0.271728	0.260406	0.398058	0.116732	0.246753	no		0.40034	0.538498	0.403173	0.550122	0.860081	0.665433	0.060921
E9PDQ5	KPAPLTPAY	1.72051	1.72269	1.7558	0.994002	1.77595	1.30547	1.45954	1.61793	1.79126	1.08171	1.66753	no		-0.351287	1.18032	0.938201	-0.0946894	0.259842	0.179646	0.3294
E9PE95	EAVTPFLGKYR	0.446154	0.521008	0.471681	0.22108	0.367089	0.282766	0.277722	0.305229	0.269417	0.417639	0.4	no		-0.724274	2.39947	1.96726	-0.755359	2.47866	2.06728	0.0121505
E9PF32	IYIINVHSM	0.825641	0.868908	0.938719	0.389889	0.591139	0.462332	0.604396	0.479189	0.628641	0.518807	0.661039	no		-0.867423	3.50871	2.88411	-0.620981	2.79153	2.32772	0.274977
E9PF49	FPDSPGGTSY	0.781197	0.798319	0.777159	0.537275	0.873418	0.656347	0.726274	0.720384	0.817961	0.754864	0.941558	no		-0.189187	0.583935	0.439606	-0.0574842	0.148355	0.098257	0.121443
E9PFI7	RYSDSTFTF	0.478632	0.501681	0.556175	0.297344	0.331646	0.288958	0.334665	0.450374	0.430825	0.403372	0.406494	no		-0.743154	2.73441	2.25474	-0.337654	1.3352	1.06828	0.617308
E9PFK9	DFYHNVAER	1.37265	1.49412	1.62303	0.694087	1.04557	0.617131	0.669331	0.638207	0.723301	0.910506	1.0026	no		-0.929827	3.68361	3.02573	-1.14457	4.11755	3.42223	0.157608
E9PFT7	QPIDYSLKY	0.586325	0.576471	0.605385	0.586118	0.913924	0.623323	0.527473	0.70651	0.643204	0.612192	0.974026	no		0.264087	0.666302	0.505079	0.0863063	0.160584	0.106677	0.146814
E9PHR9	FPLDLDVKM	1.35214	1.82353	1.25534	1.2982	1.90886	1.33437	1.33966	1.63821	1.47694	1.49935	2.21429	no		0.0355116	0.0669716	0.0432382	0.00772964	0.0136748	0.00914491	0.0141117
E9PI18	SANALILTY	1.07863	1.20504	1.16249	0.93916	1.48101	1.02786	1.14286	1.38314	1.33981	1.23735	1.45974	no		0.000784225	0.00155275	0.000771192	0.165776	0.479658	0.347586	0.175769
E9PJB2	IPFPEGMGGSVY	2.19316	1.73361	1.90901	1.08997	1.86835	1.30341	1.64635	1.92956	1.79126	1.27367	1.99481	no		-0.453485	1.52622	1.2374	-0.120762	0.341253	0.23846	0.470152
E9PKU7	YPDFTNPTM	0.599145	0.527731	0.629526	0.329049	0.493671	0.418989	0.768232	0.819637	0.820388	0.351492	0.498701	no		-0.500297	1.9337	1.5876	0.455366	2.47927	2.06728	2.70013
E9PL69	IPDDLKQLY	1.0453	1.17143	1.08264	0.588689	0.897468	0.615067	0.702298	0.766275	0.854369	0.640726	1.01558	no		-0.650958	2.77015	2.28363	-0.506235	2.25874	1.87886	0.128324
E9PL69	YPFESAEAQLL	1.12137	0.969748	1.00279	0.339332	0.693671	0.551084	1.08492	0.762006	1.66748	0.503243	0.8	no		-0.965776	1.40844	1.13364	0.18385	0.290095	0.201615	1.10308
E9PLG8	LPFPDETHERY	0.496581	0.444538	0.538533	0.429306	0.689873	0.460268	0.433566	0.559232	0.592233	0.544747	0.624675	no		0.0941622	0.169316	0.109631	0.0992532	0.180198	0.117895	0.00196222
E9PNJ4	EVTAALRER	0.62906	0.611765	0.651811	0.351328	0.534177	0.398349	0.457542	0.414088	0.42233	0.503243	0.683117	no		-0.559915	2.34599	1.9258	-0.548603	2.30591	1.91923	0.00592012
E9PPA5	MPEPDAQRF	0.335043	0.436134	0.418756	0.277635	0.5	0.405573	0.295704	0.335112	0.464806	0.394293	0.555844	no		-0.00817697	0.0108905	0.00692948	-0.11913	0.177026	0.116153	0.0503582
E9PPJ1	NAMDVTTGY	0.373789	0.381513	0.427112	0.330191	0.459072	0.29171	0.360306	0.489506	0.488673	0.305231	0.554113	no		-0.129405	0.238307	0.163839	0.178866	0.4002	0.283997	0.320471
E9PQT7	EALNVLVNR	0.494872	0.504202	0.480037	0.281063	0.426582	0.285862	0.3996	0.329776	0.331311	0.491569	0.657143	no		-0.574129	1.93167	1.58619	-0.479731	1.6333	1.33731	0.0539785
E9PRZ1	EVASVWVER	0.367521	0.462185	0.428969	0.219366	0.243038	0.214654	0.265734	0.245464	0.279126	0.326848	0.392208	no		-0.894555	2.94863	2.4354	-0.671389	2.38938	1.99369	0.155319
E9PSF2	EANAIALKY	0.924786	0.876471	0.861653	0.66581	1.06456	0.734778	0.743257	0.950907	0.962379	0.798962	1.01558	no		-0.111331	0.258902	0.1769	-0.00345367	0.00678273	0.0043537	0.0757162
F5GWT4	HEIESLYTKL	0.937607	1.12353	1.16342	0.66838	0.918987	0.659443	0.515485	0.577375	0.51699	0.607004	0.755844	no		-0.521221	2.31048	1.90199	-1.00217	3.67069	3.0578	0.764911
F5GY88	MPFTTVSEL	0.952137	1.1395	0.830084	0.543273	0.865823	0.579979	0.565435	0.572038	0.701456	0.521401	0.846753	no		-0.554718	1.73612	1.41786	-0.66795	2.04819	1.69516	0.0573197
F5GYQ1	AYLESFYKF	0.435897	0.557983	0.408542	0.260497	0.524051	0.363261	0.301698	0.386339	0.415049	0.420233	0.594805	no		-0.289039	0.53888	0.403173	-0.346376	0.660254	0.49501	0.020458
F5GYQ2	IPKVEWSAF	0.288889	0.327731	0.302693	0.385604	0.432911	0.423117	0.945055	0.960512	1.11893	0.158236	0.228571	no		0.43361	1.12237	0.886592	1.71807	6.07232	4.81365	3.55658
F5GYW0	SPSKPTLAY	0.270085	0.356303	0.256267	0.1491	0.437975	0.229102	0.223776	0.226254	0.356796	0.137484	0.350649	no		-0.112968	0.105083	0.0674479	-0.129592	0.121519	0.0795506	0.00442446
F5GYX3	EYNGKIPRF	0.335043	0.314286	0.440111	0.323907	0.567089	0.278638	0.391608	0.533618	0.48301	0.243839	0.381818	no		0.10247	0.124226	0.0814512	0.370303	0.64196	0.478771	0.159313
F5GYX3	QAYDDKIYY	1.12479	1.09916	1.17363	0.840617	1.23418	1.04231	0.96004	1.07577	1.20631	0.584955	0.816883	no		-0.124299	0.419213	0.307405	-0.0675666	0.206732	0.140536	0.0503582
F5H0J3	AEIEDVKPA	0.435897	0.442017	0.529248	0.498715	1	0.5387	0.755245	0.840982	1.08252	0.345006	0.711688	no		0.533951	0.780975	0.600212	0.928772	1.8242	1.50417	0.352543
F5H0R1	REGQALPVA	0.288034	0.236975	0.240483	0.0934019	0.18481	0.140351	0.137862	0.11206	0.121359	0.211414	0.261039	no		-0.870943	1.70316	1.38956	-1.04387	1.96458	1.62221	0.0492985
F5H2N6	QAFMFTEQY	0.444444	0.327731	0.480966	0.445587	0.594937	0.470588	0.331668	0.478122	0.453883	0.523995	0.690909	no		0.270062	0.655484	0.497595	0.0120748	0.0185675	0.0117549	0.242619
F5H3X6	REYTAAVEA	0.264957	0.246218	0.283194	0.152528	0.21519	0.211558	0.182817	0.186766	0.23301	0.223087	0.249351	no		-0.45556	1.00479	0.786583	-0.398626	0.870633	0.674218	0.021112
F5H5D3	TVIDEVRTGTYR	0.0510384	0.0512598	0.0872795	0.0531277	0.0911392	0.129268	0.992008	1.77695	1.50121	0.0276394	0.0909235	no		0.528935	0.0604917	0.0394291	4.49343	4.47908	3.7093	3.13686
F5H6I7	TVRDAVVGR	0.322222	0.339496	0.311978	0.150814	0.243038	0.194014	0.111888	0.172892	0.166262	0.189364	0.263636	no		-0.727983	1.87966	1.54223	-1.11021	2.5839	2.15321	0.202479
F5H6W4	SVQPSSSLSAR	0.286325	0.305882	0.298979	0.246787	0.359494	0.241486	0.33966	0.297759	0.378641	0.123217	0.233766	no		-0.0720595	0.118879	0.0778521	0.189187	0.408121	0.289705	0.229092
F5H872	QPANPTEEY	0.151282	0.184034	0.24234	0.185947	0.212658	0.182663	0.168831	0.135539	0.216019	0.163424	0.305195	no		0.00899324	0.00976282	0.00608593	-0.150617	0.18002	0.117895	0.0589901
F6VDE0	FPQEGMHQM	0.189744	0.171429	0.185701	0.0959726	0.174684	0.142415	0.121878	0.110993	0.140777	0.178988	0.155844	no		-0.404817	0.572768	0.431178	-0.549529	0.792557	0.606206	0.273801
F6VDE0	EYVANLTNL	1.98974	2.02185	1.8338	0.9006	1.50506	0.993808	1.2987	1.30309	1.37743	0.918288	1.41429	no		-0.781989	3.36563	2.76973	-0.554812	2.62585	2.18673	0.0434608
F8VYK3	TPISLLQEY	0.141026	0.153782	0.121634	0.101971	0.189873	0.123839	0.140859	0.117396	0.135922	0.123217	0.196104	no		-0.00262847	0.00219367	0.00106564	-0.0792681	0.069039	0.0444141	0.0184943
F8VZX2	FPMTHGNTGF	0.596154	0.633193	0.618384	0.284062	0.462658	0.288958	0.402597	0.478655	0.546117	0.37808	0.432468	no		-0.83518	2.68684	2.21943	-0.372397	1.30411	1.04288	0.605514
F8W084	IYADVGEEF	0.408547	0.337815	0.368617	0.800343	1.2519	0.972136	0.383616	0.467449	0.501214	0.494163	0.514286	no		1.43962	3.6276	2.98358	0.278377	0.336654	0.234573	2.07677
F8W0J4	MIFQDPTAM	0.507692	0.453782	0.532962	0.291345	0.448101	0.328173	0.573427	0.514408	0.601942	0.409857	0.542857	no		-0.485203	1.56796	1.27129	0.177231	0.597927	0.441655	1.45493
F8W6I7	FGGRSSGPYGGGGQ	0.200196	0.219328	0.194058	0.101114	0.272152	0.0990712	0.226386	0.314835	0.201456	0.171206	0.241558	no		-0.377438	0.358963	0.25474	0.275479	0.321845	0.224723	0.0539785
F8W6I7	NNQSSNFGPMKGGN	0.365812	0.647059	0.90065	0.421594	0.536709	0.670795	0.673327	0.633938	0.82767	0.835279	1.03377	no		-0.232157	0.310612	0.216649	0.157962	0.230641	0.156834	0.360257
F8W6I7	GPYGGGGQY	0.37265	0.47395	0.281337	0.495287	0.939241	0.752322	0.43956	0.526147	0.481796	0.171206	0.337662	no		0.955169	2.00755	1.64619	0.359882	0.467454	0.338175	0.685349
F8W6I7	FGGGGSYNDFGNY	0.639316	0.92437	1.04735	0.464439	0.791139	0.506708	0.635365	0.728922	0.912621	1.22568	1.42078	no		-0.567176	1.22376	0.977687	-0.197548	0.382989	0.271181	0.251053
F8W6L0	EVQGEIHLR	0.719658	0.818487	0.579387	0.449015	0.807595	0.584107	0.651349	0.540021	0.674757	0.609598	0.625974	no		-0.202117	0.42498	0.311712	-0.182337	0.377549	0.266832	0.00702133
F8W7X4	LPDTQITSY	0.898291	0.964706	1.02321	0.843188	1.3443	1.00103	0.651349	0.84952	0.870146	0.669261	0.944156	no		0.143713	0.363707	0.259125	-0.283672	0.706165	0.536365	0.635046
F8W9P4	QYEPLFHML	0.711966	0.788235	0.866295	0.514996	0.777215	0.651187	0.644356	0.713981	0.796117	0.491569	0.785714	no		-0.284172	0.992636	0.775363	-0.135431	0.41816	0.298437	0.145704
F8W9W2	FPEARAVFY	0.155556	0.226891	0.193129	0.157669	0.301266	0.171311	0.133866	0.256137	0.174757	0.228275	0.337662	no		0.130909	0.126923	0.083101	-0.0273669	0.0227972	0.0139773	0.0502632
F8WE26	EPWPENATLY	1.52137	1.56218	1.39833	1.1988	2.06709	1.42002	1.28771	1.41836	1.44417	1.27367	1.93247	no		0.0642247	0.135348	0.0888797	-0.110908	0.236246	0.161102	0.146537
F8WEG8	TPIQVLHEY	0.447863	0.578992	0.502321	0.409597	0.605063	0.501548	0.452547	0.511206	0.54733	0.488975	0.748052	no		-0.0122864	0.0243608	0.0139062	-0.0171712	0.034347	0.0220642	0.00266804
G3V1R5	IPITDIRAF	0.271795	0.27563	0.317549	0.131962	0.255696	0.101135	1.59041	1.88047	2.53398	0.350195	0.309091	no		-0.823431	0.258794	0.1769	2.7954	4.58854	3.79491	0.00101676
G3V1R5	GEHGLIIRV	0.539316	0.346218	1.2507	0.477292	0.392405	0.256966	0.238761	0.264674	0.620146	0.636835	0.523377	no		-0.923011	0.790735	0.608688	-0.926963	0.793772	0.606988	3.12884
G3V1R5	TYLPTSPLL	1.40769	1.65882	1.45682	0.72922	1.16709	0.840041	0.915085	0.98079	0.989078	0.95201	1.37013	no		-0.725136	3.14208	2.59049	-0.648841	2.90301	2.42079	0.0537124
G3V220	TAVSEWTEY	0.954701	1.16723	1.01857	0.676949	1.10633	0.753354	0.729271	0.908218	0.972087	0.671855	1.12597	no		-0.308079	0.886605	0.68574	-0.267178	0.754207	0.576846	0.0211697
G3V2S9	LPFDKETGF	1.6735	1.51765	1.49304	1.09512	1.78481	1.24871	1.47053	1.50053	1.28398	0.892348	1.28571	no		-0.182134	0.541544	0.404998	-0.138625	0.393161	0.278429	0.0272269
G3V2W4	TAFDVAEKY	0.962393	0.898319	0.825441	0.657241	1.10253	0.71517	0.741259	0.763074	0.949029	0.776913	1.10519	no		-0.118147	0.249532	0.170766	-0.130782	0.280091	0.19581	0.00592012
G3V393	GYPLWKVTF	0.819658	1.27647	0.909006	0.355613	0.512658	0.405573	0.31968	0.36286	0.322816	0.429313	0.702597	no		-1.23824	3.15707	2.60447	-1.57972	3.57317	2.98168	0.121065
G3V3A4	FPEIHVAQY	0.915385	0.943697	0.946147	0.88946	1.49494	0.996904	0.745255	0.885806	0.98665	1.04021	1.36234	no		0.26946	0.661296	0.502189	-0.0998126	0.170552	0.112156	0.44026
G3V3H3	GEYGGWYKA	0.0905983	0.142857	0.178273	0.133676	0.192405	0.119711	0.0739261	0.115261	0.0898058	0.111543	0.150649	no		0.114678	0.10149	0.0647751	-0.561462	0.497709	0.358843	0.26976
G3V3Q6	KYNDNFFGL	2.5547	2.77563	2.93593	1.4653	1.67722	1.28277	1.18681	1.35112	1.15898	2.00389	2.9974	no		-0.901468	5.23327	4.26267	-1.16091	5.81242	4.64964	0.527618
G3V4A5	SAFDEAMSY	0.853561	0.905322	0.837512	0.453585	0.680169	0.492604	0.602065	0.621131	0.716019	0.526589	0.645022	no		-0.674865	2.95226	2.43719	-0.421037	1.99439	1.64954	0.0254879
G3V535	KYNQATPTF	1.01026	0.795798	1.31476	0.725793	0.582278	0.463364	0.390609	0.398079	0.440534	0.476005	0.71039	no		-0.817005	2.19628	1.80338	-1.34418	3.05789	2.55384	0.317138
G3XAN8	AELQRLVAA	0.447863	0.492437	0.492108	0.395887	0.656962	0.462332	0.5005	0.566702	0.583738	0.36965	0.438961	no		0.0810479	0.159369	0.103224	0.204845	0.507496	0.366297	0.0864112
G5E9X1	KEYTGFQVA	0.165812	0.131092	0.16156	0.118252	0.174684	0.140351	0.265734	0.286019	0.252427	0.155642	0.153247	no		-0.0814886	0.0841601	0.0526249	0.81071	1.8794	1.55045	1.2216
G5E9Z2	LPWKAFTY	0.632479	1.08235	0.83844	0.694087	0.95443	0.693498	0.92008	1.0555	0.887136	0.679637	1.03247	no		-0.124596	0.241172	0.165693	0.165036	0.381511	0.270067	0.309322
H0Y488	QPSPQQDVY	0.796581	0.70084	0.835655	0.532991	0.726582	0.633643	0.637363	0.616862	0.68932	0.718547	0.890909	no		-0.301395	1.38703	1.11593	-0.263543	1.19777	0.952192	1.26951
H0Y6H0	EVPDPTKYFVTR	1.08034	1.10084	1.08078	0.666667	1.27595	0.646027	0.935065	0.981857	0.963592	0.79118	1.33766	no		-0.333544	0.769095	0.5915	-0.179414	0.378512	0.267432	0.0813826
H0Y6Y0	SYFPSPYQR	0.37094	0.347899	0.376973	0.330763	0.435443	0.28483	0.183816	0.236926	0.216019	0.337224	0.301299	no		-0.0601896	0.11928	0.0779438	-0.783175	1.93495	1.59751	1.00004
H0Y867	KETVVISPP	1.77436	1.68571	1.87558	1.01799	1.30886	1.05263	1.01898	1.23799	1.14806	1.1725	1.98961	no		-0.658861	3.97354	3.2669	-0.647996	3.93323	3.26759	0.00757509
H0YAV9	FPVIYDVKY	0.826781	0.919888	0.839369	0.788917	1.15696	0.904025	0.831835	0.914265	0.992718	0.832685	1.271	no		0.14017	0.437927	0.323194	0.0828107	0.2267	0.154559	0.0503096
H0YBF6	TPHSEIIFY	1.41624	1.57647	1.56267	0.661525	1.15949	0.644995	0.713287	0.684098	0.862864	0.671855	1.06623	no		-0.885392	3.10558	2.56194	-1.01109	3.37243	2.81478	0.060921
H0YBJ1	TALASVVAM	1.3641	1.29244	1.45125	0.934019	1.5519	1.0774	1.23576	1.55283	1.74879	1.11803	1.38961	no		-0.205143	0.485139	0.35926	0.143496	0.362228	0.25477	0.477192
H0YBZ2	LPMGALPQGPM	0.195726	0.208403	0.26091	0.238218	0.4	0.313725	0.513487	0.614728	0.601942	0.0946822	0.150649	no		0.517435	0.953712	0.741519	1.37939	3.81517	3.17854	0.990135
H0YC47	REAQSFISA	0.398291	0.557983	0.505107	0.323907	0.460759	0.379773	0.313686	0.303095	0.317961	0.30869	0.548052	no		-0.327696	0.973917	0.759422	-0.644691	1.92248	1.58749	0.295274
H0YEA6	FAFQEDDSF	0.818803	0.744538	0.760446	0.383033	0.677215	0.488132	0.607393	0.710779	0.658981	0.455253	0.671429	no		-0.585718	2.1071	1.72925	-0.233054	0.809524	0.621439	0.515488
H0YEW4	VYAVIPAEKF	0.835897	0.939496	0.935933	0.520994	0.939241	0.610939	0.509491	0.663821	0.635922	0.622568	0.903896	no		-0.38855	1.13754	0.898356	-0.58362	1.71003	1.40333	0.126831
H0YGT0	GNLIPTHTQPSYR	0.295726	0.29916	0.222841	0.200514	0.235443	0.20227	0.23976	0.303095	0.281553	0.254215	0.293506	no		-0.357549	0.753534	0.57955	0.0117396	0.0189169	0.0117549	0.348565
H0YH49	ESWIGFQR	0.160684	0.159664	0.150418	0.155955	0.229114	0.204334	0.934066	0.994664	1.15777	0.00901225	0.126245	no		0.324248	0.280839	0.194158	2.71289	6.40753	5.01879	3.97098
H0YH72	EYIEEVRAK	0.471795	0.448739	0.458682	0.159383	0.392405	0.204334	0.193806	0.172892	0.206311	0.329442	0.319481	no		-0.867156	2.05616	1.68828	-1.26722	2.67684	2.22595	0.168301
H0YKM0	FPHNFQETTY	0.996581	0.936975	0.984215	0.768638	1.22911	0.855521	0.86014	0.972252	1.10194	1.00389	1.37922	no		-0.0322493	0.0666724	0.0432382	0.00816598	0.0162667	0.0103115	0.025256
H0YKT5	TPISITSSY	0.880342	0.884034	0.751161	0.500428	0.782278	0.672859	0.693307	0.813234	0.820388	0.673152	0.971429	no		-0.36328	1.35087	1.08395	-0.112439	0.349832	0.245609	0.365247
H0YND7	EAMALPLYR	0.153846	0.289076	0.239554	0.154242	0.101266	0.158927	0.137862	0.140875	0.133495	0.197147	0.166234	no		-0.719635	1.08453	0.854054	-0.727321	1.09553	0.864577	0.00190193
H3BMM9	HIMEIFSTY	0.290598	0.213445	0.258124	0.154242	0.263291	0.140351	0.247752	0.166489	0.281553	0.181582	0.225974	no		-0.450145	0.652396	0.495315	-0.131448	0.168113	0.111131	0.13925
H3BMR1	RYLSKVLEL	0.374359	0.507563	0.586815	0.349614	0.405063	0.340557	0.461538	0.369264	0.487864	0.33463	0.52987	no		-0.423336	1.10603	0.873157	-0.155497	0.354983	0.249684	0.223524
H3BMZ6	HPVVGDLTY	0.893162	1.02017	0.936862	0.473865	0.788608	0.555212	0.561439	0.632871	0.759709	0.583658	0.763636	no		-0.648958	2.35067	1.929	-0.544615	2.0246	1.67411	0.060921
H3BNQ5	EYYRGFTLF	0.116239	0.166387	0.0649954	0.0531277	0.0773491	0.0515996	0.117882	0.153682	0.128641	0.0907912	0.158442	no		-0.932973	0.687796	0.523376	0.203222	0.171869	0.112742	0.461206
H3BNZ4	YPTQPGQGY	1.84615	2.03193	2.17456	1.50214	2.33924	1.71827	1.25574	1.57524	1.55461	1.21401	1.53896	no		-0.122572	0.35218	0.249386	-0.464793	1.5853	1.2943	0.500847
H3BPE1	EVAERLGVTR	0.91453	0.981513	0.88208	0.401028	0.640506	0.439628	0.519481	0.458911	0.526699	0.664073	0.820779	no		-0.90738	3.74228	3.07502	-0.884259	3.68639	3.07002	0.0112329
H3BPJ9	TPVQPNPIVYM	0.0329097	0.0554622	0.0724234	0.113111	0.139241	0.0908153	0.163836	0.189968	0.223301	0.0648508	0.0519481	no		1.09368	0.846514	0.653186	1.84361	2.23521	1.85937	0.581412
H3BPZ8	FPIHVQTSL	0.682906	0.754622	0.811513	0.700943	1.06456	0.75129	0.762238	0.84952	0.898058	0.811933	1.00909	no		0.162274	0.429323	0.315323	0.158271	0.415569	0.296412	0.00196222
H3BR70	YPLEAVRM	0.109402	0.121849	0.129991	0.101114	0.191139	0.110423	0.116883	0.127001	0.11165	0.146563	0.215584	no		0.156658	0.135201	0.0888797	-0.022972	0.0166836	0.0104429	0.0503096
H3BRL5	FPDEKIPTL	1.4	1.30504	1.27205	0.675236	1.16456	0.788442	0.997003	1.18783	1.16262	0.867704	1.1974	no		-0.597621	2.26303	1.86241	-0.248649	0.930333	0.724972	0.539502
H3BS91	DYLVPILAPR	0.665812	0.764706	0.675952	0.432734	0.748101	0.55934	0.589411	0.65635	0.616505	0.680934	0.993506	no		-0.275595	0.823664	0.634711	-0.177768	0.495092	0.357	0.0625673
H3BT29	EVLDMHGFLR	0.418803	0.563025	0.508821	0.217652	0.349367	0.255934	0.443556	0.268943	0.334951	0.404669	0.467532	no		-0.857059	2.11634	1.73444	-0.509058	1.32635	1.06099	0.217151
H3BTU7	EAAKPSPAM	0.62735	0.568067	0.670381	0.50557	0.693671	0.520124	0.557443	0.640342	0.663835	0.61738	0.836364	no		-0.117918	0.343743	0.243647	-0.00323521	0.00762185	0.00479624	0.108197
H3BUK6	AFDNMVTSM	0.480342	0.10084	0.744661	0.318766	0.151899	0.183695	0.0599401	0.172892	0.116505	0.272374	0.306494	no		-1.01876	0.81666	0.629877	-1.92422	1.29802	1.03782	0.0964604
H3BUZ5	FPIIIHDEPTY	0.733333	0.804202	0.637883	0.652099	0.927848	0.749226	0.684316	0.754536	0.720874	0.754864	1.08052	no		0.0985255	0.2887	0.200642	-0.0104449	0.0240108	0.0146993	0.105497
H7BY55	FPVGTVVEY	1.00598	1.0395	1.01857	0.855184	1.27342	0.947368	0.8002	1.05656	1.02063	0.950713	1.4039	no		0.00560233	0.0122411	0.0074266	-0.0906763	0.229922	0.156448	0.0757162
H7BYZ4	IPSQILEVM	0.511966	0.508403	0.53389	0.384747	0.679747	0.455108	0.542458	0.524013	0.740291	0.499351	0.666234	no		-0.0325336	0.0475339	0.0297113	0.217179	0.449025	0.323146	0.44026
H7BZX2	LPNGQMFVF	0.234188	0.610084	0.464253	0.536418	0.767089	0.712074	1.24675	1.72038	1.10194	0.370947	0.223377	no		0.623255	0.731503	0.559615	1.63676	3.33913	2.78653	1.56734
H7C0R2	IYDLATQTL	0.775214	0.216807	1.17549	0.409597	0.35443	0.203302	0.150849	0.376734	0.375	0.784695	1.14026	no		-1.16396	1.03716	0.812865	-1.26391	1.10675	0.873873	0.00900175
H7C189	MPRDDIFVY	0.576068	0.617647	0.559889	0.420737	0.581013	0.400413	0.446553	0.469584	0.553398	0.53048	0.624675	no		-0.32267	1.11002	0.876664	-0.254963	0.851624	0.658927	0.0480752
H7C2L4	AAQDRDQIYR	0.100855	0.194958	0.131848	0.354756	0.686076	0.4871	0.45954	0.537887	0.572816	0.251621	0.238961	no		1.83704	2.72493	2.24696	1.87645	2.82459	2.35584	0.0175708
H7C4J1	IPIAGRDITY	0.0769231	0.109244	0.0798514	0.0736932	0.151899	0.0515996	0.161838	0.149413	0.0970874	0.103761	0.14026	no		0.0593583	0.0305375	0.0185444	0.618241	0.530189	0.385073	0.178603
I3L2C7	REWGEELQA	0.205128	0.141176	0.23584	0.0582691	0.0708861	0.140351	0.0979021	0.113127	0.0995146	0.155642	0.142857	no		-1.11106	1.40344	1.1297	-0.906582	1.1842	0.940602	0.253117
I3L329	VYVQHPITF	1.53419	1.81429	1.6351	0.791774	1.29114	1.01651	1.11089	1.05443	1.03034	0.936446	1.34416	no		-0.685179	3.07135	2.53551	-0.641067	2.92748	2.44096	0.0273556
J3KNP2	QATRTVPVF	0.216239	0.192437	0.293408	0.143102	0.208861	0.153767	0.226773	0.286019	0.229369	0.127108	0.196104	no		-0.473278	0.756924	0.580832	0.0800895	0.11392	0.0750552	0.448348
J3KNP2	EALLPYTER	0.634188	0.611765	0.585887	0.263068	0.426582	0.386997	0.261738	0.27428	0.277913	0.429313	0.484416	no		-0.766748	3.07444	2.53575	-1.17032	3.94919	3.28176	0.448397
J3KNV1	SYAELLTHR	0.651282	0.741176	0.748375	0.269066	0.541772	0.241486	0.32967	0.345784	0.400485	0.446174	0.781818	no		-1.02459	2.75089	2.26781	-0.992575	2.69352	2.24104	0.0084312
J3KPV0	TYDKGYQF	0.926496	0.605042	1.52832	1.01457	1.07595	0.835913	0.423576	0.627535	0.759709	0.767834	0.763636	no		-0.0643226	0.0767157	0.0491101	-0.756821	1.08029	0.850768	0.44026
J3KQ69	SATYIAEEY	0.861538	0.705882	0.818013	0.321337	0.572152	0.390093	0.563437	0.864461	0.707524	0.359274	0.583117	no		-0.894077	2.3877	1.95777	-0.159731	0.402775	0.285836	0.203007
J3KQ69	FVASIDATY	0.935043	0.848739	0.975859	0.540703	0.981013	0.651187	0.766234	0.845251	0.92233	0.635538	1.01429	no		-0.344857	0.983636	0.766827	-0.12317	0.300536	0.209014	1.17996
J3KS97	EILQSEKQTER	0.0940171	0.0789916	0.0817084	0.111397	0.202532	0.113519	0.221778	0.322305	0.339806	0.0566276	0.000195524	no		0.746851	0.592663	0.447154	1.79497	2.68944	2.23776	1.14769
J3KT73	EIKDFLLTAR	0.733333	0.909244	0.749304	0.559554	0.897468	0.603715	0.868132	0.652081	0.599515	0.967575	0.938961	no		-0.214984	0.477135	0.35276	-0.174267	0.374576	0.264948	0.0183688
J3KTA4	TAQEVETYR	0.164103	0.178151	0.113278	0.0805484	0.144304	0.0908153	0.297702	0.273212	0.325243	0.108949	0.153247	no		-0.529145	0.560176	0.420827	0.976201	2.22065	1.84547	0.101757
J3KTA4	FYQEHPDLARR	0.271795	0.25042	0.313835	0.131962	0.318987	0.19195	0.16983	0.123799	0.150485	0.202335	0.176623	no		-0.378994	0.582099	0.438162	-0.912656	1.40145	1.13087	0.103938
J3KTA4	EANQAINPK	0.352137	0.409244	0.431755	0.218509	0.278481	0.173375	0.152847	0.192102	0.224515	0.236057	0.354545	no		-0.83174	2.33009	1.91506	-1.06708	2.77516	2.3138	0.234571
J3KTA4	TAAAPMIGY	0.733333	0.692437	0.727948	0.351328	0.655696	0.501548	0.593407	0.727855	0.667476	0.383917	0.628571	no		-0.513646	1.66969	1.35955	-0.114977	0.311872	0.21721	0.0605812
J3QKW7	TASEAASYEF	0.449573	0.37479	0.458682	0.226221	0.273418	0.303406	0.27972	0.540021	0.383495	0.241245	0.322078	no		-0.676019	1.35727	1.08984	-0.0926502	0.153531	0.101533	0.537372
J3QLK0	VFDEAIRAV	0.686325	0.313445	0.93779	0.206512	0.127848	0.0939112	0.0989011	0.235859	0.216019	0.390402	0.661039	no		-2.17764	2.21408	1.81908	-1.81469	2.02294	1.67307	0.0339965
J3QLK0	VFDEAIRAVL	1.53932	0.668067	1.80966	0.260497	0.250633	0.189886	0.192807	0.403415	0.326456	0.73022	0.946753	no		-2.51861	2.6869	2.21943	-2.12223	2.51043	2.09015	0.0339965
J3QR07	RELPFTKSA	0.905128	1.11176	1.0325	0.509854	0.897468	0.585139	0.652348	0.772679	0.757282	0.664073	0.844156	no		-0.613969	2.06099	1.69245	-0.482666	1.65307	1.35316	0.078575
J3QTR3	DGRTLSDYNIQKES	0.651282	0.783193	0.55896	0.479863	0.526582	0.464396	0.533467	0.608324	0.699029	0.762646	0.823377	no		-0.438615	1.50716	1.22217	-0.114908	0.329085	0.230552	0.469089
K7EKC0	MPEDVKNFY	0.833333	1.02857	0.729805	0.582691	0.994937	0.605779	0.575425	0.65635	0.807039	0.761349	0.905195	no		-0.247323	0.505582	0.374784	-0.346174	0.739722	0.564939	0.0479044
K7EKG4	GEYRGSDFTA	0.747863	0.710084	0.803157	0.360754	0.575949	0.331269	0.458541	0.421558	0.415049	0.43061	0.520779	no		-0.834504	2.9692	2.4495	-0.80391	2.89388	2.41252	0.060739
K7EM96	TAIGELPPY	1.21026	1.26555	1.29991	0.884319	1.60759	1.20124	0.927073	1.14194	1.11165	1.16991	1.4961	no		-0.0318952	0.0621269	0.0403325	-0.247419	0.607992	0.450912	0.186343
K7EMM8	ELAQVIVSR	0.822222	0.794118	0.762303	0.221937	0.292405	0.241486	0.385614	0.297759	0.339806	0.354086	0.548052	no		-1.65401	5.95056	4.72626	-1.21708	5.34778	4.33289	0.592118
K7ENV7	VPVMLTEQY	1.2406	1.41891	1.21123	0.865895	1.36646	0.918473	0.985514	1.17609	1.26032	1.00389	1.34156	no		-0.296881	0.92795	0.718503	-0.177802	0.512699	0.370719	0.0823419
K7ENW2	LPVSKPESY	0.581197	0.490756	0.599814	0.438732	0.860759	0.513932	0.447552	0.478122	0.536408	0.274968	0.496104	no		0.117342	0.184357	0.121754	-0.19335	0.29211	0.202323	0.207843
K7EQE8	EYLQIPPVSR	0.577778	1.13445	0.779944	1.09169	1.4519	0.443756	0.412587	0.387407	0.480583	0.521401	0.657143	no		0.261457	0.292463	0.203713	-0.960612	0.887077	0.687106	0.698709
M0QXS3	MPSPYYMEL	0.454131	0.642017	0.452491	0.396458	0.69789	0.478156	0.519481	0.574173	0.563107	0.627756	0.718615	no		0.0220631	0.0327177	0.0192745	0.0973636	0.166562	0.110417	0.0415215
M0QYV0	EYVPETVYR	0.241026	0.144538	0.174559	0.161097	0.210127	0.105263	0.157842	0.140875	0.208738	0.249027	0.205195	no		-0.233307	0.248598	0.170766	-0.142462	0.145854	0.096388	0.0243159
M0R2M1	KYEELFPAF	3.33504	3.64874	3.08821	1.67781	2.79747	1.75851	2.26973	1.77588	1.7233	2.40467	3.22597	no		-0.692168	2.5349	2.08435	-0.803978	2.83144	2.35936	0.060921
M0R317	EPAHIVASF	0.842735	0.97479	0.965645	0.447301	0.767089	0.520124	0.481518	0.531483	0.473301	0.44358	0.625974	no		-0.682198	2.56806	2.11557	-0.905001	3.13583	2.6152	0.168301
M0R3F6	DVFPGPSFR	0.299145	0.258824	0.293408	0.12168	0.0886076	0.117647	0.0979021	0.20064	0.191748	0.207523	0.21039	no		-1.37639	2.51505	2.06733	-0.796162	1.68883	1.38327	0.252812
O00115	FPGPAGPSF	0.734188	0.713445	0.818942	0.602399	0.76962	0.668731	0.657343	0.647812	0.849515	0.71725	0.897403	no		-0.151414	0.50444	0.374022	-0.0730473	0.215886	0.146918	0.0637688
O00116	VYDIAAKF	0.428205	0.168908	0.517177	0.568123	0.336709	0.272446	0.351648	1.03629	0.996359	0.23476	0.262338	no		0.0793303	0.0395384	0.0243488	1.09744	1.28253	1.02539	0.20666
O00116	IPIGGGTSVSY	0.692308	0.747899	0.742804	0.461011	0.805063	0.555212	0.757243	0.708645	0.779126	0.466926	0.623377	no		-0.261362	0.751883	0.578739	0.0404048	0.0935177	0.0607694	0.428124
O00116	EYVDPNNIFGNR	0.936752	0.991597	0.945218	0.721508	1.23038	0.72549	0.973027	1.07898	1.05825	0.881971	1.21039	no		-0.102022	0.209741	0.139977	0.11419	0.261463	0.180589	0.608465
O00159	VYSRTFTWL	0.213675	0.257143	0.300836	0.0976864	0.187342	0.130031	0.195804	0.147279	0.162621	0.119326	0.257143	no		-0.894637	1.61877	1.31434	-0.60966	1.1402	0.901686	0.103938
O00159	EAAFIENLR	0.311966	0.309244	0.29805	0.12168	0.222785	0.142415	0.174825	0.211313	0.127427	0.158236	0.206494	no		-0.916909	1.99971	1.64028	-0.839925	1.86439	1.53784	0.0214219
O00159	NPYRDLQIY	0.336752	0.431933	0.402971	0.126821	0.222785	0.220846	0.21978	0.305229	0.325243	0.176394	0.288312	no		-1.03837	2.42452	1.98695	-0.462586	1.19558	0.950495	0.480486
O00472	TAIRALETY	0.615385	0.663025	0.561746	0.502999	0.770886	0.583075	0.632368	0.715048	0.783981	0.596628	0.798701	no		0.0131156	0.0259647	0.0145503	0.211971	0.640369	0.47759	0.229255
O00754	LPALGFSTY	0.513675	0.696639	0.557103	0.38132	0.640506	0.446852	0.601399	0.631804	0.699029	0.50454	0.606494	no		-0.267124	0.631594	0.479425	0.128625	0.303157	0.210939	0.069521
O00754	FPYADGPHQF	0.611966	0.626891	0.562674	0.442159	0.774684	0.406605	0.495504	0.674493	0.618932	0.516213	0.688312	no		-0.150162	0.253641	0.172427	-0.0101266	0.0147819	0.00968247	0.539502
O00767	FPYDYSASEY	0.826496	0.890756	0.809656	0.773779	1.07595	0.77193	0.808192	0.762006	0.796117	0.883268	1.22597	no		0.0531061	0.151382	0.0975275	-0.0947315	0.279311	0.195496	0.060921
O14503	YPTSVPVLY	1.6735	1.76303	1.67781	1.66238	2.60127	1.86378	1.60639	1.80256	1.86408	1.74708	2.51688	no		0.260733	0.829894	0.640069	0.0440854	0.0923467	0.0605085	0.272927
O14545	YPENIVPSF	1.68803	1.79076	1.67409	1.13196	1.70886	1.23426	1.42158	1.58164	1.53277	1.22568	2.01688	no		-0.33855	1.5372	1.24675	-0.183963	0.775465	0.592561	0.203391
O14562	FPLDSTGSEL	0.47265	0.483193	0.467967	0.231362	0.392405	0.298246	0.33966	0.40555	0.333738	0.242542	0.405195	no		-0.626897	2.0296	1.66499	-0.400131	1.31969	1.05641	0.184
O14641	FPAYPGSSSM	0.229915	0.257143	0.307335	0.237361	0.368354	0.236326	0.237762	0.247599	0.211165	0.193256	0.262338	no		0.0840388	0.124028	0.0814512	-0.189675	0.284127	0.198236	0.166856
O14672	FPNIGVEKF	0.336752	0.42521	0.349118	0.371894	0.524051	0.454076	0.493506	0.490928	0.5	0.464332	0.52987	no		0.281019	0.841611	0.649161	0.417951	1.45537	1.17951	0.143269
O14879	FSNPYSIEY	0.923077	0.991597	0.958217	0.558698	0.835443	0.639835	0.715285	0.890075	0.711165	0.690013	1.02597	no		-0.498201	2.11363	1.73308	-0.310541	1.32305	1.05873	0.217151
O14980	RESPFSTSA	0.357265	0.32521	0.351903	0.143102	0.298734	0.231166	0.183816	0.167556	0.158981	0.178988	0.271429	no		-0.620081	1.49651	1.21206	-1.0192	2.26235	1.8818	0.211503
O15031	TYTDRVFFL	0.825641	0.906723	0.806871	0.586118	0.779747	0.567595	0.515485	0.770544	0.595874	0.743191	0.979221	no		-0.393208	1.4255	1.14804	-0.432202	1.56913	1.28087	0.0215228
O15066	VYVKDLSSF	1.22137	1.55966	1.4299	0.558698	1.04937	0.622291	0.715285	0.727855	0.802184	1.23865	1.52208	no		-0.916865	2.9586	2.44169	-0.907215	2.93795	2.44797	0.00416562
O15294	AYMPHTFFI	0.848718	1.09958	0.900186	0.543702	0.801266	0.52838	0.544955	0.689968	0.791869	0.942283	1.25844	no		-0.604576	1.90289	1.56238	-0.490996	1.56674	1.27902	0.32278
O15294	FPAVGEPNIQQY	1.19829	1.22605	1.06128	0.788346	1.11646	0.663571	0.752248	0.875133	0.916262	1.06096	1.20649	no		-0.440562	1.59287	1.29071	-0.45452	1.64258	1.34542	0.00670435
O15371	EYLKLGYVSR	0.358974	0.556303	0.354689	0.260497	0.41519	0.379773	0.471528	0.414088	0.446602	0.386511	0.532468	no		-0.266918	0.499643	0.369985	0.0690404	0.116605	0.0767456	0.283345
O43299	VYQHLFTRI	0.676068	0.770588	0.787372	0.551842	0.979747	0.729618	0.596404	0.464248	0.492718	0.433204	0.663636	no		0.0174454	0.031403	0.0187177	-0.524247	1.27453	1.01841	0.690504
O43683	SELSGVISSA	1.0547	1.10672	1.1597	0.467009	0.758228	0.573787	0.462537	0.653148	0.632282	0.627756	0.78961	no		-0.884458	3.56716	2.93659	-0.925994	3.6652	3.05461	0.0213485
O43707	HAANQSYQY	0.0837607	0.104202	0.113278	0.083976	0.156962	0.0660475	0.03996	0.0640342	0.000195524	0.0985733	0.0987013	no		0.0272572	0.0159021	0.00853163	-1.5317	0.840241	0.648668	0.396713
O43707	NAFEVAEKY	1.04786	1.11345	1.06871	0.732648	1.17975	0.856553	0.773227	0.889007	0.951456	0.588846	0.896104	no		-0.222204	0.728323	0.557689	-0.305454	1.04745	0.821262	0.0589901
O43709	ETEARKYVR	1.78974	1.94118	2.18384	1.03513	1.80506	1.23633	1.15485	1.25293	1.36893	1.64202	2.22857	no		-0.536982	1.93732	1.5906	-0.64719	2.27688	1.8943	0.062549
O43776	FPVEIKSFY	1.50256	1.58319	1.21448	1.06941	1.43544	1.2033	1.13686	1.20598	1.32282	1.43191	1.62857	no		-0.213717	0.861836	0.667188	-0.230347	0.939961	0.732789	0.0112329
O43818	KEIQAPASA	0.765812	0.763866	0.746518	0.429306	0.736709	0.473684	0.46953	0.557097	0.609223	0.651102	0.683117	no		-0.473194	1.53186	1.24195	-0.476583	1.54269	1.25715	0.00190193
O60336	RYPDTIALTF	0.420513	0.364706	0.233983	0.188518	0.293671	0.251806	0.233766	0.219851	0.254854	0.217899	0.332468	no		-0.473599	0.899347	0.69579	-0.524659	1.00088	0.78314	0.0147454
O60449	TALSWKEAY	0.711111	0.805882	0.687094	0.361611	0.522785	0.488132	0.605395	0.663821	0.64199	0.400778	0.603896	no		-0.683346	3.00003	2.47659	-0.205698	0.937942	0.731223	1.14909
O60449	WPIDDHFTY	1.2359	1.45378	1.30641	1.41817	2.09494	1.49639	1.38961	1.63714	1.43811	1.58236	2.3013	no		0.326077	1.09867	0.866754	0.160026	0.41908	0.298437	0.186343
O60502	YPNVSQSPY	0.497436	0.470588	0.493965	0.45587	0.632911	0.47678	0.555445	0.567769	0.618932	0.521401	0.693506	no		0.0987477	0.271001	0.186079	0.252933	0.928479	0.72394	0.403999
O60502	FPKDEASVY	0.581197	0.686555	0.651811	0.468723	0.653165	0.52322	0.584416	0.622199	0.79733	0.476005	0.794805	no		-0.222595	0.623275	0.473413	0.0620653	0.151523	0.100476	0.195513
O60583	IPIANTEKY	0.167521	0.196639	0.168988	0.137104	0.255696	0.179567	0.16983	0.140875	0.18932	0.178988	0.244156	no		0.102403	0.114923	0.0751762	-0.0925337	0.0954638	0.0621076	0.069521
O60682	HPVNLTWPF	0.321368	0.515966	0.302693	0.243359	0.443038	0.286894	0.539461	0.497332	0.458738	0.272374	0.451948	no		-0.228125	0.324876	0.227754	0.39159	0.832781	0.64252	0.691332
O60711	SPFFERSGLAY	0.428205	0.452941	0.416899	0.214225	0.283544	0.189886	0.327672	0.27428	0.274272	0.182879	0.305195	no		-0.916583	2.96639	2.44762	-0.566969	2.04926	1.6956	0.343775
O60907	FPFHSAPAL	1.2453	1.29412	1.47447	0.897172	1.4443	1.01135	1.31868	1.37247	1.68447	1.06355	1.35065	no		-0.25962	0.72448	0.555512	0.124487	0.342429	0.239279	0.62854
O60942	FPNAYNTAM	0.169231	0.238655	0.248839	0.18509	0.240506	0.204334	0.237762	0.313767	0.211165	0.285344	0.368831	no		-0.0600976	0.0723654	0.0466875	0.215815	0.34507	0.241562	0.163819
O75083	KYAPSGFYI	0.198291	0.144538	0.137419	0.066838	0.121519	0.0474716	0.327672	0.172892	0.191748	0.075227	0.14026	no		-1.02604	0.811874	0.62744	0.527645	0.679022	0.510469	1.00033
O75132	EAVTQSLLSSR	0.160684	0.218487	0.213556	0.123393	0.174684	0.148607	0.181818	0.0704376	0.101942	0.207523	0.142857	no		-0.408115	0.526668	0.392813	-0.742815	0.974948	0.761375	0.0946972
O75362	MPTQSLLMY	0.454701	0.421008	0.510678	0.394173	0.732911	0.473684	0.434565	0.543223	0.462379	0.44358	0.624675	no		0.207435	0.375843	0.269825	0.0549061	0.0773605	0.0494445	0.840291
O75362	MPSVFQNVL	0.758974	0.894118	0.908078	0.553556	0.873418	0.668731	0.883117	0.941302	0.915049	0.526589	0.722078	no		-0.289368	1.03069	0.808364	0.0970924	0.312642	0.217278	0.0811174
O75419	HFDLSVIEL	1.49573	1.73361	1.46054	0.485004	0.758228	0.567595	0.666334	0.593383	0.593447	0.9131	1.37273	no		-1.3729	5.30256	4.29889	-1.33956	5.25356	4.28494	0.0150148
O75489	EPVELAQEF	1.02308	1.09412	1.06221	0.832905	1.22658	0.925697	0.859141	1.13554	1.0801	0.897536	1.37922	no		-0.0909368	0.246493	0.169671	-0.0482748	0.121507	0.0795506	0.03003
O75521	VYASDRATF	0.0923077	0.0436975	0.0676515	0.000195524	0.0810127	0.0619195	0.0859141	0.130203	0.145631	0.000195524	0.184527	no		-0.508836	0.295786	0.205653	0.828846	0.576192	0.424737	1.90512
O75521	AYLAWRLAR	0.311111	0.364706	0.363974	0.23479	0.432911	0.334365	0.675325	1.0032	1.25485	0.261997	0.114286	no		-0.0533149	0.0339039	0.0195884	1.49627	2.9309	2.44266	0.452448
O75534	EFSVILNQR	0.897436	0.8	0.800371	0.314482	0.506329	0.331269	0.332667	0.442903	0.393204	0.587549	0.762338	no		-1.11642	4.03332	3.31799	-1.09567	3.99484	3.31646	0.00730177
O75626	YPYPGELTMM	0.280342	0.27479	0.230269	0.119966	0.236709	0.157895	0.177822	0.163287	0.207524	0.204929	0.224675	no		-0.610064	1.15138	0.911222	-0.517587	0.975016	0.761375	0.0273556
O75643	LYQDKFPFF	0.179487	0.357983	0.311978	0.219366	0.313924	0.224974	0.17982	0.245464	0.165049	0.26978	0.283117	no		-0.163825	0.215297	0.144484	-0.524997	0.773009	0.590534	0.160107
O75643	VYMDWYEKF	0.459829	0.715966	0.588672	0.395887	0.655696	0.342621	0.471528	0.435432	0.451456	0.653696	1.07013	no		-0.339791	0.666222	0.505079	-0.377307	0.748276	0.571762	0.0637688
O75865	QYLEEAPKF	0.381197	0.336975	0.308264	0.260497	0.418987	0.294118	0.400599	0.340448	0.42233	0.28275	0.407792	no		-0.0762383	0.127393	0.0831148	0.180677	0.387723	0.274821	0.223624
O75934	YEAPGVREA	0.264957	0.211765	0.215413	0.18509	0.321519	0.140351	0.103896	0.145144	0.23301	0.163424	0.158442	no		-0.0973776	0.0952481	0.0609786	-0.521871	0.577409	0.425554	0.149595
O94923	GQAISTLVR	0.0301429	0.0784322	0.10666	0.0719794	0.0607595	0.101135	0.047952	0.155816	0.104369	0.119773	0.217507	no		0.11982	0.0507043	0.0322944	0.517662	0.304438	0.211872	0.069521
O94953	LQPERYELW	0.594017	0.659664	0.619313	0.293059	0.474684	0.438596	0.47952	0.510139	0.401699	0.415045	0.538961	no		-0.634711	2.3336	1.91755	-0.428852	1.63589	1.33935	0.18629
O94964	KYGIVQEF	0.935043	1.08235	1.06964	0.454156	0.724051	0.423117	0.425574	0.441836	0.609223	0.49546	0.94026	no		-0.946957	3.2162	2.65224	-1.06391	3.44796	2.88001	0.0539785
O95071	IPAAVKLTY	0.718803	0.811765	0.729805	0.676949	0.981013	0.72033	0.742258	0.716115	0.849515	0.763943	1.17403	no		0.0733651	0.189986	0.124801	0.030012	0.0694652	0.0445422	0.0311847
O95071	VYSQIPAAVKL	0.842735	0.910924	1.05107	0.630677	0.868354	0.474716	0.599401	0.715048	0.81068	0.638132	0.919481	no		-0.506923	1.5143	1.22822	-0.400311	1.18994	0.945845	0.075038
O95071	SYLTSASSL	1.08205	1.01008	0.913649	0.416452	0.534177	0.408669	0.445554	0.42476	0.38835	0.394293	0.680519	no		-1.14488	5.01016	4.08925	-1.25585	5.2051	4.25506	0.0573197
O95155	ETVDPTYIFHPR	1.06838	1.17983	1.15413	0.666667	1.10886	0.769866	0.773227	0.778015	0.859223	1.15824	1.50649	no		-0.418639	1.60411	1.30083	-0.497216	1.89308	1.56172	0.0522259
O95229	EVSAEVRER	0.958974	0.941176	1.06221	0.351328	0.698734	0.423117	0.44955	0.429029	0.468447	0.552529	0.890909	no		-1.00781	3.40533	2.80045	-1.13697	3.64456	3.03854	0.0592675
O95433	YYFEGIKQTF	0.946154	1.00084	0.931291	0.376178	0.577215	0.457172	0.408591	0.50587	0.480583	0.470817	0.709091	no		-1.02894	4.5423	3.72529	-1.0449	4.57596	3.78671	0.00730177
O95455	FPVVITRSSNVY	0.129915	0.143697	0.156917	0.136247	0.127848	0.0815273	0.104895	0.139808	0.114078	0.132296	0.146753	no		-0.316916	0.339058	0.240701	-0.263009	0.276888	0.194054	0.0112329
O95602	VYQLRFQFL	0.176068	0.345378	0.275766	0.163668	0.327848	0.232198	0.160839	0.133404	0.183252	0.311284	0.358442	no		-0.139545	0.161412	0.10456	-0.739476	0.963192	0.752832	0.628275
O95602	HPFIDDYQY	0.276923	0.243697	0.30455	0.142245	0.227848	0.257998	0.277722	0.286019	0.432039	0.236057	0.288312	no		-0.393718	0.569136	0.428409	0.271136	0.475336	0.344538	0.287608
O95671	ETLPPFPTR	0.252991	0.25042	0.280409	0.149957	0.212658	0.124871	0.137862	0.154749	0.137136	0.168612	0.242857	no		-0.685161	1.47689	1.19406	-0.867034	1.81271	1.49503	0.060739
O96020	IYAPKLQEF	0.929915	1.08487	0.928505	0.466153	0.640506	0.541796	0.491508	0.563501	0.640777	0.551232	0.780519	no		-0.836317	3.69349	3.03432	-0.795478	3.58258	2.98889	0.025256
P00374	FPEIDLEKY	1.01709	0.979832	0.901578	0.716367	1.17848	0.895769	0.873127	0.973319	0.902913	0.905318	1.25325	no		-0.0547248	0.130462	0.0853926	-0.0762136	0.188328	0.125073	0.0121505
P00395	LPVLAAGITM	0.18547	0.183193	0.189415	0.239931	0.424051	0.378741	0.595405	0.652081	0.634709	0.108949	0.177922	no		0.901816	1.83059	1.50104	1.75388	4.56095	3.77598	2.04774
P00492	IPDKFVVGY	2.24957	2.57731	2.37512	1.51328	2.28734	1.55108	2.41459	2.28922	2.51214	1.738	2.60779	no		-0.428398	1.85939	1.52622	0.00279027	0.00798992	0.00488074	1.10371
P01033	DAADIRFVY	0.152137	0.129412	0.135562	0.107112	0.178481	0.136223	0.138861	0.136606	0.205097	0.129702	0.141558	no		0.0161856	0.0134793	0.00789025	0.204301	0.215747	0.146918	0.0599989
P01624	APRLLIYGASTRA	0.173504	0.212605	0.179201	0.143959	0.172152	0.147575	0.173826	0.116329	0.194175	0.202335	0.209091	no		-0.285897	0.39486	0.285233	-0.223055	0.299687	0.208513	0.00132178
P01624	APRLLIYGASTRAT	0.269231	0.243697	0.238626	0.178235	0.251899	0.171311	0.21978	0.195304	0.226942	0.229572	0.2	no		-0.321446	0.63183	0.479425	-0.227245	0.426375	0.304243	0.0180112
P01624	APRLLIYGASTR	0.4	0.47563	0.345404	0.402742	0.467089	0.331269	0.3996	0.401281	0.401699	0.511025	0.532468	no		-0.0237472	0.0464357	0.0291995	-0.0219705	0.0428328	0.0273468	0.0434608
P02545	VYIDRVRSL	1.01709	1.11933	1.05664	0.466153	0.817722	0.598555	0.637363	0.548559	0.652913	0.503243	0.896104	no		-0.762344	3.07255	2.53575	-0.796148	3.16399	2.63677	0.0637688
P02545	KELEKTYSA	1.38889	1.44454	1.48561	0.748929	1.12532	0.812178	0.715285	0.758805	0.885922	0.893645	1.25974	no		-0.685023	3.31555	2.73308	-0.871915	3.85486	3.20835	0.0174373
P02786	GRLVYLVENPGGYV	0.752991	0.773109	0.566388	0.407027	0.46962	0.437564	0.51049	0.511206	0.512136	0.670558	0.762338	no		-0.671023	2.68964	2.21943	-0.44808	1.90712	1.57334	0.240423
P04406	DPFIDLNYM	0.373504	1.27563	1.20891	0.829477	1.2481	1.09185	1.52647	1.84632	1.11772	1.06096	0.854545	no		0.149191	0.149645	0.0970117	0.651849	1.11743	0.882143	0.392917
P04406	LQNIIPASTGAAKA	0.835897	0.914286	1.10864	1.24764	0.827848	0.790506	0.693307	0.96905	0.990291	1.17769	1.45195	no		0.00361835	0.00580898	0.00383298	-0.107986	0.197257	0.133025	0.060921
P04406	NIIPASTGAAKA	1.32051	1.54118	1.35283	1.01799	1.38861	1.13106	1.01598	1.17503	1.13107	1.29961	1.2974	no		-0.252571	1.23707	0.988506	-0.343283	1.71421	1.40637	0.0940111
P04406	QNIIPASTGAAKA	1.33675	1.54958	1.51718	1.20651	1.40253	1.00722	1.31868	1.31483	1.33252	1.81064	1.58961	no		-0.284152	1.55079	1.25703	-0.150954	0.754278	0.576846	0.217151
P04632	ESEEVRQFR	0.760684	0.791597	0.807799	0.445587	0.792405	0.536636	0.507493	0.563501	0.626214	0.518807	0.677922	no		-0.411319	1.31456	1.05127	-0.475673	1.52357	1.24128	0.0363893
P04798	FPISMSATEF	0.515385	0.589916	0.497679	0.416452	0.706329	0.52838	0.427572	0.537887	0.651699	0.55642	0.754545	no		0.0427253	0.0690047	0.0446778	0.0127051	0.019316	0.0117549	0.0128358
P05362	KTFLTVYWTPERVE	0.300855	0.34958	0.293408	0.279349	0.367089	0.326109	0.305694	0.241195	0.417476	0.394293	0.438961	no		0.043222	0.0641866	0.0416433	0.0310342	0.045043	0.0289775	0.00517597
P05496	EFQTSVVSR	0.348718	0.348739	0.327762	0.191945	0.326582	0.157895	0.241758	0.168623	0.268204	0.172503	0.280519	no		-0.599937	1.2148	0.969714	-0.595331	1.20562	0.958553	0.00187058
P05771-2	ENFDRFFTR	0.728205	0.841176	0.92572	0.326478	0.472152	0.309598	0.594406	0.449306	0.441748	0.453956	0.744156	no		-1.17084	3.70278	3.03974	-0.748189	2.80228	2.33766	0.430985
P06340	GTYVSSVPR	0.105983	0.097479	0.113278	0.102828	0.0962025	0.0887513	0.115884	0.219851	0.203883	0.191779	0.000195524	no		-0.138323	0.0878903	0.0548382	0.768642	0.990595	0.774251	0.581412
P07384	NYLSIFRKF	0.252991	0.27395	0.278552	0.0771208	0.16962	0.136223	0.175824	0.18143	0.0898058	0.166018	0.27013	no		-1.07266	1.91841	1.57604	-0.849402	1.59252	1.30041	0.0592675
P07948	EPIYIITEY	1.01026	0.968067	0.897864	0.831191	1.30886	0.928793	0.82018	1.07257	1.12743	1.04669	1.57922	no		0.0935375	0.200462	0.13361	0.0704761	0.143783	0.0946772	0.0118752
P07948	YPYDGIHPDDLSF	1.29231	1.23361	1.30919	0.577549	0.802532	0.610939	0.655345	0.691569	0.832524	0.44358	0.877922	no		-0.945761	4.59529	3.77456	-0.815313	4.25333	3.52464	0.13257
P07954	NVNEVISNR	0.0717949	0.0823529	0.0928505	0.0411311	0.000195524	0.106433	0.0785088	0.0385482	0.0800971	0.0474043	0.0935065	no		-0.74125	0.450094	0.332048	-0.325177	0.143261	0.0946772	0.0503096
P08133	AEIRAINEA	0.496581	0.537815	0.542247	0.304199	0.474684	0.286894	0.36963	0.378869	0.466019	0.354086	0.509091	no		-0.564952	1.71299	1.39881	-0.376472	1.13811	0.900391	0.127461
P08133	LDIITSRSNRQR	1.03761	1.32269	1.19777	0.82605	1.11899	0.941176	1.00699	0.986126	1.20388	1.23476	1.18701	no		-0.301916	1.23051	0.983936	-0.154374	0.566678	0.41602	0.170541
P08238	QVANSAFVER	0.295726	0.384874	0.287837	0.0497001	0.106329	0.0598555	0.0779221	0.0853789	0.193758	0.168612	0.293506	no		-2.1654	3.05659	2.52461	-1.4395	2.50822	2.08877	0.701566
P08910	KTYPLTQL	0.639316	0.602521	0.688022	0.676093	0.926582	0.857585	0.707293	0.801494	0.713592	0.797665	0.933766	no		0.350315	1.51	1.22447	0.203609	0.725995	0.55369	0.21192
P09237	YPFDGPGNTL	0.330769	0.369748	0.386258	0.327335	0.437975	0.328173	0.344655	0.440768	0.432039	0.341115	0.4	no		0.00887731	0.0157564	0.00853163	0.163824	0.403096	0.285836	0.128561
P0DPD7	FPNVTSVDY	0.500855	0.489916	0.461467	0.431877	0.724051	0.467492	0.415584	0.499466	0.529126	0.447471	0.594805	no		0.160758	0.320005	0.223588	-0.00803003	0.0119105	0.00766512	0.110838
P11216	FPDKVAIQL	1.89573	1.95294	1.86258	1.40017	2.26329	1.75232	1.83616	1.89968	2.17961	1.59533	2.4026	no		-0.0766359	0.20333	0.135491	0.050683	0.133521	0.0879341	0.128627
P11473	TYDPTYSDF	0.381197	0.381513	0.443825	0.298201	0.349367	0.185759	0.113886	0.157951	0.208738	0.199741	0.32987	no		-0.533916	1.32794	1.06413	-1.32804	2.74417	2.28606	0.628275
P11831	YPSPHAVMY	0.35812	0.388235	0.544104	0.435304	0.677215	0.51806	0.485514	0.589114	0.595874	0.644617	0.938961	no		0.3375	0.755256	0.58043	0.372398	0.8683	0.672327	0.0175708
P11908	VYAILTHGI	1.08205	1.44706	1.34076	0.399314	0.774684	0.569659	0.597403	0.64461	0.572816	0.749676	1	no		-1.15017	3.63172	2.98522	-1.09245	3.53093	2.94599	0.0214219
P12074	FPWGDGNHTLF	1.10085	1.36639	1.15785	1.13882	1.9443	1.29412	1.31369	1.55069	1.30704	1.35149	1.78701	no		0.272005	0.636857	0.482599	0.202523	0.427312	0.30428	0.0434608
P12270	QASDVSVKY	3.32735	3.11176	3.58867	2.02099	3.06203	2.3096	2.59341	3.18517	3.34769	2.17315	3.38247	no		-0.439846	1.79835	1.47299	-0.135907	0.48271	0.348856	0.539198
P13010	QYQNITVHR	0.246154	0.236975	0.220984	0.174807	0.273418	0.272446	1.2987	0.975454	1.01699	0.907912	0.309091	no		0.0335336	0.0232043	0.0132332	2.22471	5.283	4.30186	0.258106
P13196	HEFGAITFV	0.494017	0.563866	0.590529	0.445587	0.910127	0.463364	0.443556	0.39381	0.544903	0.274968	0.453247	no		0.142131	0.19273	0.126534	-0.254038	0.325799	0.227972	0.232901
P13639	TPMFVVKAY	0.41453	0.518487	0.369545	0.18509	0.311392	0.23323	0.316683	0.351121	0.370146	0.256809	0.384416	no		-0.835952	2.1561	1.76954	-0.327616	0.866716	0.671185	0.423769
P13639	YFDPANGKF	2.09744	1.30084	2.4689	0.599829	0.532911	0.408669	0.462537	0.735326	0.745146	2.65759	3.38312	no		-1.92842	3.33604	2.74565	-1.59437	3.06076	2.55573	0.214378
P13747	SEYWDRETRSA	0.225641	0.282353	0.282266	0.114824	0.207595	0.0970072	0.447552	0.471718	0.526699	0.193164	0.103896	no		-0.913909	1.56352	1.26919	0.871639	2.85711	2.38167	2.44186
P14316	YPLQISPVSSY	1.00171	1.23277	1.02507	0.788346	1.24177	0.932921	0.954046	1.03202	1.07039	0.92607	1.43766	no		-0.137596	0.383794	0.275975	-0.0928161	0.243507	0.166348	0.0294175
P14735	LPDRGWFVY	0.278632	0.378992	0.350975	0.211654	0.388608	0.266254	0.323676	0.351121	0.365291	0.29572	0.415584	no		-0.219056	0.3886	0.279697	0.0443531	0.0697389	0.0445422	0.0434608
P14735	FPIPDLQKY	0.90641	1.0605	0.990715	0.848329	1.3019	0.965944	0.887612	1.0667	1.04369	1.00713	1.41364	no		0.0753336	0.185889	0.122315	0.019561	0.0419411	0.0273344	0.184893
P14921	EPSFITESY	1.47265	1.36975	1.45125	0.852614	1.45316	0.985552	0.852148	0.982924	1.01214	0.920882	1.26623	no		-0.383534	1.38078	1.1102	-0.592657	2.09506	1.73757	0.186228
P15291	LPQLVGVSTPLQG	0.121368	0.0857143	0.0594243	0.0462725	0.0531646	0.0524336	0.0679321	0.0640342	0.109223	0.137484	0.124675	no		-0.811326	0.481997	0.356871	-0.144002	0.0838022	0.0540804	0.118671
P16220	QPGTTILQY	1.07521	1.15462	1.04921	0.661525	1.05823	0.80289	0.916084	0.902882	1.04248	0.805447	1.08052	no		-0.37834	1.52468	1.23642	-0.196534	0.734562	0.560998	0.214378
P16278	EPWPGQYQF	0.420513	0.389076	0.36026	0.317052	0.501266	0.392157	0.317682	0.348986	0.365291	0.347601	0.51039	no		0.0492516	0.0955164	0.0609786	-0.180935	0.391715	0.277349	0.204829
P16885	EIYDPNLAFLR	0.241026	0.322689	0.181987	0.0908312	0.240506	0.123839	0.621379	0.537887	0.480583	0.513619	0.181818	no		-0.712172	0.818219	0.630935	1.13689	2.92279	2.43714	2.43927
P16885	VYLHDFQRF	0.252991	0.260504	0.248839	0.186804	0.291139	0.22291	0.311688	0.198506	0.247573	0.223087	0.366234	no		-0.121313	0.17677	0.115142	-0.00867085	0.0113383	0.0075506	0.0503582
P16949	AFELILSPR	0.123077	0.176471	0.116992	0.083976	0.149367	0.121775	0.175824	0.117396	0.106796	0.111543	0.150649	no		-0.230153	0.200651	0.13361	-0.0583936	0.0476065	0.030956	0.0450619
P17014	EYISSDGSYAR	0.673504	0.685714	0.610956	0.416452	0.605063	0.468524	0.467532	0.493063	0.563107	0.549935	0.841558	no		-0.402973	1.62638	1.32025	-0.370743	1.49434	1.21528	0.0196593
P17275	QPFYHDDSY	0.882051	0.92437	1.01393	0.860326	1.31013	0.94324	0.66034	0.910352	0.807039	0.625162	0.85974	no		0.142753	0.366911	0.261971	-0.246288	0.611401	0.453106	0.734962
P18146	YPSPVATSY	0.333333	0.280672	0.365831	0.449015	0.827848	0.421053	0.191808	0.249733	0.342233	0.300908	0.353247	no		0.793151	1.30171	1.04009	-0.322103	0.26195	0.180589	1.29855
P18146	FPSPSVATTY	0.712821	0.658824	0.750232	0.92545	1.41772	0.858617	0.565435	0.527215	0.677184	0.638132	0.818182	no		0.593538	1.57471	1.27488	-0.261727	0.393932	0.278833	1.00004
P18583	YPEPSTSTTM	0.252991	0.337815	0.354689	0.282776	0.41519	0.315789	0.38961	0.627535	0.466019	0.33463	0.405195	no		0.100567	0.124639	0.0814512	0.649536	1.49934	1.2192	0.0263517
P18583	EPVDISTAM	0.45812	0.440336	0.508821	0.33419	0.567089	0.408669	0.441558	0.452508	0.461165	0.43061	0.664935	no		-0.103397	0.218115	0.146639	-0.0543666	0.107406	0.0694758	0.647521
P18848	MPDDLLTTL	0.597436	1.01681	0.877437	1.42674	2.19494	1.54799	1.16084	1.2572	1.11286	0.635538	0.788312	no		1.05295	2.77876	2.29138	0.50292	0.955473	0.746396	0.944678
P19397	IYLLIHNNF	1.12137	1.83697	1.63231	1.18852	1.64937	1.35707	1.04695	1.25507	1.27549	1.74319	2.57662	no		-0.130045	0.300827	0.209652	-0.359745	0.96681	0.755534	0.19477
P20023	FPYGTTVTY	1.18291	1.38487	1.36862	1.30591	2.05063	1.34159	1.21678	1.29989	1.60437	1.5201	2.03377	no		0.255213	0.631105	0.479425	0.0661348	0.117442	0.0767456	0.158712
P20036	LFLPRTDYSF	0.130769	0.097479	0.117539	0.05808	0.0987342	0.0085932	0.981019	0.764141	0.851942	0.0722302	0.112713	no		-1.06386	0.476111	0.352709	2.90895	5.94497	4.72537	0.114047
P20036	LANIAILNNNLNTL	0.174359	0.14958	0.157846	0.181662	0.237975	0.185759	0.203796	0.239061	0.25	0.249027	0.267532	no		0.32949	0.52476	0.391672	0.524169	1.02667	0.803412	3.97098
P20248	IYPPEVAEF	0.625641	0.70084	0.677809	0.294773	0.529114	0.443756	0.367632	0.552828	0.618932	0.399481	0.623377	no		-0.660942	1.81591	1.48877	-0.38073	1.05106	0.823917	0.203391
P20273	MPIREGDTVTL	0.445299	0.546218	0.381616	0.315338	0.563291	0.325077	0.290709	0.344717	0.360437	0.377432	0.507792	no		-0.189987	0.323401	0.226632	-0.463452	0.875268	0.677967	0.228145
P20273	NPMMEDGISY	0.466667	0.460504	0.481894	0.313625	0.482278	0.400413	0.315684	0.434365	0.525485	0.299611	0.463636	no		-0.23614	0.523264	0.39094	-0.143636	0.295574	0.20544	0.145669
P20273	SPVALNVQY	1.12393	1.1958	1.1792	1.06941	1.55823	1.14861	1.05794	1.14194	1.20874	1.16732	1.56623	no		0.110037	0.3468	0.245787	-0.0377256	0.0955593	0.0621076	0.182719
P20585	IYFEYSHAF	0.259829	0.443697	0.421541	0.227935	0.410127	0.224974	0.311688	0.303095	0.296117	0.342412	0.464935	no		-0.38252	0.631667	0.479425	-0.304648	0.490677	0.354131	0.0252904
P20591	SEVDIAKAD	0.357265	0.305882	0.419684	0.524422	0.410127	0.418989	0.341658	0.388474	0.461165	0.544747	0.52987	no		0.321925	0.882751	0.683671	0.137725	0.284285	0.198236	0.0503096
P20591	KYIQRQETI	0.403419	0.476751	0.481585	0.299914	0.464135	0.357069	0.317016	0.325863	0.38835	0.380458	0.439827	no		-0.280528	0.776381	0.596471	-0.401102	1.15308	0.911941	0.069521
P20591	IFFENHPYF	1.39744	1.6	1.42154	0.909169	1.43671	1.18473	1.13087	1.13554	1.11529	0.994812	1.3	no		-0.323797	1.40638	1.13211	-0.385964	1.68531	1.38031	0.168301
P21333	SPLQFYVDY	0.710256	0.787395	0.725162	0.59126	0.921519	0.738906	0.657343	0.733191	0.781553	0.9131	1.09091	no		0.0186177	0.0419467	0.0255888	-0.0333052	0.076173	0.0489825	1.34292
P21399	TYIKSPPFF	0.353846	0.32605	0.308264	0.183376	0.232911	0.229102	0.197802	0.241195	0.32767	0.287938	0.233766	no		-0.614574	1.46486	1.18418	-0.366144	0.857759	0.663991	0.141206
P22314	FPNAIEHTL	0.997436	1.04202	0.999071	0.77892	1.11266	0.847265	0.933067	0.933831	0.963592	0.906615	1.11299	no		-0.149804	0.610913	0.463035	-0.102319	0.388017	0.274821	0.0479044
P22314	QPAENVNQY	1.09145	0.97563	1.10678	0.474722	0.926582	0.642931	0.75025	0.875133	0.93568	0.616083	0.871429	no		-0.634678	2.0652	1.69569	-0.309496	1.00737	0.789171	0.365247
P23246	LPADITEDEF	0.798291	0.709244	0.723305	0.583548	0.920253	0.673891	0.631369	0.670224	0.73665	0.683528	1.03766	no		-0.0347874	0.0774663	0.0492498	-0.130261	0.335159	0.234146	0.0682047
P23258	SASTTTLRY	0.540171	0.488235	0.492108	0.264781	0.38481	0.331269	0.450549	0.493063	0.504854	0.35668	0.509091	no		-0.632438	2.45588	2.01365	-0.0700324	0.220431	0.149618	1.28365
P23458	SYFPEITHI	0.890598	0.77395	0.87558	0.965724	1.32152	1.16821	0.93007	1.09072	1.03883	1.07263	1.40909	no		0.443976	2.03345	1.66819	0.268451	1.04663	0.820918	0.317873
P23470	SPIDILDQY	0.420513	0.295798	0.386258	0.150814	0.232911	0.218782	0.281718	0.326574	0.296117	0.158236	0.309091	no		-0.871818	2.14877	1.76345	-0.285822	0.71188	0.540829	0.608465
P24928	QTFENQVNR	0.22906	0.207563	0.224698	0.0708965	0.15443	0.0980392	0.190809	0.177161	0.181568	0.142672	0.216883	no		-1.03218	1.76735	1.44555	-0.26713	0.454113	0.326726	1.0109
P24928	TPWNQGATPAY	0.984615	1.11176	1.03435	0.91431	1.36835	0.921569	0.9001	1.02668	1.1517	1.00259	1.45455	no		0.0334779	0.0712444	0.0465771	-0.0242832	0.0496116	0.0326684	0.0418821
P25787	NYVNGKTFL	0.345299	0.284034	0.280409	0.279349	0.427848	0.324045	0.31968	0.371398	0.417476	0.30869	0.449351	no		0.180855	0.34252	0.24328	0.285151	0.630593	0.469858	0.0518279
P25787	KDYLAAIA	4.02051	4.2958	3.98514	2.1988	3.6557	2.65015	2.79321	2.65528	2.65291	2.44099	3.43896	no		-0.532505	2.43974	1.99984	-0.602585	2.69542	2.24213	0.060739
P26368	IPFGITEEAM	0.486325	0.448739	0.363974	0.227935	0.408861	0.242518	0.360639	0.325507	0.379854	0.26978	0.398701	no		-0.562994	1.34011	1.07423	-0.285236	0.645101	0.481502	0.181917
P26368	KYWDVPPPGF	1.72906	1.98067	1.54039	0.569837	1.01899	0.637771	0.709291	0.757737	0.67233	0.884565	1.4	no		-1.23751	4.11153	3.38284	-1.29517	4.20016	3.48043	0.0215228
P26639	LPIRFNLTY	0.121368	0.165546	0.0947075	0.105398	0.24557	0.109391	1.44056	0.26254	0.32767	0.190661	0.18961	no		0.270618	0.0335548	0.0195302	2.41181	1.10791	0.873873	0.639474
P26639	EVVTPNIFNSR	0.288889	0.254622	0.271123	0.120823	0.208861	0.0918473	0.314685	0.195304	0.237864	0.188067	0.267532	no		-0.950515	1.57422	1.27488	-0.123397	0.181556	0.118628	0.50336
P26641	FPEELTQTF	0.593162	0.558824	0.493965	0.383033	0.667089	0.47678	0.511489	0.524013	0.57767	0.605707	0.844156	no		-0.108313	0.225269	0.153128	-0.0290215	0.0541688	0.0348764	0.0502632
P27105	EYERAIIFR	0.0649573	0.152941	0.178273	0.0976864	0.141772	0.107327	0.0699301	0.110993	0.109223	0.150454	0.152175	no		-0.192081	0.147623	0.0959417	-0.449346	0.361647	0.2546	0.0537669
P27105	RYLQTLTTI	0.605128	0.607563	0.697307	0.53042	0.774684	0.522188	0.644356	0.52508	0.605583	0.557717	0.74026	no		-0.063865	0.142412	0.0932898	-0.105738	0.250403	0.171222	0.025256
P27144	TPIQSKEAY	0.476923	0.554622	0.573816	0.511568	0.839241	0.606811	0.913087	0.910352	1.10558	0.26978	0.48961	no		0.286203	0.635205	0.481348	0.867521	2.91849	2.43429	1.29439
P27694	FPLIEVNKVY	0.244444	0.312605	0.245125	0.347901	0.35443	0.282766	0.861139	0.627535	0.774272	0.300908	0.54026	no		0.296349	0.447774	0.330665	1.49621	4.31823	3.5773	2.5539
P27708	HPQPGAVEL	0.509402	0.548739	0.527391	0.211654	0.296203	0.244582	0.261738	0.282818	0.308252	0.254215	0.364935	no		-1.07532	4.00824	3.29582	-0.894674	3.61948	3.01798	0.128561
P29350	VPYWPEVGM	0.700855	0.843697	0.728877	0.274207	0.488608	0.382869	0.554446	0.651014	0.542476	0.298314	0.564935	no		-0.988661	3.3162	2.73308	-0.379218	1.51242	1.23121	1.0277
P30084	RPFASGANFEY	0.65641	0.690756	0.681523	0.586118	0.827848	0.567595	0.509491	0.691569	0.553398	0.332036	0.519481	no		-0.03391	0.0729278	0.0466875	-0.209523	0.561154	0.41288	0.157608
P30291	DIKPSNIFISR	0.389744	0.485714	0.402971	0.224507	0.359494	0.257998	0.171828	0.260406	0.283981	0.277562	0.371429	no		-0.602482	1.56692	1.27093	-0.835909	2.08099	1.72413	0.110553
P30679	MPTTGINEY	0.55812	0.702521	0.625812	0.609254	0.863291	0.778122	0.669331	0.740662	0.798544	0.80415	1.12338	no		0.254677	0.86632	0.671231	0.227414	0.742281	0.566624	0.0196593
P31939	KEALGIPAAA	1.38974	1.61849	1.67688	0.647815	1.26835	0.9742	0.649351	0.860192	0.978155	0.931258	1.35065	no		-0.696829	2.27074	1.86941	-0.913272	2.77777	2.31559	0.126831
P32019	TYIQNFRFF	0.158974	0.240336	0.194986	0.108826	0.196203	0.128999	0.211788	0.180363	0.224515	0.150454	0.174026	no		-0.453396	0.61553	0.467256	0.0533054	0.0631777	0.0410727	0.308187
P32942	FPASEAQVY	0.705983	0.751261	0.750232	0.594687	1.01519	0.716202	0.601399	0.783351	0.958738	0.80415	1.13506	no		0.0755029	0.126146	0.0826355	0.0862597	0.147065	0.0972836	0.00517597
P33993	EAWASKDATY	0.857265	0.996639	0.976787	0.772922	1.17215	0.727554	0.912088	1.01174	1.02427	0.870298	1.11558	no		-0.0828952	0.187389	0.123157	0.0586309	0.133734	0.0879341	0.121065
P33993	SYIDRLAPR	1.16581	1.3042	1.36119	0.72665	1.28481	0.931889	1.3017	1.1889	1.13714	1.07912	1.50909	no		-0.380339	1.28032	1.02216	-0.0787281	0.209826	0.142973	0.435115
P34932	QYMKIISSF	1.00513	1.31261	0.947075	0.594687	0.934177	0.613003	0.547453	0.648879	0.660194	0.796368	1.06234	no		-0.608129	1.87995	1.54223	-0.814393	2.3923	1.99591	0.117598
P35573	LPSTTIVSM	0.77094	0.75042	0.740947	0.684662	1.1443	0.877193	0.728272	0.886873	0.907767	0.879377	1.01818	no		0.258451	0.690697	0.525865	0.157295	0.356247	0.250229	0.069521
P35606	FAWAHDSSEY	0.0803419	0.107563	0.100279	0.101114	0.202532	0.196078	0.15984	0.160085	0.116505	0.236057	0.194805	no		0.794144	0.883834	0.683671	0.598764	0.565286	0.415027	0.060739
P35606	IYTSSVNRL	0.263248	0.218487	0.274838	0.179949	0.243038	0.136223	0.171828	0.192102	0.160194	0.12192	0.228571	no		-0.43609	0.811203	0.62744	-0.529568	0.995537	0.778728	0.0547348
P35610	VPIPTVNQY	1.39231	1.46134	1.44104	1.11311	1.78608	1.29309	1.17882	1.30736	1.51699	1.37613	1.86494	no		-0.0348223	0.0769682	0.0491101	-0.10141	0.249241	0.170735	0.0482069
P35658	LPMGVVVDY	0.680912	0.716527	0.559579	0.514139	0.865823	0.563467	0.546787	0.652437	0.780744	0.700389	0.997403	no		-0.0100521	0.0151722	0.00853163	0.0168204	0.0259245	0.0159534	0.0112329
P35813	NVIEAVYNR	0.644444	0.75042	0.62117	0.402742	0.498734	0.359133	0.433566	0.384205	0.381068	0.496757	0.738961	no		-0.677399	2.83766	2.34065	-0.749882	3.05142	2.55087	0.0480752
P37268	EFYNLVRFR	0.761538	0.985714	0.870009	0.569837	1.09114	0.663571	1.0979	0.842049	0.915049	0.792477	1.0026	no		-0.171109	0.305028	0.213158	0.125432	0.238164	0.162452	0.252812
P38606	QTQSIYIPR	0.320513	0.307563	0.30455	0.182519	0.277215	0.218782	0.242757	0.245464	0.243932	0.242542	0.403896	no		-0.458914	1.23366	0.985593	-0.349152	0.920442	0.717334	0.0605812
P38606	MPADSGYPAY	1.53048	1.65378	1.44661	1.12825	1.74684	1.27004	1.15551	1.18534	1.5534	1.2901	1.88918	no		-0.159871	0.440504	0.325119	-0.249939	0.741871	0.566624	0.0547593
P39019	TVKDVNQQEFVR	0.526496	0.668908	0.722377	0.413025	0.767089	0.423117	0.775225	0.836713	0.86165	0.534371	0.771429	no		-0.258456	0.495652	0.36751	0.367168	1.01209	0.792135	1.00004
P40227	EVNSGFFYK	0.460684	0.497479	0.482823	0.291345	0.392405	0.361197	0.418581	0.394877	0.373786	0.32166	0.493506	no		-0.463625	1.92626	1.58202	-0.279438	1.14328	0.904094	0.210628
P40429	EGINISGNFYR	0.0871795	0.104202	0.118344	0.0479863	0.0810127	0.0495356	0.335664	0.164354	0.264563	0.0622568	0.0727273	no		-0.794784	0.399689	0.289336	1.30368	1.83522	1.51284	1.47564
P41002	EAVWLTDNTY	0.499145	0.554622	0.382544	0.298201	0.463291	0.44582	0.44955	0.46318	0.621359	0.440986	0.711688	no		-0.25057	0.49396	0.366573	0.0950147	0.178243	0.116939	0.335358
P41226	MPFAPAIQTF	0.630769	0.843697	0.69576	0.564981	0.821941	0.670795	0.636031	0.761295	0.703883	0.702118	0.851948	no		-0.0768011	0.185498	0.122315	-0.0466259	0.107111	0.0694758	0.0180667
P41229	NYLDQIAKF	0.7	0.761345	0.725162	0.330763	0.449367	0.321981	2.02398	1.48132	1.71238	0.513619	0.661039	no		-0.988358	1.79318	1.46842	1.25478	4.57512	3.78671	0.240646
P41229	MPVLEQSVL	0.860684	0.842017	0.910864	0.604113	0.891139	0.687307	0.737263	0.819637	0.928398	0.745785	1.08831	no		-0.259998	0.960533	0.747881	-0.0725997	0.216711	0.146918	3.58916
P41240	EYLEGNNFVHR	0.340171	0.472269	0.401114	0.28449	0.488608	0.291022	0.371628	0.294557	0.354369	0.461738	0.597403	no		-0.189578	0.329331	0.231505	-0.249885	0.450571	0.324316	0.024186
P42224	FPMEIRQYL	0.410256	0.447059	0.282266	0.152528	0.275949	0.266254	0.36963	0.44397	0.621359	0.243839	0.337662	no		-0.713977	1.05644	0.829306	0.332507	0.632291	0.471148	0.333856
P42696	KEYGQIESV	2.58632	2.55378	2.57939	1.25878	2.07595	1.61713	1.39261	1.5571	1.68204	1.7847	2.64545	no		-0.640535	3.07583	2.53575	-0.736951	3.38641	2.82671	0.0757162
P42704	GETDLIQKA	0.940171	0.92437	0.897864	0.521851	0.892405	0.611971	0.57043	0.6254	0.709951	0.670558	0.836364	no		-0.447129	1.58988	1.28829	-0.535542	1.88808	1.55853	0.0539785
P42704	IYKPVTDFF	1.28547	1.64034	1.38162	0.742074	1.13165	0.848297	0.827173	0.885806	0.936893	0.749676	1.51429	no		-0.662149	2.71589	2.23962	-0.700902	2.83342	2.3605	0.0213485
P42858	YPLDVGPEF	0.323077	0.319328	0.311978	0.190231	0.301266	0.198142	0.153846	0.300961	0.288835	0.228275	0.298701	no		-0.468725	0.870257	0.674284	-0.35996	0.653182	0.488762	0.423769
P42858	KEMEVSPSA	1.9812	1.68151	1.59981	0.8012	1.37468	0.894737	0.619381	0.592316	0.964806	0.915694	1.24675	no		-0.777225	2.53445	2.08435	-1.27374	3.46913	2.89488	0.0422768
P43304	FPYIEAEVKY	0.645299	0.561345	0.571959	0.656384	0.922785	0.667699	0.654346	0.717182	0.728155	0.682231	0.971429	no		0.337171	1.17795	0.936317	0.239427	0.735928	0.561944	0.0854507
P46087	VPIGATPEY	0.42906	0.468908	0.479109	0.37018	0.736709	0.355005	0.485514	0.467449	0.626214	0.609598	0.651948	no		0.0862305	0.104744	0.0674159	0.197565	0.282625	0.198003	0.569671
P47900	KPWSGISVY	1.12222	1.39076	1.2052	1.1671	1.56076	1.16615	1.14386	1.30736	1.43811	1.11673	1.70519	no		0.0666589	0.181816	0.119538	0.0649246	0.17628	0.115948	0.00186774
P48380	YPYTETQMY	0.928205	0.905882	1.05107	0.860326	1.39747	1.07121	0.761239	0.987193	1.03034	1.19455	1.54935	no		0.206441	0.528582	0.394344	-0.0542016	0.0992823	0.0640975	0.286345
P48556	IPAESYTFF	0.174359	0.193277	0.189415	0.150814	0.296203	0.198142	0.223776	0.104589	0.269417	0.137484	0.127273	no		0.211844	0.209283	0.139977	0.101811	0.0881314	0.0578059	0.440986
P48556	VYIKHPVSL	0.623077	0.802521	0.742804	0.628963	0.946835	0.640867	0.424575	0.462113	0.484223	0.525292	0.696104	no		0.0317588	0.0648981	0.0417611	-0.661496	1.76325	1.45138	0.03003
P49327	MPFRGYAVL	0.160684	0.176471	0.207985	0.118252	0.141772	0.146543	0.201798	0.185699	0.213592	0.153048	0.233766	no		-0.423133	0.640804	0.485338	0.140954	0.212416	0.144248	0.0089591
P49588	IPIERLYVTY	0.117949	0.131933	0.0835655	0.113967	0.181013	0.134159	0.101898	0.124867	0.11165	0.138781	0.145455	no		0.363988	0.376548	0.270066	0.021337	0.0150654	0.00968247	0.118669
P49721	RFILNLPTF	0.169231	0.357983	0.23584	0.137104	0.164557	0.115583	0.343656	0.318036	0.199029	0.1738	0.119481	no		-0.870895	1.03045	0.808364	0.173761	0.217768	0.147287	0.733454
P49736	ETIYQNYQR	0.230769	0.238655	0.1987	0.151671	0.224051	0.171311	0.366633	0.249733	0.285194	0.167315	0.255844	no		-0.288492	0.407501	0.296421	0.432307	0.926339	0.722782	0.853635
P49790	SPFYPGKTTY	0.853846	1.06723	1.04735	0.570694	0.864557	0.680083	0.842158	0.975454	1.05947	0.770428	0.984416	no		-0.488813	1.77681	1.45443	-0.0450945	0.121513	0.0795506	0.866161
P49792	FPTEESSINY	0.323077	0.304202	0.310121	0.140531	0.2	0.189886	0.181818	0.213447	0.242718	0.249027	0.249351	no		-0.821535	2.16071	1.77197	-0.555144	1.53362	1.24971	0.151724
P49961	QPWEEIKTSY	0.599145	0.663866	0.576602	0.524422	0.706329	0.467492	0.444555	0.57524	0.567961	0.526589	0.746753	no		-0.115359	0.28538	0.197667	-0.212412	0.580121	0.426665	0.0624199
P50402	DYYEESYFTTR	0.415385	0.307563	0.356546	0.317052	0.453165	0.375645	0.275724	0.294557	0.220874	0.368353	0.475325	no		0.0860784	0.171071	0.110739	-0.448322	1.02472	0.802682	0.682202
P50453	MYQEATFKL	0.335043	0.445378	0.315692	0.263925	0.38481	0.154799	0.303696	0.254002	0.281553	0.140078	0.363636	no		-0.447966	0.772119	0.593127	-0.38522	0.655401	0.490569	0.0184943
P50750	MFEYLAPPR	0.167521	0.307563	0.144847	0.0874036	0.15443	0.138287	0.207792	0.228388	0.223301	0.137484	0.168831	no		-0.70565	0.811747	0.62744	0.0892244	0.0958233	0.0621076	0.465597
P50990	RELEVQHPAA	0.117949	0.110924	0.0817084	0.0771208	0.0810127	0.0804954	0.000195524	0.0751538	0.000195524	0.0518807	0.1205	no		-0.380204	0.23798	0.163839	-2.03957	1.27	1.01439	0.681625
P50991	SPMSVNAVM	0.534188	0.477311	0.644383	0.422451	0.677215	0.564499	0.68032	0.681964	0.701456	0.552529	0.883117	no		0.0071994	0.0133516	0.00789025	0.317662	1.04772	0.821262	0.121065
P50991	HPTIISESF	0.919658	0.966387	1.02693	0.712939	0.835443	0.629515	0.713287	0.753469	0.524272	0.7393	0.976623	no		-0.419556	1.92089	1.5779	-0.548979	2.44025	2.03514	1.46959
P51451	EPIYIVTEY	1.20342	1.36387	1.37047	1.03599	1.65949	1.34056	1.07293	1.28602	1.34587	1.31128	1.82597	no		0.0355663	0.0807743	0.0510524	-0.0879709	0.21193	0.14409	0.103938
P52292	FPDDATSPL	0.586325	0.541176	0.583101	0.426735	0.792405	0.573787	0.557443	0.601921	0.73301	0.552529	0.714286	no		0.0678128	0.114383	0.0751762	0.145692	0.283887	0.198236	0.0451281
P52739	MPVEVQTEL	0.757265	1.01765	0.795729	0.601542	0.801266	0.587203	0.507493	0.616862	0.70267	0.693904	0.833766	no		-0.369351	1.18482	0.942204	-0.492632	1.59175	1.30019	0.0757162
P52756	VPDTSTYQY	0.464957	0.610924	0.615599	0.366752	0.683544	0.4613	0.422577	0.449306	0.549757	0.481193	0.587013	no		-0.162213	0.296986	0.206506	-0.250729	0.487789	0.352783	0.0434608
P52888	KYPHYFPLL	0.694017	0.798319	0.889508	0.783205	1.00506	0.724458	0.543457	0.663821	0.776699	0.824903	1.0987	no		0.0771744	0.188131	0.123571	-0.263684	0.726787	0.554063	0.500847
P53350	FTSGYIPAR	0.377778	0.389916	0.437326	0.239931	0.363291	0.27451	0.206793	0.300961	0.304612	0.346304	0.496104	no		-0.457204	1.24294	0.993328	-0.568856	1.54431	1.25822	0.0539785
P53355	VPVEEPIAF	1.00769	1.09832	0.87558	0.389889	0.720253	0.520124	0.377622	0.468517	0.518204	0.450065	0.712987	no		-0.870976	2.92818	2.42032	-1.12788	3.43406	2.86715	1.26809
P53396	FPATPLLDY	0.594872	0.909244	0.636955	0.701799	1.03671	0.831785	0.763237	0.835646	0.88835	0.843061	0.988312	no		0.263601	0.671733	0.509364	0.216209	0.512892	0.370719	0.0273556
P54136	NAAQTSVAY	0.837607	0.818487	0.891365	0.373608	0.820253	0.522188	0.693307	0.72572	0.674757	0.521401	0.784416	no		-0.569969	1.62789	1.32119	-0.282946	0.777029	0.593266	0.240646
P54727	FPEGLVIQAY	0.916239	0.976471	0.805942	0.863753	1.62278	1.02167	0.873127	0.96905	0.963592	0.970169	1.57922	no		0.378496	0.818151	0.630935	0.0561572	0.0759985	0.0489825	0.279871
P56192	NNLGNFINR	0.636752	0.481513	0.592386	0.247644	0.396203	0.245614	0.376623	0.344717	0.373786	0.357977	0.558442	no		-0.943544	2.81878	2.32618	-0.643447	2.10839	1.74896	0.213197
P56537	QPSTIATSM	0.817094	0.786555	0.859796	0.341902	0.582278	0.369453	0.734266	0.632871	0.649272	0.351492	0.557143	no		-0.929248	3.37732	2.77918	-0.288889	1.22368	0.974613	1.28365
P57740	AYLEAHETF	0.878632	1.00504	1.19963	0.620394	0.921519	0.637771	0.539461	0.798292	0.640777	0.612192	1.04416	no		-0.500358	1.54254	1.25153	-0.640048	1.93763	1.59897	0.075038
P60520	KYPDRVPVI	1.11453	1.20336	1.19034	0.611825	0.873418	0.604747	0.677323	0.719317	0.902913	0.996109	1.04935	no		-0.747249	3.20777	2.64603	-0.609392	2.77014	2.30975	0.117598
P60709	AVFPSIVGRPR	0.22735	0.315966	0.277623	0.255356	0.410127	0.247678	0.31968	0.529349	0.578883	0.212711	0.174026	no		0.153591	0.155223	0.099718	0.798559	1.52757	1.24474	1.32763
P60709	QVITIGNERFR	0.331624	0.315966	0.300836	0.293059	0.437975	0.301342	1.52847	0.789755	0.813107	0.238651	0.290909	no		0.122361	0.0565331	0.0375351	1.72317	2.49025	2.07375	0.0131613
P60709	YALPHAILR	0.348718	0.404202	0.380687	0.18509	0.407595	0.318885	2.76224	1.73426	2.11286	0.261997	0.287013	no		-0.314494	0.128889	0.0841315	2.54359	4.53657	3.75673	1.46959
P61011	QPDNIVYVM	1.92821	1.82437	2.08542	1.43873	2.41139	1.73787	1.72428	1.79829	1.82282	1.67315	2.44935	no		-0.063142	0.151862	0.0975275	-0.12718	0.335924	0.234199	0.0478432
P61160	FPEHIFPAL	0.911111	1.06723	0.926648	0.596401	0.867089	0.595459	0.81019	1.03202	0.873786	0.584955	0.933766	no		-0.496623	1.81725	1.4889	-0.0970513	0.290019	0.201615	0.700606
P61201	KYLVLANML	1.00513	1.19664	1.18292	1.38475	2.08101	1.56656	0.639361	0.708645	0.667476	0.614786	0.906494	no		0.572204	2.10468	1.7275	-0.747896	1.71552	1.4071	2.42576
P61221	HPQFVTDVM	0.676923	0.551261	0.616527	0.28449	0.448101	0.340557	0.353646	0.484525	0.400485	0.267185	0.509091	no		-0.781545	2.58953	2.13384	-0.574618	2.017	1.66903	0.145704
P61962	EVYDIAFSR	0.698291	0.64958	0.665738	0.207369	0.367089	0.288958	0.706294	0.394877	0.475728	0.389105	0.532468	no		-1.22166	2.85474	2.35418	-0.352693	0.963511	0.752832	1.00228
P62312	IALEQTEEY	0.811111	0.855462	0.808728	0.56898	0.835443	0.632611	0.612388	0.772679	0.832524	0.507134	0.922078	no		-0.281134	0.969211	0.755639	-0.158611	0.49782	0.358843	0.103938
P62328	NPLPSKETIEQ	0.160684	0.29916	0.350975	0.466153	0.807595	0.163055	0.735265	0.6254	0.412621	0.487678	0.654545	no		0.825411	0.665728	0.504994	1.12897	1.13989	0.901686	0.435115
P62328	NPLPSKETIE	0.212821	0.307563	0.390901	0.338475	0.707595	0.105263	0.395604	0.38207	0.367718	0.455253	0.6	no		0.337332	0.249791	0.170766	0.32987	0.242515	0.165693	0.0196593
P62328	NPLPSKET	0.394872	0.610084	0.571031	0.846615	1.70506	0.465428	1.27373	1.31804	0.898058	0.594034	0.741558	no		0.936911	0.90801	0.703552	1.1469	1.28824	1.02855	0.069521
P62328	IEQEKQAGES	0.72906	0.489916	0.703807	0.64353	1.37722	0.9742	0.805195	0.845251	1.23544	0.817121	0.696104	no		0.639334	1.02966	0.808364	0.585817	0.900765	0.699452	0.0971015
P62750	FPLTTESAM	0.734188	0.704622	0.70195	0.520137	0.917722	0.619711	0.535964	0.582177	0.675971	0.592088	0.856494	no		-0.0571816	0.109297	0.0707392	-0.254853	0.588931	0.434107	0.146195
P63220	EFVDLYVPR	0.517094	0.532773	0.472609	0.32048	0.526582	0.427245	0.393606	0.468517	0.480583	0.374838	0.41039	no		-0.256707	0.718933	0.551625	-0.181277	0.479868	0.347586	0.0488941
P78347	REFNFEKWNA	0.0905983	0.0588235	0.0557103	0.0411311	0.0658228	0.0722394	0.15984	0.0480234	0.0995146	0.0645402	0.0649351	no		-0.195037	0.0758803	0.0491101	0.583461	0.362683	0.254865	0.0175351
P78357	DAISYRFPR	0.747009	0.917647	0.822656	0.445587	0.610127	0.503612	0.455544	0.608324	0.621359	0.669261	0.849351	no		-0.673665	2.6852	2.21893	-0.561643	2.3213	1.93256	0.0757162
P78527	VYTPVLEHL	0.0837607	0.0957983	0.0854225	0.0736932	0.0582278	0.0536636	0.0579421	0.0512273	0.0703883	0.0726329	0.109091	no		-0.513814	0.342664	0.24328	-0.561444	0.374622	0.264948	0.00592012
P78527	YPFIISSESY	0.550427	0.410084	0.389972	0.282776	0.498734	1.92363	0.345654	0.46318	0.550971	0.399481	0.412987	no		1.00223	0.597073	0.450776	0.00992435	0.00285526	0.0025997	0.228168
P82094	KSIDRVLDI	1.46752	1.45714	1.48468	0.82862	1.35949	0.922601	0.711289	0.782284	0.901699	0.843061	1.01948	no		-0.503318	2.06489	1.69569	-0.880375	3.17835	2.64828	0.491369
P82673	FPIEIDSTDY	0.726496	0.759664	0.726091	0.565553	0.934177	0.648091	0.715285	0.885806	0.674757	0.770428	1.03117	no		-0.0426412	0.0810257	0.0510524	0.0408892	0.0798966	0.0510785	0.0539785
P82932	YELALILKA	0.428205	0.654622	0.552461	0.437018	0.679747	0.475748	0.684316	0.609392	0.683252	0.402075	0.581818	no		-0.0382391	0.064572	0.041732	0.273739	0.724231	0.552344	0.379694
P98179	NPEHASVAM	0.275214	0.262185	0.327762	0.346187	0.618987	0.403509	0.237762	0.252935	0.23665	0.182879	0.21039	no		0.661748	1.40161	1.1284	-0.250323	0.28273	0.198003	1.09542
Q00534	TFEHPNVVR	1.07436	1.08487	1.19684	0.65467	0.992405	0.701754	1.32767	1.30843	1.34587	0.757458	0.981818	no		-0.514833	2.35653	1.93411	0.24671	1.3862	1.11719	2.04441
Q00534	ETFEHPNVVR	1.22393	1.17143	1.29619	0.646101	0.963291	0.748194	1.23976	1.21985	1.16505	0.713359	1.1	no		-0.646917	3.31889	2.73308	-0.0263826	0.104796	0.068081	2.39734
Q01432	LPYPDLETY	0.742735	0.82437	0.721448	0.692374	1.01772	0.679051	0.705295	0.709712	0.833738	0.761349	1.15714	no		0.062059	0.139509	0.0918926	-0.0253162	0.0510915	0.0326816	0.060921
Q02080-2	FPFLPGGPPEY	0.528205	1.57143	1.20706	0.613539	1.18734	0.679051	1.35265	1.60085	1.24029	0.824903	0.584416	no		-0.415088	0.489393	0.363138	0.342868	0.534362	0.38767	0.61189
Q02548	FPNPGLLGSPYYY	0.17265	0.342857	0.308264	0.368466	0.63038	0.427245	0.351648	0.377801	0.378641	0.440986	0.488312	no		0.791751	1.56783	1.27129	0.427762	0.621559	0.462452	0.0811174
Q02548	FPNPGLLGSPY	0.423077	0.517647	0.491179	0.508997	0.856962	0.511868	0.437562	0.596585	0.651699	0.584955	0.724675	no		0.39113	0.752981	0.579418	0.235539	0.37317	0.264165	0.302292
Q03518	EMAIPFFTGR	0.211966	0.258824	0.21727	0.0805484	0.156962	0.0577915	0.125874	0.125934	0.160194	0.259403	0.254545	no		-1.22034	1.88567	1.547	-0.739882	1.25032	0.996708	0.150034
Q03518	HPTAFVVSY	1.42393	1.49748	1.53946	0.995716	1.55949	1.08359	1.28671	1.50907	1.58738	1.35927	1.84675	no		-0.293863	1.03081	0.808364	-0.0253533	0.0646296	0.0413312	0.423769
Q04864	EVKEAIITR	0.193162	0.194958	0.259981	0.186804	0.275949	0.127967	0.12987	0.22412	0.208738	0.16083	0.215584	no		-0.133746	0.142438	0.0932898	-0.203784	0.224637	0.152828	0.0180667
Q05655	EALNQVTQR	0.411111	0.442857	0.416899	0.19623	0.296203	0.213622	0.237762	0.204909	0.184466	0.352789	0.464935	no		-0.847962	2.73178	2.25297	-1.01896	3.08519	2.57471	0.0811174
Q05923	EAFDFVKQR	0.282051	0.263866	0.274838	0.215938	0.362025	0.29515	0.187812	0.11953	0.123786	0.20452	0.0961039	no		0.0892183	0.142125	0.0932898	-0.928831	1.60899	1.31578	1.09836
Q06547	EVLLRAGVSR	0.993162	1.04202	1.052	0.666667	0.877215	0.664603	0.589411	0.65635	0.712379	0.788586	1.03117	no		-0.483231	2.68652	2.21943	-0.656804	3.37619	2.81752	0.241306
Q07617	MAYETLEQY	0.710256	0.677311	0.781801	0.538132	0.892405	0.634675	0.693307	0.767343	0.682039	0.648508	0.922078	no		-0.0709854	0.156539	0.100714	-0.0178534	0.0360764	0.0235039	0.0342883
Q08AF3	FPVFSDRVVY	0.302564	0.310924	0.293408	0.327335	0.493671	0.315789	0.821179	0.322305	0.407767	0.303502	0.431169	no		0.325963	0.266833	0.182552	0.774423	0.954932	0.746396	0.207717
Q09161	LPWVGKELY	0.678632	1.05714	0.753946	0.685518	1.14937	0.796698	0.859141	0.830309	0.771845	0.718547	1.24675	no		0.0799466	0.136145	0.0891969	-0.0165668	0.0246361	0.014953	0.0518279
Q12772	EYLKLLHSF	0.825641	1.0605	1.11235	0.43359	0.739241	0.788442	0.913087	0.736393	0.803398	0.552529	0.742857	no		-0.612448	1.85297	1.5204	-0.289763	0.85657	0.663243	0.321985
Q13011	EALGSGLVSR	0.515385	0.498319	0.526462	0.365895	0.55443	0.407637	0.470529	0.496265	0.509709	0.367056	0.514286	no		-0.213872	0.662161	0.502648	-0.060902	0.155625	0.102991	0.148432
Q13263	DYNLIVIER	1.08889	1.11176	1.12535	0.418166	0.707595	0.522188	0.487512	0.557097	0.574029	0.95201	1.34286	no		-1.01312	4.35318	3.57503	-1.03901	4.40798	3.64779	0.0128727
Q13263	QPMEVQEGY	1.22991	1.15336	1.21541	0.731362	1.16266	0.818885	0.842158	0.996798	1.10133	0.88716	1.24351	no		-0.407632	1.51959	1.23241	-0.291512	1.0619	0.83333	0.0864112
Q13283	REFVRQYYT	0.410256	0.453782	0.506964	0.205656	0.324051	0.29515	0.223776	0.309498	0.548544	0.298314	0.433766	no		-0.733017	1.24289	0.993328	-0.341772	0.562009	0.413339	0.179452
Q13287	DLINIHFQR	0.0905983	0.181513	0.167131	0.0514139	0.139241	0.0619195	1.05295	0.757737	0.745146	0.16083	0.174026	no		-0.79831	0.324894	0.227754	2.5407	4.59981	3.8009	3.13686
Q13315	EVLNNLISR	0.0675214	0.092437	0.104921	0.0132565	0.113268	0.0131187	0.244755	0.203842	0.184466	0.0946822	0.105195	no		-0.92359	0.442917	0.326347	1.25701	1.6732	1.37048	1.41431
Q13409	FPVGDVNNF	0.717949	0.776471	0.804085	0.318766	0.525316	0.403509	0.51049	0.673426	0.561893	0.424125	0.642857	no		-0.88155	3.17427	2.6156	-0.3968	1.64272	1.34542	0.78397
Q13469	ENFAPGTTR	0.320513	0.310924	0.376973	0.157669	0.211392	0.145511	0.116883	0.157951	0.206311	0.237354	0.244156	no		-0.970637	2.32042	1.90758	-1.06754	2.48014	2.0673	0.0273556
Q13547	YTTDRVMTV	0.218803	0.14958	0.206128	0.101114	0.121519	0.0763674	0.175824	0.187834	0.191748	0.194553	0.166234	no		-0.942188	1.3992	1.12704	-0.0487946	0.0607003	0.039342	0.658358
Q13901	YPVEIHEY	1.29316	1.33361	1.31476	0.784919	1.16076	0.868937	0.982018	1.23586	1.33859	0.726329	1.12727	no		-0.485821	1.96289	1.61176	-0.148313	0.531856	0.385954	0.608465
Q14157-1	NPDTHSWEM	0.723077	0.776471	0.732591	0.473865	0.809494	0.5387	0.555445	0.716649	0.683252	0.525292	0.713636	no		-0.292857	0.808395	0.625329	-0.191002	0.493528	0.35621	0.060921
Q14157-1	SETKIFTA	1.28803	1.19832	1.33426	0.694087	1.04177	0.739938	0.61039	0.604055	0.683252	0.647211	0.866234	no		-0.625912	2.99399	2.47243	-1.00955	4.0412	3.35555	0.605514
Q14204	YPGPASLTQIY	1.12051	1.09412	1.00464	0.77892	1.24304	0.896801	0.949051	1.06937	1.13471	1.00389	1.33117	no		-0.14138	0.398106	0.288116	-0.0299503	0.0706997	0.0451798	0.092617
Q14213	HPWGSSSSF	0.563248	0.956303	0.823584	0.550985	0.873418	0.615067	0.51049	0.630736	0.643204	0.564202	0.932468	no		-0.200245	0.391744	0.282479	-0.392977	0.839305	0.648169	0.101757
Q14213	SPVSFIATY	0.859829	0.846218	0.780873	0.61611	0.967089	0.711042	0.783217	0.80683	0.966019	0.784695	1.08312	no		-0.116344	0.297943	0.207116	0.0395651	0.0926253	0.0605085	0.54913
Q14240	ENYIHRIGR	1.10427	1.36639	1.22377	0.544987	0.825316	0.524252	0.719281	0.657417	0.919903	0.687419	0.992208	no		-0.963492	3.29314	2.71572	-0.685852	2.60671	2.17068	3.53063
Q14249	NAWNNLEKY	0.471795	0.685714	0.490251	0.440446	0.511392	0.425181	0.441558	0.557097	0.514563	0.386511	0.477922	no		-0.258958	0.686257	0.522248	-0.122886	0.289449	0.20139	0.092617
Q14289	FANIDQETY	1.88803	2.0084	2.12721	1.0934	1.73924	1.26625	1.38561	1.72359	1.7318	1.02464	1.58961	no		-0.555401	2.3055	1.89774	-0.315332	1.33323	1.06708	0.0503582
Q14318	EYSEAIPILR	0.336752	0.332773	0.321263	0.191088	0.265823	0.150671	0.128871	0.168623	0.149272	0.241245	0.331169	no		-0.705498	1.82261	1.49366	-1.14906	2.63305	2.19315	0.252812
Q14444	QPMNPTQNM	0.123077	0.157983	0.189415	0.0616967	0.151899	0.127967	0.117882	0.202775	0.092233	0.000612148	0.181818	no		-0.46197	0.415437	0.303993	-0.188361	0.160016	0.106428	0.060921
Q14494	REIILGPSSA	0.073197	0.180417	0.000195524	0.0551902	0.0911392	0.0722394	0.645355	0.456777	0.730583	0.0556688	0.0607062	no		-0.21566	0.0112453	0.00692948	2.85216	3.86729	3.21538	0.0957664
Q14494	LPVEEFNEL	1.23846	1.31765	1.11142	0.744644	1.24051	0.928793	0.92008	1.13981	1.12015	0.827497	1.3026	no		-0.331836	1.10389	0.871491	-0.205767	0.639879	0.47751	2.6341
Q14527	MPVHAAVQM	0.545869	0.584874	0.617765	0.429592	0.751899	0.427245	0.474858	0.517254	0.661812	0.502378	0.561905	no		-0.120198	0.201382	0.133871	-0.0802313	0.129203	0.0850699	0.0154191
Q14644	EVFYFEVTR	0.113675	0.129412	0.10585	0.0762639	0.0898734	0.0712074	0.0599401	0.103522	0.0618932	0.129702	0.14026	no		-0.55598	0.495141	0.367377	-0.630764	0.562492	0.413425	0.0109002
Q14653	HPLSLTSDQY	0.213675	0.289076	0.300836	0.145673	0.248101	0.173375	0.117882	0.198506	0.126214	0.176394	0.228571	no		-0.502727	0.872142	0.675726	-0.860445	1.4644	1.18801	0.1346
Q14674	NEFDAIQKA	1.13932	1.16891	1.08821	0.657241	0.887342	0.724458	0.688312	0.733191	0.729369	0.749676	0.994805	no		-0.581937	3.57516	2.94096	-0.659098	3.87453	3.21669	0.0811174
Q14676	MPVPTTPEF	1.51282	1.44874	1.63788	1.29049	2.05823	1.51703	1.37962	1.56564	1.69782	1.70169	2.23896	no		0.0812013	0.197387	0.130863	0.0136202	0.028017	0.0171805	0.0503582
Q14746	HPNGLQVMY	0.800855	0.735294	0.800371	0.343616	0.598734	0.439628	0.75025	0.864461	0.81068	0.450065	0.675325	no		-0.757626	2.82762	2.33326	0.0538555	0.171782	0.112742	1.97539
Q14814	MPTAYNTDY	0.412821	0.463025	0.329619	0.35647	0.434177	0.27451	0.221778	0.319104	0.387136	0.326848	0.433766	no		-0.178524	0.317395	0.22168	-0.377366	0.739344	0.564939	0.0971015
Q14C86	HPQDSAFSY	0.583761	0.543697	0.574745	0.33419	0.435443	0.325077	0.425574	0.562433	0.472087	0.338521	0.533766	no		-0.636853	2.40954	1.97484	-0.221341	0.823793	0.634839	0.712722
Q15029	EVVQITWNR	0.0982906	0.144538	0.154132	0.0985433	0.158228	0.103199	0.783217	0.611526	0.662621	0.151751	0.188312	no		-0.141117	0.0871312	0.0543829	2.37373	5.3275	4.32297	3.53063
Q15181	SPFHDIPIY	0.82906	0.857983	0.818942	0.315338	0.674684	0.4613	0.677323	0.733191	0.734223	0.376135	0.68961	no		-0.78801	2.59471	2.13821	-0.224577	0.747458	0.571367	0.946184
Q15233	QPGSFEYEY	1.23162	1.28739	1.25998	0.615253	0.865823	0.640867	0.821179	1.01601	1.05218	0.770428	1.17922	no		-0.832619	3.82761	3.14331	-0.387249	2.1513	1.78994	1.07932
Q15386	FPIANGPNL	0.188034	0.236975	0.170845	0.118252	0.179747	0.206398	0.187812	0.11953	0.252427	0.207523	0.155844	no		-0.240399	0.262386	0.179447	-0.0901251	0.0914536	0.0600155	0.0479044
Q15393	MPLEEGDTF	0.540171	0.557143	0.594243	0.507284	0.725316	0.583075	0.542458	0.601921	0.674757	0.546044	0.854545	no		0.102154	0.276805	0.190468	0.104901	0.286045	0.19902	0.00190193
Q15393	VYPDGIRHI	0.710256	0.738655	0.747447	0.249357	0.498734	0.376677	0.342657	0.391676	0.399272	0.389105	0.498701	no		-0.965485	3.38956	2.78807	-0.954196	3.36561	2.80998	0.0545281
Q15393	NYISGIQTI	1.01453	1.03361	1.02228	0.527849	0.781013	0.687307	0.582418	0.672359	0.652913	0.727626	0.81039	no		-0.621206	3.28818	2.71243	-0.686614	3.51778	2.93392	0.00517597
Q15393	YYFPVKNVI	1.96068	2.05714	1.85701	1.40874	1.64557	1.64912	1.77622	1.76521	1.93689	1.50973	1.75584	no		-0.320835	2.74239	2.26173	-0.100814	0.791233	0.605315	1.03642
Q15417	YPDEYHGEY	1.46325	1.38235	1.56825	0.587832	1.00886	0.711042	0.901099	0.973319	1.12257	0.850843	1.22857	no		-0.935559	3.67332	3.01799	-0.558522	2.57175	2.14463	0.572418
Q15542	NYPVWDTQF	0.430769	0.436975	0.375116	0.236504	0.177215	0.227038	0.267732	0.288154	0.264563	0.251621	0.332468	no		-0.955814	3.11672	2.56912	-0.599178	2.20664	1.83476	0.360214
Q15652	SPLSAVSVM	0.552137	0.563866	0.610028	0.336761	0.524051	0.46646	0.495504	0.58698	0.531553	0.453956	0.6	no		-0.378994	1.35862	1.09066	-0.0967835	0.282633	0.198003	0.423769
Q15800	APFGMEAEY	0.493162	0.4	0.476323	0.22365	0.305063	0.25903	0.288711	0.370331	0.359223	0.347601	0.487013	no		-0.797836	2.56039	2.1087	-0.42752	1.47721	1.19922	0.41086
Q16236	LPVVDFNEM	1.09744	0.947899	1.03621	0.584404	0.858228	0.697626	0.729271	0.72572	0.631068	0.557717	0.820779	no		-0.525869	2.52455	2.07604	-0.562875	2.66727	2.22251	0.025824
Q16531	EVQDTSGGTTALR	0.4	0.327731	0.356546	0.126821	0.207595	0.119711	0.151848	0.155816	0.121359	0.220493	0.316883	no		-1.25557	3.0002	2.47659	-1.3376	3.10832	2.59233	0.020458
Q16533	RYFLPPYTF	0.652991	0.816807	0.557103	0.330763	0.43038	0.404541	0.363636	0.367129	0.490291	0.412451	0.480519	no		-0.7981	2.4005	1.96726	-0.731146	2.24163	1.86445	0.0266806
Q16576	GEFGGFGSVT	1.56068	1.66387	1.58589	0.493573	0.83038	0.590299	1.05495	0.883671	0.970874	0.835279	1.18442	no		-1.32939	5.43078	4.36647	-0.725401	4.07318	3.38341	0.0647332
Q16576	GEFGGFGSV	1.58205	1.82689	1.54782	0.959726	1.51392	1.05676	0.979021	1.08751	1.22087	1.47471	1.95325	no		-0.489562	1.92625	1.58202	-0.592447	2.27929	1.89603	1.39359
Q16584	EVIGIGGFGKVYR	0.355556	0.420168	0.451253	0.214225	0.443038	0.239422	0.539461	0.170758	0.468447	0.350195	0.350649	no		-0.452436	0.508174	0.376995	-0.0579547	0.0564501	0.0365685	0.146195
Q16666	EEYDKIQIA	0.239316	0.339496	0.256267	0.142245	0.222785	0.251806	0.267732	0.283885	0.366505	0.1738	0.306494	no		-0.437027	0.726848	0.556631	0.136772	0.222767	0.15129	0.537372
Q16666	EVINDYHFR	1.19487	1.36639	1.39833	0.79006	1.11519	0.823529	1.03497	1.03735	1.10073	1.45396	2.2013	no		-0.537094	2.6796	2.21415	-0.319481	1.6659	1.36374	0.374745
Q16777	EILELAGNAAR	0.554701	0.55042	0.582173	0.133676	0.173418	0.184727	0.577423	0.496265	0.510922	0.437095	0.450649	no		-1.77851	5.13863	4.18354	-0.0905837	0.384966	0.272429	3.90282
Q16778	ESYSIYVYK	0.0820513	0.0697479	0.0622098	0.161954	0.278481	0.219814	0.744256	1.18677	1.25243	0.0635538	0.0751324	no		1.62534	0.607458	0.459976	3.89485	4.51455	3.7364	2.63218
Q16778	REIQTAVRLLLP	0.0948718	0.103361	0.097493	0.193659	0.307595	0.275542	0.628372	0.695838	0.813107	0.0837948	0.0792208	no		1.39327	1.69524	1.38222	2.85347	5.44111	4.38013	0.464886
Q16842	TYAPVKSFL	1.34188	1.43697	1.21448	0.80377	1.22278	1.05882	0.733267	0.915688	0.92233	0.747082	1.07273	no		-0.372148	1.58902	1.28799	-0.635106	2.57671	2.14678	0.348854
Q17RB0	YMFVDENTF	1.4547	1.16134	1.19684	1.24422	1.81772	1.22497	0.866134	1.05656	0.992718	0.975357	1.4	no		0.169054	0.455003	0.335104	-0.387183	1.01234	0.792135	0.964838
Q1KMD3	NYYGYQGYR	0.0532256	0.0781513	0.0878292	0.0994002	0.122785	0.0825593	0.166833	0.152615	0.137136	0.0462843	0.123377	no		0.475312	0.35377	0.25062	1.05859	1.25916	1.00456	0.0806146
Q2TAL8	REIQEAIAVA	0.659829	0.868908	0.716806	0.347901	0.678481	0.435501	0.519481	0.497332	0.538835	0.526589	0.654545	no		-0.619237	1.73435	1.4178	-0.529549	1.49685	1.21725	0.0434608
Q3L8U1	LPHFDESTF	0.75641	0.643697	0.623027	0.449871	0.640506	0.468524	0.507493	0.613661	0.658981	0.439689	0.702597	no		-0.376062	1.26424	1.00964	-0.184607	0.563805	0.413943	0.186228
Q460N5-1	SPDSGVYEM	1.30655	1.21176	1.26958	0.963153	1.5173	1.01548	1.12221	1.24867	1.3835	1.23476	1.68398	no		-0.115718	0.295148	0.205509	-0.012824	0.0276187	0.0170708	0.0777724
Q53G59	SPIDVVEKY	2.42222	2.49412	2.79294	2.17995	3.14177	2.4066	2.31169	2.71932	2.81068	2.4332	3.36364	no		0.00355912	0.00875502	0.00564583	0.0245669	0.0644682	0.0413312	0.0147454
Q567V2	FLFVPPQFR	0.279487	0.35042	0.303621	0.311054	0.494937	0.309598	0.336663	0.458911	0.410194	0.304799	0.348052	no		0.257039	0.452236	0.33382	0.369187	0.748629	0.571762	0.0592675
Q5BLP8	ETLLLQAER	0.22735	0.178151	0.185701	0.140531	0.268354	0.24355	0.375624	0.403415	0.371359	0.166018	0.296104	no		0.142183	0.179739	0.117786	0.960409	2.51033	2.09015	1.35748
Q5FWF5	REIQGQVQA	0.181197	0.181513	0.139276	0.157669	0.0911392	0.183695	0.17982	0.115261	0.092233	0.181582	0.181818	no		-0.214934	0.21488	0.144398	-0.374138	0.391349	0.277349	0.0433653
Q5H909	EYTDVYPEI	1.84017	1.61849	1.94336	0.60497	0.902532	0.697626	0.815185	0.723586	0.792476	0.797665	1.33636	no		-1.29264	5.3609	4.3239	-1.2124	5.22767	4.2623	0.13605
Q5JPE7	EYLPTLWVK	0.401709	0.742857	0.495822	0.30934	0.467089	0.311662	0.568432	0.46318	0.503641	0.351492	0.568831	no		-0.592239	1.13675	0.898059	-0.0955612	0.151678	0.100476	0.403999
Q5JR04	TYYPPPRLR	0.97094	1.01681	1.20706	0.48072	0.651899	0.515996	0.778222	0.719317	0.76335	0.616083	0.776623	no		-0.954473	4.05465	3.33785	-0.498838	2.61659	2.17901	0.95461
Q5JRA7	KDFAQTTSA	1.13932	1.20588	1.13278	0.602399	0.955696	0.714138	0.857143	0.860192	1.02913	0.783398	1.02208	no		-0.614136	2.66197	2.19816	-0.340674	1.55648	1.26985	0.42886
Q5JRY4	HPLTPLITY	0.565812	0.631092	0.630455	0.426735	0.587342	0.51806	0.792208	0.451441	0.621359	0.249027	0.577922	no		-0.254215	0.556285	0.417806	0.0294213	0.0527164	0.0337184	0.258106
Q5JTH9	RPTDVAISF	0.993162	0.993277	0.890436	0.508997	0.763291	0.522188	0.625375	0.752401	0.729369	0.499351	0.671429	no		-0.68094	2.85324	2.35358	-0.449214	2.02019	1.67096	0.279871
Q5QNW6	ESYSVYVYK	0.239316	0.27563	0.243268	0.493573	0.724051	0.462332	1.46254	2.13874	2.24029	0.137484	0.205195	no		1.14775	0.876182	0.67888	2.94568	4.84771	3.99608	2.72492
Q5R372	YPANERFWY	0.157265	0.173109	0.165274	0.140531	0.16962	0.0743034	0.0879121	0.164354	0.213592	0.18677	0.244156	no		-0.366502	0.349418	0.24775	-0.089424	0.0778597	0.0496432	0.0494658
Q5R372	QYPFPVTL	0.499145	0.517647	0.70195	0.759212	0.825316	0.701754	0.745255	0.738527	0.885922	0.90013	0.916883	no		0.41165	1.57066	1.27276	0.463354	1.83659	1.5129	0.0736714
Q5SRE5	DPFVDRIGY	0.326496	0.37395	0.333333	0.329906	0.45443	0.341589	0.363636	0.357524	0.360437	0.354086	0.425974	no		0.123184	0.29307	0.203976	0.0652361	0.137089	0.090141	0.108957
Q5SRE5	DFVGVHQER	1.02849	1.13277	1.16125	0.691802	1.00844	0.73065	0.648685	0.761295	0.814725	0.842196	1.18442	no		-0.45079	1.99189	1.63631	-0.578661	2.47648	2.06613	0.041631
Q5ST95	QYPFHVPLL	1.17949	1.3042	1.0325	0.485004	0.903797	0.668731	0.669331	0.890075	0.723301	0.508431	0.805195	no		-0.773096	2.52473	2.07604	-0.623266	2.12415	1.76408	0.0811174
Q5SY16	QPAQDIFSVY	1.64274	1.59496	1.38069	0.807198	1.37089	1.02064	1.22078	1.1857	1.30218	1.02724	1.43766	no		-0.52989	2.10911	1.73058	-0.316488	1.26625	1.01115	0.240646
Q5SZX6	HPTVVISAY	0.989744	1.18655	1.33519	1.13453	1.81519	1.15996	1.19481	1.5539	1.31553	1.36706	1.77662	no		0.226944	0.490432	0.3638	0.210901	0.444601	0.31985	0.00670435
Q5T1M5	QPYAGMQAY	0.323932	0.433613	0.402971	0.329049	0.564557	0.364293	0.34965	0.438634	0.459951	0.452659	0.580519	no		0.116249	0.185244	0.122315	0.105124	0.164369	0.108865	0.00517597
Q5T760	REAQSLISA	0.870085	1.03025	0.941504	0.562125	0.788608	0.591331	0.557443	0.660619	0.729369	0.627756	0.854545	no		-0.549235	2.36354	1.93963	-0.545254	2.3491	1.9569	0.00196222
Q5TEJ7	MPLEDMNEF	1.38547	1.56723	1.25975	1.05656	1.52247	1.00748	0.97028	1.11233	1.14867	1.25357	1.58831	no		-0.232079	0.756208	0.580539	-0.382556	1.31987	1.05641	0.126831
Q5TEJ8	FPGSFVEEM	0.281197	0.27479	0.268338	0.249357	0.25443	0.241486	0.212787	0.290288	0.20267	0.238651	0.336364	no		-0.145442	0.28979	0.201386	-0.224065	0.475511	0.344538	0.0432078
Q5TEJ8	LPIATVEEL	0.730769	0.805042	0.736305	0.605827	0.987342	0.666667	0.7003	0.764141	0.791262	0.64332	0.902597	no		-0.0078187	0.0150582	0.00853163	-0.0104594	0.0202395	0.012281	0.143269
Q5TEJ8	HPTDPLTSF	0.831624	0.963025	1.09285	0.586975	0.789873	0.623323	0.587413	0.576307	0.626214	0.612192	0.816883	no		-0.529697	2.31845	1.90702	-0.689915	2.85844	2.38217	0.00190193
Q5TGY6	YYITTRVQF	0.589744	0.593277	0.660167	0.44473	0.743038	0.527348	0.531469	0.540021	0.576456	0.673152	0.954545	no		-0.103897	0.240334	0.165189	-0.161534	0.399223	0.283388	0.0363893
Q5TI65	VQPRNWLLFA	0.0649573	0.142017	0.095636	0.123393	0.168354	0.164087	0.204795	0.291355	0.213592	0.0858592	0.087013	no		0.59105	0.577815	0.434495	1.22984	1.89832	1.56575	1.39269
Q5TI65	VQPRNWLLF	0.565812	1.16303	0.867224	0.608398	0.881013	0.691434	0.849151	0.890075	0.783981	0.586252	0.794805	no		-0.251437	0.456926	0.336202	-0.0410662	0.0625342	0.04088	0.537449
Q5UE93	QEVEAIKAKP	0.220513	0.144538	0.256267	0.119966	0.179747	0.231166	0.1998	0.264674	0.332524	0.163424	0.166234	no		-0.22695	0.230483	0.157343	0.359246	0.515793	0.372645	0.118669
Q5UE93	LPAPGSPEM	0.490598	0.428571	0.479109	0.394173	0.635443	0.452012	0.44955	0.533618	0.633495	0.474708	0.506494	no		0.0835322	0.147665	0.0959417	0.209368	0.462259	0.333738	0.0793589
Q5UE93	IPLLHTVMY	0.67265	0.74958	0.847725	0.520994	0.964557	0.665635	0.774226	0.807898	0.821602	0.490272	0.715584	no		-0.0775314	0.146458	0.0954108	0.0826086	0.167596	0.111131	0.401541
Q5UIP0	FPSEVVGKM	0.262393	0.269748	0.252553	0.239075	0.340506	0.275542	0.284715	0.279616	0.303398	0.236057	0.372727	no		0.124	0.244838	0.168352	0.145114	0.297821	0.207138	0.00935656
Q5VT06	MPFSGGQDSF	0.557835	0.582073	0.500774	0.408455	0.692827	0.407981	0.406926	0.424048	0.571197	0.481626	0.644156	no		-0.120451	0.208806	0.139977	-0.226632	0.426768	0.304263	0.0506574
Q5VTR2	DASLLIVNR	0.340171	0.322689	0.306407	0.0685518	0.139241	0.0763674	0.133866	0.117396	0.17233	0.13489	0.228571	no		-1.77019	3.44762	2.83703	-1.19422	2.81197	2.34509	0.221576
Q5W111	LPQEGDVVGITY	0.830769	0.755462	0.691736	0.342759	0.626582	0.356037	0.696304	0.695838	0.724515	0.425422	0.537662	no		-0.781343	2.44731	2.00647	-0.10596	0.290822	0.201615	1.20551
Q5Y7H0	ILNKALML	0.312821	0.351261	0.3974	0.409597	0.703797	0.400413	1.4006	1.92743	1.87864	0.474708	0.12987	no		0.512103	0.495916	0.36751	2.29428	5.02543	4.12064	3.02656
Q659A1	FPVYVLPKVEY	0.276068	0.351261	0.29805	0.252785	0.444304	0.329205	0.296703	0.33191	0.325243	0.302205	0.493506	no		0.149328	0.258949	0.1769	0.0437277	0.0630231	0.0410727	0.0539785
Q68D06	FPESPSIEF	1.01795	1.04454	1.0065	0.87575	1.20506	0.9484	0.955045	0.962647	1.02913	1.01556	1.50779	no		-0.0188188	0.0595452	0.0391357	-0.0586042	0.20567	0.139801	0.0433653
Q68D10	ETISSKNIISR	0.280342	0.341176	0.421541	0.203942	0.255696	0.185759	0.125874	0.211313	0.201456	0.274968	0.41039	no		-0.692564	1.54287	1.25153	-0.95342	2.01749	1.66903	0.0964604
Q68DL0	YPDQYVREY	0.131624	0.119328	0.16156	0.0719794	0.18481	0.115583	0.12987	0.130203	0.145631	0.106355	0.155844	no		-0.147687	0.122128	0.0801713	-0.0240071	0.018798	0.0117549	0.028636
Q68EM7	REIALPIEA	0.552991	0.548739	0.605385	0.346187	0.487342	0.434469	0.373626	0.391676	0.367718	0.351492	0.524675	no		-0.42901	1.89493	1.55565	-0.591388	2.51274	2.09107	0.160107
Q69YN4	SPPPPPPPP	0.389744	0.359664	0.375116	0.452442	0.473418	0.46646	0.497502	0.435432	0.504854	0.446174	0.545455	no		0.308177	1.36624	1.09775	0.354538	1.64252	1.34542	0.142358
Q69YN4	QPVKSFPTM	0.417949	0.457983	0.458682	0.199657	0.368354	0.231166	0.291708	0.316969	0.32767	0.238651	0.306494	no		-0.739833	2.12042	1.73716	-0.511306	1.52157	1.23982	0.0503096
Q6AHZ1	IFPKPPLYTF	0.124786	0.12437	0.0891365	0.0685518	0.117039	0.0804954	0.0899101	0.0704376	0.0995146	0.130795	0.0883117	no		-0.346378	0.281128	0.194158	-0.380525	0.31043	0.216468	0.00592012
Q6ICB0	EVAQFLTGR	0.631624	0.645378	0.665738	0.305913	0.507595	0.345717	0.358641	0.387407	0.398058	0.457847	0.607792	no		-0.744933	2.83119	2.33541	-0.763872	2.88242	2.40445	0.00757509
Q6KC79	MPYSHPSSY	0.255983	0.343277	0.299443	0.314482	0.520886	0.299794	0.262238	0.328175	0.339806	0.324254	0.507792	no		0.336981	0.587946	0.442831	0.0497252	0.0578723	0.0376957	0.183616
Q6NVZ8	IPVTIITGY	1.10085	1.33109	1.20799	0.753213	1.36582	0.942208	0.912088	1.21345	1.31917	0.690013	1.02987	no		-0.249793	0.565882	0.42585	-0.0795291	0.154264	0.101948	0.112061
Q6P2C8	MPDVVVRSF	0.334473	0.432493	0.315692	0.303913	0.432911	0.280702	0.297702	0.298826	0.357605	0.300908	0.361039	no		-0.089511	0.152587	0.0977216	-0.182314	0.338235	0.235798	0.0479044
Q6P2Q9	IFNPRTGQLF	0.0957265	0.0806723	0.0724234	0.0394173	0.0734177	0.000195524	0.353646	0.275347	0.383495	0.0965877	0.0355369	no		-1.1384	0.490988	0.363979	2.02472	3.47599	2.90069	0.374745
Q6P2Q9	FPNIVIKGSEL	0.459829	0.583193	0.408542	0.378749	0.792405	0.478844	0.593407	0.70651	0.495146	0.549935	0.688312	no		0.184856	0.251129	0.170933	0.306425	0.489233	0.353288	0.0539785
Q6P2Q9	SPIPFPPLSY	0.575214	1.08151	0.874652	0.554413	0.888608	0.55934	0.85015	1.11099	0.958738	0.555123	0.666234	no		-0.338222	0.596201	0.450298	0.205986	0.406001	0.288324	0.0811174
Q6P2Q9	ETVQKETIHPR	2.07179	2.28319	2.28319	1.62211	2.44304	1.71001	2.21778	2.1206	2.40049	2.22957	3.11169	no		-0.200928	0.723999	0.555447	0.0217175	0.0598895	0.0388269	0.597664
Q6P3W7	MPVNTNQNF	0.445299	0.407563	0.443825	0.300771	0.449367	0.287926	0.370629	0.470651	0.425971	0.337224	0.502597	no		-0.320936	0.830591	0.640069	-0.0331284	0.0655215	0.04179	0.30168
Q6PD74	YPWTIDNKY	1.51111	1.65882	1.3779	0.802057	1.11392	0.906089	1.07892	1.21665	1.27184	0.944228	1.55065	no		-0.688427	3.3787	2.77918	-0.350301	1.94199	1.60271	0.751247
Q6PI26	EAIEQILKY	1.01026	0.923529	0.765088	0.38132	0.572152	0.517028	0.599401	0.692636	0.620146	0.435798	0.793506	no		-0.876051	3.24669	2.67561	-0.497138	2.10372	1.74494	0.528596
Q6PID6	FPAVHAAEM	0.569231	0.642017	0.55896	0.614396	0.813924	0.642931	0.628372	0.690502	0.667476	0.658885	0.875325	no		0.226584	0.892996	0.691235	0.1662	0.588767	0.434107	0.0573197
Q6PIU1	LPIAIINDRF	0.336752	0.361345	0.311049	0.215081	0.362025	0.229102	0.283716	0.327641	0.26335	0.290532	0.319481	no		-0.323909	0.680335	0.516736	-0.206263	0.406958	0.288912	0.0545281
Q6PL18	AYAIIKEEL	1.6453	1.59916	1.54318	0.790917	1.26329	0.833849	0.994006	1.04376	1.09466	1.13359	1.62727	no		-0.729214	3.27563	2.70139	-0.612034	2.89304	2.41252	0.0957664
Q6TFL4	YWMHVQNTF	0.158974	0.189916	0.115135	0.092545	0.0987342	0.0842799	0.15984	0.104589	0.116505	0.0648508	0.114286	no		-0.751841	0.854686	0.660919	-0.284661	0.309131	0.215867	0.145479
Q6UWU4	MPIEPGDIGY	0.912821	0.968067	1.08542	0.877464	1.4557	0.952528	0.834166	1.08324	1.09223	1.11154	1.4961	no		0.147526	0.306064	0.213158	0.020923	0.0338602	0.021867	0.0788511
Q6YP21	FPDISPPTY	1.45726	1.59664	1.42247	1.10026	1.82405	1.37668	1.36863	1.48879	1.6784	1.20363	1.82468	no		-0.0576634	0.132253	0.086871	0.0190341	0.0413174	0.0272929	0.0547348
Q6ZS81	TYPQLEGFKF	0.795726	0.779832	0.722377	0.445587	0.76962	0.515996	0.423576	0.533618	0.45267	0.623865	0.864935	no		-0.408563	1.31326	1.05048	-0.704782	2.18731	1.81943	0.44026
Q6ZS81	FPLDKDELL	0.861538	1.1563	0.941504	0.592973	1.04304	0.681115	0.841159	1.00747	0.953883	0.575875	0.916883	no		-0.352942	0.911528	0.705262	-0.0785569	0.164427	0.108865	0.258498
Q709C8	TYISWKEEL	1.61709	1.80168	1.44104	0.401028	0.76962	0.569659	0.535465	0.648879	0.723301	0.594034	1.0987	no		-1.48156	4.75624	3.89653	-1.34911	4.57879	3.78691	0.0573197
Q70CQ2	YYINGKTGL	0.659829	0.652101	0.651811	0.624679	0.979747	1.01548	0.772228	0.885806	0.849515	0.823606	0.958442	no		0.41591	1.27795	1.0203	0.352673	1.01488	0.79388	0.0480752
Q70J99	RSVFPLSV	0.24359	0.371429	0.346332	0.783205	1.28734	0.871001	0.0849151	0.0843116	0.0744123	0.100646	0.875325	no		1.61344	3.32871	2.74056	-1.98032	1.12353	0.886786	2.73247
Q70J99	RWFQPAIPSW	0.664103	1.04202	0.773445	1.04456	1.72785	1.07018	0.575425	0.630736	0.604369	0.861219	1.23636	no		0.63199	1.46281	1.18267	-0.453675	0.606073	0.449397	1.39359
Q71DI3	MALQEASEAY	0.937607	0.881513	1.10028	0.749786	1.20633	0.837977	0.927073	1.00961	1.05461	0.775616	1.18052	no		-0.0632913	0.137451	0.0901889	0.0350967	0.0747628	0.0480464	0.069521
Q71RC2	NPHQQYSVY	0.507692	0.484034	0.560817	0.366752	0.531646	0.410733	0.543457	0.527215	0.543689	0.511025	0.571429	no		-0.246024	0.833074	0.641634	0.0563294	0.158446	0.105494	0.00670435
Q71RC2	HPIQTQAQY	0.958974	0.989076	1.16435	0.913453	1.41772	0.920537	0.965035	1.11846	1.20146	1.02724	1.38052	no		0.0631739	0.127248	0.0831148	0.077848	0.161892	0.107346	0.545628
Q71RC2	SPVFMQPVY	1.22692	1.35462	1.27948	0.59126	0.994304	0.625903	0.858142	0.941302	1.05158	0.709468	1.02468	no		-0.803981	3.06529	2.53138	-0.437505	1.86689	1.53915	0.537372
Q75V66	EYLETVTQF	0.4	0.378151	0.310121	0.257069	0.351899	0.183695	0.255744	0.256137	0.298544	0.212711	0.316883	no		-0.45726	1.022	0.802401	-0.425289	0.946122	0.738496	0.279811
Q75V66	DAWKLTTQY	0.668376	0.719328	0.635097	0.486718	0.812658	0.589267	0.691309	0.729989	0.796117	0.548638	0.88961	no		-0.0990041	0.227992	0.155185	0.132524	0.355619	0.249961	0.0109002
Q7KZF4	ESLVAEGLATR	0.131624	0.114286	0.159703	0.089025	0.101266	0.0763674	0.0739261	0.128068	0.104369	0.077821	0.0909091	no		-0.60511	0.622228	0.473161	-0.404859	0.409123	0.290337	0.0196593
Q7L2K0	AELLPLVSA	0.817949	0.910924	0.809656	0.402742	0.675949	0.545924	0.410589	0.538954	0.572816	0.492866	0.64026	no		-0.643895	2.3995	1.96726	-0.737684	2.66611	2.22232	0.0539785
Q7L311	VPASFSSLY	0.292308	0.257143	0.282266	0.181662	0.212658	0.794634	0.261738	0.397012	1.76942	0.319066	0.309091	no		0.51553	0.122603	0.0803366	1.5457	0.732855	0.55971	0.202479
Q7L513	EPFHLIVSY	0.880342	0.936134	0.872795	0.754927	1.14177	0.910217	0.776224	0.946638	0.932039	1.0856	1.55065	no		0.0617707	0.161346	0.10456	-0.0185573	0.0425365	0.0273468	0.0636583
Q7L513	SEFQIPTA	2.73761	2.79076	2.85794	0.890317	1.51646	1.01342	0.991009	1.15155	1.25485	1.55383	2.05195	no		-1.29396	5.4315	4.36647	-1.3036	5.44673	4.38081	0.00517597
Q7Z2T5	DPFGTSVNY	0.490598	0.57395	0.5961	0.264781	0.494937	0.364293	0.411588	0.368196	0.498786	0.328145	0.48961	no		-0.56309	1.5474	1.25474	-0.377214	1.02629	0.803412	0.108197
Q7Z392	FPFDVAVKF	0.417094	0.447059	0.419684	0.520994	1.08101	0.656347	0.503497	0.621131	0.441748	0.700389	0.981818	no		0.814809	1.45584	1.17624	0.286968	0.314829	0.219115	0.448397
Q7Z392	NAFYEHAQTY	0.5	0.431092	0.452182	0.266495	0.435443	0.341589	0.476523	0.55603	0.728155	0.254215	0.45974	no		-0.406619	0.812203	0.62744	0.348069	0.926715	0.722782	1.18095
Q7Z4G4	LPYQGHNSF	0.380342	0.426891	0.418756	0.330763	0.593671	0.366357	0.424575	0.469584	0.45267	0.381323	0.555844	no		0.0743096	0.119946	0.0782993	0.135621	0.244435	0.16694	0.03003
Q7Z5L9	IPMTPTSSF	0.657692	0.705042	0.65831	0.577121	0.881013	0.652735	0.500999	0.562967	0.658374	0.593385	0.765584	no		0.0627355	0.144551	0.0941369	-0.230731	0.608125	0.450912	0.383681
Q7Z5R6	IYPELQIERF	0.34188	0.45042	0.402971	0.222793	0.503797	0.251806	0.251748	0.307364	0.223301	0.285344	0.376623	no		-0.288847	0.431833	0.317466	-0.611336	0.967058	0.755534	0.128806
Q7Z7E8	LPQHPDVEM	0.860684	0.779832	0.950789	0.297344	0.620253	0.431373	0.475524	0.608324	0.570388	0.450065	0.592208	no		-0.941821	2.89662	2.39158	-0.647513	2.1889	1.82036	0.217151
Q7Z7L7	IPEELEFQY	0.563248	0.6	0.547818	0.207369	0.405063	0.277606	0.334665	0.38207	0.338592	0.359274	0.541558	no		-0.942956	3.00681	2.48148	-0.697204	2.42131	2.02126	0.168444
Q86TB9	YYQNYFEKL	0.499145	0.522689	0.547818	0.441302	0.636709	0.485036	0.280719	0.379936	0.387136	0.438392	0.524675	no		-0.00608351	0.0126882	0.00758876	-0.583094	1.7356	1.42604	0.987836
Q86TX2	ETLPPVGVNR	0.252991	0.22437	0.243268	0.159383	0.308861	0.198142	0.153846	0.240128	0.259709	0.236057	0.233766	no		-0.112899	0.134453	0.0884448	-0.140667	0.170551	0.112156	0.00670435
Q86U90	LPGPVTLVM	0.775214	0.763866	0.811513	0.613539	0.964557	0.778122	1.16883	1.39808	1.2682	0.559014	0.880519	no		0.00344829	0.00691657	0.00437435	0.706245	3.20602	2.67018	2.05108
Q86UB9	FPHADTIIY	1.09231	1.33782	1.19963	1.11825	1.60759	1.24045	1.20779	1.31483	1.375	1.38521	1.73506	no		0.127923	0.406524	0.295807	0.102725	0.307916	0.215001	0.0184943
Q86UE8	AFDLTEQRY	1.30598	0.542857	2.01486	0.843188	0.706329	0.520124	0.137862	0.407684	0.449029	1.13359	1.28571	no		-0.900601	1.02937	0.808364	-1.95783	1.80052	1.48457	0.204829
Q86UV5	QYFPKAPEF	1.71111	1.89748	1.56917	0.959726	1.49873	0.959752	1.04695	0.94984	1.11165	0.902724	1.36104	no		-0.599087	2.35936	1.9362	-0.736137	2.76948	2.30975	0.0912611
Q86UW9	DYLEQQVAR	0.186325	0.240336	0.213556	0.092545	0.134177	0.0515996	0.0539461	0.115261	0.0703883	0.080415	0.181818	no		-1.20181	1.74963	1.43074	-1.41796	1.95939	1.61765	0.0387323
Q86UX7	EILGIANNR	0.289744	0.329412	0.329619	0.109683	0.183544	0.134159	0.176823	0.133404	0.160194	0.217899	0.250649	no		-1.15053	2.71484	2.2394	-1.01211	2.49486	2.07763	0.0466652
Q86V85	LYQIITVER	0.109402	0.168067	0.144847	0.0874036	0.2	0.140351	0.143856	0.104589	0.126214	0.119326	0.153247	no		0.018461	0.0145086	0.00826783	-0.172744	0.143109	0.0946772	0.0503582
Q86V97	VYKPAQNSW	0.201709	0.319328	0.269266	0.111397	0.189873	0.154799	0.143856	0.0875133	0.245146	0.202335	0.155844	no		-0.793155	1.12763	0.890884	-0.729885	1.0431	0.817858	0.0118752
Q86XE2	QYLGLDGFVER	0.369231	0.39916	0.327762	0.199657	0.312658	0.236326	0.451548	0.524013	0.544903	0.217899	0.253247	no		-0.550102	1.39985	1.12717	0.472063	1.76528	1.45284	2.07221
Q86XZ4	EPSPPTPSF	1.04359	1.01681	1.07614	0.898886	1.35316	0.907121	0.881119	1.07791	1.12379	0.8262	1.3974	no		0.010375	0.021153	0.0120536	-0.0249235	0.0518056	0.0331017	0.0214219
Q86YV0	ETLGQVVRRL	0.54359	0.578151	0.501393	0.178235	0.225316	0.201238	0.162837	0.22412	0.201456	1.0869	0.235065	no		-1.42428	4.59948	3.77501	-1.46388	4.65071	3.84515	0.79358
Q86YV0	ETLGQVVRR	0.873504	0.994958	0.90065	0.413025	0.587342	0.447884	0.3996	0.548559	0.628641	0.93904	1.24675	no		-0.935112	3.51794	2.89215	-0.812423	3.22214	2.68242	0.0736714
Q86YV0	APFGEKEAY	1.37521	1.43782	1.49489	0.535561	0.997468	0.650155	0.94006	1.03629	1.03277	0.644617	1.02208	no		-0.980558	3.77978	3.10281	-0.517654	2.42117	2.02126	0.0128727
Q8IUC6	LPFPQSPAF	0.210256	0.230252	0.214485	0.0916881	0.210127	0.128999	0.133866	0.169691	0.178398	0.137484	0.228571	no		-0.604416	0.935037	0.724284	-0.442582	0.675381	0.507244	0.0502632
Q8IUH3	FPFVGEQQSEF	0.337607	0.420168	0.359331	0.266495	0.473418	0.378741	0.375624	0.346852	0.445388	0.521401	0.520779	no		0.00199727	0.00290773	0.00149722	0.0641062	0.105483	0.0684614	0.03003
Q8IUH3-3	FPFEQQSEF	0.835328	0.810084	0.706902	0.627249	0.924895	0.733402	0.624709	0.66809	0.768608	0.762646	1.02165	no		-0.0415415	0.102829	0.0658077	-0.190451	0.580931	0.427074	0.146259
Q8IV53	MYKDGDSVLQR	0.338462	0.295798	0.395543	0.214225	0.268354	0.239422	0.261738	0.18143	0.165049	0.290532	0.38961	no		-0.512296	1.27216	1.01604	-0.759711	1.83654	1.5129	0.125051
Q8IWL3	KEIESIVKA	1.22051	1.18067	1.25255	0.631534	0.943038	0.627451	0.482517	0.540021	0.640777	0.559014	0.822078	no		-0.730544	3.26346	2.69028	-1.13531	4.21013	3.48891	0.560469
Q8IWV7	YPAPYLDEY	1.24359	1.21345	1.18942	0.869751	1.58734	1.10423	1.03896	1.03949	1.35801	1.24903	1.72597	no		-0.0340788	0.0598744	0.0391357	-0.0855702	0.160847	0.106677	0.025824
Q8IXW5	TAIKPLPSY	1.20598	1.32521	1.36026	1.04284	1.72658	1.14138	1.12388	1.22732	1.38714	1.19715	1.69091	no		0.00715854	0.0132747	0.00789025	-0.0579137	0.1158	0.076627	0.0433653
Q8IY37	LPLHVLPLY	0.432479	0.623529	0.597957	0.28449	0.506329	0.404541	0.4995	0.565635	0.558252	0.378729	0.548052	no		-0.468484	1.19229	0.949183	-0.0269212	0.0506142	0.032674	0.539502
Q8IYB7	QAESTALKY	0.388034	0.342017	0.35376	0.209083	0.312658	0.190918	0.265734	0.347919	0.362864	0.190661	0.316883	no		-0.604828	1.4747	1.19304	-0.150396	0.317881	0.221464	0.461206
Q8IZ73	HPILNDPIY	1.16923	1.16303	1.11513	0.802913	1.25696	0.939112	1.09191	1.19424	1.08859	0.958495	1.31558	no		-0.201029	0.728738	0.557689	-0.0307296	0.08563	0.0556064	0.223939
Q8IZH2	EVQGISEHYLR	0.64188	0.652941	0.604457	0.388175	0.505063	0.367389	0.675325	0.764141	0.699029	0.534371	0.690909	no		-0.59131	2.59718	2.13969	0.171144	0.837435	0.646737	0.147824
Q8N1G2	VFDVLDGEEM	0.331624	0.32605	0.458682	0.152528	0.263291	0.146543	0.12987	0.16222	0.167476	0.30869	0.485714	no		-0.989226	2.09802	1.72218	-1.28045	2.50205	2.08334	0.0811174
Q8N2K1-2	FPFKPPSIY	0.240171	0.277311	0.274838	0.240788	0.394937	0.280702	0.311688	0.375667	0.424757	0.246433	0.311688	no		0.209938	0.34479	0.244132	0.489149	1.12079	0.885011	0.236481
Q8N3C0	FPITDVLQM	0.132479	0.722689	0.678737	0.546701	0.831646	0.703818	0.961039	1.18463	0.765777	0.666667	0.501299	no		0.440875	0.498674	0.369758	0.924528	1.55823	1.27106	0.0811174
Q8N3C0	FLWCEVEKY	0.191453	0.189916	0.194986	0.359897	0.377215	0.288958	0.33966	0.32444	0.286408	0.277562	0.376623	no		0.8321	2.27684	1.8748	0.721741	1.86819	1.53984	0.378201
Q8N3C0	REMENIIATV	0.261538	0.247059	0.272981	0.13539	0.164557	0.130031	0.16983	0.204909	0.174757	0.176394	0.192208	no		-0.862127	1.99403	1.63718	-0.508279	1.2323	0.981736	0.769047
Q8N3Z3	YPLQEVERF	0.282051	0.285714	0.326834	0.217652	0.356962	0.20227	0.337662	0.24333	0.332524	0.1738	0.257143	no		-0.203542	0.316051	0.221038	0.0301889	0.0415123	0.0272929	0.128561
Q8N7H5	IPFDPKFITY	1.26838	1.60504	0.991643	1.10711	1.54177	1.07946	1.1049	1.14621	1.26699	1.51232	1.91688	no		-0.0519549	0.0996502	0.0633218	-0.135696	0.288633	0.200919	0.0503582
Q8NCN2	QPTNVSEAF	0.964957	0.970588	0.987929	0.846615	1.31392	0.977296	0.753247	0.946638	1.03762	0.801556	1.27662	no		0.102085	0.248637	0.170766	-0.0948219	0.210495	0.143314	0.202479
Q8ND24	MPFSIGQVTM	0.307692	0.393277	0.321263	0.29563	0.492405	0.338493	0.282717	0.334045	0.34466	0.337224	0.412987	no		0.14016	0.247083	0.169925	-0.088481	0.133004	0.0879341	0.151137
Q8ND71	ETLNIVLVGR	0.119658	0.252101	0.154132	0.101114	0.172152	0.0598555	0.0919081	0.153682	0.11165	0.166018	0.350649	no		-0.658715	0.620768	0.472097	-0.557867	0.524995	0.381058	0.0154158
Q8ND90	QAAMPQVSY	0.879487	0.805042	0.81987	0.490146	0.797468	0.5387	0.507493	0.622199	0.743932	0.599222	0.811688	no		-0.45553	1.44239	1.16333	-0.418634	1.3231	1.05873	0.0175708
Q8NEM2	VPSGLIVDY	0.707692	1.00168	0.869081	0.678663	1.21266	0.613003	0.807193	0.86873	0.864078	0.705577	0.92987	no		-0.0420846	0.0587446	0.0388629	-0.0216774	0.0295925	0.0184671	0.00670435
Q8NF64	QYAPSTAQF	0.526496	0.65042	0.557103	0.387318	0.465823	0.359133	0.241758	0.375667	0.359223	0.402075	0.436364	no		-0.516404	1.83892	1.50817	-0.828208	2.71134	2.25645	0.292689
Q8NFP7	EVLLVSSSR	0.161538	0.170588	0.167131	0.106255	0.126582	0.105263	0.102897	0.125934	0.139563	0.149157	0.128571	no		-0.562331	0.808233	0.625329	-0.438535	0.621933	0.462452	0.0335074
Q8NI77	MPVPSMVPSY	0.44359	0.548739	0.538533	0.449015	0.643038	0.421053	0.468531	0.551761	0.54733	0.472114	0.741558	no		-0.0168322	0.0310005	0.0187177	0.0342338	0.0664767	0.0424477	0.03003
Q8TAT6	MPLQDSISL	0.731624	0.7	0.760446	0.545844	0.959494	0.764706	0.687313	0.680896	0.82767	0.677043	0.949351	no		0.0504264	0.0994238	0.0633218	0.00250499	0.00442208	0.00329405	0.0266806
Q8TB68	RLPVSIPLF	0.376068	0.62521	0.449396	0.358183	0.529114	0.46646	0.355644	0.429029	0.40534	0.33463	0.542857	no		-0.0997549	0.175768	0.114465	-0.285747	0.578354	0.4257	0.105882
Q8TBM8	FPSGSVHSF	0.694872	0.746218	0.711235	0.661525	1.0038	0.779154	0.708292	0.802561	0.807039	0.850843	1.23506	no		0.183629	0.573134	0.431178	0.106917	0.285353	0.198672	0.060921
Q8TBR7	IPYMIYDSY	0.521368	0.503361	0.461467	0.442159	0.656962	0.509804	0.362637	0.487727	0.475728	0.535668	0.72987	no		0.114473	0.270702	0.186079	-0.164443	0.373068	0.264165	0.326165
Q8TCS8	TPSPEIVKY	0.34188	0.438655	0.429898	0.311054	0.55443	0.381837	0.384615	0.371398	0.507282	0.36965	0.509091	no		0.0433091	0.0619867	0.0403325	0.0616676	0.091248	0.0600155	0.00670435
Q8TEQ0	FPVSGVGSY	0.925641	0.988235	0.960074	0.69066	1.08987	0.742002	0.785215	0.814301	0.96966	0.79118	1.12338	no		-0.188161	0.540594	0.404434	-0.16173	0.452733	0.326101	0.0147101
Q8WVV9	YPLPQASSSY	0.848718	0.883193	0.961931	0.857755	1.25316	0.871001	0.746254	0.922092	0.978155	0.944228	1.36364	no		0.146576	0.385101	0.27656	-0.0255794	0.0503865	0.032674	0.168301
Q8WVX9	VPVDVVVNM	0.864957	0.697479	0.834726	0.553556	0.773418	0.671827	0.725275	0.784418	0.769417	0.594034	0.903896	no		-0.262193	1.07642	0.846801	-0.0728567	0.240114	0.163628	0.28739
Q8WXF1	QPGTFEFEY	0.702564	0.709244	0.679666	0.430163	0.597468	0.412797	0.387612	0.394877	0.451456	0.316472	0.485714	no		-0.538022	2.37669	1.95128	-0.761241	3.09639	2.585	2.27398
Q8WXF1	FPQGPPSQM	0.726496	0.682353	0.583101	1.19109	1.82025	1.88029	0.619381	0.665955	0.691748	0.326848	0.714286	no		1.29613	3.50548	2.88206	-0.0108076	0.0104235	0.00703054	0.236571
Q8WXH0	NPASPLPSF	1.11624	1.06387	0.994429	0.633248	0.95443	0.650155	0.956044	0.979723	0.950243	0.736706	0.988312	no		-0.504442	2.23169	1.8346	-0.137469	0.542696	0.395214	0.802019
Q8WY64	VYLPTHTSL	0.237607	0.196639	0.224698	0.169666	0.270886	0.183695	0.231768	0.226254	0.157767	0.207523	0.215584	no		-0.0780396	0.0972688	0.0617785	-0.0977186	0.123694	0.080495	0.00517597
Q92499	RELLIIGGVAA	0.42906	0.442857	0.361188	0.226221	0.364557	0.276574	0.216783	0.264674	0.319175	0.223087	0.35974	no		-0.507607	1.34959	1.08319	-0.623084	1.64346	1.34542	0.0522693
Q92503	NYPETLGRLLI	0.520513	0.555462	0.460539	0.344473	0.492405	0.27451	0.999001	0.360726	0.531553	0.400778	0.47013	no		-0.467298	0.442485	0.326283	0.299703	0.354337	0.249396	0.311982
Q92545	EPLQVVEMY	0.446154	0.334454	0.412256	0.282776	0.417722	0.29515	0.331668	0.379936	0.536408	0.404669	0.485714	no		-0.260722	0.45387	0.334591	0.0652024	0.102795	0.066408	0.240872
Q92608	AYTLLLHTW	0.782906	1.10756	1.24791	0.567266	0.610127	0.534572	0.597403	0.789755	0.558252	0.773022	1.22597	no		-0.874367	2.50149	2.05456	-0.689946	2.07848	1.72265	0.0869766
Q92608	YYGQGFPSF	1.06496	1.12269	1.09006	0.503856	0.678481	0.565531	1.72627	1.38314	1.44175	0.780804	1.02597	no		-0.907092	3.35773	2.76404	0.473545	2.847	2.37324	3.4401
Q92611	STFEWVARR	1.00171	1.16471	1.06035	0.481577	0.663291	0.449948	1.05894	1.01174	1.11893	0.492866	0.818182	no		-1.0167	4.31653	3.55005	-0.0167087	0.0637911	0.0410727	1.28365
Q92628	EYFVPLSR	0.277778	0.322689	0.271123	0.106255	0.216456	0.112487	0.114885	0.133404	0.149272	0.124514	0.219481	no		-1.00198	1.99705	1.63827	-1.13247	2.18219	1.81628	0.0319408
Q92734	YTQPGPGYR	0.208547	0.244538	0.2052	0.245073	0.406329	0.260062	0.297702	0.35539	0.260922	0.110246	0.218182	no		0.469474	0.818572	0.630935	0.473505	0.828945	0.63912	0.00190193
Q92871	REIFFPETA	0.567521	0.65042	0.622098	0.269066	0.420253	0.293086	0.387612	0.411953	0.444175	0.360571	0.581818	no		-0.905348	3.31784	2.73308	-0.565052	2.35327	1.96037	0.423769
Q92888	KYPLLLQSI	2.46923	2.95882	2.7363	1.54756	2.22658	1.66873	1.16284	1.46211	1.36893	1.67185	2.33896	no		-0.584972	2.86243	2.36098	-1.03155	4.10552	3.41159	0.785462
Q92956	ETIPSFTGR	0.148718	0.17479	0.129991	0.109683	0.192405	0.0990712	0.123876	0.145144	0.140777	0.0959792	0.12987	no		-0.176923	0.1697	0.109691	-0.146189	0.138376	0.0911141	0.00670435
Q92966	LPELNTRAF	0.133333	0.12605	0.12442	0.075407	0.0860759	0.101135	0.115884	0.123799	0.104369	0.101167	0.114286	no		-0.547401	0.5761	0.433431	-0.157739	0.151877	0.100476	0.118669
[truncated: 180 more rows]

## Sheet: HCC1395BL
		vehicle		MLN7243	vehicle	MLN7243		CFZ			CHX				MLN7243 vs vehicle			CFZ versus vehicle			MLN7243 vs CFZ
[truncated: 1,861 more rows]

## Sheet: HCC38BL
		vehicle			MLN7243			carfilzomib			CHX				MLN7243 vs vehicle			CFZ versus vehicle			MLN7243 vs CFZ
[truncated: 1,569 more rows]
