# Supplementary material for: Quantitative measurement of the requirement of diverse protein degradation pathways in MHC class I peptide presentation
Source: Sci Adv. 2023 Jun 23;9(25):eade7890. doi: 10.1126/sciadv.ade7890 (PMC10289651; doi:10.1126/sciadv.ade7890)
Supplement: Supplementary file 2 — Tables S1 to S11 [file sciadv.ade7890_tables_s1_to_s11.zip › ade7890_Table_S5.xlsx]

## Sheet: Sheet1
		vehicle			50 uM cisplatin				500 uM cisplatin					50 uM cisplatin vs vehicle			500 uM cisplatin vs vehicle
Master Protein Accessions	Sequence	Abundance: 126	Abundance: 127N	Abundance: 127C	Abundance: 128N	Abundance: 128C	Abundance: 129N	Abundance: 129C	Abundance: 130N	Abundance: 130C	Abundance: 131N	Abundance: 131C		log2 FC	negative log10 pval	negative log10 adj pval	log2 FC	negative log10 pval	negative log10 adj pval
Q09666	VDVNLPKA	1.61158	1.60982	1.67182	1.25075	1.42727	1.27951	1.30775	0.592453	0.624705	0.624887	0.57645		-0.309309	4.35684	0.927735	-1.43171	9.01634	5.58724
P09601	KESPVFAP	0.384181	0.29199	0.335541	0.67515	0.738843	0.827113	0.714055	2.05283	2.32258	2.44545	2.5413		1.1314	2.61179	0.538831	2.79501	8.52471	5.39663
O95067	EIGNRVTTR	0.718927	0.739018	0.663723	0.619012	0.71157	0.669459	0.688207	0.220377	0.254917	0.288548	0.261863		-0.07357	0.454838	0.203374	-1.46362	6.58706	3.66216
P39023	KFIDTTSKF	12.2203	11.863	10.5121	9.47455	8.75868	6.69612	8.13732	3.58943	4.54131	3.789	4.27065		-0.480246	3.39001	0.658717	-1.51049	6.42499	3.66216
O75293	HGLVEVASY	1.80438	1.9522	1.65269	1.39596	1.56612	1.57883	1.40549	0.733585	0.841857	0.844004	0.952548		-0.278454	2.4967	0.538831	-1.09687	6.33971	3.66216
A0A0A0MS08	RVVSVLTVL	2.24223	2.5323	2.05887	1.75225	1.98182	1.97106	1.76656	1.04302	1.07002	1.10009	1.09666		-0.286208	2.5683	0.538831	-1.08002	6.30449	3.66216
P09601	MPQDLSEAL	0.0847458	0.0620155	0.0794702	0.187126	0.127273	0.143184	0.145396	0.413585	0.489378	0.486925	0.534271		0.999268	1.21214	0.448736	2.67332	6.1982	3.66216
J3QLT9	ENANPLIYQR	0.788842	0.908269	0.818985	0.694611	0.83719	0.725057	0.6979	0.297358	0.34225	0.321912	0.340949		-0.183184	1.28405	0.464327	-1.36497	6.18817	3.66216
O95997	DAYPEIEKF	1.72669	1.6447	1.41575	1.24027	1.35289	1.47449	1.40549	0.588679	0.686074	0.628494	0.789104		-0.221834	1.66123	0.52682	-1.24534	6.08623	3.61137
Q14807	KELLGPPEA	2.15113	2.17313	1.75497	1.68787	1.87273	1.71592	1.84006	0.875472	1.02203	0.921551	0.996485		-0.18774	1.50347	0.511763	-1.08704	6.02759	3.59848
P33993	EAWASKDATY	3.27542	3.60078	2.81383	2.09506	2.55207	2.47677	2.14701	1.32377	1.27773	1.14427	1.49736		-0.478828	3.24435	0.593399	-1.30111	5.90694	3.53871
P60510	KYGSVTVW	2.81921	3.01421	2.45254	1.9229	2.39917	2.46306	2.14378	1.14717	1.22895	1.1073	1.26362		-0.307221	2.24142	0.538831	-1.21868	5.8762	3.53871
Q92608	RDILLPVI	1.39054	1.46641	1.34952	1.14671	1.30992	1.21554	1.17609	0.707925	0.871755	0.821461	0.88225		-0.210182	2.13271	0.538831	-0.772461	5.81385	3.53871
Q9ULW0	KSSDQPLTV	2.99223	3.65375	2.98823	3.00449	3.36612	3.29931	3.28756	1.38868	1.53895	1.45627	1.73814		0.0125103	0.0611231	0.023834	-1.06919	5.76669	3.53871
P09601	EVIPYTPAMQR	0.0960452	0.108527	0.191317	0.270958	0.242975	0.185834	0.250404	0.61434	0.901652	0.741208	0.766257		0.848052	0.933895	0.39409	2.51799	5.76142	3.53871
Q96S97	ATVPGLLKV	1.86158	2.19251	1.73731	1.29266	1.69339	1.6032	1.46769	0.712453	0.719906	0.725879	0.841828		-0.350359	2.27665	0.538831	-1.36395	5.7466	3.53871
Q562F6	SEVSKIVTV	1.77401	1.93152	1.46358	1.47231	1.71983	1.64204	1.52423	0.610566	0.61369	0.643823	0.782074		-0.116287	0.633657	0.283732	-1.37888	5.73736	3.53871
F6U784	KEIEVDSSP	1.35381	1.56202	1.24798	0.958832	1.14545	1.14775	0.997577	0.522264	0.586939	0.678088	0.586995		-0.385607	2.65092	0.538831	-1.22545	5.70747	3.53364
P43487	AEKLEALSV	1.84605	1.87855	1.71597	1.65419	1.78512	1.82026	1.83845	0.967547	0.958301	1.09829	1.22671		-0.0313768	0.209287	0.0911182	-0.771044	5.6605	3.51015
Q9H4X1	DFASPFHER	1.38748	1.40887	1.27074	1.15569	1.24959	1.27342	1.3678	0.696396	0.839603	0.787581	0.842721		-0.103753	0.832403	0.34778	-0.776236	5.47236	3.41916
P10412	SELITKAVA	2.13277	2.34884	1.8933	1.84132	2.08264	2.03275	1.97658	1.05811	1.19984	1.07394	1.26362		-0.0995237	0.695919	0.30702	-0.887215	5.47012	3.41916
Q15649	RSALPTKTV	2.05155	2.37468	1.961	1.78518	2.06364	1.76618	1.83603	0.984151	1.11251	1.18936	1.19156		-0.192789	1.48146	0.511272	-0.927507	5.45968	3.41916
K7EPJ1	FPASPPKGY	1.06921	1.13566	0.961001	1.00225	1.09421	0.974867	1.04766	0.57283	0.643588	0.612263	0.604569		-0.0353502	0.219139	0.0930079	-0.794754	5.44651	3.41916
A0A140T9U0	EAGSHIIQR	1.20833	1.32881	1.08904	0.941243	1.10165	1.09673	1.11591	0.606792	0.632966	0.63706	0.664323		-0.184148	1.39781	0.493546	-0.928011	5.44563	3.41916
O43684	RYPTSIASL	1.28531	1.41214	1.15526	1.13174	1.25455	1.21173	1.22132	0.575094	0.715972	0.58431	0.745167		-0.0920793	0.572406	0.257244	-0.971048	5.41816	3.41916
E9PLG8	LPFPDETHERY	1.58004	1.79327	1.46041	1.41218	1.41873	1.52221	1.35272	0.888788	0.935746	0.82754	0.975022		-0.175732	1.44933	0.50862	-0.829357	5.41311	3.41916
P50990	ATNAAVTVL	2.16596	2.74419	2.21854	1.91093	2.26198	2.08759	2.03716	0.965283	1.10936	1.08927	1.23726		-0.195971	1.26324	0.456028	-1.11079	5.3869	3.41916
O60264	KDIDILNSA	2.45975	2.81266	2.33996	2.13623	2.42645	2.44402	2.17932	1.32528	1.43194	1.5257	1.48858		-0.143942	1.15303	0.438252	-0.814435	5.38543	3.41916
Q09666	VDVTLPKA	1.27542	1.42636	1.29948	0.959581	1.24298	1.15156	1.13893	0.697358	0.72856	0.784491	0.720562		-0.247798	2.02328	0.538831	-0.864115	5.37273	3.41916
Q71RC2	HPIQTQAQY	1.34675	1.52326	1.30758	1.31587	1.33223	1.43564	1.34814	0.819623	0.874115	0.87917	0.929701		-0.0362541	0.257653	0.109359	-0.669277	5.37115	3.41916
P22314	FPNAIEHTL	1.01836	1.12016	0.972038	0.935629	1.01901	1.00076	0.943457	0.615849	0.59402	0.579802	0.690685		-0.0891587	0.681529	0.302896	-0.741662	5.30474	3.378
Q9HCE5	IYKDSSTFL	1.49294	1.58656	1.28771	1.30913	1.39835	1.40746	1.40065	0.698868	0.803304	0.792606	0.910369		-0.0782354	0.502551	0.224313	-0.86136	5.30196	3.378
B7Z6Z4	AEIRHVLVT	1.73305	1.77519	1.40839	1.26946	1.28099	1.44097	1.46688	0.664151	0.830842	0.815149	0.857645		-0.264254	1.79817	0.537312	-1.04923	5.28718	3.37658
P31350	REIIINAV	0.65678	0.653747	0.674025	0.658683	0.629752	0.645849	0.526656	0.342642	0.327301	0.333634	0.344464		-0.104641	0.620777	0.278031	-0.972986	5.19611	3.29848
P07437	HGIDPTGTY	1.59251	1.55685	1.54231	1.30763	1.55537	1.47068	0.886914	0.366792	0.415421	0.376916	0.492091		-0.260924	1.10523	0.427401	-1.92161	5.17962	3.2974
P60709	APEEHPVLL	2.32345	2.95607	2.38411	2.03892	2.22149	2.22848	2.07754	1.24981	1.38002	1.43372	1.42707		-0.254369	1.8923	0.537312	-0.896096	5.16387	3.2974
P60709	TEAPLNPKA	1.02895	1.01809	0.861663	0.729042	0.973554	0.781417	0.653473	0.312453	0.365854	0.355275	0.26362		-0.305806	1.49037	0.511763	-1.58001	5.15744	3.2974
O96009	SEIPKLPAV	2.75565	2.9677	2.29507	1.85329	2.32314	2.31912	2.3126	1.09887	1.27459	1.14337	1.3884		-0.279516	1.72999	0.537312	-1.12404	5.14626	3.2974
B5MD58	FVYGEPVTR	0.701977	0.664083	0.617366	0.417665	0.598347	0.577304	0.542003	0.242264	0.291896	0.234445	0.254833		-0.30858	1.65184	0.52682	-1.36961	5.13492	3.2974
A0A140T9U0	EDLRSWTA	1.09463	1.32429	1.08904	0.769461	0.966116	1.03427	0.797254	0.473962	0.453186	0.423805	0.558875		-0.390916	2.18823	0.538831	-1.29223	5.11878	3.2974
Q6P1L8	GEYSKVLAI	2.75565	2.53488	2.5298	2.11826	2.62645	2.35644	2.37318	1.52	1.60346	1.75293	1.7188		-0.138244	1.22009	0.448736	-0.660852	5.09361	3.2974
P17050	QDILQPVA	1.56992	1.49096	1.33775	1.25973	1.40992	1.36177	1.36672	0.777358	0.883556	0.887286	1		-0.119627	0.933105	0.393881	-0.725001	5.09313	3.2974
Q14674	NEFDAIQKA	1.01036	1.08355	0.886927	0.792914	0.872176	0.887535	0.883145	0.466415	0.508786	0.507965	0.618629		-0.21012	1.46331	0.50862	-0.919131	5.09304	3.2974
O00762	ELWKNPTAF	1.0565	1.17829	0.937454	0.769461	0.861157	0.805788	0.58643	0.318491	0.258065	0.261497	0.495606		-0.484639	2.2539	0.538831	-1.66515	5.07468	3.29501
P21333	AEFTVETRSA	0.688559	0.702842	0.676233	0.564371	0.68595	0.633663	0.548465	0.290566	0.317073	0.345356	0.388401		-0.180608	1.08368	0.426987	-1.03928	5.04852	3.29501
Q9H0H5	HVIENSNAF	0.956215	1.08786	0.883002	0.658683	0.750413	0.811881	0.814216	0.387925	0.478363	0.468891	0.537786		-0.362707	2.29246	0.538831	-1.05917	5.03674	3.29501
P04844	EALSALTARL	0.95904	1.07364	0.874172	0.750749	0.857025	0.910129	0.670436	0.376604	0.477577	0.407574	0.404218		-0.281692	1.58055	0.524358	-1.21813	5.03495	3.29501
P17275	QPFYHDDSY	2.20833	2.59432	2.08168	1.90569	2.09504	1.885	1.90953	1.13283	1.39575	1.39405	1.31107		-0.235756	1.82208	0.537312	-0.810521	5.02875	3.29501
F5H5D3	KAYHEQLTV	1.55862	1.56202	1.28403	1.32784	1.31405	1.34958	0.761712	0.233962	0.300551	0.320108	0.388401		-0.305174	1.14601	0.436152	-2.24022	5.012	3.29501
P46060	AQGKPLAL	1.51412	1.70672	1.50184	1.3009	1.63802	1.50419	1.39822	0.815849	0.925256	0.881876	0.945518		-0.108348	0.71302	0.313451	-0.819327	5.0108	3.29501
A0A024RCR6	ELAAVINGRIR	0.827684	0.932817	0.799117	0.63024	0.8	0.897182	0.843296	0.288302	0.379229	0.333634	0.274165		-0.106156	0.435189	0.195011	-1.42009	5.00494	3.29501
A0A2R8Y7Z0	KEAAEAIEA	3.26201	3.82687	3.14054	2.54042	3.02066	3.12034	2.6147	1.29962	1.79701	1.84581	1.7522		-0.271935	1.72094	0.535013	-1.02668	4.99462	3.29501
A0A0A0MTC1	KEIAAVISP	1.77189	1.85659	1.43709	1.50075	1.58347	1.62224	1.58805	0.806038	0.93155	0.918846	1.02285		-0.101669	0.615377	0.276518	-0.876338	4.99432	3.29501
P60709	ESGPSIVHR	1.12818	1.18088	0.997057	0.99738	0.99876	1.05979	0.979806	0.589057	0.6369	0.630298	0.755712		-0.127343	0.935157	0.39409	-0.755037	4.99172	3.29501
Q7L7L0	EILELAGNAAR	0.52613	0.509044	0.494481	0.36976	0.438017	0.488195	0.397415	0.198491	0.189614	0.230839	0.233743		-0.268332	1.43148	0.503774	-1.25816	4.97473	3.29087
P17028	SYSQSSNLF	1.63347	1.88501	1.53495	1.49626	1.65041	1.69307	1.59612	0.891321	0.989772	0.975654	1.08963		-0.0661696	0.406619	0.18719	-0.771774	4.97179	3.29087
Q13077	DLQSISPGSRLR	0.80226	0.857881	0.743194	0.549401	0.667769	0.708302	0.710824	0.381887	0.350905	0.373309	0.456942		-0.281563	1.74445	0.537312	-1.03572	4.94158	3.26835
O95997	KTFDAPPAL	3.23729	4.05426	2.83223	2.63922	3.08017	2.98629	2.65347	1.08302	1.214	1.33995	1.56591		-0.248931	1.20761	0.448736	-1.3754	4.9269	3.26818
P31350	AEASFWTA	0.884887	1.10724	0.871965	0.72979	0.882645	0.904037	0.798869	0.427925	0.456334	0.419297	0.448155		-0.203956	1.12126	0.429346	-1.12435	4.9216	3.26818
Q8NB46	AYVGDVPIL	0.95339	1.06977	0.843267	0.721557	0.763636	0.880427	0.793215	0.378868	0.541306	0.400361	0.442882		-0.274897	1.58591	0.524358	-1.11592	4.91549	3.26818
O43683	SELSGVISSA	1.39548	1.51163	1.23473	1.12201	1.28017	1.24829	1.25687	0.750943	0.781275	0.696123	0.906854		-0.170373	1.20028	0.448736	-0.816754	4.91195	3.26818
A0A024R571	KEPELFQTVA	2.67585	2.7416	2.47829	2.22081	2.49669	2.43184	2.44507	1.52377	1.63493	1.81335	1.95958		-0.133918	1.2022	0.448736	-0.602918	4.8901	3.25917
P10412	SELITKAVAA	2.70268	3.1447	2.45548	2.20883	2.71983	2.57502	2.39176	1.27547	1.41463	1.53201	1.53427		-0.161882	0.978886	0.408317	-0.943484	4.88508	3.25917
F5H7Z5	KELLISLV	2.03955	2.21059	1.8028	1.6482	1.80744	1.6984	1.53635	0.855094	1.08969	1.01353	1.29174		-0.270583	1.80092	0.537312	-0.925192	4.8821	3.25917
P62805	NVIRDAVTY	1.03425	1.08915	0.809787	0.745883	0.877686	0.887662	0.899435	0.439623	0.468529	0.466637	0.426186		-0.197452	1.05815	0.421663	-1.11873	4.85249	3.23629
J3KR82	QYASRFVQL	1.01483	0.913437	0.818249	0.763473	0.871901	0.87281	0.808562	0.387925	0.446105	0.502254	0.537786		-0.142871	0.809111	0.34	-0.966465	4.83656	3.227
P46013	ESKSVQRVTR	1.0452	1.25581	1.04194	0.95509	1.23636	1.10282	1.17447	0.537358	0.500393	0.577096	0.523726		0.00370904	0.0134763	0.00600264	-1.05951	4.81805	3.21897
A0A2R8Y7G1	TYPAELNNI	1.45763	1.62016	1.12877	1.12275	1.20992	1.13176	1.09047	0.713962	0.586939	0.602344	0.646749		-0.300257	1.66534	0.528489	-1.13718	4.81556	3.21897
P50990	SVSEVIEGY	1.87853	2.16537	1.60633	1.58383	1.62314	1.75476	1.58562	0.819623	0.922895	0.834986	1.11775		-0.202436	1.15472	0.439101	-1.02767	4.80902	3.21877
Q8TEL6	AEFKLIPGL	2.61299	3.01034	2.30684	2.18039	2.32066	2.31531	1.937	1.27019	1.47364	1.32732	1.55185		-0.272554	1.78996	0.537312	-0.91105	4.79793	3.21538
A0A0A0MTC1	QYQKVPVLF	1.29661	1.34367	1.09345	1.11976	1.15207	1.22163	1.20679	0.653585	0.717545	0.761046	0.822496		-0.0829204	0.514423	0.231444	-0.752657	4.78257	3.21538
Q71U36	KAYHEQLSV	5.88559	5.77003	4.82855	5.16617	4.69256	4.90175	2.42649	0.764528	1.10307	0.934175	1.02636		-0.354803	1.18417	0.444645	-2.52141	4.78254	3.21538
A0A0A0MRY0	LPHSATVTL	1.16737	1.33333	1.10964	1.13174	1.20579	1.14928	1.18659	0.797736	0.786782	0.743012	0.83304		-0.0427052	0.284141	0.123145	-0.60699	4.78116	3.21538
P33552	EPEPHILLF	2.45975	3.21318	2.24577	1.89596	2.1719	2.3313	1.979	0.964528	1.15657	0.934175	1.14938		-0.333666	1.62812	0.524358	-1.32831	4.76173	3.20186
P17275	SELERLIVP	1.01977	1.05556	0.909492	0.734281	0.763636	0.725057	0.966882	0.388679	0.538946	0.453562	0.506151		-0.319191	1.81563	0.537312	-1.07633	4.74496	3.19304
P17028	ILPKELQTW	1.57345	1.9509	1.49816	1.49027	1.51488	1.72887	1.44588	0.887547	0.862313	0.712353	0.857645		-0.115865	0.581352	0.259795	-1.01232	4.74133	3.19304
Q8NI77	TAVSYLEVY	1.76412	2.02584	1.37086	1.23204	1.44132	1.30617	1.24394	0.73434	0.761605	0.706943	0.792619		-0.397631	2.08418	0.538831	-1.19984	4.73068	3.18807
H7C3B5	VEKPVGVAA	2.06709	2.24419	1.89257	1.76198	1.9314	1.99848	1.97334	1.10038	1.20928	1.31289	1.46397		-0.109876	0.754615	0.327407	-0.701519	4.68799	3.15098
Q96CS3	EVISLINTR	1.3065	1.40956	1.13907	1.06512	1.21901	1.2361	1.18013	0.635472	0.690795	0.762849	0.829525		-0.129047	0.789124	0.332807	-0.81652	4.67337	3.14242
Q9UQE7	LPQEAFEKY	1.36441	1.46512	1.19058	1.15494	1.1595	1.1211	1.00081	0.674717	0.784422	0.750225	0.892794		-0.272898	1.94634	0.538831	-0.788998	4.66697	3.14242
P46777	KIYEGQVEV	6.41243	7.18475	5.6777	5.06587	5.67603	5.52171	5.86349	3.70868	4.08576	3.9486	4.28822		-0.215946	1.72342	0.535013	-0.680872	4.66304	3.14242
P23921	SPVSKGILQY	2.57062	2.53488	2.33186	2.1018	2.40992	2.15461	2.22294	1.47321	1.72069	1.58431	1.88225		-0.157766	1.40887	0.493772	-0.574208	4.63757	3.12228
A0A140T9Z6	EAARVAEQL	0.564266	0.599483	0.51582	0.383234	0.443802	0.425743	0.436187	0.207547	0.263572	0.236249	0.335677		-0.406989	2.20045	0.538831	-1.10233	4.6291	3.11907
A0A140T9U0	DTAAQITQR	0.591808	0.661499	0.457689	0.402695	0.482645	0.440213	0.429725	0.189434	0.246263	0.209197	0.200351		-0.378175	1.67798	0.532625	-1.43243	4.61379	3.10897
Q92621	LPSADSVQY	2.67161	3.03618	2.40103	2.11527	2.57273	2.44554	2.20275	1.40075	1.50275	1.38864	1.73286		-0.21168	1.34955	0.481648	-0.843565	4.59627	3.09694
O96009	GEIGLGTPP	3.04944	3.13953	2.60927	2.10479	2.96198	2.64737	2.64378	1.4166	1.55468	1.49414	1.66432		-0.179589	1.00705	0.418342	-0.936425	4.58786	3.09694
O75530	NAIKESYDY	2.51695	2.49354	2.09051	1.94461	2.01322	2.06778	1.97173	1.2166	1.42486	1.21641	1.69069		-0.243538	1.71169	0.535013	-0.770945	4.58653	3.09694
O00626	RLQTALLVV	1.26342	1.60982	1.22369	1.0741	1.34298	1.24524	1.16721	0.559245	0.63808	0.628494	0.745167		-0.177701	0.862419	0.360562	-1.08726	4.55903	3.07836
P27144	TPIQSKEAY	1.12359	1.24031	1.01545	0.943114	1.03471	1.00228	0.939418	0.64	0.667978	0.638413	0.792619		-0.201104	1.45972	0.50862	-0.718129	4.55808	3.07836
Q9H6H4	KEIDAYIVQA	2.5452	2.73385	2.06843	2.11452	2.33554	2.36481	2.10097	1.15245	1.34618	1.30839	1.53251		-0.135916	0.752853	0.32709	-0.875573	4.54655	3.07353
P42356	REFDFFNKI	1.35169	1.54005	1.01987	0.980539	0.961983	1.04646	0.869144	0.535849	0.56491	0.418395	0.594025		-0.434902	2.02281	0.538831	-1.30339	4.5436	3.07353
Q9BXS6	ESIDQYIER	0.584746	0.764858	0.518764	0.467066	0.510744	0.547601	0.501616	0.184151	0.234461	0.218215	0.249561		-0.297451	1.2202	0.448736	-1.49081	4.53601	3.0707
Q99832	LPIGDVATQY	2.00353	2.07623	1.55556	1.51422	1.58595	1.47677	1.47981	0.843019	1.01652	0.872858	1.18278		-0.31099	1.83335	0.537312	-0.940456	4.51962	3.06188
P07437	REIVHIQA	0.612994	0.479328	0.610007	0.497006	0.515702	0.459254	0.299677	0.128302	0.15657	0.150586	0.177504		-0.357463	1.27319	0.459108	-1.88868	4.51786	3.06188
P12235	SVQGIIIYR	0.670904	0.79845	0.621045	0.61976	0.739669	0.651942	0.616317	0.34566	0.313926	0.35798	0.355009		-0.0850211	0.365026	0.164834	-1.02193	4.49953	3.04815
Q6PI26	EAIEQILKY	2.59393	2.90052	2.16851	1.78443	2.14959	2.09673	1.81018	1.16528	1.45712	1.22453	1.48682		-0.381914	2.24713	0.538831	-0.937787	4.49381	3.04698
Q9UKY0	PSTAQITEA	2.24294	2.25323	1.93672	1.72904	2.14215	2.04722	1.96607	0.848302	1.03068	1.1578	1.40949		-0.121487	0.597556	0.266703	-0.947906	4.48724	3.0449
Q6NVV1	KYQAVTATL	2.50989	2.9186	2.42016	2.28743	2.50496	2.53313	2.68659	1.60075	1.66404	1.61858	1.86116		-0.0638092	0.396067	0.181009	-0.633764	4.46299	3.02511
P39019	QEFVRALAA	0.70339	0.79845	0.645327	0.548653	0.647107	0.682407	0.691438	0.352453	0.36192	0.400361	0.384886		-0.155925	0.809805	0.340218	-0.932876	4.44511	3.01164
F8W8I6	VFPDKGYSF	2.14831	2.3863	1.8234	1.90195	2.08843	1.98324	1.93053	1.10491	1.34697	1.15329	1.37786		-0.101002	0.571131	0.256913	-0.766591	4.43845	3.00934
P20036	VFPKEPVEL	1.18362	1.32558	0.919058	0.861527	1.05785	1.03503	0.975767	0.467925	0.480724	0.47881	0.601054		-0.217917	0.987421	0.411517	-1.17209	4.43178	3.00699
Q9BQ70	FAFEHSEEY	0.992938	1.10207	0.969095	0.806138	0.77438	0.916222	0.840872	0.589434	0.68214	0.630298	0.72935		-0.291684	2.32466	0.538831	-0.634768	4.40468	2.98418
A6NL66	FPEQIAEKL	1.13701	1.177	0.994113	0.78518	1.03802	0.970297	0.984653	0.538868	0.639654	0.548242	0.692443		-0.223371	1.30365	0.469497	-0.866516	4.38767	2.97141
P62750	KEAPAPPKA	2.15819	2.46899	2.23547	1.90793	2.4595	2.20487	2.15428	1.24453	1.38946	1.49143	1.50264		-0.068385	0.378921	0.17242	-0.701167	4.37686	2.96478
P07437	EYPDRIMNTF	0.783427	0.960379	0.517047	0.411178	0.424242	0.472709	0.26979	0.141887	0.130081	0.084761	0.137083		-0.933882	2.55085	0.538831	-2.60987	4.34211	2.93748
A0A0A0MTC1	TPSQPLPTY	2.65254	2.7416	2.2833	2.23877	2.5157	2.50419	2.16882	1.43396	1.69001	1.67719	1.76626		-0.11879	0.805344	0.338449	-0.640338	4.34128	2.93748
A0A0G2JIF0	FAYDGKDYI	1.94068	2.04522	1.46652	1.41467	1.40413	1.5179	1.35137	0.81434	0.973249	0.899008	1.10018		-0.353993	1.97572	0.538831	-0.940965	4.33662	2.9369
Q9H3C7	SEKGGQPLP	4.24011	4.43669	3.5894	3.16916	3.97521	3.90861	3.98546	1.9683	2.53816	2.27592	2.50264		-0.121073	0.644409	0.288655	-0.81675	4.32381	2.92812
Q01085	VFPEKGYSF	1.81356	1.94703	1.59235	1.52919	1.63306	1.64966	1.68982	1.06113	1.24941	1.03968	1.2812		-0.134544	0.953707	0.396758	-0.623915	4.31262	2.92094
Q8IX90	TPSPIIQQL	1.30932	1.61628	1.22958	1.21033	1.36529	1.30236	1.22617	0.606038	0.79229	0.758341	0.841828		-0.118278	0.57625	0.258968	-0.88571	4.30305	2.91534
Q15398-1	LPIKEVPSL	1.36441	1.81137	1.05372	0.902695	1.27934	1.30998	0.982229	0.274717	0.305271	0.25789	0.351494		-0.333879	0.987809	0.411517	-2.24532	4.29703	2.91324
E9PSF2	EANAIALKY	1.34605	1.54264	1.34143	1.30165	1.46116	1.40746	1.33926	0.686792	0.870181	0.914337	0.998243		-0.0338043	0.16117	0.0706315	-0.700982	4.27205	2.895
Q7KZF4	KEGLVMVEV	3.06992	3.66667	3.01876	2.48316	2.9281	2.89985	2.84693	1.78604	1.96617	1.98106	2.31722		-0.221219	1.52777	0.511763	-0.692153	4.27103	2.895
A0A140T9U0	EPHFIAVGY	1.13983	1.41214	1.03238	0.96482	0.91157	1.12186	1.01131	0.522264	0.63572	0.534716	0.678383		-0.253307	1.25772	0.453925	-1.0112	4.26457	2.89237
E7EMG9	EGFGDWSQR	1.33969	1.50517	1.04489	0.96482	1.00331	1.11957	1.00646	0.649811	0.636507	0.67899	0.738137		-0.341144	1.84402	0.537312	-0.939913	4.2408	2.8724
P48556	VYIKHPVSL	1.16102	1.30749	1.15453	1.07784	1.25041	1.12947	1.18498	0.784906	0.862313	0.830478	0.889279		-0.0572701	0.390439	0.178159	-0.520783	4.22948	2.86785
A0A1W2PNV9	EAVKQYSSY	1.67514	1.71189	1.52759	1.2994	1.55537	1.49657	1.28837	0.895094	0.994493	1.01803	1.20387		-0.216496	1.51034	0.511763	-0.672457	4.22877	2.86785
Q7L7L0	AEILELAGNAA	0.749294	0.892765	0.660044	0.625	0.713223	0.693069	0.630856	0.335094	0.420142	0.393147	0.434095		-0.205399	1.01938	0.420358	-0.955804	4.22416	2.86694
O95229	LPAKILVEF	1.96328	2.01809	1.50405	1.42665	1.59669	1.4166	1.43457	0.982642	1.18804	0.977457	1.06151		-0.316167	1.94291	0.538831	-0.796937	4.21194	2.85838
P52292	EAVWAVTNY	1.0791	1.51938	0.967623	0.670659	0.894215	0.884996	0.684168	0.386415	0.418568	0.279531	0.43761		-0.601362	2.11974	0.538831	-1.6433	4.20289	2.85426
O95271	AYAEYVIYR	0.610169	0.582687	0.486387	0.448353	0.456198	0.48134	0.394184	0.272453	0.283242	0.268711	0.337434		-0.33091	1.75147	0.537312	-0.946439	4.20058	2.85426
P21333	SETDLSLLTA	0.875	1.06977	0.815305	0.720808	0.781818	0.753237	0.75525	0.399245	0.440598	0.500451	0.59754		-0.289447	1.53718	0.511763	-0.925299	4.18688	2.8469
O15350	TYFDLPQSSR	1.69068	1.79845	1.45401	1.38473	1.64959	1.70906	1.49919	0.883774	1.02203	0.956718	1.09315		-0.0783239	0.398368	0.182514	-0.736544	4.1861	2.8469
Q96T88	YPENGVVQM	1.16949	1.55556	1.1284	1.04117	1.17479	1.131	1.00969	0.612075	0.686861	0.607755	0.71529		-0.237968	1.17422	0.444645	-0.970531	4.17393	2.83825
P02545	VYIDRVRSL	0.885593	0.966408	0.861663	0.846557	0.861983	0.977152	0.909532	0.567547	0.59166	0.549143	0.671353		-0.00919842	0.0434617	0.0198776	-0.604498	4.15838	2.82618
Q96PZ2	HAAGFAYTY	1.75636	2.12145	1.72038	1.65793	1.65207	1.71973	1.67528	1.18943	1.27616	1.26691	1.38489		-0.154758	1.22162	0.448736	-0.544589	4.14015	2.81154
H7C2L4	AAQDRDQIYR	0.872881	0.912145	0.80206	0.744012	0.834711	0.747906	0.812601	0.553962	0.467349	0.575293	0.622144		-0.135955	0.88662	0.370267	-0.63662	4.1335	2.81154
Q6PIY7	GYIERPQLI	1.14266	1.33204	0.967623	0.962575	0.959504	0.946687	0.962843	0.547925	0.666404	0.557259	0.741652		-0.260468	1.41778	0.497878	-0.86887	4.13344	2.81154
D3DSM0	LPDTLKVTY	3.28672	3.4522	2.45033	2.54341	2.57355	2.31226	2.27464	1.67849	1.87254	1.52029	1.70826		-0.336425	1.89989	0.537312	-0.853789	4.12969	2.81117
Q9P2I0	TAGRVLEL	0.900424	1.0491	0.869757	0.791168	0.856198	0.876618	0.788368	0.528302	0.534225	0.616772	0.662566		-0.182506	1.17447	0.444645	-0.682705	4.12232	2.80715
Q8TEL6	KYINTDAKF	0.758475	0.770026	0.701987	0.538922	0.727273	0.63671	0.631664	0.464906	0.457907	0.465284	0.435852		-0.230656	1.4859	0.511763	-0.705331	4.10731	2.79899
Q9BYJ4	KYGVFEESL	1.38771	1.51292	1.039	0.95509	1.19421	1.17212	1.05897	0.544151	0.653029	0.559964	0.718805		-0.262037	1.16136	0.441528	-1.08512	4.10261	2.79899
Q9BSC4	SEINSLPTI	1.59463	1.79716	1.37013	1.33832	1.50165	1.47906	1.46607	0.86566	0.956727	0.954914	1.10721		-0.134236	0.774055	0.330376	-0.708848	4.10113	2.79899
P60510	KDFIIFEA	2.83686	3.14858	2.49448	2.23129	2.52727	2.38995	2.4483	1.49434	1.73407	1.60866	2.08787		-0.236534	1.52083	0.511763	-0.707288	4.0999	2.79899
P24928	GEIESKFNQA	1.00424	1.01292	0.81089	0.846557	0.844628	0.884996	0.835218	0.518491	0.565696	0.648332	0.623902		-0.14448	0.883978	0.369549	-0.678247	4.09776	2.79899
E9PM00	TPAGVVNKY	1.53249	1.88114	1.56291	1.52021	1.68347	1.47829	1.52504	0.977358	1.05193	0.997295	1.20562		-0.09628	0.560288	0.252574	-0.64877	4.09081	2.7962
Q99627	FALVSQAY	1.35523	1.44057	1.1663	1.17665	1.35289	1.2163	1.16155	0.726792	0.900079	0.776375	0.899824		-0.106345	0.605639	0.270581	-0.677493	4.08858	2.7962
P52292	LPIVTPAL	1.50212	1.70284	1.27005	1.28518	1.43967	1.36177	1.19709	0.859623	0.878836	0.843102	0.959578		-0.175378	1.00371	0.418342	-0.752716	4.08507	2.79584
E9PC62	VFIDKQTNL	1.96045	2.24806	1.77042	1.86677	1.84132	1.82788	2.02262	1.18189	1.23053	1.30207	1.4587		-0.0768102	0.439259	0.197392	-0.623872	4.07269	2.7866
Q96S97	IYPTTYVQF	2.49364	3.15504	1.65784	1.58907	1.95289	1.84082	1.5727	0.636981	0.708104	0.559964	0.766257		-0.486071	1.5085	0.511763	-1.86668	4.04237	2.76174
Q6PL18	AYAIIKEEL	2.46681	2.50129	1.8521	1.81811	1.9595	2.03884	2.06058	0.978113	1.24154	1.11271	1.49736		-0.207197	1.0046	0.418342	-0.912907	4.04163	2.76174
Q9Y3T9	LALEPGVAY	1.37147	1.4677	1.11038	1.16991	1.26281	1.21554	1.05654	0.661132	0.802518	0.792606	0.834798		-0.16259	0.879945	0.366913	-0.768625	4.03133	2.75481
P62249	GPLQSVQVF	0.685028	0.79199	0.651214	0.503743	0.586777	0.598629	0.572698	0.348679	0.413061	0.385933	0.483304		-0.327192	1.8886	0.537312	-0.798956	4.02701	2.75481
F6UZG9	KSLENILTL	1.3404	1.4522	1.09345	1.22305	1.21653	1.19726	1.18901	0.69283	0.807238	0.743012	0.910369		-0.102555	0.533687	0.240335	-0.716409	4.01513	2.75481
A0A0U1RQX9	HTGYVIEL	1.29379	1.41344	1.12362	0.965569	0.96281	1.14699	1.18821	0.677736	0.702596	0.785392	0.843585		-0.260635	1.53199	0.511763	-0.763267	4.01467	2.75481
D6REE5	ATGPSIKI	1.29944	1.56589	1.26416	1.16991	1.27025	1.27799	1.35864	0.775849	0.929976	0.924256	0.908612		-0.117085	0.704917	0.31204	-0.637785	4.01418	2.75481
E9PC90	FAFVTDNTY	1.00636	1.30749	0.72259	0.641467	0.706612	0.683168	0.599354	0.30566	0.31786	0.262399	0.391916		-0.622026	2.03971	0.538831	-1.66372	4.01391	2.75481
J3KTA4	AINPKLLQL	1.91808	1.83204	1.61957	1.4476	1.64876	1.62833	1.72375	1.15547	1.17152	1.11722	1.37786		-0.150926	1.07916	0.426158	-0.570225	4.01366	2.75481
Q5UE93	QEVEAIKAKP	0.368644	0.359173	0.304636	0.238024	0.299174	0.29703	0.192246	0.0920755	0.11487	0.133454	0.102113		-0.423418	1.39937	0.493546	-1.63732	4.00535	2.74943
A0A3B3ITJ4	IYIAGHPAF	1.60946	1.65762	1.39956	1.43263	1.48512	1.48363	1.51212	1.05509	1.12274	1.20379	1.21265		-0.0734107	0.586272	0.26147	-0.437586	4.00003	2.74943
P42858	LPDEASEAF	0.638418	0.669251	0.529065	0.445359	0.490083	0.455446	0.478998	0.359245	0.357986	0.401262	0.344464		-0.38923	2.3703	0.538831	-0.743293	3.99923	2.74943
F8VUW5	AAFPGASLY	2.10028	2.23256	1.94408	1.59431	1.81322	1.49581	1.63328	1.24981	1.30291	1.17042	1.64148		-0.356548	2.46821	0.538831	-0.641617	3.99669	2.74943
P11216	FPDKVAIQL	2.56497	2.77907	2.07138	1.78144	2.10413	2.11957	1.97496	1.22113	1.46971	1.23805	1.66432		-0.309158	1.7138	0.535013	-0.821887	3.99231	2.7479
Q56NI9	TEINRLPSA	0.475989	0.449612	0.361295	0.370509	0.398347	0.405179	0.373183	0.175094	0.18332	0.211903	0.235501		-0.149257	0.565448	0.255268	-1.09041	3.98116	2.7468
Q15393	NYISGIQTI	1.46751	1.58269	1.11038	1.18263	1.17686	1.24905	1.17205	0.78717	0.804878	0.756537	0.866432		-0.214631	1.17619	0.444645	-0.786994	3.97989	2.7468
H3BPE1	KEFISIINP	1.98588	2.10078	1.68801	1.60479	1.81322	1.8294	1.53958	0.975094	1.29347	1.09648	1.30053		-0.182	1.05011	0.421351	-0.722718	3.97915	2.7468
Q6P0N0	KEFPITEA	1.82345	2.00775	1.4908	1.64521	1.6562	1.66413	1.57189	1.0634	1.1188	1.16141	1.22496		-0.118283	0.707425	0.31204	-0.635266	3.97914	2.7468
Q14573	KEAFAIVSV	4.02401	4.31783	3.33113	3.21257	3.78347	3.84311	3.8441	2.03019	2.41621	2.33363	2.6362		-0.0840368	0.408418	0.18719	-0.724987	3.97558	2.7468
H0Y9I4	GEIIDIFKP	2.11229	2.3062	1.67035	1.53668	1.7	1.74105	1.58724	0.978113	1.0952	1.02615	1.38137		-0.306416	1.62449	0.524358	-0.857436	3.97451	2.7468
Q9UPU5	QPIKESNSL	0.75565	0.868217	0.681383	0.639222	0.626446	0.651942	0.591276	0.467925	0.457907	0.486925	0.530756		-0.292914	1.94116	0.538831	-0.661294	3.9486	2.72362
O43674	AEIPEGYVP	2.38842	2.50646	1.96909	1.71557	2.04711	2.07692	1.99192	1.39245	1.4823	1.43553	1.61511		-0.224789	1.52115	0.511763	-0.627171	3.93578	2.7135
P02545	KEGDLIAAQA	1.66102	1.52842	1.33554	1.18638	1.4562	1.35491	1.21405	0.892075	1.03541	0.96844	1		-0.211239	1.40436	0.493772	-0.630985	3.92788	2.70829
Q9Y490	SEAKPAAVAA	2.08828	2.3062	2.03753	1.68488	2.09008	1.99086	1.90388	1.22264	1.35405	1.32101	1.65905		-0.161136	1.02495	0.421351	-0.626064	3.92074	2.70579
O95071	SYLTSASSL	1.47034	1.37209	1.1376	1.23952	1.30413	1.26504	1.34814	0.759245	0.796223	0.770063	0.980668		-0.0413314	0.184507	0.0833726	-0.682644	3.92005	2.70579
P28074	NVADLHEKY	1.81285	2.0969	1.52024	1.52769	1.63306	1.78446	1.6147	0.910943	1.07868	1.04509	1.18278		-0.142309	0.706456	0.31204	-0.779604	3.9139	2.70228
H0Y4W0	KSLERATQL	1.53743	1.7907	1.44003	1.37425	1.68264	1.63976	1.49919	0.872453	0.955153	1.04238	1.07381		-0.0371681	0.161082	0.0706315	-0.688883	3.89702	2.69013
P12236	TAVAGVVSY	1.03249	1.2093	0.938926	0.953593	1.06777	1.0495	0.988691	0.670189	0.726987	0.676285	0.699473		-0.0630655	0.331015	0.146681	-0.612975	3.89652	2.69013
Q99567	ILDPHVVLL	3.87288	4.29974	3.41133	3.44611	3.7438	3.81721	3.81422	2.53434	2.80724	2.68711	2.88576		-0.0594896	0.376735	0.171903	-0.500926	3.88706	2.68326
P49757	KDVYVPEA	1.77754	1.78682	1.53716	1.36302	1.60413	1.66337	1.72294	1.03472	1.17152	1.1605	1.18805		-0.0984226	0.597898	0.266703	-0.578581	3.8769	2.67568
J3KN78	GEIILKVP	0.975282	1.03359	0.852833	0.826347	0.970248	0.927647	0.808562	0.603774	0.621558	0.664563	0.602812		-0.1111	0.649507	0.289328	-0.614201	3.8644	2.66575
P53539	DPFPVVNPSY	1.36723	1.78811	1.10964	1.07485	1.28264	1.20335	0.851373	0.48	0.63572	0.488729	0.460457		-0.366074	1.22178	0.448736	-1.4615	3.85044	2.65748
P08238	KEFDGKSLVSV	0.858757	0.854005	0.646799	0.732784	0.703306	0.77837	0.647011	0.318491	0.394965	0.431019	0.488576		-0.136799	0.548951	0.245651	-0.945987	3.85008	2.65748
Q5H909	VEVPETPKA	1.61158	1.74677	1.57174	1.38922	1.78347	1.60853	1.40872	0.861887	0.942565	1.0514	1.16696		-0.0867263	0.414169	0.188912	-0.70845	3.84854	2.65748
Q9BPX3	KEFGDQAEA	2.07345	2.19897	1.66152	1.62874	1.70579	1.84844	1.96284	1.04	1.18804	1.10911	1.36204		-0.146928	0.741693	0.323074	-0.751614	3.84533	2.65677
P08238	TSLSEYVSR	0.822034	0.94832	0.799117	0.751497	0.889256	0.875857	0.775444	0.446792	0.533438	0.580703	0.55536		-0.0575209	0.258288	0.10976	-0.694969	3.83956	2.65582
Q9NQT5	KTIQQTLIL	4.1589	4.40052	3.60118	3.55988	4.20165	4.01904	4.10501	2.35925	2.76554	2.56808	3.05448		-0.0295331	0.139767	0.0599381	-0.593271	3.83941	2.65582
O95229	EVSAEVRER	1.07203	1.27132	1.00957	1.06437	1.1719	1.10282	1.08239	0.624151	0.6845	0.767358	0.794376		-0.0159248	0.0667425	0.0263708	-0.63921	3.82833	2.64886
C9JZ54	EEYGKILEV	1.50989	1.47158	1.20677	1.24102	1.1876	1.37776	1.38207	0.566038	0.789142	0.740307	0.97891		-0.106076	0.435955	0.195497	-0.861076	3.82615	2.64886
P51571	LYADVGGKQF	1.03037	1.06718	0.84989	0.846557	0.967769	0.936786	0.883683	0.557736	0.580645	0.618575	0.713533		-0.112626	0.596195	0.266703	-0.669704	3.82511	2.64886
O15541	EPESLGVVY	2.2726	2.31783	1.79249	1.83982	1.84628	1.95735	1.7609	1.25585	1.3926	1.42471	1.54306		-0.200881	1.33851	0.476903	-0.599656	3.8167	2.64286
E9PR30	QETVAQIKA	1.17867	1.51163	1.37307	1.2515	1.45289	1.55446	1.50727	0.72	0.778914	0.828674	0.905097		0.0898858	0.438303	0.196718	-0.744981	3.80504	2.63557
Q9BXW9	SYPKIIEEF	2.25918	2.34238	1.70935	1.72829	1.83802	1.9901	1.63813	1.05887	1.21086	1.01082	1.39543		-0.225983	1.09159	0.427344	-0.847616	3.80461	2.63557
Q9NVI1	FYQPKIQQF	0.862994	0.992248	0.721118	0.702844	0.719008	0.752475	0.644588	0.396981	0.507474	0.354373	0.543058		-0.285232	1.30669	0.469497	-0.930864	3.79523	2.62857
Q15029	QPVKVLGENY	2.49506	2.41602	1.89698	1.73578	1.97934	1.90327	2.03716	1.34943	1.38867	1.47069	1.60808		-0.245775	1.55818	0.512625	-0.642035	3.78646	2.62218
P62993	QPTYVQALF	1.46751	1.75194	1.34952	1.16392	1.34215	1.26657	1.08158	0.858868	1.03934	0.846709	0.99297		-0.327668	1.94267	0.538831	-0.704685	3.77794	2.6221
P60709	RGYSFTTTA	0.608757	0.578811	0.534216	0.375	0.499174	0.558264	0.47496	0.24	0.276947	0.293057	0.351494		-0.267337	1.14795	0.436511	-0.982956	3.77643	2.6221
O75330	KDTTLPASA	0.571328	0.692506	0.556291	0.548653	0.642149	0.58492	0.516963	0.209057	0.269079	0.2633	0.393673		-0.0820377	0.25731	0.109359	-1.09624	3.77599	2.6221
P55072	YPVEHPDKF	0.94774	1.04651	1.01692	1.19461	1.15702	1.29018	1.29079	1.35094	1.58458	1.86294	1.8348		0.296984	1.18176	0.444645	0.724354	3.77468	2.6221
D6RHI9	YWPDVIHSF	0.60452	0.997416	0.59897	0.58982	0.555372	0.577304	0.420032	0.241509	0.201416	0.178539	0.158172		-0.45382	1.25304	0.453259	-1.91226	3.77101	2.6221
Q9Y6K5	AEIISEIRA	1.21963	1.35271	1.11773	0.967066	1.15289	1.11043	1.00242	0.65283	0.747443	0.733995	0.927944		-0.217072	1.26292	0.456028	-0.684115	3.77021	2.6221
M0QXX3	FPTDPSKCVEY	1.26271	1.5168	0.781457	0.540419	0.710744	0.860625	0.588045	0.276226	0.270653	0.248873	0.421793		-0.814436	2.16933	0.538831	-1.96333	3.77018	2.6221
O75534	YPNGTSAAL	0.720339	0.658915	0.632818	0.532934	0.717355	0.661081	0.581583	0.348679	0.387097	0.364292	0.432337		-0.105863	0.450493	0.20286	-0.807921	3.76245	2.61873
P14921	EPSFITESY	2.33263	2.74935	1.83223	1.79491	2.04463	1.92765	1.7294	1.15321	1.32651	0.982867	1.34974		-0.298368	1.34905	0.481648	-0.937868	3.76228	2.61873
O75717	NAVNLAIKY	1.97528	2.16408	1.66961	1.63249	1.96198	1.67098	1.62359	1.12906	1.31629	1.21461	1.28822		-0.169019	0.987019	0.411517	-0.646424	3.75406	2.61276
E9PKG1	KEVDIYTV	1.53743	1.41214	1.35762	1.34431	1.61653	1.48819	1.07512	0.584151	0.768686	0.733995	0.87522		-0.0560303	0.183788	0.0829007	-0.955188	3.74294	2.6045
O43707	NAFEVAEKY	1.80367	1.94832	1.766	1.56662	1.72397	1.73648	1.63409	1.33509	1.48072	1.36159	1.55185		-0.14341	1.49635	0.511763	-0.360836	3.74135	2.6045
P21399	TYIKSPPFF	0.497175	0.489664	0.33922	0.437874	0.519008	0.555979	0.575121	0.780377	0.981117	0.726781	0.845343		0.239927	0.583915	0.260319	0.914906	3.73478	2.60263
Q86X76	QAGAEILTY	0.916667	1.21189	1.03753	0.923653	1.02479	1.01447	0.975767	0.644528	0.687648	0.674482	0.738137		-0.100022	0.537432	0.241623	-0.621037	3.73343	2.60263
Q9P016	EAYPDHTQF	1.17514	1.22351	1.05887	0.948353	1.08843	1.07997	1	0.76	0.837923	0.834085	0.903339		-0.163269	1.31729	0.476903	-0.466939	3.73171	2.60263
Q13352-2	RELENLIGI	0.906073	0.913437	0.719647	0.662425	0.733058	0.739528	0.486268	0.384906	0.442958	0.372408	0.495606		-0.369116	1.59658	0.524358	-0.997355	3.73071	2.60263
Q15306	REILVKELTT	2.5	2.81654	2.31347	2.11826	2.40992	2.44631	2.2294	1.52151	1.78127	1.60866	1.97188		-0.144478	0.928438	0.392679	-0.563616	3.72175	2.59584
Q9BZZ5	QAIKELPQF	1.96893	1.89535	1.53127	1.37275	1.5562	1.55674	1.60097	0.951698	1.16286	1.06041	1.31634		-0.241156	1.4062	0.493772	-0.679667	3.71589	2.59213
P20273	SPVALNVQY	1.18856	1.47804	1.07506	1.01272	1.13388	1.07464	1.03958	0.695094	0.745869	0.660956	0.85413		-0.227579	1.18589	0.444645	-0.755042	3.71137	2.58976
P08238	VANSAFVER	0.278955	0.347545	0.364974	0.284431	0.342149	0.309977	0.259289	0.117736	0.132966	0.112714	0.151142		-0.144653	0.412145	0.18855	-1.36128	3.70673	2.58725
Q14566	EVTDYAIAR	1.1589	1.4832	1.15158	1.01048	1.24711	1.2262	1.20355	0.657358	0.720692	0.807033	0.796134		-0.109868	0.486566	0.215219	-0.762735	3.7033	2.58595
P61960	AEEFKVPAA	1.94986	2.01034	1.69831	1.68189	1.9	1.79284	1.82876	1.15925	1.23603	1.25879	1.53603		-0.0667631	0.374185	0.170846	-0.539695	3.69651	2.58127
P21333	GPVGVNVTY	1.53672	1.94703	1.38411	1.37275	1.6281	1.57197	1.30291	0.747925	0.926042	0.845807	0.968366		-0.143555	0.574489	0.257988	-0.895867	3.6852	2.57335
Q5H909	TEVSKTPEA	1.79802	2.15633	1.62252	1.44237	1.67686	1.58873	1.71809	0.815094	1.05665	1.07304	1.29525		-0.210562	1.00082	0.418093	-0.810417	3.68439	2.57335
Q13772	SEWLIRPP	0.757768	0.885013	0.792494	0.596557	0.752066	0.70297	0.594507	0.457358	0.534225	0.488729	0.564148		-0.295255	1.76823	0.537312	-0.667403	3.68105	2.57209
P60709	YALPHAILR	1.93715	2.02972	1.76748	1.85105	2.03967	2.0495	1.86995	1.27547	1.37451	1.40938	1.57469		0.03069	0.187619	0.0841198	-0.440492	3.67568	2.56879
E7EXB4	KGANPVEI	1.2154	1.50129	1.18249	1.19536	1.44793	1.35187	1.14378	0.677736	0.819827	0.791704	0.783831		-0.0167356	0.0578918	0.0230623	-0.758512	3.66029	2.55546
Q9NQS7	TPLSQAIIHQY	0.437147	0.527132	0.348786	0.364521	0.461157	0.428789	0.386914	0.171321	0.182533	0.197475	0.179262		-0.0930648	0.255923	0.10916	-1.26084	3.65434	2.55157
F8VVN4	YYEEQHPEL	1.9541	2.40052	1.72038	1.6482	1.44132	1.7281	1.57916	1.02113	1.2085	1.22723	1.34271		-0.340573	1.8177	0.537312	-0.755016	3.6512	2.55047
Q6ZS81	FPLDKDELL	1.6363	1.79457	1.29801	1.28668	1.2843	1.36177	1.19952	0.898113	1.03304	0.888188	1.09139		-0.296945	1.70515	0.535013	-0.689099	3.64634	2.54765
B0QZ40	KEIAAVIETV	2.81709	3.10078	2.32597	2.25674	2.66942	2.52094	2.44023	1.58189	1.90873	1.76736	1.88752		-0.152773	0.871103	0.364016	-0.621319	3.64221	2.54603
P07954	KEFAQIIKI	1.73658	1.63178	1.52391	1.28368	1.65372	1.46611	1.45153	0.949434	1.1188	1.01353	1.24956		-0.155864	0.93973	0.394821	-0.590736	3.64068	2.54603
E9PB90	GTNFRVLLV	0.724576	0.826873	0.59897	0.646707	0.647107	0.670221	0.673667	0.343396	0.440598	0.409378	0.469244		-0.120374	0.514514	0.231444	-0.7862	3.63504	2.54301
P21333	GEVGQFQV	0.621469	0.648579	0.568065	0.494012	0.58843	0.543793	0.50727	0.341132	0.401259	0.434626	0.400703		-0.200038	1.17293	0.444645	-0.635422	3.63366	2.54301
Q8TF46	SYIDIEARTR	1.1702	1.32041	1.11847	1.11826	1.21818	1.31455	1.16963	0.626415	0.789929	0.809739	0.898067		0.00255	0.00972047	0.00396234	-0.623205	3.61795	2.52928
P24539	KEIYVISA	4.17373	4.21964	3.59529	3.7485	4.2562	3.76085	3.57674	2.6566	3.03855	2.90712	3.05448		-0.0591937	0.37369	0.170668	-0.455541	3.61224	2.52556
Q15029	KSTPVTVVL	2.65395	3.51292	2.53348	2.46183	2.89917	2.86062	2.89499	1.45358	1.73721	1.59423	1.85237		-0.061466	0.22501	0.0941347	-0.805493	3.6081	2.52339
P41226	FPSTAEHTL	0.846045	0.939276	0.839588	0.865269	0.973554	0.926123	0.814216	0.571321	0.573564	0.574391	0.676626		0.032317	0.157627	0.0683699	-0.546736	3.59938	2.51839
Q71U36	TNLVPYPR	0.787429	0.748062	0.568065	0.776946	0.580992	0.585682	0.339257	0.141887	0.219512	0.170424	0.216169		-0.297015	0.730912	0.321526	-1.90677	3.59919	2.51839
O75083	DASKVVTVF	4.98446	5.94444	4.73068	4.41018	4.90331	4.60015	5.01373	3.36604	3.46656	3.35528	4.09666		-0.14161	0.88912	0.370306	-0.54763	3.5946	2.5163
P18583	QELPGLPAP	1.43079	1.39535	1.16703	1.14521	1.29421	1.24448	1.12924	0.931321	1.01495	0.935978	0.913884		-0.145594	1.03907	0.421351	-0.488043	3.59322	2.5163
B3KTM8	EVAPPEYHR	1.81427	2.26873	1.87896	1.63398	1.90579	1.83283	1.77383	1.19472	1.36979	1.3165	1.49649		-0.153602	0.950473	0.396456	-0.56389	3.59077	2.51577
P49327	KTGTVSLEV	1.49082	1.60207	1.29581	1.22006	1.5405	1.56359	1.29241	0.732075	0.901652	0.877367	0.987698		-0.0591424	0.22985	0.09719	-0.741971	3.58753	2.51444
A0A024R571	KEPELFQTV	1.01695	1.18605	0.860927	0.714072	0.809917	0.9246	0.667205	0.624906	0.550747	0.559062	0.56239		-0.390817	1.87817	0.537312	-0.8306	3.57979	2.50964
F8WCN2	LPFCQPSKITY	0.320621	0.390181	0.257542	0.170659	0.191736	0.261995	0.164782	0.0830189	0.0755311	0.0360685	0.133568		-0.710219	1.7924	0.537312	-1.97604	3.57891	2.50964
Q9Y576	AYVGDLQTL	1.11794	1.3708	1.00074	0.987275	1.06529	1.15004	1.07593	0.613585	0.771833	0.728584	0.727592		-0.120932	0.555903	0.250684	-0.711347	3.57028	2.5029
P62273	QQLYWSHPR	0.560734	0.664083	0.548442	0.432635	0.541598	0.541254	0.554658	0.354214	0.379753	0.312594	0.350322		-0.19171	0.910978	0.380598	-0.75923	3.5681	2.50261
P53350	FTSGYIPAR	0.418785	0.497416	0.479765	0.47979	0.527273	0.552932	0.470113	0.258113	0.236821	0.290352	0.282953		0.125256	0.576632	0.258968	-0.801067	3.56619	2.50257
A0A0U1RR85	REIDDYIVQA	0.5	0.622739	0.467991	0.435629	0.466116	0.524752	0.454766	0.246792	0.303698	0.251578	0.323374		-0.173025	0.673039	0.299694	-0.914234	3.55962	2.49787
P60842	IELDLKATQA	1.44421	1.5323	1.13539	1.09057	1.34711	1.29094	1.01212	0.61434	0.739575	0.677187	0.901582		-0.209734	0.855772	0.359776	-0.902622	3.55354	2.49365
Q14746	HPNGLQVMY	0.951977	1.35401	1.07689	0.985778	1.0876	1.05598	0.985057	0.648679	0.659717	0.630298	0.750439		-0.1326	0.588922	0.262936	-0.746147	3.5506	2.49256
A0A087WYN9	AYLDKSPQF	1.05438	1.10853	0.85872	0.869012	0.97438	0.968012	0.959612	0.572075	0.685287	0.670875	0.718805		-0.0954088	0.483393	0.213871	-0.605981	3.54102	2.48598
Q96KB5	SYQKVIELF	3.58616	3.98966	2.55776	2.39446	2.5843	2.50876	2.33118	1.57736	2.08655	1.6835	1.96837		-0.460579	2.06754	0.538831	-0.885101	3.54034	2.48598
Q5QPJ9	EVLEKLIEK	0.577684	0.674419	0.559235	0.516467	0.515702	0.543793	0.49273	0.282264	0.368214	0.37872	0.428822		-0.223373	1.12276	0.429346	-0.728082	3.53363	2.4811
Q9UJX3	LPSEIEVKY	1.40537	1.43928	1.10228	1.1265	1.19669	1.12034	0.962036	0.74566	0.852085	0.789901	0.933216		-0.256441	1.43816	0.507659	-0.664209	3.52987	2.47971
F2Z2U4	NPADSISHVAY	1.88277	2.06202	1.57027	1.65644	1.7595	1.76314	1.75848	1.15245	1.33753	1.28765	1.35852		-0.0839846	0.484236	0.214084	-0.517725	3.52861	2.47971
P24928	TYQDIQNTI	2.15749	2.31137	1.81457	1.64446	2.00661	1.99543	2.0105	1.42264	1.40047	1.28224	1.50615		-0.129809	0.735175	0.32231	-0.578202	3.52654	2.47948
J3KTA4	RELAQQVQQVA	1.67514	1.72739	1.44224	1.29641	1.5281	1.55903	1.62116	1.04453	1.08497	1.19116	1.17575		-0.105374	0.632276	0.283075	-0.522691	3.52477	2.47948
Q13123	YERNELFLP	0.701977	0.700258	0.63429	0.616766	0.621488	0.635187	0.594507	0.354717	0.451613	0.366096	0.530756		-0.137836	0.675073	0.300351	-0.672916	3.51806	2.47617
P78347	DVFVVGTER	0.57274	0.69509	0.52833	0.511228	0.523967	0.49505	0.446688	0.303396	0.324941	0.320108	0.413005		-0.27669	1.28384	0.464327	-0.814809	3.51789	2.47617
H0YJX4	TYYRGFLTL	0.34322	0.369509	0.228109	0.221557	0.257851	0.283321	0.234249	0.0815094	0.111723	0.0793508	0.115993		-0.331423	0.86708	0.36277	-1.69079	3.51544	2.4755
Q15393	VYPDGIRHI	0.638418	0.691214	0.539367	0.55988	0.623967	0.628332	0.605816	0.356226	0.357986	0.385032	0.44464		-0.0434926	0.168039	0.0743905	-0.69074	3.51036	2.47219
Q7KZF4	AEAKFFTES	1.03107	1.13953	0.846946	0.788922	0.958678	0.893374	0.873183	0.490566	0.531078	0.606853	0.713533		-0.195239	0.884245	0.369549	-0.780658	3.50528	2.46887
C9JLU1	YPVDLGDKF	2.18785	2.27261	1.7535	1.81737	1.72975	1.69916	1.63005	1.25358	1.48387	1.2642	1.56591		-0.268912	1.72924	0.537312	-0.573504	3.49841	2.46415
A0A3B3IS71	LPHAVQETF	1.19633	1.24031	1.07653	0.937126	1.11157	1.08606	1.11793	0.824151	0.856806	0.843102	0.926186		-0.139433	1.05942	0.421663	-0.44111	3.49705	2.46415
G3V207	EYGFISQTL	1.03037	1.23773	0.728477	0.700599	0.730579	0.819497	0.65832	0.444528	0.463415	0.460775	0.504394		-0.457829	1.69902	0.533354	-1.09291	3.4918	2.46063
O00159	SELLITKA	1.03107	0.857881	0.718911	0.65494	0.818182	0.808835	0.659128	0.438491	0.497246	0.482417	0.488576		-0.241559	1.0244	0.421351	-0.866807	3.49	2.46057
A0A2R8Y7Z0	AELATRAIP	0.82839	0.861757	0.680648	0.677395	0.842975	0.763138	0.684168	0.46717	0.492526	0.509468	0.509666		-0.0910744	0.401948	0.18441	-0.675761	3.48809	2.46039
P39656	FPDKPITQY	2.4315	2.5155	2.0184	1.95509	2.21322	2.0198	2.06624	1.52981	1.67427	1.53742	1.85237		-0.170088	1.18112	0.444645	-0.494116	3.4756	2.44962
D6RGX2	FPDEPYKDGY	1.47034	1.55556	1.12141	1.11527	1.17355	1.28561	1.03877	0.830189	0.890637	0.829576	0.899824		-0.261444	1.40443	0.493772	-0.680521	3.47208	2.44781
F6VDE0	EYVANLTNL	1.11299	1.34755	0.937454	0.909431	1.01818	1.05179	0.939418	0.673962	0.738788	0.60505	0.690685		-0.209301	0.994825	0.413404	-0.742234	3.46908	2.4467
A0A0A0MS08	YTQKSLSL	0.966808	1.04005	0.900662	0.905689	1.05041	0.92003	0.778675	0.450566	0.596381	0.601443	0.680141		-0.0850321	0.339001	0.151939	-0.735408	3.46757	2.4467
P78537	KEIGDVENWA	1.44915	1.72351	1.12141	0.948353	1.05041	1.2559	1.14136	0.762264	0.754524	0.671776	0.845343		-0.381186	1.60874	0.524358	-0.916209	3.46124	2.44265
C9JMN1	DAFKASVY	1.46328	1.54393	1.25975	1.23278	1.42231	1.46154	1.34249	0.769057	1.04799	0.961226	1.00527		-0.0595745	0.274834	0.118497	-0.588504	3.45987	2.44265
P07437	VNMVPFPR	3.28814	4.6938	2.04709	1.68563	1.61157	1.8134	0.78433	0.737358	0.488592	0.37872	0.820738		-1.18167	2.34308	0.538831	-2.46292	3.45846	2.44265
P02545	SFGDNLVTR	0.30791	0.312661	0.257542	0.226048	0.25124	0.243717	0.22294	0.0754717	0.152636	0.124436	0.133568		-0.310743	0.968128	0.402917	-1.26816	3.44325	2.43122
G5E9L0	LPTADIAQF	1.30085	1.6124	1.09051	1	1.12479	1.07312	0.94588	0.772075	0.857592	0.633904	0.764499		-0.365442	1.68874	0.532625	-0.817993	3.44298	2.43122
P05388	VPHSIINGY	1.10876	1.23514	0.94702	0.877994	1.06694	0.950495	1.02262	0.647547	0.705744	0.708747	0.796134		-0.163393	0.877495	0.366913	-0.618436	3.44054	2.43122
Q99590	AESKVSVAV	7.76412	9.56848	8.00294	7.34132	8.62314	7.64509	8.4168	5.04755	5.90401	5.49324	6.52724		-0.076941	0.390918	0.178242	-0.556321	3.44037	2.43122
B4DUR8	HPTVVISAY	1.22881	1.24935	1.16556	1.20584	1.30992	1.25362	1.2399	0.881509	0.961448	0.947701	1.05975		0.0441485	0.353381	0.159298	-0.335441	3.4348	2.42729
Q9BY77	AEVDPDTILKA	1.93079	2.18734	1.81678	1.5232	1.96198	1.90404	1.7811	1.17434	1.32258	1.27322	1.50791		-0.142225	0.77849	0.330376	-0.584258	3.41619	2.41033
Q14494	LPVEEFNEL	1.79167	2.3062	1.82708	1.47156	1.44132	1.377	1.16155	1.25585	1.44925	1.06402	1.23374		-0.535205	2.89458	0.550176	-0.659085	3.41363	2.4094
Q71U36	QTNLVPYPR	0.537429	0.713178	0.679176	0.807635	0.599174	0.647372	0.350565	0.147925	0.213218	0.147881	0.101933		-0.0975919	0.180591	0.0809203	-2.07433	3.40848	2.40589
P60520	KYPDRVPVI	1.49929	1.7907	1.31347	1.33084	1.54132	1.53542	1.5525	0.901132	1.05193	0.983769	1.03163		-0.0424236	0.171356	0.0753037	-0.629175	3.40669	2.40572
O75533	GELKVVNGA	2.68856	3.13695	2.67623	2.47754	3.00248	2.85225	2.56139	1.6883	1.98977	2.07033	2.12654		-0.0573792	0.287904	0.124618	-0.525526	3.4043	2.40495
Q9Y6J8	WEYDESHVI	0.60452	0.790698	0.573951	0.497006	0.545455	0.571211	0.499192	0.324528	0.391817	0.302976	0.421793		-0.313425	1.33672	0.476903	-0.86544	3.40232	2.40458
O43683	REAPPVVPP	0.524011	0.50646	0.442973	0.411677	0.550413	0.501142	0.439418	0.224906	0.276947	0.268711	0.302285		-0.046219	0.141338	0.0608933	-0.872784	3.39398	2.39891
Q13347	REGDLLFTV	0.44209	0.50646	0.44518	0.395958	0.478512	0.400609	0.360258	0.246038	0.291896	0.211001	0.282953		-0.1844	0.729191	0.32086	-0.848704	3.39345	2.39891
E9PCY7	RYGDGGSTF	0.50565	0.434109	0.463576	0.359281	0.457851	0.44326	0.403877	0.246038	0.217152	0.284941	0.309315		-0.169007	0.675187	0.300351	-0.823313	3.3917	2.39875
H0Y7W6	DYSSILQKF	2.49435	3.32687	1.7535	1.73653	1.96942	1.91775	1.75848	1.06415	1.0417	0.808837	1.16696		-0.452184	1.40065	0.493546	-1.30708	3.387	2.39564
Q96DM3	IPDNSQLEY	0.893362	0.936693	0.766004	0.715569	0.828926	0.786748	0.692246	0.48	0.564123	0.660054	0.536028		-0.195147	1.04664	0.421351	-0.62773	3.38522	2.39545
P61513	TVAGGAWTY	1.73517	2.10982	1.59235	1.19012	1.51488	1.48591	1.39499	1.22038	1.16444	1.02074	1.26186		-0.376148	2.1325	0.538831	-0.635313	3.3758	2.38904
P05496	REFQTSVV	1.12712	1.17183	0.972774	0.85479	1.13223	1.05636	0.962036	0.646792	0.730134	0.680794	0.785589		-0.123138	0.606326	0.270581	-0.617519	3.37427	2.38904
Q2TAL8	REIQEAIAV	0.838983	0.932817	0.746137	0.613772	0.707438	0.760091	0.660743	0.508679	0.539732	0.616772	0.57645		-0.292027	1.77785	0.537312	-0.582729	3.3741	2.38904
J3KN67	QEIQLKEA	1.07203	1.0969	0.886681	0.821108	0.950413	0.960396	0.874798	0.568302	0.63336	0.698828	0.775044		-0.175815	0.949922	0.396456	-0.606674	3.36791	2.38441
A0A0A0MSH9	DPDATSLKY	0.383475	0.45478	0.397351	0.283683	0.358678	0.381569	0.313409	0.210566	0.242329	0.211903	0.240773		-0.300892	1.26161	0.455756	-0.863357	3.36619	2.38424
Q96DM3	EYIRSLNQF	0.646186	0.744186	0.482708	0.50524	0.51405	0.493526	0.55412	0.309434	0.373721	0.32642	0.337434		-0.272957	1.09396	0.427344	-0.89069	3.35993	2.37953
Q15393	YYFPVKNVI	0.560028	0.576227	0.413539	0.346557	0.405785	0.453922	0.423263	0.209811	0.292683	0.201082	0.307557		-0.342661	1.24117	0.448736	-1.03114	3.35575	2.37836
B4DVL7	SPTCLTLIY	1.98729	3.1938	1.58205	1.11527	1.40992	1.37091	1.05654	0.613585	0.66247	0.48422	0.838313		-0.864532	2.0758	0.538831	-1.795	3.35568	2.37836
O00311	MPYLEHESF	1.09993	1.45607	0.809051	0.727171	0.786364	0.881569	0.702746	0.470566	0.425649	0.409378	0.585237		-0.534399	1.69764	0.533354	-1.24665	3.34742	2.37163
P20248	IYPPEVAEF	1.21469	1.40827	0.817513	0.943862	0.953719	1.10891	0.849758	0.547925	0.561762	0.458972	0.553603		-0.250445	0.807185	0.3395	-1.11204	3.34427	2.37001
Q8NFQ5	ATTASYIQL	1.60523	1.89664	1.34584	1.42964	1.57273	1.39985	1.20032	0.765283	0.893784	0.877367	1.12654		-0.20626	0.844615	0.352525	-0.819326	3.34187	2.36913
I3L2C7	KTNPSVSSL	1.69068	2.0491	1.50405	1.5741	1.80909	1.72353	1.50727	0.869434	1.05035	1.0018	1.26889		-0.0801336	0.299368	0.12818	-0.738539	3.33418	2.36295
P04844	RYIANTVEL	1.3976	1.56072	1.19058	1.15494	1.23554	1.31759	1.32149	0.803019	0.847364	0.871957	1.08084		-0.137336	0.679913	0.302667	-0.618496	3.33177	2.36221
A6NL66	RYLVISEKL	0.567797	0.624031	0.507726	0.463323	0.48843	0.530084	0.510501	0.286792	0.348544	0.345356	0.418278		-0.185731	0.869507	0.363645	-0.695828	3.3298	2.36221
E9PPA0	KEFEQLAPVL	0.935028	1.0801	0.961001	0.791916	0.995041	0.831683	0.801292	0.537358	0.608969	0.587917	0.776801		-0.214508	1.08797	0.427344	-0.660188	3.32892	2.36221
Q9NXW2	EAFKAIGTAY	1.53178	1.64341	1.44812	1.30763	1.40909	1.44326	1.21163	0.763019	1.01101	0.940487	1.25483		-0.198608	1.03114	0.421351	-0.635061	3.32511	2.36027
H0YAL2	SIIDTELKV	0.762712	0.922481	0.658572	0.652695	0.831405	0.777609	0.736672	0.409811	0.445319	0.386835	0.514938		-0.0596821	0.191249	0.0855013	-0.83083	3.32399	2.36027
E9PSF2	IPTPPLPSY	1.2839	1.44315	0.916851	0.980539	1.09669	1.14242	0.865105	0.616604	0.722266	0.550947	0.608084		-0.25027	0.907201	0.377916	-0.959805	3.31548	2.35324
Q15042	REFVVIAP	0.443503	0.496124	0.394408	0.284431	0.438017	0.392993	0.366721	0.194717	0.231314	0.223625	0.249561		-0.263131	0.937076	0.39409	-0.984093	3.30597	2.34521
Q96A65	DYDPLVVKL	2.15042	2.44186	1.41648	1.59132	1.95289	1.99543	1.58805	0.822642	1.0181	0.921551	0.934974		-0.168673	0.494995	0.218483	-1.11565	3.30032	2.34185
Q9BSV6	VYPGDPLRF	2.30367	2.37209	1.61295	1.75749	1.70083	1.90861	1.92892	1.23321	1.29819	1.13075	1.39543		-0.20073	0.89978	0.37539	-0.729357	3.29967	2.34185
Q6PI98	KYSDVSGLL	1	1.17571	1.21413	1.06138	1.28099	1.34044	0.988691	0.618868	0.676633	0.701533	0.720562		0.0476324	0.169593	0.0751415	-0.733923	3.29347	2.33712
Q9GZS3	LPIAASSSL	0.501412	0.550388	0.462104	0.486527	0.519008	0.444783	0.487884	0.262642	0.29583	0.375113	0.295255		-0.0585929	0.210716	0.0911182	-0.716016	3.28932	2.33472
Q9BVK8	GEYKIMVA	0.795198	0.851421	0.749816	0.741766	0.826446	0.932216	0.80937	0.441509	0.476003	0.495041	0.622144		0.0508163	0.203346	0.0909386	-0.651113	3.28815	2.33472
Q96NX8	TTQEITQLF	0.868644	0.989664	0.654893	0.637725	0.733884	0.717441	0.634895	0.473962	0.52557	0.481515	0.463972		-0.298866	1.32467	0.476903	-0.784779	3.28429	2.3323
P55160	KEFLVVASV	3.96469	4.64987	3.31199	3.02919	3.67934	3.64356	3.27868	2.04302	2.43745	2.24707	2.89279		-0.222348	1.01119	0.418342	-0.725056	3.27327	2.3234
P00374	FPEIDLEKY	1.67867	2.21318	1.10817	1.26796	1.13223	1.19726	1.02019	0.636981	0.725413	0.538323	0.678383		-0.529813	1.52349	0.511763	-1.3701	3.2715	2.3234
J3KS22	QPFLEVTKEAF	0.711864	0.802326	0.503311	0.480539	0.612397	0.607768	0.415994	0.276226	0.341463	0.271416	0.309315		-0.345792	1.09218	0.427344	-1.16647	3.27106	2.3234
Q96Q05	FPLQPGKVATF	0.542373	0.669251	0.420898	0.467066	0.57686	0.476771	0.46042	0.18566	0.174666	0.214608	0.326889		-0.135826	0.341295	0.153066	-1.27122	3.26793	2.3217
Q9NVI1	KTIETSPSL	0.396186	0.468992	0.412068	0.354042	0.464463	0.408225	0.35622	0.144906	0.247836	0.19477	0.253076		-0.105459	0.302663	0.130034	-1.0186	3.26261	2.31915
A0A0A0MTC1	TEYSFLKEV	1.18008	1.32429	0.905077	1.03967	1.00909	1.09596	0.97496	0.6	0.642014	0.651939	0.815466		-0.142043	0.570795	0.256913	-0.746594	3.26245	2.31915
Q13901	YPVEIHEY	1.77613	2.02972	1.79323	1.71781	1.69091	1.7837	1.71567	1.4634	1.55625	1.34716	1.59227		-0.111938	1.03623	0.421351	-0.325137	3.26112	2.31915
P17275	YPTTTISYL	0.973164	1.16796	0.725533	0.628743	0.682645	0.849962	0.668821	0.458868	0.527144	0.422002	0.523726		-0.433518	1.59796	0.524358	-0.984506	3.25047	2.31073
P52292	SELPIVTPA	1.01695	1.10207	0.943341	1.02994	1.07686	1.15613	1.15186	0.704151	0.751377	0.817854	0.790861		0.112664	0.874946	0.366913	-0.414149	3.24857	2.31073
H0Y6M9	FPENPGEQY	0.862994	0.891473	0.759382	0.649701	0.876033	0.821021	0.975767	0.424906	0.47915	0.388638	0.55536		-0.012657	0.0343411	0.0161358	-0.858928	3.24678	2.31073
P34932	APFSKVLTF	1.37712	1.45134	1.17979	1.16717	1.19614	1.23077	1.21486	0.877484	0.982429	0.948001	1.11541		-0.152288	1.054	0.421351	-0.445932	3.246	2.31073
Q5Y7H0	IVADHVASY	0.925141	0.96124	0.857984	0.646707	0.915702	0.805788	0.694669	0.522264	0.605822	0.643823	0.601054		-0.256628	1.36838	0.481648	-0.62482	3.24407	2.31073
P78347	EGLPEGVPFRR	0.756356	1.04264	0.798381	0.690868	0.801653	0.795887	0.865105	0.501887	0.518489	0.519387	0.558875		-0.13513	0.550477	0.246852	-0.722637	3.24347	2.31073
E9PGM1	YPAQGVQQF	1.72811	1.94703	1.66593	1.46257	1.69917	1.63366	1.62278	1.18868	1.22974	1.30027	1.51142		-0.149999	1.03509	0.421351	-0.445323	3.24291	2.31073
P17275	YPTTTISY	1.66879	1.72481	1.47756	1.22605	1.52975	1.4067	1.29725	1.00075	1.10543	0.940487	1.32865		-0.250463	1.45634	0.50862	-0.569912	3.23847	2.30767
P62253	ELQSALLLR	0.591102	0.722222	0.485651	0.528443	0.647107	0.551409	0.553312	0.262642	0.341463	0.365194	0.260105		-0.0730072	0.205379	0.0910705	-0.964253	3.2356	2.30618
O75844	FPLTKVYVV	2.84393	2.98579	2.29801	2.18563	2.6405	2.50647	2.43942	1.52981	1.86231	1.67448	2.08963		-0.149233	0.747392	0.326001	-0.598688	3.23289	2.3061
P46013	QPLEDLASF	1.32627	1.85142	1.01913	1.01347	1.06116	1.02666	0.859451	0.655094	0.609756	0.540126	0.678383		-0.498566	1.58911	0.524358	-1.17204	3.23278	2.3061
Q8WVV9	YPLPQASSSY	1.40254	1.41344	1.12436	1.02695	1.27438	1.11805	1.06139	0.818113	0.90952	0.724977	0.980668		-0.229611	1.21548	0.448736	-0.613769	3.22331	2.298
Q14444	KYQEVTNNL	2.05508	2.29716	1.68948	1.72305	1.86446	1.78827	1.86753	1.12755	1.31865	1.28043	1.57469		-0.153346	0.762276	0.328432	-0.603645	3.2211	2.29714
H0Y650	EALPHVVPTLR	1.03814	1.20026	1.00736	0.952096	1.15372	1.06169	1.06866	0.699623	0.836349	0.74211	0.804921		-0.0308317	0.141576	0.0608933	-0.489254	3.21901	2.29641
Q09666	EEYQRIYTT	0.574859	0.573643	0.57248	0.435629	0.504132	0.539223	0.423263	0.306415	0.33989	0.346258	0.442882		-0.270565	1.32848	0.476903	-0.676771	3.21684	2.29559
A0A2R8Y589	SEYQWITSP	0.769774	0.821705	0.612215	0.579341	0.621488	0.708302	0.544426	0.498113	0.43273	0.434626	0.449912		-0.260087	1.23461	0.448736	-0.694689	3.21062	2.29363
Q9Y520	FPSTETATL	0.603107	0.780362	0.571008	0.639222	0.642975	0.610815	0.691438	0.321509	0.369788	0.402164	0.442882		-0.0119632	0.0351054	0.0161358	-0.76232	3.21047	2.29363
E9PPA5	MPEPDAQRFF	0.930085	1.0969	0.984547	1.04266	1.16446	1.19117	0.995153	0.550943	0.723053	0.602344	0.753954		0.129818	0.687141	0.304883	-0.61031	3.20999	2.29363
P02792	FLDEEVKL	0.531073	0.767442	0.608536	0.783683	0.824793	0.92003	0.848142	0.853585	0.97797	0.999098	0.933216		0.409211	2.14588	0.538831	0.565836	3.20952	2.29363
Q9HB71	VVAPITTGY	0.650424	0.634367	0.541575	0.521707	0.616529	0.562072	0.509693	0.350943	0.414634	0.422002	0.421793		-0.139966	0.684138	0.303862	-0.597515	3.20281	2.28825
Q03518	HPTAFVVSY	1.44986	1.71189	1.56439	1.31437	1.59752	1.39909	1.34895	1.11547	1.12825	1.10821	1.28998		-0.154913	1.06831	0.423928	-0.44098	3.19863	2.2854
P63220	GESDDSILRLA	0.814972	1.0491	0.941869	0.806886	0.847934	0.865194	0.781906	0.564528	0.623131	0.607755	0.745167		-0.180214	0.994321	0.413404	-0.558361	3.1948	2.28289
H3BPG0	VYGPLPQSF	1.67232	1.59819	1.24503	1.24177	1.20496	1.36405	1.17851	1.01585	1.09363	1.00541	1.07909		-0.271102	1.70702	0.535013	-0.521619	3.19236	2.28177
Q9BZH6	QPWNGQYSL	0.710452	0.722222	0.487859	0.405689	0.493388	0.511043	0.407916	0.344151	0.354052	0.297565	0.384886		-0.494163	1.93612	0.538831	-0.891192	3.18553	2.27625
O95298	FPEEDKKTY	0.686441	0.77907	0.654893	0.636976	0.630579	0.671744	0.625202	0.449057	0.539732	0.520289	0.534271		-0.140699	0.883783	0.369549	-0.468441	3.18183	2.27614
P31350	QYIEFVADR	0.42726	0.449612	0.371597	0.359281	0.396694	0.469155	0.386107	0.239245	0.213218	0.225428	0.261863		-0.0470289	0.139944	0.0599381	-0.824842	3.18122	2.27614
Q9NR09	VFKPISSTW	0.620056	0.700258	0.527594	0.399701	0.596694	0.543793	0.52504	0.318491	0.335169	0.323715	0.395431		-0.25463	0.986648	0.411517	-0.843804	3.18047	2.27614
P00374	RSLDDALKL	0.903955	1.1292	0.815305	0.69012	0.834711	0.807312	0.932149	0.508679	0.399685	0.564472	0.632689		-0.21845	0.816612	0.342065	-0.851039	3.17991	2.27614
O14777	REYQLVVQT	0.699153	0.723514	0.530537	0.474551	0.596694	0.616146	0.458805	0.298868	0.291109	0.354373	0.427065		-0.279098	1.0074	0.418342	-0.925214	3.17891	2.27614
P30050	DPNEIKVVY	0.55226	0.69509	0.544518	0.516467	0.586777	0.53313	0.478191	0.262642	0.429583	0.340848	0.246046		-0.176141	0.596645	0.266703	-0.901353	3.1722	2.27193
D6REW7	QEYPTLKVP	1.52119	1.53488	1.23473	1.28443	1.38843	1.28104	1.48304	0.876981	0.95358	0.955816	1.14938		-0.0734914	0.343687	0.154381	-0.539642	3.17104	2.27193
Q9P2X0	RELQSQIQEA	1.86653	1.91344	1.35099	1.38323	1.44463	1.44783	1.35057	0.844528	0.918961	1.0514	1.28295		-0.28209	1.25478	0.453259	-0.739401	3.17084	2.27193
Q8WY64	KELEGTSQA	0.699859	0.729974	0.630611	0.564371	0.7	0.620716	0.621971	0.457358	0.475216	0.524797	0.479789		-0.131997	0.750976	0.326555	-0.504049	3.16822	2.2706
Q96C10	FPVEHVQLL	0.941384	1.10594	0.941133	0.833084	0.933058	0.97182	0.736672	0.671698	0.697089	0.683499	0.71529		-0.197579	1.16812	0.44436	-0.525817	3.16668	2.27032
Q96FJ0	MPDHTDVSL	1.50318	2.01486	1.48712	1.34731	1.4405	1.41089	1.41397	1.04415	1.08497	1.09829	1.22408		-0.249767	1.37144	0.481648	-0.584166	3.15816	2.26308
Q9H583	ISSPVVTSL	1.05438	1.56202	1.14937	1.0726	1.25207	1.26123	1.19709	0.629434	0.715185	0.706041	0.827768		-0.070067	0.222111	0.0932273	-0.802701	3.15497	2.26169
Q6UX98	SPLPGDGITF	0.908192	1.29974	0.852097	0.700599	0.785124	0.73115	0.718901	0.582642	0.593234	0.582507	0.56239		-0.474843	1.98761	0.538831	-0.813979	3.15344	2.26169
Q8TEM1	FPAPAKAVVY	2.81992	3.15891	2.43414	2.4506	2.91322	2.75628	2.68578	1.65585	1.95358	2.03246	2.13884		-0.0539073	0.242357	0.103286	-0.527748	3.15297	2.26169
H0Y653	YPASTVQIL	1.35028	1.5155	1.22296	1.1018	1.30083	1.28561	1.16397	0.950189	1.01731	0.926961	1.07557		-0.168056	1.11016	0.427723	-0.457545	3.15109	2.26106
P31350	QEVQITEA	0.525424	0.645995	0.497425	0.51497	0.418182	0.577304	0.518578	0.274717	0.309992	0.261497	0.372583		-0.133093	0.437403	0.196381	-0.868437	3.14889	2.26012
P28072	QAVADAVTY	2.06427	2.31783	1.88079	1.77395	2.14876	1.94288	1.97496	1.40151	1.57828	1.53922	1.64323		-0.0909109	0.546784	0.245107	-0.438408	3.14421	2.25669
P11388	GEVAILNST	0.322034	0.348837	0.284032	0.285928	0.319008	0.324448	0.366721	0.101132	0.201416	0.133454	0.126538		0.025718	0.0560454	0.0226152	-1.17844	3.13531	2.24928
Q9NV88	VFVDSVPEF	1.55438	2.00904	1.11332	1.09731	1.25041	1.37395	1.13732	0.700377	0.743509	0.625789	0.848858		-0.359885	1.13872	0.436078	-1.0953	3.13432	2.24928
I3L473	GEGLLIVKV	0.675141	0.71447	0.570272	0.577096	0.695868	0.690023	0.533118	0.356981	0.406766	0.375113	0.44464		-0.0661274	0.226093	0.0947473	-0.722689	3.13015	2.24636
A0A0A0MRB5	YPLEDHTEF	1.38206	1.55039	1.17145	1.23802	1.11488	1.29018	1.20194	0.906415	1.03934	0.955816	0.998243		-0.175532	1.07873	0.426158	-0.488628	3.12638	2.24382
O43683	NPWDDKLIF	5.12218	8.91473	3.83812	3.82635	3.83388	4.30617	3.43861	1.54189	1.44375	1.23445	1.60984		-0.629583	1.31857	0.476903	-2.03143	3.12158	2.24024
Q5SRE5	DPFVDRIGY	0.418785	0.472868	0.354673	0.334581	0.395868	0.379284	0.327141	0.261132	0.222659	0.203787	0.246046		-0.209786	0.774838	0.330376	-0.831805	3.11752	2.23742
O94868	YPLTCKVVY	0.577684	0.51938	0.367918	0.254491	0.33719	0.399086	0.252019	0.197736	0.193548	0.119026	0.27065		-0.652341	1.80214	0.537312	-1.3226	3.11385	2.23497
P05496	SPVNSSKQPSY	0.766949	0.94186	0.707138	0.66991	0.83719	0.777609	0.803716	0.436226	0.491739	0.48422	0.579965		-0.0607554	0.211609	0.0911182	-0.6933	3.11224	2.23458
O15121	FPNIPGKSL	2.55014	2.67829	2.26932	2.15943	2.5562	2.55293	2.36026	1.44528	1.71912	1.61407	2.09842		-0.0541365	0.234427	0.100008	-0.53974	3.11056	2.23412
P19447	EAFSPVYKY	0.426554	0.457364	0.435614	0.368263	0.442975	0.399086	0.361874	0.26566	0.287962	0.308386	0.28471		-0.162281	0.760308	0.328432	-0.617553	3.10565	2.23051
H0Y650	HDITDWVV	1.13418	1.55039	1.01987	1.02395	0.880992	1.13328	1.11632	0.624906	0.695515	0.744815	0.688928		-0.249602	0.935117	0.39409	-0.842677	3.10453	2.23051
Q96GD4	DYLPPEMIEGR	0.730226	0.77261	0.395879	0.284431	0.370248	0.338157	0.28433	0.230943	0.239182	0.221821	0.3058		-0.987115	2.51591	0.538831	-1.34332	3.09676	2.22536
Q53ET0	FPAEKGQLF	0.708333	0.894057	0.726269	0.590569	0.7	0.665651	0.721325	0.538868	0.536585	0.540126	0.520211		-0.213627	1.21048	0.448736	-0.539767	3.09638	2.22536
Q75V66	DAWKLTTQY	0.810028	0.959948	0.635762	0.610778	0.722314	0.741051	0.623586	0.489057	0.399685	0.445446	0.507909		-0.249771	0.979129	0.408317	-0.800168	3.09495	2.22536
H3BNB8	LYQDGVFKF	1.60593	1.65762	1.11479	1.15494	1.31736	1.31455	1.15186	0.770566	0.936271	0.781785	0.98594		-0.241292	1.00222	0.418212	-0.748592	3.09362	2.22536
Q9Y573	KYIEGVSDF	2.13983	2.28165	1.69684	1.73952	1.90248	2.11043	1.98708	1.25434	1.38552	1.48602	1.45167		-0.0759308	0.340666	0.152857	-0.54854	3.0923	2.22536
Q6VMQ6	GEVKALPLP	7.17232	7.95866	6.32524	6.49551	7.37521	7.35263	7.44911	5.24075	5.66326	5.49143	5.49385		0.00323253	0.0157107	0.0072205	-0.386207	3.09217	2.22536
Q71DI3	REIAQDFKT	1.00989	1.22997	1.01251	0.841317	1.0595	0.912414	0.945073	0.514717	0.632573	0.692516	0.843585		-0.206446	0.897514	0.37437	-0.692472	3.0874	2.22177
Q96B13	SEFVKIMEP	1.70716	2.14729	1.51925	1.31138	1.51625	1.60447	1.46365	1.04403	1.06006	1.04899	1.33685		-0.281277	1.32042	0.476903	-0.674262	3.08402	2.21958
A0A0B4J1V8	AANPHSFVF	0.838983	0.940568	0.797645	0.791916	0.920661	0.807312	0.827141	0.617358	0.544453	0.674482	0.646749		-0.037959	0.176893	0.0780092	-0.468732	3.07809	2.21484
P13639	NEIKDSVVA	3.63701	3.84884	3.31126	2.86527	3.69256	3.47068	3.08643	2.19321	2.67113	2.82777	2.54833		-0.13447	0.75843	0.328432	-0.491404	3.07207	2.20999
A0A024RCR6	RESFSLVQV	0.556497	0.710594	0.70493	0.642216	0.677686	0.77837	0.701131	0.409057	0.47679	0.411181	0.390158		0.0904061	0.384818	0.174772	-0.640094	3.0675	2.20664
P24928	TPWNQGATPAY	2.51059	2.71576	1.77042	1.68413	1.92975	1.88576	1.60743	1.40453	1.37057	1.09378	1.57293		-0.392472	1.64836	0.52682	-0.777639	3.06529	2.20664
P52597	TGYGGYEEY	1.80862	2	1.43046	1.14371	1.40083	1.49581	1.33845	0.994717	1.1369	0.962128	1.28822		-0.377067	1.80672	0.537312	-0.672771	3.06519	2.20664
Q9BVJ6	GEWGGVGLKP	0.95904	1.16537	0.832965	0.654192	0.87438	0.828637	0.773829	0.599245	0.487805	0.5789	0.692443		-0.332716	1.44144	0.507876	-0.741553	3.06403	2.20664
Q8NFY9	VYKDSIYYI	0.950565	1.02326	0.916851	0.669162	1	0.999238	0.95315	0.467925	0.634146	0.503156	0.650264		-0.0898347	0.294939	0.12709	-0.773001	3.05857	2.20252
O14977	VYGSFASKL	1.06638	1.00517	0.986755	0.86003	1.08843	0.898705	1.03716	0.508679	0.625492	0.568981	0.83304		-0.0701081	0.246944	0.105864	-0.685107	3.0576	2.20252
C9JZX6	FPLDKAVAY	2.10311	2.37984	1.81604	1.70135	2.05455	1.80503	1.97254	1.18038	1.47522	1.39134	1.61863		-0.156847	0.77794	0.330376	-0.567939	3.05179	2.19874
Q15800	EPFKNAWNY	1.30932	1.50129	1.00442	0.961078	1.10496	0.984768	0.966074	0.744906	0.81904	0.723174	0.894552		-0.340657	1.60435	0.524358	-0.676947	3.05122	2.19874
O60488	GEYVSLGKVEA	1.32839	1.29974	1.03458	1.03668	1.14793	1.17365	1.20355	0.646792	0.75295	0.818756	0.968366		-0.098344	0.406346	0.18719	-0.615814	3.05035	2.19874
A0A3B3IS71	QPSENLISY	1.17938	1.39406	1.1089	0.982784	1.26446	1.1112	1.07512	0.783396	0.877262	0.80523	0.919156		-0.147193	0.762557	0.328432	-0.536485	3.04545	2.19498
C9J614	HPIDDLQSAY	1.09181	1.40052	0.921266	0.83982	0.978512	0.932216	0.946688	0.599245	0.634146	0.806132	0.622144		-0.29988	1.22197	0.448736	-0.773997	3.04379	2.19447
P17535	LPQHQVPAY	0.867232	0.905685	0.726269	0.682635	0.747934	0.739528	0.852989	0.509434	0.56963	0.546438	0.639719		-0.140474	0.691466	0.30612	-0.556844	3.0416	2.19342
H7BZ46	EKILLFTT	1.49082	1.63695	1.33775	1.12051	1.46033	1.33283	1.21325	0.769811	1.07081	0.958521	1.12127		-0.215775	1.06628	0.423928	-0.602861	3.03815	2.1911
J3KNI1	AEFKASLSP	1.04944	0.950904	0.853569	0.742515	1.0876	0.894136	0.718901	0.469434	0.497246	0.611362	0.565905		-0.144245	0.480585	0.213778	-0.827707	3.03649	2.19058
O43709	ETEARKYVR	2.34181	2.65375	2.36939	2.15868	2.53058	2.60777	2.52504	1.68	1.8332	1.92786	2.03163		0.000315062	0.00145033	0.000964998	-0.394083	3.03217	2.18905
H0YFK3	FPLQRSVSF	0.435028	0.479328	0.405445	0.392964	0.461157	0.446306	0.420032	0.26566	0.324941	0.240757	0.267135		-0.0325646	0.104389	0.043772	-0.679831	3.03195	2.18905
Q9BPX3	KEFGDQAEAA	1.32556	1.31912	1.078	1.00749	1.17603	1.29703	1.09289	0.541887	0.723839	0.781785	0.950791		-0.118101	0.426651	0.192936	-0.727235	3.03098	2.18905
H0YI92	TAIREVYQY	1.17373	1.06977	0.934511	0.983533	1.02645	1.03275	1.12924	0.615849	0.714398	0.71596	0.864675		-0.0224312	0.0851	0.0356065	-0.541703	3.03	2.18905
F5GZ28	FEKIEEVSA	2.93291	3.24289	2.44518	2.24925	2.50661	2.85453	2.68901	1.57962	1.93234	1.97385	2.14411		-0.1584	0.747856	0.326001	-0.591222	3.02932	2.18905
P86790	FPRHIEPEL	0.579096	0.550388	0.555556	0.487275	0.509917	0.527037	0.540388	0.369811	0.407553	0.409378	0.456942		-0.121945	0.7248	0.319446	-0.450886	3.02766	2.1885
Q96GN5	KFAEEFYSF	2.56921	3.15504	1.50478	1.43488	1.89256	1.9345	1.60097	0.856604	1.01731	0.912534	1.03163		-0.490019	1.29725	0.469473	-1.33599	3.02556	2.18752
Q9H0H5	VPNPDPVTM	0.436441	0.604651	0.613687	0.505988	0.500826	0.516375	0.526656	0.34717	0.341463	0.353472	0.347979		-0.106161	0.406327	0.18719	-0.666504	3.01703	2.18066
Q9UBZ4	VPLEQSPVL	0.662429	0.762274	0.565121	0.539671	0.652893	0.616908	0.636511	0.347925	0.431943	0.409378	0.474517		-0.117265	0.452986	0.203374	-0.673229	3.01544	2.18066
Q9UKK3	FPELDSPQL	2.20268	3.01421	1.65636	1.68413	1.8	1.85149	1.53393	1.2	1.15028	1.01443	1.16344		-0.415818	1.35333	0.481648	-1.01711	3.01537	2.18066
A0A0B4J1R3	KEFPSQASP	4.0911	4.55685	3.48712	3.12874	3.90661	3.68393	3.86268	2.43019	2.7498	2.80072	3.14236		-0.150035	0.761568	0.328432	-0.540665	3.00687	2.17326
Q96HR3	ETVQDIVYR	0.612288	0.563307	0.473878	0.526198	0.565289	0.527799	0.521809	0.319245	0.397325	0.340848	0.393673		-0.0386942	0.139315	0.0598753	-0.599905	3.00192	2.16942
O60216	NAITLPEEF	1.40749	1.76098	0.935247	0.930389	1.14298	1.12414	0.865913	0.606038	0.675846	0.509468	0.685413		-0.429273	1.26046	0.455632	-1.14351	2.99901	2.16847
A0A2R8Y7Z0	HAVVNLINY	0.913842	1.0491	0.857984	0.786677	0.927273	0.974867	0.916801	0.629434	0.595594	0.64202	0.748682		-0.0609576	0.265191	0.113161	-0.52399	2.99878	2.16847
E9PPJ0	SETPQLFTV	0.891949	0.944444	0.793966	0.726796	0.899174	0.856816	0.910339	0.540377	0.639654	0.613165	0.666081		-0.0476828	0.203881	0.0910705	-0.512063	2.99468	2.16558
Q14746	SDIKSFSA	0.665254	0.602067	0.676968	0.567365	0.689256	0.696116	0.705977	0.285283	0.443745	0.422002	0.460457		0.0364482	0.118777	0.0508323	-0.685888	2.99371	2.16558
Q96CN7	IPVIVTEQY	1.70127	1.83592	1.20898	1.19611	1.38678	1.35339	1.21325	0.966792	1.05822	0.858431	1.03515		-0.297362	1.31968	0.476903	-0.691464	2.99025	2.16321
Q96EK4	FPDTGSDHSY	1.08121	1.30362	1	0.945359	1.0314	1.10586	1.09693	0.730566	0.835563	0.79982	0.829525		-0.110771	0.56921	0.256302	-0.498092	2.98891	2.16294
A0A494C0G1	KPNGLILQY	1.77895	2.04651	1.60486	1.71856	1.71901	1.69078	1.63166	1.30943	1.4406	1.30298	1.48506		-0.0990481	0.652692	0.291029	-0.386692	2.98509	2.16021
Q15233	QPGSFEYEY	1.52189	1.54651	1.01987	1.02545	1.0405	1.10891	0.988691	0.809057	0.870968	0.745717	0.933216		-0.388715	1.73381	0.537312	-0.698515	2.96925	2.14684
Q8WXH0	NPASPLPSF	1.03602	1.17829	0.875644	0.900449	1.03058	0.895659	0.94588	0.653585	0.747443	0.669973	0.776801		-0.127077	0.621539	0.278281	-0.532775	2.96898	2.14684
E9PC62	QAYSGIQQY	0.802966	0.820413	0.773363	0.647455	0.809091	0.744097	0.729402	0.581887	0.61369	0.619477	0.636204		-0.125189	0.87549	0.366913	-0.38259	2.9685	2.14684
Q8NBS9	KEFPGLAGV	1.26695	1.39147	1.10228	1.43488	1.49587	1.50724	1.53473	1.6566	1.8033	1.60956	2.1529		0.252347	1.12384	0.429346	0.526432	2.96673	2.14615
Q9NRF9	TPLKEALEAY	1.12853	1.16537	0.891096	0.909431	1.03223	1.05255	0.976575	0.658868	0.789142	0.730388	0.796134		-0.0969061	0.462062	0.204975	-0.513669	2.9572	2.13859
Q96LX8	SPWEGAKNVY	0.810028	1.02196	0.754967	0.641467	0.752893	0.745621	0.786753	0.564528	0.565696	0.543733	0.620387		-0.237003	1.17939	0.444645	-0.588213	2.9565	2.13859
Q9Y4C2	IPAEEIPAY	1.24364	1.34496	0.952907	0.94012	0.982645	1.01599	0.782714	0.691321	0.771046	0.643823	0.859402		-0.343529	1.57075	0.52004	-0.671082	2.95598	2.13859
Q15858	YTSFDTFSW	0.359463	0.636951	0.420162	0.396707	0.38843	0.429551	0.468498	0.0935849	0.177813	0.16321	0.256591		-0.166252	0.345283	0.154784	-1.45027	2.9524	2.13666
F6S7C4	EYVIESARQR	0.560734	0.514212	0.488595	0.398204	0.57686	0.467631	0.515347	0.209811	0.264359	0.277728	0.376098		-0.0904429	0.252484	0.10916	-0.886092	2.95192	2.13666
P18146	YPSPVATSY	0.600989	0.662791	0.481236	0.468563	0.555372	0.567403	0.52504	0.384906	0.324941	0.394049	0.362039		-0.13668	0.533802	0.240335	-0.666457	2.94337	2.13068
Q14690	LPLLKAQEY	1.16667	1.22997	0.930096	1.1018	1.0843	1.09825	0.966074	0.685283	0.714398	0.764653	0.88225		-0.0615409	0.253706	0.10916	-0.541953	2.94295	2.13068
B1ANE3	EAMHGVFLY	0.80791	0.979328	0.587196	0.41018	0.533058	0.549886	0.42084	0.381887	0.277734	0.280433	0.523726		-0.726058	2.11368	0.538831	-1.11292	2.94279	2.13068
C9J473	YPDALITNY	2.10169	2.34884	1.34584	1.67141	1.6562	1.78827	1.41599	0.883019	1.01101	0.80523	1.21968		-0.242692	0.73318	0.32231	-0.979722	2.9364	2.12534
P51159	EAIALAEKY	2.10028	2.12403	1.79176	1.79192	2.00579	1.83244	1.7504	1.32528	1.50354	1.53291	1.70826		-0.120131	0.775528	0.330376	-0.402164	2.93416	2.12414
B3KTM8	HPDAPMSQVY	1.14442	1.73643	1.04599	0.79491	1.00248	1.0495	1.02948	0.707547	0.562943	0.566727	0.737258		-0.433699	1.35879	0.481648	-1.02413	2.93082	2.12185
A0A3B3IRQ9	NPVGGLLEY	1.50565	1.67571	1.19426	1.21707	1.32149	1.17593	1.12278	1.01057	1.09363	0.986474	0.942004		-0.270334	1.49862	0.511763	-0.53279	2.92802	2.12009
A0A0A0MTC1	IYPQVLHSL	1.03602	1.06202	0.799853	0.95509	0.971074	0.987814	0.987884	0.512453	0.66011	0.603246	0.768014		0.0141248	0.0462934	0.0198776	-0.60304	2.92621	2.11932
Q9BTL4	AEGAFPNLA	0.834746	0.824289	0.772627	0.69012	0.796694	0.796649	0.804523	0.558491	0.646735	0.658251	0.629174		-0.0703139	0.426183	0.192936	-0.3793	2.92106	2.1152
O43684	GDRLIVGTA	0.620056	0.657623	0.592347	0.589072	0.704959	0.588728	0.655897	0.332075	0.415421	0.488729	0.42355		0.0259682	0.0907003	0.0373387	-0.587109	2.91419	2.11003
Q9Y490	SEAKPAAVA	0.911723	0.870801	0.768948	0.710329	0.943802	0.874334	0.798061	0.495849	0.596381	0.574391	0.630931		-0.032351	0.11658	0.0495797	-0.566269	2.91345	2.11003
P24539	VPVPPLPEY	2.62218	3.0646	1.79912	1.95659	2.18512	2.11043	1.75121	1.32226	1.42486	1.055	1.56591		-0.318606	1.08112	0.426158	-0.894817	2.91279	2.11003
P49961	QPWEEIKTSY	0.963277	1.13178	0.612215	0.684132	0.761983	0.83473	0.631664	0.421132	0.442172	0.366096	0.488576		-0.309616	0.888788	0.370306	-1.07117	2.90722	2.10579
Q9BZD4	YPNPKPEVL	1.17444	1.20284	0.913907	0.948353	1.11074	1.04646	1.02262	0.72	0.780488	0.761046	0.8471		-0.0881412	0.417042	0.190424	-0.497364	2.90587	2.10579
Q09161	LPWVGKELY	1.77754	2.33721	1.48859	1.3241	1.49091	1.57426	1.23586	1.14943	1.19119	0.87376	1.08963		-0.409439	1.58208	0.524358	-0.795644	2.9054	2.10579
Q8IZT6	IPDEKVVITY	0.564972	0.677003	0.328182	0.360778	0.464463	0.453922	0.358643	0.193208	0.206137	0.128043	0.235501		-0.354181	0.807987	0.3395	-1.4564	2.90447	2.10579
O60244	YPLTSPPTSY	0.867938	0.97416	0.671082	0.61003	0.784298	0.693069	0.600969	0.476981	0.52085	0.479711	0.574692		-0.317822	1.33916	0.476903	-0.707356	2.89999	2.10233
Q15648	IPLFETQPTY	0.392655	0.516796	0.313466	0.368263	0.280992	0.251333	0.20517	0.181132	0.162077	0.135257	0.186292		-0.560329	1.44705	0.50862	-1.29446	2.89788	2.10123
Q92665	FPINNEAGF	0.607345	0.640827	0.459161	0.468563	0.535537	0.551409	0.470113	0.366792	0.324154	0.313796	0.393673		-0.168417	0.637986	0.286974	-0.702988	2.89578	2.10014
P13747	SEALALTQTWA	0.78178	1.35013	0.671082	0.693114	0.742975	0.776847	0.590468	0.358491	0.31786	0.29486	0.360281		-0.414825	0.943619	0.394821	-1.48896	2.89179	2.09721
Q15021	QYLQDAYSF	1.21681	1.64341	0.753495	0.866766	0.928099	1.02589	0.810178	0.487547	0.516129	0.490532	0.413005		-0.408177	1.00486	0.418342	-1.33705	2.89083	2.09721
Q9Y520	TEIGTMISV	1.70198	2.71059	1.41575	0.995509	1.27934	1.45468	0.98546	0.93434	0.654603	0.5789	0.8471		-0.720862	1.76556	0.537312	-1.36599	2.88625	2.09363
B4DGE2	VPEEGGATHVY	1.23234	1.33721	1.15011	1.125	1.24711	1.23305	1.13489	0.883774	1.05271	0.999098	0.98594		-0.0653057	0.43384	0.194785	-0.338795	2.88263	2.09102
P11142	IPTKQTQTF	1.90678	2.31783	1.74982	1.56737	2.06942	1.70449	1.79483	1.30868	1.35012	1.35978	1.44464		-0.158699	0.765142	0.328432	-0.544086	2.87497	2.08435
K7ENV7	VPVMLTEQY	1.18362	1.73062	0.933039	0.761228	0.942149	0.989337	0.677302	0.597358	0.559795	0.444545	0.656415		-0.606119	1.65664	0.52682	-1.18376	2.86974	2.08012
P08133	LDIITSRSNRQR	0.788136	0.726098	0.671082	0.637725	0.955372	0.779893	0.752827	0.958491	1.15814	1.23174	1.42707		0.101354	0.204594	0.0910705	0.712754	2.86768	2.07906
Q92499	QGYSDFINR	1.06497	1.21447	0.818249	0.961078	0.995041	1.1211	0.833603	0.600755	0.651456	0.602344	0.667838		-0.07876	0.252187	0.109088	-0.711438	2.85961	2.07198
Q2NL82	KVADTILFL	5.60381	6.65891	5.35688	4.87799	5.21818	5.53008	5.28756	3.43396	4.46892	4.156	4.86643		-0.167763	0.943242	0.394821	-0.473037	2.85703	2.07039
J3KRY1	KSIQEIQEL	3.80155	3.94703	3.06255	2.90195	3.30579	3.31988	3.39015	2.13283	2.37293	2.54554	3		-0.158199	0.792554	0.333144	-0.520172	2.85517	2.06952
Q9UEE5	EPFQDGYSL	1.02189	1.15116	0.762325	0.771707	0.810744	0.771516	0.629241	0.558491	0.671912	0.523895	0.637961		-0.391721	1.64206	0.52682	-0.710211	2.85391	2.06924
M0QX05	EILELLNQR	0.472458	0.426357	0.345107	0.305389	0.369421	0.378522	0.359451	0.209811	0.266719	0.223625	0.267135		-0.231391	0.82724	0.345078	-0.777911	2.84848	2.06521
H0Y8X0	FPFEKGSVQY	3.29096	3.57881	2.55629	2.37275	2.69587	2.59101	2.37318	1.90642	2.23761	1.76014	2.45694		-0.325038	1.60795	0.524358	-0.587998	2.84659	2.06521
E9PIE4	AYLVNTYAL	0.942797	1.15375	0.718175	0.770958	0.806612	0.929931	0.701131	0.49434	0.587726	0.470694	0.564148		-0.22607	0.758663	0.328432	-0.82607	2.84545	2.06521
J3KQ69	SATYIAEEY	1.1596	1.49871	1.13171	1.15569	1.04959	1.05484	0.966882	0.753208	0.889851	0.941389	0.894552		-0.257614	1.35566	0.481648	-0.538574	2.84528	2.06521
Q8TEU7	RYSGNQVLF	1.0678	1.42377	1.22075	1.15269	1.47769	1.36938	1.37399	0.757736	0.833989	0.829576	0.901582		0.118572	0.555286	0.250684	-0.574923	2.84498	2.06521
H7C0E5	TTVEGLITR	0.463277	0.580103	0.439294	0.38997	0.478512	0.465347	0.409532	0.292075	0.282455	0.296664	0.347979		-0.181368	0.686793	0.304883	-0.697336	2.84208	2.06328
P42704	IYKPVTDFF	2.44209	2.78941	1.92053	1.7268	1.93884	2.10053	1.74475	1.28302	1.67899	1.23625	1.74165		-0.344399	1.4755	0.50862	-0.682948	2.83942	2.06159
Q93074	AEWLGVLKA	0.982345	1.01809	0.832965	0.898204	0.866116	0.89642	0.972536	0.671698	0.70653	0.707845	0.787346		-0.0562997	0.30203	0.129936	-0.394802	2.83769	2.06083
H3BPZ8	FPIHVQTSL	0.612994	0.731266	0.656365	0.679641	0.752066	0.654989	0.682553	0.497358	0.531865	0.477006	0.448155		0.0540056	0.262941	0.112351	-0.448775	2.83237	2.05647
E9PN81	RDFDRFIGA	0.499529	0.590009	0.450822	0.470559	0.555923	0.575273	0.48196	0.313962	0.313664	0.286745	0.36321		0.0208533	0.0607486	0.0237967	-0.68489	2.82821	2.05394
Q9H0F5	DPLHQEVSF	0.752119	0.895349	0.644592	0.671407	0.685124	0.860625	0.735057	0.393962	0.484658	0.453562	0.537786		-0.0498853	0.148997	0.0647419	-0.708669	2.8279	2.05394
H3BNZ4	YPTQPGQGY	2.73729	3.00646	2.45254	2.1976	2.77769	2.45392	2.50969	1.88226	1.99528	2.00451	2.27241		-0.136921	0.822429	0.342225	-0.422419	2.82573	2.05272
H0YF32	FPEGSVELY	1.89548	2.60142	1.43561	1.49813	1.55826	1.63024	1.40145	1.06453	1.11369	0.886384	1.09754		-0.377693	1.21967	0.448736	-0.926355	2.82335	2.05205
P57740	AYLEAHETF	0.975047	1.19811	0.830513	0.884731	1.08485	0.999746	0.936995	0.705912	0.595332	0.603547	0.671353		-0.0359511	0.113921	0.0485693	-0.636548	2.82314	2.05205
P37268	AEKYQTVIA	1.58828	1.54651	1.22149	1.26422	1.47521	1.50724	1.47819	0.803774	0.95358	0.991885	1.16344		-0.0208935	0.0699005	0.0277801	-0.569974	2.82078	2.05128
Q9HD15	FPVESEAVM	1.09746	1.32429	1.33333	1.16317	1.41405	1.32521	1.26494	0.729811	0.983478	0.950406	0.864675		0.0455506	0.190049	0.0850194	-0.50488	2.82047	2.05128
Q460N5	TPDEIDHVF	0.944915	1.22997	0.958793	0.846557	0.815702	0.916222	0.932149	0.615094	0.801731	0.694319	0.764499		-0.251166	1.29897	0.469497	-0.539012	2.81525	2.04701
J3QLT9	NANPLIYQR	0.700918	0.862403	0.587932	0.691617	0.747521	0.770373	0.738288	0.440377	0.464201	0.460775	0.502636		0.0394227	0.132731	0.0569109	-0.618728	2.81265	2.04555
Q9UN86	RYPDSHQLF	1.08263	1.27649	1.06475	0.993263	1.1157	1.21021	1.09774	0.713962	0.791503	0.827773	0.945518		-0.0476265	0.202815	0.090802	-0.477515	2.8119	2.04555
Q9UHD8	REMIPFAVV	1.48023	2.06718	1.17881	0.84506	1.14463	1.18507	0.867528	0.857358	0.756098	0.530207	0.876977		-0.640551	1.85394	0.537312	-1.06087	2.8044	2.039
Q13409	FPVGDVNNF	1.04449	1.20543	0.844003	0.96482	0.978512	0.992384	0.880452	0.606038	0.712038	0.593327	0.792619		-0.112349	0.434235	0.194867	-0.609367	2.80304	2.03857
F1T0I1	QPINFSVSL	1.32556	1.45478	1.14937	1.03518	1.16612	1.18583	0.932956	0.76	1.06766	0.815149	0.919156		-0.278404	1.40141	0.493546	-0.556789	2.79704	2.03552
Q92556	EPSNYDFVY	0.922316	1.14729	0.666667	0.594311	0.781818	0.728104	0.691438	0.449811	0.552321	0.422002	0.534271		-0.384053	1.26367	0.456028	-0.897569	2.79701	2.03552
Q53G59	SPIDVVEKY	3.24294	3.37468	2.71229	2.83383	2.94711	2.96573	2.92246	1.82943	2.13218	2.04689	2.75923		-0.0922754	0.414314	0.188912	-0.504696	2.7964	2.03552
B5MD58	SINDKIIEL	1.44492	1.82558	1.27667	1.23877	1.6	1.50267	1.17205	0.708679	0.944925	0.853021	1.02988		-0.137041	0.432972	0.194478	-0.777683	2.79624	2.03552
P78347	EGLPEGIPFRR	1.25212	1.43669	0.93819	1.0232	1.09835	1.21097	1.14297	0.704906	0.808025	0.79982	0.801406		-0.111769	0.412417	0.18855	-0.634973	2.79283	2.03376
Q8IZ07	KELQGQNVEA	1.06638	1.07494	0.890361	0.91018	1.12397	0.964204	1.08239	0.647547	0.712825	0.77908	0.755712		0.0136763	0.0518324	0.0211873	-0.48151	2.79262	2.03376
H7C5L3	FPEEVIATI	1.22811	1.63953	0.930831	0.959581	1.02727	1.10053	0.932149	0.661132	0.745869	0.637511	0.732865		-0.333429	1.11213	0.427723	-0.866734	2.79169	2.03376
A0A0A0MTC1	VFIRGGEEF	0.314972	0.356589	0.297277	0.290419	0.383471	0.348819	0.321486	0.117736	0.140047	0.12083	0.228471		0.0573782	0.126273	0.0536616	-1.0894	2.79054	2.03353
Q16637	IYPATIASI	0.872881	1.03876	0.757174	0.73503	0.909917	0.925362	0.831987	0.509434	0.592447	0.537421	0.662566		-0.0647283	0.219153	0.0930079	-0.628432	2.78632	2.03089
Q15417	YPDEYHGEY	1.63347	1.98579	1.43341	1.40494	1.2719	1.55369	1.48869	0.963774	1.18489	1.11452	1.28471		-0.236263	1.13404	0.435716	-0.566884	2.78606	2.03089
P49327	KEGVFAKEV	0.43291	0.457364	0.381163	0.394461	0.486777	0.392232	0.336026	0.166792	0.191975	0.283138	0.260105		-0.0748886	0.186097	0.0840397	-0.910281	2.78187	2.02762
P49321	NYVQAVEEF	1.58192	2.23256	1.0677	1.1482	1.24215	1.31683	1.1769	0.723774	0.716758	0.67899	0.806678		-0.414474	1.09564	0.427344	-1.15353	2.77873	2.0254
Q9NR09	AEPPPIKSA	0.700565	0.655039	0.644592	0.622754	0.786777	0.680883	0.620355	0.434717	0.457907	0.449053	0.523726		0.0235244	0.0868523	0.0362415	-0.515691	2.77773	2.02532
Q9BSV6	SPQPDGKVVY	1.08051	1.03488	0.834437	0.791168	0.932231	0.892612	0.8021	0.590189	0.682927	0.660956	0.794376		-0.202469	1.01467	0.41861	-0.527589	2.77611	2.02461
P53355	VPVEEPIAF	1.10452	1.19509	0.80206	0.744012	0.808264	0.910129	0.854604	0.639245	0.715972	0.642922	0.702988		-0.3182	1.45706	0.50862	-0.614522	2.77157	2.02112
Q96T51	KSFFGPLEL	0.502825	0.481912	0.373804	0.271707	0.319008	0.342727	0.34168	0.212075	0.339103	0.198377	0.258348		-0.506461	1.76195	0.537312	-0.845738	2.7708	2.02112
Q5CZC0	SLIIDDTEY	1.08757	1.45349	0.936718	0.833084	0.961983	0.962681	0.957189	0.581132	0.697876	0.67899	0.822496		-0.319865	1.22338	0.448736	-0.737862	2.76826	2.01949
Q9NRZ9	YPIDPVTQEF	1.47881	2.23902	1.05077	1.1497	1.16446	1.20411	0.987884	0.68	0.716758	0.51037	0.70826		-0.496706	1.21607	0.448736	-1.28158	2.76538	2.01751
Q9ULT8	LPKNDLITY	1.46328	1.59561	1.24577	1.22605	1.43388	1.38842	1.39418	1.04302	1.08576	1.06673	1.1652		-0.0766544	0.421797	0.192172	-0.396372	2.76328	2.01632
O43395	AELQARIQA	0.371469	0.458656	0.344371	0.278443	0.357851	0.338919	0.289984	0.181132	0.191188	0.25248	0.249561		-0.307718	1.0307	0.421351	-0.840779	2.76201	2.01595
A0A1B0GV24	NEFSILKSP	1.18503	1.22868	1.10155	1.02395	1.28264	1.22315	1.11793	0.770566	0.824548	0.845807	1		-0.0121558	0.0480031	0.0198776	-0.445872	2.75999	2.01554
P28331	SPVDLTYTY	0.909605	1.09561	0.647535	0.64521	0.68595	0.717441	0.704362	0.478491	0.546027	0.456267	0.572935		-0.361539	1.31802	0.476903	-0.784285	2.7598	2.01554
Q16531	EVQDTSGGTTALR	0.409605	0.412145	0.351729	0.321108	0.333884	0.369383	0.35622	0.220377	0.226593	0.300271	0.237258		-0.180539	0.686158	0.304883	-0.668367	2.75649	2.01401
Q8TEH3	LPNDVISSL	1.09534	1.20543	0.88521	0.898952	0.935537	0.920792	0.848142	0.680755	0.761605	0.716862	0.857645		-0.237404	1.29987	0.469497	-0.493721	2.75547	2.01401
P07900	KEFEGKTLV	1.24153	1.33592	1.14937	1.01198	1.26777	1.23534	1.16801	0.69283	0.833202	0.859333	1.05272		-0.0855188	0.35253	0.158952	-0.531375	2.75505	2.01401
P49790	SPFYPGKTTY	0.958333	1.14599	0.963944	0.877246	0.97686	0.921554	1.00808	0.690566	0.767113	0.745717	0.862917		-0.112652	0.638012	0.286974	-0.415959	2.7547	2.01401
Q13571	SYMEVPTYL	0.915254	1.18217	0.83738	1.04266	1.16198	1.26047	1.21405	1.32	1.67427	1.41028	1.93849		0.257952	0.679079	0.302667	0.696872	2.7511	2.0113
F6VDE0	APSVVKISY	1.06356	1.17313	1.05666	0.778443	1.0281	1.04341	0.996769	0.563019	0.70181	0.685302	0.920914		-0.190961	0.797784	0.336226	-0.613016	2.74583	2.00692
Q9BRP1	LPNDGDEKY	1.90113	2.24806	1.61369	1.7747	1.86198	1.61919	1.65024	1.21358	1.41227	1.43102	1.40949		-0.153952	0.774659	0.330376	-0.491245	2.74014	2.00271
Q92611	AYQSIQNYL	1.21398	1.54393	0.812362	0.797904	0.944628	0.906321	0.747173	0.521509	0.606609	0.550947	0.704745		-0.487224	1.44797	0.50862	-0.997802	2.73985	2.00271
P30154	MAWLVDHVY	1.64407	3.16408	1.37896	0.869012	1.09339	1.23153	0.660743	0.662642	0.586939	0.406673	0.57645		-1.09769	1.92948	0.537805	-1.88551	2.73283	1.99657
Q8N3Z3	YPLQEVERF	0.892655	0.963824	0.727005	0.703593	0.720661	0.766184	0.710824	0.635472	0.630999	0.541028	0.678383		-0.247675	1.41892	0.497878	-0.470598	2.72978	1.9958
Q15397	EAIREAVVY	0.750706	0.865633	0.623988	0.696856	0.795041	0.757045	0.656704	0.381887	0.517703	0.453562	0.54833		-0.0398878	0.120603	0.0517116	-0.651623	2.72946	1.9958
O60907	FPFHSAPAL	0.559322	0.605943	0.486387	0.457335	0.564463	0.450876	0.494346	0.327547	0.424076	0.35798	0.351494		-0.162936	0.677507	0.301479	-0.591896	2.72726	1.9958
A0A2U3TZM0	TEVAPPPPP	0.955508	0.988372	0.888153	0.801647	1.01736	1.0099	0.901454	0.634717	0.692368	0.709648	0.759227		-0.0175622	0.071706	0.0289205	-0.433532	2.72667	1.9958
P00492	IPDKFVVGY	3.41102	3.94057	2.72774	2.88922	3.12562	2.97791	2.59855	1.68302	2.2203	1.72137	2.66081		-0.213394	0.791903	0.333144	-0.697777	2.72616	1.9958
Q6P2Q9	MLDPLEVHL	2.21398	3.42119	1.73216	1.20247	1.72231	1.89185	1.31664	1.07396	1.00118	0.798016	1.18893		-0.679521	1.64535	0.52682	-1.27396	2.72566	1.9958
O75534	EFSVILNQR	0.591102	0.710594	0.562178	0.701347	0.740496	0.75019	0.718094	0.463396	0.47679	0.444545	0.40246		0.22774	1.54651	0.511763	-0.475648	2.72486	1.9958
P48556	IPAESYTF	0.723164	0.674419	0.557763	0.578593	0.572727	0.621478	0.547658	0.450566	0.47915	0.444545	0.504394		-0.168053	0.890954	0.371404	-0.472761	2.72256	1.9958
O43684	RYPTSIASLAF	1.84958	2.35788	1.2443	1.38623	1.5314	1.52399	1.20436	1.00906	0.996853	0.81605	0.912127		-0.364533	1.08486	0.427344	-0.961003	2.72189	1.9958
Q9Y2Z0	HPIIPEQSTF	1.31638	1.46253	1.20971	1.22605	1.22479	1.27342	1.32956	1.04302	1.11723	1.10189	1.09315		-0.073555	0.561753	0.252859	-0.288162	2.72136	1.9958
P08238	FEVVYMTEP	1.17232	2.04134	0.904341	0.752994	0.93719	0.966489	0.637318	0.486038	0.513769	0.35798	0.413005		-0.737145	1.48732	0.511763	-1.63259	2.72132	1.9958
F2Z2U4	DYLENIFVK	0.826271	1.18605	0.512141	0.622754	0.604959	0.619954	0.546042	0.289811	0.294256	0.283138	0.411248		-0.491764	1.10434	0.427344	-1.39661	2.72105	1.9958
Q08211	NAARDFVNY	0.75565	0.994832	0.61663	0.580838	0.62314	0.732673	0.642973	0.396981	0.45476	0.45807	0.513181		-0.291004	1.00455	0.418342	-0.791857	2.72075	1.9958
Q14CZ0	SATAVAQLY	1.47669	1.73514	1.56291	1.41168	1.67355	1.42803	1.48465	0.962264	1.13297	1.16952	1.37258		-0.086003	0.408232	0.18719	-0.457167	2.71896	1.9953
Q9UJK0	NPVNYGRPY	0.442797	0.44832	0.415011	0.392216	0.444628	0.403656	0.336834	0.280755	0.288749	0.278629	0.321617		-0.142847	0.593968	0.265922	-0.574134	2.71854	1.9953
P50440	KTPDFESTGL	1.24294	1.40698	0.830022	0.998503	1.0876	1.16832	1.00969	0.570566	0.649095	0.696123	0.759227		-0.121852	0.356822	0.16198	-0.794554	2.716	1.99361
J3KT73	EEIKDFLLTA	1.10452	1.68734	0.943341	0.922156	1.09421	1.04341	0.699515	0.531321	0.602675	0.499549	0.657293		-0.405759	1.06237	0.422493	-1.12035	2.70723	1.9857
P78537	IELDMRTIA	0.685028	1.04522	0.63429	0.556138	0.67686	0.75476	0.603393	0.413585	0.424862	0.416592	0.381371		-0.283003	0.817644	0.342065	-0.946062	2.70492	1.98424
Q9NR30	IPVEQKEGAF	0.728814	0.760982	0.646799	0.568114	0.777686	0.704494	0.642165	0.379623	0.499607	0.486023	0.523726		-0.0814268	0.292034	0.126564	-0.592744	2.70374	1.9839
Q9Y2I1	FPHGDLTEF	0.786017	0.953488	0.753495	0.710329	0.789256	0.817212	0.798869	0.527547	0.612116	0.566276	0.673111		-0.0933796	0.422333	0.192343	-0.482535	2.69986	1.98087
B4DEE8	HPVFQQESF	0.961158	1.16279	0.934511	0.818862	0.947934	0.966489	0.938611	0.608302	0.689221	0.738503	0.843585		-0.151318	0.727217	0.31976	-0.501969	2.69805	1.9799
Q5SZL2	KYLADLPTL	2.08898	2.26486	1.55482	1.46482	1.61157	1.84006	1.52585	1.10264	1.38552	1.09739	1.46397		-0.290293	1.2179	0.448736	-0.641722	2.69598	1.97868
P07437	YPDRIMNTF	0.283192	0.248062	0.298013	0.262725	0.314876	0.29246	0.223748	0.116226	0.153423	0.142471	0.142355		-0.0155864	0.0314916	0.0146781	-0.995753	2.69338	1.97753
P61160	YNIEQEQKL	0.981638	1.24225	0.835909	0.708084	0.90124	0.988576	0.873586	0.476604	0.585366	0.644725	0.703866		-0.232919	0.796545	0.335454	-0.759104	2.69315	1.97753
Q5UE93	IPLLHTVMY	0.338512	0.469423	0.315428	0.326347	0.361433	0.331556	0.332795	0.177107	0.228167	0.205591	0.210896		-0.147627	0.408722	0.18719	-0.866072	2.68985	1.97507
E9PHH8	DALGHFFQY	1.26271	1.67054	0.833701	0.834581	0.902479	0.946687	0.806947	0.62717	0.689221	0.51578	0.636204		-0.524923	1.49277	0.511763	-1.02488	2.68582	1.97208
Q7L513	SSEFQIPTA	2.13701	2.29457	1.68727	1.69686	1.9843	2.06017	1.96527	1.09962	1.36349	1.2615	1.66784		-0.0822056	0.29078	0.125547	-0.597357	2.68518	1.97208
P61160	DIAGRDITR	0.616525	0.709302	0.613687	0.549401	0.666116	0.657273	0.641357	0.356226	0.453186	0.499549	0.479789		-0.0406637	0.145449	0.0632559	-0.53178	2.68365	1.97138
Q7L7L0	FPVGRVHRL	0.5	0.670543	0.539367	0.431138	0.423967	0.572734	0.501616	0.282264	0.346971	0.385933	0.370826		-0.240765	0.867381	0.36277	-0.718036	2.67424	1.9628
Q15029	APIPGSPLY	0.959746	0.992248	0.866078	0.856287	0.905785	0.931455	0.878029	0.68	0.676633	0.675383	0.852373		-0.073193	0.398744	0.182624	-0.38148	2.66777	1.95716
Q9Y4C1	ESWPVLVGR	0.316384	0.286822	0.197204	0.154192	0.2	0.208682	0.179321	0.120755	0.141621	0.102795	0.101933		-0.523977	1.30273	0.469497	-1.19203	2.66434	1.95456
Q86UB9	FPHADTIIY	0.709746	0.799742	0.613687	0.681886	0.666116	0.78751	0.642165	0.443019	0.520063	0.472498	0.527241		-0.0273816	0.094045	0.0388743	-0.528332	2.66139	1.95322
P50991	NPISTVTEL	0.800141	1	0.815305	0.748503	0.804132	0.798172	0.613086	0.562264	0.652242	0.622182	0.623902		-0.234601	1.20555	0.448736	-0.50309	2.66134	1.95322
A0A0C4DFP4	EASKLLLTY	3.27895	4.23127	3.58131	3.5232	3.92149	3.73267	3.71729	2.26792	2.63651	2.81515	3.12478		0.0102983	0.0390436	0.0178107	-0.447551	2.65712	1.95058
H3BRL5	FPDEKIPTL	2.36582	2.85142	1.97277	1.99401	2.1595	2.1409	1.97011	1.70264	1.85445	1.42471	1.67663		-0.2141	1.03131	0.421351	-0.525852	2.65705	1.95058
P17535	QEFAEGFVKA	0.566384	0.583979	0.439294	0.417665	0.547107	0.476771	0.543619	0.286792	0.319434	0.335437	0.376098		-0.0944967	0.295756	0.127154	-0.685664	2.65285	1.94767
O60449	TALSWKEAY	1.14831	1.3876	1.17439	0.960329	1.09339	1.10586	0.941842	0.818113	0.901652	0.823264	1.06854		-0.270447	1.57238	0.52004	-0.453945	2.6525	1.94767
H7C357	TPSSLYMEY	0.975989	1.27907	0.805004	0.744012	0.935537	0.898705	0.675283	0.590189	0.574351	0.522994	0.664323		-0.326589	1.10641	0.427723	-0.794798	2.65038	1.94637
P42166	KTYDAASYI	1.0791	1.20155	0.935982	0.80988	0.998347	1.08911	0.95315	0.611321	0.686074	0.730388	0.86116		-0.155546	0.642212	0.288047	-0.570046	2.64686	1.94367
Q96CS3	GLSHTEVLFV	1.23164	1.00517	0.925681	0.603293	0.768595	0.572734	0.49273	0.647547	0.668765	0.717764	0.804921		-0.790782	3.4153	0.658717	-0.570716	2.64446	1.94229
Q9BYX4	DAYTHLETF	1.22387	1.35013	0.952171	1.03293	1.10579	1.11957	1.16397	0.815849	0.849725	0.841298	0.885764		-0.0883534	0.39564	0.180848	-0.470733	2.64385	1.94229
P12270	QASDVSVKY	4.31462	5.37984	4.70898	4.5262	5.14215	4.86786	4.91801	3.58075	3.74744	3.64202	4.18717		0.0186321	0.0938578	0.0388743	-0.34143	2.63946	1.93952
E9PI18	SANALILTY	1.88065	2.12661	1.57174	1.68563	1.8686	1.70678	1.73748	1.26792	1.48938	1.39315	1.43234		-0.0880043	0.450408	0.20286	-0.414061	2.63946	1.93952
P52292	HENESVYKA	0.25	0.418605	0.244297	0.179641	0.190083	0.237624	0.227787	0.0845283	0.147915	0.128043	0.0949033		-0.54349	1.1676	0.44436	-1.41839	2.63621	1.93779
P42768	TPTPFFHTF	0.747175	0.757106	0.698308	0.733533	0.850413	0.752475	0.798061	0.45283	0.559402	0.507665	0.629174		0.0939898	0.482745	0.213808	-0.450525	2.63612	1.93779
A0A1W2PNZ9	GETGRIILP	0.511299	0.599483	0.512141	0.501497	0.57438	0.534653	0.589661	0.344906	0.393391	0.367899	0.425308		0.0239962	0.0865863	0.0362415	-0.498684	2.63372	1.93684
Q14106	TPFVEGLSY	2.46328	2.92765	1.87638	1.90045	2.0719	2.11577	1.80856	1.72755	1.65696	1.2615	1.5536		-0.295212	1.20227	0.448736	-0.644281	2.63355	1.93684
C9JE98	ENYKSLVRR	1.16949	1.4522	1.10522	1.13024	1.38843	1.36634	1.2084	0.697358	0.783635	0.791704	1.00527		0.0356125	0.113312	0.0485693	-0.600216	2.63167	1.93576
Q9HBU6	AYLEAYKEF	1.4315	1.61628	1.05224	0.965569	1.23636	1.35872	1.11955	0.590943	0.872541	0.660956	0.961336		-0.224098	0.682587	0.303087	-0.825035	2.6307	1.93559
Q969V3	DAAHEFTVY	0.856638	0.832041	0.729213	0.657186	0.694215	0.88195	0.789176	0.507925	0.607396	0.504058	0.609842		-0.0930326	0.36822	0.167621	-0.532249	2.62852	1.93444
P08670	REYQDLLNV	2.21751	2.27003	1.80353	1.57186	1.78512	1.89261	1.6252	1.31094	1.43273	1.33995	1.83128		-0.287027	1.49161	0.511763	-0.503989	2.62794	1.93444
P53618	FEWENKVTV	2.07203	2.59173	1.46726	1.44162	1.55041	1.51714	1.49192	1.27623	1.23603	0.913436	1.28822		-0.44594	1.53917	0.511763	-0.794237	2.62646	1.93375
P26641	FPAGKVPAF	1.58757	1.70155	1.41648	1.34281	1.57355	1.46839	1.48869	1.03094	1.20614	1.03066	1.38313		-0.0952085	0.469226	0.208912	-0.431918	2.61942	1.92751
H7C207	VVGKVLEI	0.68291	0.670543	0.613687	0.540419	0.741322	0.692308	0.667205	0.383396	0.451613	0.48963	0.474517		0.010087	0.031733	0.0147162	-0.543816	2.61364	1.92252
P43405	EYVKQTWNL	2.05932	2.27907	1.62178	1.53368	1.60331	1.79893	1.75525	1.38264	1.33753	1.13436	1.60105		-0.248133	1.15958	0.440866	-0.542659	2.60718	1.91685
A0A140T998	GERISVSAA	0.448446	0.49354	0.378955	0.378743	0.459504	0.386139	0.362682	0.236981	0.280094	0.292155	0.307557		-0.150241	0.522652	0.234363	-0.657249	2.60532	1.91622
F8WEW9	KYMDINFDF	2.8863	4.0155	1.91685	1.90943	1.84711	2.04722	1.66721	1.54943	1.42172	1.21551	1.47276		-0.654302	1.74752	0.537312	-1.05494	2.60497	1.91622
Q9BQI3	RYLNEFEEL	1.24576	1.49225	0.841795	0.846557	0.960331	0.968774	0.860258	0.673962	0.783635	0.639315	0.68717		-0.392599	1.35527	0.481648	-0.777717	2.60161	1.91365
Q99504	TAYPGQTQY	1.26412	1.40698	1.08241	1.11377	1.31818	1.18203	1.19467	0.856604	0.918175	0.93688	1.02988		-0.057648	0.263512	0.112473	-0.419649	2.59882	1.91193
G3V180	GEGLVTITP	0.70339	0.922481	0.568065	0.600299	0.753719	0.610815	0.528271	0.383396	0.423289	0.450857	0.379613		-0.230615	0.685936	0.304883	-0.837368	2.59831	1.91193
H0YFK3	MVIQDITAM	0.760593	0.976744	0.804636	0.802021	0.910331	0.887281	0.723344	0.495472	0.57081	0.539225	0.679262		-0.0285101	0.0895868	0.0373387	-0.568938	2.59529	1.90969
P49327	ELAQWLIQR	0.512712	0.682171	0.460633	0.347305	0.418182	0.446306	0.470113	0.273208	0.321007	0.270514	0.397188		-0.39222	1.30151	0.469497	-0.806701	2.59035	1.90553
Q15306	LPAQQVHNY	0.560734	0.715762	0.565121	0.501497	0.632231	0.578827	0.644588	0.396226	0.399685	0.411181	0.446397		-0.0589718	0.198861	0.0889303	-0.570497	2.58818	1.90415
O00115	FPGPAGPSF	0.788842	0.953488	0.704194	0.681138	0.773554	0.82559	0.738288	0.563774	0.580645	0.495942	0.627417		-0.111906	0.45756	0.203998	-0.524492	2.58597	1.90272
Q92673	IFSEKPVFV	1.04873	1.27778	0.974982	0.961826	1.09339	1.16908	1.1147	0.769057	0.832415	0.770063	0.850615		-0.0207933	0.0784048	0.0310142	-0.45013	2.57954	1.89707
O15370	DYPDYKYRPR	1.67232	2.02326	1.7248	1.67964	1.95041	1.94212	1.66236	1.03547	1.35169	1.25879	1.51142		0.00147048	0.00483914	0.00191895	-0.486791	2.57253	1.89083
Q04323	LPDGTSLTQTF	1.01624	1.43411	0.743194	0.797156	0.887603	0.846154	0.685784	0.550943	0.522423	0.476105	0.609842		-0.404617	1.11792	0.429033	-0.979624	2.57097	1.89054
Q8N201	SPHGGALVM	0.373588	0.47416	0.48933	0.413922	0.489256	0.526276	0.478998	0.197736	0.280881	0.251578	0.325132		0.0982819	0.295841	0.127154	-0.756431	2.56931	1.89054
Q6TFL4	YWMHVQNTF	0.686441	1.02326	0.721118	0.489521	0.619835	0.747906	0.508885	0.446792	0.434304	0.3156	0.537786		-0.453938	1.36182	0.481648	-0.901973	2.56917	1.89054
P61978	VPDSSGPERIL	0.66596	0.651163	0.533481	0.438623	0.61157	0.548363	0.496769	0.321509	0.413847	0.418395	0.455185		-0.23586	0.93998	0.394821	-0.616926	2.56913	1.89054
P20933	LPSYQAVEY	1.56638	1.97158	1.15526	1.11377	1.36198	1.34958	1.08724	0.762264	0.964595	0.701533	1.06503		-0.349137	1.08846	0.427344	-0.840977	2.56689	1.88906
P61160	FPEHIFPAL	1.43079	1.85013	1.18175	1.17515	1.25372	1.38995	0.976575	0.964528	1.00472	0.77908	0.848858		-0.311297	1.09805	0.427344	-0.726076	2.56228	1.88522
B1ANE3	DPYQGTIVL	0.84887	1.07494	0.640177	0.64521	0.77686	0.693069	0.76252	0.415094	0.450039	0.465284	0.618629		-0.248528	0.757637	0.328432	-0.810655	2.55638	1.8816
P27708	HPQPGAVEL	0.602401	0.729974	0.583517	0.520958	0.595041	0.648134	0.606624	0.378868	0.399685	0.454463	0.511424		-0.107706	0.410251	0.187701	-0.55029	2.55547	1.8816
Q5UIP0	FPVSKTLVL	0.850282	0.901809	0.893304	0.742515	0.849587	0.816451	0.785137	0.567547	0.627852	0.614968	0.811951		-0.143296	0.758471	0.328432	-0.427678	2.55541	1.8816
C9JLU1	IYPVDLGDKF	0.314972	0.444444	0.235467	0.255988	0.343802	0.277228	0.231018	0.146415	0.152636	0.102795	0.123023		-0.259633	0.516202	0.23167	-1.33761	2.5554	1.8816
Q13347	RDMTMFVTA	0.622175	1.17183	0.709345	0.459581	0.561983	0.639756	0.368336	0.403774	0.375295	0.324617	0.356766		-0.717665	1.69181	0.532625	-1.19249	2.55483	1.8816
B5MDF5	AQYEHDLEV	0.947034	1.19251	0.790287	0.646707	0.761983	0.949733	0.775444	0.447547	0.631786	0.605951	0.637961		-0.317909	1.08562	0.427344	-0.749711	2.55347	1.881
E9PPF2	FPIEQQDGAF	1.38983	1.40052	1.00221	1.02096	1.12727	1.2003	0.936995	0.754717	0.761605	0.746619	1.01933		-0.238734	0.934488	0.39409	-0.623512	2.54937	1.87766
Q5MJ34	FPSSGSVSL	0.427966	0.488372	0.375276	0.330838	0.447934	0.350343	0.397415	0.196226	0.240755	0.243463	0.323374		-0.173957	0.511135	0.229469	-0.778714	2.53616	1.86536
H0YKM0	FPHNFQETTY	1.86441	2.1615	1.58572	1.54266	1.75124	1.7997	1.63247	1.25811	1.38395	1.2128	1.55185		-0.153693	0.740154	0.323074	-0.468706	2.53511	1.86536
P26368	KYWDVPPPGF	1.15678	1.6615	0.754967	0.721557	0.760331	0.944402	0.802908	0.540377	0.494099	0.427412	0.632689		-0.561097	1.32412	0.476903	-1.18561	2.53479	1.86536
Q8TCS8	TPSPEIVKY	0.576977	0.691214	0.467991	0.541916	0.570248	0.539985	0.46769	0.323774	0.378442	0.412985	0.369069		-0.127002	0.42379	0.192936	-0.641204	2.53224	1.86356
B1AKT1	IPFSGKGYVL	0.779661	0.842377	0.676968	0.739521	0.844628	0.810358	0.709208	0.484528	0.602675	0.544635	0.601054		0.0179482	0.0656488	0.026256	-0.457134	2.52816	1.86058
Q9BXM9	DANSKQLLY	1.42585	1.71835	1.35541	1.33009	1.5562	1.49276	1.30129	1.01887	1.20535	1.03877	1.18981		-0.0788563	0.360284	0.1637	-0.430123	2.52706	1.86058
Q9NVD3	EAVDSIFSY	2.67444	3.77132	2.02575	2.05689	2.30992	2.21097	2.00485	1.47849	1.71676	1.45356	1.64499		-0.396238	1.22565	0.448736	-0.843724	2.52635	1.86058
Q96I24	ISELILTA	0.693503	0.741602	0.68727	0.498503	0.704132	0.717441	0.465267	0.313962	0.369788	0.44725	0.527241		-0.24652	0.776298	0.330376	-0.771064	2.52584	1.86058
Q6P2Q9	FPNIVIKGSEL	0.560734	0.691214	0.343635	0.368263	0.440496	0.397563	0.386107	0.229434	0.25177	0.198377	0.325132		-0.417893	1.03943	0.421351	-1.08234	2.52523	1.86058
P53618	AEFEWENKV	0.950565	1.09948	0.727741	0.622754	0.65124	0.893374	0.748788	0.458868	0.556255	0.442741	0.685413		-0.344906	1.11767	0.429033	-0.789156	2.52399	1.86058
Q9H0E9	DPHTVTVSM	0.676554	1.1068	0.637233	0.550898	0.544904	0.580858	0.561659	0.449811	0.401783	0.367298	0.485062		-0.527982	1.53104	0.511763	-0.921511	2.52339	1.86058
Q9BTE3	KEAYVNANQA	1.22599	1.52067	1.02281	0.962575	1.2562	1.26657	1.16801	0.595472	0.77262	0.778179	0.934974		-0.11113	0.328546	0.144459	-0.705887	2.52327	1.86058
A0A087WUS5	KATAYILSV	0.760593	1.23385	1.08315	1.15494	1.18843	1.15232	1.32472	1.3034	1.55153	1.44905	1.75923		0.232316	0.739502	0.323074	0.563242	2.52184	1.85989
Q9UPN9	RYQFLEEAF	1.18573	1.24289	0.86755	0.824102	0.914876	1.05636	0.813409	0.693585	0.8214	0.559062	0.743409		-0.284334	1.09803	0.427344	-0.641438	2.5204	1.85919
K7EL50	GEWEPPVI	1.43997	1.8553	1.23105	1.21183	1.39504	1.54989	1.05089	0.971321	0.919748	0.718665	0.987698		-0.212746	0.670693	0.298584	-0.746409	2.51816	1.85814
Q06547	SPLHLAAQY	0.553672	0.589147	0.545254	0.462575	0.518182	0.559025	0.55412	0.384151	0.391031	0.406673	0.476274		-0.104222	0.488824	0.216391	-0.440859	2.51723	1.85814
A0A2R8Y849	KTTPDVIFV	0.509887	0.702842	0.56365	0.476048	0.608264	0.536177	0.494346	0.363774	0.385523	0.412985	0.407733		-0.163432	0.615981	0.276518	-0.593199	2.51713	1.85814
A0A087X253	IPNENELQF	1.33475	1.58915	0.972774	0.917665	1.14959	1.18203	0.986268	0.776604	0.875688	0.669071	0.848858		-0.29473	1.02693	0.421351	-0.712695	2.51397	1.85595
E9PKY2	VYEYVVERF	1.14477	1.25969	0.824871	0.827844	0.942975	0.923839	0.810178	0.692075	0.758458	0.624887	0.783831		-0.296928	1.25047	0.451791	-0.590637	2.51347	1.85595
H7C5L5	HPVSEGTLMY	0.475989	0.481912	0.59897	0.613772	0.715702	0.683168	0.725363	0.606038	0.833989	0.787196	0.778559		0.399439	1.70405	0.535013	0.534053	2.51223	1.85545
P78347	AEFIKFTVI	1.78672	2.15633	1.38484	1.12051	1.45455	1.53237	1.31018	0.922264	1.19591	0.930568	1.29877		-0.390949	1.41337	0.494805	-0.708414	2.50874	1.85269
Q9BVQ7	KEILQVITS	1.18432	1.26098	1.0574	0.991018	1.11488	1.19269	1.04927	0.604528	0.884343	0.918846	0.913884		-0.103201	0.428006	0.192936	-0.491626	2.50558	1.85027
Q9Y520	FPTVQHQEL	0.54096	0.795866	0.58131	0.540419	0.712397	0.668698	0.581583	0.306415	0.393391	0.313796	0.449912		-0.0310284	0.0705442	0.0280759	-0.805305	2.50429	1.8497
Q9HBU6	HWDPQEVTL	1.14972	1.4354	1.01251	0.893713	0.979339	1.14623	0.991115	0.81283	0.901652	0.763751	0.8471		-0.258338	1.18978	0.444645	-0.528584	2.50253	1.84867
Q9Y490	QEISHLIEP	1.72387	1.88243	1.43561	1.55314	1.4876	1.73191	1.72052	1.12528	1.15421	1.14878	1.45343		-0.0500846	0.195206	0.0881641	-0.461625	2.50091	1.84778
Q9UKK3	EYRPEFSNF	0.665254	0.828165	0.55482	0.561377	0.768595	0.789794	0.567851	0.321509	0.352478	0.306583	0.471002		-0.0230937	0.0468518	0.0198776	-0.911806	2.49684	1.84444
Q9NVH0	FPLDKSLLL	1.76836	2.01809	1.33922	1.1991	1.38347	1.45621	1.41519	1.20151	1.22109	1.04779	1.24077		-0.325472	1.51399	0.511763	-0.536696	2.49506	1.84338
E9PMA1	NPWDNKAVY	1.91314	2.28295	1.60338	1.61153	1.79421	1.7182	1.65832	1.34792	1.27773	1.20108	1.61687		-0.189191	0.858377	0.360226	-0.506393	2.49377	1.84325
B7ZBM3	LPNGQPTVL	0.872881	0.888889	0.732892	0.627246	0.715702	0.785986	0.830372	0.540377	0.648308	0.634806	0.594025		-0.168623	0.828108	0.345078	-0.460356	2.49349	1.84325
Q9UBT7	KSIAEELEL	2.34181	2.87597	2.03826	1.99701	2.28347	2.40899	2.13247	1.24528	1.78442	1.52931	1.89104		-0.133125	0.481943	0.213778	-0.58491	2.48914	1.84025
Q8NEM2	VPSGLIVDY	1.37147	1.49742	1.02502	1.02695	1.09339	1.06931	1.02262	1.05887	0.859166	0.892696	0.826011		-0.301661	1.45224	0.50862	-0.513609	2.48901	1.84025
P11142	NAVVTVPAY	1.33757	1.65116	1.16851	1.10778	1.30661	1.2818	1.16882	0.870189	1.0118	0.934175	1.08963		-0.188219	0.852845	0.358237	-0.505047	2.4872	1.84025
Q71RC2	SPVFMQPVY	1.45904	2.34109	0.990434	0.572605	0.799174	0.90556	0.506462	0.744151	0.419355	0.270514	0.738137		-1.19818	2.0889	0.538831	-1.5561	2.48713	1.84025
P52701	HYPPVQVLF	0.55226	0.739018	0.543046	0.498503	0.573554	0.648896	0.609047	0.348679	0.443745	0.364292	0.407733		-0.0699568	0.206292	0.0910705	-0.644631	2.48688	1.84025
Q8IXW5	TAIKPLPSY	1.73023	1.98062	1.47388	1.55614	1.82149	1.71744	1.61309	1.17811	1.28875	1.20289	1.44464		-0.0433893	0.174365	0.077091	-0.434743	2.47949	1.83357
A0A1W2PP04	GEIVNINLV	3.07062	3.74419	2.33996	2.37874	2.83636	2.6032	2.27464	1.77057	2.0834	2.02164	2.08436		-0.274285	1.07479	0.424022	-0.616798	2.47874	1.83354
Q16531	GESIDIITRA	0.990113	1.14083	0.874908	0.779192	0.966116	1	0.927302	0.590189	0.715972	0.7367	0.787346		-0.126004	0.525903	0.235835	-0.501902	2.47761	1.83312
Q13347	TYMGHTGAVW	0.678672	0.877261	0.886681	0.818114	1.00992	1.01676	0.972536	0.483774	0.614477	0.553652	0.574692		0.229097	1.20229	0.448736	-0.548625	2.47683	1.83306
P08575	AEFQSIPRVF	0.358757	0.379845	0.274467	0.276198	0.299174	0.349581	0.249596	0.163019	0.1786	0.1578	0.233743		-0.201663	0.526594	0.235835	-0.881566	2.47403	1.83097
Q9NR09	FPQDRVFML	0.769774	1.28424	0.529801	0.308383	0.536364	0.484387	0.274637	0.424151	0.256491	0.174932	0.209139		-1.10307	1.84861	0.537312	-1.69407	2.47332	1.83097
E9PBS1	FYPPKVELF	2.71186	3.19509	1.92568	2.01048	2.00579	2.23305	1.95234	1.60981	1.81983	1.30298	1.8225		-0.348619	1.28724	0.464846	-0.671915	2.46671	1.82535
Q9UM19	FPYGDASKF	1.49294	1.51938	1.19794	1.18488	1.28595	1.18203	1.30452	0.890566	1.03777	0.941389	1.23902		-0.179368	0.902309	0.376206	-0.450251	2.46629	1.82535
O15294	EAIRISPTF	0.500706	0.568475	0.473878	0.412425	0.526446	0.492003	0.465267	0.282264	0.335956	0.403066	0.370826		-0.117765	0.427423	0.192936	-0.563556	2.46528	1.82505
P57057	TAWDEADVRF	1.10593	1.45995	0.7844	0.757485	0.798347	0.848439	0.720517	0.566038	0.697089	0.611362	0.671353		-0.515561	1.62913	0.524358	-0.811177	2.46312	1.8236
P49327	DGFKEQGVTF	2.24364	3.05168	1.97057	1.81512	2.35785	2.19802	1.93538	1.19547	1.47994	1.35798	1.8225		-0.221959	0.702925	0.311183	-0.72629	2.45481	1.81646
A0A494C0R8	YLGKVLEL	0.683616	0.687339	0.509198	0.538174	0.538843	0.605484	0.528271	0.295094	0.453973	0.339044	0.488576		-0.181337	0.599407	0.266703	-0.66899	2.45422	1.81646
O15269	TIASAIPAY	0.548023	0.602067	0.397351	0.449102	0.552066	0.444783	0.528271	0.323019	0.316286	0.333634	0.309315		-0.0636373	0.172675	0.0760074	-0.68624	2.45388	1.81646
Q8TEQ0	FPVSGVGSY	0.59887	0.648579	0.568801	0.533683	0.668595	0.615385	0.66559	0.436226	0.479937	0.431019	0.446397		0.0362308	0.145422	0.0632559	-0.433158	2.45261	1.81589
Q8IY18	KQYGFFSYL	0.805085	1.14212	0.640177	0.586826	0.704132	0.737243	0.747981	0.369811	0.588513	0.465284	0.404218		-0.313427	0.841622	0.350368	-0.916401	2.45173	1.81572
H3BRR6	ETAFAFHLR	0.964689	1.18217	0.880059	0.83009	1.02149	1.10053	0.990307	0.636981	0.738002	0.755636	0.671353		-0.0338068	0.108986	0.0459135	-0.526445	2.45069	1.81538
P53621	GYPEVALHF	1.2048	1.30879	0.927152	1.03668	1.08347	1.08911	0.907916	0.702642	0.8631	0.680794	0.899824		-0.156102	0.617544	0.277283	-0.544073	2.44954	1.81494
Q8N9N2	ISGGKPLEV	1.22105	1.323	0.923473	0.983533	1.1562	1.0358	1.08966	0.650566	0.848938	0.918846	0.6942		-0.116331	0.412555	0.18855	-0.570843	2.44869	1.81494
Q15154	LPDEKVELF	1.20056	1.54264	1.04194	0.98503	1.08264	1.20487	1.13409	0.855849	0.917388	0.901713	0.790861		-0.195708	0.813085	0.342065	-0.542192	2.44762	1.81494
P07437	EATGGKYVPR	0.40113	0.55168	0.371597	0.586078	0.472727	0.519421	0.251212	0.102642	0.143194	0.0766456	0.22429		0.0510172	0.0725276	0.0291818	-1.69137	2.44747	1.81494
P31939	KEALGIPAA	1.55508	1.67442	1.47609	1.32485	1.5405	1.38157	1.63974	1.18792	1.30448	1.24617	1.32162		-0.0919643	0.598569	0.266703	-0.31022	2.44412	1.81229
H3BSW6	AEVKPILQA	0.831921	1.00904	0.798381	0.839072	0.930579	0.92003	0.951535	0.65283	0.710464	0.658251	0.690685		0.0492022	0.238717	0.101424	-0.375738	2.4418	1.81066
Q9Y6V7	QAITLVTQY	0.939972	1.29587	0.843267	0.841317	0.938843	1.01295	0.820679	0.584151	0.649095	0.638413	0.734622		-0.184037	0.618659	0.277283	-0.655556	2.4408	1.81034
Q9NYP7	KYITQGQLL	0.666667	0.710594	0.557763	0.585329	0.758678	0.619954	0.534733	0.32	0.43273	0.45807	0.432337		-0.0462143	0.126177	0.0536616	-0.650935	2.43964	1.80987
F8W7X4	LPDTQITSY	0.865819	1.06202	0.709345	0.74476	0.793388	0.865194	0.795638	0.527547	0.624705	0.563571	0.664323		-0.136421	0.503888	0.224924	-0.562983	2.43817	1.8091
P30154	GEFAKVLEL	1.20904	1.41214	1.05224	1.08683	1.19752	1.71135	0.757674	0.498868	0.592447	0.520289	0.514938		-0.0432144	0.0721774	0.0290349	-1.20366	2.43475	1.807
Q9Y3Z3	NPIDHVSFY	0.378531	0.470284	0.407653	0.36976	0.424793	0.399086	0.365105	0.217358	0.281668	0.243463	0.333919		-0.104027	0.32165	0.139292	-0.638186	2.4347	1.807
P28749	KEAVITPVA	1.29237	1.45736	1.0677	0.981287	1.25124	1.29398	1.20113	0.793962	0.920535	0.909829	0.964851		-0.10652	0.418902	0.190919	-0.503988	2.43329	1.80658
H3BT12	DVSHPIIYR	0.745763	0.635659	0.576895	0.480539	0.709091	0.612338	0.642973	0.42717	0.347758	0.420198	0.481547		-0.094852	0.28815	0.124618	-0.639051	2.43269	1.80658
Q9C037	APIDEAFESY	1.10169	1.45478	0.767476	0.864521	0.86281	0.870526	0.795638	0.6	0.739575	0.54734	0.601054		-0.385165	1.15014	0.437363	-0.832968	2.43223	1.80658
Q96CS7-6	TAYVGSAVM	0.931497	1.09173	1.24945	1.17216	1.35537	1.20564	1.24798	0.687547	0.870181	0.83679	0.790861		0.190969	1.12221	0.429346	-0.454043	2.43104	1.80614
Q9Y2R0	TFYSISQER	0.487994	0.562016	0.448859	0.408683	0.495041	0.501904	0.50727	0.323019	0.313139	0.351668	0.388401		-0.0631523	0.21238	0.0911182	-0.538194	2.43042	1.80614
Q12802	KEGLPVFVV	1.67655	1.40827	1.30979	1.40569	1.58017	1.52932	1.31018	0.978113	1.18961	1.01172	1.17399		-0.00842665	0.0299965	0.0140579	-0.428617	2.42776	1.80416
P20273	MPIREGDTVTL	0.586864	0.945736	0.430464	0.252994	0.358678	0.341965	0.240711	0.318491	0.190401	0.174031	0.339192		-1.13192	2.13693	0.538831	-1.35659	2.42689	1.80396
C9JM20	GEWPDQPRI	1.2161	1.47804	1.03311	0.938623	1.02975	1.02818	0.940226	0.866415	0.93155	0.827773	0.984183		-0.336133	1.76964	0.537312	-0.461182	2.42369	1.80147
C9JXA0	NPYSNDILEY	0.560734	0.75969	0.413539	0.404192	0.383471	0.507235	0.431341	0.303396	0.29583	0.322813	0.330404		-0.421479	1.19588	0.448019	-0.884365	2.42304	1.80147
Q7Z6J0	IEWDKPPVP	2.77825	3.13953	2.28992	2.05689	2.21983	2.4265	2.14216	2.11472	2.02518	1.78359	2.23902		-0.30709	1.75242	0.537312	-0.423005	2.42005	1.79916
Q9Y5R8	TPTGIKVVM	0.832274	1.23837	0.807579	0.688997	0.892562	0.75933	0.770194	0.580377	0.538946	0.54193	0.679262		-0.3028	1.01151	0.418342	-0.713391	2.41928	1.79906
E7EQQ5	REYQVKLQA	0.460452	0.596899	0.437822	0.43488	0.52314	0.500381	0.497577	0.28	0.355625	0.288548	0.363796		-0.0274597	0.0733165	0.0293586	-0.630251	2.4174	1.79785
Q16531	VEFNGKLLA	0.926554	1.11628	0.842531	0.74476	1.02066	0.888043	0.920032	0.544906	0.61369	0.64202	0.775044		-0.106454	0.360701	0.1637	-0.578849	2.41656	1.79768
B1AXG1	KYVYVVTEL	2.77966	3.02584	2.10155	2.14072	2.3157	2.36862	2.20355	1.53358	2.07238	1.80343	2.04921		-0.223675	1.02468	0.421351	-0.499271	2.41547	1.79743
Q9Y6H1	EPARPDITY	0.640537	0.679587	0.497425	0.492515	0.585124	0.540746	0.53231	0.356981	0.455547	0.356177	0.467487		-0.172228	0.655222	0.291696	-0.566689	2.41496	1.79743
K7EKC0	MPEDVKNFY	3.52472	4.22739	1.84032	1.34207	1.68595	1.85301	1.2811	1.56981	1.17939	0.932372	1.89982		-1.05351	2.19738	0.538831	-1.19631	2.41209	1.79523
A0A494C0P1	FPQQGQISL	0.751412	0.940568	0.76674	0.736527	0.752066	0.799695	0.704362	0.558491	0.557042	0.544635	0.720562		-0.131522	0.58469	0.260754	-0.461542	2.40315	1.78752
Q16666	EVINDYHFR	0.701036	0.761413	0.628403	0.67016	0.821488	0.749937	0.784599	0.789434	0.93732	1.00992	0.945518		0.118371	0.467315	0.208471	0.401436	2.40305	1.78752
Q02790	LYANMFERL	0.853107	1.16279	0.684327	0.676647	0.677686	0.798172	0.529887	0.566038	0.517703	0.362489	0.544815		-0.424597	1.23011	0.448736	-0.854592	2.39947	1.78632
O95379	EMLHQIIQR	0.35346	0.550388	0.358352	0.301272	0.302066	0.376618	0.317044	0.229057	0.237215	0.213706	0.254833		-0.375799	1.08304	0.426987	-0.848232	2.39946	1.78632
Q5JXR6	KYDSTAIYL	0.515537	1.92765	1.08683	2.08383	2.20165	2.91851	2.7504	1.87849	2.73249	2.72949	2.60457		1.08062	2.40339	0.538831	1.07927	2.3987	1.78632
P18583	LELPGQPVA	0.553672	0.593023	0.522443	0.476048	0.502479	0.578065	0.487884	0.411321	0.412274	0.453562	0.407733		-0.12241	0.622461	0.278645	-0.401487	2.39845	1.78632
Q6ZW49	REVFDLPVV	0.670198	0.692506	0.526122	0.508982	0.626446	0.666413	0.556543	0.467925	0.429583	0.394049	0.442882		-0.094729	0.335289	0.149717	-0.538059	2.39843	1.78632
Q9HB71	SYSMIVNNL	1.54944	2.58527	1.25313	1.07373	1.29008	1.30122	1.05856	0.911698	0.826121	0.564923	0.959578		-0.604859	1.38405	0.487747	-1.13884	2.39669	1.78632
V9GYX7	KYFEVPSVL	3.80085	4.07494	2.64974	2.55015	2.93058	3.0655	2.71486	2.35849	2.6192	1.85212	2.48155		-0.317583	1.27398	0.459108	-0.591867	2.39655	1.78632
A8MRA7	KYMSVIAEL	2.01695	3.25065	1.80721	1.55389	1.8314	2.1112	1.36026	1.28755	1.20378	0.972047	1.28998		-0.460203	1.17459	0.444645	-0.988783	2.39654	1.78632
J3KS22	AEVEHVVNA	0.756356	0.828165	0.733628	0.618263	0.823967	0.75476	0.774637	0.458868	0.59166	0.560866	0.622144		-0.0567577	0.211379	0.0911182	-0.46868	2.39064	1.78108
A2ACR1	QAVADMAAY	1.54944	2.36693	1.09198	0.747006	0.971901	0.909368	0.849758	0.966038	0.56963	0.553652	0.896309		-0.941099	2.03405	0.538831	-1.16133	2.38938	1.78048
P20591	IFFENHPYF	0.387006	0.382429	0.229581	0.270958	0.25124	0.28789	0.166397	0.18566	0.155783	0.119026	0.154657		-0.447945	1.02205	0.42054	-1.11466	2.38359	1.77534
O00472	TAIRALETY	1.53249	1.76227	1.33481	1.33832	1.70413	1.32064	1.31018	1.0083	0.937844	1.00812	1.27944		-0.121733	0.443472	0.199957	-0.543995	2.38276	1.77517
Q9NZJ5	NGALSILQY	1.29237	1.59173	1.04341	1.00749	1.10083	1.01904	0.886914	0.839245	0.854445	0.737601	1.04042		-0.383519	1.5508	0.512625	-0.593008	2.37914	1.7722
Q13347	REGDLLFTVA	1.64124	1.84367	1.34879	1.26272	1.40661	1.46382	1.42407	1.03774	1.12431	1.09558	1.40422		-0.213799	1.02439	0.421351	-0.467263	2.37825	1.77197
E9PF49	FPDSPGGTSY	0.433616	0.48708	0.413539	0.38997	0.490083	0.426504	0.427302	0.316981	0.33989	0.275924	0.311072		-0.037064	0.118873	0.0508323	-0.516218	2.37523	1.76959
O00762	YPYNAPTVKF	0.485876	0.5323	0.341428	0.344311	0.542149	0.412795	0.34895	0.220377	0.269079	0.192967	0.239016		-0.137327	0.293541	0.127028	-0.976262	2.3738	1.76882
Q6P2C8	MPDVVVRSF	0.186441	0.29199	0.213392	0.0883234	0.128926	0.175171	0.134087	0.113208	0.0660897	0.0919748	0.105448		-0.808985	1.6358	0.524358	-1.29195	2.37241	1.76856
O43809	LYPLTNYTF	1.15537	1.86951	0.843267	0.827844	0.854545	0.926123	0.827948	0.482264	0.646735	0.549143	0.669596		-0.585755	1.32761	0.476903	-1.13541	2.37198	1.76856
Q9UBB9	VYPLMKEYF	2.63559	4.04393	1.58205	1.32036	1.50579	1.92688	1.31987	1.29358	1.05744	0.746619	1.13181		-0.859067	1.64289	0.52682	-1.38098	2.37159	1.76856
P50990	ATILRELEV	0.265537	0.24031	0.200147	0.143713	0.163636	0.213252	0.164782	0.13434	0.100708	0.0991885	0.130053		-0.457783	1.1216	0.429346	-1.01967	2.36871	1.76676
B5MC59	EEISGIVEV	1.2041	1.78811	0.906549	0.96482	1.00248	1.05941	0.821486	0.537358	0.712038	0.596934	0.808436		-0.433872	1.10632	0.427723	-0.969467	2.3685	1.76676
Q9UK53	LPIDPNEPTY	0.757768	0.927649	0.615894	0.565868	0.702479	0.73572	0.526656	0.484528	0.513769	0.458972	0.502636		-0.277944	0.984514	0.411517	-0.64671	2.3651	1.76401
P04406	LQNIIPASTGAAKA	0.201977	0.434109	0.316409	0.510479	0.563636	0.574257	0.544426	0.446792	0.522423	0.587917	0.688928		0.787953	2.21919	0.538831	0.822576	2.36208	1.76164
H0Y714	RGTPVGLIV	0.97952	1.20155	0.916115	0.910928	1.10579	1.06093	1.0525	0.655094	0.715972	0.811542	0.820738		0.000197911	0.000627609	0.000627609	-0.459424	2.35688	1.75708
A0A0G2JH37	RSAEVTLEV	1.66031	1.9509	1.30537	1.21332	1.25537	1.44478	1.33764	1.04906	1.12903	1.10821	1.31459		-0.32007	1.46542	0.50862	-0.510784	2.35589	1.75673
P28838	VFVGKGITF	0.516949	0.516796	0.53716	0.472305	0.595868	0.582635	0.664782	0.316226	0.365067	0.308386	0.407733		0.144747	0.568389	0.255909	-0.583876	2.35453	1.75601
Q09666	MPKFSMPGF	0.357345	0.465116	0.242826	0.100299	0.257851	0.280274	0.210016	0.156981	0.124312	0.12624	0.154657		-0.743393	1.46137	0.50862	-1.33715	2.35348	1.75575
Q6P2Q9	SELQLPFQA	0.521186	0.583979	0.372333	0.389222	0.41157	0.49048	0.378029	0.235472	0.245476	0.247069	0.379613		-0.23895	0.640812	0.287842	-0.830717	2.35235	1.75575
H3BPJ9	KEVEQFTQV	1.87571	1.94315	1.76012	1.61826	1.84959	1.83701	1.59208	1.19472	1.52793	1.49865	1.63269		-0.10908	0.624775	0.279888	-0.345619	2.35235	1.75575
P23921	IPDDLKQLY	1.17232	1.29457	0.81457	0.939371	0.907438	0.93374	0.818255	0.607547	0.729347	0.616772	0.859402		-0.281858	1.0078	0.418342	-0.63723	2.34924	1.75377
Q99828	EYQDLTFLTK	0.743644	0.72093	0.495217	0.523204	0.6	0.654989	0.5937	0.38566	0.473643	0.412083	0.441125		-0.139699	0.458087	0.203998	-0.609624	2.3491	1.75377
Q8WUH6	IGGKSLEV	1.10664	1.18992	0.90287	0.920659	1.05124	1.00305	0.937803	0.684528	0.802518	0.807935	0.896309		-0.124671	0.593044	0.265341	-0.418713	2.34836	1.75368
Q71DI3	KSAPATGGV	0.303672	0.372093	0.267844	0.226048	0.341322	0.281036	0.277868	0.119245	0.157356	0.182146	0.202109		-0.159742	0.359786	0.1637	-0.92889	2.34448	1.75043
Q9H2D1	VYENVSHFL	1.0226	1.30362	0.787344	0.89521	0.949587	1.02589	0.874798	0.566038	0.645948	0.644725	0.768014		-0.148448	0.452456	0.203374	-0.661436	2.34206	1.74865
Q9BT25	RSFAQVLEL	0.545198	0.713178	0.472406	0.515719	0.506612	0.540746	0.511309	0.311698	0.417781	0.375113	0.404218		-0.153778	0.508864	0.228052	-0.613051	2.34114	1.74836
C9JHW6	RSGLILTI	0.587571	0.671835	0.444444	0.48503	0.51405	0.519421	0.536349	0.392453	0.33989	0.385933	0.414763		-0.144803	0.512203	0.230132	-0.567441	2.34033	1.74818
B7Z6Z4	DYVEGLRVF	0.550847	0.653747	0.334069	0.375	0.440496	0.473724	0.386107	0.229434	0.261998	0.25789	0.316344		-0.292273	0.714616	0.314081	-0.944959	2.33932	1.7478
Q14344	IFETIVNNR	0.312147	0.301034	0.253863	0.248503	0.309091	0.260472	0.252827	0.17283	0.170732	0.192065	0.165202		-0.110399	0.293362	0.127028	-0.72208	2.33866	1.74777
Q709C8	TYISWKEEL	1.02542	1.41731	0.662987	0.773952	0.650413	0.738766	0.651858	0.510943	0.521637	0.334536	0.634446		-0.556838	1.32513	0.476903	-1.04884	2.3375	1.74725
E7EPW5	EALLELQAY	1.09251	1.57623	0.96468	0.83982	0.836364	0.899467	0.778675	0.541887	0.746656	0.611362	0.929701		-0.530343	1.64548	0.52682	-0.775765	2.33523	1.74614
Q9BQI3	FPFAVANQL	1.4209	1.99096	1.17366	1.1744	1.43388	1.40366	1.12439	0.890566	0.970102	0.737601	1.01933		-0.251383	0.73724	0.323074	-0.757088	2.33514	1.74614
Q96GC5	MPTKTIEVL	3.46328	4.77649	1.96174	1.48952	1.91488	1.88043	1.41519	1.72377	1.04406	0.851217	1.94728		-1.02158	1.96209	0.538831	-1.28902	2.33176	1.74339
Q709C8	QPMDIHVEL	1.44421	2.12274	1.36277	1.2485	1.16529	1.41813	0.997577	1.11925	1.0299	0.869252	1.05624		-0.444669	1.52887	0.511763	-0.689871	2.32935	1.74161
Q9Y244	APLKLQMEF	1.0452	1.57106	0.910964	0.73503	0.945455	0.880427	0.68336	0.718491	0.632573	0.501353	0.762742		-0.535675	1.52977	0.511763	-0.846672	2.32757	1.74045
Q15437	MPQFSTIEY	1.76412	2.43583	0.764778	0.574351	0.886501	0.820005	0.537426	0.634969	0.516129	0.400962	0.608084		-1.23194	1.93997	0.538831	-1.61563	2.32625	1.73976
Q9Y5X2	LPADIQAQF	1.89054	2.20801	1.36497	1.46557	1.69669	1.61919	1.33926	1.21434	1.26357	1.09919	1.26186		-0.251169	0.940318	0.394821	-0.590171	2.32149	1.7373
A0A024RCR6	MPVGPDAILRY	1.34087	2.12575	0.868776	0.633733	0.90303	0.926631	0.535272	0.692327	0.552321	0.358281	0.615114		-0.94688	1.7453	0.537312	-1.38191	2.32146	1.7373
H7BY55	FPVGTVVEY	1.47316	1.67313	1.10449	1.07036	1.28843	1.13633	1.1462	0.909434	1.09205	0.86835	1.05272		-0.288229	1.23104	0.448736	-0.530969	2.32142	1.7373
A0A0G2JQA4	GEIPKVLVA	2.24647	2.54264	1.85946	2.05464	2.35702	2.23001	2.13732	1.49962	1.74115	1.74662	1.77504		-0.0140242	0.0530719	0.0218634	-0.390537	2.32131	1.7373
O00767	RYAVVLNATW	0.661017	1.42119	0.734364	0.562874	0.717355	0.73572	1.02262	0.366792	0.369788	0.266907	0.267135		-0.305586	0.496027	0.218903	-1.56344	2.3205	1.73711
A0A1B0GTR9	KYLINLETL	2.78249	3.59173	1.8911	1.81961	2.03471	2.27418	1.90872	1.31245	1.62785	1.18665	1.94376		-0.455409	1.26796	0.456401	-0.860239	2.3189	1.73613
Q96SB3	APIQVFSTY	0.548023	0.635659	0.550405	0.508982	0.543802	0.513328	0.491115	0.412075	0.338316	0.366096	0.516696		-0.168512	0.692184	0.30612	-0.501526	2.31729	1.73514
Q9UL25	DSNGAILVY	1.69633	1.76227	1.59897	1.44536	1.67686	1.60015	1.47415	1.04302	1.30999	1.25699	1.55888		-0.122023	0.626131	0.28023	-0.383632	2.31551	1.73397
E9PRQ6	KEVVIVSA	2.92655	3.03101	2.45475	2.50749	3.13802	2.94059	3.00081	1.75396	2.09284	2.16231	2.38489		0.0468841	0.190943	0.0855013	-0.418181	2.31354	1.73262
M0QZF4	IYYVDVQKF	0.745056	0.820413	0.57248	0.608533	0.728099	0.761615	0.634895	0.337358	0.493312	0.376916	0.56239		-0.0607051	0.15378	0.0667014	-0.687535	2.31244	1.73222
P21333	GPYEVEVTY	1.11582	1.55297	0.685798	0.684132	0.938843	0.789033	0.675283	0.478491	0.561762	0.470694	0.59051		-0.534833	1.21515	0.448736	-1.08978	2.3119	1.73222
P41091	KVGQEIEV	1.81497	2.63307	1.55556	1.37874	1.90744	1.869	1.73506	0.831698	1.09205	1.25879	1.32865		-0.216312	0.56012	0.252574	-0.827358	2.30903	1.72998
F8VSI7	AYVHMVTHF	0.75	1.24659	0.918953	0.821429	0.927273	0.976825	0.900762	0.592776	0.664718	0.656705	0.546824		-0.100306	0.281776	0.122183	-0.659541	2.30844	1.72998
P13010	IFTDLSSRF	0.759887	1.32429	0.860927	1.02919	1.10909	1.10129	1.07916	0.593962	0.558615	0.469793	0.657293		0.137254	0.38748	0.176647	-0.784535	2.30683	1.72899
Q9NUG6	RYLVEVEEL	1.24576	1.58398	0.910228	0.928892	0.94876	1.1051	0.873183	0.720755	0.809599	0.650135	0.871705		-0.370982	1.21204	0.448736	-0.708218	2.30567	1.72844
Q96JC1	YPNGVVVHY	0.866525	0.981912	0.832965	0.788174	0.943802	0.917746	0.819871	0.624906	0.717545	0.714157	0.739895		-0.0432597	0.197268	0.0883088	-0.354402	2.30201	1.72538
Q7L513	REFSITVV	0.698446	0.939276	0.582781	0.642216	0.71405	0.697639	0.580775	0.460377	0.4524	0.469793	0.511424		-0.168297	0.528325	0.236256	-0.644494	2.3009	1.72488
E9PPA5	MPEPDAQRF	0.642655	0.741602	0.313466	0.209581	0.292562	0.271135	0.250404	0.323019	0.160504	0.182146	0.295255		-1.14487	2.17496	0.538831	-1.23615	2.29868	1.72327
Q86YV0	ETLGQVVRRL	0.390537	0.419897	0.386313	0.404192	0.417355	0.431074	0.372375	0.230189	0.284028	0.230839	0.333919		0.0262804	0.0747132	0.0296767	-0.564494	2.29764	1.72284
P51003	SESKNLPQS	0.295198	0.276486	0.235467	0.167665	0.271074	0.230008	0.216478	0.129811	0.152636	0.173129	0.0878735		-0.281832	0.64563	0.288655	-0.98573	2.29625	1.72206
P06576	QPFQVAEVF	1.52825	2.23773	1.30243	1.39521	1.52397	1.61158	1.35703	0.902642	1.10307	1.01713	1.10018		-0.198845	0.580414	0.259196	-0.712868	2.29251	1.71916
Q5JVD6	KESEVLLQA	2.29449	2.55685	2.10007	1.85629	2.3876	2.37776	2.31664	1.40377	1.62549	1.69071	2.02636		-0.0523446	0.188549	0.084343	-0.458239	2.29202	1.71916
Q15149	QPDEKSIITY	1.75565	2.02842	1.31862	1.41916	1.57521	1.53542	1.45396	1.05811	1.24626	1.15239	1.33216		-0.185248	0.757538	0.328432	-0.506593	2.29114	1.71916
P13639	RVTDGALVV	0.871469	1.12532	0.980868	1.12051	1.27521	1.22163	1.27221	1.16075	1.27144	1.38954	1.20387		0.300488	1.95787	0.538831	0.34008	2.29093	1.71916
E7ENY0	VPASVTGYSF	0.753531	0.760982	0.582781	0.568114	0.747934	0.591775	0.591276	0.393208	0.481511	0.433724	0.564148		-0.162159	0.561062	0.252859	-0.578532	2.2902	1.71903
A0A140T9C7	VFTLKPLEF	0.516243	0.909561	0.594555	0.61003	0.658678	0.747144	0.65105	0.378113	0.43037	0.322813	0.374341		-0.0144842	0.0283111	0.013677	-0.839275	2.28355	1.71298
Q13115	EAFEFVKQR	0.420904	0.476744	0.313466	0.338323	0.423967	0.449353	0.423263	0.232453	0.225806	0.230839	0.27768		0.0178358	0.0391616	0.0178107	-0.740116	2.28184	1.71245
E9PHR9	FPLDLDVKM	0.542373	0.98708	0.422369	0.372754	0.487603	0.43412	0.315024	0.274717	0.309992	0.0901713	0.228471		-0.693245	1.19751	0.448736	-1.5265	2.28181	1.71245
Q8IY37	LPLHVLPLY	0.816384	1.10853	0.825607	0.543413	0.742149	0.737243	0.654281	0.501132	0.711251	0.587917	0.660808		-0.454078	1.81762	0.537312	-0.575433	2.28075	1.71198
P11021	QPTVTIKVY	1.24859	1.7416	1.14202	1.08683	1.25124	1.20335	1.03716	0.700377	0.837136	0.883679	1.08963		-0.267051	0.8945	0.373343	-0.65014	2.27689	1.70873
O00159	KYMDVQFDF	2.89266	3.89406	1.87859	1.70734	1.79339	2.08987	1.70679	1.57736	1.66168	1.38954	1.71353		-0.662909	1.80258	0.537312	-0.865323	2.27613	1.70856
Q9UET6	YPLDLEGGSEY	1.83333	2.49742	1.19058	1.51497	1.27769	1.34577	1.17286	0.898868	1.05114	0.864743	1.09666		-0.470992	1.21929	0.448736	-0.912364	2.27546	1.70848
A0A3B3ITJ4	RSVNSVLLF	0.560028	0.520672	0.494481	0.523952	0.571074	0.527037	0.516155	0.348679	0.394965	0.4211	0.439367		0.0258541	0.102307	0.0429995	-0.388781	2.2741	1.70772
Q9Y217	RYSEYAEEF	0.949859	1.13437	0.84989	0.736527	0.807438	1.0099	0.852181	0.559245	0.734068	0.623084	0.771529		-0.199865	0.764838	0.328432	-0.54147	2.27007	1.70428
P12074	FPWGDGNHTLF	1.61582	3.1938	1.29433	1.3997	1.2562	1.58264	1.26656	0.800755	0.819827	0.608656	0.745167		-0.564014	1.00024	0.418093	-1.45218	2.26844	1.70326
B8ZZW5	FYISPVNKL	0.736582	0.790698	0.582046	0.578593	0.721488	0.73572	0.764943	0.406792	0.54524	0.495041	0.471002		-0.00600913	0.0160115	0.0072205	-0.55216	2.26571	1.70111
P11142	TVFDAKRLIGR	1.04802	1.22481	0.994849	1.02695	1.27438	1.115	1.23425	0.727547	0.898505	0.834986	0.829525		0.094107	0.453491	0.203374	-0.404968	2.2569	1.69347
A0A3B3ITQ0	KYLLTPVNF	1.45339	1.40568	1.07579	1.02096	1.29421	1.21097	1.04039	0.923774	1.04642	0.912534	0.970123		-0.200254	0.939698	0.394821	-0.445426	2.25688	1.69347
Q9Y5K5	FEFDTKTSA	0.992232	1.06977	0.935247	0.810629	1.00248	0.960396	1.12924	0.640755	0.722266	0.763751	0.824253		-0.0341857	0.12065	0.0517116	-0.437459	2.25584	1.69302
O94953	LQPERYELW	0.612994	0.868217	0.422369	0.461078	0.552066	0.578827	0.407108	0.285283	0.372935	0.160505	0.340949		-0.344418	0.706488	0.31204	-1.13004	2.25424	1.69201
A6NIZ0	KSAPSSPTL	0.426554	0.581395	0.406181	0.384731	0.494215	0.446306	0.394184	0.224906	0.269079	0.272317	0.362039		-0.133017	0.341604	0.153066	-0.740749	2.25318	1.69154
Q8IUH3-3	FPFEQQSEF	0.853814	1.18088	0.537896	0.709581	0.736364	0.733435	0.600969	0.415849	0.479937	0.420198	0.435852		-0.302992	0.696515	0.307138	-0.969389	2.2514	1.69035
Q9HBR0	FPSNLVTEM	0.646893	0.700258	0.698308	0.705838	0.72562	0.784463	0.768174	0.468679	0.575138	0.583408	0.546573		0.129832	0.878077	0.366913	-0.327244	2.25015	1.68969
H0YNE4	RPIFGGTVY	0.358757	0.351421	0.266372	0.303892	0.315702	0.345773	0.248788	0.182642	0.226593	0.169522	0.193322		-0.10085	0.243409	0.103892	-0.753985	2.24667	1.68722
G3V5L1	YPSSDNSLY	1.03249	1.10594	0.968359	0.901198	1.01322	1.06778	0.907916	0.668679	0.856019	0.753832	0.910369		-0.0906465	0.429114	0.192936	-0.377403	2.24651	1.68722
F8W6I7	FGGGGSYNDFGNY	0.778955	1.31137	0.500368	0.404192	0.704132	0.565118	0.385299	0.116981	0.188041	0.132552	0.511424		-0.746613	1.10658	0.427723	-1.8639	2.24555	1.687
C9JZQ4	REYPNLVTI	1.10099	1.177	0.942605	0.876497	1.02231	1.07845	1.02585	0.789434	0.840283	0.867448	0.891037		-0.101246	0.547206	0.245107	-0.341845	2.24482	1.687
O95251	NPVDIVSTL	1.08686	1.05297	0.743194	0.803892	0.878512	0.932978	0.831987	0.663396	0.695515	0.692516	0.725835		-0.157127	0.659126	0.292978	-0.46896	2.24453	1.687
U3NG26	RPIFIITEY	0.725282	0.857881	0.549669	0.518713	0.636364	0.569688	0.495153	0.449057	0.539732	0.45807	0.428822		-0.357302	1.32833	0.476903	-0.600393	2.24316	1.68621
P11049	VPAESHIY	1.32345	1.48062	1.29139	1.23353	1.43636	1.22696	1.24798	0.947925	1.10858	1.10189	1.21617		-0.0859363	0.480538	0.213778	-0.319923	2.23672	1.68035
P20036	MPETTETVL	4.47105	6.62145	2.4128	1.6774	2.04711	2.06626	1.54927	2.17887	1.08497	0.998197	2.43761		-1.2947	2.09161	0.538831	-1.42641	2.23431	1.67883
P62136	IIGRLLEV	0.508475	0.717054	0.504783	0.42515	0.564463	0.607768	0.525848	0.343396	0.377655	0.270514	0.405975		-0.119809	0.306489	0.132414	-0.723179	2.23404	1.67883
Q16576	GEFGGFGSVT	1.38418	1.45995	0.993377	1.01198	1.16033	1.18964	1.06462	0.760755	0.826121	0.896303	1.06151		-0.209018	0.810512	0.340448	-0.529547	2.23261	1.67819
E9PCY7	SDFQSNIA	0.79661	0.927649	0.735835	0.75524	0.86281	0.781417	0.844911	0.536604	0.623131	0.632101	0.70123		-0.0158093	0.0572786	0.0229744	-0.39583	2.23172	1.67819
H0YAV9	FPVIYDVKY	1.92302	2.3062	1.15526	1.25674	1.45041	1.48439	1.08885	0.953962	1.13454	0.903517	1.04218		-0.443202	1.21691	0.448736	-0.831564	2.23166	1.67819
Q8IZH2	FTGSIFIGR	0.449153	0.54522	0.397351	0.402695	0.522314	0.428027	0.353796	0.211321	0.256491	0.274121	0.355009		-0.120588	0.294933	0.12709	-0.758423	2.22991	1.67702
Q9NPA3	TYNQKHSLF	1.2839	1.55039	1.17366	1.13548	1.33388	1.45088	1.37399	0.895094	0.993706	1.01262	1.07557		-0.0134788	0.0452402	0.0198776	-0.426221	2.22817	1.67627
Q9UNL4	MPVDPNEPTY	0.95904	1.19509	0.625092	0.551272	0.643802	0.645468	0.583199	0.561887	0.530685	0.456267	0.627417		-0.612483	1.81726	0.537312	-0.767871	2.228	1.67627
P24928	QTFENQVNR	0.431497	0.422481	0.332597	0.319611	0.382645	0.417365	0.375606	0.22566	0.276161	0.283138	0.261863		-0.0814776	0.234867	0.100013	-0.595825	2.22547	1.67443
Q99558	LPEDRALYY	0.448446	0.48062	0.358352	0.322605	0.420661	0.401371	0.407108	0.233208	0.3155	0.301172	0.279438		-0.145627	0.457013	0.203998	-0.604068	2.22501	1.67443
Q6P2Q9	TYQRWQFTL	0.483051	0.837209	0.384106	0.461078	0.413223	0.539223	0.411955	0.268679	0.253344	0.196573	0.27065		-0.315998	0.600115	0.266876	-1.19987	2.22393	1.67392
Q9BQE5	KEFVGGNTP	2.39407	2.70801	2.28035	2.06886	2.4843	2.33206	2.35057	1.75321	1.9701	2.00451	2.21265		-0.0918983	0.536871	0.241623	-0.309909	2.22273	1.6733
E5RHA3	LPSDVSILY	1.61935	1.93282	1.14275	1.29042	1.27355	1.39452	1.0937	1.01132	1.07081	0.871055	1.11424		-0.309229	1.07543	0.424022	-0.622023	2.21739	1.66908
F8WE26	EPWPENATLY	2.02684	3.02326	1.20898	1.48428	1.53223	1.72277	1.3853	1.02264	1.01731	0.782687	0.970123		-0.446374	0.920681	0.388021	-1.13774	2.21737	1.66908
P15880	DAISKTYSY	0.728107	0.916021	0.599706	0.627994	0.699174	0.672506	0.639742	0.444528	0.498033	0.499549	0.59754		-0.180785	0.644774	0.288655	-0.552682	2.21333	1.66561
Q9GZY4	MPLGARILF	0.310734	0.484496	0.272259	0.19985	0.297521	0.309216	0.210824	0.17434	0.167585	0.0811542	0.200351		-0.484358	0.96487	0.402917	-1.19096	2.21018	1.66303
B1AMF1	FPFKPPSIY	0.767655	0.921189	0.561442	0.513473	0.728099	0.616146	0.483845	0.429434	0.501967	0.446348	0.456942		-0.357674	1.10669	0.427723	-0.709609	2.20951	1.66292
O94964	KYGIVQEF	2.42655	2.54522	2.37233	2.24551	2.49752	2.75248	2.58158	1.62868	1.92604	2.05591	2.20035		0.0413825	0.201412	0.0905781	-0.326121	2.19932	1.65331
P50995	HLVAVFNEY	0.826271	0.940568	0.693893	0.689371	0.666942	0.685453	0.710824	0.57283	0.680566	0.644725	0.630931		-0.253335	1.44626	0.50862	-0.375528	2.19783	1.6528
Q92508	QPIDVTVTL	0.735876	0.918605	0.605592	0.590569	0.659504	0.685453	0.504847	0.432453	0.562549	0.476105	0.521968		-0.304305	1.09122	0.427344	-0.596411	2.19767	1.6528
Q9UJX2	KALSIFNEL	0.368644	0.418605	0.320824	0.276946	0.320661	0.325971	0.243942	0.149434	0.22502	0.2633	0.260105		-0.339643	1.02438	0.421351	-0.718529	2.19646	1.65214
Q9BXW9	YAFKFFDTY	0.314972	0.302326	0.153054	0.125749	0.190083	0.181264	0.163166	0.08	0.124312	0.122633	0.0984183		-0.637515	1.20924	0.448736	-1.27186	2.19506	1.6516
Q13283	QSYGNVVEL	2.60169	2.65375	2.05298	2.03743	2.37521	2.55141	2.30372	1.66792	1.79229	1.79802	2.12302		-0.0723773	0.300013	0.128545	-0.400732	2.19478	1.6516
Q9Y6I7	MPTQEVQEL	1.5193	2.19035	0.946775	0.684132	0.915702	0.849962	0.753904	0.805031	0.580645	0.549444	0.978325		-0.954523	1.97446	0.538831	-1.09154	2.1942	1.65159
P35221	NPVQALSEF	0.982345	1.00646	0.794702	0.78518	0.918182	0.827875	0.779483	0.735094	0.796223	0.670875	0.666081		-0.164796	0.876726	0.366913	-0.371758	2.18777	1.64572
O14548	TEAPPIIFA	0.896186	1.18863	0.821928	0.909431	1.08264	0.955826	0.890145	0.639245	0.689221	0.651939	0.743409		-0.0140694	0.0397399	0.0178548	-0.508813	2.18671	1.64522
E7EWC6	FPEASPATL	0.74435	0.782946	0.74025	0.726048	0.758678	0.82559	0.773829	0.573585	0.604249	0.701533	0.558875		0.028701	0.137693	0.0596102	-0.310328	2.18162	1.6408
P48556	YEKILFTEA	2.84251	2.88243	2.30905	2.39222	2.59256	2.61462	2.71729	1.67094	2.10386	2.0018	2.41652		-0.0542471	0.221086	0.0932273	-0.386742	2.18117	1.6408
P13612	FVNPTSFVY	0.718927	1.16408	0.532009	0.617515	0.66281	0.673267	0.576737	0.396981	0.43037	0.360685	0.40949		-0.347747	0.75643	0.327758	-1.01123	2.17904	1.63953
Q13263	DYNLIVIER	0.574859	0.739018	0.49816	0.460329	0.571074	0.552171	0.482229	0.384151	0.376082	0.406673	0.460457		-0.225947	0.799995	0.337031	-0.570115	2.17878	1.63953
Q5TAW7	KYISKPENL	1.03249	1.23514	0.933039	0.886228	0.947107	1.02818	0.922456	0.563019	0.77262	0.64743	0.952548		-0.173509	0.617837	0.277283	-0.539746	2.17792	1.63924
C9JIG4	KEYILVEEA	2.06497	2.06718	1.49742	1.59132	1.59504	1.72125	1.65105	1.04981	1.28954	1.21821	1.68014		-0.194664	0.738853	0.323074	-0.519131	2.17722	1.63917
O60494	GGTYNATWTP	2.02119	2.03359	1.44518	1.12126	1.50248	1.70602	1.29564	1.37434	1.05271	0.935077	1.38664		-0.382505	1.32568	0.476903	-0.626903	2.17674	1.63917
A0A1B0GUA3	VYTHNLYYL	1.12712	1.10853	0.70493	0.663174	0.699174	0.821021	0.605816	0.617358	0.599528	0.497746	0.759227		-0.491293	1.62645	0.524358	-0.664373	2.17043	1.63342
G3V2S9	LPFDKETGF	1.56497	1.85142	1.3223	1.39895	1.42066	1.34349	1.21971	1.11849	1.26357	1.12444	1.29877		-0.231166	1.21502	0.448736	-0.394908	2.16977	1.63332
Q14690	ESFPRGGTR	0.408192	0.5323	0.457689	0.416168	0.4	0.467631	0.463651	0.232453	0.321007	0.284941	0.390158		-0.0933377	0.264657	0.113161	-0.601621	2.16784	1.63252
Q8NFY9	REVGILVSP	0.379237	0.359173	0.349522	0.254491	0.324793	0.335872	0.343296	0.229434	0.253344	0.232642	0.279438		-0.204976	0.744011	0.323931	-0.544064	2.16764	1.63252
E9PGM1	FVAEQKVEY	1.32627	1.40052	1.07579	1.08608	1.34132	1.31531	1.17528	0.820377	0.880409	0.975654	1.0826		-0.0439465	0.155072	0.066772	-0.431651	2.16731	1.63252
Q14739	TSTGKNLLV	0.706215	0.922481	0.679912	0.85479	1.01322	0.915461	0.96769	0.561509	0.541306	0.58972	0.54833		0.285278	1.67741	0.532625	-0.458003	2.16575	1.63151
Q71RC2	VYSIVPQSW	0.780367	1.50904	0.779985	0.895958	0.881818	1.00076	0.831987	0.553962	0.515342	0.360685	0.528998		-0.180784	0.339095	0.151939	-1.06288	2.16469	1.63119
E9PRZ1	EVASVWVER	0.485876	0.478036	0.424577	0.407934	0.435537	0.388423	0.409532	0.346415	0.317073	0.385933	0.362039		-0.173603	0.870396	0.364016	-0.391365	2.16364	1.63119
Q86Y13	RYNGGLLEF	0.367232	0.724806	0.501104	0.575599	0.62562	0.70297	0.652666	0.270189	0.302124	0.279531	0.289982		0.267458	0.785261	0.332244	-0.895569	2.1635	1.63119
P20023	FPYGTTVTY	1.36723	1.57881	0.847682	1.0247	1.04628	1.0655	0.852181	0.706415	0.867821	0.697024	0.817223		-0.342748	1.02685	0.421351	-0.711754	2.16322	1.63119
Q96AX1	NPTDISYVY	1.22811	1.27519	0.906549	0.953593	1.09421	0.987053	1.01858	0.816604	0.824548	0.76826	0.961336		-0.1656	0.734993	0.32231	-0.431678	2.15742	1.62594
M0R2M1	KYEELFPAF	2.63206	3.11499	1.57763	1.72081	1.71405	1.86824	1.53635	1.34113	1.56098	1.26691	1.64323		-0.513923	1.50871	0.511763	-0.748707	2.15435	1.62353
P42224	FPMEIRQY	0.734463	1.19121	0.549669	0.375	0.480165	0.470678	0.357835	0.507925	0.310779	0.344454	0.418278		-0.971052	2.00723	0.538831	-1.06143	2.15321	1.62353
P20585	KELEGLINT	1.2048	1.26357	1.01987	1.07186	1.03967	1.07235	1.17124	0.723019	0.885917	0.853021	1.06503		-0.0948215	0.406885	0.18719	-0.399101	2.15318	1.62353
P62993	NYVTPVNR	0.538842	0.582687	0.473142	0.446108	0.530579	0.570449	0.478191	0.335094	0.395751	0.413886	0.400703		-0.0701421	0.24584	0.105207	-0.460283	2.15282	1.62353
A0A140T9U0	VMAPRTLIL	0.811542	1.27095	0.597919	0.463644	0.602597	0.629311	0.456035	0.504151	0.409127	0.374082	0.501358		-0.732089	1.64789	0.52682	-0.998564	2.15146	1.62272
O60449	WPIDDHFTY	1.83404	3.20155	1.34069	1.54416	1.60579	1.66032	1.21729	1.01811	1.05429	0.843102	0.829525		-0.496181	0.965427	0.402917	-1.18278	2.15049	1.6223
Q9UBH6	QPAPAWTTF	1.35876	1.75065	1.10449	1.12051	1.14876	1.16146	0.953958	1.09208	0.937057	0.821461	0.975395		-0.357716	1.37562	0.483071	-0.554358	2.14948	1.62218
P62750	FPLTTESAM	0.462571	0.485788	0.488595	0.517216	0.634711	0.573496	0.567044	0.350943	0.381589	0.367899	0.260105		0.25885	1.34968	0.481648	-0.493874	2.14929	1.62218
P08238	KEIFLRELI	0.470339	0.529716	0.311994	0.320359	0.381818	0.447829	0.289176	0.196226	0.297404	0.220018	0.239016		-0.281609	0.665241	0.29532	-0.87682	2.14848	1.62192
F8W9J4	KTLEQALQL	1.36441	1.65633	1.25975	1.36826	1.47273	1.39071	1.44588	0.979623	1.18332	1.1055	1.21265		-0.00753656	0.0287035	0.0137539	-0.348961	2.14657	1.62056
P21281	HPIPDLTGY	0.314972	0.392765	0.260486	0.236527	0.234711	0.272658	0.247173	0.230943	0.15893	0.182146	0.203866		-0.381391	1.11148	0.427723	-0.734531	2.14472	1.61952
Q8WUX2	FPYQDKLVGY	1.39501	1.94746	0.901153	1.01148	1.08981	1.16578	1.36618	0.626415	0.83871	0.605951	0.842414		-0.288311	0.629126	0.280941	-0.957585	2.14387	1.61952
Q7L513	EPFHLIVSY	1.75565	2.37726	1.38705	1.41617	1.4876	1.58187	1.19144	1.14113	1.26593	1.02074	1.27241		-0.374546	1.23428	0.448736	-0.64697	2.14383	1.61952
O75643	ETQLPVSFR	1.30085	1.45349	1.12509	1.12949	1.33471	1.22163	1.25848	0.943396	0.917388	0.953111	1.16872		-0.0651113	0.275328	0.118527	-0.377166	2.14337	1.61952
C9J406	QIVEILTAY	0.419492	0.478036	0.382634	0.36976	0.396694	0.370145	0.323102	0.223396	0.272227	0.182146	0.372583		-0.225691	0.634851	0.284565	-0.70049	2.14118	1.61796
A0A0J9YX62	DYYEVLGVQR	1.1596	1.06202	0.81972	0.723054	0.816529	1.00381	0.789984	0.600755	0.742722	0.708747	0.783831		-0.282761	1.13274	0.435221	-0.515859	2.14034	1.61796
H3BPE1	NPVELKALY	1.48446	1.46382	1.2833	1.28518	1.57934	1.42346	1.36672	1.0166	1.19591	1.03787	1.24077		0.00321431	0.0126863	0.00567745	-0.329148	2.14019	1.61796
Q14191	FPLTEDQKLY	0.848164	0.983204	0.728477	0.661677	0.805785	0.765423	0.655089	0.528302	0.705744	0.470694	0.667838		-0.241036	0.921751	0.388067	-0.524638	2.13596	1.61426
P50570	VYSPHVLNL	1.04944	1.09044	0.915379	0.827844	0.943802	0.918507	1.00162	0.727547	0.800944	0.723174	0.931459		-0.142017	0.746918	0.325986	-0.355886	2.13344	1.61269
Q14157-1	NPYSGDLTKF	0.653249	0.757106	0.565121	0.549401	0.682645	0.579589	0.577544	0.376604	0.461054	0.477908	0.544815		-0.140723	0.507071	0.226876	-0.501639	2.13331	1.61269
Q6UWE0	REILTELEA	0.502825	0.5323	0.40986	0.398952	0.46281	0.514851	0.439418	0.320755	0.367427	0.301172	0.365554		-0.0853023	0.276505	0.118627	-0.507897	2.13122	1.61113
P49366	REAPAGALAA	0.432203	0.677003	0.409124	0.326347	0.380165	0.440213	0.426494	0.271698	0.270653	0.3156	0.319859		-0.363803	0.983894	0.411517	-0.781416	2.12733	1.60778
Q8N9N2	QPFTHFLAF	1.25706	1.61757	1.0184	0.883234	0.985124	1.06169	0.899838	0.861887	0.967742	0.726781	0.970123		-0.438629	1.67939	0.532625	-0.55768	2.12641	1.60739
Q6PI98	LPSDVVTGY	1.22316	1.49096	1.04415	1.10329	1.3157	1.33968	1.19305	0.838491	0.95122	0.877367	1.00176		-0.0171738	0.0531205	0.0218634	-0.449784	2.12443	1.60674
O60306	YPADKISILTTY	2.02401	3.00517	1.49669	1.44012	1.59339	1.66641	1.31502	1.25132	1.22266	0.928765	1.41652		-0.532656	1.36697	0.481648	-0.852394	2.12428	1.60674
Q99627	SELGGIWSV	0.97952	1.53359	0.912436	0.845808	0.92562	1.09444	0.807754	0.661887	0.645161	0.544635	0.817223		-0.314168	0.837812	0.348225	-0.775123	2.12416	1.60674
C9J3D7	KPFANQEEY	1.06144	1.33721	1.02575	1.01347	1.1124	1.06017	1.06947	0.842264	0.912667	0.928765	0.945518		-0.10156	0.534344	0.240335	-0.331233	2.12215	1.60527
Q14527	MPVHAAVQM	1.2194	1.9242	0.864116	0.701597	0.900275	0.829398	0.72644	0.784654	0.535536	0.48422	0.788518		-0.758939	1.61557	0.524358	-1.04324	2.11805	1.60264
Q14CZ0	QPFREAIAL	0.338983	0.401809	0.336277	0.309132	0.340496	0.371668	0.352989	0.243019	0.247836	0.230839	0.279438		-0.0634671	0.191096	0.0855013	-0.520516	2.11798	1.60264
Q9UK76	SEEKPVPAA	1.16596	1.59948	1.05666	1.13473	1.17107	1.33283	1.37318	0.735094	0.926042	0.837692	0.957821		-0.0240715	0.0622236	0.024582	-0.56003	2.11793	1.60264
P40227	HAGLVYEY	1.02895	1.07106	0.932303	0.715569	0.814876	0.974105	0.94588	0.66566	0.84107	0.769161	0.818981		-0.228682	1.19771	0.448736	-0.385578	2.11573	1.60183
P46940	IINTHTLLL	1.3291	1.75711	1.36718	1.49177	1.6314	1.66413	1.6567	1.10792	1.1786	1.14067	1.23023		0.118018	0.66649	0.29619	-0.350409	2.1153	1.60183
H0YI98	TPPDSSLVTY	0.608757	0.819121	0.515085	0.461078	0.533884	0.53313	0.49273	0.338113	0.440598	0.405771	0.495606		-0.358353	1.19916	0.448736	-0.624759	2.11511	1.60183
P61981	QYESKVFYL	1.17302	1.25969	0.958057	0.976048	1.18264	1.06931	1.06381	0.741887	0.943352	0.859333	0.912127		-0.0750635	0.312073	0.134567	-0.387256	2.11501	1.60183
P13639	AYLPVNESF	2.09534	2.3385	1.49963	1.50898	1.66446	1.85529	1.5	1.28906	1.43981	1.18665	1.56063		-0.27711	1.05841	0.421663	-0.530751	2.11265	1.60076
A0A1B0GUA3	EVPELYHQR	1.11088	1.23902	1.09787	0.929641	1.02479	1.14166	1.1664	0.799245	0.936271	0.961226	0.975395		-0.109	0.594061	0.265922	-0.324077	2.11219	1.60076
F6VDE0	FPQEGMHQM	1.09251	1.70413	0.793598	0.526946	0.707438	0.755141	0.65832	0.723396	0.435877	0.375113	0.746046		-0.854302	1.75523	0.537312	-1.06981	2.11215	1.60076
A0A0J9YW13	AEYGEIKNI	1.24223	1.30362	1.10081	1.03817	1.25702	1.25819	1.0937	0.746415	0.932337	0.853922	1.10369		-0.0652865	0.243862	0.104122	-0.419116	2.11184	1.60076
Q14692	VYVDLGGSHVF	1.90113	2.73127	1.51582	1.42665	1.77355	1.95278	1.72213	1.22868	1.27931	1.11812	1.36028		-0.253822	0.700151	0.309112	-0.717209	2.10932	1.59884
P50454	DTQSGSLLFIGR	0.173729	0.191214	0.166299	0.11976	0.171901	0.170602	0.122779	0.0437736	0.0708104	0.0649234	0.108963		-0.275867	0.45573	0.203374	-1.29598	2.10875	1.59884
Q8N7H5	IPFDPKFITY	2.25353	3.63307	1.57984	1.81886	1.88595	1.82711	1.54443	1.07774	1.29976	1.04058	1.46397		-0.492453	1.05524	0.421351	-1.02797	2.10818	1.59884
Q9HAI6	FPSESSFEY	1.87782	2.49096	1.16188	1.43263	1.47273	1.39756	1.14216	1.0717	1.07946	0.928765	1.05097		-0.437535	1.11965	0.429033	-0.836036	2.10701	1.59884
Q9NXE4	NPVEYSIVM	0.895127	1.34755	0.705298	0.669536	0.864876	0.817974	0.70315	0.533585	0.559402	0.486925	0.650264		-0.363334	0.930444	0.392917	-0.817602	2.10657	1.59884
Q92871	REIFFPETA	1.49435	1.677	1.21118	1.28219	1.46281	1.42879	1.46607	1.06189	1.06766	1.20018	1.19508		-0.0511449	0.209129	0.0911182	-0.368947	2.10586	1.59884
Q96T88	EAQVVRVTR	0.762712	0.816537	0.645327	0.687126	0.735537	0.805027	0.640549	0.541132	0.560189	0.553652	0.616872		-0.0484032	0.18823	0.0842588	-0.384704	2.10582	1.59884
P49736	FLPEAPAEL	1.49435	1.71189	1.11405	1.09506	1.22562	1.29094	1.17044	0.941132	1.0417	0.924256	1.18629		-0.268536	1.1	0.427344	-0.492874	2.10574	1.59884
Q9H0S4	YYIFIPSKF	1.92938	2.54264	1.16409	0.766467	1.17851	1.42727	1.13247	0.929811	1.05901	0.669071	1.11424		-0.7383	1.62721	0.524358	-0.994358	2.10345	1.59791
O00151	KDFEQPLAI	2.74929	3.11499	2.37454	2.30539	2.8157	2.81188	2.11228	1.47849	2.10307	2.12714	2.06678		-0.129034	0.452879	0.203374	-0.498543	2.10331	1.59791
H3BPJ9	KEVEQFTQVA	2.5678	2.56848	2.35394	2.29641	2.54959	2.60015	2.54604	1.81434	1.99764	2.06402	2.39543		0.000757231	0.00345636	0.00184107	-0.271906	2.10325	1.59791
P61236	QAFESSQKY	1.09746	1.177	0.921266	0.809132	1.00992	0.978675	0.93538	0.702642	0.8214	0.832281	0.913884		-0.190806	0.970338	0.402917	-0.381799	2.10198	1.59716
O14957	RELVKNWVP	0.286723	0.459948	0.335541	0.258982	0.26281	0.332064	0.232633	0.199245	0.243902	0.214608	0.165202		-0.409347	1.06909	0.423928	-0.810131	2.10133	1.59702
G3V286	GYSPYQLTW	1.28319	3.45866	1.31641	1.24177	1.26942	1.34958	1.12682	0.603019	0.576711	0.612263	0.474517		-0.695599	0.967201	0.402917	-1.83347	2.10059	1.59679
A0A140T9R1	GEAEAFAIGA	1.83757	2.02584	1.43046	1.48503	1.68099	1.8035	1.58481	1.04	1.24154	1.25158	1.529		-0.106911	0.375997	0.171446	-0.47962	2.0989	1.59562
G3V1R5	YPDENGFDAF	0.782486	1.32429	0.621781	0.620509	0.668595	0.686976	0.61874	0.413585	0.497246	0.400361	0.539543		-0.487541	1.08794	0.427344	-0.975077	2.09804	1.59528
Q6YP21	FPDISPPTY	2.08051	2.96899	1.51876	1.62126	1.8281	1.76542	1.4378	1.18943	1.2022	1.29306	1.46924		-0.396635	1.08654	0.427344	-0.764875	2.09375	1.5915
Q86UV5	QYFPKAPEF	0.574859	0.881137	0.423841	0.387725	0.533884	0.54227	0.457189	0.253585	0.343037	0.227232	0.400703		-0.383737	0.790964	0.333007	-1.03339	2.08965	1.58844
P51451	EPIYIVTEY	1.79096	1.9845	1.19132	1.28144	1.37438	1.35644	1.1979	1.1283	1.21243	1.0523	1.19859		-0.346021	1.35074	0.481648	-0.528341	2.08937	1.58844
P11021	HAVVTVPAY	0.460452	0.421189	0.311994	0.318862	0.352066	0.29246	0.327948	0.178113	0.272227	0.165915	0.316344		-0.301534	0.788324	0.332807	-0.771069	2.08915	1.58844
Q92900	APVEVTHNF	0.641243	0.687339	0.545254	0.57485	0.638843	0.613861	0.600162	0.441509	0.516916	0.51037	0.490334		-0.0414319	0.171823	0.0755592	-0.350819	2.08861	1.58841
Q9Y2I1	KEVLVPEA	1.01907	1.04005	0.842531	0.813623	0.952893	0.993907	0.995153	0.637736	0.757671	0.769161	0.817223		-0.0428772	0.166544	0.0734969	-0.375732	2.08679	1.58711
Q95460	EANQHELLY	0.65113	0.912145	0.701987	0.624251	0.672727	0.686976	0.631664	0.457358	0.550747	0.512173	0.639719		-0.207563	0.819627	0.342065	-0.483685	2.08493	1.58576
P51665	LPINHQIIY	1.04308	1.19509	0.930831	1.01871	1.10083	1.15156	1.07754	0.714717	0.928403	0.796213	0.862917		0.0415002	0.175129	0.0774506	-0.355616	2.08439	1.58572
P61011	QPDNIVYVM	0.925141	1.08786	1.04783	1.03368	1.21736	1.1706	1.20921	0.651321	0.844217	0.889991	0.778559		0.182318	1.1167	0.429033	-0.367169	2.08321	1.58505
A0A0A0MR59	AYQLMTDVF	0.34887	0.692506	0.213392	0.178144	0.228099	0.274181	0.224556	0.128302	0.132179	0.108206	0.0949033		-0.886501	1.20055	0.448736	-1.85154	2.0821	1.58445
D6R992	EGLPRLVSR	0.480226	0.49354	0.434143	0.419162	0.522314	0.523991	0.458805	0.324528	0.357199	0.37872	0.253076		0.0357207	0.103246	0.0434542	-0.51515	2.08124	1.5841
O60488	SYLITSVEL	1.48658	2.00388	1.04121	1.07186	1.12562	1.31683	1.0315	0.701887	0.895358	0.769161	1.11599		-0.410541	1.07978	0.426158	-0.794997	2.08029	1.58373
H7BY55	FPEDTVITY	2.24859	2.73643	1.46431	1.68862	1.86116	1.83549	1.57512	1.38717	1.44296	1.08206	1.46924		-0.305019	0.905039	0.3763	-0.676198	2.07986	1.58373
C9JQQ5	YPYEHSYGL	0.700565	0.848837	0.548197	0.570359	0.604959	0.607768	0.523425	0.432453	0.546027	0.470694	0.502636		-0.278064	1.06715	0.423928	-0.518964	2.07607	1.58045
Q5SY16	QPAQDIFSVY	1.93856	2.47416	1.38999	1.49401	1.65207	1.63442	1.30129	1.26792	1.27616	0.950406	1.38137		-0.347268	1.06202	0.422493	-0.666108	2.07415	1.57904
Q96NL6	FLAPLVTEY	0.375706	0.516796	0.369389	0.353293	0.32562	0.440213	0.336026	0.280755	0.264359	0.25789	0.28471		-0.209455	0.623757	0.279228	-0.629327	2.0715	1.5769
A0A0C4DFL7	SELIILTA	0.543785	0.576227	0.481236	0.491018	0.641322	0.458492	0.463651	0.392453	0.29583	0.288548	0.421793		-0.0554595	0.138567	0.0596102	-0.610227	2.06993	1.57619
Q15056-2	LPTEPPYTAY	1.13347	1.22481	0.74025	0.693862	0.9	0.782178	0.73021	0.649811	0.738002	0.603246	0.755712		-0.411448	1.44519	0.50862	-0.588885	2.06978	1.57619
Q6VY07	KDVSVPVA	0.750706	0.768734	0.56365	0.616766	0.731405	0.685453	0.646204	0.382642	0.491739	0.497746	0.58348		-0.0516221	0.152055	0.0657664	-0.506147	2.06871	1.57562
H3BM52	IYTPIFNEY	0.84322	1.46124	0.721854	0.790419	0.781818	0.966489	0.771405	0.471698	0.560976	0.440036	0.602812		-0.285711	0.597063	0.266703	-0.959126	2.06768	1.57508
Q6ZS10	LPFEGKCYYF	0.364407	0.573643	0.18543	0.212575	0.221488	0.277228	0.213247	0.104151	0.119591	0.110009	0.179262		-0.696209	1.06634	0.423928	-1.54595	2.06664	1.57455
K7EJ66	FPYQVGTEL	0.521893	0.72739	0.420162	0.470808	0.535537	0.540746	0.392569	0.323019	0.384736	0.299369	0.31283		-0.198602	0.488502	0.216391	-0.753919	2.06577	1.57418
Q969F9	KYQIINEEF	2.60805	2.73514	2.00736	2.11003	2.2438	2.26961	2.23506	1.64151	1.99292	1.82236	2.1406		-0.145828	0.716884	0.315535	-0.367386	2.06347	1.57238
Q15020	GEVVQIRP	0.704802	0.758398	0.607064	0.454341	0.585124	0.638995	0.585622	0.447547	0.441385	0.500451	0.599297		-0.285926	1.20469	0.448736	-0.473041	2.05861	1.56871
Q9H6J7	REFSFVQA	0.568503	0.682171	0.557027	0.483533	0.579339	0.613861	0.616317	0.311698	0.423289	0.405771	0.520211		-0.0719256	0.207544	0.0910705	-0.537168	2.05833	1.56871
Q15181	SPFHDIPIY	1.23729	1.60078	1.03679	0.91991	1.01322	1.04265	0.961228	0.839245	1.00865	0.89991	0.977153		-0.392079	1.70718	0.535013	-0.471954	2.0583	1.56871
Q8WYJ6	KESIPFAVV	2.40254	3.33204	2.67697	2.65344	3.10413	3.08987	3.16559	2.00453	2.20928	1.9982	2.30756		0.0991193	0.447715	0.202164	-0.39663	2.05677	1.56768
Q9BUN5	FLTEVTDVY	1.47881	2.39922	1.04341	1.16766	1.3719	1.3671	1.08158	0.769057	0.858379	0.67899	0.934974		-0.395589	0.814542	0.342065	-1.0175	2.05582	1.56723
Q09666	ETQSRTITVTR	0.345339	0.355297	0.292862	0.259731	0.294215	0.26885	0.279483	0.175094	0.174666	0.236249	0.272408		-0.265139	0.818858	0.342065	-0.625877	2.05043	1.56234
P35269	YNFTPLAR	0.389124	0.386305	0.401766	0.324102	0.42314	0.411272	0.43538	0.228679	0.27144	0.277728	0.311072		0.0221645	0.0592433	0.0232096	-0.527495	2.04885	1.56162
H3BPY5	VPVEGDEVTY	0.514124	0.516796	0.372333	0.330838	0.428099	0.420411	0.303716	0.276226	0.321007	0.274121	0.351494		-0.335231	1.09397	0.427344	-0.613567	2.04872	1.56162
Q9UBZ4	SYFSFSRNR	0.728814	0.775194	0.6961	0.676647	0.849587	0.673267	0.772213	0.504151	0.538159	0.526601	0.653779		0.0186838	0.0632431	0.0248956	-0.400305	2.04729	1.56069
O95433	YYFEGIKQTF	0.865819	0.919897	0.457689	0.573353	0.624793	0.722011	0.557351	0.365283	0.506688	0.403968	0.411248		-0.271838	0.639393	0.286974	-0.826109	2.04622	1.56011
Q8NF64	FPVRDGVVL	0.242232	0.330749	0.253863	0.211078	0.209091	0.216299	0.218901	0.148679	0.148702	0.15239	0.212654		-0.366106	1.00631	0.418342	-0.734897	2.04479	1.55917
H0Y650	YYQSSVQYL	0.514124	0.564599	0.456954	0.424401	0.493388	0.494288	0.449111	0.26566	0.338316	0.323715	0.465729		-0.137688	0.423891	0.192936	-0.555281	2.04235	1.55723
Q6IS14	EAAVAIKAM	1.18821	1.94444	1.21854	1.10217	1.22479	1.13252	1.11511	0.940377	0.820614	0.84716	1.09402		-0.342806	1.05731	0.421663	-0.648076	2.04177	1.55714
P37268	MPAVKAIIYQY	0.734463	1.26615	0.392936	0.227545	0.371901	0.44326	0.214863	0.18717	0.298977	0.0883679	0.390158		-1.34355	1.72837	0.537312	-1.72608	2.03993	1.55637
C9JND6	MPLYAVMY	0.929379	1.41085	0.781457	0.461078	0.793388	0.819497	0.567044	0.588679	0.560189	0.445446	0.685413		-0.656276	1.58419	0.524358	-0.868503	2.03983	1.55637
B1AHC9	KNIYVLQEL	1.0911	1.33979	0.892568	0.79491	1.08926	1.06093	0.868336	0.610566	0.828482	0.798016	0.760984		-0.216635	0.714938	0.314081	-0.563701	2.03952	1.55637
O95273	RLNEAAVTV	0.456215	0.576227	0.426784	0.345808	0.502479	0.49048	0.444265	0.224906	0.262785	0.333634	0.383128		-0.125908	0.306897	0.132446	-0.691863	2.03813	1.55548
Q9UMZ2	FPAAPIPTL	1.77401	2.37209	1.38116	1.46183	1.65372	1.73724	1.31826	1.25736	1.3273	0.960325	1.1775		-0.256089	0.759501	0.328432	-0.642056	2.03487	1.55271
P08670	QAKQESTEY	1.52684	1.50646	1.20751	0.94012	1.26033	1.20564	1.29725	0.781132	0.945712	1.04058	1.24605		-0.265689	1.04087	0.421351	-0.494525	2.03253	1.55086
A0A0A0MS08	FPAVLQSSGLY	2.22316	3.90956	1.50773	1.60704	1.57521	1.56359	1.23748	1.07094	1.1188	0.874662	1.37786		-0.76775	1.39563	0.492864	-1.1974	2.03102	1.54983
P46087	DLAQALINR	0.302966	0.337209	0.278146	0.299401	0.322314	0.340442	0.29483	0.21283	0.195122	0.213706	0.217926		0.037862	0.102148	0.0429995	-0.544361	2.02683	1.54614
P98175	YPVPDVSTY	0.512712	0.571059	0.313466	0.375749	0.41157	0.33511	0.369952	0.286792	0.31786	0.290352	0.210896		-0.319999	0.835378	0.348058	-0.752393	2.02603	1.54582
P16278	EPWPGQYQF	0.737288	1.16925	0.536424	0.52021	0.658678	0.717441	0.571082	0.464906	0.406766	0.385032	0.425308		-0.400671	0.86116	0.360562	-0.953482	2.02521	1.54549
J3KNP2	QATRTVPVF	0.418079	0.621447	0.517292	0.470808	0.555372	0.503427	0.497577	0.341132	0.355625	0.36339	0.400703		-0.0341608	0.0946582	0.0391996	-0.506829	2.02451	1.54528
G3V393	GYPLWKVTF	1.23376	2.11628	0.944077	0.878743	1.03223	1.11881	0.918417	0.710189	0.806452	0.624887	0.734622		-0.536202	1.13755	0.436078	-0.993259	2.02401	1.54527
A0A0C4DH44	SINSRLQLV	0.237994	0.271318	0.220015	0.212575	0.247107	0.220107	0.214055	0.138113	0.140834	0.15239	0.16696		-0.12158	0.288986	0.124618	-0.700743	2.02305	1.54479
F8W8D3	EPLRDFSAM	0.467514	0.639535	0.444444	0.330838	0.403306	0.439452	0.427302	0.354717	0.368214	0.316501	0.372583		-0.369814	1.34278	0.477157	-0.550939	2.02139	1.54362
Q5JPE7	TFDVAPSRLDF	0.275424	0.596899	0.279617	0.474551	0.571901	0.752475	0.602585	0.64	0.736428	0.64202	0.639719		0.644839	1.48099	0.511272	0.791328	2.02016	1.54288
Q14213	SPVSFIATY	0.882768	1.1137	0.662252	0.72006	0.732231	0.629094	0.596123	0.61434	0.6845	0.454463	0.544815		-0.404876	1.30184	0.469497	-0.625313	2.01876	1.54196
P14735	FPIPDLQKY	1.64266	1.95607	1.03606	1.18114	1.22893	1.28941	0.987076	0.931321	1.09756	0.817854	1.00879		-0.399012	1.17572	0.444645	-0.680613	2.01589	1.53957
G5E9G4	FPTSHSVLY	0.715395	0.847545	0.66961	0.759731	0.915702	0.828637	0.798869	0.509434	0.615264	0.526601	0.613357		0.15002	0.762182	0.328432	-0.394439	2.01409	1.53826
P49754	AYINHLVER	0.210452	0.268734	0.217807	0.214072	0.208264	0.182788	0.147011	0.141887	0.151062	0.119026	0.0913884		-0.30519	0.673284	0.299694	-0.884581	2.01338	1.53804
Q9HCM1	KEFPYGIEA	1.87712	1.79587	1.43414	1.38473	1.59008	1.70449	1.58078	1.15774	1.36035	1.25879	1.49561		-0.121368	0.554758	0.250482	-0.369068	2.01258	1.53795
Q9Y253	SASKSVLEV	1.13418	1.4845	1.10081	1.13772	1.36364	1.21554	1.19225	0.828679	0.914241	0.86294	1.07381		-0.0146696	0.0445851	0.0198776	-0.430563	2.01233	1.53795
A0A0U1RQV5	QPSTIATSM	0.560264	0.697674	0.630856	0.486028	0.668871	0.661081	0.6042	0.393459	0.474692	0.457469	0.500293		-0.0573884	0.180974	0.0809203	-0.463885	2.01074	1.53724
O95718	LPYDDKLVY	4.68856	4.60078	3.20824	3.43263	3.51488	3.41051	3.45234	2.63245	3.25334	2.75023	3.58699		-0.270934	1.17194	0.444645	-0.447085	2.00968	1.53724
O43865	SFDAHLTEL	0.471751	0.521964	0.370861	0.520958	0.631405	0.586443	0.382876	0.318491	0.259638	0.236249	0.193322		0.221718	0.583289	0.260142	-0.852425	2.00952	1.53724
Q6UW56	NPLKGDLANTF	0.908192	1.06718	0.807947	0.991018	0.892562	0.984006	0.693053	0.569057	0.654603	0.627592	0.759227		-0.0597093	0.173383	0.0763113	-0.507531	2.0095	1.53724
Q9HC77	TYPEGLEVLHF	0.616525	0.983204	0.403974	0.491018	0.409917	0.541508	0.452342	0.33283	0.325728	0.242561	0.362039		-0.495671	0.964521	0.402917	-1.08067	2.00922	1.53724
F6RP06	IYNGDMEKI	0.436441	0.449612	0.217807	0.134731	0.224793	0.283321	0.177706	0.120755	0.0818253	0.0450857	0.281195		-0.842931	1.28259	0.464145	-1.47664	2.00809	1.53668
Q96L73	IPIEPDYKF	1.50071	1.47416	1.15379	1.1512	1.48512	1.29322	1.20679	0.927547	1.12116	0.923354	1.14763		-0.0999723	0.382314	0.173388	-0.418173	2.0077	1.53668
Q13635	IPAAEPIEY	0.597458	0.718346	0.537896	0.516467	0.622314	0.587205	0.530695	0.32	0.493312	0.443643	0.481547		-0.131243	0.430918	0.193822	-0.5076	2.00658	1.53604
Q96L73	REYVPPPVP	0.387006	0.405685	0.325239	0.344311	0.429752	0.402133	0.361874	0.211321	0.221873	0.322813	0.200351		0.0452543	0.106767	0.0446438	-0.640244	2.00496	1.53489
P62136	SIIGRLLEV	0.690678	1.02196	0.482708	0.398204	0.51405	0.530845	0.504847	0.373585	0.459481	0.298467	0.441125		-0.587535	1.35482	0.481648	-0.896284	2.00376	1.5344
Q5VWP2	LPTEAEFQL	0.427966	0.622739	0.272259	0.350299	0.371901	0.377761	0.339257	0.21283	0.232887	0.227232	0.235501		-0.293526	0.595784	0.266703	-0.957332	2.00351	1.5344
Q7Z3B4	EVVIYVVER	0.573446	0.675711	0.442237	0.431138	0.494215	0.607007	0.434572	0.28	0.360346	0.310189	0.446397		-0.197304	0.509891	0.22877	-0.690988	2.00244	1.5338
Q14814	LPFSSMPTAY	1.47599	2.24892	0.978661	0.938124	1.12011	1.07388	0.868605	0.856352	0.89326	0.669071	0.871705		-0.648536	1.44357	0.50862	-0.930537	2.00104	1.53308
Q9UBQ5	NPENLATLERY	0.318503	0.373385	0.28624	0.277695	0.309091	0.238385	0.233441	0.194717	0.245476	0.206492	0.209139		-0.300958	0.951357	0.396456	-0.607746	2.00055	1.53308
P08238	KEFDGKSLVS	2.38912	2.46899	2.0184	2.11677	2.49587	2.50267	2.17367	1.49132	1.68922	1.78269	2.10369		0.0188036	0.06612	0.026256	-0.375633	2.00029	1.53308
Q9UKT9	YPIALTRAEM	0.365819	0.607235	0.236203	0.187874	0.227273	0.235339	0.153473	0.197736	0.132966	0.0928765	0.216169		-1.00396	1.60513	0.524358	-1.33359	1.99936	1.53263
I3L2C7	KYLPALDEF	1.1363	1.38501	0.782193	0.866018	0.845455	0.968774	0.722132	0.62566	0.702596	0.609558	0.857645		-0.372491	1.11921	0.429033	-0.655949	1.99764	1.53195
Q9ULQ0	ELWLEREVF	0.20339	0.478036	0.206034	0.143713	0.153719	0.204113	0.138934	0.0815094	0.0944138	0.122633	0.0878735		-0.88557	1.25296	0.453259	-1.61451	1.99701	1.53195
A0A3B3IT92	SILEHQIQV	0.819209	0.864341	0.718911	0.758982	0.847934	0.857578	0.806947	0.556226	0.568057	0.680794	0.71529		0.0303755	0.12086	0.0517116	-0.345917	1.99693	1.53195
A0A0D9SF54	KGDILTLL	0.883475	1.71576	1.49963	2.23578	1.9314	2.36024	2.57351	1.95321	2.17152	2.13165	1.80316		0.735751	2.88588	0.550176	0.560434	1.99679	1.53195
Q96AX1	GEIKQFVS	1.14407	1.10078	0.899191	1.07186	1.18182	1.23991	1.15832	1.28	1.22266	1.4734	1.21968		0.150167	0.754436	0.327407	0.309676	1.99532	1.53094
A0A1W2PQ90	GSSDRILEL	0.237288	0.354005	0.292862	0.25	0.267769	0.220868	0.252019	0.194717	0.184107	0.192967	0.168717		-0.250953	0.692725	0.30612	-0.670823	1.99152	1.52762
Q8N392	TYMKDLYQL	1.38277	2.44961	1.01692	0.767964	0.892562	1.02209	0.680129	0.786415	0.568057	0.375113	1.01933		-0.943177	1.60632	0.524358	-1.23395	1.99054	1.52757
Q13115	TPATPTSQF	0.420904	0.435401	0.371597	0.351796	0.398347	0.357197	0.362682	0.28	0.29583	0.35798	0.247803		-0.155394	0.566636	0.255286	-0.470474	1.99053	1.52757
G3V2M8	EPVWKVLIY	0.754237	1.14987	0.59014	0.571856	0.633058	0.691546	0.523425	0.448302	0.585366	0.434626	0.428822		-0.458704	1.13994	0.436078	-0.809834	1.98983	1.52733
P07948	EPIYIITEY	3.35028	4.67054	2.16115	2.53293	2.70413	2.67251	2.29402	1.98415	2.17231	1.70243	1.98946		-0.411977	1.03525	0.421351	-0.790594	1.98609	1.52406
Q15306	RSAEALAF	0.454802	0.565891	0.457689	0.411677	0.573554	0.528561	0.332795	0.276226	0.276947	0.346258	0.316344		-0.0941975	0.212742	0.0911182	-0.69718	1.98442	1.52287
P62249	QSISKALVA	0.728814	0.70801	0.640177	0.595808	0.833058	0.658035	0.720517	0.386415	0.539732	0.418395	0.58348		0.0197049	0.0511501	0.0208518	-0.522417	1.98248	1.52139
Q13263	QPMEVQEGY	1.15219	1.677	0.977557	0.744012	0.953306	0.947068	0.892569	0.818868	0.70653	0.62128	1		-0.521089	1.51161	0.511763	-0.689767	1.98086	1.52062
Q5TI65	EVAQLIQGGR	0.492232	0.475452	0.405445	0.337575	0.521488	0.454684	0.445073	0.286038	0.333596	0.344454	0.27065		-0.0578976	0.148517	0.0647419	-0.5683	1.98053	1.52062
P04844	NVADVVIKF	5.2959	7.0562	4.02465	3.5146	4.27314	4.44212	3.87036	3.02906	3.36861	2.95537	4.47364		-0.439608	1.32203	0.476903	-0.659234	1.98031	1.52062
A0A140T8Z1	SPEDFVYQF	1.34393	2.53618	1.04415	1.10704	1.05455	1.11196	1.02827	0.610566	0.70417	0.694319	0.968366		-0.609998	1.12629	0.430383	-1.14088	1.97944	1.52021
Q13901	YPVEIHEYL	2.39266	3.08656	1.73731	1.96557	1.96281	2.15765	1.76898	1.56075	1.80724	1.44635	1.60281		-0.292728	0.947772	0.394884	-0.584408	1.97843	1.51967
O00767	TTITAPPSR	0.286017	0.28553	0.219279	0.208832	0.304132	0.225438	0.217286	0.127547	0.127459	0.123535	0.196837		-0.141857	0.275866	0.118602	-0.873889	1.97719	1.51889
A6NHR9	HPFLYDRETY	0.622881	0.671835	0.52833	0.507485	0.545455	0.629094	0.562197	0.363774	0.453186	0.497746	0.488576		-0.115167	0.431229	0.193853	-0.430763	1.97612	1.51846
P57076	KEAEAQLWWA	0.860876	1.39535	0.796909	0.744012	0.745455	0.823305	0.97496	0.53434	0.530291	0.44725	0.785589		-0.308236	0.711861	0.313451	-0.825283	1.97583	1.51846
P67870	DVYTPKSSR	1.79308	1.87855	1.58646	1.34431	1.79256	1.62148	1.64136	1.27623	1.37766	1.40487	1.55888		-0.131571	0.705106	0.31204	-0.319616	1.97422	1.51731
O75818	EPNNFISTY	0.752119	0.801034	0.573216	0.541168	0.675207	0.661843	0.647819	0.50566	0.56491	0.537421	0.509666		-0.166553	0.688862	0.304883	-0.42096	1.97363	1.51719
K7EMT0	KEAPAQPAP	2.16667	2.08527	1.65563	1.50898	1.92231	1.8035	2.042	1.34491	1.40362	1.65735	1.56063		-0.114297	0.461121	0.20491	-0.400715	1.97278	1.5168
Q68D06	FPESPSIEF	1.19492	1.81654	0.826343	1.01347	0.97686	1.10434	0.852989	0.735094	0.704957	0.611362	0.755712		-0.374317	0.846057	0.352961	-0.866222	1.97117	1.51609
A0A140T9U0	YPAEITLTW	0.951977	1.55685	1.21707	1.19237	1.22149	1.2003	1.13813	0.596981	1.00551	0.823264	0.884007		-0.0640041	0.160649	0.070398	-0.585898	1.9711	1.51609
Q9BY44	NAELWQVSW	1.6137	3.24935	1.26269	1.16392	1.36694	1.31835	1.25363	0.939623	0.819827	0.6844	0.991213		-0.678619	1.15859	0.440866	-1.24959	1.97069	1.51609
A1KXE4	YPAGFPMGY	0.969633	1.72093	0.444444	0.331587	0.420661	0.492003	0.281099	0.438491	0.272227	0.221821	0.335677		-1.45437	1.7655	0.537312	-1.72071	1.96856	1.51443
E9PKG1	EIFGTIGMR	0.251412	0.374677	0.22026	0.168663	0.19449	0.251333	0.124933	0.0950943	0.113297	0.0895702	0.202425		-0.6099	1.09316	0.427344	-1.17325	1.96771	1.51403
P04844	TALFVAATY	1.34534	2.13437	1.18102	1.10928	1.22975	1.15385	1.11147	0.806792	0.960661	0.743913	1.19332		-0.432593	1.1419	0.436078	-0.746239	1.96609	1.51304
Q15393	MPLEEGDTF	1.3298	1.80168	0.939294	0.828967	0.921074	1.01599	0.846527	0.86566	0.729347	0.626691	1.029		-0.587319	1.58265	0.524358	-0.739592	1.96547	1.51304
O60869	EVGKVIQQGR	0.264831	0.29199	0.208977	0.21482	0.275207	0.214775	0.171244	0.115472	0.135327	0.154193	0.161687		-0.220993	0.468573	0.208847	-0.84947	1.96534	1.51304
H0Y7D7	KEYLQGLEA	1.5572	1.36563	1.16115	1.28518	1.2405	1.26123	1.22375	0.871698	1.07317	0.979261	1.25132		-0.120015	0.510899	0.229469	-0.383084	1.96252	1.51068
P13284	HEYVPWVTV	0.872881	1.36176	0.881531	0.848802	0.866116	1.05255	0.857835	0.650566	0.649882	0.559062	0.815466		-0.196709	0.539796	0.24239	-0.635285	1.96037	1.50899
Q96MG7	IPHTDPVDYEF	0.962571	1.1124	0.565857	0.600299	0.601653	0.732673	0.61147	0.526792	0.582219	0.486925	0.58348		-0.467743	1.3314	0.476903	-0.692088	1.95967	1.50875
Q8N3C0	REMENIIATV	0.792726	1.06008	0.742458	0.757485	0.733884	0.841965	0.718901	0.606038	0.586546	0.588368	0.735501		-0.181051	0.686363	0.304883	-0.459526	1.95899	1.50852
O95219	NYGRVFSEW	0.871469	1.03876	0.588668	0.567365	0.690909	0.790556	0.641357	0.458868	0.52557	0.353472	0.657293		-0.308622	0.781741	0.331728	-0.739793	1.95183	1.50223
Q6W2J9	GETLLQRAA	0.958333	1.11886	0.799117	0.775449	0.983471	0.882711	0.903069	0.610566	0.699449	0.712353	0.815466		-0.113594	0.414802	0.189001	-0.434468	1.95179	1.50223
Q13409	YPELLVASY	2.34251	3.49871	1.62031	1.88024	1.83554	1.93222	1.64459	1.30038	1.55625	1.2615	1.56766		-0.44808	1.09002	0.427344	-0.807148	1.94915	1.50005
P36578	RNIPGITLL	1.1935	1.35401	1.12656	0.961826	1.27438	1.29474	1.03473	0.942642	1.01967	0.940487	0.873462		-0.101586	0.423847	0.192936	-0.375459	1.94836	1.49971
Q9Y5L0-1	HPQYEVVEISF	0.894068	1.16408	0.565121	0.535928	0.563636	0.724296	0.566236	0.458113	0.550747	0.502254	0.551845		-0.549336	1.4262	0.503596	-0.761689	1.9479	1.49971
Q9H977	SEVGKLLSA	2.1709	2.04005	1.71376	1.81587	1.99008	1.9543	2.10985	1.24906	1.38474	1.51127	1.86995		-0.00539989	0.0167973	0.007647	-0.393216	1.94515	1.49768
Q9H2D1	LPEAQLSTVEY	0.668079	0.726098	0.364974	0.420659	0.498347	0.492765	0.365913	0.306415	0.434304	0.286745	0.286467		-0.399919	0.928023	0.392679	-0.836028	1.94465	1.49768
P49327	YYALVVRGR	0.454802	0.614987	0.485651	0.357784	0.507438	0.514851	0.450727	0.324528	0.344611	0.367899	0.393673		-0.179886	0.573501	0.257925	-0.535629	1.94452	1.49768
Q8WUJ0	DAFAYVQER	0.385593	0.408269	0.311994	0.288922	0.366116	0.373191	0.285945	0.21434	0.239969	0.22092	0.295255		-0.166045	0.460379	0.20446	-0.603427	1.94109	1.49471
O75489	SPWEAFPVY	0.964689	2.09819	0.824135	0.766467	0.890909	1.07997	0.87399	0.418113	0.574351	0.450857	0.594025		-0.521168	0.817297	0.342065	-1.34701	1.94002	1.49408
Q8TEQ0	AEVPNLWSV	1.00989	1.63049	0.897719	0.937126	0.913223	1.01676	0.934572	0.751698	0.676633	0.445446	0.862917		-0.311375	0.737991	0.323074	-0.785577	1.93534	1.48986
X6R6S3	SELATAVKA	0.437853	0.361757	0.473878	0.308383	0.428099	0.333587	0.402262	0.16	0.210858	0.266907	0.369069		-0.205721	0.474083	0.210815	-0.753998	1.93486	1.48983
Q96KP1	YYAEVETRI	0.461864	0.540052	0.323767	0.252994	0.335537	0.368621	0.357027	0.208302	0.309992	0.174932	0.326889		-0.427611	1.04435	0.421351	-0.793041	1.93385	1.48927
Q14249	NAWNNLEKY	0.393362	0.478036	0.255335	0.319611	0.354545	0.331302	0.300485	0.207547	0.236821	0.184367	0.256591		-0.20209	0.458184	0.203998	-0.762902	1.931	1.48687
Q5TBH8	VYFGDPVSL	0.966102	1.22739	0.662252	0.758982	0.872727	0.889566	0.79483	0.519245	0.602675	0.499549	0.752197		-0.199414	0.502669	0.224313	-0.681787	1.92998	1.48659
Q9NYV6	TVTEVLLKY	1.90678	2.24031	1.54746	1.44686	1.71488	1.62605	1.58885	1.22189	1.45083	1.32281	1.67135		-0.251825	1.09664	0.427344	-0.422065	1.9297	1.48659
Q71DI3	TDLRFQSSA	0.177966	0.250646	0.1766	0.134731	0.147107	0.175171	0.138934	0.0815094	0.116444	0.124436	0.0843585		-0.437305	0.870567	0.364016	-0.988344	1.92937	1.48659
Q5T6F2	NPYPGDVTKF	0.985876	0.962532	0.675497	0.688623	0.918182	0.829398	0.751212	0.532075	0.601888	0.595131	0.720562		-0.134366	0.419109	0.190919	-0.514173	1.92871	1.48637
Q5JPI9	VYERELQTF	0.57839	0.573643	0.360559	0.421407	0.428099	0.441736	0.432149	0.267925	0.351692	0.325518	0.390158		-0.22681	0.670405	0.298584	-0.594905	1.92706	1.4853
P18583	EPVDISTAM	1.59416	2.56934	1.27299	1.10778	1.23581	1.24752	1.22617	1.21006	0.814582	0.854824	1.21617		-0.589491	1.40746	0.493772	-0.823626	1.92633	1.4853
Q02223	TEIEKSISA	1.56144	1.65762	1.33039	1.29117	1.53554	1.49505	1.39661	0.946415	1.12589	1.16141	1.41828		-0.0851288	0.332139	0.147062	-0.382884	1.92629	1.4853
Q05655	EALNQVTQR	0.887712	0.897933	0.766004	0.704341	0.795041	0.770754	0.808562	0.618113	0.649095	0.730388	0.771529		-0.144147	0.83364	0.348028	-0.297037	1.92383	1.48328
O95219	NAWADIERF	0.608051	1.11886	0.596762	0.487275	0.552893	0.628332	0.450727	0.462642	0.461841	0.403968	0.369069		-0.547908	1.24178	0.448736	-0.868019	1.92214	1.48238
G3V1R5	TYLPTSPLL	1.18291	1.52842	0.908021	0.94985	0.966942	1.14014	0.932149	0.760755	0.814319	0.633003	0.977153		-0.274714	0.830742	0.346612	-0.599372	1.92204	1.48238
A0A3B3IT92	YPQEVIPTF	1.79379	2.66667	1.21118	1.41542	1.40331	1.48896	1.23344	1.09283	1.17309	0.949504	1.10721		-0.448624	1.07388	0.424022	-0.806893	1.91983	1.48062
Q9BQG2	NYTDIKDYL	1.10169	1.78553	0.894776	0.997006	1.10248	1.0754	0.941842	0.759245	0.818253	0.672678	0.710018		-0.292689	0.695424	0.30692	-0.768495	1.91889	1.48012
Q9BVQ7	MPIGPDVSL	1.34534	2.08786	0.779249	0.493263	0.700826	0.67936	0.424071	0.830189	0.451613	0.302074	0.810193		-1.28962	1.98428	0.538831	-1.23023	1.91721	1.47889
I3L192	SESRFFVSS	0.428672	0.484496	0.451803	0.363772	0.528099	0.455446	0.428918	0.319245	0.351692	0.330027	0.318102		-0.0350858	0.100271	0.0420231	-0.464391	1.91633	1.47845
Q8IWV8	RYAVEILTW	0.762712	1.39664	0.619573	0.584581	0.771074	0.776847	0.606624	0.458113	0.478363	0.412985	0.474517		-0.435849	0.834826	0.348058	-1.02248	1.91516	1.47772
F5GY88	MPFTTVSEL	0.648305	0.741602	0.768212	0.823353	0.879339	0.849962	0.851373	0.502642	0.612116	0.609558	0.625659		0.242431	1.90921	0.537312	-0.292166	1.91338	1.47639
O96018	LPTAVIANL	0.706215	0.859173	0.623252	0.60479	0.668595	0.630617	0.603393	0.482264	0.508261	0.492335	0.666081		-0.218883	0.874853	0.366913	-0.441446	1.90933	1.47277
P42768	VYSTPTPFF	0.887006	1.5969	0.891832	0.979042	1	1.22468	0.990307	0.564528	0.717545	0.614968	0.695958		-0.101905	0.198722	0.0889303	-0.795618	1.90803	1.47203
Q9NZJ0	LPLPSNTPTF	0.793079	0.95478	0.560706	0.583832	0.757025	0.749429	0.61147	0.458113	0.580645	0.495041	0.490334		-0.188137	0.522646	0.234363	-0.60473	1.90769	1.47203
Q15233	RPSGKGIVEF	1.18503	1.18346	1.01545	1.04117	1.15537	1.14014	1.10662	0.746415	0.867034	0.882777	1.0826		-0.0221113	0.0828097	0.0340959	-0.334256	1.90652	1.47129
Q6PD62	NAISVTTSY	1.4202	1.9031	1.30096	1.28817	1.48595	1.28865	1.29725	1.07396	1.09992	1.16682	1.27241		-0.202018	0.841454	0.350368	-0.418519	1.90569	1.4709
P40222	LYTEKFEEF	1.19845	1.33463	1.03238	1.10479	0.91157	1.21097	1.05331	0.793208	1.01731	0.716862	0.991213		-0.151295	0.570399	0.256904	-0.434123	1.90449	1.47014
Q6ICB0	EVAQFLTGR	0.694209	0.76615	0.657837	0.613772	0.730579	0.674791	0.704362	0.578868	0.627852	0.570784	0.520211		-0.0524096	0.242639	0.103345	-0.297673	1.90137	1.46781
Q5ST95	MTPPERLFLPR	0.687853	1.09044	0.516556	0.333832	0.482645	0.499619	0.326333	0.483019	0.325728	0.174932	0.492091		-0.897606	1.66543	0.528489	-1.05197	1.90099	1.46781
Q92918	FPSRTTWVY	0.251412	0.213178	0.219279	0.168413	0.18595	0.171363	0.181745	0.129057	0.146341	0.123535	0.165202		-0.366086	0.984211	0.411517	-0.692719	1.90049	1.46781
Q6ZT12	EPAPNQVTF	0.49435	0.523256	0.434143	0.382485	0.467769	0.469155	0.462843	0.357736	0.391817	0.327322	0.395431		-0.119128	0.47327	0.210594	-0.394752	1.9004	1.46781
A0A2R8Y7Z0	YPVDGLPDL	1.20904	1.71835	0.885946	0.856287	0.912397	1.01904	0.948304	0.806038	0.725413	0.602344	0.956063		-0.444584	1.17386	0.444645	-0.718549	1.89701	1.46485
A0A0A0MRA5	SSGYPLTI	0.998588	1.15504	0.899191	0.815868	1.10909	1.07845	1.07593	0.739623	0.717545	0.76826	0.850615		0.00315521	0.00930263	0.00396234	-0.404103	1.89006	1.45834
Q9NRF9	RAASVFVLY	1.2839	1.62274	1.17586	1.05838	1.39174	1.15461	1.17286	0.784906	1.01967	0.892696	1.19156		-0.188209	0.651601	0.290657	-0.485153	1.88904	1.45812
A0A140T9R1	EAEKSQLIM	1.03955	2.30233	0.743194	0.592814	0.795041	0.709825	0.486268	0.50717	0.269079	0.302976	0.664323		-1.07582	1.38283	0.487747	-1.64337	1.88897	1.45812
A0A0A0MRA5	YPQPSYNQY	1.13983	1.2416	0.799117	0.848054	0.906612	0.873572	0.763328	0.676226	0.751377	0.580703	0.922671		-0.322362	1.1077	0.427723	-0.532931	1.88836	1.45795
O95071	IPAAVKLTY	1.72175	1.89406	1.43782	1.47605	1.79339	1.56131	1.58481	1.00377	1.46656	1.26601	1.38489		-0.0707823	0.252947	0.10916	-0.395868	1.88655	1.45658
P42858	YPLDVGPEF	0.941384	1.1938	0.601913	0.66991	0.785124	0.716679	0.639742	0.53283	0.615264	0.540126	0.609842		-0.376366	1.04522	0.421351	-0.667266	1.88603	1.45649
I3L329	VYVQHPITF	2.04025	2.23902	1.63208	1.66542	1.93636	1.87738	1.83926	1.3766	1.48623	1.61497	1.73286		-0.106994	0.479349	0.213778	-0.343778	1.88285	1.45402
Q6XQN6	TPLLCLVSY	0.935028	2.20413	0.866814	0.739521	0.991736	1.03427	0.812601	0.357736	0.497246	0.375113	0.727592		-0.577986	0.834835	0.348058	-1.44804	1.8827	1.45402
O00767	FPYDYSASEY	1.06285	1.61886	0.626196	0.865269	0.813223	0.815689	0.69063	0.480755	0.593234	0.487827	0.657293		-0.46975	0.911404	0.380598	-0.990978	1.87734	1.4491
O15371	YSWDIVVQR	0.926554	1.81395	0.725533	0.868263	0.809917	0.910891	0.663974	0.541887	0.583792	0.353472	0.56942		-0.506535	0.854056	0.358943	-1.17371	1.87674	1.44894
Q96ST3	VYAQVARLF	0.69774	0.825581	0.564386	0.513473	0.689256	0.677837	0.635703	0.466415	0.557828	0.444545	0.516696		-0.145671	0.472615	0.21053	-0.487466	1.87221	1.44527
E9PFK9	DFYHNVAER	0.701507	0.827051	0.615649	0.536398	0.618182	0.631632	0.622509	0.419623	0.496722	0.555455	0.63443		-0.247213	0.9902	0.411517	-0.440819	1.87221	1.44527
P40763	APWIESQDWAY	0.942797	2.02584	1.02281	1.01198	0.971901	1.05941	0.91357	0.672453	0.708104	0.70514	0.669596		-0.427596	0.85068	0.35673	-0.949744	1.86991	1.4434
A0A140T8Y4	VMAPRTLVL	0.442797	0.709302	0.28624	0.252246	0.32562	0.345773	0.193861	0.262642	0.15893	0.174031	0.267135		-0.779167	1.3356	0.476903	-1.15245	1.8693	1.44322
Q5JSP0	KEWIQIIQA	1.43362	1.48837	1.18028	1.05988	1.26116	1.2917	1.16317	0.889057	1.16444	0.970243	1.21968		-0.195686	0.92005	0.388021	-0.366231	1.86833	1.44269
P26641	FPEELTQTF	1.0572	1.53101	0.746137	0.846557	0.921488	0.927647	0.798061	0.704151	0.704957	0.628494	0.68717		-0.347665	0.893113	0.373028	-0.706307	1.86685	1.44164
H3BTW5	YPQEDYESF	0.463277	0.627907	0.35688	0.367515	0.340496	0.401371	0.287561	0.309434	0.29819	0.308386	0.318102		-0.46689	1.34846	0.481648	-0.645689	1.86388	1.43913
Q9UH92	KTIDYIQFL	1.44209	1.87984	0.975717	1.1729	1.1686	1.25895	1.05493	0.978868	0.999213	0.902615	0.862917		-0.299689	0.866331	0.362537	-0.614155	1.86348	1.43913
P82094	KSIDRVLDI	0.621469	0.687339	0.431199	0.60479	0.644628	0.626047	0.641357	0.321509	0.47679	0.414788	0.383128		0.117473	0.362806	0.1637	-0.539475	1.86248	1.43856
A0A140T9C7	WPDDLQNHTF	0.331921	0.521964	0.211921	0.173653	0.138843	0.29246	0.229402	0.146415	0.174666	0.0865645	0.182777		-0.768243	1.21555	0.448736	-1.26716	1.86118	1.43768
P11908	VYAILTHGI	1.06638	1.31654	1.09124	0.848802	1.0281	1.12719	1.12278	0.813585	1.01023	0.919748	0.86116		-0.166656	0.764974	0.328432	-0.361816	1.86005	1.43737
P51858	WEIENNPTV	0.593927	0.674419	0.43635	0.309132	0.460331	0.517898	0.429725	0.387925	0.382376	0.399459	0.351494		-0.40459	1.2865	0.464846	-0.579291	1.85948	1.43737
A0A087WXR3	FPDAIRLRF	1.01977	1.34367	1.01545	0.82485	1.18843	1.24752	0.938611	0.759245	0.863887	0.719567	0.797891		-0.101401	0.286279	0.123944	-0.520554	1.85916	1.43737
O15294	FPAVGEPNIQQY	1.91031	2.94057	1.31052	1.47754	1.56198	1.53085	1.45234	1.06038	1.18332	1.11091	1.34622		-0.447882	1.03705	0.421351	-0.805381	1.85915	1.43737
Q14331	GEISGTIAI	1.75494	2.55685	1.41869	1.50374	1.57438	1.74029	1.45073	1.08151	1.29032	1.12714	1.46046		-0.285426	0.802582	0.338449	-0.623519	1.85594	1.43458
Q13905	VYQSLANLI	0.445621	0.757106	0.412804	0.42515	0.37438	0.392232	0.405493	0.262642	0.346184	0.281335	0.369069		-0.431452	1.03137	0.421351	-0.774506	1.85544	1.4345
O43395	EPTVVTAAL	1.41384	1.51421	1.16409	1.26497	1.57851	1.36634	1.40065	0.886038	1.00393	1.01713	1.2478		0.0402257	0.136446	0.0589245	-0.393078	1.85415	1.43364
Q13469	VGNTKVLEI	0.865819	0.894057	0.824135	0.767964	0.938843	0.974867	0.875606	0.578113	0.693942	0.670875	0.783831		0.0461244	0.185991	0.0840397	-0.337462	1.85293	1.43285
K7EPJ5	VYSPKSPSL	0.355226	0.452196	0.359823	0.350299	0.434711	0.437928	0.384491	0.29434	0.243902	0.271416	0.289982		0.0466098	0.127744	0.0540763	-0.501114	1.85172	1.43206
Q96K62	GEALQVLTA	0.331921	0.377261	0.258278	0.282186	0.310744	0.325209	0.243942	0.166792	0.245476	0.192967	0.214411		-0.150601	0.360347	0.1637	-0.654238	1.85067	1.43144
Q7Z7E8	LPQHPDVEM	0.858757	0.944444	0.979397	0.969311	1.03471	0.916984	1.063	0.65434	0.787569	0.8422	0.766257		0.102752	0.611948	0.274509	-0.282488	1.84945	1.43064
P23921	YPFESAEAQL	1.45975	2.31525	0.983076	1.10254	1.14215	1.17669	0.983037	0.858113	0.817467	0.81605	0.97891		-0.526459	1.1396	0.436078	-0.870253	1.84887	1.43049
Q8TBM8	FPSGSVHSF	0.752119	0.751938	0.682855	0.585329	0.792562	0.668698	0.791599	0.489811	0.597168	0.551849	0.601054		-0.0389621	0.131323	0.0564083	-0.38051	1.84729	1.42944
Q8IYM9	FAFDPSVNY	1.62853	2.63824	1.4025	1.1991	1.4595	1.57197	1.19548	1.27094	1.11566	1.00812	1.20211		-0.478298	1.23527	0.448736	-0.717564	1.84697	1.42944
Q8NF64	SVNATPLTI	0.951271	1.08269	0.868286	0.738024	0.957025	0.962681	0.962036	0.609057	0.643588	0.749324	0.87522		-0.0963102	0.327301	0.143616	-0.427547	1.84643	1.42932
O00255	KEAASLLEA	2.54661	2.99871	2.22001	2.18862	2.59587	2.86672	2.55977	1.67623	1.93863	2.11722	2.17399		-0.0200356	0.0626733	0.0247282	-0.389125	1.84433	1.42764
O60885	VVQPQPLVV	0.454802	0.501292	0.463576	0.519461	0.591736	0.53313	0.555735	0.543396	0.555468	0.629396	0.727592		0.216951	0.865637	0.362358	0.37563	1.84365	1.42738
Q8N0Y7	LPTGIPIVY	1.94562	2.55685	1.27373	1.41617	1.57107	1.6527	1.36914	1.22113	1.3336	1.00451	1.29174		-0.358012	0.963967	0.402917	-0.666883	1.84242	1.42657
P54136	NAAQTSVAY	1.27684	1.3708	1.195	1.08757	1.29587	1.18279	1.20113	0.819623	0.937844	0.926961	1.26714		-0.103942	0.41106	0.18824	-0.374709	1.84055	1.42517
E7EM64	VLYDRQGIGR	0.413136	0.48062	0.400294	0.367515	0.533058	0.44326	0.46042	0.269434	0.280881	0.259693	0.363796		0.0644704	0.16741	0.0739626	-0.555739	1.84008	1.42517
Q6PD74	YPWTIDNKY	1.06215	1.31266	0.815305	0.737275	0.912397	1.06702	0.697092	0.679245	0.793863	0.595131	0.743409		-0.317273	0.938948	0.394638	-0.597229	1.83975	1.42517
D6RA11	SPYQGGVFF	1.7613	2.41602	1.46578	1.41617	1.78017	1.67251	1.52342	1.20755	1.40991	1.08206	1.46221		-0.235199	0.730685	0.321526	-0.543671	1.83915	1.42499
H0Y7D7	EYLQGLEARL	0.706921	0.952196	0.442973	0.492515	0.547934	0.568926	0.363489	0.438491	0.356412	0.280433	0.465729		-0.50657	1.09402	0.427344	-0.862934	1.83526	1.42188
P78527	QINKNLLTV	1.01977	1.4354	1.04783	1.08832	1.22149	1.26276	1.23506	0.765283	0.862313	0.872858	0.99297		0.0416942	0.13229	0.056716	-0.418988	1.83521	1.42188
P0C7V9	KESDIVLYA	2.3065	2.82946	2.12804	2.51796	2.61983	2.82864	2.59935	1.45057	1.9402	2.02525	2.06678		0.125529	0.57763	0.258968	-0.372221	1.83285	1.41994
F8VZX2	FPMTHGNTGF	0.699153	1.17506	0.57248	0.463698	0.615702	0.581874	0.518982	0.53283	0.391031	0.349865	0.527241		-0.581375	1.26641	0.456401	-0.857102	1.82934	1.41685
Q69YN4-3	QPVKSFPTM	0.855932	0.931525	1.16703	1.14895	1.34876	1.14318	1.13247	0.619623	0.822187	0.740307	0.760984		0.27706	1.47365	0.50862	-0.42061	1.82689	1.41482
E7ER26	LPDPNVQKY	0.450565	0.496124	0.334069	0.344311	0.441322	0.388423	0.378029	0.264151	0.29583	0.313796	0.316344		-0.137827	0.40207	0.18441	-0.520927	1.82534	1.4137
Q9UHY1	GEVTNVTTA	0.840395	0.968992	0.82855	0.744012	0.808264	0.828637	0.833603	0.567547	0.733281	0.696123	0.811951		-0.129847	0.626019	0.28023	-0.324442	1.82494	1.4137
P13639	TPMFVVKAY	0.487994	0.817829	0.490066	0.33009	0.375207	0.472963	0.285137	0.368302	0.382376	0.277728	0.398946		-0.710416	1.7424	0.537312	-0.746396	1.82295	1.41213
Q9UBS9	LYIVEPLKF	0.693503	0.868217	0.469463	0.389222	0.442975	0.665651	0.495961	0.360755	0.501967	0.3156	0.397188		-0.44183	1.02913	0.421351	-0.781539	1.82233	1.41192
Q9BTD8	TYQQVQQTL	0.711864	0.726098	0.465048	0.528443	0.571901	0.706778	0.562197	0.332075	0.369788	0.467087	0.495606		-0.0988483	0.233998	0.0999122	-0.608183	1.82072	1.41073
P51805	FPIDKPPSF	1.73588	2.16537	1.52171	1.49551	1.6562	1.59787	1.32633	1.13509	1.18175	1.0532	1.70826		-0.251017	0.835315	0.348058	-0.509771	1.82005	1.41072
Q8WVX9	NPFHWGEVEY	1.69562	3.1447	1.34143	1.4521	1.23719	1.61081	1.31664	1.11547	1.21873	0.890893	0.942004		-0.55332	1.0557	0.421351	-0.984012	1.81953	1.41072
P41226	MPFAPAIQTF	0.772599	1.23837	0.616262	0.608159	0.658678	0.75933	0.663166	0.464906	0.547994	0.432822	0.607206		-0.381333	0.884518	0.369549	-0.770899	1.81946	1.41072
Q9Y5T4	REAGLILGV	0.220339	0.224806	0.264901	0.203593	0.2	0.24981	0.211632	0.13434	0.157356	0.162308	0.144112		-0.130193	0.295076	0.12709	-0.662522	1.81655	1.4086
Q9BX40	EIYEYIIFR	0.454096	0.585271	0.295806	0.327844	0.329752	0.450114	0.300485	0.258868	0.250197	0.199279	0.29877		-0.338217	0.724992	0.319446	-0.821839	1.81652	1.4086
Q9Y6W5	LPVPVLETY	1.1702	1.36822	0.896247	1.04266	1.13058	1.10815	0.998384	1.36377	1.53344	1.33363	1.68541		-0.09767	0.279684	0.12077	0.369479	1.81522	1.40779
P26358	IYKAPSENW	0.675141	0.705426	0.467991	0.537425	0.520661	0.609292	0.644588	0.381887	0.332022	0.360685	0.551845		-0.0923182	0.218707	0.092835	-0.599721	1.81488	1.40779
P19838	FPHYGFPTY	1.26201	1.677	0.901398	0.972305	1.07686	1.04417	0.844103	0.704906	1.03226	0.748422	0.792619		-0.379038	1.047	0.421351	-0.643391	1.81262	1.40594
P62136	REIFLSQPILL	0.863701	1.44961	0.657101	0.617515	0.743802	0.872049	0.800485	0.443774	0.5476	0.383228	0.68717		-0.384552	0.733175	0.32231	-0.941816	1.80503	1.39876
O95071	VYSQIPAAVKL	0.465395	0.53876	0.403238	0.482784	0.512397	0.511043	0.506462	0.297358	0.38395	0.312894	0.397188		0.10106	0.364614	0.164678	-0.431535	1.80262	1.39676
Q7Z7L7	IPEELEFQY	1.0113	1.68088	0.690213	0.625749	0.813223	0.75933	0.713247	0.566038	0.586153	0.572588	0.664323		-0.631294	1.27374	0.459108	-0.916613	1.80118	1.39574
P35573	KYTEITATYF	1.46328	2.31266	1.40765	1.37126	1.68017	1.66565	1.48465	0.965283	1.23682	1.03427	1.31986		-0.156319	0.39743	0.181841	-0.601149	1.80009	1.39506
G3V1E0	FPIISPGRVYEY	0.226695	0.375969	0.145695	0.150449	0.158678	0.16984	0.140549	0.0792453	0.144768	0.111812	0.0730268		-0.687627	1.03802	0.421351	-1.28719	1.79769	1.39307
C9J155	KEMFPIEAG	2.56921	3.79328	1.7454	1.13772	1.52893	1.74714	1.34249	1.60755	0.917388	1.03877	2.10193		-0.909227	1.75874	0.537312	-0.932125	1.79636	1.39215
Q99460	QAIEDMVGY	1.15678	1.6854	0.851361	0.72006	0.901653	0.936786	0.924475	0.84566	0.697089	0.64743	0.857645		-0.499723	1.29872	0.469497	-0.692262	1.79353	1.39
Q7Z2T5	GETKSSYIAA	1.5678	1.97545	1.64753	1.61751	1.97851	1.8789	1.80937	1.21736	1.4941	1.45717	1.41301		0.0738006	0.34775	0.156439	-0.310303	1.79339	1.39
P49321	KEAQLYAAQA	1.96751	2.12791	1.71376	1.61527	1.96198	2.07312	1.97819	1.40906	1.41463	1.62669	1.73638		-0.0219619	0.0800268	0.0316745	-0.324188	1.79274	1.38976
A0A087X283	YPFKPPKVTF	0.716102	0.832041	0.597498	0.517964	0.57686	0.673267	0.613893	0.535849	0.549174	0.436429	0.604569		-0.264282	1.05383	0.421351	-0.42829	1.79212	1.38955
P46013	GELKSVPTT	1.95904	2.66408	1.88815	1.72904	2.01157	2.28027	2.06139	1.22415	1.46499	1.71145	1.82074		-0.103216	0.304235	0.131365	-0.480755	1.78757	1.38541
K7ERN2	FPASEAQVY	0.64548	0.832041	0.548933	0.562874	0.603306	0.639756	0.675283	0.451321	0.523997	0.425609	0.54833		-0.122946	0.381269	0.172922	-0.471071	1.78654	1.38478
A0A0A0MS08	YPSDIAVEW	1.50212	2.94444	1.18617	1.2238	1.24959	1.33892	0.931341	1.08604	0.912667	0.826871	0.734622		-0.662875	1.14968	0.437363	-1.07691	1.78433	1.38362
Q5TEJ7	MPLEDMNEF	1.27213	2.28122	0.726515	0.620758	0.77135	0.812643	0.578621	0.718491	0.565434	0.471897	0.670182		-1.03577	1.55241	0.512625	-1.23402	1.78421	1.38362
B4DY09	QPLALNVAY	1.40042	1.5814	1.11553	1.25823	1.27025	1.16984	1.08885	0.90717	1.11487	0.918846	1.21441		-0.190553	0.779287	0.330639	-0.394775	1.78415	1.38362
Q9NV96	TYNYPVHYF	0.445621	0.621447	0.477557	0.458084	0.486777	0.554455	0.545234	0.349434	0.447679	0.317403	0.340949		-0.010511	0.0248568	0.0123913	-0.500814	1.78161	1.38148
Q6NVZ8	IPVTIITGY	1.91879	2.25452	1.58205	1.5509	1.8719	1.67479	1.43861	1.45057	1.61212	1.3697	1.50967		-0.23149	1.0575	0.421663	-0.368981	1.7809	1.38117
Q15437	QPILYSYSF	0.476695	0.771318	0.388521	0.433383	0.467769	0.465347	0.383683	0.278491	0.380803	0.273219	0.333919		-0.318176	0.691438	0.30612	-0.784912	1.78034	1.38103
A6NIH7	IYSIDFTRF	0.658192	1.18475	0.512141	0.620509	0.661157	0.650419	0.544426	0.353208	0.470496	0.383228	0.43761		-0.342509	0.638401	0.286974	-0.933133	1.77756	1.37865
H9KV28	NPVSWVQTF	0.602401	1.13953	0.478293	0.513473	0.513223	0.70297	0.484653	0.413585	0.396538	0.277728	0.319859		-0.418883	0.705283	0.31204	-1.0724	1.77393	1.37542
Q13263	AEAFGKIVA	0.234463	0.250646	0.231052	0.232036	0.247934	0.237624	0.22294	0.149434	0.173092	0.162308	0.158172		-0.0218427	0.0470833	0.0198776	-0.570489	1.77296	1.37512
H7C196	KYLSVQGQLF	1.85664	2.54134	1.41795	1.33234	1.57934	1.69916	1.41357	1.1917	1.30999	1.19477	1.52021		-0.36423	1.10326	0.427344	-0.57192	1.77282	1.37512
G3V4A5	SVLDYFSER	0.381356	0.390181	0.228845	0.270958	0.239669	0.291698	0.28433	0.206038	0.232887	0.199279	0.205624		-0.295693	0.749931	0.326434	-0.660567	1.77222	1.37493
F5GYQ1	LYPEGLAQL	1.46257	1.73256	1.08168	1.12799	1.2	1.41889	1.09451	0.924528	1.04799	0.906222	1.18102		-0.23615	0.787483	0.332428	-0.490176	1.77165	1.37476
E7EMC5	MPSQSVEQTY	1.65466	2.16667	0.795438	0.523952	0.82562	0.757807	0.571082	0.920755	0.47443	0.485122	1.05272		-1.20052	1.9372	0.538831	-1.06953	1.77105	1.37457
H3BQZ7	SEKPAEATA	0.612994	0.687339	0.485651	0.479042	0.553719	0.620716	0.572698	0.341887	0.428796	0.485122	0.465729		-0.0971899	0.288462	0.124618	-0.468062	1.76921	1.37312
E9PMT2	IPKEDSTTF	1.85876	2.05039	1.81163	1.61976	1.92893	1.91622	1.82956	1.51925	1.66955	1.70243	1.72232		-0.0644434	0.432574	0.194359	-0.205822	1.7613	1.36587
Q15269	KEGDFNNLTA	0.714689	0.713178	0.578366	0.516467	0.664463	0.712871	0.594507	0.442264	0.577498	0.485122	0.509666		-0.104362	0.359048	0.1637	-0.40907	1.76115	1.36587
Q03518	EMAIPFFTGR	0.340395	0.534884	0.188374	0.137725	0.327273	0.182788	0.239095	0.147925	0.15893	0.0919748	0.154657		-0.677254	0.958801	0.399513	-1.35744	1.76012	1.36556
O76064	KDFEAIIQA	2.16455	2.25969	1.74172	1.82635	2.16198	2.16299	2.00969	1.47396	1.5476	1.67989	1.88576		-0.0106154	0.03714	0.0171213	-0.319693	1.76004	1.36556
Q9NWQ4	MPQEKSPGY	1.15607	1.72481	0.574687	0.427395	0.547934	0.577304	0.442649	0.62717	0.324941	0.381425	0.748682		-1.20737	1.8272	0.537312	-1.14584	1.75514	1.36107
P09601	EVIPYTPAM	0.234463	0.31137	0.139073	0.13997	0.207438	0.244478	0.187399	0.686038	0.365854	0.301172	0.72232		-0.228791	0.125375	0.0534509	1.18436	1.75296	1.35928
H3BT29	EVLDMHGFLR	0.142655	0.21447	0.207506	0.221557	0.267769	0.268088	0.252019	0.215849	0.302124	0.360685	0.404218		0.423127	0.702862	0.311183	0.768964	1.75247	1.3592
Q460N5	DAGSVPHVNR	2.04096	2.41473	1.8911	2.0247	2.24628	2.11348	2.07027	1.45585	1.66404	1.66186	2.02285		-0.00130375	0.0044626	0.00184107	-0.314554	1.751	1.35813
O75400	SPDGRTYYY	0.488701	0.563307	0.345843	0.346557	0.445455	0.402133	0.394992	0.216604	0.330448	0.339946	0.340949		-0.230005	0.606879	0.270581	-0.601999	1.75051	1.35803
X6RKY7	SAWYPFFR	0.376412	0.520672	0.309787	0.291168	0.384298	0.379284	0.274637	0.270943	0.288749	0.228133	0.202109		-0.275549	0.640876	0.287842	-0.700903	1.7459	1.35382
H0YEA6	FAFQEDDSF	0.438559	0.744186	0.344371	0.330838	0.386777	0.382331	0.339257	0.241509	0.32022	0.275924	0.297012		-0.500578	1.04386	0.421351	-0.843579	1.7427	1.35102
Q9H0H3	FPASPSVSL	1.76201	2.09173	1.57763	1.62201	1.83223	1.80274	1.53958	1.36075	1.48544	1.33273	1.63445		-0.0915484	0.399481	0.182829	-0.316976	1.73753	1.34625
F8WAN9	GYSEHFVEF	1.72952	1.8876	1.20088	1.27096	1.30661	1.59177	1.5315	1.06189	1.21873	0.99459	1.34446		-0.172296	0.547128	0.245107	-0.475683	1.73664	1.34576
O14979	ASVDKVLEL	2.38418	2.47028	2.078	2.03069	2.19587	2.15308	2.47334	1.54868	1.91031	2.0018	2.09139		-0.0622416	0.276357	0.118627	-0.291513	1.73343	1.34294
Q96JM7	KYLEETNSL	2.51201	2.62661	2.10596	2.22006	2.4595	2.56436	2.32068	1.74943	1.94256	2.00721	2.27241		-0.0142353	0.0569601	0.0228308	-0.277067	1.73254	1.34256
P04035	KEFQVPMA	0.845692	1.2823	0.720383	0.668039	0.803306	0.751333	0.71769	0.633208	0.52439	0.511722	0.772408		-0.36918	0.977747	0.40778	-0.637274	1.73225	1.34256
O43809	RTVEGVLIV	1.0346	1.18734	0.817513	0.872754	0.978512	1.01219	0.9063	0.719245	0.759245	0.724076	0.906854		-0.104381	0.378763	0.17242	-0.382205	1.72831	1.33901
Q68D91	VLPGHFNTF	0.652542	0.661499	0.58131	0.638473	0.620661	0.667174	0.685784	0.518491	0.516916	0.539225	0.567663		0.0477033	0.260666	0.110998	-0.238346	1.7241	1.3352
Q9UKF6	TVTTVILEV	2.22599	2.78811	1.96615	1.88473	2.17521	2.22087	1.90145	1.38264	1.98899	1.65194	1.96485		-0.185818	0.691078	0.30612	-0.413352	1.72077	1.33227
P21964	RYLPDTLLL	1.31215	1.48062	0.944812	1.08832	1.02975	1.22163	0.840065	0.863396	0.95358	0.723174	0.987698		-0.253718	0.81541	0.342065	-0.498353	1.71987	1.33176
Q8TCT6	SSSSRFLEV	0.463983	0.543928	0.396615	0.416168	0.503306	0.499619	0.457189	0.357736	0.36664	0.3156	0.363796		0.00275573	0.0072994	0.00338445	-0.415812	1.71876	1.33105
A0A2R8YDT1	HPWFGMEQEY	1.8178	2.54953	1.54231	1.44212	1.24628	1.86088	1.57243	1.1844	1.51534	1.25458	1.42707		-0.364173	1.11057	0.427723	-0.550126	1.71762	1.3303
O15213	GTYQPLSTR	0.237288	0.301034	0.26858	0.212575	0.26281	0.265042	0.220517	0.160755	0.169158	0.137962	0.223199		-0.162978	0.374126	0.170846	-0.638591	1.71613	1.32977
P22415	FPDPNVKYVF	2.39972	3.04005	1.58572	1.72006	2.01983	1.90175	1.62763	1.48906	1.8214	1.33183	1.59402		-0.365826	1.0425	0.421351	-0.586944	1.716	1.32977
Q71UI9	EELDSLIKA	0.33404	0.354005	0.275938	0.294162	0.33719	0.315308	0.252827	0.131321	0.22502	0.191163	0.270626		-0.099699	0.208951	0.0911182	-0.651716	1.71591	1.32977
Q14534	HPLTGGGMTVAF	0.480226	0.60379	0.489576	0.426148	0.539394	0.555979	0.447496	0.420126	0.404931	0.359483	0.396016		-0.0916235	0.299973	0.128545	-0.408667	1.71381	1.32807
Q9Y5Q9	HPDEPLYSF	1.44845	1.73256	1.20603	1.19162	1.25455	1.54836	1.61309	0.794717	1.06845	1.01713	1.25483		-0.0608987	0.153817	0.0667014	-0.500351	1.71126	1.3259
Q9BVW5	DAQRLISER	0.368644	0.498708	0.391464	0.401198	0.393388	0.458492	0.376414	0.244528	0.262785	0.333634	0.344464		-0.0426834	0.103848	0.043772	-0.501718	1.70948	1.32452
A0A0A0MTI1	DIIPFGNNPIFR	0.124294	0.344961	0.194996	0.195359	0.157851	0.125666	0.102585	0.0729818	0.0731707	0.0486925	0.115993		-0.607082	0.766758	0.328432	-1.5106	1.70847	1.32424
Q13907	HEIDYILLV	1.99294	3.55814	1.54967	1.27994	1.32397	2.14014	1.73344	0.85283	1.29662	1.11632	1.49385		-0.547574	0.968896	0.402917	-0.992163	1.70842	1.32424
X6R6S3	SPTTIQVTY	1.03602	1.21705	0.924209	0.944611	1.04628	1.12643	0.949111	0.724528	0.767113	0.714157	1.01406		-0.0590666	0.186421	0.0840397	-0.395833	1.70738	1.32359
Q15397	HAEASAIVEY	0.809322	1.0491	0.707138	0.735778	0.642149	0.803503	0.655897	0.466415	0.65775	0.545537	0.745167		-0.269776	0.860411	0.360562	-0.502364	1.70463	1.32124
E7EMC7	GEARPGPTA	0.162429	0.157623	0.116262	0.13024	0.175207	0.19802	0.135703	0.223396	0.234461	0.227232	0.358524		0.135792	0.132796	0.0569109	0.84311	1.70252	1.31952
O75446	IPVNEKDTLTY	1.25989	1.34109	0.865342	1.00449	1.15702	1.06321	1.12439	0.61434	0.744296	0.735798	1.08612		-0.0877152	0.214497	0.0911721	-0.539164	1.70184	1.31923
Q7Z392	NAFYEHAQTY	0.524011	0.576227	0.440029	0.444611	0.380165	0.472201	0.418417	0.258113	0.40598	0.376916	0.439367		-0.259679	0.877416	0.366913	-0.472255	1.70063	1.31854
Q14157-1	SETKIFTA	1.78602	2.06331	1.56954	1.61976	1.84215	1.6588	1.8643	1.40755	1.5122	1.54013	1.56063		-0.0487663	0.227897	0.0959933	-0.263144	1.70037	1.31854
A0A024RCR6	RDLEAPEV	0.454096	0.571059	0.400294	0.413922	0.424793	0.405941	0.469305	0.251321	0.319434	0.32101	0.428822		-0.14912	0.406217	0.18719	-0.525276	1.69981	1.31837
Q9BQE5	EAWNGFVAA	0.90678	1.11886	0.779985	0.664671	0.910744	0.912414	0.617124	0.658113	0.575924	0.463481	0.804921		-0.26879	0.732151	0.322161	-0.580026	1.69658	1.31553
B4DLD3	MPQGGGQHY	0.527542	0.602067	0.661516	0.615269	0.680165	0.654227	0.693053	0.41283	0.467349	0.508566	0.520211		0.146117	0.763989	0.328432	-0.32312	1.69511	1.31445
Q9H8K7	TYIDKSTQL	0.857345	0.73385	0.601913	0.700599	0.786777	0.891089	0.709208	0.409057	0.439024	0.490532	0.678383		0.0785057	0.201629	0.0905865	-0.535806	1.69183	1.31155
Q92616	EVLNEVNRR	0.40678	0.377261	0.292862	0.296407	0.310744	0.33511	0.271405	0.253585	0.166798	0.18936	0.319859		-0.242553	0.596694	0.266703	-0.627241	1.69022	1.31033
O00151	ASIGNAQKL	1.00282	1.15762	0.741722	0.90494	1.0686	1.05179	1.03231	0.598491	0.725413	0.774572	0.768014		0.0684699	0.210743	0.0911182	-0.432884	1.68905	1.30955
Q96K76	LPEQSPVSY	0.511299	0.581395	0.453274	0.443862	0.523967	0.456207	0.501616	0.389434	0.420928	0.364292	0.439367		-0.0982022	0.374818	0.170846	-0.352889	1.68796	1.30884
Q15291	FPSPILKVQY	0.718927	0.952196	0.504047	0.5	0.579339	0.628332	0.504847	0.418868	0.566483	0.382326	0.504394		-0.390477	1.0191	0.420358	-0.63153	1.68337	1.3049
Q13409	HPNLVVGGTY	0.512712	0.609819	0.466519	0.485778	0.617355	0.486672	0.503231	0.407547	0.422502	0.382326	0.400703		-0.0176049	0.0499454	0.0205131	-0.393386	1.68324	1.3049
F5GWT4	HEIESLYTKL	0.936911	1.12231	0.841305	0.744012	0.751515	0.937801	0.887991	0.530818	0.769473	0.744815	0.835384		-0.219595	0.798678	0.336652	-0.425038	1.68248	1.30486
Q99567	SEFEGGKST	0.501412	0.426357	0.338484	0.320359	0.436364	0.464585	0.436187	0.230943	0.276947	0.277728	0.340949		-0.0265987	0.0541509	0.0221155	-0.58367	1.68209	1.30486
E9PEC4	VPIHDIAAVSY	0.608051	0.705426	0.521707	0.530689	0.667769	0.595583	0.535541	0.416604	0.470496	0.499549	0.488576		-0.070892	0.233317	0.0995577	-0.383899	1.68178	1.30486
Q96AZ6	IYDTSTDRLLW	0.305085	0.74677	0.320088	0.32485	0.310744	0.472201	0.344103	0.169811	0.196696	0.159603	0.231986		-0.333317	0.449552	0.202834	-1.27081	1.68115	1.30486
G3V3A4	FPEIHVAQY	1.1363	1.33721	0.896983	0.923653	0.965289	1.10891	0.894184	0.773585	0.886703	0.774572	0.968366		-0.207471	0.79526	0.334637	-0.401094	1.68101	1.30486
Q8ND90	QAAMPQVSY	0.782486	1.14384	0.481727	0.437625	0.438567	0.511297	0.416263	0.501635	0.320483	0.399158	0.574107		-0.831904	1.66875	0.528489	-0.838614	1.68072	1.30486
O00159	NPYRDLQIY	0.475282	0.459948	0.356144	0.383982	0.372727	0.409749	0.378029	0.259623	0.298977	0.348963	0.365554		-0.156818	0.519257	0.233669	-0.435581	1.68051	1.30486
E9PGM1	KEFLPEGQDIGA	0.781073	0.860465	0.668138	0.615269	0.719008	0.752475	0.673667	0.496604	0.597954	0.539225	0.727592		-0.157841	0.600346	0.266876	-0.383101	1.67482	1.2999
Q7KZ85	FPAEPLEL	1.35876	1.74677	1.29948	1.16766	1.14876	1.3511	1.13247	1.18491	1.13454	0.964833	1.31459		-0.291149	1.35642	0.481648	-0.352905	1.67478	1.2999
Q16531	VEFNGKLLAS	0.721751	0.739018	0.576895	0.622754	0.689256	0.699162	0.562197	0.443774	0.486231	0.530207	0.618629		-0.078295	0.258343	0.10976	-0.386174	1.67057	1.29607
P00505	LPIGGLAEF	0.377825	0.55168	0.332597	0.342066	0.369421	0.408987	0.29483	0.235472	0.284028	0.23174	0.325132		-0.249753	0.592307	0.264991	-0.644689	1.66839	1.29428
A0A2R8Y7Q1	SESPVITKA	0.937147	1.03618	0.854305	0.836826	0.990909	0.966489	1.05089	0.697358	0.75295	0.792606	0.8471		0.0283965	0.113634	0.0485693	-0.287016	1.66316	1.28943
H0YEH2	LPDQTLPIL	0.923729	1.40827	0.7844	0.778443	0.879339	0.935263	0.74475	0.563019	0.66247	0.593327	0.86116		-0.316022	0.789557	0.332807	-0.632697	1.6616	1.28825
Q8TEA7	FLFEDGESF	0.45904	0.905685	0.393672	0.428892	0.402479	0.524752	0.445073	0.221132	0.300551	0.281335	0.381371		-0.380342	0.635185	0.284565	-0.985156	1.6582	1.2858
Q7Z6Z7	KYAMMFAEL	1.83686	3.06202	1.51656	1.25225	1.52727	1.61615	1.05331	1.36226	1.46105	0.93147	1.30931		-0.6506	1.43708	0.507659	-0.756278	1.65788	1.2858
K7ES22	SPFRFEISF	0.201271	0.290698	0.164091	0.125	0.2	0.19802	0.155089	0.126038	0.125098	0.10009	0.107206		-0.367349	0.641971	0.288047	-0.932158	1.65784	1.2858
O15427	REVEHFLKA	0.238701	0.215762	0.199411	0.241766	0.198347	0.232292	0.185784	0.0920755	0.122738	0.119928	0.177504		-0.0227542	0.0363115	0.0166313	-0.767214	1.65762	1.2858
H0YA79	AERLFPANVA	0.402542	0.410853	0.454746	0.432635	0.533884	0.48591	0.479806	0.336604	0.280094	0.319206	0.362039		0.192518	0.898871	0.375021	-0.381526	1.65721	1.28577
P50990	AEAFEAIPRA	0.525424	0.643411	0.442973	0.477545	0.565289	0.498096	0.52504	0.220377	0.308419	0.265104	0.534271		-0.0568972	0.103128	0.0434542	-0.694277	1.65643	1.28537
Q460N5	SPDSGVYEM	1.88183	2.91473	1.34364	1.26547	1.46116	1.5344	1.21055	1.36956	1.07317	1.03517	1.45167		-0.581363	1.32188	0.476903	-0.73186	1.65385	1.28347
Q14166	KYIESPVLF	2.54732	2.70543	1.92347	2.04341	2.07107	2.12262	2.07027	1.70415	1.93548	1.7358	2.23726		-0.203867	0.954226	0.396758	-0.329854	1.65377	1.28347
Q3SYG4	IYQDVTLKW	0.621469	1.08786	0.469463	0.526946	0.547107	0.58492	0.46042	0.413585	0.379229	0.302976	0.488576		-0.454911	0.860249	0.360562	-0.874657	1.6531	1.28318
P35658	LPMGVVVDY	1.30049	2.21447	0.832965	0.758234	0.89876	0.987053	0.681341	0.84	0.629032	0.563571	0.918278		-0.801844	1.38833	0.488557	-0.974221	1.65067	1.28143
E7EVA4	EFLQVPAVTR	0.396893	0.478036	0.454746	0.491018	0.461157	0.449353	0.49273	0.318491	0.243902	0.367899	0.390158		0.0955216	0.315363	0.1357	-0.425081	1.65059	1.28143
P06733	EAMRIGAEVY	0.394068	0.689922	0.404709	0.408683	0.447934	0.353389	0.292407	0.329057	0.302124	0.283138	0.3058		-0.401809	0.92543	0.39064	-0.702069	1.64943	1.28065
A8MW78	KYFLWEEKF	2.39266	3.18346	1.71155	1.75299	1.49752	2.10206	1.64459	1.65283	1.77813	1.13255	1.79965		-0.473726	1.27226	0.459108	-0.610752	1.64791	1.2795
Q6PKC3	KEFAAIVDV	8.21469	9.05426	6.55335	7.29042	7.74545	7.57197	7.47334	5.63925	6.57907	6.39675	7.32865		-0.0784886	0.34383	0.154381	-0.291965	1.6433	1.27527
Q96DI7	TYQVLAVTF	1.53178	2.2907	1.33407	1.08159	1.38595	1.44631	1.27221	0.886038	1.214	0.853021	1.46924		-0.406805	1.0303	0.421351	-0.636643	1.64205	1.2744
A0A0A0MS08	YFPEPVTVSW	0.49435	1.12145	0.57248	0.597305	0.591736	0.616908	0.602585	0.381887	0.380803	0.376916	0.453427		-0.276678	0.48923	0.216391	-0.873057	1.6416	1.27432
Q6P2C8	QAISAIQAL	0.337571	0.333333	0.242826	0.263473	0.294215	0.280274	0.216478	0.172075	0.20299	0.243463	0.196837		-0.208399	0.524647	0.23542	-0.57936	1.63968	1.27278
Q9H2L4	KLEQFTTMN	0.573446	1.28682	0.688742	0.627246	0.826446	0.909368	0.936995	0.330566	0.45476	0.463481	0.513181		-0.0424844	0.0584213	0.0232096	-0.947771	1.63928	1.27276
A0A087WT20	HPEKLATVL	0.929379	1.04264	0.958793	0.904192	1.09174	1.12947	0.978998	0.737358	0.782061	0.830478	0.891037		0.0708357	0.351493	0.15842	-0.269926	1.6389	1.27276
D6RD47	EVLVAGFGR	0.253531	0.391473	0.294334	0.268713	0.317355	0.348819	0.303716	0.212075	0.225806	0.20018	0.193322		-0.0160398	0.0309979	0.0143525	-0.591167	1.63817	1.27239
H0Y7W6	AEVDRQVIP	0.714689	0.790698	0.571008	0.562874	0.626446	0.743336	0.634895	0.430189	0.479937	0.490532	0.636204		-0.108725	0.321407	0.139292	-0.44277	1.63439	1.269
G5E954	YAFPKEFPY	0.437853	0.395349	0.195732	0.230539	0.209917	0.251333	0.211632	0.170566	0.212431	0.135257	0.246046		-0.602718	1.18293	0.444645	-0.843977	1.63347	1.26845
P51610	HPQPTQVQF	0.300847	0.312661	0.316409	0.236527	0.320661	0.325971	0.298869	0.200755	0.248623	0.160505	0.242531		-0.0689485	0.156916	0.0678578	-0.540588	1.63155	1.2669
Q16666	EVPNKIINR	0.227401	0.162791	0.155997	0.122754	0.115702	0.18888	0.11147	0.104151	0.0629426	0.0811542	0.108963		-0.434667	0.697007	0.307138	-1.02766	1.63087	1.2666
J3KNN7	VYVERAEVL	0.582627	0.555556	0.523915	0.431886	0.516529	0.573496	0.557351	0.37434	0.384736	0.379621	0.532513		-0.0919711	0.287728	0.124618	-0.407149	1.63017	1.26627
C9IZ01	GEIPAELRAA	1.0791	1.24935	0.899191	0.811377	0.987603	1.04874	0.969305	0.727547	0.808812	0.761046	0.996485		-0.173067	0.646777	0.288655	-0.385725	1.62976	1.26624
G5E9L0	TANDANTKY	0.638418	0.715762	0.500368	0.471557	0.580165	0.610815	0.494346	0.381887	0.415421	0.407574	0.56942		-0.197158	0.595864	0.266703	-0.478854	1.62812	1.26497
Q3T8J9	APDNIIKFY	0.50565	0.51938	0.432671	0.351796	0.408264	0.551409	0.399031	0.261132	0.325728	0.317403	0.432337		-0.184313	0.483434	0.213871	-0.540164	1.62467	1.26225
P59998	SEMKLSVNA	0.629944	1.18346	0.658572	0.581587	0.621488	0.619954	0.504847	0.474717	0.450826	0.533814	0.586995		-0.50169	1.18322	0.444645	-0.687649	1.62446	1.26225
O95140	GDRIFFVSA	0.504237	0.587855	0.470935	0.446856	0.536364	0.521706	0.55412	0.367547	0.453186	0.393147	0.420035		-0.0174046	0.053146	0.0218634	-0.351047	1.62429	1.26225
C9JZQ4	EYPNLVTIYR	0.385593	0.436693	0.283297	0.279192	0.332231	0.329779	0.30937	0.245283	0.287175	0.192065	0.28471		-0.237256	0.64244	0.288047	-0.546584	1.62347	1.2618
Q86TB9	MPTVSVLEY	1.06356	1.51098	0.633922	0.582335	0.780579	0.768469	0.540388	0.658113	0.604249	0.459874	0.731986		-0.679124	1.38746	0.488557	-0.801654	1.62184	1.26085
M0R0P8	KQPEDYFYL	2.90607	3.20284	1.78882	2.18189	2.19835	2.22848	2.00485	1.54792	2.04957	1.48602	2.19508		-0.289865	0.83311	0.347993	-0.532816	1.62177	1.26085
Q9Y3B4	TPETRGTAYVVY	0.393362	0.468992	0.259014	0.231287	0.354545	0.274943	0.32391	0.223396	0.286389	0.211001	0.205624		-0.335793	0.754346	0.327407	-0.690575	1.62061	1.26013
Q96MP5	DYIDFFNTK	1.26271	1.0801	0.67844	0.94012	0.785124	0.875857	0.688207	0.528302	0.769473	0.551849	0.783831		-0.292402	0.725841	0.319575	-0.613229	1.62031	1.26013
O60711	SPFFERSGLAY	0.448446	0.603359	0.323767	0.353293	0.438017	0.411272	0.281906	0.313208	0.317073	0.249775	0.268893		-0.305105	0.691199	0.30612	-0.674757	1.61919	1.25972
A2ACR1	QPFAIGGSGSTFIY	0.420904	0.77261	0.425313	0.30988	0.484298	0.479817	0.353796	0.279245	0.232887	0.173129	0.439367		-0.40707	0.696434	0.307138	-0.940537	1.61916	1.25972
O00159	VYSRTFTWL	0.111582	0.211886	0.163355	0.101796	0.112397	0.124905	0.113086	0.069434	0.0723839	0.0793508	0.0878735		-0.521528	0.812473	0.341931	-1.07063	1.61832	1.25925
P14735	LPDRGWFVY	0.446328	0.926357	0.402502	0.460329	0.399174	0.472201	0.390953	0.342642	0.308419	0.324617	0.247803		-0.458372	0.783626	0.332244	-0.952017	1.61673	1.25803
P62244	LLPSRQFGF	0.293785	0.377261	0.217807	0.257485	0.31405	0.258949	0.232633	0.184151	0.196696	0.144274	0.207381		-0.156755	0.310676	0.133694	-0.694151	1.61617	1.25784
Q01082	KEIEELQSQA	0.980226	1.02584	0.897719	0.869012	0.881818	0.99543	0.874798	0.709434	0.801731	0.788097	0.940246		-0.0965605	0.50034	0.222604	-0.257197	1.61561	1.25765
P53618	EAYVHVNQY	0.95904	1.19121	0.955114	0.778443	0.985124	0.916984	0.954766	0.636981	0.70181	0.753832	1.01582		-0.187721	0.652975	0.291029	-0.413611	1.61353	1.25593
P24539	IYVISAETF	1.43715	1.89535	1.02428	1.13249	1.40413	1.50724	1.17044	0.907925	0.938631	0.761948	1.19684		-0.155829	0.348398	0.156565	-0.610274	1.61199	1.25476
Q01082	HPDEKSIITY	0.654661	0.786822	0.701987	0.602545	0.681818	0.645849	0.718094	0.523019	0.61133	0.555455	0.657293		-0.109916	0.521087	0.234057	-0.284108	1.61113	1.25431
Q5JXR6	KFDDIRIYF	0.662429	1.28036	0.707873	0.971557	1.19669	1.38005	1.22617	1.07094	1.54917	1.22633	1.53779		0.433948	0.975537	0.406769	0.607349	1.6108	1.25431
Q8TCU6	QYVTQINRL	0.247175	0.258398	0.170714	0.203593	0.161983	0.194973	0.161551	0.0769811	0.146341	0.0955816	0.179262		-0.320473	0.577169	0.258968	-0.856046	1.61015	1.25403
Q9NY93	KSLLFVNTL	1.43715	1.56848	1.22517	1.12575	1.32975	1.38385	1.32553	0.961509	1.12116	1.04328	1.35677		-0.127229	0.521523	0.23418	-0.331589	1.60912	1.25336
Q9HBG6	SYNPITHQL	0.216102	0.262274	0.203091	0.156437	0.229752	0.236862	0.185784	0.0837736	0.103068	0.159603	0.168717		-0.167834	0.28678	0.124069	-0.818652	1.60578	1.25073
Q9NYV6	KFIDPIYQVW	2.25	6.20284	2.46946	2.53069	2.37934	2.84996	2.40872	1.61057	1.73328	1.45356	1.50088		-0.518178	0.72211	0.3179	-1.20928	1.6055	1.25073
Q6ZUJ8	LPAKVEFGVY	0.826271	0.819121	0.640177	0.685629	0.82314	0.68393	0.647819	0.42717	0.634146	0.640216	0.601054		-0.101437	0.320037	0.138659	-0.404335	1.60538	1.25073
P55072	TPSKGVLFY	0.586158	0.518088	0.423841	0.482784	0.659504	0.58035	0.577544	0.556981	0.77026	0.782687	0.641476		0.174985	0.451857	0.203164	0.433404	1.60262	1.24833
A0A0D9SGI4	LPFDDDNVM	0.547316	0.609819	0.511405	0.615269	0.664463	0.58492	0.610662	0.378113	0.426436	0.461677	0.513181		0.153987	0.774758	0.330376	-0.322228	1.60185	1.24793
O14641	FPAYPGSSSM	1.1815	0.992248	0.915379	0.821108	1.06612	0.935263	0.867528	0.608302	0.799371	0.774572	0.954306		-0.158609	0.559173	0.252282	-0.393057	1.59926	1.2457
H3BNF9	KTPDFILQV	1.60099	1.70026	1.27005	1.27695	1.53719	1.65194	1.48546	1.08226	1.21637	1.08115	1.40246		-0.0343788	0.108668	0.0459135	-0.349954	1.59864	1.24545
Q9Y217	QLIDLAEEY	1.5565	2.80879	1.12877	1.33982	1.07273	1.29931	1.20275	1.00528	0.994493	0.91073	1.13005		-0.575832	1.08586	0.427344	-0.858354	1.59794	1.24511
P52756	VPDTSTYQY	0.464689	0.571059	0.392936	0.468563	0.58843	0.502666	0.449111	0.34566	0.291109	0.391344	0.333919		0.0765872	0.204282	0.0910705	-0.483964	1.59601	1.24383
Q9UIG0	RYQDIIHSI	0.80791	0.68863	0.590876	0.609281	0.697521	0.633663	0.607431	0.504906	0.470496	0.549143	0.641476		-0.127449	0.470341	0.209438	-0.361708	1.59593	1.24383
Q17RB0	YMFVDENTF	1.44386	2.93928	1.05556	1.11003	1.21694	1.2738	1.00808	0.824528	0.867034	0.804779	1.03603		-0.653889	1.03882	0.421351	-1.03766	1.59327	1.24153
Q13315	DPFPDHVVF	1.23941	1.6615	0.948492	1.04491	1.0843	1.15461	1.00081	0.993208	1.04799	0.800721	0.803163		-0.260502	0.782865	0.331939	-0.493717	1.59254	1.24117
P27816	ADLVFPSSA	1.57768	1.74548	1.30169	1.35629	1.58264	1.49657	1.46446	1.09057	1.23367	1.22723	1.44815		-0.0637393	0.250953	0.108526	-0.302625	1.59204	1.24103
H0Y488	KEIGGLTQV	2.42867	2.66667	2.18617	2.1018	2.43802	2.28408	2.5	1.80906	2.01967	2.07484	2.29525		-0.0583414	0.285724	0.123944	-0.243857	1.5904	1.23975
P30291	QEFTELLKV	0.413842	0.421189	0.223694	0.22006	0.287603	0.274181	0.264943	0.10717	0.20299	0.162308	0.3058		-0.431395	0.792037	0.333144	-0.859026	1.58984	1.2397
Q8IZ73	HPILNDPIY	1.69633	1.71705	1.38999	1.45734	1.43388	1.50114	1.46607	1.24528	1.22895	1.33634	1.57293		-0.12857	0.72	0.317407	-0.250539	1.58962	1.2397
K7EKH7	RFDEAYIYM	0.199153	0.401809	0.347314	0.418413	0.497521	0.582635	0.667205	0.379623	0.579858	0.5789	0.520211		0.776467	1.84981	0.537312	0.703242	1.58925	1.23969
Q5VT06	MPFSGGQDSF	0.82274	1.14729	0.597498	0.477545	0.658678	0.675552	0.498384	0.558491	0.515342	0.460775	0.674868		-0.567424	1.42688	0.503596	-0.631711	1.58701	1.23798
P53602	ETSPLLRFR	0.487288	0.591731	0.473878	0.576347	0.677686	0.58949	0.552504	0.366792	0.399685	0.434626	0.414763		0.210644	1.04436	0.421351	-0.357692	1.58682	1.23798
Q7Z4G4	LPYQGHNSF	0.32274	0.357881	0.328182	0.258982	0.297521	0.340442	0.312601	0.215094	0.250983	0.275924	0.261863		-0.153218	0.491674	0.216391	-0.422118	1.58508	1.23661
A0A0U1RQC9	TYSPALNKMF	0.60452	1.10336	0.458425	0.337575	0.490909	0.441736	0.789176	0.415094	0.231314	0.206492	0.421793		-0.488052	0.680849	0.302896	-1.18012	1.58309	1.23511
H7BYZ6	DLLIPLTNR	0.409605	0.55814	0.397351	0.467066	0.456198	0.578827	0.442649	0.306415	0.369788	0.330027	0.274165		0.0955389	0.252764	0.10916	-0.50745	1.58287	1.23511
P15311	EYTAKIALL	1.17938	2.40052	1.92642	1.85629	2.00992	2.17669	1.8853	0.96	1.24784	1.18305	1.44112		0.110869	0.256242	0.10916	-0.603501	1.58191	1.23451
P46940	AYQHLFYLL	0.79661	1.48062	0.706402	0.549401	0.502479	0.764661	0.670436	0.383396	0.517703	0.472498	0.783831		-0.677714	1.23405	0.448736	-0.882795	1.58107	1.23403
A0A3B3ITD8	TYSPFGDSPLFR	0.812147	1.15891	0.538631	0.675898	0.695868	0.738766	0.654281	0.524528	0.578285	0.45266	0.585237		-0.275366	0.627084	0.280237	-0.644459	1.58069	1.23401
Q8N9N2	YIFKERESF	0.629237	0.564599	0.487123	0.431138	0.513223	0.548363	0.475767	0.378113	0.441385	0.377818	0.516696		-0.187233	0.685353	0.304689	-0.386946	1.57944	1.23311
C9IZ80	KDINAVAA	2.12147	2.26873	1.75129	1.76647	2.22645	2.14166	1.96607	1.47019	1.66011	1.64653	1.87346		-0.015589	0.0534234	0.0218634	-0.300209	1.57564	1.22968
Q9NUD7	IPVEEPLPF	0.628531	1.02067	0.59897	0.622754	0.699174	0.753998	0.575121	0.418113	0.577498	0.402164	0.55536		-0.177228	0.390308	0.178159	-0.617998	1.57525	1.22965
A0A087X0D5	YPYQGKDGY	1.03955	1.25323	0.868286	0.887725	1.08264	0.959634	0.812601	0.556981	0.901652	0.770063	0.85413		-0.171405	0.519136	0.233669	-0.451194	1.57386	1.22862
B4DUR8	IWEPLAVKL	0.992232	1.25323	0.748344	0.684132	0.900826	1.12262	0.594507	0.62566	0.778914	0.500451	0.578207		-0.273641	0.582159	0.260003	-0.684799	1.57137	1.22696
P14316	YPLQISPVSSY	0.923023	1.13824	0.532009	0.741766	0.805785	0.773039	0.612278	0.523774	0.59402	0.525699	0.595782		-0.2375	0.539722	0.24239	-0.626781	1.57119	1.22696
P16619	IPQNFIADY	0.638418	0.873385	0.547461	0.66018	0.672727	0.563595	0.495961	0.516226	0.517703	0.494139	0.435852		-0.19867	0.573422	0.257925	-0.48343	1.57113	1.22696
I3L2A9	DPVPVTIAL	1.30438	1.73643	1.18396	1.13847	1.2876	1.24448	1.13651	1.08981	1.23761	0.971145	1.10018		-0.228754	0.946625	0.394821	-0.35682	1.56885	1.22503
Q9UBW7	GEYLPSKGA	0.526836	0.633075	0.55482	0.54491	0.6	0.600152	0.389338	0.384906	0.508261	0.367899	0.404218		-0.0991889	0.268269	0.114694	-0.457252	1.56799	1.22453
O00754	LPALGFSTY	0.376412	0.507752	0.246505	0.261228	0.330579	0.341965	0.280291	0.186415	0.255704	0.241659	0.237258		-0.312372	0.651577	0.290657	-0.710884	1.56758	1.22448
Q7KZ85	HPYSQALIQY	0.971751	1.0801	0.92936	0.877246	0.978512	0.872049	0.802908	0.788679	0.915814	0.807033	0.889279		-0.170978	1.13761	0.436078	-0.225061	1.56669	1.22395
F2Z2U4	RYFENPQVI	1.34393	1.42894	1.09419	1.05988	1.26529	1.29627	1.30129	0.896604	1.05035	0.941389	1.21265		-0.0668138	0.237779	0.101007	-0.330297	1.56631	1.22392
P36543	MPEVRGALF	0.187853	0.281654	0.172185	0.139222	0.138843	0.124905	0.114701	0.137358	0.118017	0.100992	0.140598		-0.724885	1.45471	0.50862	-0.783774	1.56491	1.22288
Q9UKA4	EVITEAEKIAK	0.485876	0.643411	0.512141	0.525449	0.616529	0.664128	0.549273	0.416604	0.492526	0.313796	0.369069		0.10597	0.314187	0.13513	-0.459154	1.56342	1.22174
O75964	KEAVLNGLVA	1.62571	1.72868	1.3142	1.42216	1.48595	1.53998	1.55412	1.18943	1.262	1.19026	1.50088		-0.0525305	0.217813	0.0926532	-0.275534	1.56249	1.22117
C9J5D1	FPVSYNDKF	0.871469	0.932817	0.866814	0.657186	0.884298	1.00228	0.74475	0.676226	0.689221	0.553652	0.790861		-0.115034	0.370735	0.168744	-0.394199	1.5613	1.22033
H3BQ52	KYFDSGDYNM	0.592514	0.781654	0.432671	0.771707	0.727273	0.745621	0.866721	0.550189	1.13297	1.01443	1.17399		0.369022	0.615228	0.276518	0.684414	1.56059	1.22003
M0QZ21	VYTVVDEMF	1.1822	1.94574	1.17071	1.65419	1.54959	1.83397	1.86995	1.48302	2.27144	2.18034	2.90861		0.269283	0.454544	0.203374	0.625681	1.56029	1.22003
P62081	RELNITAA	0.783192	0.851421	0.713024	0.69012	0.783471	0.761615	0.819063	0.541132	0.713611	0.562669	0.711775		-0.0354203	0.124656	0.0533225	-0.307573	1.55913	1.21922
P11021	QARIEIESF	0.781073	0.98062	0.671082	0.70509	0.759504	0.799695	0.739095	0.511698	0.625492	0.723174	0.630931		-0.111051	0.36807	0.167621	-0.380744	1.55698	1.21742
P41161	LPYAEGFAY	0.778249	0.997416	0.460633	0.522455	0.568595	0.667174	0.495961	0.396981	0.536585	0.420198	0.523726		-0.403543	0.920114	0.388021	-0.667344	1.5562	1.217
Q9BXJ9	TPLEEAIKF	1.37712	1.53488	1.11626	1.03069	1.24876	1.08835	1.13974	0.794717	1.04485	0.980162	1.28471		-0.252856	0.960036	0.400162	-0.388012	1.55434	1.21583
A0A494C1B1	LPTEEEWEF	0.70904	1.71189	0.665931	0.705838	0.612397	0.738766	0.620355	0.411321	0.554681	0.461677	0.513181		-0.620367	0.92344	0.389204	-1.08448	1.55433	1.21583
Q9UQE7	RSMEVSTQL	0.550847	0.904393	0.534216	0.468563	0.545455	0.613861	0.390953	0.415094	0.387097	0.387737	0.520211		-0.393891	0.941263	0.394821	-0.633299	1.55108	1.21316
O60307	EEFYHLLEA	0.372881	0.521964	0.309051	0.338323	0.312397	0.33968	0.337641	0.253585	0.300551	0.248873	0.3058		-0.273448	0.741377	0.323074	-0.533738	1.55095	1.21316
A0A087X0U5	QPMPYLTTY	1.17938	1.75969	0.580574	0.436377	0.687603	0.706017	0.424071	0.735094	0.515342	0.334536	0.724077		-1.05794	1.59397	0.524358	-1.02317	1.55025	1.21281
A0A2R8YCZ4	SPSDLDLVM	0.549435	0.638243	0.706402	0.722305	0.791736	0.766946	0.798869	0.457358	0.517703	0.556357	0.536028		0.286328	1.94714	0.538831	-0.288685	1.54953	1.21245
O43164	IALVHTDSY	0.962335	1.04651	0.832965	0.868762	1.04518	1.0292	1.02477	0.67673	0.78311	0.769462	0.871705		0.0665298	0.284955	0.12349	-0.289112	1.54856	1.21182
P61221	HPQFVTDVM	0.601695	0.673127	0.683591	0.787425	0.803306	0.824829	0.884491	0.658868	0.802518	0.915239	0.824253		0.337766	1.86378	0.537312	0.293745	1.54625	1.20986
P67870	AEMLYGLIHA	0.892655	0.69509	0.825607	0.95509	0.945455	1.01599	1.08401	0.790943	1.09363	1.07845	1.27241		0.31412	1.11186	0.427723	0.396431	1.54365	1.20761
O95298	TYGEIFEKF	1.57203	1.65375	1.01472	1.05539	1.08182	1.27342	1.11632	0.97434	1.14949	0.889089	1.17399		-0.320734	1.1094	0.427723	-0.433386	1.54271	1.20703
Q70J99	RSVFPLSV	0.632768	0.745478	0.566593	0.578593	0.704132	0.613861	0.616317	0.426415	0.532651	0.549143	0.543058		-0.0453336	0.147234	0.0641727	-0.338173	1.5397	1.20437
P08238	YAWESSAGGSF	0.521186	0.925065	0.337013	0.349551	0.394215	0.469916	0.310985	0.338868	0.247836	0.232642	0.376098		-0.641063	1.02163	0.42054	-0.99201	1.53902	1.20409
A0A2R8Y690	EYMEHVYLI	1.33298	1.77003	1.12804	1.01198	1.17107	1.26809	1.07189	1.01434	1.11723	1.00541	1.16608		-0.318761	1.23076	0.448736	-0.390687	1.53872	1.20409
E7EUC7	REFPTVPLV	0.978814	1.22739	0.810155	0.769461	0.917355	0.955065	0.904685	0.700377	0.795437	0.77908	0.841828		-0.181422	0.679409	0.302667	-0.367816	1.53828	1.204
Q9Y490	QATDTILTV	0.847458	1.24289	0.874172	0.853293	1.01157	1.06321	0.936995	0.617358	0.79465	0.663661	0.8471		-0.0323423	0.0795411	0.0313695	-0.435502	1.53074	1.1968
O60563	LPDTRSEAY	0.648305	0.705426	0.522443	0.555389	0.552066	0.63671	0.646204	0.469434	0.459481	0.476105	0.56942		-0.0655983	0.219672	0.0930079	-0.341388	1.52828	1.19473
P42858	KEMEVSPSA	0.483757	0.702842	0.3039	0.227545	0.198347	0.271896	0.214055	0.337358	0.176239	0.199279	0.386643		-1.12398	1.92282	0.537312	-0.85396	1.52792	1.19473
Q86XN7	QPTEVVNIL	1.82839	2.08915	1.63355	1.74925	1.82314	1.83473	1.57997	1.33509	1.54524	1.48512	1.77153		-0.0831173	0.372618	0.169854	-0.270279	1.52739	1.19473
Q9Y217	EPAVVSLEY	1.21045	1.57494	1.01913	0.985778	1.21488	1.16756	1.04039	0.910189	1.02203	0.982867	1.00527		-0.202432	0.759764	0.328432	-0.371766	1.52727	1.19473
H0YMT4	KDIVINEA	0.523305	0.578811	0.526122	0.552395	0.670248	0.630617	0.629241	0.609057	0.619197	0.642922	0.731107		0.193445	1.01346	0.418342	0.261428	1.52527	1.19307
P49366	VYINTAQEF	0.788136	1.00517	0.75791	0.718563	0.780165	0.821021	0.691438	0.443774	0.601101	0.530207	0.85413		-0.175889	0.478829	0.213778	-0.485733	1.52456	1.19271
O00159	APVGGHILSY	1.37994	1.73902	1.36718	1.40719	1.70248	1.59939	1.24394	1.07321	1.07474	1.22453	1.3181		-0.00689692	0.0193604	0.00903352	-0.350747	1.52137	1.18987
P78527	YPFIISSESY	0.372881	0.633075	0.31273	0.308383	0.307438	0.388423	0.340065	0.236981	0.303698	0.29486	0.224956		-0.387274	0.785037	0.332244	-0.729401	1.52078	1.18964
Q9Y5K5	KEFSQSFDAA	2.08969	2.23256	1.883	1.86153	2.30331	2.16984	2.16559	1.42792	1.57986	1.69522	2.03691		0.0389806	0.145202	0.0632309	-0.295797	1.52045	1.18964
Q6P3W7	MPVNTNQNF	0.292373	0.444444	0.0927152	0.112275	0.142149	0.117289	0.108239	0.128302	0.0676633	0.0649234	0.144112		-1.20445	1.32085	0.476903	-1.44941	1.51955	1.18914
Q9Y5R8	SYVRSLPFF	0.745056	1.0801	0.584253	0.516467	0.681818	0.736481	0.65105	0.56	0.554681	0.441839	0.601054		-0.313099	0.785622	0.332244	-0.574308	1.51926	1.18914
Q9Y5X2	VYLPLTSHI	0.801554	0.600775	0.476085	0.54491	0.557025	0.607007	0.578352	0.41434	0.512195	0.387737	0.493849		-0.130911	0.34851	0.156565	-0.470062	1.51754	1.18862
K7EP75	ETVDPTYIFHPR	0.80791	1.01809	0.832965	0.862275	0.897521	1.10739	0.949919	1.00679	1.12352	1.01172	1.14236		0.106577	0.426984	0.192936	0.27319	1.5174	1.18862
O75489	HPDGVIPVL	0.704802	0.813953	0.606328	0.723054	0.734711	0.770754	0.819871	0.523019	0.576711	0.559062	0.641476		0.10549	0.478941	0.213778	-0.300755	1.51736	1.18862
Q5ST95	QYPFHVPLL	1.79802	2.53876	1.36497	1.59057	1.62975	1.8134	1.4483	1.3683	1.45397	1.04328	1.39543		-0.229998	0.594849	0.266114	-0.53111	1.51732	1.18862
H3BMU1	DYLAAGKDERAR	1.49859	1.94574	1.46431	1.4521	1.77355	1.6131	1.55735	1.18491	1.18175	1.3183	1.52548		-0.0331672	0.105896	0.0443319	-0.328954	1.51701	1.18862
I3L2J0	SPLGVSLVY	0.725989	0.963824	0.535688	0.511976	0.666116	0.718964	0.575121	0.455849	0.560189	0.522994	0.516696		-0.263386	0.698812	0.308326	-0.529519	1.51605	1.188
Q53GT1	LPLEKVYSL	0.607345	0.824289	0.54599	0.583832	0.581818	0.624524	0.541195	0.433208	0.535012	0.488729	0.544815		-0.177627	0.597815	0.266703	-0.397534	1.51489	1.18719
P28070	SYGSLARFR	0.514831	0.629199	0.451803	0.482784	0.610744	0.552171	0.576737	0.390189	0.38867	0.41569	0.446397		0.062795	0.197858	0.0886662	-0.374819	1.5129	1.18555
H0YBF6	TPHSEIIFY	0.512712	0.501292	0.50184	0.362275	0.48595	0.470678	0.536349	0.377358	0.429583	0.418395	0.362039		-0.123543	0.446251	0.201553	-0.348515	1.51057	1.18356
A0A2U3TZM0	REFEMWAP	0.29096	0.485788	0.210449	0.182635	0.244628	0.257426	0.147011	0.206792	0.149489	0.110009	0.210896		-0.662313	1.06661	0.423928	-0.958823	1.50941	1.18312
Q86TX2	ETLPPVGVNR	0.309322	0.211886	0.289919	0.236527	0.259504	0.243717	0.292407	0.338113	0.349331	0.371506	0.365554		-0.0673785	0.139977	0.0599381	0.397422	1.50925	1.18312
Q9Y3Z3	TAIDDMEAY	1.20268	1.91085	0.675497	0.623503	0.745455	0.813404	0.680129	0.766792	0.619197	0.609558	0.801406		-0.819596	1.45528	0.50862	-0.853011	1.50911	1.18312
A0A2R8Y6W5	LPAPGVPAW	1.85593	2.323	1.25239	1.01946	1.52893	1.61005	1.19063	1.40226	1.19434	0.930568	1.30756		-0.437053	1.1162	0.429033	-0.582907	1.50818	1.18269
O14562	FPLDSTGSEL	0.386299	0.412145	0.367918	0.30015	0.312397	0.388423	0.319063	0.287547	0.289536	0.329125	0.314587		-0.236479	0.967714	0.402917	-0.349231	1.50789	1.18269
Q5JR04	TYYPPPRLR	0.596045	0.639535	0.521707	0.502246	0.586777	0.575019	0.570275	0.428679	0.40598	0.436429	0.574692		-0.0685542	0.226163	0.0947473	-0.344157	1.50765	1.18269
Q13888	FPQHTIASL	0.759181	0.812661	0.708609	0.705838	0.821488	0.83473	0.805331	0.58566	0.685287	0.660054	0.662566		0.058936	0.308263	0.132613	-0.229419	1.50715	1.18253
Q13761	NPSPYHLYY	1.16031	1.4354	0.954378	0.865269	0.964463	1.03503	1.01696	0.815849	0.938631	0.877367	1.05975		-0.286193	1.17046	0.444645	-0.358646	1.50544	1.18148
P61962	EVYDIAFSR	0.859463	0.936693	0.748344	0.710329	0.87686	0.805788	0.84895	0.624151	0.735641	0.595131	0.785589		-0.0655682	0.241102	0.102253	-0.307974	1.50542	1.18148
Q5SRE5	DFVGVHQER	0.813559	0.920758	0.744665	0.73503	0.82314	0.847423	0.792138	0.607799	0.634671	0.67869	0.800234		-0.0477368	0.184991	0.0834486	-0.28044	1.50501	1.18142
Q8WUW1	REYIEIITS	1.38912	1.63437	1.28256	1.08308	1.29421	1.21706	1.0517	0.935094	1.05429	1.00631	1.44991		-0.305397	1.22005	0.448736	-0.369023	1.50432	1.18107
P41091	IPISAQLKY	0.384181	0.437984	0.328918	0.342814	0.421488	0.400609	0.332795	0.215094	0.255704	0.311993	0.321617		-0.0352756	0.0793432	0.0313523	-0.474757	1.50338	1.18078
Q92611	STFEWVARR	0.555085	0.591731	0.574687	0.475299	0.58595	0.587205	0.615509	0.411321	0.455547	0.457169	0.534271		-0.0198557	0.0652599	0.0262054	-0.304718	1.50335	1.18078
A0A0B4J1S1	GETKLLQA	0.581921	0.713178	0.59897	0.693114	0.804959	0.77837	0.733441	0.416604	0.557042	0.57349	0.435852		0.253181	1.30354	0.469497	-0.348851	1.49996	1.17772
Q6P2Q9	VYTTTVHWL	0.550141	1.17959	0.978661	1.05539	1.05372	1.10815	1.03554	0.689811	0.624705	0.531109	0.572935		0.23594	0.681246	0.302896	-0.578324	1.49701	1.17511
P08865	HPWEVMPDLY	0.741172	1.6531	0.610007	0.564746	0.569835	0.736481	0.611066	0.490189	0.478363	0.403968	0.586995		-0.69048	1.03221	0.421351	-1.03156	1.49545	1.1742
O43776	FPVEIKSFY	0.473164	0.77261	0.345843	0.41018	0.421488	0.423458	0.339257	0.244528	0.379229	0.229035	0.376098		-0.412533	0.767345	0.328432	-0.788173	1.49542	1.1742
Q9NR09	IASAIVNEL	0.39548	0.485788	0.389257	0.340569	0.481818	0.328256	0.385299	0.303396	0.266719	0.3156	0.347979		-0.141339	0.386348	0.175778	-0.457478	1.49488	1.17401
E9PKY2	SELRSLPPP	0.460452	0.452196	0.389993	0.362275	0.404959	0.379284	0.386107	0.255094	0.387097	0.328224	0.372583		-0.180472	0.647629	0.288655	-0.37102	1.49194	1.1714
Q9HAI6	TEITEISTP	0.333333	0.348837	0.244297	0.199102	0.282645	0.29703	0.22294	0.172075	0.195122	0.221821	0.242531		-0.302376	0.744425	0.323931	-0.570976	1.49068	1.17048
O95551	LPNNIVDVW	0.69774	1.66667	0.739514	0.804641	0.860331	0.965727	0.822294	0.58717	0.568843	0.496844	0.537786		-0.261282	0.397	0.181677	-0.917775	1.49025	1.17046
S4R424	IYDEAISSF	0.166667	0.26615	0.160412	0.302395	0.290909	0.392993	0.378029	0.271698	0.40598	0.382326	0.249561		0.786491	1.68374	0.532625	0.72739	1.48999	1.17046
P30679	MPTTGINEY	1.27825	1.73773	0.661516	0.453593	0.598347	0.63214	0.454766	0.726792	0.498033	0.475203	1.00703		-1.19693	1.96049	0.538831	-0.857033	1.48776	1.16867
Q6VY07	HPNEGALVL	0.637712	0.643411	0.596026	0.57485	0.680992	0.610053	0.589661	0.394717	0.464201	0.562669	0.579965		-0.0275311	0.0867495	0.0362415	-0.322462	1.4873	1.16867
G3V4E4	IPDEQIVVM	1.56215	1.47287	1.48786	1.58683	1.72893	1.70602	1.69952	0.979623	1.37372	1.32191	1.41652		0.15646	1.01082	0.418342	-0.244108	1.48697	1.16867
Q6ZS81	TYPQLEGFKF	0.670433	0.863049	0.420407	0.492515	0.375207	0.486926	0.367259	0.423648	0.450039	0.3685	0.479203		-0.59738	1.48546	0.511763	-0.597812	1.48653	1.16867
Q9P0U3	EAFRLTITR	0.245763	0.276486	0.225166	0.214072	0.224793	0.251333	0.219709	0.206792	0.179386	0.167719	0.119508		-0.131226	0.284229	0.123145	-0.56547	1.48651	1.16867
P18848	MPDDLLTTL	1.21092	2.31008	0.989453	0.911677	0.978512	0.999746	0.819063	0.753208	0.807238	0.593327	1.17165		-0.69728	1.22533	0.448736	-0.854774	1.48467	1.16716
H0YDT6	DALSTVLQY	1.24082	2.13824	0.969095	1.02545	1.02645	1.06474	1.01373	0.96	0.762392	0.692516	1.10721		-0.489172	1.00267	0.418212	-0.719	1.48334	1.16632
K7ERS0	AEFHQIEGVVA	0.681497	0.790698	0.576895	0.570359	0.664463	0.696116	0.66559	0.447547	0.570417	0.550045	0.59051		-0.0734371	0.244012	0.104122	-0.339979	1.48282	1.16632
O94964	KYGIVQEFF	2.76977	3.46899	1.94702	2.07635	2.36116	2.48896	2.0727	1.88604	2.23446	1.80162	2.08612		-0.278368	0.874946	0.366913	-0.446674	1.48262	1.16632
P23458	KYLATLETL	0.639831	0.671835	0.460633	0.389222	0.54876	0.601676	0.917609	0.250566	0.332022	0.25789	0.421793		0.0563957	0.0778242	0.0310142	-0.904637	1.48249	1.16632
P11142	YPEEVSSMVL	0.559322	0.801895	0.411087	0.492515	0.496419	0.512313	0.429725	0.395975	0.37818	0.308987	0.479203		-0.291336	0.6763	0.300656	-0.59695	1.48096	1.16528
Q9NZI7	SPWPDAPTAY	0.340395	0.382429	0.166299	0.238024	0.238017	0.187357	0.195477	0.184151	0.168371	0.129847	0.200351		-0.464974	0.857874	0.360226	-0.796126	1.48078	1.16528
Q9NQ34	MPVRGPDVEAY	0.86935	1.08786	0.434879	0.33982	0.478512	0.427266	0.3958	0.547925	0.338316	0.239856	0.636204		-0.95838	1.63448	0.524358	-0.855846	1.4799	1.16473
Q5JRY4	HPLTPLITY	1.0339	1.15762	1.05298	1.06512	1.15785	1.12947	1.10339	0.921509	0.974823	0.958521	1.03691		0.0426626	0.322446	0.139592	-0.152611	1.47829	1.16346
B1AMU7	SESGIQMVP	1.8404	3.03876	1.30831	0.637725	0.955372	1.13328	0.846527	1.39774	0.807238	0.739405	1.62742		-1.20729	1.96952	0.538831	-0.851626	1.47643	1.16193
P41229	MPVLEQSVL	1.375	1.27003	1.37233	1.54716	1.56529	1.58644	1.56543	0.870943	1.23525	1.20739	1.22671		0.225872	1.68011	0.532625	-0.238497	1.47567	1.16151
P13010	NPLSGGDQY	0.638418	0.777778	0.679912	0.566617	0.756198	0.724296	0.627625	0.459623	0.607396	0.595131	0.54833		-0.0633538	0.205802	0.0910705	-0.338391	1.47361	1.15978
P61978	RNTDEMVEL	1.34251	2.39147	1.0574	0.831587	0.942149	1.1409	0.733441	1.03245	0.784422	0.706943	1.17223		-0.808344	1.50524	0.511763	-0.789495	1.47288	1.15946
Q71DI3	MPKDIQLAR	0.717514	1.08786	0.360559	0.285928	0.276033	0.394516	0.324717	0.45283	0.261212	0.209197	0.523726		-1.17253	1.68169	0.532625	-0.996993	1.47262	1.15946
F8W8I6	MPNGWQVPAY	0.545904	1.02584	0.543782	0.601796	0.657025	0.706778	0.635703	0.486038	0.455547	0.448151	0.420035		-0.11682	0.219134	0.0930079	-0.640247	1.47205	1.15922
Q8TEU7	IPDQVIRVF	0.508475	0.556848	0.443709	0.424401	0.475207	0.476771	0.462843	0.409811	0.395751	0.423805	0.435852		-0.129564	0.606535	0.270581	-0.272947	1.47086	1.15873
A0A0A0MS08	FPEPVTVSW	0.598164	1.52067	0.601913	0.678144	0.584298	0.677075	0.547658	0.550189	0.43037	0.365194	0.388401		-0.544534	0.772988	0.329879	-1.06481	1.47071	1.15873
A0A2R8Y5V9	EFAERTVAK	1.10311	1.12403	0.943341	0.86976	1.07438	1.01142	1.04847	0.732075	0.761605	0.90532	1.02285		-0.0782855	0.292734	0.127028	-0.304963	1.47056	1.15873
P53355	YPESTVGTLM	0.613701	0.689922	0.658572	0.693114	0.761157	0.751714	0.751212	0.463396	0.630999	0.5789	0.483304		0.176724	1.00772	0.418342	-0.278748	1.46823	1.15673
O43791	LPDDKLTLF	0.625706	0.69509	0.504783	0.438623	0.545455	0.53313	0.463651	0.404528	0.465775	0.44725	0.565905		-0.297266	1.14593	0.436152	-0.370008	1.46241	1.15123
Q9Y295	VYSEVAAYEF	1.83333	2.98708	1.34143	1.56437	1.59504	1.74181	1.54039	1.1917	1.36271	1.31199	1.40598		-0.350977	0.768685	0.328432	-0.639947	1.4615	1.15066
Q9HAU8	SPLPQEVVM	0.564266	0.748062	0.788079	0.741018	0.95124	0.900228	0.789984	0.394717	0.590087	0.493237	0.585237		0.272371	1.08504	0.427344	-0.440768	1.46056	1.15005
Q6UWU4	LPFPKDASL	0.973164	1.0155	0.759382	0.712575	0.917355	0.839299	0.865913	0.540377	0.712825	0.746619	0.836555		-0.135697	0.452354	0.203374	-0.369397	1.46016	1.14998
P49792	FPTEESSINY	1.01766	1.38243	0.80206	0.807635	0.883471	0.894897	0.787561	0.747925	0.917388	0.585212	0.815466		-0.339803	1.00359	0.418342	-0.477723	1.4558	1.14595
Q75V66	EYLETVTQF	0.693503	1.10724	0.431199	0.595808	0.695868	0.671744	0.57916	0.399245	0.446892	0.365194	0.521968		-0.227041	0.383239	0.173979	-0.779813	1.45512	1.14583
Q14157-1	NPDTHSWEM	1.07415	1.86693	0.882266	0.853668	0.894215	1.08149	0.910339	0.944151	0.666798	0.726781	0.847979		-0.446944	0.944475	0.394821	-0.678258	1.45502	1.14583
Q5Y7H0	YGVNLYQSY	0.347458	0.434109	0.204562	0.185629	0.271074	0.307692	0.231018	0.182642	0.234461	0.171326	0.196837		-0.401517	0.763858	0.328432	-0.743634	1.45144	1.14258
O75376	NFIDVIITR	1.24506	1.64858	0.885946	1.02919	1.22066	1.27113	1.03393	0.852075	1.01495	0.699729	0.945518		-0.14584	0.340294	0.152735	-0.520859	1.45102	1.14248
O00116	EYVDPNNIFGNR	0.890537	1.16796	0.632818	0.688623	0.764463	0.786748	0.630856	0.596226	0.649095	0.616772	0.71529		-0.321951	0.939994	0.394821	-0.477441	1.44928	1.14108
Q15008	RYSVFFQSL	0.615113	0.850129	0.567329	0.544162	0.710744	0.70297	0.630856	0.500377	0.52557	0.443643	0.55536		-0.0660977	0.17053	0.0753037	-0.420456	1.44756	1.13968
Q9Y4P8	LPSQVTEMF	0.978814	1.78359	0.696836	0.717066	0.84876	0.89604	0.674475	0.703396	0.674272	0.502254	0.717047		-0.556411	0.975692	0.406769	-0.828664	1.4456	1.13805
Q13618	FPMTMDEKY	0.696328	1.34711	0.376257	0.303393	0.334986	0.414826	0.234787	0.430189	0.264359	0.150286	0.527241		-1.32474	1.52496	0.511763	-1.23351	1.44392	1.1367
Q9NVR2	YPADFNIQY	0.939266	1.44703	0.621045	0.73503	0.732231	0.804265	0.602585	0.671698	0.630999	0.550045	0.667838		-0.480409	1.02517	0.421351	-0.669769	1.44245	1.13556
Q13625	SPVEIQNPY	0.194915	0.271318	0.136865	0.224551	0.21157	0.272658	0.247173	0.285283	0.265932	0.311993	0.478032		0.249507	0.293509	0.127028	0.738064	1.43946	1.13289
P62328	KETIEQEKQA	0.662429	0.878553	0.624724	0.698353	0.728099	0.836253	0.882876	0.483019	0.614477	0.556357	0.558875		0.123451	0.423799	0.192936	-0.384049	1.43619	1.13014
H0YCN2	SEKPGSPEA	0.588983	0.630491	0.532745	0.474551	0.499174	0.623001	0.588045	0.330566	0.47679	0.483318	0.509666		-0.0967386	0.292897	0.127028	-0.375951	1.43605	1.13014
P12074	FPWGDGNHTL	0.661017	0.863049	0.626932	0.769461	0.68595	0.767708	0.675283	0.61434	0.616837	0.39495	0.551845		0.0152142	0.0375409	0.017353	-0.397058	1.43552	1.12995
Q9NXW2	DYYEILGVSR	0.258475	0.281654	0.191317	0.19012	0.214876	0.223915	0.197092	0.152453	0.151062	0.180343	0.179262		-0.239642	0.561206	0.252859	-0.556519	1.43521	1.12995
Q5T6F2	SETKVFTA	1.44068	1.77778	1.26564	1.28518	1.38099	1.46839	1.43053	1.02566	1.15028	1.17674	1.43234		-0.103446	0.37431	0.170846	-0.321332	1.43223	1.1273
B4E1E0	HPFFVGVQY	1.01342	1.26227	0.830758	0.946108	0.994215	1.02209	0.961228	0.746415	0.902439	0.720469	0.896309		-0.0781126	0.250951	0.108526	-0.342942	1.43109	1.12649
P42574	IPVEADFLY	0.65113	1.28295	0.550405	0.668413	0.669421	0.680122	0.647819	0.409811	0.492526	0.464382	0.565905		-0.313426	0.544279	0.243528	-0.77742	1.42773	1.12354
P23258	SASTTTLRY	0.225989	0.303618	0.255335	0.191617	0.263636	0.224676	0.222132	0.13283	0.121951	0.156898	0.247576		-0.214395	0.408777	0.18719	-0.666784	1.42749	1.12354
P19838	FPTYGGITF	1.09887	2.25323	0.988227	1.07635	1.12893	1.21935	0.983845	0.775849	0.863887	0.738503	0.97891		-0.392565	0.693103	0.30612	-0.785604	1.42547	1.12185
Q5TC82	YPAQQTDVY	0.535311	0.625323	0.448859	0.512725	0.542975	0.536177	0.443457	0.342642	0.401259	0.394049	0.500879		-0.0763787	0.213348	0.0911182	-0.38898	1.42159	1.11829
P30281	EVFPLAMNY	1.29896	2.53488	1.06696	0.991018	1.21267	1.29779	1.07001	0.899119	0.981904	0.700331	1.14938		-0.515394	0.902752	0.376206	-0.808596	1.41792	1.11494
Q14204	YPGPASLTQIY	0.764124	1.4509	0.573216	0.695359	0.692562	0.693069	0.625202	0.527547	0.539732	0.45807	0.609842		-0.45813	0.802353	0.338449	-0.800029	1.41656	1.11391
A0A087WVQ6	QPIEGHAASF	1.14831	1.63049	1.27152	1.17665	1.2314	1.31912	1.27948	0.82566	0.791503	0.984671	1.37786		-0.109227	0.282151	0.122183	-0.440417	1.41615	1.11382
O94967	NATGPDLEF	1.02472	1.10724	0.968359	0.919162	1.03554	1.02437	0.998384	0.724528	0.844217	0.86294	1.03866		-0.0556052	0.232478	0.0989391	-0.25237	1.41538	1.11356
Q70UQ0	SEGGKTPVA	0.281073	0.312661	0.279617	0.200599	0.323967	0.333587	0.250404	0.161509	0.199843	0.165915	0.242531		-0.0709904	0.129771	0.0555414	-0.597121	1.41524	1.11356
Q9P2N6	AYLDALQTL	0.313559	0.48062	0.189845	0.238024	0.279339	0.269612	0.200323	0.143396	0.196696	0.135257	0.239016		-0.410248	0.649876	0.289328	-0.877072	1.41301	1.11165
Q9UNY4	LPQGHFQER	0.377825	0.427649	0.325239	0.338323	0.380165	0.3869	0.362682	0.224151	0.236821	0.291253	0.356766		-0.0383484	0.0873662	0.0362415	-0.443021	1.40957	1.1088
A0A087WWV6	VPWHEEVVQF	0.64548	0.992248	0.470199	0.45509	0.527273	0.675552	0.430533	0.513962	0.462628	0.345356	0.43058		-0.428431	0.868346	0.363002	-0.681426	1.4095	1.1088
E9PF32	IYIINVHSM	0.489407	0.396641	0.423105	0.516467	0.52562	0.473724	0.583199	0.266415	0.365067	0.318305	0.386643		0.266038	1.17259	0.444645	-0.385287	1.40853	1.10815
Q9NU22	LPVEGGKGGEF	0.553672	0.516796	0.344371	0.365269	0.419835	0.498096	0.442649	0.303396	0.347758	0.310189	0.397188		-0.128369	0.313686	0.135	-0.473628	1.40693	1.10687
J3KPT4	VYVVGTAHF	1.00071	1.6447	1.30316	1.33308	1.37438	1.43717	1.37641	0.980377	1.03777	0.981064	1.12478		0.0685723	0.218313	0.092835	-0.352329	1.4049	1.10516
P20036	YAAFVQTHR	0.765537	0.81137	0.6078	0.790419	0.742149	0.749429	0.798061	0.487547	0.566483	0.582507	0.702988		0.0804809	0.297188	0.127437	-0.316261	1.4038	1.10439
P28838	ISGPPLKA	1.11582	1.17183	0.918322	0.88997	1.06364	1.06093	1.0105	0.775094	0.888277	0.914337	0.99297		-0.0867994	0.377145	0.171903	-0.259603	1.40276	1.10367
Q92734	YTQPGPGYR	0.20339	0.22093	0.148639	0.133982	0.194215	0.186596	0.180937	0.0860377	0.103068	0.100992	0.1529		-0.134942	0.204292	0.0910705	-0.786169	1.40232	1.10355
Q96PU8	YPIEPSGVL	0.40113	0.475452	0.346578	0.35479	0.372727	0.376238	0.351373	0.293585	0.306845	0.336339	0.347979		-0.164505	0.590345	0.264016	-0.344166	1.39972	1.10136
A0A3B3ITD8	NPFGSTSGSLF	0.793079	0.81137	0.501104	0.467814	0.632231	0.621478	0.621971	0.486038	0.571204	0.497746	0.534271		-0.260575	0.803211	0.338449	-0.426246	1.39949	1.10136
A0A0C4DGR2	TTLVPLFR	0.261299	0.250646	0.208977	0.239521	0.226446	0.254379	0.243942	0.120755	0.171518	0.198377	0.172232		0.00458273	0.0082887	0.00357425	-0.53613	1.39893	1.10112
O43809	YPLTNYTF	0.877825	1.0491	0.640177	0.650449	0.642975	0.72658	0.840065	0.555472	0.776554	0.474301	0.652021		-0.259125	0.704437	0.31196	-0.477486	1.39859	1.10111
H7C3Q6	HGVLLEVQY	0.464689	0.723514	0.422369	0.270958	0.380165	0.367098	0.319871	0.350189	0.354052	0.45807	0.31283		-0.682434	1.75169	0.537312	-0.541759	1.39694	1.09977
Q9Y6X8	FPYPTQAEL	0.491525	0.554264	0.358352	0.383982	0.416529	0.421935	0.327141	0.342642	0.324941	0.329125	0.404218		-0.272842	0.863263	0.360562	-0.418345	1.39633	1.09949
H0YKT5	TPISITSSY	0.998588	1.20543	0.885946	0.86003	1.08678	0.910891	0.950727	0.70717	0.786782	0.820559	0.97188		-0.113431	0.399642	0.182829	-0.326121	1.39282	1.09629
G3V3U8	LPREELWIY	0.669492	0.940568	0.420162	0.537425	0.528926	0.55674	0.512924	0.476981	0.489378	0.392245	0.439367		-0.341753	0.770718	0.329268	-0.590304	1.39235	1.09614
P20036	NNLNTLIQR	0.143362	0.196382	0.14496	0.121257	0.136364	0.140137	0.102585	0.0573585	0.0784219	0.0694319	0.134402		-0.369223	0.54017	0.24239	-0.928241	1.39087	1.09498
Q96AX1	TPLATQLTY	0.626412	0.709302	0.534216	0.58009	0.724793	0.613861	0.61147	0.496604	0.514555	0.468891	0.541301		0.0212372	0.0669485	0.0263708	-0.302703	1.38983	1.09426
A0A0A0MRM8	FPFETSSY	1.2161	1.34884	0.909492	1.02096	1.00992	1.20792	0.893376	0.899623	0.996066	0.795311	0.945518		-0.164914	0.576861	0.258968	-0.349256	1.38669	1.09145
D6R977	TPIKDGILY	0.893362	1.06202	0.794702	0.909431	0.803306	0.923839	0.801292	0.664151	0.804091	0.7367	0.822496		-0.0929965	0.376963	0.171903	-0.276413	1.38522	1.09029
P33121-3	TEKALPLSA	1.56921	1.72868	1.28918	1.21707	1.66446	1.68317	1.40388	0.973585	1.26357	1.30207	1.25483		-0.0352255	0.0976032	0.0410409	-0.351363	1.38201	1.0874
O14617	VYVQNVVKL	1.24576	1.30362	1.02134	0.938623	1.24298	1.14166	1.12439	0.761509	0.957514	0.893598	1.15641		-0.0982082	0.32249	0.139592	-0.337057	1.3814	1.08711
O14964	MPAAGGVLY	1.58616	2.4832	0.732892	0.550898	0.67438	0.717441	0.537964	1.09132	0.495673	0.479711	1.12127		-1.36801	1.75785	0.537312	-1.00611	1.37903	1.08526
Q15800	APFGMEAEY	0.817326	1.19811	0.550405	0.432136	0.578512	0.644326	0.480345	0.601761	0.504065	0.450255	0.65495		-0.680015	1.48649	0.511763	-0.629746	1.37892	1.08526
A0A087WUC6	REAEFTKSIA	0.538136	0.563307	0.482708	0.586826	0.629752	0.738766	0.6042	0.661132	0.612116	0.625789	0.938489		0.27714	0.742219	0.323074	0.425886	1.37324	1.0799
H0Y653	KYPASTVQI	0.403955	0.516796	0.407653	0.288922	0.461157	0.492003	0.384491	0.32	0.327301	0.238052	0.362039		-0.122895	0.271772	0.116593	-0.505816	1.36857	1.07555
E5RK46	KNIPMTLEL	1.37218	2.00452	1.28992	1.19611	1.41322	1.45963	1.31543	1.12528	1.11684	1.08972	1.40334		-0.20863	0.658227	0.292454	-0.393995	1.36762	1.07531
P51610	RTVESGLEV	0.50565	0.576227	0.348786	0.471557	0.413223	0.418888	0.415186	0.329057	0.327301	0.391344	0.379613		-0.150274	0.417462	0.190571	-0.418418	1.36718	1.07531
Q9ULI2	DVAGIIADY	0.387006	0.682171	0.382634	0.341317	0.436364	0.43412	0.3021	0.289811	0.2738	0.304779	0.379613		-0.354619	0.733645	0.32231	-0.633268	1.36714	1.07531
P35579	LEMDLKDLEA	1.32415	2.19121	1.05592	0.970808	1.09917	1.29703	0.814216	1.10943	0.996853	0.825068	1.01582		-0.543712	1.18266	0.444645	-0.62682	1.36706	1.07531
Q9Y4C8	VEFLEPLEA	0.638418	0.813953	0.473142	0.505988	0.576033	0.610815	0.571082	0.361509	0.484658	0.327322	0.599297		-0.181459	0.401862	0.18441	-0.534262	1.36345	1.07201
E7EWC6	TLPVQPAEL	1.88277	2.36176	1.64901	1.72156	1.95702	1.9642	1.7916	1.48302	1.74115	1.60505	1.6696		-0.0799566	0.313088	0.134659	-0.273994	1.36244	1.07132
O96020	IYAPKLQEF	0.901836	0.947028	0.752759	0.738024	0.940496	0.9246	0.9063	0.950943	1.09599	0.977457	1.05624		0.0167829	0.0551175	0.0222109	0.234341	1.36122	1.07062
P35606	GEYIIYTAM	0.684322	0.780362	0.59014	0.650449	0.75124	0.718203	0.776252	0.427925	0.533438	0.551849	0.652021		0.080081	0.265766	0.113161	-0.33953	1.36111	1.07062
E9PKH4	LPHQPLATY	1.07627	1.1124	0.946284	1.09805	1.16198	1.11805	1.00162	0.835472	0.890637	0.853922	1.02812		0.0673493	0.35913	0.1637	-0.212224	1.3598	1.06963
X6RAJ1	REYMGFIQA	0.105932	0.242894	0.0868286	0.101796	0.120661	0.126428	0.0630048	0.0845283	0.0377655	0.0613165	-0.0522745		-0.495962	0.39291	0.179288	-2.14496	1.35936	1.0695
E7EQS8	NAVKDFTSF	1.11864	1.26357	0.969831	0.943114	1.05372	1.22011	0.989499	0.761509	0.858379	0.906222	1.06854		-0.0874779	0.298935	0.127987	-0.314225	1.35896	1.06942
Q9ULR0	FEKEPLPPP	0.358051	0.270026	0.206034	0.196108	0.212397	0.200305	0.189015	0.176604	0.154996	0.197475	0.219684		-0.479206	1.13058	0.433872	-0.570775	1.35712	1.06811
Q5JU97	MPAPEIVSY	1.25494	1.52455	0.693525	0.599551	0.741736	0.716679	0.674071	0.829057	0.678206	0.614518	0.970123		-0.76125	1.75447	0.537312	-0.582731	1.35702	1.06811
Q00653	QPFGGGSHM	0.510593	0.782946	0.356512	0.311751	0.347521	0.364052	0.348546	0.376604	0.272227	0.316952	0.441125		-0.681404	1.4293	0.503774	-0.645021	1.35454	1.06595
C9J286	VYDVVELKF	0.449153	0.780362	0.452539	0.626497	0.666116	0.805027	0.74475	0.632453	0.800944	0.752029	0.942004		0.341843	0.825872	0.3442	0.479717	1.35423	1.06594
A0A0A0MTB8	AYGNVFSAF	1.19774	1.70413	0.990434	1.02395	1.13058	1.2262	1.05089	0.690566	1.08733	0.83138	1.10018		-0.22783	0.576413	0.258968	-0.484457	1.35282	1.06485
P27694	FPLIEVNKVYY	0.716102	1.25581	0.534216	0.479042	0.619835	0.639756	0.473344	0.445283	0.479937	0.38954	0.667838		-0.595164	1.06914	0.423928	-0.753107	1.35019	1.06253
K7EKU0	DPIPIVVKY	0.748588	0.886305	0.53716	0.585329	0.67438	0.638233	0.655897	0.449811	0.56963	0.486925	0.660808		-0.181429	0.514422	0.231444	-0.418281	1.34789	1.06055
P19474	VPLEEAAQEY	1.01412	1.19897	0.706402	0.748503	0.892562	0.839299	0.867528	0.641509	0.733281	0.683499	0.878735		-0.217502	0.657644	0.292246	-0.4064	1.34657	1.05954
M0R2N5	LPVGTTATL	0.200565	0.211886	0.157469	0.167665	0.234711	0.135567	0.142165	0.110189	0.118017	0.0919748	0.123023		-0.160034	0.239898	0.101717	-0.777827	1.34597	1.05932
Q9BXS6	VASTPISQR	0.169492	0.183463	0.205298	0.186377	0.234711	0.205636	0.180937	0.0671698	0.086546	0.122633	0.159254		0.117796	0.18866	0.084343	-0.77294	1.34572	1.05932
Q92673	SPLAFEHVM	0.388418	0.470284	0.322296	0.461078	0.368595	0.428027	0.508885	0.206792	0.31786	0.277728	0.316344		0.165919	0.447392	0.202125	-0.493189	1.34468	1.05896
Q9HC16	DTWVLLNQR	0.303672	0.450904	0.250184	0.308383	0.327273	0.348819	0.283522	0.219623	0.216365	0.179441	0.274165		-0.0793378	0.141305	0.0608933	-0.590671	1.34463	1.05896
H3BQZ7	EAQPIVTKY	0.606638	0.598191	0.501104	0.440868	0.628099	0.606245	0.542811	0.347925	0.441385	0.486023	0.485062		-0.0363241	0.0937821	0.0388743	-0.3697	1.34443	1.05896
A0A087WYX8	LPSAVLQSM	0.945268	1.40891	0.979397	0.92515	1.32603	1.01866	0.964055	0.809057	0.872148	0.796664	0.843585		-0.0701235	0.170176	0.0753037	-0.420295	1.34377	1.05862
Q16658	KYLTAEAFGF	1.37288	1.79974	0.884474	0.911677	0.954545	1.06169	0.982229	0.876226	0.993706	0.815149	1.13181		-0.468264	1.24218	0.448736	-0.503087	1.33983	1.05513
E9PL57	KEIEIDIEP	5.43079	6.22222	3.7557	3.32784	2.63636	4.36101	3.36187	2.74868	4.2439	3.43733	4.4007		-0.585969	1.67617	0.532625	-0.470206	1.33966	1.05513
A0A087X142	QPFSLQETY	0.484463	0.567183	0.357616	0.445359	0.43719	0.376238	0.383683	0.329811	0.399685	0.238954	0.390158		-0.194111	0.489192	0.216391	-0.467848	1.33536	1.05143
P61978	TYDYGGFTM	0.402542	0.869509	0.486387	0.789671	0.810744	1.18126	1.1147	0.641509	0.984264	0.986474	1.1283		0.732802	1.52232	0.511763	0.673916	1.33534	1.05143
P11473	LPHLADLVSY	0.576977	1.16537	0.491538	0.58009	0.457851	0.617669	0.452342	0.470943	0.369001	0.29486	0.541301		-0.498753	0.798997	0.336652	-0.829483	1.33437	1.05077
Q6P3X3	GEFSEAIKA	0.562853	0.647287	0.50184	0.467066	0.583471	0.683168	0.568659	0.396981	0.435877	0.429216	0.509666		0.0124132	0.0307014	0.0142239	-0.365536	1.3292	1.04592
E7EMG9	IELPSMAVA	1.05403	1.55685	0.718175	0.599177	0.785537	0.765423	0.667609	0.856981	0.621951	0.503607	0.887522		-0.655606	1.38291	0.487747	-0.629066	1.32748	1.04474
I3L2M9	ETSGISIYRL	0.292373	0.330749	0.292862	0.35479	0.284298	0.254379	0.274637	0.155472	0.190401	0.201984	0.295255		-0.0642644	0.121596	0.0517557	-0.534637	1.32741	1.04474
H0YAR2	IVATKPLYV	0.278249	0.356589	0.247241	0.224551	0.269421	0.304646	0.226171	0.113208	0.236035	0.232642	0.196837		-0.198689	0.388337	0.176715	-0.594838	1.32193	1.03958
A0A0A0MTH9	IPVPINAEL	0.594633	0.645995	0.467991	0.476048	0.532231	0.496573	0.544426	0.419623	0.49882	0.420198	0.506151		-0.152752	0.585316	0.261039	-0.30441	1.32158	1.03954
P63313	GEIASFDK	0.716102	0.550388	0.364974	0.404192	0.33719	0.367098	0.403877	0.255094	0.316286	0.344454	0.513181		-0.524405	1.13677	0.436078	-0.606182	1.31979	1.03805
Q5JR91	NASKGIYAM	0.220339	0.21447	0.250184	0.23503	0.307438	0.29246	0.271405	0.0769811	0.193548	0.149684	0.161687		0.276587	0.66108	0.293204	-0.650353	1.3178	1.03673
P19971	SEADIRGFVAA	1.00282	1.04005	0.805004	0.727545	0.923967	0.993145	0.822294	0.657358	0.723053	0.752931	0.905097		-0.131258	0.45712	0.203998	-0.321596	1.31775	1.03673
O00443	LPSIYPSTY	0.956215	1.48837	0.699043	0.881737	0.867769	0.883473	0.810985	0.650566	0.758458	0.564472	0.843585		-0.283399	0.605566	0.270581	-0.573268	1.31718	1.03673
O75643	VYMDWYEKF	0.67726	1.40568	0.559971	0.57747	0.595868	0.739147	0.631664	0.488679	0.580252	0.499549	0.459578		-0.469985	0.76769	0.328432	-0.797068	1.31644	1.03673
O76071	SYDDTVKL	0.170904	0.555556	0.310522	0.511228	0.601653	0.845392	0.956381	0.479245	0.645161	0.667268	0.683656		1.0759	1.98164	0.538831	0.840193	1.31632	1.03673
P62906	IPHMDIEAL	2.23093	3.41085	1.97057	1.6729	1.74711	2.05407	1.49515	2.27774	1.73958	1.43643	1.79086		-0.542378	1.47301	0.50862	-0.486473	1.31627	1.03673
Q14494	KYLTEGLLQF	0.258475	0.232558	0.153054	0.158683	0.12562	0.155369	0.145396	0.137358	0.179386	0.12624	0.0773286		-0.553688	1.00567	0.418342	-0.722911	1.31606	1.03673
Q8N653	VYSDKLWIF	1.02684	2.37726	1.20824	1.22156	1.22149	1.377	1.43619	0.668679	0.947286	0.867448	1.18102		-0.226507	0.360227	0.1637	-0.746946	1.316	1.03673
O75530	ESNVTILGR	0.461864	0.656331	0.445916	0.381737	0.47438	0.501142	0.533118	0.326038	0.341463	0.391344	0.467487		-0.141707	0.346998	0.155938	-0.450312	1.31497	1.03601
Q00403	NAFKEITTM	1.67338	2.84496	1.57211	1.38323	1.54339	1.59482	1.38086	1.56566	1.23603	1.16501	1.68805		-0.460309	1.14963	0.437363	-0.522121	1.3136	1.03496
Q9Y520	SEKEATPVV	0.693503	0.775194	0.644592	0.628743	0.813223	0.705255	0.536349	0.369811	0.61369	0.513977	0.615114		-0.0703737	0.169176	0.0751263	-0.415513	1.31306	1.03496
Q9HC16	HSQDLSGRLR	0.415254	0.403101	0.317881	0.315868	0.269421	0.261995	0.365105	0.224906	0.254917	0.270514	0.358524		-0.321446	0.903356	0.376206	-0.450222	1.313	1.03496
A0A087WYJ0	REVQLFVI	0.961864	1.14987	0.764533	0.871257	0.973554	0.977913	0.932149	0.763774	0.722266	0.721371	0.889279		-0.0304715	0.0903599	0.0373387	-0.308509	1.30954	1.0318
O75419	HFDLSVIEL	1.14054	2.27778	0.90287	0.941617	0.970248	1.19345	1.02827	0.74566	0.872541	0.612263	1.0703		-0.47907	0.772661	0.329879	-0.803664	1.30826	1.03083
P08670	RETNLDSLP	0.888418	1.03488	1.03091	0.787425	0.986777	0.987814	0.8958	0.61283	0.812746	0.760144	0.982425		-0.106826	0.364231	0.16455	-0.31417	1.30722	1.03016
Q8NCF5	EILEVATAR	0.240113	0.297158	0.306107	0.227545	0.294215	0.207159	0.260097	0.209811	0.182533	0.196573	0.228471		-0.185223	0.461139	0.20491	-0.460194	1.30698	1.03016
Q96B13	IYPEVVHMF	0.802613	0.973514	0.695364	0.632111	0.768595	0.748286	0.754443	0.612453	0.713611	0.623986	0.741652		-0.182659	0.752735	0.32709	-0.291901	1.30575	1.02924
A0A494C0R8	EYILPGSRER	0.935028	1.0168	0.938926	0.850299	0.963636	0.963442	0.860258	0.709434	0.889851	0.864743	0.896309		-0.0834798	0.455179	0.203374	-0.197875	1.29931	1.0231
P21333	SPLQFYVDY	0.365819	0.689922	0.284768	0.33009	0.32314	0.386139	0.310985	0.216604	0.239182	0.244364	0.340949		-0.404481	0.655948	0.292048	-0.779712	1.29877	1.02287
Q5SY16	LPVEQGFTF	0.55791	0.899225	0.450331	0.502994	0.547107	0.493526	0.397415	0.476981	0.390244	0.357078	0.485062		-0.389862	0.855425	0.359776	-0.573234	1.29457	1.01925
Q9BZE4	YPNVGKSSF	0.330508	0.403101	0.256071	0.251497	0.320661	0.24524	0.371567	0.182642	0.265932	0.239856	0.210896		-0.150365	0.296906	0.127394	-0.553155	1.29434	1.01925
A0A3B3IRQ9	NPISGLLEY	1.28743	2.02842	0.922001	1.17889	1.07273	1.18279	0.872375	0.862642	0.897718	0.713255	1.18629		-0.391761	0.784196	0.332244	-0.626565	1.29424	1.01925
Q9UBQ5	KENAYDLEA	1.16102	1.46382	1.10007	1.01497	1.24132	1.45849	1.15347	0.778868	1.04642	1.02074	1.04569		-0.0288394	0.07427	0.0296767	-0.351836	1.29323	1.01855
G5E9G4	HPLDYELTY	1.00706	1.10982	0.863135	0.822605	0.789256	1.05941	0.886107	0.635472	0.837136	0.796213	0.920914		-0.159545	0.57614	0.258968	-0.316921	1.29288	1.01851
Q8N4P2	RYAEAVQLL	0.538136	0.630491	0.442973	0.405689	0.449587	0.501142	0.516963	0.392453	0.402832	0.432822	0.478032		-0.197887	0.705227	0.31204	-0.332795	1.29222	1.01815
F5GYX3	AYDDKIYYF	0.261299	0.69509	0.322296	0.498503	0.578512	0.693069	0.693053	0.493585	0.753737	0.679892	0.731107		0.530798	0.965568	0.402917	0.640816	1.29141	1.01764
P42356	DLFVFPYR	0.340395	0.413437	0.216336	0.23503	0.272727	0.293222	0.231018	0.210566	0.230527	0.230839	0.217926		-0.325905	0.741987	0.323074	-0.539697	1.29081	1.01753
P41229	EYKPHSIPLR	0.508475	0.614987	0.548933	0.556886	0.571901	0.720487	0.681745	0.363774	0.423289	0.488729	0.481547		0.182766	0.726437	0.31976	-0.343562	1.29069	1.01753
P62316	FNTGPLSV	0.466808	0.826873	0.655629	0.764222	0.954545	1.47296	1.02585	1.5683	1.45948	1.02795	0.622144		0.698413	0.937503	0.39409	0.847853	1.2885	1.01591
A6NMQ1	LYPSIIQEF	0.680085	1.53747	0.730684	0.712575	0.710744	0.762376	0.84168	0.352453	0.54288	0.560866	0.803163		-0.376822	0.587536	0.261892	-0.798975	1.28847	1.01591
Q9HBI5	EYIPKWEQF	0.624294	1.1292	0.479765	0.431138	0.682645	0.583397	0.458805	0.451321	0.54288	0.38413	0.407733		-0.465841	0.801426	0.337992	-0.737404	1.28717	1.01491
Q9Y5V3	SEAPPTNQA	0.221751	0.250646	0.1766	0.191617	0.208264	0.237624	0.172859	0.0981132	0.147915	0.167719	0.151142		-0.0946803	0.158652	0.0688263	-0.615283	1.28499	1.01304
E9PD37	DPWIGKLLY	0.644068	1.02067	0.432671	0.522455	0.441322	0.510282	0.483037	0.412075	0.517703	0.351668	0.513181		-0.514932	1.02632	0.421351	-0.639963	1.28428	1.01263
Q8WYA1	KELEYIVSV	3.12994	3.42894	2.49816	2.46332	2.83058	2.98553	2.71082	1.97887	2.54445	2.36519	2.93146		-0.135925	0.504903	0.225631	-0.298359	1.28282	1.01147
Q9GZZ9	LPEGITVAY	1.19492	1.88114	0.834437	0.964072	1.11736	1.13633	0.867528	0.899623	0.885917	0.706943	0.956063		-0.35195	0.7243	0.319446	-0.596399	1.28196	1.01091
Q8TEK3-1	QYKASLQEL	4.54802	1.27132	0.59014	0.172156	0.434711	0.277228	0.273021	0.241509	0.300551	0.304779	1.03339		-2.88471	1.45705	0.50862	-2.18433	1.28165	1.01091
Q9UBB4	IAIDVIDAY	1.76483	2.83721	1.28182	1.37126	1.5157	1.51257	1.1769	1.17132	1.24469	1.10189	1.64499		-0.492461	1.03391	0.421351	-0.603621	1.2783	1.00786
O00116	VYDIAAKF	0.364407	1.20672	0.64312	1.36078	1.20331	1.63595	1.74475	1.09132	1.155	1.17223	1.16696		1.00977	2.59963	0.538831	0.635228	1.27756	1.00742
P39019	APYDENWFY	0.377119	0.894057	0.400294	0.492515	0.452893	0.466108	0.500808	0.286792	0.38867	0.283138	0.326889		-0.220828	0.320599	0.138729	-0.793836	1.27391	1.00408
Q8WX92	MPSLQPVVM	1.18644	1.24806	1.50846	1.86377	2.09752	2.00914	1.82876	1.23925	1.81275	1.72047	1.69772		0.569006	2.97925	0.550176	0.299486	1.27334	1.0038
O14879	FSNPYSIEY	0.987994	1.48579	0.685063	0.718563	0.832231	0.866717	0.714863	0.704151	0.751377	0.681695	0.776801		-0.427178	1.00616	0.418342	-0.531422	1.27107	1.00183
O75116	TAAPVVPEL	2.48164	2.63566	2.35026	2.19311	2.54545	2.38385	2.38772	2.06943	2.21086	2.23264	2.47803		-0.0662062	0.475189	0.211328	-0.147197	1.26961	1.00067
Q8NA72	EAMTIFQNR	0.216102	0.445736	0.170714	0.151198	0.180165	0.137091	0.155897	0.172075	0.132966	0.133454	0.158172		-0.830222	1.18255	0.444645	-0.895651	1.26816	0.999521
Q9NYP7	KYITQGQLLQF	1.56497	2.0646	1.03238	1.06961	1.24545	1.44554	1.17044	1.03849	1.18804	1.02074	1.23023		-0.334077	0.861725	0.360562	-0.473277	1.26653	0.998474
Q9NZL6	KELVIPDSA	1.19915	1.24031	0.987491	0.973054	1.21405	1.2757	1.24394	1.19623	1.32966	1.41659	1.7522		0.0427671	0.0998403	0.0420231	0.31765	1.26651	0.998474
C9J2U0	IYPPKLHQF	0.483051	0.465116	0.50184	0.360778	0.457851	0.510282	0.505654	0.381887	0.40598	0.411181	0.379613		-0.0756585	0.254819	0.10916	-0.292396	1.2654	0.997671
Q6P158	AWEERETIL	0.560734	0.70801	0.465048	0.385479	0.51157	0.539985	0.457997	0.440755	0.464988	0.462579	0.435852		-0.286748	0.984822	0.411517	-0.35763	1.26511	0.997671
Q8IZL8	SEFGAPVSV	1.30791	1.46641	1.10007	1.0756	1.34298	1.3572	1.21405	0.876226	0.987411	1.10189	1.2355		-0.0500177	0.155844	0.0669837	-0.298263	1.26423	0.997382
Q9Y5B6	FSNKTLQEL	9.58757	2.1292	1.22001	0.255988	0.507438	0.429551	0.235864	0.215849	0.472069	0.400361	1.90861		-3.5936	1.44003	0.507849	-2.52498	1.26422	0.997382
F8W8I6	FPDKGYSF	1.36582	1.50129	1.28477	1.13024	1.32397	1.25362	1.27141	1.11849	1.23997	0.957619	1.38137		-0.152879	0.748628	0.326001	-0.236924	1.26286	0.996314
O75368	AEVQAKQQA	0.371469	0.248062	0.256071	0.255988	0.312397	0.275704	0.285945	0.169057	0.179386	0.214608	0.253076		-0.0470174	0.0857308	0.0357489	-0.51652	1.26154	0.995302
Q7Z5R6	IYPELQIERF	0.745763	0.917313	0.423105	0.5	0.48595	0.549124	0.459612	0.430943	0.501967	0.412985	0.581722		-0.479739	1.13532	0.436078	-0.529083	1.25895	0.993001
P62699	EVQDRVMLTGR	0.464689	0.726098	0.415011	0.297904	0.375207	0.351866	0.323102	0.403019	0.259638	0.317403	0.485062		-0.667424	1.53462	0.511763	-0.547308	1.25847	0.992819
G3V2S2	GEIILHSV	0.54661	0.478036	0.472406	0.453593	0.543802	0.523991	0.52504	0.247547	0.36192	0.45266	0.460457		0.035944	0.085266	0.0356065	-0.390641	1.25652	0.991302
Q9UNK0	DALSSIISR	0.112994	0.224806	0.151582	0.112275	0.12562	0.207159	0.106624	0.0407547	0.0708104	-0.035565	0.144112		-0.242174	0.205431	0.0910705	-1.56776	1.25635	0.991302
Q7L513	SEFQIPTA	1.92514	2.0814	1.68801	1.6759	1.98099	2.01904	1.89418	1.47321	1.67191	1.71867	1.75571		-0.00430232	0.0173848	0.00790419	-0.197896	1.25394	0.989263
P20036	TYAAFVQTHR	0.759181	0.837209	0.661516	0.622006	0.870248	0.792841	0.82391	0.526792	0.5893	0.540126	0.725835		0.0464297	0.130298	0.055685	-0.337817	1.25372	0.989263
A0A2R8YD43	VYPDTVALTF	0.207627	0.44186	0.217807	0.267964	0.27438	0.252856	0.224556	0.164528	0.168371	0.144274	0.203866		-0.181408	0.262161	0.112038	-0.76382	1.25312	0.988962
Q9BXP5	MPYAGGGGGPTY	0.47081	0.567614	0.375276	0.332834	0.436915	0.437675	0.373721	0.334088	0.342512	0.351668	0.419449		-0.253544	0.784557	0.332244	-0.380733	1.24865	0.984787
A0A0C4DGS9	TYVSGTLRF	0.742938	1.03488	0.600442	0.659431	0.761983	0.670982	0.716478	0.516981	0.566483	0.559062	0.72935		-0.174953	0.453716	0.203374	-0.418917	1.24326	0.979691
P00367	IPIVPTAEF	0.587571	0.658915	0.479765	0.434132	0.424793	0.514851	0.526656	0.472453	0.527144	0.373309	0.463972		-0.276351	1.03003	0.421351	-0.325423	1.24131	0.978044
E5RGR3	RPAPVEVSY	0.311441	0.341085	0.257542	0.218563	0.309091	0.278751	0.294023	0.215094	0.240755	0.222723	0.235501		-0.14102	0.360774	0.1637	-0.408702	1.23985	0.977074
Q68EM7	GEYGKFFVT	0.783898	0.81137	0.600442	0.560629	0.716529	0.680122	0.65105	0.749434	0.913454	0.87917	0.980668		-0.166598	0.559711	0.252493	0.266968	1.23975	0.977074
Q5JPE7	TFDVAPSRL	0.0939266	0.452196	0.228845	0.486527	0.38843	0.634425	0.778675	0.418868	0.468922	0.476105	0.54833		1.14688	1.91341	0.537312	0.888007	1.23914	0.976761
O00754	FPYADGPHQF	0.569209	0.74677	0.54599	0.541916	0.633058	0.633663	0.513732	0.498113	0.538159	0.485122	0.495606		-0.096269	0.321825	0.139292	-0.299655	1.23797	0.975881
P11142	VGIDLGTTY	0.696328	0.881137	0.482708	0.487275	0.683471	0.662605	0.535541	0.422642	0.52557	0.379621	0.604569		-0.21359	0.464471	0.206506	-0.507407	1.23525	0.973462
Q92608	YYGQGFPSF	1.10734	1.73514	0.715232	0.872754	1.06281	0.991622	0.824717	0.711698	0.866247	0.694319	0.84007		-0.338367	0.653523	0.291116	-0.607993	1.23455	0.973053
Q9NWB7	RPFEQPQEY	0.992938	1.02972	0.906549	0.821856	1.00579	0.94821	0.987884	0.66566	0.751377	0.86294	0.977153		-0.0533803	0.187505	0.0841198	-0.261944	1.23292	0.971718
Q9NVH1	DYYSLLNVR	0.440678	0.452196	0.233996	0.335329	0.34876	0.3869	0.27706	0.24	0.291896	0.25248	0.251318		-0.156485	0.305336	0.131985	-0.536761	1.23183	0.970923
P20749	RNYDGLTAL	0.299435	0.299742	0.206034	0.232036	0.228099	0.216299	0.256866	0.173585	0.179386	0.225428	0.200351		-0.202063	0.477416	0.212663	-0.463241	1.23039	0.969785
Q9Y2Z0	NYAAALETF	1.06992	1.09432	0.738779	0.767216	0.964463	1.00305	0.740711	0.753208	0.760031	0.643823	0.855888		-0.155393	0.458382	0.203998	-0.36141	1.22995	0.969639
Q9UQ49	IYSDDLGVTW	0.338983	0.726098	0.226637	0.27994	0.290909	0.298553	0.386107	0.230943	0.291109	0.164112	0.182777		-0.456057	0.568075	0.255909	-0.986998	1.2278	0.967785
Q8NFZ5	AEVKQELAA	2.36723	2.52713	1.8234	1.74102	2.33058	2.3016	2.15024	1.50491	1.83163	2.03968	1.88401		-0.0715829	0.223269	0.093234	-0.303006	1.2248	0.96507
P62241	VYNASNNEL	0.278249	0.555556	0.420898	0.452096	0.583471	0.562072	0.505654	0.243019	0.173092	0.302976	0.362039		0.330268	0.815146	0.342065	-0.629848	1.22416	0.964724
H7C2C7	EPALPSTSY	0.579096	0.782946	0.604857	0.480539	0.699174	0.619954	0.542811	0.396981	0.468922	0.495942	0.629174		-0.162925	0.434443	0.194867	-0.397452	1.22287	0.963928
Q8IVF7	EAYNAVVRY	0.266949	0.30491	0.217807	0.182635	0.239669	0.303123	0.235864	0.137358	0.179386	0.149684	0.235501		-0.131307	0.228533	0.0960923	-0.584953	1.22277	0.963928
P04843	LPAAAQDVYY	0.746469	0.815245	0.587932	0.585329	0.706612	0.634425	0.631664	0.519245	0.578285	0.51037	0.704745		-0.164104	0.578236	0.258968	-0.309593	1.22219	0.963637
Q9UKV8	TPVQGVWDM	0.314972	0.286822	0.255335	0.247754	0.25124	0.272658	0.260905	0.183396	0.214792	0.198377	0.268893		-0.146399	0.378669	0.17242	-0.401086	1.22041	0.96215
O15397	DEYQFFTQA	0.221751	0.322997	0.15011	0.217066	0.22314	0.176695	0.150242	0.138868	0.152636	0.135257	0.137083		-0.272262	0.42848	0.192936	-0.716464	1.22004	0.96207
A0A3B3ITU7	SPIKDQPVM	0.888418	0.918605	1.06255	1.08234	1.31405	1.21097	1.06381	0.621887	0.873328	0.864743	0.771529		0.287911	1.55489	0.512625	-0.289024	1.21845	0.960777
O43809	YEKDSSVAA	2.08828	2.33075	1.71523	1.79641	2.09421	2.20564	2.04523	1.39623	1.64752	1.82597	1.91213		-0.00663309	0.0196873	0.00903352	-0.270249	1.21808	0.960699
B0QY63	FYPYGLQTF	0.705508	1.39793	0.618102	0.64521	0.728926	0.736481	0.776252	0.428679	0.605822	0.559062	0.685413		-0.329957	0.566046	0.255286	-0.671076	1.21608	0.958996
B4DNK4	YPLEAVRM	0.284605	0.322997	0.314202	0.322605	0.356198	0.334349	0.362682	0.198491	0.258065	0.239856	0.268893		0.162737	0.574746	0.257988	-0.348514	1.21569	0.958897
Q9UNW8	SPVALADHY	0.326271	0.364341	0.278146	0.244012	0.317355	0.310739	0.268174	0.224906	0.265932	0.259693	0.249561		-0.179857	0.525114	0.235572	-0.369113	1.2125	0.955994
Q13123	YVVDLDDEY	1.11935	1.82687	0.744665	0.769461	0.600826	0.865956	0.843296	0.647547	0.739575	0.787196	0.98594		-0.676291	1.28145	0.46407	-0.638963	1.21116	0.954944
Q14139	DMAKVFVEY	1.05932	1.90698	0.724798	0.75524	0.972727	0.963442	0.705977	0.680755	0.767899	0.687106	0.885764		-0.534661	0.913806	0.382327	-0.703811	1.21017	0.954253
P35606	GEIQEIVKT	0.967514	1.08656	0.902134	0.877246	1.10579	1.07159	0.919225	0.73434	0.866247	0.864743	0.885764		0.0117494	0.0406902	0.018635	-0.234155	1.20986	0.954238
P82673	FPIEIDSTDY	0.365819	0.726098	0.395879	0.435629	0.390083	0.450876	0.290792	0.300377	0.36664	0.324617	0.3058		-0.339861	0.638424	0.286974	-0.612554	1.20958	0.954238
Q9NRR3	GEPTNFVHTA	0.58404	0.635659	0.490802	0.434132	0.571901	0.498096	0.524233	0.42566	0.456334	0.539225	0.448155		-0.169141	0.647102	0.288655	-0.286901	1.20874	0.953698
F5GYQ1	YYPEYKLLF	0.748588	1.20413	0.401766	0.444611	0.557025	0.68393	0.495961	0.368302	0.497246	0.402164	0.572935		-0.525113	0.819043	0.342065	-0.770238	1.20821	0.953596
H3BMZ6	HPVVGDLTY	1.16243	1.21318	1.08241	1.03743	1.17438	1.14623	1.14863	0.958491	0.97561	1.01803	1.16344		-0.0329249	0.175703	0.0777033	-0.163889	1.20806	0.953596
A0A0C4DFL7	KYGPVFSF	0.704802	0.816537	0.562178	0.661677	0.699174	0.644326	0.869144	0.718491	1.00079	0.838593	0.942004		0.0491617	0.105385	0.0441933	0.333244	1.20611	0.951937
Q5VSL9	DLWLEREVF	0.441384	1.4522	0.515085	0.521707	0.413223	0.550647	0.489499	0.410566	0.365854	0.336339	0.418278		-0.701363	0.813914	0.342065	-1.06876	1.20436	0.950481
E9PFT7	QPIDYSLKY	0.676554	0.75969	0.447388	0.600299	0.522314	0.578827	0.486268	0.467925	0.456334	0.409378	0.572935		-0.199133	0.540584	0.24239	-0.397574	1.2011	0.947509
K7EJE1	FEARIALLP	0.565678	0.781654	0.434143	0.465569	0.485124	0.560548	0.445073	0.42717	0.422502	0.377818	0.523726		-0.279971	0.720553	0.317407	-0.439753	1.19929	0.94613
Q53GS9	RAYDGTTYL	0.257768	0.302326	0.211921	0.221557	0.269421	0.236862	0.201131	0.172075	0.219512	0.174932	0.175747		-0.148031	0.318154	0.137756	-0.471727	1.19914	0.94613
O15294	AYMPHTFFI	0.29096	0.388889	0.15011	0.121257	0.240496	0.255903	0.184976	0.188679	0.147915	0.13706	0.15993		-0.463341	0.680866	0.302896	-0.804542	1.19855	0.945827
Q9NTJ3	KSYAGEKIL	0.323446	0.366925	0.281089	0.25	0.350413	0.403656	0.426494	0.152453	0.242329	0.275924	0.203866		0.143319	0.286708	0.124069	-0.566615	1.19548	0.943042
O15067	LPWEDPSFQY	0.169492	0.217054	0.195732	0.155689	0.186777	0.219345	0.266559	0.113208	0.11487	0.147881	0.108963		0.0935289	0.144383	0.0629975	-0.678993	1.19423	0.942087
Q86UW9	DYLEQQVAR	0.315678	0.347545	0.286976	0.300898	0.299174	0.336634	0.315024	0.258868	0.274587	0.256087	0.221441		-0.0174159	0.0439531	0.0198776	-0.325581	1.19364	0.941784
Q12948	NSLGVVPYL	3.94915	1.48062	1.96762	1.0524	1.94711	0.912414	0.512116	1.33434	1.22266	1.34716	1.56415		-1.15669	1.55564	0.512625	-0.850961	1.19301	0.941438
Q9BU64	TAFEGNLLDSY	0.0847458	0.204134	0.0838852	0.0703593	0.0512397	0.0990099	0.0678514	0.0332075	0.0645161	0.0793508	-0.0285051		-0.784933	0.618016	0.277283	-1.74217	1.19142	0.940142
Q12769	KTSGDTLEL	2.07627	2.55426	1.88153	1.88099	2.35455	2.508	2.05977	1.38642	1.76161	1.88368	1.95782		0.0198925	0.0530294	0.0218634	-0.312959	1.18983	0.938835
Q96CG3	FETQFILSP	0.861582	1.24548	0.628403	0.598802	0.72562	0.788271	0.635703	0.562264	0.660897	0.593327	0.790861		-0.408233	0.987637	0.411517	-0.484239	1.18893	0.938227
Q5T6F2	REKPQISAA	1.16596	1.24806	1.07211	0.972305	1.18099	1.13785	1.25606	0.902627	0.983478	0.996128	1.13005		-0.0316848	0.126168	0.0536616	-0.212241	1.18858	0.938164
Q9BY32	QEYFGSLAA	0.800847	0.790698	0.59014	0.646707	0.68595	0.705255	0.757674	0.442264	0.597954	0.580703	0.706503		-0.0573296	0.158481	0.0688263	-0.321746	1.18518	0.935047
J3KNP2	EALLPYTER	0.608757	0.555556	0.48418	0.562874	0.614876	0.551409	0.600969	0.401509	0.505114	0.450857	0.495606		0.084225	0.351182	0.158361	-0.246254	1.18353	0.93389
Q15029	SEIDIKVA	0.581921	0.612403	0.503311	0.437126	0.528099	0.575019	0.500808	0.338113	0.469709	0.474301	0.534271		-0.149251	0.485732	0.214687	-0.317487	1.18344	0.93389
B5ME19	HNADQPLRV	0.32839	0.334625	0.273731	0.245509	0.315702	0.331302	0.287561	0.218113	0.18096	0.238052	0.293497		-0.0818892	0.178352	0.0790507	-0.424499	1.18272	0.9336
Q14693	LPLLPNVSY	0.788842	1.4509	0.610743	0.696856	0.643802	0.760853	0.66559	0.556981	0.556255	0.439134	0.822496		-0.457872	0.783841	0.332244	-0.678401	1.18258	0.9336
P29375	YPLEDLPSL	1.20621	2.67313	1.1273	1.21856	1.17603	1.22925	1.11632	1.01736	0.937844	0.87376	1.25659		-0.493945	0.814324	0.342065	-0.708349	1.18161	0.933133
A0A0C4DFL7	SPIEFLENAY	0.715395	1.46253	0.693157	0.653443	0.638017	0.720487	0.631664	0.489057	0.564123	0.485122	0.859402		-0.534123	0.928981	0.392679	-0.67498	1.18154	0.933133
E9PPF2	FPIEQQDGAFVL	0.624294	1.30491	0.559235	0.657186	0.53719	0.616908	0.626817	0.407547	0.487805	0.465284	0.671353		-0.44452	0.726984	0.31976	-0.707385	1.18124	0.933121
O14548	KADGVPVYL	0.716808	2.83592	1.59161	2.86228	2.80165	3.63138	3.86834	2.18868	2.88277	2.8945	2.68366		0.940464	2.18036	0.538831	0.634705	1.17925	0.931418
E5RFH4	YPFHDSDPSALF	1.5113	2.63307	1.23988	1.20135	1.35785	1.42879	1.15509	1.01736	1.17703	1.2083	1.49033		-0.481153	1.01621	0.41861	-0.553061	1.17757	0.930018
P49736	TGSIPITV	0.581921	0.839793	0.584253	0.479042	0.768595	0.715918	0.549273	0.390943	0.52085	0.501353	0.544815		-0.0900238	0.186113	0.0840397	-0.449983	1.17527	0.928028
P48595	IYGEKTYAF	0.85452	0.905685	0.62546	0.646707	0.860331	0.85377	0.65105	0.421887	0.557042	0.577998	0.790861		-0.0787752	0.164625	0.0723981	-0.438127	1.175	0.928028
K7EQE8	EYLQIPPVSR	0.577684	0.51938	0.526122	0.52021	0.586777	0.587966	0.614701	0.581132	0.642801	0.60505	0.623902		0.0938113	0.489701	0.216391	0.180614	1.17455	0.927855
E7ERF2	HPTSVISGY	0.872881	0.945736	0.883002	1.05389	1.24545	1.0655	0.993538	0.932075	1.05901	1.01262	1.14938		0.274931	1.72931	0.537312	0.205324	1.16898	0.922576
Q8TAP9	SVVDISQQY	0.711158	0.883721	0.684327	0.655689	0.757851	0.795126	0.670436	0.563019	0.56727	0.522092	0.782074		-0.07795	0.222482	0.0932273	-0.31997	1.16851	0.922391
Q9HC77	YPDGTVKTVY	1.50565	1.70543	1.10817	1.28892	1.58512	1.36024	1.20194	0.848302	1.01023	0.96844	1.48682		-0.0832102	0.182788	0.0822659	-0.416861	1.16811	0.922272
Q8N1B3	AYDPYLIAM	0.316384	0.581395	0.369389	0.607784	0.630579	0.792841	0.735864	0.438491	0.667978	0.613165	0.618629		0.711712	2.15347	0.538831	0.468791	1.16497	0.91942
P08238	YSNKEIFL	1.24223	1.9186	1.57322	1.89446	1.9595	2.0358	1.25929	1.01811	1.23131	1.33814	1.05448		0.179639	0.481984	0.213778	-0.443351	1.16347	0.918208
F5GY05	LPVATDFEF	0.823446	1.57494	0.734364	0.731287	0.812397	0.881188	0.727787	0.603019	0.727773	0.497746	0.878735		-0.405896	0.732715	0.32231	-0.625625	1.16289	0.917906
P57740	TVFDLVEEY	0.857345	2.05426	0.863135	0.866018	0.782645	0.897944	0.894184	0.53283	0.659323	0.55275	1.10369		-0.548676	0.77486	0.330376	-0.821166	1.1611	0.916404
Q9NVH1	VPQGVSLKV	0.473164	0.635659	0.5195	0.417665	0.520661	0.54227	0.486268	0.329057	0.470496	0.530207	0.326889		-0.142527	0.359881	0.1637	-0.390156	1.16037	0.915955
Q9Y6K5	TVLELVTQY	2.38489	3.68217	1.8521	1.89596	1.98264	2.04417	1.7609	1.93132	1.91345	1.59693	2.25132		-0.458586	1.1642	0.442661	-0.456833	1.15941	0.915487
F8WBZ6	TAAPVPTTL	1.17514	1.39276	0.944812	0.958084	1.29174	1.22544	1.06058	0.900377	0.880409	0.982867	1.03163		-0.0462561	0.130017	0.0555955	-0.303416	1.15933	0.915487
Q9Y520	FYMDTSHLF	1.04237	1.99483	0.958425	1.04229	1.12727	1.24067	1.10703	0.942264	0.95476	0.788999	0.949912		-0.238012	0.452947	0.203374	-0.551134	1.1572	0.913683
A0A140TA76	EVFEYIIFR	0.582627	0.926357	0.388521	0.474551	0.464463	0.521706	0.437803	0.351698	0.425649	0.375113	0.525483		-0.414264	0.788675	0.332807	-0.592447	1.15689	0.913683
Q01082	RDLVAIEA	0.210452	0.26615	0.241354	0.19012	0.201653	0.207159	0.216478	0.176604	0.187254	0.171326	0.189807		-0.231407	0.615498	0.276518	-0.400971	1.15668	0.913683
F8W9W2	FPEARAVFY	0.485876	0.520672	0.456218	0.411677	0.506612	0.494288	0.414378	0.30566	0.428009	0.344454	0.476274		-0.0942954	0.267465	0.114361	-0.327379	1.15573	0.913019
Q9BZQ8	VPVDSAPVM	0.882062	0.937984	1.10375	1.125	1.34298	1.12947	1.26494	0.725283	0.879622	0.917042	0.745167		0.318785	1.94004	0.538831	-0.254865	1.15521	0.91278
A0A0J9YWM9	LPLPNDKTLLY	0.275424	0.338501	0.214864	0.232036	0.170248	0.191927	0.206785	0.181132	0.243902	0.178539	0.193322		-0.464247	1.13521	0.436078	-0.471652	1.15466	0.912511
H3BTP3	HAVGPSTAM	0.316384	0.330749	0.343635	0.265719	0.38595	0.408987	0.446688	0.394717	0.413847	0.39495	0.541301		0.190351	0.405978	0.18719	0.401417	1.15398	0.912115
Q9Y253	EARAFGVTR	0.713277	0.904393	0.627667	0.616766	0.695868	0.770754	0.77706	0.496604	0.61133	0.553652	0.717047		-0.0657284	0.174493	0.077091	-0.331837	1.15265	0.911102
Q9UBK5	SPAQEDGKVY	0.496469	0.484496	0.514349	0.413922	0.441322	0.46687	0.428918	0.341887	0.344611	0.467087	0.486819		-0.18728	0.712648	0.313451	-0.281435	1.15241	0.911102
F5H3X6	REYTAAVEA	0.478107	0.583979	0.482708	0.39521	0.470248	0.517136	0.427302	0.321509	0.419355	0.422904	0.490334		-0.186546	0.619238	0.277283	-0.316405	1.15128	0.910257
P60900	IADISQVY	0.566384	2.07623	1.30022	1.85404	1.87934	2.35339	3.07108	1.62491	2.54288	2.156	2.11599		0.800739	1.4845	0.511763	0.682935	1.15084	0.910102
O75626	AEHVVQPKA	0.458333	2.40181	1.1972	3.23578	3.14793	4.47829	5.12278	2.00302	2.57042	2.43733	2.91388		1.56305	3.06384	0.550176	0.875443	1.14639	0.905929
A2A2F0	TYGPSFPAF	0.925847	1.14987	0.638705	0.80015	0.746281	0.82559	0.739903	0.732075	0.763965	0.683499	0.659051		-0.217876	0.659654	0.29313	-0.350508	1.14526	0.905079
K7EQJ5	KEAPPMEKP	0.549435	0.850129	0.269316	0.206587	0.244628	0.34425	0.31664	0.424151	0.176239	0.173129	0.442882		-1.00063	1.29259	0.468472	-0.871298	1.14169	0.901795
Q96I63	AELENLVNQA	0.821328	0.989664	0.647535	0.721557	0.738843	0.776847	0.626817	0.549434	0.686074	0.551849	0.794376		-0.194768	0.586089	0.26147	-0.344492	1.13987	0.900252
Q9Y678	HEMVVYEA	0.531073	0.829457	0.442973	0.200599	0.322314	0.432597	0.363489	0.268679	0.335169	0.355275	0.59754		-0.866396	1.55112	0.512625	-0.627383	1.13946	0.900129
Q9UDX5	YANEVGEAF	1.11158	1.44186	1.195	1.09581	1.1686	1.07997	1.10339	0.742642	0.852872	0.916141	1.38137		-0.168247	0.467996	0.208745	-0.360436	1.13875	0.899699
P39656	EYSIVIQQL	0.635593	1.17829	0.650478	0.660928	0.666942	0.820259	0.733441	0.457358	0.513769	0.550947	0.745167		-0.189399	0.352984	0.159154	-0.535316	1.13781	0.899034
P42345	LPSNDPVVM	0.485169	0.622739	0.690949	0.702096	0.840496	0.768469	0.753635	0.384906	0.540519	0.498647	0.504394		0.353625	1.74967	0.537312	-0.314665	1.13633	0.897832
Q86WQ0	FPIPAAEVDRL	0.0981638	0.149871	0.0978661	0.0890719	0.0793388	0.0921554	0.0597738	0.0716981	0.0668765	0.0586114	0.0183875		-0.525792	0.557412	0.251504	-1.09722	1.1349	0.896689
H0Y6Y0	SYFPSPYQR	0.562147	0.679587	0.444444	0.401198	0.604959	0.432597	0.473344	0.371321	0.490952	0.438233	0.425308		-0.233638	0.644824	0.288655	-0.381518	1.13393	0.896037
Q5W111	LPQEGDVVGITY	1.13983	1.9509	0.906549	0.991018	1.09504	1.08759	0.980614	1.04075	0.863887	0.792606	1.02285		-0.359466	0.75816	0.328432	-0.518718	1.13366	0.896037
Q9NZM3	YPYSSVEPGDLTF	0.435028	0.656331	0.367918	0.45509	0.360331	0.380807	0.28433	0.291321	0.31786	0.317403	0.442882		-0.394151	0.861994	0.360562	-0.506677	1.13341	0.896037
P08670	EYQDLLNVK	3.19633	3.23514	2.61663	2.69162	3.15041	2.99315	2.71405	2.01208	2.34461	2.46168	3.17047		-0.0629275	0.200512	0.0898868	-0.272336	1.13144	0.894341
Q15011	WENISRPEA	0.182203	0.264858	0.210449	0.208832	0.229752	0.269612	0.172859	0.172075	0.162077	0.154193	0.0657505		0.00718216	0.00926054	0.00396234	-0.661915	1.12941	0.892602
E7EN95	YPNSGSVSAY	0.550847	0.653747	0.502575	0.517216	0.617355	0.648134	0.548465	0.37434	0.38631	0.398557	0.601054		0.0344104	0.0779304	0.0310142	-0.370854	1.12914	0.892602
E7EQS8	AYFKQSSVF	0.652542	0.669251	0.556291	0.47006	0.631405	0.638233	0.591276	0.387925	0.487805	0.468891	0.639719		-0.103366	0.283234	0.122472	-0.335641	1.12863	0.892568
A0A0A0MQZ6	WEVPLPKV	3.03814	3.5168	2.12288	1.70958	2.32645	2.60701	1.91195	2.61208	2.30999	1.58161	2.24253		-0.435604	1.22609	0.448736	-0.403713	1.12855	0.892568
Q9Y2T2	TFDPVTKVL	0.583333	1.0323	0.699779	1.05689	1.1157	1.37776	1.40065	0.981132	1.04721	1.10821	0.903339		0.681412	2.50272	0.538831	0.388007	1.12454	0.888996
P41226	YPLDPTTEHIY	0.492938	0.731266	0.440029	0.528443	0.527273	0.597106	0.429725	0.439245	0.387097	0.373309	0.467487		-0.0915462	0.198509	0.0889256	-0.412522	1.12415	0.888996
P29966	KEAPAEGEA	0.189266	0.416021	0.244297	0.167665	0.2	0.219345	0.187399	0.140377	0.103855	0.160505	0.267135		-0.548698	0.814734	0.342065	-0.753605	1.12414	0.888996
A0A0A0MTC1	LPFLDAQY	0.162429	0.24031	0.113319	0.121257	0.150413	0.163747	0.155089	0.085283	0.121164	0.111812	0.0821784		-0.220617	0.287949	0.124618	-0.780991	1.1223	0.887435
P63313	GEIASFDKA	1.30579	1.54522	1.09051	1.06287	1.25702	1.34806	1.66801	0.843019	1.08969	1.03336	1.1283		0.0219615	0.0491178	0.0200314	-0.360147	1.12002	0.885428
J3QTR3	YNIQKESTL	1.10169	1.49483	1.03164	1.02844	1.32727	1.29931	0.936995	0.820377	0.970102	0.952209	1.06327		-0.075148	0.189192	0.0845737	-0.346019	1.11911	0.884796
Q12965	IEIERILSV	0.148305	0.206718	0.151582	0.107784	0.142149	0.169078	0.116317	0.0981132	0.113297	0.0703336	0.133568		-0.335476	0.506073	0.226269	-0.701708	1.11517	0.881136
P49327	QVADVVVSR	0.220339	0.224806	0.232524	0.193114	0.320661	0.254379	0.213247	0.104151	0.118017	0.173129	0.193322		0.119225	0.196215	0.0882103	-0.618285	1.11028	0.876517
H7BYZ4	IPSQILEVM	0.34887	0.445736	0.304636	0.329341	0.352066	0.370145	0.324717	0.215094	0.317073	0.204689	0.347979		-0.0907839	0.184779	0.0834405	-0.434071	1.10985	0.876362
Q5TFE4	LPESAPLIY	0.675141	0.634367	0.551141	0.569611	0.657025	0.654989	0.584006	0.484528	0.562549	0.502254	0.58348		-0.00888652	0.030092	0.0140579	-0.218087	1.10715	0.873943
Q9NX47	EYLIVFPKL	0.411723	0.857881	0.319352	0.371257	0.373554	0.444021	0.464459	0.211321	0.327301	0.237151	0.442882		-0.357776	0.476719	0.212263	-0.797828	1.10601	0.873082
Q9H993	MPQVAPDLY	0.314266	1.49742	0.248712	0.226796	0.27438	0.261234	0.256866	0.178113	0.241542	0.16321	0.228471		-1.43041	0.956257	0.39814	-1.75959	1.10554	0.872886
A0A087X251	IPITETEAY	0.800847	0.950904	0.70493	0.681138	0.852893	0.757045	0.975767	0.594717	0.731707	0.694319	0.639719		-0.00385165	0.00953232	0.00396234	-0.300072	1.10511	0.872738
P41250	LPLSQNQEF	0.356638	0.334625	0.292862	0.275449	0.355372	0.3869	0.329564	0.221887	0.258065	0.260595	0.28471		0.0381025	0.0889084	0.0371086	-0.355968	1.10445	0.872353
H7C0E5	DALVITHY	0.935734	0.895349	0.838116	0.776198	0.821488	0.932978	0.863489	0.66566	0.75295	0.74211	0.915641		-0.0683932	0.285643	0.123944	-0.210219	1.10349	0.871661
P78371	IYNYPEQLF	0.399718	0.981912	0.465048	0.504491	0.542149	0.709825	0.549273	0.313962	0.330448	0.423805	0.428822		-0.0947411	0.120945	0.0517116	-0.717858	1.10304	0.871487
Q8TEM1	RVGQALEL	0.275424	0.260982	0.244297	0.214072	0.229752	0.316832	0.276252	0.13283	0.20299	0.234445	0.172232		-0.00559569	0.00904506	0.00396234	-0.487425	1.10275	0.871479
P35813	NVIEAVYNR	0.305085	0.31137	0.245033	0.26497	0.339669	0.313785	0.321486	0.209811	0.214005	0.246168	0.221441		0.110297	0.298509	0.1278	-0.365754	1.10112	0.870122
Q9HAW4	LPIEDSQDLY	0.30791	0.581395	0.284032	0.348802	0.302479	0.260472	0.240711	0.221887	0.276947	0.209197	0.31283		-0.440933	0.771373	0.329268	-0.615869	1.10007	0.86935
O75925	FPYTSSQMF	0.357345	0.459948	0.272259	0.365269	0.345455	0.411272	0.337641	0.270189	0.284815	0.286745	0.26362		0.00683738	0.0133402	0.00600264	-0.394244	1.09934	0.86889
G5E9G4	GEFHLWYQV	0.216102	0.307494	0.148639	0.121257	0.145455	0.14166	0.127625	0.08	0.1369	0.165915	0.179262		-0.741774	1.20836	0.448736	-0.673233	1.0986	0.868632
Q9UQ35	YPTVDSNSL	0.347458	0.444444	0.322296	0.360778	0.385124	0.389947	0.403877	0.280755	0.302124	0.286745	0.330404		0.051631	0.143517	0.0623266	-0.307975	1.09853	0.868632
P11926	SEVELMKVA	0.278955	0.294574	0.361295	0.296407	0.430579	0.338157	0.401454	0.18717	0.238395	0.275023	0.210896		0.234669	0.640672	0.287842	-0.451515	1.0965	0.866871
P17152	TPLALPLDY	1.48446	2.35659	1.16703	1.32485	1.39835	1.60244	1.21486	1.17132	1.29819	1.06763	1.32865		-0.269282	0.602959	0.268673	-0.456624	1.09473	0.865381
P07948	YPYDGIHPDDLSF	0.626412	1.05426	0.503311	0.49476	0.576033	0.607768	0.563005	0.445283	0.579858	0.522092	0.520211		-0.377494	0.813755	0.342065	-0.494153	1.0936	0.864518
Q16236	GEFLPIQPA	0.15678	0.196382	0.108904	0.161677	0.246281	0.214775	0.208401	0.282264	0.281668	0.211001	0.165202		0.431945	0.646271	0.288655	0.609733	1.09267	0.864351
A0A0J9YWL0	FPTDPKVVVY	2.22811	2.22739	1.93377	1.69611	2.07107	2.07235	1.76898	1.5034	1.893	1.57169	2.20211		-0.163074	0.660478	0.293202	-0.248678	1.09263	0.864351
Q9H0A9	YYLNEIQSF	1.05367	1.73902	0.716703	0.847305	0.933884	1.07692	0.996769	0.727547	0.708104	0.717764	0.994728		-0.279573	0.49559	0.218772	-0.571759	1.09261	0.864351
Q7Z4S6	NPTGTFLY	0.439266	0.568475	0.376748	0.33982	0.42314	0.402133	0.353796	0.304906	0.416994	0.339044	0.390158		-0.281373	0.85724	0.3601	-0.347241	1.09082	0.862833
P11388	AEINNIIKIV	0.152542	0.167959	0.0691685	0.0733533	0.110744	0.102056	0.0775444	0.0528302	0.0377655	0.0486925	0.105448		-0.514548	0.52789	0.236138	-1.08606	1.08988	0.862173
Q9UMS4	SPDATIRIW	0.424435	0.481912	0.420162	0.397455	0.48595	0.468393	0.438611	0.330566	0.332809	0.361587	0.43761		0.0176173	0.0491434	0.0200314	-0.274165	1.08959	0.862158
A8MW50	KEKLIAPVA	1.02684	1.05943	0.809419	0.751497	1.06777	0.898705	0.878837	0.570566	0.742722	0.755636	0.977153		-0.102226	0.265062	0.113161	-0.34199	1.08903	0.861865
Q6YP21	KEILVTVGA	1.62641	1.89406	1.36865	1.25674	1.56116	1.60929	1.4273	1.06868	1.37057	1.29035	1.61687		-0.15507	0.526449	0.235835	-0.286025	1.08801	0.861256
O14579	RSVDVTNTTF	0.793785	0.98708	0.682855	0.639222	0.957025	0.784463	0.68336	0.531321	0.711251	0.665464	0.671353		-0.100427	0.254085	0.10916	-0.348846	1.08787	0.861256
P55160	RYAIAFPLI	0.303672	0.612403	0.400294	0.293413	0.4	0.361005	0.340872	0.249057	0.333596	0.25789	0.379613		-0.331036	0.65392	0.29114	-0.524537	1.08671	0.860369
Q8TB40	IFNAVVEEI	0.362994	0.485788	0.225166	0.27994	0.345455	0.33511	0.242326	0.205283	0.265932	0.223625	0.28471		-0.251527	0.456345	0.20362	-0.54777	1.08636	0.860284
P11142	QPGVLIQVY	0.923729	1.29199	0.709345	0.648204	0.880165	0.808835	0.711632	0.675472	0.79229	0.5789	0.871705		-0.355247	0.903503	0.376206	-0.418345	1.08421	0.85841
Q96AE7	VPVGGELPTY	0.716102	0.73385	0.498896	0.483533	0.636364	0.626047	0.609047	0.460377	0.568057	0.560866	0.513181		-0.141938	0.437474	0.196381	-0.305567	1.08272	0.857195
Q8TB96	RLPSSWALF	0.738701	1.07494	0.665195	0.751497	0.796694	1.00685	0.768982	0.668679	0.682927	0.587917	0.618629		0.00823513	0.0168537	0.007647	-0.369595	1.08135	0.856095
Q96BH1	YGFQEKEAF	1.22175	1.38501	1.00662	1.03743	1.12645	1.08302	1.1147	0.994717	0.988198	0.966637	1.20035		-0.143536	0.663365	0.294201	-0.215311	1.08095	0.855967
Q9Y4B6	KEADLPMTAA	0.835452	0.815245	0.986019	1.04117	1.24876	1.18126	1.22536	0.842264	1.14005	1.12804	1.03866		0.417823	2.29397	0.538831	0.23899	1.08055	0.855833
Q9UK41	ESAYNAFNR	0.179379	0.111111	0.157469	0.184132	0.0958678	0.159939	0.113086	0.0845283	0.0818253	0.0793508	0.0913884		-0.11106	0.125194	0.0534509	-0.825256	1.07971	0.855268
O75971	SINQTTLEL	0.394774	0.479328	0.409124	0.342814	0.386777	0.392232	0.400646	0.289811	0.330448	0.373309	0.413005		-0.168401	0.582608	0.260033	-0.282628	1.07588	0.851708
P14324	LPIAAAMY	0.312147	0.328165	0.297277	0.333832	0.373554	0.397563	0.339257	0.243019	0.283242	0.272317	0.158172		0.20821	0.63316	0.283597	-0.385852	1.0748	0.850921
Q8NF64	TPGPPPISY	0.425141	0.418605	0.363503	0.291916	0.416529	0.43412	0.423263	0.499623	0.514555	0.436429	0.488576		-0.0398337	0.0950902	0.0392641	0.268689	1.07454	0.850921
M0R271	QEFSFFDKV	1.16384	1.33204	0.786608	0.868263	0.913223	1.06398	0.941034	0.779623	0.952006	0.672678	1.00879		-0.208965	0.573655	0.257925	-0.358748	1.07428	0.850921
I3L2C7	REWGEELQA	0.339689	0.414729	0.271523	0.318114	0.333884	0.261995	0.355412	0.270943	0.238395	0.286745	0.258348		-0.107832	0.251934	0.109059	-0.375521	1.07281	0.849718
P11216	AEKVIPAA	1.93079	2.30233	1.74687	1.62425	2.12893	2.10663	2.03554	1.45208	1.72777	1.59603	1.92267		-0.0141782	0.0413936	0.018998	-0.251331	1.0691	0.846278
Q99614	FVQNPNNNR	0.281073	0.330749	0.188374	0.26497	0.292562	0.290937	0.315024	0.135849	0.201416	0.207394	0.214411		0.124999	0.249464	0.107263	-0.491158	1.06406	0.841514
Q9Y3B1	EAMEWVIHK	0.624294	0.875323	0.715232	0.602545	0.695868	0.813785	0.703958	0.593208	0.5893	0.596483	0.674868		-0.0685184	0.212876	0.0911182	-0.267193	1.06287	0.840591
U3KPZ9	EVFDKTYQF	1.08121	1.26486	0.845475	0.859281	1.06777	1.11881	0.899031	0.716981	0.915028	0.818756	0.989455		-0.109307	0.314443	0.13513	-0.306793	1.06255	0.840538
Q8WY64	VYLPTHTSL	0.650424	0.829457	0.598234	0.584581	0.678512	0.696116	0.630856	0.451321	0.566483	0.511271	0.702988		-0.0973246	0.269649	0.115474	-0.311935	1.06145	0.839714
Q9UBB9	IYIDRGVVF	0.396186	0.426357	0.284768	0.276946	0.415702	0.422696	0.318255	0.266415	0.274587	0.219116	0.325132		-0.0424558	0.076147	0.0299581	-0.444071	1.06091	0.83944
Q9NRD1	TWTEVSYTF	0.795904	1.38501	0.562178	0.740269	0.704132	0.785986	0.663166	0.621132	0.600315	0.550947	0.71529		-0.337999	0.612758	0.274967	-0.556039	1.05756	0.836362
Q9P1Z0	YPEPYPLVY	2.1822	3.26615	1.47609	1.66766	1.7719	1.91318	1.52989	1.41887	1.86153	1.65735	1.77504		-0.423775	0.966741	0.402917	-0.459823	1.0569	0.835967
Q9UJ83	QPLLIIGKGAAY	0.422316	0.465116	0.384106	0.312874	0.454545	0.361005	0.315024	0.318491	0.357199	0.340848	0.362039		-0.232092	0.786873	0.332279	-0.298434	1.05537	0.834799
H7BXQ8	RELGGIPIV	1.4096	1.45866	1.28918	1.25973	1.40579	1.49657	1.45315	1.15321	1.18411	1.23895	1.39719		0.018613	0.0884998	0.0368822	-0.156485	1.05519	0.834799
Q92905	VFDLSEKL	0.131356	0.605943	0.28624	0.57485	0.63719	0.80198	0.798869	0.421132	0.61369	0.64202	0.516696		1.04345	2.08598	0.538831	0.684656	1.05422	0.834096
P62312	IALEQTEEY	0.69209	0.830749	0.588668	0.651198	0.724793	0.617669	0.549273	0.45434	0.601888	0.558161	0.671353		-0.146817	0.449787	0.202834	-0.300649	1.04945	0.829592
Q96B49	FAAGVWLAR	0.152542	0.328165	0.138337	0.139222	0.122314	0.173648	0.150242	0.110189	0.133753	0.100992	0.130053		-0.495594	0.645059	0.288655	-0.797196	1.0478	0.828207
F8WBL2	EYVGPRLSR	0.90678	1.0801	0.835909	0.934132	0.978512	1.06169	0.980614	0.956981	1.10622	1.04058	1.37434		0.0714988	0.203952	0.0910705	0.250731	1.04656	0.827239
Q9NP61	YFDEPVEL	0.624294	2.10594	1.01104	1.56587	1.59669	2.44783	2.3021	1.62868	2.21558	1.95672	1.81371		0.665565	1.19878	0.448736	0.610217	1.0459	0.826847
P43007	LPIGATVNM	0.437853	0.549096	0.486387	0.518713	0.585124	0.526276	0.609855	0.284528	0.433517	0.444545	0.428822		0.189354	0.708676	0.312592	-0.303816	1.04503	0.826506
A0A087WUL9	GELLMHPVL	0.306497	0.328165	0.47535	0.389222	0.507438	0.43869	0.427302	0.130566	0.276161	0.33183	0.293497		0.252135	0.579544	0.258968	-0.520094	1.04503	0.826506
Q4J6C6	FPNVSSFEW	0.0946328	0.209302	0.154525	0.148204	0.138843	0.170602	0.20517	0.0407547	0.0424862	0.0937782	0.133568		0.116778	0.122684	0.0521902	-0.976838	1.0447	0.826449
Q9H6U8	VPVVVIDSY	0.524011	0.577519	0.373068	0.374251	0.490909	0.525514	0.421648	0.34717	0.400472	0.348963	0.441125		-0.117521	0.288043	0.124618	-0.354558	1.0444	0.82641
Q7Z713	GEAPLHKAA	0.142655	0.175711	0.119205	0.149701	0.196694	0.144707	0.151858	0.0664151	0.0991345	0.0865645	0.101933		0.140172	0.196072	0.0882103	-0.720613	1.04253	0.824808
O75533	LPFLKPDDIQY	0.206215	0.369509	0.172185	0.154192	0.181818	0.169078	0.135703	0.111698	0.146341	0.178539	0.196837		-0.638047	1.01463	0.41861	-0.654749	1.04152	0.824065
O60888	LPVEQGNFPY	1.0452	1.10336	0.755703	0.864521	0.918182	0.920792	0.781906	0.812075	0.854445	0.669071	0.894552		-0.151883	0.542266	0.24239	-0.26161	1.03663	0.819441
P55081	EEFQFIKKA	0.55791	0.531008	0.366446	0.398952	0.554545	0.492765	0.443457	0.312453	0.350905	0.375113	0.460457		-0.0382448	0.0786057	0.0310142	-0.372486	1.03468	0.817763
Q9UMN6	SPQLRVPPP	0.360876	0.425065	0.378955	0.329341	0.404132	0.3869	0.351373	0.33434	0.321794	0.344454	0.309315		-0.0777083	0.262288	0.112038	-0.245778	1.03338	0.816724
Q9NQZ5	ISAKPLEM	0.700094	0.898363	0.785381	0.792415	0.937741	0.89312	0.912224	0.584654	0.711776	0.741809	0.701816		0.15359	0.791946	0.333144	-0.214119	1.03026	0.813958
K7EKG4	GEYRGSDFTAA	0.319209	0.364341	0.232524	0.230539	0.272727	0.266565	0.252019	0.208302	0.226593	0.275924	0.228471		-0.257389	0.660858	0.293204	-0.37893	1.02994	0.813958
P63279	EPPLFHPNVY	0.563912	0.572351	0.502943	0.48241	0.564463	0.567022	0.542003	0.37434	0.446105	0.488278	0.541301		-0.0197466	0.0592181	0.0232096	-0.240492	1.02981	0.813958
Q9BZV1	VYGFVREAL	0.240113	0.245478	0.173657	0.158683	0.155372	0.237624	0.153473	0.126792	0.118017	0.19477	0.161687		-0.317926	0.563286	0.253436	-0.547853	1.02591	0.810317
O95139	VPVWIIHYY	0.207627	0.456072	0.217807	0.145958	0.181818	0.274943	0.196284	0.22566	0.191975	0.135257	0.161687		-0.556807	0.789175	0.332807	-0.717915	1.02294	0.807614
P51648	FPFGGVGSSGMGAY	1.00424	1.49096	0.896983	1.03293	1.08678	1.10282	1.00808	0.723019	0.90716	0.89991	1.04921		-0.0963842	0.236172	0.10087	-0.337572	1.01915	0.804097
Q92734	IPIHNEDITY	0.797316	0.838501	0.646063	0.619012	0.689256	0.677075	0.671244	0.596981	0.673485	0.6844	0.71529		-0.195687	1.06536	0.423719	-0.188337	1.0178	0.803008
O75164	VEFGGFNQN	0.461864	0.49354	0.407653	0.398204	0.426446	0.498096	0.442649	0.298868	0.407553	0.37872	0.421793		-0.0418923	0.116884	0.0495797	-0.270268	1.0173	0.802771
O14503	REVLQYLA	0.799435	0.834625	0.637233	0.625	0.719835	0.728104	0.798869	0.560755	0.653029	0.675383	0.697715		-0.0765927	0.276655	0.118627	-0.227337	1.01629	0.802032
H3BU53	TGSETKITY	0.403249	0.605943	0.40103	0.340569	0.519835	0.525514	0.401454	0.287547	0.385523	0.354373	0.377856		-0.0731201	0.137936	0.0596102	-0.420082	1.00876	0.794764
Q9NZD2	VYDTNPAKF	0.426554	1.48062	0.741722	1.45659	1.24959	1.869	1.52019	0.976604	1.35799	1.41028	1.57118		0.787285	1.58823	0.524358	0.589925	1.00834	0.794612
Q6P4A7	FPQIGQIQY	0.298023	0.439276	0.232524	0.233533	0.292562	0.357959	0.224556	0.182642	0.240755	0.209197	0.26362		-0.22208	0.381136	0.172922	-0.528915	1.00729	0.793821
A0A087WYJ0	GEYKFFWTA	1.65113	2.57364	1.04341	1.22305	1.27603	1.31302	1.19871	1.08528	1.18489	1.01172	1.60633		-0.487298	0.932566	0.393881	-0.523033	1.00586	0.792652
C9JQJ4	SYIDEQFER	0.447034	0.554264	0.406917	0.393713	0.456198	0.424981	0.434572	0.33434	0.421715	0.424707	0.384886		-0.135361	0.457358	0.203998	-0.262145	1.00557	0.792631
A0A1W2PQ90	VYSQFITQL	1.18291	2.177	1.09051	1.30614	1.39669	1.46687	1.27948	1.12528	1.12116	0.981064	1.13005		-0.122939	0.230909	0.0980292	-0.445457	1.00395	0.791271
J3QLM6	LPLSIQEAY	0.444915	0.476744	0.323032	0.392216	0.479339	0.440975	0.344911	0.370566	0.36192	0.256988	0.297012		-0.00186821	0.00355535	0.00184107	-0.367389	1.00216	0.789745
O00116	IPIGGGTSVSY	1.38842	1.55814	1.16556	1.25524	1.56116	1.36558	1.3126	1.06566	1.2439	1.12083	1.30053		0.0030872	0.00971029	0.00396234	-0.212799	1.00152	0.789371
Q86W34	RYGSDFYSM	0.50565	0.571059	0.472406	0.546407	0.591736	0.572734	0.544426	0.313208	0.449253	0.486925	0.472759		0.126839	0.469665	0.209056	-0.262276	1.00024	0.788351
Q12874	VEFEELLKA	1.13842	1.26615	0.884474	0.819611	0.971074	1.03503	0.912763	0.791698	0.985051	0.850316	1.05448		-0.230252	0.897141	0.37437	-0.252393	0.999501	0.787893
Q9NZ08	DAFKSGIVQY	1.62076	1.75065	1.34952	1.33533	1.64793	1.54379	1.45315	1.12981	1.39182	1.34265	1.55536		-0.0739135	0.276585	0.118627	-0.215912	0.999252	0.787893
Q96RL7	EFSTLIVQR	0.29096	0.328165	0.15894	0.291916	0.282645	0.242193	0.274637	0.173585	0.165224	0.12624	0.239016		0.0731654	0.110469	0.0465936	-0.559222	0.995635	0.784539
K7EL50	SPDPSIYAY	1.40113	1.52972	1.16556	1.57784	1.50744	1.46078	1.31664	1.01736	1.06216	1.24797	1.35677		0.102168	0.427048	0.192936	-0.221579	0.992528	0.781695
Q01082	ELLEPLNER	0.836158	1.03359	0.712288	0.727545	0.73719	0.814928	0.806139	0.575094	0.541306	0.757439	0.885764		-0.157903	0.434202	0.194867	-0.319087	0.992224	0.781654
S4R3M1	FPALAPLTY	1.2048	1.82171	0.875644	0.982036	0.993388	1.21554	0.859451	0.849811	0.936271	0.743012	1.22671		-0.361239	0.739127	0.323074	-0.470184	0.989734	0.779426
A8MXP9	KINEAFIEM	2.14513	2.97739	2.11589	1.90569	2.3062	2.28903	2.17165	1.87509	1.92958	1.86474	2.40598		-0.154251	0.536958	0.241623	-0.257178	0.987456	0.77741
Q5VXN0	RPFEDQTSL	0.399718	0.386736	0.323767	0.378244	0.392837	0.44326	0.380183	0.245535	0.289536	0.283739	0.374927		0.107242	0.309461	0.133208	-0.3104	0.985852	0.776068
H0YAR2	KEFSPFGTITSA	3.17726	2.98966	2.22884	2.45584	2.53802	2.75324	2.54927	2.29811	2.51062	2.04238	2.73989		-0.120637	0.468849	0.208847	-0.223017	0.98202	0.772498
O14879	NYAWVYYHL	1.19209	2.76486	1.18617	0.814371	1.09504	1.57959	1.14055	1.08151	1.33045	0.890893	1.0246		-0.566808	0.83378	0.348028	-0.664161	0.981425	0.772165
Q709C8	TFDLTVVSY	1.15395	1.70801	0.938926	0.896707	1.10744	1.35415	1.23425	0.828679	0.933124	0.83138	1.19508		-0.142081	0.282695	0.122183	-0.419839	0.980229	0.771231
P11142	IFDLGGGTF	0.237288	0.713178	0.373804	0.586078	0.609917	0.80198	0.749596	0.476226	0.825334	0.577096	0.748682		0.637921	1.15729	0.440835	0.573367	0.979863	0.771127
Q70J99	RWFQPAIPSW	0.275424	0.583979	0.337013	0.36976	0.371901	0.356436	0.447496	0.313962	0.314713	0.279531	0.189807		-0.0455957	0.0645161	0.0256384	-0.538861	0.979364	0.770889
Q9NP58	TEVKDLPGA	0.118644	0.22739	0.182487	0.278443	0.259504	0.281797	0.226171	0.152453	0.300551	0.268711	0.31283		0.569696	1.02193	0.42054	0.553923	0.97859	0.770376
P35573	LPSTTIVSM	0.917373	1.06718	0.963208	1.16766	1.34959	1.22087	1.2706	0.689811	0.937844	0.96303	0.818981		0.349782	2.36249	0.538831	-0.205028	0.977524	0.769572
P52907	KTIDGQQTI	1.26907	1.58269	1.1582	1.10928	1.64463	1.55446	1.27141	0.952453	1.09284	1.11812	1.18805		0.0615805	0.164444	0.0723981	-0.297123	0.977039	0.769348
J3KRX5	KNAESNAEL	1.5791	2.05426	1.67476	1.58383	2.11736	1.89642	1.31341	1.12755	1.37215	1.56087	1.60281		-0.0343406	0.0767963	0.0304276	-0.321577	0.976454	0.769023
Q9UJX4	AEFFLSQQA	0.663842	0.782946	0.503311	0.522455	0.558678	0.644326	0.646204	0.470943	0.517703	0.504959	0.625659		-0.132686	0.378657	0.17242	-0.295021	0.9729	0.76573
P22415	KINNWIVQL	1.74788	3.5646	2.38558	2.47081	2.67521	3.06855	2.49838	2.20906	2.07474	1.7385	1.6942		0.0617511	0.118808	0.0508323	-0.411585	0.971908	0.764998
E9PPJ1	NAMDVTTGY	0.408898	0.505168	0.459897	0.457335	0.643802	0.604722	0.543619	0.291321	0.407553	0.437331	0.293497		0.296209	1.01888	0.420358	-0.357666	0.971448	0.764798
A0A140T9U0	VPSGEEQRY	0.193503	0.244186	0.168506	0.16018	0.197521	0.179741	0.132472	0.120755	0.154209	0.12083	0.174		-0.270846	0.484432	0.214084	-0.50438	0.970545	0.764156
Q02790	AWDIAIATM	0.295198	1.06202	0.409124	0.829341	0.650413	0.939071	1.07108	0.687547	0.981904	0.925158	1.00703		0.56739	0.85847	0.360226	0.612855	0.968309	0.762179
H0YB79	TYLNYVVHL	0.33404	0.49354	0.296542	0.292665	0.327273	0.366337	0.34895	0.297358	0.302911	0.212804	0.323374		-0.166753	0.353764	0.159428	-0.399303	0.967586	0.761716
Q5JRA7	KDFAQTTSA	1.30932	1.31654	1.19058	1.17141	1.34545	1.37776	1.29483	1.09283	1.16758	1.07755	1.28295		0.0283171	0.148278	0.0647419	-0.139087	0.966634	0.761024
O94868	FPSVLVEEL	0.257062	0.485788	0.214864	0.202096	0.193388	0.266565	0.23748	0.184151	0.193548	0.216411	0.256591		-0.505463	0.824947	0.343764	-0.58598	0.964253	0.758903
P05496	EFQTSVVSR	0.170904	0.211886	0.226637	0.193114	0.236364	0.182788	0.174475	0.113208	0.169945	0.158702	0.144112		-0.0466054	0.0733582	0.0293586	-0.471674	0.963591	0.7585
Q2KHR3	ESFPELTIITR	0.19209	0.20155	0.130979	0.142216	0.12562	0.14166	0.171244	0.126792	0.125885	0.102795	0.126538		-0.268417	0.445328	0.200914	-0.537244	0.962442	0.75761
P27708	YPVLVRAAF	0.185734	0.251938	0.179544	0.137725	0.185124	0.166032	0.167205	0.120755	0.122738	0.0946799	0.215958		-0.326929	0.521808	0.23418	-0.570587	0.959863	0.75529
G3V3Q6	KYNDNFFGL	2.60381	4.04522	2.33775	2.83084	2.95207	3.26428	2.91438	2.14264	2.62707	2.07033	2.64499		-0.00250805	0.00498027	0.00191895	-0.337189	0.958726	0.754412
E9PR30	RFVNVVPTF	0.663136	0.741602	0.573951	0.621257	0.71157	0.748667	0.674475	0.50717	0.571991	0.505861	0.664323		0.0629777	0.216553	0.0919375	-0.230078	0.955119	0.751064
Q92608	AYTLLLHTW	0.493644	1.06848	0.720383	0.774701	0.763636	0.938309	0.797254	0.664151	0.634933	0.488729	0.405975		0.105356	0.190684	0.0854489	-0.47223	0.954757	0.75096
P46940	KYGIQMPAF	0.478814	0.49354	0.375276	0.483533	0.538843	0.58949	0.497577	0.249057	0.472069	0.248873	0.393673		0.2314	0.628339	0.280941	-0.397965	0.954477	0.750939
Q12802	IYELMQTEF	0.530367	0.808786	0.451067	0.532186	0.56281	0.657273	0.573506	0.638491	0.791503	0.675383	0.931459		-0.0374629	0.0592867	0.0232096	0.347394	0.953281	0.750001
Q6P6B7	KNLGVIQEL	1.13842	1.25323	0.940397	0.827844	1.1157	1.04341	1.11793	0.670189	0.859166	0.845807	1.19156		-0.114102	0.287996	0.124618	-0.316845	0.952943	0.749921
Q9UNT1	DAIRLAVSY	0.639124	1.04264	0.49816	0.610778	0.587603	0.549886	0.50727	0.458868	0.475216	0.508566	0.680141		-0.365842	0.750058	0.326434	-0.45335	0.951689	0.749012
A0A0G2JMH6	LPFLPSTEDVY	0.124294	0.328165	0.108904	0.122754	0.12562	0.138614	0.101777	0.0709434	0.0739575	0.0829576	0.151142		-0.614829	0.60573	0.270581	-0.98177	0.951518	0.749012
F8W0J4	MIFQDPTAM	0.414548	0.453488	0.580574	0.772455	0.741322	0.817974	0.824717	0.497358	0.579072	0.623986	0.571178		0.708604	3.98527	0.857196	0.233997	0.950145	0.747897
Q7Z4S6	KVNAQFLEL	1.1822	1.1447	1.18469	0.920659	1.27107	1.26428	0.991922	0.873962	1.03698	0.925158	1.15993		-0.0740304	0.248017	0.106265	-0.228599	0.949084	0.747093
O95433	SPEELYRVF	0.310734	0.306202	0.240618	0.261976	0.280165	0.348819	0.265751	0.203774	0.234461	0.192967	0.258348		0.0166926	0.031978	0.0147162	-0.362191	0.948088	0.746688
P21333	TPYEEGLHSVDVTY	0.196328	0.45478	0.15011	0.194611	0.208264	0.181264	0.145396	0.131321	0.174666	0.140667	0.172232		-0.550255	0.659844	0.29313	-0.78756	0.948086	0.746688
Q68EM7	EYGKFFVTL	2.33475	3.07752	1.52539	1.61228	1.74298	1.77228	1.55977	1.62189	1.74351	1.45537	2.25835		-0.468061	1.17113	0.444645	-0.385917	0.947907	0.746688
Q58A45	HSNSVPLAL	0.399718	0.563307	0.435614	0.39521	0.442975	0.469155	0.486268	0.369811	0.40598	0.423805	0.347979		-0.0561973	0.152488	0.0660024	-0.269052	0.947537	0.746575
P52739	LPEQVQVSY	0.127119	0.142119	0.130979	0.0973054	0.135537	0.0883473	0.145396	0.0769811	0.0896932	0.0450857	0.106896		-0.193675	0.222032	0.0932273	-0.743816	0.944817	0.744111
P37802	RGASQAGMTGYGMP	0.29096	0.594315	0.235467	0.139222	0.295868	0.295506	0.161551	0.137358	0.168371	0.0757439	0.407733		-0.74414	0.770708	0.329268	-0.921018	0.943688	0.743239
P38606	QTQSIYIPR	0.304614	0.415159	0.294334	0.322854	0.363636	0.385885	0.331718	0.342138	0.413847	0.419597	0.489748		0.0543908	0.108256	0.0459135	0.300561	0.942755	0.742562
Q92499	RELLIIGGVA	0.473164	0.630491	0.477557	0.492515	0.586777	0.558264	0.510501	0.366038	0.448466	0.392245	0.527241		0.0269636	0.0667819	0.0263708	-0.281973	0.942145	0.742396
O43736	FPNEFIVET	0.735876	1.07752	0.569536	0.585329	0.71405	0.595583	0.699515	0.582642	0.654603	0.522994	0.699473		-0.292331	0.721293	0.317493	-0.369286	0.941949	0.742396
A0A075B6T1	LPEPGLGLAY	0.450565	0.664083	0.329654	0.300898	0.396694	0.482864	0.363489	0.369811	0.336743	0.344454	0.372583		-0.318788	0.662765	0.293979	-0.435874	0.94182	0.742396
Q96MG7	IPHTDPVDY	0.738701	0.786822	0.657837	0.735778	0.71405	0.70297	0.77706	0.714717	0.827695	0.890893	0.813708		0.00924398	0.03384	0.0160169	0.157526	0.940404	0.741236
A0A1X7SBT4	KESEVLIYA	5.97034	7.09561	5.43488	5.4985	6.47438	6.32292	6.71082	4.50113	5.67899	5.3165	5.98594		0.0196837	0.0666654	0.0263708	-0.199461	0.93877	0.739857
O75368	KEAEVQAKQQA	0.137006	0.160207	0.188374	0.136228	0.193388	0.204113	0.19063	0.08	0.097561	0.144274	0.101933		0.16194	0.244912	0.104502	-0.611489	0.927528	0.728871
A3KN83	REFSDFIQAV	0.610169	0.617571	0.422369	0.398204	0.479339	0.501142	0.487884	0.442264	0.465775	0.476105	0.467487		-0.237211	0.876245	0.366913	-0.248803	0.926885	0.728483
U3KQ24	HVYEIPVEY	0.643362	0.808786	0.543046	0.524701	0.51405	0.696116	0.56462	0.423396	0.559402	0.517583	0.644991		-0.210255	0.587185	0.261883	-0.310338	0.925981	0.727835
Q9Y6A9	IYGYVAEQF	2.27472	3.2584	1.42531	1.61377	1.78678	1.88728	1.60501	1.60604	1.7797	1.46078	2.07733		-0.428701	0.941171	0.394821	-0.422226	0.925521	0.72763
Q14814	MPTAYNTDY	0.558616	0.704134	0.234731	0.173653	0.296694	0.306169	0.218901	0.372075	0.214792	0.186655	0.479789		-1.0042	1.34963	0.481648	-0.671832	0.92498	0.727344
A0A0C4DH49	SPAPVPVTY	1.48941	1.67571	1.33996	1.4753	1.45785	1.46687	1.42084	1.23774	1.40441	1.31019	1.50088		-0.0453556	0.237274	0.101007	-0.139482	0.923668	0.726286
Q86UE8	AFDLTEQRY	0.300141	1.00517	0.561442	0.890719	1.03223	1.24219	1.35299	0.701132	0.948072	1.06132	0.919156		0.860159	1.88838	0.537312	0.544274	0.92319	0.726063
O15066	VYVKDLSSF	1.31921	1.52972	1.0596	0.988024	1.18347	1.46382	1.5832	0.753208	1.18017	1.00992	1.14236		0.00197722	0.00367234	0.00184107	-0.351095	0.921243	0.72437
P08238	KEFDGKSLV	0.324859	0.431525	0.313466	0.371257	0.477686	0.432597	0.260097	0.208302	0.267506	0.239856	0.323374		0.112019	0.205045	0.0910705	-0.457197	0.920566	0.723948
Q9H9Y2	GEYEWVHKP	1.1815	1.29587	1.02723	0.869012	1.08926	1.14014	1.20194	0.967547	1.03147	0.981064	1.10721		-0.119831	0.515817	0.231596	-0.193139	0.919407	0.723043
Q96D71	LPNDVVLQI	0.170904	0.369509	0.208977	0.173653	0.18843	0.144707	0.213247	0.144906	0.149489	0.178539	0.200351		-0.472685	0.753259	0.32709	-0.569537	0.918848	0.722738
Q96PU8	EYPDFNFVGR	0.392655	0.452196	0.270052	0.246257	0.333884	0.29246	0.310178	0.289057	0.31786	0.214608	0.328647		-0.329775	0.804806	0.338449	-0.370108	0.917318	0.721462
Q9NR09	RSIDLTVKL	0.882768	1.20413	0.80206	0.847305	0.828099	0.991622	0.801292	0.798491	0.756884	0.723174	0.931459		-0.151353	0.474529	0.210964	-0.263013	0.914899	0.719296
P40227	HPRIITEGF	0.353814	0.348837	0.328182	0.274701	0.354545	0.34425	0.278675	0.269434	0.24705	0.282236	0.333919		-0.134417	0.385118	0.17481	-0.27916	0.914174	0.718825
Q9NP77	NVYDFKTTY	0.949153	1.04651	0.815305	0.778443	0.821488	0.889566	0.810985	0.549434	0.654603	0.804328	1.03691		-0.183429	0.512448	0.230132	-0.299534	0.912026	0.717093
A0A2U3TZM0	NPHNDIQAF	0.457627	0.418605	0.400294	0.362275	0.469421	0.415842	0.416801	0.298868	0.382376	0.380523	0.383128		-0.0323105	0.0918998	0.0379085	-0.236296	0.911844	0.717093
V9GY27	MFDIVGTHL	0.391949	1.05297	0.476085	0.450599	0.590909	0.864433	0.594507	0.492075	0.354052	0.25248	0.42355		-0.0347131	0.0347735	0.0161358	-0.750782	0.911681	0.717093
Q9UNH6	EYGPIHILW	0.557203	1.40698	0.4805	0.526946	0.572727	0.78294	0.57916	0.361509	0.809599	0.324617	0.330404		-0.404986	0.43218	0.194246	-0.835895	0.910716	0.716381
O60682	HPVNLTWPF	0.358051	0.576227	0.320088	0.329341	0.367769	0.442498	0.46769	0.344906	0.31786	0.246168	0.332162		-0.0573592	0.0947339	0.0391996	-0.430383	0.908898	0.714815
Q8N9N2	SGGKPLEV	0.667373	0.764858	0.588668	0.607036	0.664463	0.654227	0.700323	0.515472	0.542093	0.531109	0.711775		-0.0371409	0.110399	0.0465936	-0.228119	0.908624	0.714794
M0R317	EPAHIVASF	0.872175	1.19767	0.861663	0.901946	0.980992	1.01599	1.06058	0.761509	0.850511	0.862038	0.892794		0.0186404	0.0566683	0.0227138	-0.215282	0.906756	0.713179
F8W6I7	EVIEIMTDR	0.315678	0.456072	0.358352	0.323353	0.305785	0.346535	0.298061	0.25283	0.314713	0.33183	0.333919		-0.242426	0.737616	0.323074	-0.288975	0.905748	0.712506
D6RGZ2	SFDKTASVF	0.367232	0.965116	0.560706	1.13398	1.14959	1.53313	1.55574	0.693585	0.903226	1.04599	0.961336		1.08982	2.86534	0.550176	0.513899	0.905155	0.712506
Q92888	KYPLLLQSI	1.7613	1.96124	1.25239	1.31138	1.4876	1.70297	1.54443	1.28906	1.40205	1.2119	1.62039		-0.133643	0.403103	0.184738	-0.26416	0.90509	0.712506
P21281	RSGQVLEV	0.798023	0.838501	0.699043	0.641467	0.780165	0.73572	0.714863	0.603774	0.645948	0.71055	0.783831		-0.116647	0.525691	0.235835	-0.182476	0.904991	0.712506
Q96L58	AELRAREPA	0.40678	0.452196	0.460633	0.333832	0.366942	0.549886	0.423263	0.350189	0.421715	0.301172	0.323374		-0.0719142	0.154637	0.0667014	-0.333384	0.904823	0.712506
O15055	VPVDLQHQF	0.111582	1.32558	0.145695	0.651198	0.119008	0.111196	0.273021	0.0633962	0.108576	0.077874	0.0843585		-0.870398	0.411358	0.188268	-2.65877	0.903485	0.71142
Q5VUA4	FPLDSPKTLVL	0.385593	0.501292	0.366446	0.308383	0.431405	0.498096	0.463651	0.273208	0.343037	0.25248	0.407733		0.0260319	0.0458884	0.0198776	-0.38866	0.901954	0.71014
M0R024	YPVKGASGY	0.727401	0.713178	0.571008	0.64521	0.745455	0.747144	0.741519	0.517736	0.637293	0.562669	0.623902		0.102359	0.448324	0.202488	-0.195877	0.898652	0.70709
P22314	QPAENVNQY	0.29096	0.307494	0.269316	0.200599	0.300826	0.260472	0.231018	0.182642	0.193548	0.272317	0.256591		-0.220679	0.519484	0.233669	-0.354276	0.898233	0.706922
A0A0G2JMH6	KEEHVIIQA	0.457627	0.385013	0.316409	0.311377	0.320661	0.424981	0.258481	0.206792	0.267506	0.348061	0.355009		-0.232367	0.489331	0.216391	-0.392413	0.891908	0.700849
F5GYQ1	AYLESFYKF	1.42797	2.03618	0.840324	0.864521	1.21157	1.17212	1.04685	0.928302	1.08733	0.924256	1.26889		-0.418191	0.82743	0.345078	-0.447468	0.891402	0.700788
O43684	LYDVPANSM	0.242232	0.909561	0.547461	1.08982	1.02479	1.51637	1.31099	0.529057	1.0181	1.08476	0.864675		1.12515	2.30207	0.538831	0.626009	0.891301	0.700788
Q92888	VPVPPNVAF	0.70951	0.725237	0.667648	0.621257	0.674931	0.69967	0.663974	0.577107	0.660897	0.565675	0.712361		-0.0757357	0.3699	0.168167	-0.155917	0.891096	0.700788
F8WF14	FSKDNNSIITR	0.323446	0.328165	0.214864	0.215569	0.247934	0.330541	0.352181	0.232453	0.22502	0.207394	0.193322		-0.0113789	0.0174632	0.00790419	-0.428903	0.88975	0.699693
Q9BWH2	KSNQIPTEV	0.502825	0.731266	0.550405	0.54491	0.699174	0.77837	0.597738	0.446792	0.423289	0.485122	0.55536		0.139119	0.382124	0.173388	-0.316556	0.888361	0.698603
A0A3B3ITD8	SPVEAVFSY	0.612994	1.02196	0.559971	0.531437	0.626446	0.653465	0.560582	0.544906	0.560189	0.406673	0.70123		-0.30315	0.642988	0.288047	-0.40321	0.888159	0.698603
P33947	RYLDLFTSF	0.504237	0.922481	0.533481	0.407186	0.513223	0.463823	0.679321	0.243019	0.539732	0.375113	0.637961		-0.340906	0.533758	0.240335	-0.54139	0.88613	0.696824
H3BQ52	YFDSGDYNM	0.400424	1.41731	0.493745	1.20958	1.20083	1.78294	1.99758	0.765283	1.41227	1.45717	1.41301		1.0063	1.57786	0.523504	0.711779	0.885562	0.696505
P31689	YDVLGVKP	0.508475	0.605943	0.526122	0.483533	0.62562	0.58949	0.504039	0.368302	0.402046	0.506763	0.543058		0.0100526	0.0238581	0.0120577	-0.265136	0.884208	0.695402
P54619	ETLETIINRL	1.06921	2.09948	0.86387	0.726796	0.896694	0.968774	0.870759	0.913208	0.831629	0.679892	1.25483		-0.634702	1.03033	0.421351	-0.547201	0.883495	0.694938
O75808	KEAGFLMGA	0.302966	0.369509	0.391464	0.482784	0.642975	0.545316	0.5	0.329811	0.508261	0.507665	0.442882		0.613956	2.11663	0.538831	0.334393	0.882454	0.694146
Q8IWC1	DVSPVVSTY	1.92232	2.05168	1.70125	1.7006	2.16198	1.99238	1.75606	1.42491	1.60661	1.70424	1.90158		0.00836997	0.0271601	0.0133115	-0.189117	0.881543	0.693485
M9T4I7	HYNGTDVSF	0.350282	0.537468	0.482708	0.342814	0.547107	0.523991	0.429725	0.329057	0.350905	0.39495	0.362039		0.0128598	0.0239071	0.0120577	-0.346685	0.879299	0.69149
Q9NRZ9	IFYTAIVNR	0.252825	0.294574	0.210449	0.191617	0.269421	0.24524	0.250404	0.152453	0.174666	0.207394	0.235501		-0.0789053	0.142086	0.0610904	-0.392061	0.878915	0.691355
P60900	AEIDAHLVA	0.822034	0.922481	0.613687	0.732784	0.690083	0.808073	0.861874	0.8	0.895358	0.950406	1.01757		-0.0238041	0.0583896	0.0232096	0.220435	0.876042	0.688732
P04632	ESEEVRQFR	1.07062	1.323	0.946284	0.860778	1.12397	1.08149	1.06704	0.730566	0.93155	0.986474	1.09315		-0.107556	0.319633	0.1385	-0.251136	0.874196	0.687134
O75475	VDITTPKA	0.365113	0.444444	0.317881	0.351796	0.41405	0.407464	0.344103	0.259623	0.334382	0.308386	0.335677		0.0135281	0.030495	0.0141854	-0.279996	0.872716	0.685903
O14974	KFDDGAVFL	0.928672	3.52842	1.87859	3.45958	3.06446	4.18812	4.68174	2.13736	3.48308	3.32372	3.55185		0.86575	1.71535	0.535013	0.564857	0.871583	0.685388
P11926	VFDMGAEVGF	0.370056	0.97416	0.512141	0.672156	0.745455	0.85834	1.1454	0.506415	1.03304	0.941389	1.31107		0.467051	0.570741	0.256913	0.615416	0.871187	0.685388
Q8NFF5	SPFPELEQF	0.184322	0.48708	0.217071	0.224551	0.217355	0.236101	0.156704	0.164528	0.192762	0.16321	0.230228		-0.505089	0.661038	0.293204	-0.658075	0.871021	0.685388
Q93009	KENEMLVTV	1.13489	1.98579	1.16777	0.858533	1.23306	1.3374	1.00162	0.947925	1.0417	1.01713	1.35501		-0.36799	0.81465	0.342065	-0.39058	0.870983	0.685388
A0A0J9YX62	SFDTGFTSF	0.509887	1.26227	0.654893	1.20434	1.27025	1.65423	1.34572	1.03698	1.18725	0.96303	1.16169		0.758493	2.06573	0.538831	0.426424	0.870825	0.685388
Q9UIG0	TAIREAQTF	0.278249	0.346253	0.279617	0.206587	0.302479	0.329018	0.261712	0.179623	0.168371	0.18395	0.340949		-0.132386	0.210693	0.0911182	-0.465746	0.870712	0.685388
Q9Y2T2	AEIQGVIDA	0.739407	0.754522	0.566593	0.604042	0.733058	0.772277	0.696284	0.662642	0.879622	0.743012	1.04218		0.0302936	0.0587968	0.0232096	0.276372	0.867991	0.682915
X6RLT1	NPADITVLF	1.44845	2.55556	1.52612	1.46108	1.53636	1.43488	1.68901	0.818113	1.41463	1.20198	1.97364		-0.268502	0.488343	0.216391	-0.447156	0.867697	0.682868
A0A2R8Y471	KEFEVIAQI	0.560734	0.713178	0.435614	0.422156	0.467769	0.566641	0.483037	0.461887	0.490952	0.366096	0.523726		-0.232874	0.628798	0.280941	-0.306845	0.867398	0.682817
H7C2L7	KAADPTFV	0.679379	0.669251	0.420898	0.546407	0.578512	0.668698	0.620355	0.34566	0.549174	0.456267	0.534271		0.0330081	0.067698	0.0265155	-0.323552	0.863497	0.679163
Q9H6Z4	ESAAAYTKATAR	0.166667	0.250646	0.0927152	0.146707	0.140496	0.0944402	0.12601	0.0709434	0.107002	0.124436	0.115993		-0.421773	0.505848	0.226269	-0.700816	0.861706	0.677619
P54922	YYNGKWEFL	0.946328	1.77003	0.908756	0.991766	1.0876	1.19193	0.94588	0.97434	1.01101	0.851217	0.822496		-0.196785	0.380721	0.172769	-0.401586	0.86135	0.67751
Q16236	LPVVDFNEM	0.940325	1.72093	0.862399	0.964446	1.04876	0.967251	0.857835	0.962264	0.883163	0.801172	0.934095		-0.291645	0.615013	0.276518	-0.39187	0.860349	0.676984
Q14289	FANIDQETY	0.665254	0.883721	0.750552	0.76497	0.699174	0.833206	0.786753	0.604528	0.676633	0.643823	0.759227		0.00847621	0.0266098	0.0133115	-0.191877	0.86033	0.676984
Q14213	HPWGSSSSF	1.19703	1.41214	1.10081	0.811377	1.12149	1.21554	1.08481	1.15698	1.05744	0.955816	1.11248		-0.224698	0.942836	0.394821	-0.207928	0.859786	0.676686
A0A3B3IUA7	DEFEFLEKA	0.483051	0.686047	0.320088	0.358533	0.428926	0.492765	0.376414	0.261132	0.378442	0.382326	0.44464		-0.261304	0.480537	0.213778	-0.437144	0.859483	0.67663
O14672	FPNIGVEKF	0.765537	0.736434	0.665195	0.688623	0.745455	0.686976	0.505654	0.578113	0.624705	0.607755	0.699473		-0.137591	0.537147	0.241623	-0.203133	0.858952	0.676345
P30679	KSTSVILFL	0.991525	2.02196	1.57542	1.74476	1.88182	1.8096	1.95638	1.58491	2.03226	1.81695	2.00351		0.272884	0.816909	0.342065	0.281653	0.854195	0.671834
O14980	RESPFSTSA	0.765537	1.05168	0.699043	0.741766	0.845455	0.785225	0.817447	0.649057	0.738788	0.741208	0.743409		-0.0728102	0.225165	0.0941347	-0.22403	0.851711	0.669596
A0A087X1R4	SETDFKVMA	0.567797	0.75969	0.356144	0.288922	0.375207	0.420411	0.321486	0.307925	0.624705	0.207394	0.404218		-0.67499	1.07111	0.423928	-0.539715	0.850626	0.668757
E5RGS4	KVIDTQQKV	0.327684	0.428941	0.334069	0.297904	0.363636	0.418888	0.424879	0.386415	0.413847	0.445446	0.509666		0.0497751	0.101466	0.0425032	0.271496	0.849987	0.668419
P41240	AERLLYPP	0.39548	0.387597	0.288447	0.285928	0.398347	0.310739	0.273021	0.249057	0.311566	0.25789	0.326889		-0.172108	0.413618	0.188772	-0.318849	0.849667	0.668419
Q7Z403	LPYNMPLAY	0.784605	1.03488	0.720383	0.959581	1.13223	1.03351	0.925687	0.661887	0.778127	0.674482	0.768014		0.258489	1.20903	0.448736	-0.232467	0.849552	0.668419
P23246	LPADITEDEF	1.00141	1.56589	0.621781	0.894461	0.752893	0.884996	0.838449	0.716981	0.805665	0.697024	0.915641		-0.335089	0.626917	0.280237	-0.439571	0.849172	0.668284
X6RK58	AEVRVIAPP	0.230932	0.255814	0.244297	0.187126	0.244628	0.223915	0.240711	0.155472	0.179386	0.193868	0.239016		-0.120885	0.252504	0.10916	-0.344373	0.847535	0.666893
H3BUI9	ENYSPVSR	0.329096	0.386305	0.264165	0.324102	0.285124	0.321401	0.326333	0.241509	0.238395	0.301172	0.287693		-0.0553131	0.125854	0.0536542	-0.289301	0.844724	0.664326
Q9H6U8	IYGEGFQTW	0.185028	0.385013	0.154525	0.172156	0.165289	0.233054	0.153473	0.156981	0.221873	0.13165	0.0843585		-0.416221	0.489547	0.216391	-0.6996	0.844258	0.664106
A0A1W2PNZ9	SPLSAVSVM	0.558616	0.667959	0.677704	0.602545	0.612397	0.68393	0.57916	0.461887	0.528718	0.618575	0.608084		-0.0350876	0.113967	0.0485693	-0.195502	0.843125	0.663217
P60842	YETLTITQA	0.628531	1.04522	0.820456	0.945359	1.04132	1.10815	1.00808	0.835472	0.944925	1.03066	1.14763		0.303028	1.0946	0.427344	0.251402	0.841775	0.662112
B7Z326	MPLSNGLQLY	0.730226	1.04522	0.610743	0.576347	0.820661	0.847677	1.41276	0.470943	0.587726	0.536519	0.488576		0.201092	0.294544	0.127028	-0.610553	0.840206	0.660787
H3BPE1	EVAERLGVTR	1.07839	1.29974	0.953642	0.91018	1.15372	1.09216	1.09532	0.806792	0.97797	0.966637	1.09315		-0.0634005	0.204716	0.0910705	-0.208515	0.837783	0.658609
A0A0D9SFU1	LPFATPEEF	0.550141	0.810078	0.38337	0.473054	0.472727	0.508759	0.403069	0.433208	0.442958	0.362489	0.537786		-0.32365	0.6791	0.302667	-0.388108	0.833994	0.655393
C9JJU7	DVRSVTSVR	0.149718	0.237726	0.188374	0.122754	0.168595	0.208682	0.247173	0.0890566	0.100708	0.153291	0.165202		-0.0391452	0.0442723	0.0198776	-0.595088	0.833943	0.655393
Q6P3X3	ELFGRVTSR	0.553672	0.684755	0.565121	0.541916	0.709091	0.67936	0.655897	0.412075	0.536585	0.470694	0.608084		0.104994	0.331848	0.147019	-0.246217	0.833835	0.655393
Q9UJW0	MPLAFSDKY	1.03672	1.36003	0.689723	0.625749	0.90854	0.835237	0.71567	0.794969	0.770522	0.657048	0.990041		-0.415638	0.98544	0.411517	-0.357268	0.832012	0.653814
J3KTN6	TVSDAILRY	0.751412	0.839793	0.716703	0.681138	0.712397	0.67936	0.641357	0.608302	0.70653	0.730388	0.748682		-0.181069	1.1401	0.436078	-0.139343	0.830554	0.652599
H0YJH7	SPILPITEF	0.30226	0.49354	0.432671	0.266467	0.338843	0.403656	0.424879	0.131321	0.324154	0.330027	0.400703		-0.192013	0.305892	0.1323	-0.465548	0.829304	0.651593
O00178	SEGNVVNKP	0.514831	0.617571	0.512141	0.417665	0.596694	0.523229	0.57916	0.381132	0.483084	0.504058	0.488576		-0.0508745	0.136579	0.0589245	-0.239866	0.828054	0.650587
A0A0G2JHC2	EAIGPVHQNR	0.471751	0.439276	0.382634	0.344311	0.434711	0.359482	0.342488	0.344151	0.426436	0.382326	0.31283		-0.219934	0.765305	0.328432	-0.234867	0.827262	0.650037
P35610	VPIPTVNQY	1.05579	1.11111	0.79323	0.881737	1.15124	0.990861	0.915186	0.755472	0.88513	0.777277	0.956063		-0.0028615	0.00728241	0.00338445	-0.226264	0.826094	0.649112
Q9NZN4	HAYIISYL	0.422316	0.423773	0.420898	0.441617	0.477686	0.348819	0.528271	0.490566	0.501967	0.495942	0.463972		0.0886646	0.268259	0.114694	0.208845	0.824391	0.647652
O95140	RTSMGILVV	0.512712	0.700258	0.47535	0.392216	0.642975	0.548363	0.408724	0.510189	0.451613	0.412985	0.418278		-0.176207	0.399626	0.182829	-0.328199	0.823768	0.647272
P14550	HPLYPFNDPY	0.814266	0.937984	0.631347	0.628743	0.62314	0.755522	0.672052	0.621132	0.77262	0.583408	0.731107		-0.246237	0.887042	0.370267	-0.230807	0.821812	0.645559
A0A0G2JNS6	VWDVGSHF	0.102401	0.320413	0.183223	0.323353	0.321488	0.427266	0.43538	0.275472	0.306845	0.304779	0.260105		0.899628	2.01709	0.538831	0.505602	0.82122	0.645209
Q8IWY7	VFDNSIKTF	0.423729	1.20672	0.6961	1.04341	1.02975	1.42879	1.29402	0.771321	1.05114	1.15419	1.30404		0.628597	1.30237	0.469497	0.464618	0.82056	0.644792
P20036	LPRTDYSF	0.782486	0.728682	0.535688	0.54491	0.644628	0.706778	0.613893	0.508679	0.623131	0.569883	0.629174		-0.120639	0.383859	0.174075	-0.22758	0.818503	0.642977
E5RIH5	TYARNLPAF	0.353107	0.44832	0.337013	0.310629	0.381818	0.407464	0.403877	0.313208	0.345397	0.337241	0.26362		-0.0134949	0.0296507	0.0140121	-0.269284	0.817644	0.642361
Q9Y236	TYITSVSRL	0.241525	0.341085	0.198675	0.251497	0.322314	0.327494	0.324717	0.199245	0.182533	0.192967	0.217926		0.235025	0.555612	0.250684	-0.394165	0.816368	0.641326
Q12972	IPIDSTVSF	1.36723	1.55556	1.05887	1.19311	1.37521	1.28561	1.23021	1.06415	1.11487	1.11993	1.33216		-0.0624028	0.208489	0.0911182	-0.197047	0.814991	0.64042
P53396	FPATPLLDY	0.879944	1.64729	0.605592	0.789671	0.782645	0.836253	0.760905	0.662642	0.773407	0.591524	0.915641		-0.398258	0.62869	0.280941	-0.505108	0.81497	0.64042
A5YKK6	SDLRGFAA	1.13983	1.40052	0.952171	0.92515	1.21653	1.02666	1.1664	0.85283	0.955153	0.941389	1.18453		-0.103362	0.295712	0.127154	-0.243342	0.814737	0.64042
Q8N3U4	KEYDVAVQA	1.11794	1.24419	0.921266	0.852545	1.06777	1.0297	1.03716	0.870189	0.937844	1.05861	1.00176		-0.134857	0.578309	0.258968	-0.178486	0.812144	0.63807
P43304	FPYIEAEVKY	0.805085	1.33592	0.523915	0.625749	0.652893	0.587966	0.516963	0.538868	0.610543	0.463481	0.899824		-0.576004	0.942332	0.394821	-0.499881	0.81099	0.637156
P02545	AERNSNLVGA	0.34322	0.4677	0.384106	0.332335	0.466116	0.851485	0.294023	0.208302	0.201416	0.220018	0.260105		0.286917	0.336813	0.150248	-0.84046	0.809669	0.636077
Q13547	LPYNDYFEY	0.605932	0.950904	0.426784	0.613772	0.552066	0.492003	0.46042	0.398491	0.442172	0.440036	0.667838		-0.320293	0.565878	0.255286	-0.440783	0.808856	0.635505
Q5TAW7	TFDIASDAF	0.891243	2.57235	1.30316	2.07186	2.15455	3.16527	2.9063	1.87547	2.34697	2.08206	2.52197		0.696242	1.45854	0.50862	0.47379	0.806447	0.633392
A5YKK6	FPQYPDKEL	0.487288	0.633075	0.399558	0.399701	0.494215	0.51409	0.43538	0.335094	0.416994	0.418395	0.488576		-0.136677	0.335554	0.149734	-0.288668	0.806262	0.633392
X6R242	YYTPITPHL	0.79096	1.23256	0.983076	1.07934	1.13884	1.13024	1.1567	1.0566	1.16601	1.1055	1.21617		0.168399	0.726453	0.31976	0.180885	0.800798	0.628169
P16402	IPAPAEKTPV	0.204802	0.509044	0.273731	0.261976	0.247934	0.376238	0.452342	0.179623	0.221873	0.216411	0.242531		0.023604	0.0252422	0.0123913	-0.613861	0.799372	0.627079
O43299	VYQHLFTRI	0.632062	0.775194	0.766004	0.665419	0.789256	0.757807	0.779483	0.6	0.626279	0.566276	0.755712		0.0461948	0.161577	0.0707287	-0.185383	0.799183	0.627079
O60502	RANSSVVSV	0.281073	0.315245	0.257542	0.230539	0.335537	0.269612	0.25525	0.163019	0.220299	0.275924	0.239016		-0.0615418	0.1141	0.0485693	-0.341909	0.798987	0.627079
Q15477	VPYPDDLVGF	0.987288	2.06848	0.869757	0.987275	1.02149	1.06093	0.970921	0.764528	0.842644	0.813345	1.27417		-0.373347	0.576596	0.258968	-0.502471	0.798457	0.626789
P04040	SALEHSIQY	0.218927	0.359173	0.236939	0.212575	0.204959	0.233054	0.221325	0.175094	0.217152	0.191163	0.256591		-0.317723	0.667538	0.296677	-0.371517	0.797243	0.625815
Q9UBV2	SPDAQVPVF	0.218927	0.198966	0.163355	0.140719	0.181818	0.214775	0.168013	0.126792	0.135327	0.124436	0.186292		-0.135904	0.213572	0.0911182	-0.436042	0.796354	0.625167
P16220	QPGTTILQY	1.42232	1.49742	1.30464	1.3024	1.5314	1.48819	1.54443	1.0966	1.25806	1.26961	1.46046		0.0587077	0.275095	0.118527	-0.1476	0.796058	0.62511
A8MXP9	ILGPPPPSF	0.723164	0.633075	0.495953	0.44012	0.568595	0.559025	0.570275	0.481509	0.531865	0.613165	0.471002		-0.207999	0.686135	0.304883	-0.235572	0.795332	0.624624
P41250	TVLGYFIGR	0.117232	0.170543	0.0986019	0.0628743	0.133884	0.0868241	0.082391	0.08	0.119591	0.0919748	-0.0610003		-0.493304	0.351716	0.15842	-1.15987	0.794003	0.623534
H0Y9U6	FPYMEGDRGSRY	0.206215	0.20155	0.231052	0.16018	0.21157	0.230008	0.264943	0.128302	0.201416	0.151488	0.158172		0.0250934	0.0375441	0.017353	-0.413771	0.792429	0.6222
K7ERJ6	LPHDPDLAY	0.357345	0.30491	0.275202	0.332335	0.383471	0.43412	0.382876	0.351698	0.332022	0.355275	0.509666		0.29431	0.738456	0.323074	0.30916	0.791997	0.622007
P16885	YPVTPELLERY	0.293785	0.428941	0.203091	0.22006	0.304132	0.29703	0.245557	0.238491	0.262785	0.160505	0.246046		-0.210574	0.341336	0.153066	-0.443347	0.790494	0.620743
J3KT73	EIKDFLLTAR	0.189266	0.224806	0.128035	0.124251	0.145455	0.123382	0.182553	0.113208	0.103855	0.104599	0.179262		-0.328448	0.467883	0.208745	-0.529025	0.788881	0.619368
O94986-1	AEYQALVKA	0.247175	0.27907	0.244297	0.214072	0.328926	0.327494	0.264943	0.10717	0.270653	0.20018	0.172232		0.144262	0.24432	0.104133	-0.453569	0.787441	0.618168
P20618	KDVFISAA	1.57062	1.80362	1.58057	1.58308	1.90744	1.89261	1.82553	1.53208	1.845	1.94409	2.03691		0.125863	0.591663	0.264991	0.155461	0.78562	0.616585
P60900	SPEGRLYQVEY	0.697034	0.855297	0.50699	0.566617	0.667769	0.640518	0.5937	0.514717	0.63572	0.491434	0.643234		-0.153512	0.411955	0.18855	-0.264947	0.7843	0.615729
O00472	IPFRPSIQF	0.237288	0.359173	0.195732	0.233533	0.236364	0.260472	0.134087	0.202264	0.190401	0.18936	0.196837		-0.289098	0.490169	0.216391	-0.439523	0.784287	0.615729
E5RGJ2	RNSEQIVEV	0.19209	0.310078	0.238411	0.193114	0.26281	0.271135	0.203554	0.144906	0.214005	0.173129	0.214411		-0.0855094	0.136427	0.0589245	-0.403643	0.784041	0.615722
O60502	FPKDEASVY	1.23305	1.26227	1.00221	0.932635	1.10165	1.16375	1.0517	0.81283	0.957514	1.07845	1.2109		-0.134003	0.484225	0.214084	-0.200006	0.783645	0.615564
Q9NVV0	FPFFDIAHY	0.475989	1.23643	0.610743	0.539671	0.557851	0.596344	0.663166	0.275472	0.544453	0.567178	0.718805		-0.394158	0.539557	0.24239	-0.556688	0.783365	0.615522
Q9H0K6	HFDIVIRNL	0.322034	0.492248	0.361295	0.297904	0.424793	0.41051	0.376414	0.329057	0.298977	0.304779	0.346221		-0.0542198	0.11358	0.0485693	-0.293352	0.781798	0.614193
Q96JC1	IYVHDLLTF	1.35028	2.35917	1.10743	0.979042	0.947107	1.30769	1.20194	1.14642	1.30527	1.02705	1.41828		-0.533951	1.09585	0.427344	-0.391236	0.78135	0.613983
A0A087WTF2	FPYYLASEL	0.161017	0.276486	0.120677	0.137725	0.107438	0.108149	0.117932	0.0769811	0.121164	0.191163	0.0878735		-0.659293	0.802766	0.338449	-0.641227	0.780422	0.613292
O95466	EAFESVVEY	0.405367	0.612403	0.279617	0.329341	0.333884	0.403656	0.365105	0.307925	0.335169	0.310189	0.376098		-0.272629	0.533648	0.240335	-0.379892	0.77864	0.611761
A3KN83	GEQRFASIVA	0.159605	0.183463	0.198675	0.118263	0.175207	0.170602	0.187399	0.128302	0.0833989	0.12624	0.179262		-0.148944	0.209732	0.0911182	-0.481916	0.778415	0.611761
Q92667	IYAPPLPSL	0.872881	1.13178	0.51067	0.670659	0.833058	0.939832	0.623586	0.704906	0.597954	0.499549	0.741652		-0.128896	0.215009	0.0913755	-0.398654	0.775161	0.608808
P35573	EFFQVDVNK	0.182203	0.235142	0.182487	0.11976	0.170248	0.19345	0.153473	0.122264	0.157356	0.135257	0.186292		-0.328458	0.601139	0.267203	-0.411826	0.774989	0.608808
B9ZVT1	IPDSVSIQY	0.871469	1.18346	0.567329	0.625749	0.71405	0.714395	0.588853	0.706415	0.693942	0.650135	0.760984		-0.403647	1.0259	0.421351	-0.314521	0.773903	0.60796
P0C1Z6	EALDSSWVSR	0.144774	0.229974	0.106696	0.125	0.132231	0.110434	0.116317	0.113208	0.0904799	0.103697	0.126538		-0.407452	0.544306	0.243528	-0.56497	0.773599	0.607892
O95140	MPEGGGALAEGF	0.574859	0.658915	0.559235	0.628743	0.590083	0.651942	0.534733	0.34566	0.629426	0.45266	0.56942		0.00891763	0.0193412	0.00903352	-0.259465	0.773177	0.607711
Q14C86	HPQDSAFSY	0.477401	0.456072	0.456954	0.365269	0.481818	0.436405	0.411147	0.341887	0.33753	0.435528	0.474517		-0.129587	0.40669	0.18719	-0.222028	0.772945	0.607711
O15031	YYTDIMHTL	0.377119	0.726098	0.288447	0.329341	0.312397	0.409749	0.226171	0.407547	0.354052	0.221821	0.29877		-0.538347	0.780291	0.331188	-0.533238	0.772446	0.607449
Q9BYI3	SEFKTLPET	0.769774	1	0.728477	0.738024	0.738843	0.888043	0.746365	0.516226	0.653029	0.692516	0.906854		-0.0984501	0.240179	0.101775	-0.266786	0.77075	0.605989
H3BS91	DYLVPILAPR	0.913136	0.919897	0.720383	0.804641	0.886777	0.846154	0.792407	0.703396	0.828482	0.691614	0.826011		-0.0319526	0.118099	0.0505319	-0.158892	0.770424	0.6059
A3KN83	REFSDFIQA	0.224576	0.4677	0.166299	0.16018	0.195868	0.187357	0.220517	0.151698	0.195122	0.198377	0.223199		-0.583558	0.780822	0.331264	-0.575133	0.769069	0.604781
P60709	FEQEMATAA	1.07768	1.11757	1.25166	1.37874	1.39587	1.43107	1.43619	1.03019	1.2919	1.45446	1.33568		0.295833	1.85836	0.537312	0.15361	0.76784	0.603787
P01834	YSLSSTLTL	2.03814	3.3062	1.40839	1.5	1.75124	1.74105	1.57835	1.51623	1.6963	1.3156	2.23374		-0.454473	0.850329	0.35673	-0.413085	0.765515	0.601699
Q712K3	YPYSPPTFR	0.236582	0.24677	0.200147	0.196856	0.242975	0.227723	0.193861	0.147925	0.231314	0.155996	0.179262		-0.081268	0.144855	0.0630787	-0.35105	0.764701	0.60112
P15311	YEKDDKLTP	1.06356	1.25581	0.852097	0.926647	1.01983	1.20792	0.95315	0.611321	0.898505	0.8945	1.08963		-0.0419104	0.0898484	0.0373387	-0.275328	0.764015	0.60067
Q14444	QPMNPTQNM	0.186441	0.250646	0.291391	0.255988	0.279339	0.306169	0.227787	0.146415	0.188828	0.155095	0.246046		0.13865	0.257204	0.109359	-0.399465	0.763354	0.600244
Q9UHG3	YYQHIVTTL	0.516949	0.555556	0.450331	0.348802	0.441322	0.458492	0.584814	0.276226	0.38867	0.407574	0.544815		-0.147252	0.301843	0.129936	-0.328223	0.762988	0.600113
Q12929	GEAAVAFKP	1.2613	1.50388	1.17292	1.07485	1.27107	1.31988	1.26414	1.12981	1.18253	1.211	1.24429		-0.0909664	0.452609	0.203374	-0.139263	0.761306	0.598666
Q15751	AELLLIPKV	0.327684	0.276486	0.289919	0.20509	0.338843	0.345773	0.567044	0.141887	0.234461	0.196573	0.200351		0.289226	0.424251	0.192936	-0.624478	0.759304	0.5969
Q8WU76	FPLLPQDVHLL	0.193503	0.51938	0.239882	0.196108	0.228099	0.214775	0.263328	0.147925	0.173092	0.142471	0.344464		-0.493534	0.565797	0.255286	-0.65289	0.757345	0.595176
Q9H7D7	AEWEGKGTAS	0.597458	0.643411	0.485651	0.461078	0.642975	0.67936	0.515347	0.617358	0.624705	0.640216	0.910369		-0.00204804	0.0032987	0.00184107	0.27873	0.755929	0.594025
A0A0A0MTB8	SSSPNIMLL	0.448446	0.571059	0.701251	0.631737	0.668595	0.718964	0.780291	0.371321	0.583792	0.488729	0.446397		0.287133	1.00638	0.418342	-0.279512	0.755725	0.594025
P54725	FPESLVIQAY	0.507062	0.511628	0.306107	0.30988	0.322314	0.313785	0.360258	0.329057	0.354052	0.238052	0.471002		-0.435392	0.984573	0.411517	-0.343482	0.755288	0.593823
D6RAN8	YALEEGIVRY	2.0791	0.958656	0.827079	0.684132	0.71405	0.865194	0.613893	0.597736	0.681353	0.596934	1.49033		-0.840743	1.02751	0.421351	-0.614255	0.753482	0.592251
Q13148	QAFGSGNNSY	0.247175	0.27907	0.166299	0.137725	0.203306	0.202589	0.195477	0.163019	0.22502	0.124436	0.179262		-0.32118	0.561402	0.252859	-0.416719	0.751857	0.590861
P60842	ENYIHRIGR	0.355932	0.49354	0.276674	0.407186	0.338843	0.374714	0.389338	0.270189	0.294256	0.328224	0.323374		0.00819386	0.0149352	0.00710394	-0.304237	0.749113	0.588351
Q8IY67	RELSVQLQP	0.371469	0.534884	0.298013	0.349551	0.380165	0.374714	0.324717	0.29434	0.281668	0.386835	0.326889		-0.168156	0.359464	0.1637	-0.31624	0.748158	0.58763
Q9P107	RDYYQPLAA	0.79661	0.892765	0.679912	0.716317	0.890083	0.8492	0.862682	0.724528	0.915028	0.971145	0.989455		0.0709462	0.212847	0.0911182	0.188569	0.747632	0.587338
Q00341	KTTTIAVEV	2.08616	3.70284	2.84474	2.53593	3.33058	3.27342	2.89661	2.07698	2.36821	2.44004	2.66432		0.064325	0.150635	0.0652031	-0.26959	0.746506	0.586495
E9PD91	DVLQWIVQR	0.157486	0.30491	0.104489	0.161677	0.130579	0.19802	0.142165	0.167547	0.101495	0.0982867	0.108963		-0.257163	0.269499	0.115474	-0.666245	0.746322	0.586495
A8CG34	VPTPIQPTF	0.890537	1.05943	0.735835	0.819611	0.918182	0.945164	0.953958	0.999245	1.02124	0.969342	0.984183		0.0223237	0.0749962	0.0296767	0.150205	0.74554	0.586015
Q2LD37	RNVGLILTL	0.390537	0.611111	0.283297	0.320359	0.381818	0.418888	0.337641	0.329057	0.330448	0.279531	0.377856		-0.232053	0.425253	0.192936	-0.379606	0.745375	0.586015
Q02083	TPLIADVY	0.554379	0.748062	0.48418	0.505988	0.580992	0.557502	0.543619	0.378113	0.527144	0.486023	0.59754		-0.122591	0.307338	0.132446	-0.260358	0.744508	0.585382
Q9UPY3	SYDLANRDF	0.412429	1.08269	0.656365	0.953593	0.922314	1.38005	1.45315	0.760755	0.937057	1.07124	1.16696		0.715084	1.48546	0.511763	0.456365	0.744043	0.58515
P35998	KESDTGLAPP	1.42797	1.94832	1.54231	1.51796	1.8876	1.98324	1.65428	1.72226	1.95594	1.92065	1.77856		0.102925	0.383523	0.174002	0.169831	0.743645	0.584985
P04406	DPFIDLNYM	0.87959	2.71189	1.17513	1.35891	1.17355	1.12681	1.66236	0.442642	0.765932	0.986023	1.71705		-0.256132	0.25393	0.10916	-0.700224	0.739273	0.580846
Q6PID6	FPAVHAAEM	0.271186	0.241602	0.353937	0.336826	0.33719	0.294745	0.320679	0.194717	0.245476	0.258792	0.249561		0.15806	0.422243	0.192343	-0.284895	0.734188	0.575993
Q9Y5V3	EAVLWEALR	0.211864	0.24031	0.202355	0.214072	0.187603	0.223915	0.218901	0.150943	0.177026	0.19477	0.184534		-0.0474124	0.0900475	0.0373387	-0.303226	0.733056	0.575094
P07948	IPYPGRTNADVM	0.139831	0.0645995	0.1766	0.151198	0.117355	0.153846	0.203554	0.141887	0.204563	0.173129	0.207381		0.301111	0.336465	0.150162	0.516933	0.732015	0.574286
H3BPE1	SPDEKSVITY	0.963277	1.06718	0.852097	0.758982	1.05785	0.952018	0.932149	0.526792	0.771046	0.733995	1.10721		-0.0544716	0.108223	0.0459135	-0.292064	0.731066	0.573569
Q460N5	FPEESSALIEF	0.168079	0.25323	0.139809	0.0838323	0.143802	0.170602	0.129241	0.0950943	0.165224	0.135257	0.133568		-0.504235	0.734461	0.32231	-0.499683	0.727355	0.570295
D6R977	VPMEENSIY	0.378531	0.505168	0.281825	0.293413	0.342975	0.313024	0.519386	0.291321	0.259638	0.232642	0.376098		-0.08138	0.115996	0.0493726	-0.422265	0.727327	0.570295
Q9Y3A2	QFDVATHL	0.382062	1.68605	0.760118	1.94985	1.70083	2.99695	3.2294	1.07774	1.65854	1.76195	1.65026		1.38914	2.3215	0.538831	0.705296	0.726823	0.570023
Q6PIU1	LPIAIINDRF	0.185734	0.169251	0.148639	0.113772	0.153719	0.156131	0.136511	0.0988679	0.120378	0.096723	0.173943		-0.261615	0.391728	0.178524	-0.454864	0.726397	0.569829
Q9Y5S1	GELPLSLAA	0.658192	0.713178	0.473878	0.550898	0.68595	0.819497	0.92084	0.688302	0.893784	0.64743	0.780316		0.275097	0.670792	0.298584	0.290831	0.725533	0.569196
Q9Y463	IYQYIQSRF	0.300847	0.386305	0.237675	0.181138	0.250413	0.244478	0.231826	0.221887	0.254917	0.299369	0.217926		-0.44176	1.07353	0.424022	-0.310831	0.723369	0.567298
Q8NB46	YGNRQNLEL	0.210452	0.191214	0.172185	0.166168	0.18843	0.236101	0.161551	0.141887	0.160504	0.122633	0.161687		-0.0245059	0.0358207	0.0163097	-0.383067	0.723171	0.567298
Q9P2A4	REIGTLATV	0.312853	0.313953	0.270052	0.295659	0.336364	0.334349	0.325525	0.289057	0.40834	0.353472	0.344464		0.111501	0.289756	0.124759	0.222619	0.721326	0.565684
Q9UJW0	KESQVLLTL	0.276836	0.351421	0.214864	0.23503	0.32562	0.286367	0.260097	0.122264	0.240755	0.243463	0.253076		-0.0220459	0.0316978	0.0147162	-0.387183	0.719718	0.564406
Q92900	RPIRLQVQY	1.31356	1.64599	1.17145	1.16018	1.52397	1.36329	1.25202	1.13811	1.19119	1.22092	1.31107		-0.0556856	0.180425	0.0809203	-0.18019	0.719585	0.564406
P14316	EYAVLTSTI	0.977401	1.28165	0.785872	0.76497	0.966942	0.900228	0.752827	0.848302	0.892211	0.672678	0.994728		-0.262303	0.751195	0.326555	-0.252554	0.718597	0.563649
P61026	GAMGIMLVY	0.357345	0.736434	0.50699	0.633982	0.573554	0.529322	0.954766	0.367547	0.63572	0.963931	1.34446		0.334674	0.282397	0.122183	0.633753	0.717492	0.562775
Q15121	SYIEHIFEI	1.94774	3.52455	1.51656	1.7253	1.39339	1.97334	1.63651	1.77811	1.79386	1.5798	1.98946		-0.469798	0.895113	0.373343	-0.383918	0.716388	0.561901
Q8IVF7	GESPKTTPP	0.225989	0.209302	0.19426	0.10479	0.133884	0.156893	0.185784	0.194717	0.15893	0.187556	0.0984183		-0.529953	0.992968	0.412666	-0.392143	0.715125	0.560869
E9PDQ5	KPAPLTPAY	0.79096	0.883721	0.647535	0.718563	0.735537	0.792079	0.752827	0.567547	0.645161	0.654644	0.836555		-0.0460553	0.133105	0.0569109	-0.195494	0.714746	0.560721
Q9BWF3	LPQVQNTAM	0.496469	0.510336	0.608536	0.534431	0.646281	0.511043	0.701131	0.415094	0.457907	0.524797	0.449912		0.151876	0.521623	0.23418	-0.221137	0.714457	0.560663
E9PQ57	TAERGLIVY	0.983757	1.09819	0.868286	0.816617	1.00248	0.887281	0.820679	0.70566	0.948859	0.893598	0.950791		-0.157402	0.654277	0.29114	-0.168962	0.712805	0.559453
F5GYX3	QAYDDKIYY	1.06144	1.1124	0.955114	0.93488	0.982645	0.967251	0.9063	0.819623	0.910307	0.995491	1.08963		-0.138112	0.774777	0.330376	-0.129017	0.712787	0.559453
Q01082	IPYHSEVPVSL	0.362994	0.511628	0.264901	0.27994	0.418182	0.316832	0.282714	0.241509	0.322581	0.272317	0.344464		-0.227546	0.415694	0.189415	-0.363616	0.71	0.556896
Q8N1G2	VFDVLDGEEM	0.20339	0.669251	0.291391	0.433383	0.363636	0.597106	0.655897	0.442264	0.557828	0.519387	0.667838		0.401472	0.520082	0.233669	0.494996	0.709166	0.556292
A0A087X253	EISGTFTHR	0.613701	0.697674	0.595291	0.637725	0.71157	0.696116	0.672859	0.523774	0.575138	0.576195	0.641476		0.0965994	0.516497	0.23167	-0.134091	0.708435	0.555791
Q15181	IPIYADKDVF	0.559322	0.605943	0.440765	0.504491	0.529752	0.482102	0.432149	0.382642	0.516916	0.431019	0.521968		-0.136177	0.42468	0.192936	-0.209028	0.707976	0.555562
P55072	REVDIGIPDA	0.965395	1.04134	0.747609	0.884731	1.01322	0.970297	0.917609	0.851321	1.06373	1.04328	1.2109		0.0438728	0.120314	0.0516118	0.183032	0.707456	0.555271
Q13547	EYFPGTGDLR	0.247175	0.289406	0.242826	0.232036	0.254545	0.286367	0.213247	0.21283	0.344611	0.32101	0.435852		-0.0755394	0.0996918	0.0420231	0.338813	0.706394	0.554439
Q6PD62	APSDTVLMF	0.720339	0.966408	1.09272	0.996257	1.13967	1.08606	1.24637	0.746415	1.22974	1.21641	1.2478		0.2699	0.738408	0.323074	0.260836	0.703846	0.55212
Q96SN8	DPFRDLHSL	0.118644	0.0697674	0.107432	0.0988024	0.0909091	0.0715918	0.0936995	0.0664151	0.0708104	0.0739405	0.0151811		-0.152041	0.12338	0.0523995	-0.801335	0.70282	0.551323
O60318	RDWTPPRLP	0.115113	0.19134	0.0831494	0.0369256	0.0933884	0.106626	0.100969	0.0636696	0.0763179	0.0761914	0.105421		-0.620402	0.624947	0.279888	-0.691771	0.6976	0.546515
P50616	NAFDVFAAY	1.5339	3.27132	1.58205	1.70135	1.6719	1.78599	2.08966	0.78566	1.46971	1.53201	2.30404		-0.232474	0.309913	0.133417	-0.483456	0.697554	0.546515
P49736	ETIYQNYQR	0.252825	0.254522	0.217807	0.191617	0.263636	0.250571	0.208401	0.180377	0.193548	0.204689	0.216169		-0.0807757	0.164793	0.0723981	-0.282763	0.695589	0.544779
J3KP30	RSSENILTV	0.637006	0.697674	0.640177	0.613024	0.782645	0.763899	0.765751	0.586415	0.549174	0.577998	0.655536		0.151809	0.790837	0.333007	-0.152432	0.694458	0.543956
A0A0A0MSJ9	FPNDPHVQY	0.688559	0.822997	0.713024	0.745509	0.847934	0.742574	0.631664	0.610566	0.619197	0.611362	0.780316		0.000764928	0.00211387	0.00114266	-0.178211	0.694308	0.543956
Q96K76	TYLDIPLVIR	0.371469	0.576227	0.300221	0.33982	0.363636	0.377761	0.30937	0.315472	0.326515	0.242561	0.421199		-0.258865	0.491931	0.216391	-0.349685	0.693642	0.543518
Q68DL0	IFPQSLPKL	0.185028	0.157623	0.155997	0.134731	0.18843	0.185834	0.193861	0.143396	0.118017	0.147881	0.0808436		0.0801684	0.112028	0.0474734	-0.439871	0.693288	0.543392
H0YBJ1	TALASVVAM	1.12359	1.37726	1.35467	1.52246	1.75207	1.54151	1.50162	0.895094	1.17231	1.28674	1.21793		0.297423	1.73295	0.537312	-0.169116	0.692697	0.54303
E7EUN9	YPAQITPKM	0.305791	0.322997	0.37454	0.415419	0.473554	0.439452	0.436187	0.230189	0.285602	0.342651	0.281195		0.399519	1.8115	0.537312	-0.231258	0.690223	0.540783
C9JUM8	FVFDASSIQY	0.782486	1.29716	0.754967	0.64521	0.641322	0.761615	0.704362	0.561509	0.585366	1.09288	0.710018		-0.457441	0.902061	0.376206	-0.357586	0.686129	0.537084
Q7Z417	GEYPATLV	1.62288	1.41085	1.47167	1.40419	1.62645	1.56436	1.52019	0.984151	1.27459	1.37962	1.65202		0.0257028	0.0744648	0.0296767	-0.183323	0.686067	0.537084
P08670	SSVPGVRLL	0.557203	0.562016	0.509934	0.446856	0.616529	0.527037	0.382876	0.396981	0.439024	0.412985	0.58348		-0.13855	0.349177	0.156609	-0.24537	0.68389	0.535135
P40763	RYLEKPMEI	0.410311	0.426357	0.437822	0.489521	0.575207	0.578827	0.71567	0.367547	0.52557	0.604148	0.550088		0.473356	1.53718	0.511763	0.268803	0.682738	0.534212
H0YAV9	TEFPGVVA	0.99435	1.14987	0.849154	0.926647	1.0595	1.13328	1.042	0.775849	0.989772	0.925158	0.87522		0.0602712	0.221149	0.0932273	-0.162504	0.682512	0.534212
A2VDJ0	RDISIVFTP	0.324859	0.496124	0.230316	0.259731	0.252066	0.329779	0.21567	0.260377	0.240755	0.22092	0.346221		-0.406899	0.709577	0.312592	-0.391929	0.680618	0.532545
A0A499FJL5	SYLPLAHMF	1.32274	1.49354	1.33628	1.56213	1.7157	1.70069	1.47658	1.21358	1.63179	1.66907	1.6239		0.2214	1.16799	0.44436	0.148812	0.679814	0.531968
P29350	RYTVGGLETF	0.560028	0.872093	0.644592	0.658683	0.706612	0.917746	0.689015	0.491321	0.548387	0.550947	0.702988		0.102121	0.237226	0.101007	-0.271699	0.678008	0.53039
Q6ZN28	NYMPGQLTI	0.485169	0.524548	0.548933	0.597305	0.684298	0.661843	0.956381	0.529057	0.666404	0.63661	0.666081		0.480632	1.58501	0.524358	0.265526	0.67729	0.53008
P0C7P2	VMSPLRTLL	0.143362	0.197674	0.232524	0.51497	0.423967	0.376999	0.517771	0.120299	0.363493	0.516682	0.219684		1.26171	1.96885	0.538831	0.674014	0.677244	0.53008
P48380	YPYTETQMY	0.839689	0.966408	0.703458	0.973054	0.954545	0.926885	0.865105	0.61434	0.829268	0.699729	0.820738		0.152674	0.656134	0.292048	-0.174887	0.675256	0.528319
P21399	FPVDEVSITY	0.34322	0.638243	0.285504	0.342814	0.403306	0.376238	0.318255	0.535849	0.481511	0.490532	0.58348		-0.229734	0.368715	0.167621	0.308033	0.674803	0.528092
S4R3R2	KEIEIYTV	2.23234	2.30491	1.89698	2.0247	2.25868	2.20259	2.10985	1.54566	1.90244	1.92335	2.3304		0.00282903	0.00875374	0.0038758	-0.1556	0.674016	0.527532
P22314	RYDGQVAVF	0.389831	0.989664	0.525386	0.842814	0.968595	1.05407	1.05493	0.597736	0.878049	0.975654	0.826011		0.626267	1.49313	0.511763	0.367835	0.673424	0.527166
P54727	FPEGLVIQAY	0.798729	1.33979	0.668138	0.684132	0.716529	0.716679	0.759289	0.687547	0.751377	0.746619	0.859402		-0.379513	0.887607	0.370267	-0.297476	0.672622	0.526591
C9JW94	LFDKSINEF	0.327684	1.25323	0.597498	1.25299	1.13388	1.82788	1.75121	0.712453	1.21794	0.988278	1.32865		1.03844	1.88841	0.537312	0.548237	0.671537	0.525732
A0A3F2YNW8	KSIPVTQEL	0.933616	1.04651	0.824135	0.793413	0.877686	1.05407	0.927302	0.730566	0.731707	0.921551	0.924429		-0.0337843	0.0998429	0.0420231	-0.176589	0.670908	0.52533
H0YL69	RPFGVSLLY	0.572034	0.586563	0.362031	0.402695	0.452893	0.508759	0.321486	0.360755	0.495673	0.357078	0.453427		-0.266244	0.625833	0.28023	-0.282509	0.670397	0.525045
P37268	RANSMGLFL	0.185734	0.22739	0.247241	0.252246	0.253719	0.314547	0.312601	0.122264	0.204563	0.195672	0.168717		0.363917	0.968059	0.402917	-0.349164	0.668505	0.523548
Q9UGP8	FPAPGKPGNYQY	0.507768	0.625323	0.450331	0.47006	0.520661	0.472963	0.50727	0.382642	0.467349	0.397656	0.56942		-0.09919	0.266676	0.113802	-0.216473	0.668449	0.523548
Q460N5	DYIITGGGFLR	0.610169	0.886305	0.495953	0.506737	0.678512	0.607768	0.458805	0.444528	0.610543	0.439134	0.646749		-0.238472	0.490651	0.216391	-0.311311	0.667233	0.522558
Q8NB42	FPQNSVIIEY	0.512712	0.970284	0.409124	0.473054	0.516529	0.504189	0.405493	0.421132	0.513769	0.39495	0.58348		-0.409601	0.686035	0.304883	-0.398955	0.666295	0.521845
Q9NZJ0	GELKLVTA	0.658192	0.803618	0.453274	0.407186	0.591736	0.665651	0.505654	0.415094	0.54288	0.528404	0.601054		-0.2346	0.518742	0.233587	-0.290716	0.665251	0.521026
P50991	HPTIISESF	0.711864	0.931525	0.658572	0.812126	0.713223	0.723534	0.782714	0.724528	0.705744	0.605951	0.6942		-0.0178233	0.0524827	0.021664	-0.168776	0.664154	0.520237
P14406	IYELAVASF	0.172316	0.330749	0.104489	0.124251	0.0942149	0.167555	0.127625	0.149434	0.155783	0.111812	0.126538		-0.657274	0.760551	0.328432	-0.575593	0.663622	0.520237
P46013	VIDEPVRL	0.464689	1.72739	0.962472	1.33458	1.53554	1.60625	1.25202	0.621132	0.788356	0.877367	0.659051		0.445655	0.845282	0.352689	-0.513761	0.66337	0.520237
Q13011	VFPDKEVML	0.526836	0.547804	0.434143	0.553892	0.631405	0.752475	0.589661	0.300377	0.4107	0.58431	0.326889		0.329251	0.950976	0.396456	-0.310402	0.66335	0.520237
P01624	TQSPATLSV	0.0974576	0.129199	0.147167	0.149701	0.181818	0.1508	0.203554	0.125283	0.15893	0.160505	0.253076		0.460545	0.613115	0.274972	0.485405	0.663336	0.520237
Q86TB9	YYQNYFEKL	0.766243	1.17959	0.570272	0.581587	0.709091	0.790556	0.663166	0.569057	0.703383	0.553652	0.841828		-0.289737	0.569132	0.256302	-0.330513	0.661545	0.518671
Q68EM7	REIALPIEA	2.83616	3.80103	2.31052	2.21707	2.39504	2.63671	2.34572	2.42113	2.60425	2.55185	2.85413		-0.314344	1.16571	0.443324	-0.193701	0.660823	0.518173
P38919	RETQALILA	0.798729	1.22351	1.08536	0.994012	1.16281	1.10891	1.23263	1.06038	1.15972	1.27412	1.16344		0.118563	0.413487	0.188772	0.168767	0.66028	0.517961
Q9HBH9	KDLTSFAA	0.374294	0.374677	0.236939	0.212575	0.290909	0.321401	0.347334	0.158491	0.201416	0.18395	0.414763		-0.165322	0.214139	0.0911182	-0.455535	0.660162	0.517961
Q8TEM1	IAIPVTVAF	0.65678	1.52713	0.778514	0.708084	0.760331	0.97182	0.785137	0.578113	0.83871	0.586114	0.949033		-0.292351	0.439741	0.197505	-0.420138	0.659306	0.51733
M0R1K5	KYGALVNNF	0.608757	0.719638	0.548197	0.620509	0.695041	0.661843	0.602585	0.541887	0.519276	0.526601	0.648506		0.044206	0.149375	0.064858	-0.162059	0.658507	0.516755
A0A3B3IT92	LEHQIQVRP	0.140537	0.897933	0.398087	1.01198	0.977686	1.36862	1.64297	0.584151	0.698662	0.793508	0.880492		1.38464	2.4893	0.538831	0.626391	0.656693	0.515164
Q9BQ70	FLWKEPATM	0.319209	0.30491	0.371597	0.349551	0.395868	0.413557	0.365105	0.270943	0.324154	0.282236	0.27768		0.199096	0.774424	0.330376	-0.200932	0.656066	0.514762
M0QZ21	EVHAVVTVR	0.176554	0.78553	0.392936	0.926647	0.828099	1.12567	1.15186	0.724528	0.671912	0.665464	0.463972		1.15824	2.59824	0.538831	0.483433	0.653792	0.512712
A0A024RCR6	SAVDVHINM	0.415254	0.449612	0.307579	0.365269	0.490909	0.39147	0.462036	0.238491	0.319434	0.360685	0.376098		0.129171	0.306096	0.1323	-0.271932	0.652247	0.51139
Q96DU7	KYSPFVVSF	4.22669	5.42894	3.69684	3.44012	4.2124	4.09216	3.70032	3.50943	4.33202	3.41118	4.41125		-0.205005	0.737599	0.323074	-0.184702	0.651104	0.510471
Q6SJ93	SANDYFSER	0.247881	0.273902	0.227373	0.211826	0.283471	0.306931	0.216478	0.166792	0.176239	0.212804	0.247803		0.0283622	0.0469224	0.0198776	-0.313756	0.65084	0.510431
P11586	KETGVPIA	0.283898	0.307494	0.294334	0.315868	0.461157	0.399086	0.295638	0.283774	0.369788	0.366096	0.407733		0.317562	0.802695	0.338449	0.273409	0.649269	0.509083
P42704	GETDLIQKA	0.367938	0.457364	0.332597	0.361527	0.371074	0.383092	0.392569	0.301887	0.335956	0.368801	0.346221		-0.0336606	0.0894469	0.0373387	-0.19053	0.649046	0.509083
A0A1B0GUI1	MPSQAFLQF	0.0649718	0.0749354	0.0676968	0.0475467	0.0512397	0.118233	0.0942694	0.119062	0.160751	0.0432822	0.147589		0.169384	0.0849376	0.0356065	0.765889	0.648422	0.50884
O75533	GELKVVNGAAA	1.41102	1.54393	1.26122	1.16841	1.40826	1.40746	1.39661	1.36377	1.50275	1.54103	1.7188		-0.0631622	0.259303	0.11032	0.124061	0.648358	0.50884
P04843	LPAAAQDVY	0.82839	0.808786	0.665931	0.711078	0.803306	0.695354	0.764943	0.557736	0.721479	0.675383	0.794376		-0.0458834	0.150507	0.0652031	-0.159725	0.647605	0.508311
Q7Z2T5	DPFGTSVNY	0.672316	0.820413	0.544518	0.520958	0.64876	0.583397	0.614701	0.562264	0.598741	0.513977	0.692443		-0.198102	0.645729	0.288655	-0.19834	0.646656	0.50782
A0A3B3ISR8	RPAPVEVTY	0.882768	1.08527	0.93819	0.907186	0.895868	0.97639	0.964459	0.713962	0.868607	0.995491	0.933216		-0.0496434	0.186244	0.0840397	-0.14219	0.64658	0.50782
Q6PD62	EEFVKLLEA	1.43291	1.65245	1.30684	1.18189	1.2843	1.51714	1.56543	1.06943	1.49567	1.34896	1.28471		-0.0778214	0.252591	0.10916	-0.171811	0.646392	0.50782
Q9BZZ5	AEFNLVNNA	0.826271	0.856589	0.742458	0.761228	0.866116	0.849962	0.798869	0.566792	0.723053	0.740307	0.866432		0.0188007	0.05845	0.0232096	-0.158859	0.646223	0.50782
Q9UET6	KEFQLFQGV	1.36299	1.44186	1.2259	1.23653	1.47273	1.32521	1.15832	1.19547	1.1786	1.09107	1.42004		-0.0495799	0.19235	0.0860831	-0.137676	0.645318	0.507137
Q6VMQ6	AEFQVKITA	1.12641	1.94186	0.840324	0.964072	1.05372	1.17822	0.945073	1.00453	1.07081	0.843102	1.18805		-0.331681	0.618572	0.277283	-0.343783	0.6442	0.50636
A0A0B4J1V8	LPGGPTLTF	0.635593	0.677003	0.518028	0.561377	0.61157	0.642803	0.630048	0.428679	0.621558	0.513977	0.59051		0.00293285	0.00762999	0.00338445	-0.17987	0.644097	0.50636
Q96A65	ESLEWLASR	0.079096	0.193798	0.138337	0.127246	0.120661	0.115765	0.134087	0.110189	0.0881196	0.13165	0.0177576		-0.13954	0.122868	0.0521902	-0.657079	0.638633	0.501118
A0A0A0MTH3	HTLEPLIPR	0.943856	1.03101	0.83922	0.852919	0.943388	0.987053	1.00162	0.900377	0.983478	1.07078	1.14587		0.0125813	0.0426102	0.0197037	0.1281	0.636014	0.498721
P63272	SFDGIIAMM	0.416667	1.07623	0.703458	1.52844	1.01983	1.33511	4.74637	0.77434	0.944925	2.20559	4.02636		1.55917	0.74736	0.326001	1.44103	0.635448	0.49845
H0YA79	FTWNINHAR	0.180791	0.198966	0.198675	0.209581	0.252893	0.29703	0.285945	0.241509	0.302124	0.20018	0.214411		0.438863	1.0376	0.421351	0.313178	0.635299	0.49845
O95801	SPEEQAKTY	0.305085	0.273902	0.239882	0.212575	0.276033	0.336634	0.305331	0.181132	0.218725	0.241659	0.253076		0.0503121	0.0928396	0.0384819	-0.28744	0.634058	0.497429
Q9P265	FYDERIVVV	0.161723	0.533592	0.324503	0.503743	0.428099	0.637471	0.646204	0.393962	0.538946	0.440036	0.43058		0.704294	1.45895	0.50862	0.407469	0.632832	0.496425
O75643	RPVPLEQTY	0.331215	0.401809	0.401766	0.31512	0.371901	0.409749	0.333603	0.301132	0.358773	0.327322	0.342707		-0.0810719	0.235855	0.100774	-0.186108	0.627955	0.491769
J3QTR3	DGRTLSDYNIQKES	0.59887	0.54522	0.50184	0.522455	0.571901	0.592536	0.596123	0.529811	0.579072	0.618575	0.695958		0.0570004	0.195612	0.0882103	0.143102	0.624327	0.488363
O15031	EAYTDHATY	0.456215	0.555556	0.379691	0.443114	0.595041	0.53313	0.452342	0.439245	0.380803	0.38413	0.390158		0.125306	0.360124	0.1637	-0.218683	0.623883	0.48814
A0A087WUS5	NYAAPPSTR	0.374294	0.351421	0.320088	0.27021	0.334711	0.346535	0.357027	0.359245	0.381589	0.368801	0.499121		-0.0917544	0.203787	0.0910705	0.206297	0.623346	0.487824
P35221	FIDASRLVY	0.225282	0.571059	0.412804	0.386976	0.44876	0.549124	0.482229	0.271698	0.350118	0.303877	0.321617		0.211766	0.394576	0.180049	-0.370205	0.619587	0.484285
Q9Y2E6	SEIKSIPGV	1.71328	1.90827	1.51656	1.47305	1.64876	1.8789	1.89742	1.26038	1.48308	1.66186	1.72759		0.00993289	0.0287345	0.0137539	-0.159701	0.618838	0.483757
Q8NFP7	VYVLTVTEL	0.601695	0.859173	0.473878	0.524701	0.555372	0.597867	0.473344	0.446792	0.529504	0.414788	0.713533		-0.261984	0.541136	0.24239	-0.293624	0.617135	0.482854
B4E127	KYQPRIAVF	0.409605	0.432817	0.334805	0.316617	0.441322	0.3869	0.426494	0.262642	0.291109	0.316501	0.441125		0.00156067	0.00278056	0.00164727	-0.259346	0.617124	0.482854
A0A1W2PQ13	AYGLVSATF	0.687853	0.989664	0.526858	0.489521	0.631405	0.662605	0.562197	0.504151	0.597954	0.52119	0.783831		-0.325372	0.709535	0.312592	-0.288095	0.617063	0.482854
Q96HC4	FPIEAGDMF	0.422316	0.66236	0.39637	0.392216	0.458402	0.477786	0.472806	0.359245	0.421715	0.413586	0.467948		-0.132688	0.297222	0.127437	-0.248305	0.617053	0.482854
Q9Y2G2	IPITSNTLIYY	0.161017	0.297158	0.117734	0.0868263	0.132231	0.170602	0.113086	0.0573585	0.0896932	0.0739405	0.253734		-0.611049	0.542293	0.24239	-0.69378	0.616146	0.482167
A0A087X282	EVVRLLVTR	1.59605	1.95866	1.43046	1.47605	1.57521	1.75781	1.74152	1.41283	1.55783	1.38142	1.6696		-0.0210562	0.0689903	0.027452	-0.142513	0.608774	0.475078
P04632	SELPGAFEA	0.90113	1.18605	0.794702	0.727545	0.887603	0.956588	0.966074	0.753208	0.720692	0.807935	1.03339		-0.11919	0.307536	0.132446	-0.212939	0.608617	0.475078
P50570	RESSLILAV	0.956215	1.13178	0.765269	0.874251	1.00496	1.0952	0.991922	0.750189	0.808812	0.845807	0.966608		0.0601545	0.183627	0.0829007	-0.174297	0.606827	0.473508
Q9P2J5	KSTGNFLTL	0.525424	0.731266	0.565121	0.76497	0.923967	0.831683	0.828756	0.644528	0.56963	0.737601	0.83304		0.463481	1.98765	0.538831	0.197163	0.604393	0.471294
P08670	LPLPNFSSL	0.466102	0.789406	0.419426	0.414671	0.385124	0.471439	0.415186	0.307925	0.341463	0.303877	0.718805		-0.405177	0.583057	0.260142	-0.417506	0.602599	0.46989
Q14586	SSNLIVHQR	0.391243	0.5323	0.419426	0.342814	0.409917	0.496573	0.452342	0.295849	0.264359	0.438233	0.478032		-0.0735315	0.133035	0.0569109	-0.278309	0.60255	0.46989
O60308	VYVDAVGQF	0.631356	0.984496	0.476821	0.456587	0.509091	0.507235	0.462036	0.492075	0.546027	0.548242	0.702988		-0.528089	1.19286	0.445896	-0.285458	0.601845	0.469404
F8WB72	YARDETEFY	0.531073	0.587855	0.514349	0.473054	0.535537	0.522468	0.491922	0.387925	0.505114	0.444545	0.59754		-0.106325	0.342848	0.153792	-0.170382	0.601445	0.469223
J3QLK0	VFDEAIRAV	0.103107	0.453488	0.235467	0.438623	0.394215	0.532369	0.653473	0.263396	0.424862	0.398557	0.400703		0.934687	1.65789	0.52682	0.494183	0.600455	0.468453
Q6KC79	MPYSHPSSY	0.435028	0.501292	0.453274	0.522455	0.628099	0.671744	0.657512	0.461887	0.638867	0.551849	0.463972		0.420528	1.78343	0.537312	0.192029	0.59858	0.466983
P0C860	MVDGLRITF	0.228814	0.410853	0.166299	0.197605	0.269421	0.258949	0.219709	0.224906	0.199843	0.140667	0.235501		-0.184396	0.237193	0.101007	-0.424103	0.598547	0.466983
C9JCK5	KDYLAAIA	2.00565	2.28036	1.86166	1.90195	2.12397	2.18583	2.07189	1.65962	1.89772	2.00541	2.05097		0.0151861	0.0654875	0.026256	-0.106477	0.598223	0.466877
Q659A1	KFDPVGEIL	1.54661	4.14858	2.5504	3.61976	3.95289	4.94516	4.65832	2.98868	3.84422	3.29216	3.53427		0.643673	1.72968	0.537312	0.313153	0.597708	0.466581
Q9H497	IFDEAEKL	0.531073	1.9677	1.12362	1.66916	1.73058	2.5773	2.57431	1.24453	1.74744	1.76826	1.76626		0.824172	1.61426	0.524358	0.434326	0.596654	0.465746
Q6Q0C0	VWDIVGTEL	0.0741525	0.409561	0.142752	0.217066	0.196694	0.3115	0.235864	0.0769811	0.13454	0.107304	0.16696		0.202452	0.172794	0.0760074	-0.781956	0.595684	0.464994
P49321	QYDEAVAQF	0.535311	2.04393	0.930831	1.56138	1.54298	2.27494	2.29968	1.08906	1.80724	1.62038	1.92267		0.714376	1.17704	0.444645	0.460377	0.595082	0.464611
P31939	KEALGIPAAA	0.733757	0.803618	0.700515	0.681886	0.766116	0.888043	0.836026	0.703396	0.880409	0.859333	0.831283		0.0882484	0.345341	0.154784	0.134063	0.594188	0.463935
Q6UB99	YYDVAKQLL	0.762006	2.47804	1.24209	2.00823	2.03719	2.99467	2.50323	1.5917	2.10149	1.90442	2.24429		0.675269	1.35601	0.481648	0.391981	0.593459	0.463425
P13473-2	KSYAGYQTL	1.04379	1.16021	0.777042	0.842814	1.06116	0.985529	0.899838	0.953962	1.16758	1.19026	1.12127		-0.068904	0.195819	0.0882103	0.157457	0.589925	0.460197
A0A3B3IT92	GEINVIGEP	1.63771	1.86563	1.38705	1.24925	1.55537	1.49353	1.40468	1.26113	1.4343	1.50045	1.70123		-0.193309	0.834659	0.348058	-0.144978	0.589796	0.460197
Q14586	IYDKTSVLF	0.669021	2.88889	1.42016	2.57535	2.40165	3.24752	3.16586	1.73484	2.34461	2.41719	2.30931		0.77912	1.58755	0.524358	0.407856	0.586897	0.457543
Q9H3S1	VVGTPLLV	0.677966	0.77261	0.694628	0.691617	0.928926	0.854532	0.725363	0.653585	0.77262	0.903517	0.892794		0.162117	0.541569	0.24239	0.172035	0.586569	0.457543
Q7Z460-4	YPYSDAINTY	0.40113	0.625323	0.245769	0.263473	0.371901	0.365575	0.282714	0.21283	0.338316	0.456267	0.27065		-0.402121	0.576464	0.258968	-0.408428	0.586428	0.457543
F8VP44	LYDPVISKL	0.927966	2.62016	1.33554	2.35479	2.28595	2.85605	2.93457	1.8483	2.21322	1.96573	2.14411		0.679856	1.73547	0.537312	0.327577	0.586271	0.457543
P50914	ADINTKWAA	0.678672	0.855297	0.629875	0.518713	0.706612	0.753237	0.638126	0.645283	0.620771	0.546438	0.725835		-0.140893	0.424249	0.192936	-0.184756	0.585697	0.457187
[truncated: 688 more rows]
