# Supplementary material for: Quantitative measurement of the requirement of diverse protein degradation pathways in MHC class I peptide presentation
Source: Sci Adv. 2023 Jun 23;9(25):eade7890. doi: 10.1126/sciadv.ade7890 (PMC10289651; doi:10.1126/sciadv.ade7890)
Supplement: Supplementary file 2 — Tables S1 to S11 [file sciadv.ade7890_tables_s1_to_s11.zip › ade7890_Table_S6.xlsx]

## Sheet: leupeptin
		vehicle			leupeptin			carfilzomib			CFZ + leupeptin			CHX				leupeptin vs vehicle			carfilzomib vs vehicle			CFZ + leupeptin vs vehicle			CFZ vs leupeptin	CFZ vs CFZ + leupeptin
Master Protein Accessions	Sequence	Abundance: 126	Abundance: 127N	Abundance: 127C	Abundance: 128N	Abundance: 128C	Abundance: 129N	Abundance: 129C	Abundance: 130N	Abundance: 130C	Abundance: 131N	Abundance: 131C	Abundance: 132N	Abundance: 132C	Abundance: 133N	CHX dec?		log2 FC	negative log10 pval	negative log10 adj pval	log2 FC	negative log10 pval	negative log10 adj pval	log2 FC	negative log10 pval	negative log10 adj pval	negative log10 adj pval	negative log10 adj pval
K7EQJ5	GEFSITYKP	2.56738	1.87079	1.7268	0.956332	0.938931	1.70513	5.33188	5.19271	5.46597	2.33704	3.02847	5.20856	0.894058	0.464633	YES		-0.775939	0.748043	0.597264	1.37506	3.65155	2.5431	0.778365	1.49781	1.22225	2.59358	0.763696
P00846	IAVALIQAY	1.34993	1.42135	1.05155	0.912664	0.931298	1.08333	2.65939	3.15104	3.70157	2.36296	2.57651	3.79679	0.622984	0.693585	YES		-0.385073	0.376423	0.310969	1.31511	3.52771	2.46145	1.19238	3.04966	2.39246	2.31977	0.154087
B5MD00	MPEPTVLSL	2.21986	1.68539	1.57732	1.52838	1.42366	1.33974	2.74672	2.59896	3.33508	1.81111	2.01068	2.20321	0.679318	0.780488	YES		-0.353272	0.988737	0.762214	0.662969	3.18762	2.26113	0.136108	0.363438	0.322184	2.50738	1.00492
Q12772	EYLKLLHSF	2.58156	2.41573	2.29897	1.59825	1.74046	1.69231	1.79039	1.35417	1.96859	1.24444	1.08897	1.35829	0.786207	0.804878	YES		-0.536306	3.05922	1.94145	-0.512946	2.94464	2.12696	-0.982871	4.68957	3.47071	0.0326147	0.700273
Q5UE93	IPLLHTVMY	2.38298	1.8427	2.07216	1.19651	1.26718	1.14103	1.42358	1.21875	1.59162	1.11111	0.896797	1.19786	0.868966	0.914634	YES		-0.804975	3.68907	2.2426	-0.572852	2.82788	2.03355	-0.974187	4.18125	3.15345	0.307782	0.447937
H7C2R7	IYPHGLVLL	3.43972	3.82584	3.73711	2.79039	2.20611	2.11538	2.60699	2.15625	2.40314	1.51111	1.29893	0.941176	0.459459	0.835366	YES		-0.62955	3.88843	2.33282	-0.618538	3.83856	2.68227	-1.55242	6.31788	4.14684	0.0145447	1.38074
A0A087X295	EYWDRQRNR	3.3617	3.08989	3.24742	1.65939	1.33588	1.29487	1.87773	1.72917	2.68063	1.14815	0.875445	1.43316	1.48966	1.35366	YES		-1.17681	4.70929	2.60961	-0.625346	3.08682	2.20548	-1.48842	5.26909	3.73159	0.869949	0.975949
A0A3B3IRQ9	NPISGLLEY	5.82979	4.36517	4.64948	3.25764	2.22901	2.03205	3.47162	3.03646	2.87435	2.12222	2.71886	2.2139	0.495194	2.40854	YES		-0.981367	3.91914	2.33282	-0.661891	2.9433	2.12696	-1.07321	4.14026	3.13049	0.388238	0.379524
H0Y6T0	AYATHPFKF	3.88652	3.64607	3.46907	2.91703	2.15267	2.59615	2.0524	1.88021	2.89529	1.37407	1.16726	2.04278	1.76552	1.32885	YES		-0.521203	2.30328	1.47311	-0.688208	2.94109	2.12696	-1.26301	4.41562	3.29837	0.198725	0.526451
Q9Y6K5	TVLELVTQY	5.48936	4.3764	3.68557	3.00873	2.3626	2.28205	2.9607	2.70312	2.65969	1.78519	1.89324	1.97326	0.394789	1.35976	YES		-0.824266	3.47807	2.17258	-0.703171	3.08506	2.20548	-1.26168	4.52429	3.38364	0.12631	0.525302
Q9NTJ3	HYKPTPLYF	4.17021	3.32584	3.76289	2.51528	1.65649	2.12821	2.33188	1.64583	2.90052	1.08889	1.09609	1.45455	0.993103	0.523897	YES		-0.837653	3.27982	2.09395	-0.710961	2.88942	2.07977	-1.62925	4.82008	3.54879	0.121961	0.789559
Q14653	HPLSLTSDQY	2.04255	1.75281	1.8866	1.33624	1.36641	1.24195	1.16157	1.08394	1.15936	0.575681	0.554811	0.996944	0.923928	0.818146	YES		-0.526509	2.7143	1.70804	-0.738786	3.57235	2.4897	-1.41727	5.22556	3.72794	0.30201	0.762796
P42704	IYKPVTDFF	1.51064	1.33708	1.18041	0.786026	0.706107	0.689748	0.703057	0.708346	0.984293	0.551852	0.498221	0.684492	0.754822	0.648968	YES		-0.884538	3.16629	2.02085	-0.749665	2.78662	2.005	-1.21554	3.89974	2.99872	0.115153	0.329526
I3L329	VYVQHPITF	1.91489	2.16854	1.8866	1.47598	1.15267	1.60256	1.08297	1.08854	1.35602	1.03704	0.846975	1.44385	0.889655	0.647441	YES		-0.496665	2.01942	1.34454	-0.759079	2.9477	2.12696	-0.843143	3.19464	2.5116	0.30201	0.0765987
O95071	SYLTSASSL	5.06383	3.60674	3.73711	2.65939	2.59542	2.92949	2.1441	2.26562	2.91099	1.45185	1.21708	2.20321	1.88966	1.22561	YES		-0.600304	2.34377	1.49451	-0.761176	2.872	2.07118	-1.34861	4.19357	3.15835	0.160793	0.440731
P43490	VPVSVVSDSY	1.64539	1.38202	1.28866	1.17031	0.961832	1.12821	0.79476	0.927083	0.816754	0.503704	0.398577	0.652406	0.717241	0.453216	YES		-0.404695	1.66644	1.13379	-0.765688	3.01433	2.1675	-1.4731	4.54366	3.38364	0.511471	0.588953
F8VYY1	EAFEHPNVVR	2.01418	1.75281	1.54639	1.85153	1.67939	1.89744	0.873362	0.958333	1.20419	0.511111	0.697509	1.04813	0.717241	0.489758	YES		0.0308834	0.0807685	0.0695784	-0.807514	2.87775	2.07253	-1.23539	3.84524	2.96567	1.68164	0.288367
C9JIG4	KEYILVEEA	5.00709	4.65169	4.29897	3.35371	1.82443	3.38462	2.94323	2.05208	2.95288	1.65926	1.53025	2.23529	1.95862	0.853659	YES		-0.704919	2.79975	1.77562	-0.812367	3.1319	2.23634	-1.36342	4.34651	3.25966	0.0965659	0.401789
P40763	SELAGLLSA	2.05674	1.91011	1.5567	0.965066	1.00763	0.99359	0.90393	0.958333	1.28272	0.718519	0.651246	1.09091	0.485025	0.689024	YES		-0.896937	3.29323	2.09734	-0.812542	3.06119	2.19439	-1.16654	3.90945	3.00303	0.0714443	0.269142
Q5TAW7	KYISKPENL	2.53901	2.10112	1.8299	1.0131	1.01145	0.916667	1.15721	1.18343	1.29843	0.758199	0.896797	1.55615	1.2159	1.01212	YES		-1.13736	3.50687	2.17258	-0.830202	2.80539	2.02168	-1.01068	3.24355	2.53832	0.247458	0.135162
O75528	EVLAELRKR	5.61702	3.96629	3.91753	1.83406	1.74809	1.9359	2.40175	2.3125	2.8377	1.28889	1.2242	2.08556	1.86207	1.13415	YES		-1.29082	4.20347	2.41074	-0.838129	3.18868	2.26113	-1.55377	4.61085	3.42498	0.430719	0.526451
Q9Y5X2	VYLPLTSHI	2.08511	1.75843	1.75773	1.32751	1.43511	1.44872	0.965066	0.911458	1.25131	0.9	0.854093	1.32086	1.06897	0.835366	YES		-0.411472	1.78549	1.21343	-0.840589	3.37394	2.38485	-0.865191	3.44433	2.68904	0.630558	0.0204228
F8W9J4	TYAEKLHRL	7.56738	7.16854	6.7732	3.37118	2.63359	3.33333	3.83843	2.72396	5.42408	2.72593	2.46975	4.13904	4.06207	2.64024	YES		-1.20375	4.21521	2.41074	-0.843541	3.35767	2.37856	-1.20427	4.21624	3.17346	0.342744	0.276241
A0A2R8Y849	KTTPDVIFV	2.53901	2.05618	2.34021	2.06114	1.46565	2.07692	1.17904	1.16667	1.50785	0.533333	0.519573	0.748663	0.498709	0.804806	YES		-0.307596	1.33567	0.967962	-0.847786	3.47004	2.43597	-1.94472	5.36394	3.77838	0.992236	0.880856
P49327	HPLGDIVAF	3.513	2.66667	2.94845	2.17176	2.23664	2.10684	1.66812	1.39931	2.00349	1.11358	0.996441	1.28699	1.34253	1.08537	YES		-0.4865	2.63185	1.66889	-0.848071	4.06797	2.77447	-1.42605	5.38927	3.77838	0.626522	0.596122
F8W9J4	LPSDKALVL	3.33333	2.59551	3.06186	1.44978	1.51145	2	1.65066	1.48958	1.8534	0.962963	0.868327	1.68984	1.11724	1.29268	YES		-0.857734	3.40647	2.15805	-0.84834	3.37967	2.38485	-1.35239	4.4939	3.36901	0.00725605	0.37573
Q86V97	VYKPAQNSW	1.64539	1.60743	1.48969	1.62445	1.41603	1.38462	0.720524	0.813203	1.09424	0.604472	0.58903	1.00912	0.86792	0.727449	YES		-0.0999416	0.296841	0.245983	-0.851704	3.04835	2.1842	-1.10643	3.65159	2.82606	1.42389	0.187686
H0YNH0	GYSEHFVEF	1.8156	2.22472	1.87629	1.19651	1.16794	1.14103	1.25764	0.822917	1.18325	0.562963	0.519573	0.919786	0.813793	0.570862	YES		-0.755163	3.19583	2.04241	-0.858216	3.51078	2.45184	-1.5631	4.9329	3.55653	0.0965659	0.588953
H3BPG0	VYGPLPQSF	5.05674	4.56742	3.63402	2.27074	2.69084	2.83333	2.12664	2.08854	3.09424	1.33704	1.34164	2.60428	1.30345	1.21341	YES		-0.766277	2.69903	1.69625	-0.859053	2.95379	2.12943	-1.32747	3.92982	3.01483	0.0742425	0.288367
P02545	KELEKTYSA	1.90071	1.65169	1.79381	1.21397	1.38931	1.11538	1.07424	0.78125	1.08901	0.540741	0.469751	0.951872	0.882759	0.768293	YES		-0.523729	2.1964	1.42915	-0.860498	3.33373	2.3579	-1.44592	4.55154	3.38364	0.425563	0.43016
Q8NF64	QYAPSTAQF	2.38298	1.73034	1.83505	1.36681	1.44656	1.4359	0.829694	1.01562	1.41361	0.581481	0.604982	1.04278	1.07586	1.0061	YES		-0.485277	1.65249	1.1255	-0.868095	2.80548	2.02168	-1.41594	3.86594	2.97844	0.404359	0.305752
Q96BH1	YGFQEKEAF	2.1844	1.58427	1.6701	1.00437	0.89313	1.5	0.899563	0.96875	1.08901	0.562963	0.669039	0.759358	0.910345	0.780488	YES		-0.678808	2.26761	1.4614	-0.878991	2.81241	2.02449	-1.44953	3.89055	2.99227	0.167364	0.31199
E7EW33	DLNRLITQR	1.94326	1.64045	1.60825	0.951965	0.549618	0.564103	1.00437	0.729167	1.06806	0.496296	0.512456	0.919786	0.609037	0.447171	YES		-1.32966	3.8934	2.33282	-0.89003	2.99862	2.15901	-1.42877	4.04709	3.07708	0.340373	0.311506
P11473	LPHLADLVSY	1.48936	1.59551	1.34021	0.89083	0.725191	0.666667	0.829694	0.739583	0.816754	0.622222	0.676157	1.08021	0.8	0.719512	YES		-0.954968	3.30887	2.10682	-0.891088	3.14907	2.23972	-0.895593	3.16069	2.48888	0.0482894	0.00243723
A0A0A0MTB8	SFSTVHEKF	1.55319	1.25843	1.36598	1.00873	0.912214	1.01587	0.612005	0.713562	0.916143	0.484082	0.485608	0.769467	0.882426	0.640164	YES		-0.508419	1.94688	1.30855	-0.898074	3.18028	2.25958	-1.26429	3.96465	3.03523	0.462921	0.255275
P40429	KYQAVTATL	7.89362	6.23596	6.23196	8.75983	8.16031	8.97436	3.51092	2.89062	4.50785	1.87037	1.84342	3.38503	2.96552	1.94512	YES		0.346799	2.02753	1.34615	-0.900275	3.59447	2.50763	-1.5202	4.8333	3.54879	2.99139	0.466822
Q9Y2T2	VYVKHSISF	4.41135	3.76966	3.96392	3.16594	2.66412	3.79487	2.05677	1.74479	2.68586	1.32593	1.31317	2.24064	1.55172	0.871951	YES		-0.335506	1.38653	0.984954	-0.904636	3.46747	2.43597	-1.31548	4.35463	3.26355	0.951189	0.288367
P49327	HPIEGSTTVF	4.28369	3.73034	3.64948	2.56332	2.27481	3.01923	2.08734	1.27604	2.86387	1.56667	1.40569	2.34225	2.29655	1.4939	YES		-0.569886	2.05453	1.35836	-0.905334	3.04473	2.1831	-1.13397	3.55154	2.75743	0.336665	0.164258
Q71RC2	SPVFMQPVY	3.71631	2.82022	2.60309	1.9738	1.96183	1.99359	1.54585	1.34375	1.96859	1.08889	1.03915	1.87701	1.07586	1.09146	YES		-0.624293	2.24661	1.45386	-0.911717	3.07137	2.197	-1.19032	3.67146	2.83895	0.28033	0.187172
E9PQ51	DIKPSNIFISR	2.14184	1.55056	1.63918	0.79476	0.580153	0.576923	0.934498	0.760417	1.10995	0.525926	0.434164	0.524064	0.703448	0.695122	YES		-1.44973	4.38368	2.47976	-0.926634	3.35772	2.37856	-1.84492	4.87708	3.54879	0.457743	0.611197
Q13409	HPNLVVGGTY	1.10638	1.04494	1.12371	0.899563	0.89313	0.730769	0.550218	0.5625	0.60733	0.42963	0.370319	0.566845	0.574523	0.534725	YES		-0.376107	1.42537	1.00783	-0.929063	3.27002	2.30388	-1.26072	3.97074	3.03837	0.771762	0.233228
Q8TCT0	EVLHGLIGR	8.43972	5.11236	5.84536	2.1048	1.9771	2.14103	3.21397	2.9375	4.03141	1.82222	1.77936	2.8877	3.22759	2.31707	YES		-1.6402	4.0775	2.37576	-0.929719	2.88287	2.07545	-1.57974	4.00382	3.05336	0.515259	0.340724
A0A087X0X3	IPNEIIHAL	2.83688	2.27528	2.07216	1.43231	1.37023	1.75641	1.27948	1.13542	1.35602	0.92963	0.683274	0.909091	1.11724	0.95122	YES		-0.65615	2.97024	1.89586	-0.929939	3.84004	2.68227	-1.51029	5.00368	3.59419	0.322204	0.447937
P60709	ESGPSIVHR	11.2128	9.87079	8.58247	4.51965	3.05725	4.10897	5.0131	3.29167	7.2356	3.58148	3.5694	6.03209	5.91034	3.42073	YES		-1.34405	3.81789	2.32027	-0.932791	3.01647	2.1675	-1.17014	3.51796	2.7405	0.299623	0.162663
Q15393	NYISGIQTI	2.94326	2.63483	2.34536	1.46288	1.65267	1.51923	1.21397	1.29167	1.63874	0.833333	0.879004	1.4492	1.24138	0.871951	YES		-0.773627	3.50913	2.17258	-0.934972	3.99359	2.74042	-1.3255	4.8578	3.54879	0.178511	0.30449
O96009	SEIPKLPAV	2.90071	2.72472	2.04639	1.20961	1.26718	1.41026	1.16594	1.36979	1.46073	0.766667	0.875445	1.42246	1.05049	0.896341	YES		-0.980897	3.5676	2.18945	-0.940845	3.46841	2.43597	-1.32388	4.26624	3.19187	0.0304004	0.269142
E5RIZ4	GYLADPAKF	3.41844	2.69663	2.59794	1.51965	1.45802	1.62821	1.45852	1.26042	1.81152	0.837037	0.683274	1.41176	0.951724	0.4035	YES		-0.919697	3.57563	2.18945	-0.943516	3.63792	2.53711	-1.57125	4.82403	3.54879	0.018246	0.440731
K7EIR0	DFSTRFITR	3.1773	2.78652	3.01031	1.25764	0.992366	1.55128	1.54585	1.35417	1.75916	1.15556	0.953737	2.05348	1.51724	0.902439	YES		-1.23928	4.16799	2.41074	-0.945696	3.52875	2.46145	-1.10823	3.90681	3.00303	0.252159	0.131765
E5RIM3	IYFPKKEAVTF	1.70922	1.32584	1.35052	0.668122	0.755725	0.615385	0.744598	0.777953	0.753927	0.446883	0.455516	0.657754	0.706486	0.390001	YES		-1.10474	3.9727	2.33282	-0.945964	3.59942	2.50763	-1.49108	4.66088	3.45883	0.129914	0.367213
E9PBS1	FYPPKVELF	6.37234	5.02247	4	3.50655	3.61832	2.98718	2.30131	2.60417	3.05497	1.72593	1.87189	2.09091	0.734246	1.39024	YES		-0.606369	2.40011	1.52574	-0.951522	3.43483	2.41433	-1.43627	4.37989	3.27584	0.38203	0.30449
E9PJ77	DVAFHFNPR	2.3617	1.98315	2.05155	2.49782	1.84733	2.51923	1.1179	0.885417	1.29843	0.677778	0.608266	1.11765	0.969308	0.851895	YES		0.10187	0.309293	0.255327	-0.954028	3.13219	2.23634	-1.41201	3.99669	3.0493	2.06519	0.269142
Q8NI77	EVAIPHNR	8.41135	6.59551	6.97938	7.98253	8.01527	7.35897	3.15284	3.4375	4.72251	2.62222	2.00712	3.30481	3.04828	2.37805	YES		0.0872405	0.382735	0.315613	-0.958638	4.29845	2.89476	-1.47045	5.35954	3.77838	2.65484	0.440731
H0YBF6	TPHSEIIFY	3.06383	2.67416	2.16495	1.58952	1.20611	1.79487	1.24017	1.08333	1.72775	0.903704	0.711744	1.1016	0.924138	0.865854	YES		-0.783738	2.85227	1.80949	-0.964019	3.32742	2.35485	-1.54035	4.37381	3.27413	0.150149	0.338488
P42768	TPTPFFHTF	1.95035	1.7191	1.58247	1.36245	1.56489	1.58974	0.991266	0.687152	1.01047	0.470424	0.530795	0.68984	0.615272	0.398178	YES		-0.217459	0.930043	0.718542	-0.965837	3.91261	2.68799	-1.63492	5.15107	3.69124	1.56747	0.50696
Q12834	ASSGDILQL	1.68794	1.49438	1.62887	0.951965	0.664122	0.897436	0.864629	0.614583	0.973822	0.289773	0.332854	0.470588	0.481435	0.505776	YES		-0.936683	3.76108	2.28465	-0.971827	3.85235	2.68227	-2.13782	5.58872	3.88698	0.0296658	0.836275
Q13283	QSYGNVVEL	6.31206	4.46067	4.09794	2.131	2.0458	2.48718	2.38428	2.38542	2.79581	1.48519	1.35943	2.57754	1.76552	1.53659	YES		-1.15801	3.53419	2.1827	-0.974961	3.15123	2.23972	-1.45553	4.02712	3.07067	0.124048	0.273566
A0A0A0MQZ6	WEVPLPKV	2.83688	2.29213	2.06701	0.917031	0.507634	1.23077	1.29694	1.15104	1.19895	0.451852	0.476868	1.12299	0.633453	0.490576	YES		-1.43825	3.90759	2.33282	-0.980515	3.07995	2.20298	-1.81037	4.36212	3.26676	0.305589	0.440731
Q14444	KYQEVTNNL	2.67376	2.12921	1.87113	1.52838	1.48473	1.19231	0.868996	1.03646	1.46597	0.874074	0.633452	0.962567	1.22933	0.886834	YES		-0.666323	2.39273	1.5235	-0.985217	3.25903	2.29923	-1.43401	4.09041	3.10467	0.299623	0.269142
A0A0A0MQZ6	GETEVLKVI	3.17021	2.38202	2.58763	1.0917	0.683206	0.929487	1.29258	1.125	1.63874	0.481481	0.55516	1.08556	0.520384	0.566211	YES		-1.5897	4.77679	2.60961	-1.00483	3.7258	2.60384	-1.93944	5.17402	3.69758	0.515259	0.624134
P62906	IPHMDIEAL	1.78723	1.63298	1.53608	1.27074	1.25191	1.50641	0.860262	0.66305	0.929371	0.572743	0.568542	0.852941	0.857035	0.802103	YES		-0.29882	1.32954	0.963857	-1.0149	3.99345	2.74042	-1.31343	4.61569	3.42498	1.38219	0.233228
H7BY91	MVNVPKTR	1.65957	1.62921	1.23711	1.10917	0.984733	1.08974	0.707424	0.5625	0.963351	0.318519	0.391459	0.834225	0.813793	0.437129	YES		-0.507525	1.53401	1.06881	-1.01904	2.85324	2.05459	-1.55134	3.70683	2.86482	0.486606	0.266628
A0A2R8Y7G1	TYPAELNNI	1.12057	1.07865	0.963918	0.541485	0.526718	0.596154	0.489083	0.502421	0.564199	0.319917	0.267117	0.655931	0.635989	0.634172	YES		-0.926392	2.66748	1.67839	-1.02379	2.87441	2.0714	-1.34757	3.44108	2.68802	0.0594146	0.175548
F8VSI7	AYVHMVTHF	1.97872	1.88764	1.96907	1.66812	1.16794	1.8141	0.925764	0.770833	1.17277	0.514815	0.487544	0.481283	0.710345	0.603659	YES		-0.327559	1.38665	0.984954	-1.02411	3.84143	2.68227	-1.9757	5.28762	3.73159	1.2578	0.641332
E9PCV4	SEWDGIVTV	5.82979	4.67416	3.70103	2.34934	2.24427	2.46154	2.62009	1.84375	2.49215	1.3037	1.40925	2.93048	1.94483	1.5122	YES		-1.00965	2.95173	1.88728	-1.03007	2.99424	2.15864	-1.33175	3.5346	2.75089	0.0106023	0.171709
O95298	TYGEIFEKF	5.53191	4.23221	3.55326	2.4542	3.25954	2.67521	2.01302	1.88961	2.60848	1.44939	1.77224	2.85205	1.538	1.62385	YES		-0.666748	2.1069	1.38902	-1.03234	3.00693	2.16252	-1.13267	3.20393	2.51587	0.299623	0.0615305
O60826	LPWVPPHLR	5.44681	4.30337	4.4433	2.63755	2.16031	2.55128	2.31441	2.07292	2.52356	1.48889	1.20285	1.35829	2.33103	1.5122	YES		-0.94958	5.15345	2.60961	-1.03829	5.40031	3.53108	-1.80923	6.76712	4.14684	0.106904	0.873519
Q7L2K0	AELLPLVSA	3.2766	2.51685	2.47423	1.1441	0.854962	1.03846	1.44978	1.375	1.19372	0.696296	0.661922	0.491979	0.488433	0.609756	YES		-1.44458	5.30687	2.60961	-1.04083	4.50055	2.98065	-2.1598	6.13882	4.12231	0.425563	0.890976
Q9UHD8	REMIPFAVV	2.35461	2.3427	1.85309	1.66812	1.61832	1.87179	0.943231	0.955729	1.2801	0.698148	0.66548	0.914439	0.546561	0.762195	YES		-0.344705	1.71277	1.16896	-1.04298	4.33877	2.92033	-1.52377	5.2508	3.73091	1.43171	0.351521
P12004	TPLSSTVTL	3.95745	2.96067	3.73196	3.38428	2.41221	3	1.68996	1.55729	1.90576	0.722222	0.690391	1.23529	0.737931	0.565733	YES		-0.275864	1.18028	0.883127	-1.04738	3.99449	2.74042	-2.00794	5.42809	3.77838	1.47529	0.666348
Q5W0H4	EVEGKMVSR	1.87943	1.44944	1.19072	0.598253	0.469466	0.655427	0.663755	0.640625	0.879581	0.385185	0.451957	0.812834	0.911011	0.660829	YES		-1.39115	3.34744	2.12034	-1.04925	2.78306	2.00352	-1.45375	3.43313	2.6837	0.187083	0.195693
P53355	VPVEEPIAF	3.33333	2.47191	2.21134	1.9607	1.78244	2.05769	1.13537	1.03646	1.6911	0.677778	0.601423	1.12299	0.74064	0.676829	YES		-0.466727	1.57836	1.09463	-1.05329	3.21515	2.26776	-1.73863	4.26044	3.19014	0.631695	0.329475
Q9UBB6	EAIGAVIHY	1.41844	1.34831	1.46392	1.10044	1.04962	1.09615	0.71179	0.466722	0.858639	0.294031	0.308334	0.636364	0.754898	0.385185	YES		-0.382131	1.43962	1.01388	-1.05433	3.54278	2.4684	-1.77203	4.66619	3.45883	0.976734	0.39422
P43686	RIQSIPLVI	1.34752	1.30337	1.22165	1.17467	0.984733	1.03205	0.541485	0.640055	0.680628	0.381375	0.321124	0.572193	0.601081	0.498916	YES		-0.279064	1.14065	0.85975	-1.0563	3.88261	2.68227	-1.60313	4.83487	3.54879	1.42389	0.333514
A0A087WVQ6	GETIFVTAP	4.46809	3.33708	3.06186	3.33624	3.36641	3.44872	1.54585	1.72917	1.93717	0.881481	0.86121	1.96791	1.18621	1.14634	YES		-0.0982812	0.273145	0.227695	-1.05999	3.37535	2.38485	-1.55023	4.19856	3.15958	1.63956	0.269142
A5YKK6	KQLAVYEEF	2.43972	2.05618	2.13402	2.0524	1.79389	1.35897	1.0131	0.916667	1.24607	0.696296	0.562278	0.941176	0.813793	0.670732	YES		-0.349018	1.46889	1.03007	-1.06185	3.8918	2.68421	-1.59165	4.81596	3.54879	1.24224	0.316775
Q9Y2T2	AEIQGVIDA	7.23404	5.16292	4.79897	3.15721	2.17176	3.48718	2.37991	2.43229	3.37696	1.4037	1.35587	2.66845	1.46897	0.841904	YES		-0.963848	2.90886	1.8545	-1.07028	3.1335	2.23634	-1.66357	4.04354	3.07708	0.0674586	0.282207
O95997	KTFDAPPAL	2.64539	2.21348	2.26289	0.934498	0.79771	0.820513	0.925764	1.14583	1.31937	0.455556	0.505338	0.823529	0.631105	0.701266	YES		-1.4802	5.66028	2.60961	-1.07054	4.85563	3.22785	-1.99678	6.29957	4.14684	0.462921	0.804111
Q8IWL3	KEIESIVKA	1.5461	1.18727	1.04811	0.486172	0.46056	0.699389	0.472369	0.630417	0.682314	0.471268	0.341445	0.513369	0.583529	0.49039	YES		-1.19988	3.21623	2.04241	-1.08294	3.00321	2.1612	-1.51178	3.68329	2.84368	0.0649434	0.214793
P41567	DYIHIRIQQR	12.4539	10.4944	8.98969	5.42358	4.59542	5	4.99563	4.10417	5.86387	2.71852	2.44128	2.91979	3.94483	2.80488	YES		-1.08848	4.90473	2.60961	-1.09381	4.91742	3.22785	-1.98292	6.29227	4.14684	0.00382052	0.789559
P51665	LPDVSLQEF	1.39007	0.910112	1.08247	0.786026	0.610687	0.807692	0.524017	0.418414	0.638743	0.592593	0.455516	0.588235	0.611671	0.434615	YES		-0.617767	1.73835	1.18149	-1.09716	2.82562	2.03343	-1.04768	2.73345	2.15752	0.373059	0.0250216
P16402	SELITKAVA	1.36879	1.30899	1.36598	0.585153	0.317641	0.775641	0.68559	0.509686	0.691099	0.411188	0.41637	0.797674	0.622233	0.570983	YES		-1.26858	3.45079	2.17258	-1.10008	3.14993	2.23972	-1.31505	3.52567	2.74406	0.0937031	0.12708
P55072	YPVEHPDKF	2.65957	2.1236	2.34536	2.23144	1.81679	2.46795	1.22707	0.697917	1.37696	1.1963	1.03203	1.49198	1.48276	0.670732	YES		-0.129577	0.393819	0.324333	-1.11028	3.59589	2.50763	-0.938184	3.21124	2.5181	1.68164	0.129603
P50990	HPAAKMIVM	3.37589	2.97753	2.92784	2.8559	2.06107	2.53846	1.26638	0.885417	2.13613	0.859259	0.597865	1.49733	0.910345	0.719512	YES		-0.316028	0.979413	0.756527	-1.11404	3.22224	2.26946	-1.65143	4.03267	3.07287	1.04382	0.266628
O60306	EALLPTRR	9.87234	6.7191	5.96907	3.07424	3.29008	2.67949	2.68122	3.3125	4.40838	1.45926	1.62989	3.28342	3.73793	2.09756	YES		-1.3188	3.33176	2.11736	-1.11693	2.9935	2.15864	-1.82385	3.95107	3.02457	0.100515	0.288367
A0A0B4J1V8	AANPHSFVF	2.86525	1.83146	2.37113	2.12664	1.69466	1.91026	0.864629	1.01562	1.37173	0.774074	0.718861	1.28877	0.721567	0.715127	YES		-0.302345	0.911514	0.70504	-1.11995	3.18229	2.25958	-1.3453	3.56667	2.76425	1.06063	0.129202
A0A087WYJ0	HSKLFTDASSR	2.79433	2.61798	2.79381	1.31878	1.0916	1.17949	1.16157	0.885417	1.71728	0.837037	0.725979	1.30481	1.17241	0.743902	YES		-1.19277	4.57513	2.53732	-1.12433	4.42998	2.95569	-1.51674	5.13771	3.69124	0.0534129	0.269142
Q15629	AYPHNLMTF	1.65248	1.47753	1.34536	1.28821	1.04962	1.33333	0.606987	0.644326	0.796273	0.47037	0.391967	0.642795	0.657468	0.593557	YES		-0.285771	1.15138	0.865285	-1.12808	3.98884	2.74042	-1.57212	4.73887	3.50193	1.48593	0.269142
Q8N8Q9	MPVDDVIGTL	1.23404	0.898876	0.850515	0.620087	0.460771	0.558664	0.510917	0.398058	0.448124	0.373458	0.382624	0.530362	0.570576	0.631277	YES		-0.863698	2.2879	1.46628	-1.13645	2.82222	2.03217	-1.21358	2.95115	2.31686	0.161699	0.0376206
P61160	YNIEQEQKL	1.49409	1.16854	1.20619	0.752415	0.671756	0.905983	0.556041	0.528065	0.666012	0.223927	0.29025	0.571622	0.554594	0.636675	YES		-0.731466	2.41148	1.53451	-1.14444	3.37643	2.38485	-1.83314	4.3372	3.25455	0.340373	0.30449
O00159	APVGGHILSY	1.16312	1.49438	1.16495	1.25764	0.89313	1.07692	0.524017	0.510417	0.691099	0.407407	0.405694	0.470588	0.6096	0.637064	YES		-0.243994	0.753453	0.601206	-1.14746	3.38935	2.38485	-1.5742	4.05275	3.07708	1.30667	0.221525
A0A494C1K3	EGLPEGIPFRR	9.77305	6.79775	6.35052	3.17904	2.29008	3.17949	2.87336	3.35417	4.01047	1.96296	1.7153	2.99465	2.78621	1.78049	YES		-1.40615	4.05313	2.36843	-1.16276	3.63679	2.53711	-1.7803	4.53252	3.38364	0.147454	0.289736
Q15008	KTYDKTVAL	3.00709	1.85393	2.21649	1.83406	1.8855	2.20513	0.943231	0.9375	1.27749	0.755556	0.498221	1.16578	1.06207	0.804878	YES		-0.256505	0.704921	0.566187	-1.16413	3.10414	2.21665	-1.5485	3.67612	2.83895	1.13802	0.181675
C9JZQ4	REYPNLVTI	3.94326	2.84831	2.65464	2.15721	1.95038	2.02564	1.33624	1.20313	1.67016	0.844444	0.80427	1.60963	1.28134	1.34146	YES		-0.62309	2.18489	1.42158	-1.16608	3.54823	2.46974	-1.5356	4.13628	3.13002	0.543724	0.19744
Q13535	AEQIVPLSA	2.68085	2.16854	1.57732	1.32751	1.14504	1.30769	0.786026	0.854167	1.21466	0.585185	0.448399	0.834225	0.758621	0.731707	YES		-0.765602	2.32539	1.48419	-1.17066	3.20571	2.2674	-1.78273	4.04052	3.07708	0.299623	0.269142
Q9Y576	AYVGDLQTL	2.40426	1.97191	1.7732	1.53275	1.48855	1.52564	0.80786	0.921875	0.979058	0.430147	0.540925	0.989305	0.840915	0.687766	YES		-0.43554	1.81243	1.23625	-1.18279	4.06825	2.77447	-1.64931	4.80509	3.54425	1.14361	0.269142
O75475	VDITTPKAA	2.09929	1.91011	1.7732	1.19651	0.870229	1.08974	0.934498	0.53125	1.06806	0.585185	0.491103	0.791444	0.868966	0.658537	YES		-0.873402	3.44294	2.17258	-1.19041	4.18973	2.83824	-1.63043	4.8943	3.54879	0.299348	0.267927
Q8WYJ6	KESIPFAVV	5.99291	5.07303	4.19072	3.05677	2.24046	3.1859	2.13537	1.73438	2.81152	1.1037	0.992883	1.93048	1.13103	0.646341	YES		-0.846772	3.1988	2.04241	-1.19125	4.00354	2.74042	-1.92164	5.01848	3.60004	0.30201	0.37776
K7EP61	EVRGGGLTR	5.61702	4.30337	3.83505	2.02183	1.8855	1.90385	1.62882	1.65104	2.73298	1.12222	0.964413	1.80214	1.77931	1.82317	YES		-1.2431	3.9286	2.33282	-1.19388	3.83747	2.68227	-1.82262	4.73195	3.5015	0.0299351	0.30449
P61513	TVAGGAWTY	4.8227	3.50562	4.28351	3.83406	2.95038	3.17949	2.0524	1.54167	1.90576	0.940741	0.786477	1.6738	0.588744	0.615854	YES		-0.339989	1.47479	1.03503	-1.19732	4.27428	2.88217	-1.89074	5.26803	3.73159	1.51456	0.392558
P26010	LPPGVHISY	1.70213	1.19663	1.43299	1.11354	0.877863	1.35256	0.585153	0.546875	0.748691	0.367846	0.362012	0.641711	0.751227	0.514471	YES		-0.37339	1.10377	0.835961	-1.20366	3.20779	2.2674	-1.65912	3.84565	2.96567	0.946953	0.206549
A2A305	REKPQISAA	1.5461	1.20225	1.3299	0.956332	0.706107	0.961538	0.537118	0.494792	0.73822	0.448148	0.377929	0.780749	0.551852	0.337661	YES		-0.636193	2.0374	1.35269	-1.20409	3.36103	2.37856	-1.34373	3.59072	2.77825	0.515259	0.07619
Q12929	GEAAVAFKP	5.46099	7.19101	4.52577	2.0524	1.20611	2.62821	2.46288	2.52083	2.42932	1.26667	1.19573	2.62032	1.66897	1.07317	YES		-1.54501	3.93917	2.33282	-1.21241	3.43708	2.41433	-1.75687	4.18787	3.15638	0.18181	0.253667
J3KTA4	EANQAINPK	2.00709	1.53371	1.7732	1.65066	1.5458	1.73077	0.576419	0.635417	1.0733	0.603704	0.540925	0.828877	0.882759	0.77439	YES		-0.109022	0.331677	0.275555	-1.21752	3.89589	2.68421	-1.42904	4.25025	3.188	1.97877	0.131765
P27694	AEAILGQNAA	5.61702	3.79775	3.69588	3.23144	2.43511	3.50641	1.60699	1.68229	2.29319	1.11852	0.992883	1.81283	1.88276	1.07226	YES		-0.515279	1.6384	1.11927	-1.23176	3.37827	2.38485	-1.74026	4.0691	3.08999	0.714815	0.233228
P24928	TYQDIQNTI	3.04965	2.07865	1.80928	1.32751	1.63359	1.69231	0.89083	0.953125	1.10995	0.703704	0.55516	0.946524	0.882759	0.823171	YES		-0.576144	1.72794	1.17486	-1.23181	3.21992	2.26946	-1.6534	3.80062	2.93138	0.567607	0.183981
O15350	TYFDLPQSSR	1.50355	1.1236	1.1701	0.480349	0.572519	0.666667	0.467249	0.536458	0.581152	0.411111	0.427601	0.513369	0.599655	0.601087	YES		-1.14293	3.65286	2.22527	-1.2606	3.87221	2.68227	-1.48977	4.23344	3.17803	0.0732681	0.131765
F5GWT4	GEFKQPIP	4.17021	3.42697	3.82474	3.29258	1.29008	3.26923	1.42358	1.51042	1.83246	0.985185	0.733096	1.82888	1.02069	0.54878	YES		-0.540695	1.44062	1.01396	-1.26082	2.96668	2.13651	-1.68707	3.51054	2.7357	0.568634	0.171709
A0A087WWW9	EMFLPLRSR	0.950355	1.03371	1	0.663755	0.725191	0.628205	0.360056	0.40625	0.475602	0.422222	0.199842	0.533369	0.612163	0.606381	YES		-0.564958	1.76725	1.20198	-1.26472	3.38701	2.38485	-1.36884	3.54961	2.75743	0.636868	0.0559161
B4DR61	RYIPTAAAF	3.03546	2.38202	2.11856	1.83843	2.10305	1.87179	0.921397	1.11979	1.08901	0.685185	0.52669	0.887701	0.903448	0.829268	YES		-0.374455	1.66152	1.13121	-1.26755	4.44983	2.95707	-1.84371	5.26307	3.73159	1.5401	0.30449
Q9HB71	SYSMIVNNL	2.49645	2.47191	2.00515	1.48472	1.30153	1.53846	1.01747	0.635417	1.24084	0.559259	0.633452	1.19251	0.732234	0.5542	YES		-0.689285	2.66054	1.67813	-1.26896	4.07478	2.77447	-1.54776	4.50912	3.37792	0.613368	0.164258
Q9Y573	KYIEGVSDF	2.77305	1.9382	2.0567	1.55022	1.1374	1.55128	0.89083	0.706963	1.20419	0.588559	0.491103	0.796791	0.868966	0.695855	YES		-0.675028	2.37895	1.51982	-1.27227	3.77823	2.63759	-1.85071	4.54318	3.38364	0.568634	0.269142
Q9NQZ5	ISAKPLEM	1.43262	1.25281	1.22165	0.620087	0.519084	0.692308	0.524017	0.517826	0.565956	0.343866	0.308398	0.563391	0.709665	0.479385	YES		-1.09308	3.92372	2.33282	-1.281	4.29547	2.89476	-1.68436	4.89311	3.54879	0.134477	0.233752
P11142	DAAKNQVAM	3.21277	2.25843	2.86598	1.72052	1.18321	1.57692	0.995633	0.994792	1.42932	0.688889	0.686833	1.52941	0.65451	0.625842	YES		-0.895849	2.88347	1.83301	-1.28567	3.67303	2.55727	-1.52095	4.02423	3.07067	0.289985	0.128287
P28074	NVADLHEKY	3.17376	2.83146	2.87629	1.83843	1.69656	1.97756	1.18777	0.917915	1.53141	0.861111	0.685053	1.23262	1.0426	0.763059	YES		-0.688083	3.81852	2.32027	-1.28802	5.4986	3.53108	-1.67635	6.11755	4.12231	1.11214	0.288367
P21333	VPASLPVEF	7.30496	5.79775	4.57216	3.28821	3.12595	2.76923	2.20961	2.32813	2.6911	1.69259	1.16014	2.16043	0.60176	0.902439	YES		-0.944601	3.42669	2.16586	-1.28987	4.15141	2.80761	-1.81791	4.87637	3.54879	0.286622	0.269142
P31939	KEALGIPAAA	13.8298	9.38764	9.34021	4.73799	2.82061	4.76282	4.12227	3.88542	5.19895	2.12222	2.121	4.31551	3.61379	1.72127	YES		-1.40183	3.8944	2.33282	-1.30173	3.73713	2.61058	-1.92753	4.51954	3.38364	0.0514896	0.269142
A0A4W8VX11	IYSEVATLI	3.8156	2.58427	2.36082	2.24454	1.83969	1.55128	1.45852	1.07292	1.01571	0.607407	0.946619	0.55615	0.591738	0.670732	YES		-0.636497	1.9315	1.29869	-1.30439	3.37672	2.38485	-2.05368	4.22922	3.17803	0.561376	0.27429
F5GYQ1	LYPEGLAQL	6.37589	5.05056	4.31443	3.39301	3.08015	3.23077	1.82096	2.11979	2.41361	1.26296	1.24555	2.16578	1.12508	0.668796	YES		-0.697875	2.9847	1.90206	-1.3087	4.51075	2.98065	-1.7517	5.14682	3.69124	0.746575	0.256081
P04632	SELPGAFEA	5.39007	4.37079	4.20619	2.48908	1.4084	2	1.63755	1.76562	2.2199	0.874074	0.733096	1.48128	0.948904	0.458121	YES		-1.24386	4.72557	2.60961	-1.3126	4.85448	3.22785	-2.17707	5.91443	4.11117	0.0510112	0.512845
P63267	EAGPSIVHR	4.08511	3.36517	3.07216	1.34061	1.11069	1.37179	1.25328	0.864583	2.11518	0.837037	0.935943	1.60963	1.73103	1.10366	YES		-1.46066	4.17569	2.41074	-1.3137	3.94743	2.71698	-1.63726	4.41127	3.29837	0.078841	0.17095
Q12948	NSLGVVPYL	3.75887	3.38202	2.96907	3.99127	3.06107	3.17949	1.22271	1.35417	1.46597	0.77037	0.797153	1.52941	0.474436	0.37541	YES		0.0172858	0.0490289	0.0424196	-1.32234	4.4219	2.95569	-1.70686	4.97635	3.57564	2.59358	0.219869
I3NI36	EVPKHLVGR	10.1348	7.34831	8.02577	3.60699	3.09542	3.17949	3.10917	2.63542	4.36126	1.97037	1.82918	3.39572	3.90345	2.46951	YES		-1.36814	4.73891	2.60961	-1.33581	4.68359	3.11486	-1.82588	5.36103	3.77838	0.0199799	0.269142
Q01082	YPNVNIHNF	1.85816	1.35955	1.61856	1.08297	1.14504	1.08974	0.689956	0.625	0.596859	0.481481	0.52669	0.780749	0.675034	0.719512	YES		-0.543687	2.32038	1.48315	-1.33895	4.44396	2.95707	-1.4348	4.59937	3.41876	1.13809	0.0609049
O95251	NPVDIVSTL	4.2695	3.04494	2.87113	2.38428	2.43511	2.57051	1.43231	1.19792	1.37173	0.777778	0.672598	1.33155	0.813793	0.719512	YES		-0.4629	1.82403	1.23757	-1.34775	4.1957	2.83824	-1.87237	4.87566	3.54879	1.26155	0.261194
P46940	IINTHTLLL	4.21277	4.25843	2.96392	2.0524	1.72137	2.17308	1.44978	0.895833	2.1466	1.43704	1.33808	1.7861	1.66897	1.85976	YES		-0.943272	3.21073	2.04241	-1.34797	4.01411	2.74042	-1.32598	3.97826	3.03994	0.30201	0.0120804
Q9Y4B6	KEADLPMTA	9.31915	6.78652	5.70103	4.74236	2.20611	4.10256	2.22707	2.82292	3.50785	1.87407	1.74377	3.03743	2.33103	0.97561	YES		-0.980591	2.64194	1.66936	-1.34945	3.28204	2.31269	-1.7122	3.73471	2.88054	0.2151	0.154087
Q9H583	ISSPVVTSL	1.58865	0.960674	1.36082	0.965066	0.721374	1.03205	0.445415	0.459783	0.628272	0.28651	0.337198	0.525301	0.548621	0.528019	YES		-0.524419	1.41533	1.00229	-1.35042	3.13386	2.23634	-1.76683	3.63012	2.80919	0.674954	0.164144
P24539	IYVISAETF	2.7305	1.97753	1.43299	1.44978	1.43893	1.03205	0.681223	0.833333	0.853403	0.659259	0.58363	0.641711	0.689253	0.606011	YES		-0.647342	1.71307	1.16896	-1.37483	3.11432	2.22147	-1.70422	3.50904	2.7357	0.532752	0.130257
P53618	FEWENKVTV	2.80142	1.94944	1.94845	1.14847	0.958015	1.08974	0.995633	0.741159	0.84444	0.579557	0.615658	1.09626	0.842793	0.497309	YES		-1.06764	3.34496	2.12034	-1.37595	3.89912	2.68421	-1.54774	4.14387	3.13049	0.197566	0.0879226
Q9Y2Z0	NYAAALETF	7.10638	5.79775	4.85567	3.29258	4.29008	2.88462	1.76419	2.23958	2.81675	1.40741	1.4306	3.02674	1.4069	1.65854	YES		-0.762731	2.56023	1.61891	-1.38066	3.85428	2.68227	-1.59847	4.15519	3.13469	0.540295	0.109876
Q9BXT8-1	QIIRTLQL	1.37589	1.40449	1.12371	1.38865	1.41985	1.4359	0.427948	0.489583	0.575916	0.382856	0.355872	0.502674	0.72666	0.493454	YES		0.12057	0.468421	0.382908	-1.38634	4.55007	3.00096	-1.65302	4.93194	3.55653	2.8245	0.157319
E5RFV8	NAITLPEEF	6.66667	4.74157	3.75258	3.26638	2.89313	3.23077	2.08734	1.5	2.19895	0.851852	0.960854	1.7754	0.651469	0.707712	YES		-0.691108	2.08633	1.37268	-1.38964	3.50643	2.45184	-2.07905	4.25137	3.188	0.561376	0.255275
E7EMG9	IELPSMAVA	3.63475	2.79775	2.59536	1.58515	1.25954	1.67308	1.0262	1.03646	1.36649	0.636118	0.649466	1.37433	0.988054	0.887352	YES		-0.998774	3.48965	2.17258	-1.39653	4.25354	2.87245	-1.763	4.73829	3.50193	0.300249	0.182074
A0A087X260	GEVLMVQV	3.87707	3.20225	2.72852	2.59971	1.6056	2.96154	1.07715	1.13591	1.50087	0.94321	0.801898	1.66488	0.793111	0.514754	YES		-0.452597	1.34664	0.970626	-1.40099	3.48186	2.43597	-1.52417	3.6475	2.82428	0.992236	0.0559161
A0A087WYJ0	REVQLFVI	2.68085	2.8427	2.43814	2.47598	1.20229	2.42949	0.912664	0.9375	1.15707	0.462963	0.437722	0.588235	0.645528	0.313449	YES		-0.382432	1.23715	0.912714	-1.40464	3.75632	2.62051	-2.41881	4.73871	3.50193	1.27722	0.340724
Q8IX90	TPSPIIQQL	1.7234	1.02809	1.40206	1.04803	0.652672	0.974359	0.388646	0.532427	0.633406	0.236937	0.33332	0.593583	0.641977	0.566232	YES		-0.634773	1.5895	1.10114	-1.41792	3.02931	2.17266	-1.83545	3.48356	2.72034	0.543724	0.147788
P46777	KIYEGQVEV	3.37589	2.47191	2.63402	1.27511	1.1145	1.24359	0.947598	0.973958	1.23037	0.566667	0.58363	1.19251	1.24138	0.879295	YES		-1.22313	4.32637	2.45714	-1.42814	4.68307	3.11486	-1.85613	5.23405	3.72794	0.139774	0.233228
Q7KZF4	AEAKFFTES	1.46809	1.10112	1.20103	0.508111	0.325319	0.884615	0.42421	0.485125	0.484374	0.297557	0.353642	0.595683	0.751947	0.539231	YES		-1.13389	2.75822	1.74489	-1.43573	3.2114	2.2674	-1.59633	3.40775	2.66233	0.139774	0.0626413
O60264	EWIEPPKRER	2.70213	2.4382	2.72165	1.73799	0.583969	1.53205	1.05677	0.901042	0.942408	0.411979	0.434164	0.855615	0.56367	0.453004	YES		-1.02853	3.36541	2.12307	-1.43873	4.10723	2.79288	-2.20787	4.92243	3.55514	0.290972	0.288367
B8ZZY2	AELDSVFSSA	2.29787	1.89326	1.55155	1.23144	0.950382	1.13462	0.620087	0.730171	0.753927	0.515123	0.52669	0.791444	0.679241	0.484177	YES		-0.792089	2.96181	1.89151	-1.44846	4.34756	2.92033	-1.64731	4.61778	3.42498	0.631695	0.107344
P48556	YEKILFTEA	1.61702	1.50562	1.4433	1.34498	0.389313	1.21795	0.646288	0.487005	0.535848	0.327327	0.371677	0.545642	0.8665	0.545359	YES		-0.629101	1.50777	1.05154	-1.45181	2.96248	2.13464	-1.87518	3.40051	2.66067	0.543724	0.139145
C9JJV6	IYPTTYVQF	1.7234	1.30337	1.00515	0.668122	0.694656	0.653846	0.429022	0.433191	0.567987	0.254865	0.340228	0.464134	0.63049	0.480671	YES		-0.999528	2.67516	1.67928	-1.49525	3.47561	2.43597	-1.92846	3.9376	3.01976	0.284198	0.159672
O43684	RYPTSIASL	2.73759	2.33708	2.09278	1.96507	1.12214	1.71795	0.864629	0.572917	1.06806	0.503704	0.362989	0.663102	0.703448	0.676884	YES		-0.576878	2.11431	1.38902	-1.5163	4.23411	2.86682	-2.22812	4.95519	3.56308	1.10443	0.269142
Q7Z6Z7	KGNDTPLAL	1.77305	1.41573	1.19588	0.567686	0.442748	0.476561	0.397494	0.503473	0.609874	0.37356	0.216014	0.719584	0.502009	0.549938	YES		-1.56006	3.69876	2.2426	-1.53711	3.67018	2.55727	-1.74382	3.90784	3.00303	0.00751591	0.0826999
Q8TAP9	SVVDISQQY	1.78723	1.38202	1.25258	1.07424	0.805344	1.04487	0.427948	0.567708	0.523253	0.356613	0.324024	0.406872	0.568796	0.483259	YES		-0.596479	2.16777	1.41639	-1.54161	4.24785	2.87245	-2.02362	4.77008	3.5155	1.07779	0.196781
J3KRY1	KSIQEIQEL	2.32624	1.98876	1.5567	1.48472	1.21374	1.5641	0.462882	0.677083	0.858639	0.377778	0.441281	0.737968	0.827586	0.780488	YES		-0.46206	1.61088	1.10889	-1.55479	4.13253	2.80148	-1.91499	4.53333	3.38364	1.3198	0.154087
O14974	AEFLIGQGA	8.4539	6.66292	7.76289	7.25764	2.32061	7.01282	2.27948	2.20833	3.20419	1.16296	1.40925	2.50267	1.11724	0.711282	YES		-0.463661	1.06732	0.811367	-1.57264	3.03906	2.17993	-2.17262	3.55826	2.76177	0.850469	0.167433
A0A1W2PP04	GEIVNINLV	1.50355	1.30337	1.28866	0.480349	0.29771	0.75641	0.489083	0.319419	0.555757	0.228093	0.402152	0.55615	0.465702	0.487891	YES		-1.41633	3.76518	2.28465	-1.58595	3.9931	2.74042	-1.78748	4.22226	3.17565	0.0760564	0.0848284
H0Y7W6	DYSSILQKF	3.53191	3.23221	2.60481	1.9214	1.79644	1.84188	0.838429	1.03361	1.21966	0.626944	0.734713	1.14739	0.710368	0.740433	YES		-0.752874	3.6761	2.23918	-1.59949	5.56349	3.54299	-1.90075	5.925	4.11117	1.2926	0.177403
Q6VMQ6	VFDKTLAEL	3.13475	2.9382	2.35787	1.55459	1.41221	1.64744	0.755596	0.614173	1.40405	0.807979	0.618178	0.806353	1.04935	1.55488	YES		-0.869583	3.57209	2.18945	-1.6038	5.02113	3.27303	-1.91701	5.38299	3.77838	0.80298	0.164144
Q9NR09	IASAIVNEL	2.51064	1.94382	2.21134	1.47598	1.0916	1.45513	0.606987	0.71875	0.848168	0.477778	0.427046	0.668449	0.613708	0.510712	YES		-0.728609	3.45154	2.17258	-1.61649	5.42193	3.53108	-2.08301	5.9314	4.11117	1.30502	0.23819
C9JTN7	VFPDKGYSF	1.7234	1.56742	1.48454	1.1441	0.969466	0.99359	0.49345	0.519314	0.544503	0.37349	0.341637	0.502674	0.503111	0.451056	YES		-0.620012	3.32494	2.11736	-1.61659	5.78014	3.54299	-1.97133	6.19283	4.12231	1.72225	0.210715
O00762	YPYNAPTVKF	5.99291	3.7191	3.72165	3.26638	4.0229	3.10897	1.32314	1.39583	1.65969	0.985185	0.868327	1.53476	0.732545	0.909627	YES		-0.369511	1.07271	0.814384	-1.61729	3.7517	2.62051	-1.98723	4.12172	3.12241	1.34985	0.131765
Q9UKF6	TVTTVILEV	3.85816	3.7191	2.71134	2.44541	2.43511	2.58974	1.26638	1.03125	1.04712	0.837037	0.740214	0.855615	0.493886	1.14634	YES		-0.461813	2.45508	1.56492	-1.62108	5.60309	3.54299	-2.08032	6.10804	4.12231	2.08133	0.24804
Q14807	KELLGPPEA	3.30496	2.66854	2.38144	1.0393	0.583969	1.0641	0.829694	0.791667	1.03665	0.396296	0.412811	0.946524	0.689511	0.514919	YES		-1.63643	4.83344	2.60961	-1.65228	4.85344	3.22785	-2.25064	5.43346	3.77838	0.00713953	0.24804
Q96CS3	DPVGDIVSF	3.38298	2.53371	2.30928	1.28384	0.977099	1.04487	0.917031	0.776042	0.890052	0.420621	0.412811	0.700535	0.815474	0.561679	YES		-1.31518	4.43037	2.47976	-1.67107	4.9546	3.23513	-2.42292	5.63314	3.90989	0.236312	0.286396
Q6P0N0	KEFPITEA	2.92199	2.27528	1.92784	1.30568	1.00382	1.38462	0.681223	0.728609	0.816754	0.52963	0.480427	0.695187	0.814908	0.487435	YES		-0.947684	3.43975	2.17258	-1.67808	4.7239	3.12937	-2.06293	5.11727	3.68035	0.63034	0.167433
B3KTM8	HPDAPMSQVY	5.24823	3.32584	4.43299	3.15284	1.90076	3.53846	1.22271	1	1.79058	0.896296	0.740214	1.5508	0.896552	0.564838	YES		-0.598218	1.77107	1.20287	-1.69644	3.8126	2.66231	-2.02888	4.12702	3.12425	0.976363	0.114713
Q9NZJ0	GELKLVTA	3.65957	2.73034	3.51546	3.79913	1.66412	3.30769	0.855895	0.90625	1.27749	0.459259	0.476868	1.24064	0.635283	0.567053	YES		-0.17548	0.344796	0.286111	-1.70431	3.13406	2.23634	-2.18602	3.52276	2.74322	1.4352	0.129603
P51610	VINPTAITV	2.24113	2.07865	1.65979	0.917031	1.0916	1.26923	0.611354	0.477336	0.732984	0.388546	0.267278	0.502674	0.518436	0.731879	YES		-0.867288	3.57763	2.18945	-1.71478	5.17546	3.35453	-2.36779	5.77015	3.99269	0.957549	0.269142
P08240	KPIVFVGTGQTY	3.6383	2.43258	2.70103	3.22271	2.93511	3.33974	0.882096	0.921875	0.842932	0.52963	0.474848	0.791444	0.661871	0.590791	YES		0.114666	0.420985	0.346201	-1.72859	4.89523	3.22785	-2.28817	5.40873	3.77838	2.99139	0.221525
Q9H8J5	PTTLISTV	2.95745	2.33146	2.51546	1.49782	0.564885	1.65385	0.80786	0.713542	0.82199	0.364109	0.417648	0.786096	0.475253	0.557205	YES		-1.07032	3.33026	2.11736	-1.73568	4.34793	2.92033	-2.31549	4.85223	3.54879	0.449645	0.193669
Q92522	VQNDTLLQV	4.07092	4.52247	3.51031	2.131	1.77099	1.84615	1.11354	0.682292	1.67016	0.837037	0.911032	1.5615	1.11034	0.993902	YES		-1.07428	4.37532	2.47976	-1.80411	5.57045	3.54299	-1.87073	5.64308	3.90989	0.714815	0.0323776
O14548	TEAPPIIFA	2.62411	2.51124	3.15464	2.01747	0.717557	2.11538	0.960699	0.6875	0.696335	0.374074	0.343241	0.631016	0.593602	0.629768	YES		-0.773264	2.25235	1.45386	-1.82207	3.95222	2.71698	-2.6202	4.52187	3.38364	0.768011	0.207235
A0A3B3IT39	YAGAILEV	7.56738	5.61236	5.29381	3.12227	2.72519	2.98077	1.44978	1.57812	2.16754	1.03704	0.914591	1.55615	1.14483	1.02439	YES		-1.06526	4.24342	2.41074	-1.83014	5.47869	3.53108	-2.39683	5.96545	4.11117	0.729936	0.234737
Q15029	KSTPVTVVL	5.2695	3.73034	3.89691	2.69432	2.1374	3.08333	1.08297	1.09375	1.40314	0.866667	0.772242	1.45455	1.3931	0.685561	YES		-0.704335	2.81871	1.79091	-1.84903	5.01098	3.27303	-2.05972	5.21142	3.72452	1.32055	0.0879226
Q9BTE3	HPLGIVQGF	2.31915	1.70225	2.27835	2.04803	1.30534	1.87179	0.550218	0.510417	0.685864	0.283423	0.408947	0.604278	0.630294	0.547528	YES		-0.269815	0.885787	0.690351	-1.85083	4.48757	2.97895	-2.28051	4.84736	3.54879	2.02234	0.147788
J3KTA4	AINPKLLQL	3.19858	2.64045	2.56186	2.10044	1.73664	2.6859	0.716157	0.697917	0.837696	0.463397	0.353326	0.754011	0.735442	0.429488	YES		-0.365011	1.56067	1.08527	-1.89948	5.20837	3.36396	-2.4191	5.62936	3.90989	2.16953	0.188509
O43683	EPLHNVQVL	4.85106	3.44382	3.85052	2.77729	2.30153	2.62179	1.16157	0.854167	1.19895	0.561786	0.486148	0.903743	0.672039	0.694401	YES		-0.657365	3.19574	2.04241	-1.91766	5.78404	3.54299	-2.63762	6.32984	4.14684	1.81594	0.269142
P11142	QPGVLIQVY	3.06383	1.86517	1.96907	1.53275	1.60687	1.83974	0.703057	0.449648	0.60733	0.355679	0.301481	0.57754	0.699276	0.623509	YES		-0.470231	1.40922	0.99796	-1.97059	4.13031	2.80148	-2.48203	4.49096	3.36901	1.43732	0.136512
O94915	NLVTYLAEL	2.24113	1.80899	1.80412	1.54585	1.47328	1.19231	0.445415	0.53125	0.502618	0.311111	0.37433	0.57418	0.896552	0.54878	YES		-0.475169	2.31692	1.48206	-1.98459	5.7097	3.54299	-2.21649	5.90983	4.11117	2.21838	0.102497
O95997	DAYPEIEKF	3.76241	2.75843	3.00773	2.36026	2.1355	2.60897	0.784283	0.760288	0.862785	0.47643	0.396879	0.609856	0.637533	0.41762	YES		-0.423479	2.28205	1.46628	-1.98481	6.0576	3.54299	-2.68358	6.56586	4.14684	2.55737	0.269142
P04844	NVADVVIKF	7.25532	5.23034	5.47165	3.32969	3.37214	3.59615	1.51528	1.27247	1.70419	0.789818	0.886121	1.43048	0.865017	0.608534	YES		-0.802209	3.8528	2.32132	-1.99916	6.03406	3.54299	-2.53125	6.44097	4.14684	1.63956	0.217803
A0A2R8Y6W5	LPAPGVPAW	2.46809	1.50562	1.42268	1.0655	0.923664	1.07692	0.342557	0.479851	0.492147	0.39189	0.327402	0.566845	0.483887	0.727218	YES		-0.815593	2.11179	1.38902	-2.03742	3.80162	2.65618	-2.06895	3.82601	2.95164	0.734548	0.00789741
E5RK46	KNIPMTLEL	3.61702	2.49438	2.51546	2.15721	1.44275	2.03846	0.707424	0.604167	0.743455	0.451852	0.462633	0.716578	0.868966	0.707317	YES		-0.613547	2.21951	1.4358	-2.06967	4.80067	3.19235	-2.40302	5.0439	3.61632	1.51456	0.104566
H7C3B5	VEKPVGVAA	3.64539	2.85393	3.25773	2.25328	1.17557	1.89744	0.620087	0.59375	1.02618	0.385185	0.271513	0.641711	0.855172	0.506958	YES		-0.873316	3.46807	2.17258	-2.12294	5.43477	3.53108	-2.9097	5.91383	4.11117	1.30502	0.233228
Q9Y520	TEIGTMISV	3.91489	3.31461	3.17526	1.70742	0.725191	1.79487	0.772926	0.776042	0.837696	0.393271	0.412811	0.893048	0.57301	0.615117	YES		-1.29937	4.55782	2.53732	-2.12418	5.58089	3.54299	-2.61437	5.91602	4.11117	0.586133	0.167433
P50990	SVSEVIEGY	4.6383	4.03371	4.53608	3.0131	3.0916	3.44872	0.995633	0.822917	1.20419	0.540741	0.469751	0.802139	0.662069	0.670732	YES		-0.467332	4.1179	2.39843	-2.12749	8.31103	5.21135	-2.86526	8.80168	5.702	3.30915	0.440731
Q7KZF4	KEGLVMVEV	5.78014	4.80899	5.53093	4.61135	1.35496	6.07692	1.30568	1.14062	1.17801	0.566667	0.758007	1.58289	0.685935	0.457116	YES		-0.420634	0.779068	0.619904	-2.15308	3.02217	2.16801	-2.47098	3.19875	2.51405	1.04009	0.0559161
Q99567	ILDPHVVLL	3.34043	3.69663	2.81443	2.38865	2.12977	2.44231	0.68559	0.52532	0.863874	0.592593	0.47331	0.549699	0.571237	0.957317	YES		-0.501104	3.13914	2.00325	-2.24738	6.9268	4.12815	-2.60827	7.17098	4.37233	2.8245	0.160705
Q9ULW0	KSSDQPLTV	3.40426	2.42697	2.10309	1.0131	0.633588	1.15385	0.50655	0.208143	0.534031	0.585185	0.29536	0.588235	0.575285	0.585366	YES		-1.5024	3.86939	2.32602	-2.66765	4.85041	3.22785	-2.43349	4.72143	3.49681	0.484945	0.0559161
A6NIE6	TVTEVLLKY	2.19858	1.65169	1.48969	1.04803	1.30916	1.15385	0.938865	0.9375	1.09424	0.618519	0.548043	0.957219	0.681584	0.707317	YES		-0.604929	2.06906	1.36395	-0.846071	2.76615	1.99076	-1.33019	3.7541	2.89246	0.223115	0.288367
P15311	YEKDDKLTP	2.32624	1.49438	1.81443	0.751092	0.694656	1.17949	0.951965	0.78125	1.18325	0.481481	0.519573	0.716578	0.723547	0.518044	YES		-1.10198	3.05612	1.94145	-0.950211	2.74681	1.97551	-1.71401	3.94179	3.02109	0.0910971	0.363681
B8ZZM6	TYLPQTYII	4.83688	3.31461	2.70103	1.43231	1.29008	1.11538	2.18777	1.61458	1.75393	1.14444	1.6121	1.4492	0.6174	0.786585	YES		-1.49969	3.58306	2.18945	-0.965838	2.6929	1.92767	-1.3676	3.40158	2.66067	0.314911	0.214793
Q9UJX2	IVSQIAVAY	3	1.81461	2.30412	1.75983	1.51145	2.03205	1.20524	0.994792	1.44503	0.874074	0.786477	1.33155	0.834483	0.682927	YES		-0.424722	1.23959	0.913374	-0.965678	2.68909	1.92747	-1.25046	3.2175	2.52042	0.540295	0.164258
A0A0D9SGD3	EFLDIMKRNR	3.95745	3	3.49485	2.19214	1.48855	1.58974	1.80786	1.89583	2.48168	1.44444	1.30249	2.41711	1.73793	0.768293	YES		-0.987826	3.28853	2.09734	-0.756888	2.68869	1.92747	-1.01725	3.35524	2.62956	0.195533	0.198362
H0Y7W6	AEVDRQVIP	1.92199	1.26966	1.3299	1.13537	0.465649	1.09615	0.563319	0.5625	0.712042	0.414815	0.278906	0.631016	0.715506	0.352431	YES		-0.745367	1.71612	1.16896	-1.29879	2.68076	1.92152	-1.77111	3.21698	2.52042	0.307782	0.164405
P07900	KEFEGKTLV	1.84397	1.92135	2.57732	1.869	0.435115	1.91026	0.934498	0.458333	0.565445	0.385185	0.327402	0.588235	0.758621	0.565122	YES		-0.589768	1.113	0.841982	-1.6955	2.65916	1.90387	-2.28566	3.08081	2.42047	0.568634	0.131027
O14979	ASVDKVLEL	3.48936	2.01685	1.93814	1.25328	1.28244	1.44872	0.847162	1.01042	1.27225	0.577778	0.548043	1.1123	0.627997	0.670732	YES		-0.901772	2.06743	1.36395	-1.25006	2.65293	1.8996	-1.73386	3.22754	2.52754	0.180372	0.174211
H3BV22	FGSDVVAQF	1.39007	1.14045	1.10309	0.593886	0.458015	0.916667	2.23144	2.3125	3.09424	1.25185	1.41993	2.53476	0.580826	0.690342	YES		-0.884258	0.903454	0.698644	1.07182	2.6393	1.88976	0.51892	0.839357	0.718313	2.12646	0.548277
Q9Y6W5	KFYTDPSYF	1.97872	1.39326	1.35567	0.864629	0.858779	1.08974	0.646288	0.84375	1.02618	0.518519	0.469751	0.748663	0.570412	0.634146	YES		-0.748937	2.24625	1.45386	-0.909868	2.63867	1.88976	-1.44458	3.59013	2.77825	0.110304	0.276241
H0Y488	KEIGGLTQV	1.64539	1	0.917526	1.22271	0.931298	0.987179	0.524017	0.460408	0.352608	0.270629	0.186324	0.395722	0.648276	0.658231	YES		-0.18175	0.333477	0.276766	-1.41402	2.63726	1.88976	-2.06299	3.23906	2.53558	1.12031	0.181675
Q99832	LPIGDVATQYF	2.08511	1.3427	2.06186	1.36681	0.687023	0.564961	0.938865	0.914274	0.662896	0.503783	0.793594	0.554452	0.576053	0.695462	YES		-1.06781	2.52964	1.60315	-1.12556	2.62904	1.88364	-1.56777	3.24506	2.53832	0.0284503	0.182074
F8VRL4	VYVLTVTEI	2.75887	2.05056	1.99485	0.877729	0.729008	0.621584	1.62009	1.36458	1.36126	0.977778	0.854093	0.577867	0.69767	1.02001	YES		-1.61048	4.73861	2.60961	-0.646777	2.62711	1.88364	-1.49756	4.58417	3.40877	1.22126	0.789559
E9PN04	NVVKLLGEQY	3.24823	2.25843	2.5567	1.74672	2.28244	2.19231	1.16157	1.66667	1.67539	0.777778	0.718861	1.50802	1.03448	0.634146	YES		-0.374123	1.18981	0.88698	-0.840291	2.62538	1.88364	-1.42418	3.74511	2.88847	0.532436	0.318495
Q9Y3B4	TPETRGTAYVVY	1.44681	1.23596	1.3299	0.637555	0.694656	0.551282	0.768559	0.635417	0.942408	0.340741	0.434164	0.759358	0.664268	0.539296	YES		-1.09115	3.35882	2.12246	-0.77412	2.60404	1.86729	-1.38701	3.87904	2.98888	0.263623	0.389714
P98194	STSSSFLEV	3.5461	2.34831	2.30412	1.72926	1.67176	1.98077	1.43231	1.28646	1.80105	0.918519	0.882562	1.40107	1.05517	0.865854	YES		-0.607282	1.91773	1.28934	-0.859101	2.60335	1.86729	-1.35633	3.56255	2.7639	0.214577	0.276413
A0A3B3ITJ4	IYIAGHPAF	2.95745	2.23034	2.28351	1.89083	1.55725	1.64103	1.59389	1.32812	1.82723	0.9	0.86121	1.39572	1.46207	1.18902	YES		-0.553945	2.23174	1.44592	-0.653662	2.59171	1.85751	-1.24283	4.09128	3.10467	0.0981353	0.504801
Q8N3C0	REMENIIATV	1.24113	1.32022	1.13918	0.659389	0.805344	0.980769	0.58952	0.588542	0.926702	0.440449	0.494662	0.593583	0.48286	0.46623	YES		-0.597603	1.96034	1.31244	-0.814076	2.57977	1.84744	-1.27543	3.54131	2.75339	0.188224	0.276413
Q8N3C0	LPIESNPHSF	1.2766	1.04494	1.14433	1.08297	0.870229	1.24359	0.777293	0.53125	0.52356	0.407407	0.469751	0.652406	0.55126	0.392751	YES		-0.116594	0.274021	0.227803	-0.919717	2.57389	1.84374	-1.1801	3.08169	2.42047	1.13308	0.154087
P04844	RYIANTVEL	1.39007	1.23596	1.19588	1.1179	0.526718	0.717949	0.50655	0.541667	0.827225	0.4	0.390535	0.620321	0.54859	0.586714	YES		-0.693934	1.84099	1.24781	-1.02706	2.5665	1.83973	-1.43772	3.21408	2.51923	0.228586	0.188509
M0R1T5	DAVVSQVL	9.65957	7.10112	6.4433	5.13537	4.58779	4.42308	4.46288	4.28125	5.26702	2.23704	1.68683	3.96791	2.92414	2.35366	YES		-0.713955	2.51617	1.59258	-0.727798	2.55756	1.83263	-1.55595	4.22849	3.17803	0.00934822	0.600502
P09669	EVLPKPRMR	2.68794	2.35955	2.10309	1.26638	0.980916	0.980769	1.20524	1.27083	1.81675	0.714815	0.730633	1.44385	1.25517	0.925842	YES		-1.14739	3.5405	2.1827	-0.736133	2.5552	1.83209	-1.30734	3.82689	2.95164	0.359037	0.383174
A0A1W2PQ13	AYGLVSATF	5.71631	4.50562	3.7268	2.67686	2.95802	3.03846	2.45852	2.14062	3.15183	1.74815	1.74377	3.30481	1.84138	1.65244	YES		-0.685476	2.12647	1.3904	-0.847685	2.55205	1.83118	-1.03722	2.97427	2.33549	0.122776	0.129938
Q16531	VEFNGKLLA	1.21277	1.1236	1.0567	0.938865	0.465649	0.878205	0.510917	0.416258	0.665441	0.31169	0.339272	0.636364	0.732386	0.602642	YES		-0.571835	1.43748	1.01377	-1.09119	2.55065	1.83118	-1.39821	3.01433	2.36644	0.379475	0.139364
P19397	IYLLIHNNF	1.3617	1.58427	1.19588	0.943231	0.862595	1.03846	0.9869	0.697917	0.910995	0.644444	0.725979	0.780749	0.689655	0.54878	YES		-0.542207	2.08497	1.37268	-0.674089	2.54412	1.82646	-0.945152	3.31412	2.59101	0.132485	0.233228
Q12769	NAVAGAVKY	1.29078	1.05618	1.34021	0.864629	0.679389	1.19231	0.462882	0.729167	0.670157	0.392593	0.309692	0.57754	0.69246	0.569205	YES		-0.430272	1.14841	0.863309	-0.9855	2.52769	1.81182	-1.52657	3.37442	2.6421	0.511471	0.251153
G3V1R5	TYLPTSPLL	1.90071	1.86517	1.12371	0.899563	0.78626	0.839744	0.921397	0.875	0.968586	0.555556	0.622776	0.604278	0.628052	0.689024	YES		-0.953106	2.82659	1.79509	-0.822442	2.5181	1.80402	-1.45572	3.71243	2.8656	0.0897433	0.351521
O95229	LPAKILVEF	6.04255	3.70787	2.85567	3.0131	3.25191	2.80769	1.90393	1.9375	1.73822	1.00741	0.86121	1.21925	0.732952	1.06098	YES		-0.474517	1.09116	0.827806	-1.17587	2.5155	1.80321	-2.02944	3.44827	2.69101	0.525658	0.269142
Q96T58	TPTLPSITY	4.68085	2.9382	3.15979	1.71179	1.95802	1.80769	1.76419	1.54688	1.97382	0.944444	1.01779	2.47059	1.62069	0.926829	YES		-0.976614	2.41354	1.53451	-1.02826	2.51136	1.80085	-1.2819	2.93248	2.31281	0.0274151	0.129603
H0Y650	EALPHVVPTLR	2.21277	1.8427	1.79381	0.917031	0.534351	0.679487	1.34498	0.510417	1.26702	0.807407	0.676157	1.19786	1.2	0.646341	YES		-1.45682	3.44742	2.17258	-0.905598	2.49645	1.79014	-1.12526	2.93353	2.31281	0.33947	0.131765
P39023	KFIDTTSKF	1.52482	1.01124	1.38144	0.938865	0.908397	0.839744	0.524017	0.666667	0.884817	0.433333	0.350849	0.68984	0.629773	0.542906	YES		-0.543935	1.54947	1.07715	-0.916474	2.49537	1.79014	-1.41018	3.3545	2.62956	0.300143	0.255275
P11142	IPTKQTQTF	3.46099	2.06742	2.29897	2.25328	2.16794	2.83333	1.33624	0.927083	1.57068	0.888889	0.619217	1.22995	0.993103	0.853659	YES		-0.109643	0.223763	0.190035	-1.02968	2.4828	1.78106	-1.51538	3.20902	2.51785	1.12031	0.214793
Q8N3C0	SFEEKPVYI	1.39007	0.988764	1.03093	0.724891	0.664122	0.846154	0.585153	0.572917	0.732984	0.444444	0.362989	0.55615	0.493407	0.731707	YES		-0.609289	1.83915	1.24732	-0.850481	2.47758	1.7793	-1.32227	3.38457	2.6485	0.193597	0.267668
Q5VIR6	QYGEVANLL	2.07092	1.50562	1.21134	1.12227	1.12214	0.987179	0.689956	0.817708	0.900524	0.52963	0.430605	0.930481	0.616681	0.620969	YES		-0.567144	1.49016	1.04457	-0.991439	2.46752	1.77318	-1.34045	3.04609	2.3916	0.307782	0.171709
Q92879	VFIDKQTNL	2.52482	1.76404	2.17526	2.20087	1.32824	1.67949	1.10917	0.927083	1.42408	0.622222	0.576512	1.09091	0.634846	0.53912	YES		-0.311558	0.839433	0.662478	-0.901542	2.46503	1.77318	-1.49733	3.47279	2.71156	0.619939	0.288367
P21333	GPVGVNVTY	3.77305	2.38764	2.3866	1.67249	1.35496	1.96795	1.35371	1.44271	1.6911	0.781481	0.66548	1.42781	0.875862	0.682479	YES		-0.774867	2.11655	1.38902	-0.929549	2.46462	1.77318	-1.57202	3.49042	2.72318	0.0964029	0.288367
P62805	NVIRDAVTY	1.75887	1.02809	1.22165	0.681223	0.748092	0.897436	0.633188	0.794196	0.575916	0.366592	0.30564	0.524064	0.481109	0.603921	YES		-0.784784	2.00706	1.33713	-1.00072	2.45626	1.7687	-1.74453	3.49262	2.72335	0.128484	0.288367
P41146	QGNLSLLSP	2.02837	1.2809	1.36082	0.951965	1.10687	0.923077	0.724891	0.65625	0.879581	0.3495	0.597865	0.973262	0.579098	0.556871	YES		-0.647213	1.61447	1.11029	-1.04667	2.45543	1.7687	-1.28187	2.83423	2.23979	0.269231	0.114713
P31350	REIIINAV	1.43262	1.04494	1.36082	1.12664	0.48855	1.55128	0.49686	0.391789	0.33749	0.292999	0.264992	0.502412	0.509887	0.349377	YES		-0.277627	0.449205	0.369597	-1.64638	2.45508	1.7687	-1.85589	2.62721	2.07628	0.901463	0.0519203
Q99933	KEMETPLSA	1.73759	1.26966	1.18041	0.729258	0.580153	0.730769	0.502183	0.760417	0.942408	0.555556	0.520897	0.839572	0.903448	0.5565	YES		-1.03745	2.67563	1.67928	-0.925361	2.45093	1.76623	-1.12803	2.84137	2.24078	0.0641926	0.11999
Q9UBB9	VYPLMKEYF	2.40189	1.68539	1.2921	0.788937	0.885496	0.987066	0.96361	0.857297	0.975393	0.573135	0.606868	0.811942	0.537319	0.551059	YES		-1.0152	2.58123	1.63383	-0.943921	2.44	1.75696	-1.43326	3.25092	2.54218	0.0384621	0.237149
Q969F9	KYQIINEEF	2.53901	2.32584	1.80412	1.58079	1.53435	1.91026	1.02183	1.39583	1.57068	0.851852	0.754448	1.39037	1.35172	1.34146	YES		-0.408228	1.35324	0.972624	-0.741673	2.43423	1.75285	-1.1541	3.38726	2.64931	0.354787	0.269142
Q9Y5K5	KEFSQSFDAA	1.58865	1.44944	1.1134	0.803493	0.534351	1.16667	0.401747	0.479167	0.931937	0.356949	0.303947	0.663102	0.447953	0.418135	YES		-0.729101	1.59374	1.10114	-1.19537	2.41312	1.7334	-1.64873	2.96257	2.32528	0.262653	0.164258
Q6IS14	EAAVAIKAM	3.48227	2.16292	2.21134	1.75546	1.81298	1.98718	1.39301	1.47396	1.37173	0.577778	0.69395	1.39037	1.11724	0.827501	YES		-0.499946	1.39108	0.987042	-0.890271	2.39433	1.71953	-1.56133	3.49489	2.72359	0.318938	0.30449
Q5JRY4	HPLTPLITY	1.86525	1.58989	2.06186	1.50655	1.17176	1.74359	0.995633	1.05208	1.43455	0.877778	0.701068	0.903743	0.8	0.746854	YES		-0.319217	1.10388	0.835961	-0.663853	2.35531	1.69033	-1.15204	3.57404	2.76574	0.442871	0.351521
Q9C0G6	YTNDILAM	2.2695	1.97753	1.71134	1.19651	1.0458	1.11538	1.28384	1.08333	1.65445	0.725926	0.690391	0.919786	0.670352	0.473276	YES		-0.827448	3.22293	2.04241	-0.567139	2.35302	1.69033	-1.35081	4.3806	3.27584	0.299623	0.789559
G3V445	ATSPTVLYV	2.85816	2.44944	2.2732	1.59825	1.30916	1.46795	1.09607	1.22917	1.73298	0.833333	0.982206	2.16043	1.13793	1.18902	YES		-0.792946	2.11053	1.38902	-0.901501	2.35191	1.69033	-0.931042	2.41379	1.91616	0.0669904	0.0179879
G3V1E0	GEFPIISP	1.47518	1.7191	1.50515	1.13537	0.480916	1.44872	1.04803	0.40111	0.649215	0.385198	0.321728	0.545455	0.577801	0.513903	YES		-0.616597	1.34279	0.970626	-1.16322	2.35176	1.69033	-1.90781	3.17904	2.50016	0.321571	0.237329
Q13901	YPVEIHEYL	2.04255	1.44944	1.3866	0.825328	0.770992	0.961538	0.9869	0.690636	1.11518	0.640741	0.903915	1	0.753627	0.566798	YES		-0.931528	2.6463	1.67047	-0.804794	2.35121	1.69033	-0.938994	2.66263	2.10114	0.0814051	0.0885768
Q96H35	LPLENASIL	4.49645	3.00562	3.00515	2.34498	2.01145	2.40385	1.74672	2.05729	2.41361	1.11111	0.935943	1.87701	0.815704	0.79878	YES		-0.636228	2.01059	1.33905	-0.756945	2.35068	1.69033	-1.42096	3.66637	2.83853	0.0937031	0.389714
A0A087X253	IPSSVPATF	7.56738	5.71348	5.55155	4.0131	4.05725	4.15385	3.26638	3.51562	5.08901	2.17407	1.91815	3.73797	2.73103	2.09756	YES		-0.623477	2.18382	1.42158	-0.665775	2.31794	1.6607	-1.2661	3.72528	2.87357	0.0355861	0.433624
O75489	HPDGVIPVL	1.42553	1.23034	1.54639	0.799127	0.874046	0.871795	0.921397	0.6875	1.11518	0.644444	0.52669	0.73262	0.552585	0.405933	YES		-0.723519	2.63214	1.66889	-0.625396	2.31787	1.6607	-1.14232	3.66883	2.83867	0.0897433	0.401789
Q6PL18	AYAIIKEEL	1.53191	1.03933	1.03093	0.689956	0.641221	0.769231	0.58952	0.6875	0.743455	0.288619	0.425666	0.513369	0.644511	0.542392	YES		-0.778196	2.18281	1.42158	-0.834171	2.31634	1.6607	-1.55296	3.5465	2.75645	0.0355861	0.351521
Q8TEM1	VYVSDIQEL	1.50355	0.752809	0.793814	0.541485	0.465649	0.589744	0.393013	0.342255	0.391477	0.377778	0.33452	0.470588	0.559107	0.41589	YES		-0.933636	1.65612	1.12699	-1.43673	2.30872	1.655	-1.36658	2.23194	1.77439	0.195533	0.0196915
A0A494C0R8	MAVIDGNVM	3.46099	1.8764	1.97938	1.74672	1.29771	1.41026	1.24891	0.854167	1.29843	0.703704	0.676157	1.17647	1.43448	0.890244	YES		-0.715883	1.58909	1.10114	-1.10504	2.30753	1.655	-1.51713	2.85891	2.25199	0.223115	0.164258
P20618	QPLLDNQVGF	1.26241	1.13483	0.876289	0.751092	0.679389	0.717949	0.541485	0.552083	0.806283	0.325926	0.291815	0.405446	0.627213	0.521563	YES		-0.607565	1.81591	1.23625	-0.784962	2.29552	1.64455	-1.67778	3.82084	2.94905	0.133672	0.481195
P17535	LPQHQVPAY	1.61702	1.88764	1.53608	1.33624	1.20611	1.24359	1.00437	1.02604	1.25131	0.637037	0.576512	1.13369	0.758621	0.682927	YES		-0.412985	1.52481	1.0643	-0.619186	2.28446	1.63503	-1.10267	3.57235	2.76574	0.236849	0.374177
Q68D91	VLPGHFNTF	1.12766	0.960674	0.85567	0.58952	0.545802	0.692308	0.421829	0.384891	0.65445	0.346759	0.352313	0.71123	0.506853	0.650564	YES		-0.687806	1.62426	1.11342	-1.01066	2.27689	1.63191	-1.06178	2.36569	1.87773	0.195514	0.0222456
P50991	NPISTVTEL	3.75177	2.64607	2.60825	2.25328	2.14885	2.15385	1.64629	1.875	2.03141	1.02222	0.857651	1.90909	1.33103	1.10976	YES		-0.45809	1.49121	1.04457	-0.697711	2.25226	1.61046	-1.2491	3.48458	2.72034	0.236849	0.351521
Q6ULP2	GEFGGFSEV	1.91489	1.64045	1.5	1.02183	1.14885	1.29781	0.89083	0.973958	1.30366	0.811111	0.765125	1.27273	1.0069	0.981749	YES		-0.543496	1.83274	1.24226	-0.67403	2.24681	1.60652	-0.827372	2.67456	2.11017	0.115153	0.128658
A0A494C1K3	AEFIKFTVI	2.69504	2.26966	2.53608	1.82533	0.763359	2.08974	1.63319	1.55208	1.36126	0.688889	0.733096	0.657313	0.584387	0.547658	YES		-0.681016	2.12837	1.39041	-0.722276	2.24359	1.60481	-1.85094	4.1561	3.13469	0.0304004	0.700273
A0A0U1RQC9	TYSPALNKMF	2.68085	2.06742	1.82474	1.0262	1.17557	1.39103	1.23144	1.09896	1.51832	0.966667	0.868327	1.68449	1.22069	1.15854	YES		-0.871446	2.46696	1.56754	-0.772174	2.22884	1.59156	-0.901189	2.53426	2.00043	0.0669904	0.0879226
Q14CZ0	SATAVAQLY	1.99291	1.92697	1.91237	1.27074	1.08779	1.48718	1.23144	0.885417	1.50785	0.703704	0.604982	1.33155	0.855172	0.547992	YES		-0.600802	1.95164	1.30984	-0.686185	2.208	1.57518	-1.14338	3.28209	2.56442	0.0709324	0.288367
Q9H6U8	VPVVVIDSY	1.52482	1.07303	1.21134	0.873362	0.561069	0.814103	0.720524	0.661458	0.727749	0.503704	0.448897	0.925134	0.631109	0.705975	YES		-0.760502	1.9892	1.32569	-0.852428	2.19735	1.56896	-1.02049	2.53845	2.00226	0.0556084	0.0983716
Q12772	SINDKIIEL	1.71631	1.2809	1.59794	1.23144	0.389313	1.29487	0.838428	0.6875	0.712042	0.324681	0.334446	0.663102	0.735939	0.459707	YES		-0.656306	1.45528	1.02211	-1.03792	2.19159	1.56609	-1.79714	3.13065	2.46554	0.228586	0.269142
K7EQJ5	KEAPPMEKP	3.31442	2.43633	2.64777	1.75109	0.762087	1.71154	1.45706	1.53299	1.90052	0.774074	0.737841	1.65954	0.772888	0.538539	YES		-0.99128	2.66216	1.67813	-0.780132	2.19156	1.56609	-1.40499	3.3594	2.63079	0.134975	0.313924
P40227	HAGLVYEY	3.65957	1.94944	4.15464	2.41921	1.51145	2.76282	1.63319	0.65625	1.85864	0.881481	0.647687	1.34759	0.665889	0.711389	YES		-0.544663	1.03607	0.793725	-1.23498	2.18692	1.56436	-1.76298	2.745	2.16383	0.393044	0.164258
O14617	VYVQNVVKL	1.12766	0.926966	0.85567	0.716157	0.553435	0.685897	0.425043	0.466714	0.675393	0.4	0.37302	0.668449	0.552415	0.497981	YES		-0.573636	1.44134	1.01396	-0.893023	2.17804	1.55779	-1.01363	2.41151	1.91497	0.228586	0.0664819
Q8WTT2	SATELFEAY	1.31915	1.41573	1.40206	0.803493	0.908397	1.0641	0.768559	0.677083	1.17277	0.474074	0.576512	0.759358	0.75003	0.469126	YES		-0.575561	1.91118	1.28572	-0.659869	2.17385	1.55779	-1.19262	3.4291	2.68161	0.0722845	0.352748
P48556	VYIKHPVSL	2.22222	1.77528	2.03093	1.01601	0.941476	0.952991	1.28967	1.0625	1.65096	0.888889	0.790036	1.3975	1.17241	0.873433	YES		-1.05053	3.44317	2.17258	-0.590656	2.17284	1.55779	-0.970526	3.26279	2.5505	0.502522	0.289736
Q5VYV7	ETKSSVTSK	1.1773	0.842697	0.948454	0.567686	0.366412	0.564103	0.541485	0.510417	0.586387	0.451852	0.405694	0.705882	0.551724	0.603819	YES		-0.986482	2.43368	1.55149	-0.857523	2.17175	1.55779	-0.924999	2.31239	1.83285	0.0726255	0.0382988
Q9UK76	SEEKPVPAA	4.85106	1.23596	2.8299	3.90393	4.29008	2.76282	0.445415	0.609375	0.628272	0.369708	0.395018	0.57754	0.882759	0.878049	YES		0.297213	0.437315	0.35965	-2.40546	2.15822	1.54568	-2.73187	2.27553	1.80823	1.58827	0.0315916
Q13393	GENSILGQLKA	2.55319	1.96629	1.6701	1.51965	1.29771	1.57692	1.1441	1.1875	1.46597	0.911111	0.775801	1.43316	1.14483	0.695122	YES		-0.494215	1.52501	1.0643	-0.704765	2.15512	1.54399	-0.988266	2.84203	2.24078	0.187475	0.193669
Q7L513	REFSITVV	1.94326	1.82022	2.22165	1.52838	0.389313	2.34615	0.855895	0.619792	0.691099	0.444188	0.272609	0.695187	0.587213	0.335758	YES		-0.489227	0.787772	0.624605	-1.46583	2.13901	1.52929	-2.08366	2.62089	2.07247	0.505682	0.139257
J3KPT4	VYVVGTAHF	2.35461	1.66292	1.75258	1.33188	1.19084	1.25	1.20524	0.875	1.42408	0.859259	0.758007	1.39572	1.06141	1.03174	YES		-0.612994	1.82737	1.23957	-0.719462	2.1219	1.51358	-0.937403	2.64659	2.08973	0.078841	0.154087
P08670	QAKQESTEY	1.06383	0.662921	0.886598	0.759825	0.656489	0.717949	0.383631	0.530996	0.481675	0.472832	0.342889	0.429992	0.482626	0.46544	YES		-0.292162	0.654966	0.53079	-0.904289	2.12002	1.5131	-1.06893	2.42212	1.91763	0.552989	0.0864793
A0A286YFJ8	RVVSVLTVL	1.13475	1.20787	1.49485	2.26638	1.30916	1.62179	0.572052	0.572917	0.602094	0.278854	0.379561	0.458287	0.516263	0.568825	YES		0.437618	1.24618	0.91661	-1.13522	2.11253	1.50761	-1.78091	2.83301	2.23979	2.06519	0.203458
B3KTM8	EVAPPEYHR	7.71631	7.58427	7.15464	7.03057	6.20611	6.71795	5.34498	4.22917	6.63874	3	2.85409	4.90909	3.4069	2.40244	YES		-0.170328	0.666963	0.539947	-0.46991	2.11175	1.50761	-1.06095	4.04004	3.07708	0.543724	0.692086
Q6V0I7	FNKQILKY	2.9078	2	2.42268	1.73799	1.74809	2.12821	1.51092	1.25	2.02094	0.925926	0.818505	1.21925	0.951724	0.573171	YES		-0.384805	1.3002	0.94841	-0.616336	2.10971	1.50696	-1.30652	3.72157	2.87231	0.257636	0.524272
D6REE5	ATGPSIKI	1.41844	0.719101	1.64948	0.323144	0.366412	0.641026	0.480349	0.65625	0.534031	0.355011	0.226515	0.524064	0.451417	0.615441	YES		-1.50901	2.48979	1.57763	-1.18067	2.10129	1.50073	-1.77625	2.73954	2.15969	0.106806	0.181675
P13639	NEIKDSVVA	1.50355	1.47191	2	1.96507	0.450382	2.02564	0.462882	0.46875	0.517865	0.356988	0.371818	0.737968	0.671012	0.463412	YES		-0.163916	0.201025	0.169901	-1.77928	2.10073	1.50073	-1.76218	2.08871	1.66157	0.896226	0.00235305
A0A2R8Y7Z0	AELATRAIP	1.85816	1.42697	1.89691	1.51965	0.450382	1.54487	0.777293	0.630208	0.874346	0.333345	0.391459	1.00535	0.581521	0.463906	YES		-0.560032	1.05462	0.804971	-1.18332	2.09652	1.49865	-1.58262	2.5544	2.01582	0.340373	0.131765
I3L2R6	TAVPTLLKY	2.05674	2.07865	1.79381	1.10044	1.10687	0.948718	1.52838	1.17708	1.53927	0.874074	0.676157	1.26203	0.561646	0.228538	YES		-0.90973	3.56485	2.18945	-0.482164	2.09591	1.49865	-1.07611	3.97316	3.03837	0.586133	0.666348
H7C196	KYLSVQGQLF	3.14894	2.01124	1.75773	1.41921	1.6145	1.5	1.14847	1.19271	1.57592	0.840741	0.733096	1.16578	1.08276	0.981707	YES		-0.60964	1.58271	1.09793	-0.82055	2.0884	1.49319	-1.33636	3.00892	2.36256	0.140981	0.262013
P62753	FPATGCQKL	1.85816	1.20225	1.4433	1.20524	0.977099	0.74359	0.585153	0.864583	1.04712	0.481481	0.455516	0.834225	0.855172	0.646341	YES		-0.622217	1.56166	1.08527	-0.850998	2.08772	1.49319	-1.34637	2.939	2.3157	0.148603	0.237329
Q9NXW2	EAFKAIGTAY	4.00473	3.1985	3.53952	2.48035	2.5369	2.67949	2.28821	2.31597	2.82723	1.33086	1.19388	2.55615	1.72414	1.52846	YES		-0.481045	1.88445	1.27686	-0.531656	2.08032	1.48714	-1.08021	3.67273	2.83895	0.0514896	0.504801
K7EMT0	KEAPAQPAP	1.56738	0.88764	0.840206	0.576419	0.362051	0.769231	0.388958	0.552083	0.493443	0.401047	0.348653	0.508021	0.617813	0.488315	YES		-0.94832	1.71234	1.16896	-1.19984	2.07086	1.47904	-1.38956	2.29962	1.82627	0.0964029	0.0647117
H0YDT6	DALSTVLQY	6.22695	3.59551	3.21649	2.41921	1.84351	1.83974	2.26201	1.95312	2.51832	1.37778	1.70107	2.50802	0.675183	0.737805	YES		-1.09536	2.30376	1.47311	-0.953408	2.0635	1.47391	-1.22272	2.49685	1.9761	0.0669372	0.128658
A0A3B3IT15	HEYPWILSA	2.44681	2.95506	2.5567	2.33188	1.52672	2.16026	2.03493	0.713542	1.94241	1.20741	1.27046	0.983957	0.520459	0.621951	YES		-0.40302	1.07985	0.820279	-0.762648	2.06305	1.47391	-1.20097	2.94044	2.3157	0.307782	0.24804
U3NG26	RPIFIITEY	2.12057	1.88764	1.62887	1.17031	1.18321	1.17949	1.36681	1.24479	1.5288	0.825926	0.754448	1.13904	0.800064	0.97561	YES		-0.674053	2.99495	1.90637	-0.445176	2.05417	1.46638	-1.05165	4.09918	3.10467	0.307782	0.763696
O75083	DASKVVTVF	3.04965	2.47191	2.52577	1.77293	1.56489	1.57692	1.99127	1.58333	2.0733	1.21481	0.839858	1.79679	1.18621	1.2561	YES		-0.711397	2.766	1.74911	-0.510796	2.05025	1.46379	-1.0631	3.70751	2.86482	0.228948	0.529043
Q92673	IFSEKPVFV	1.12057	0.764045	1.36082	0.934498	0.80916	1.20513	0.375546	0.583333	0.628272	0.494034	0.338744	0.620321	0.558682	0.700004	YES		-0.138291	0.236251	0.198776	-1.03197	2.03292	1.44911	-1.15928	2.22523	1.769	0.810143	0.0559161
P21964	RYLPDTLLL	1.36879	1.29213	1.04639	0.737991	0.759542	0.724359	0.947598	0.744792	0.910995	0.455556	0.540925	0.513369	0.586721	0.678053	YES		-0.738588	2.79522	1.77472	-0.509988	2.00174	1.4245	-1.29597	4.09527	3.10467	0.261045	0.783287
D6R977	TPIKDGILY	2.10638	1.61798	1.78351	1.04803	1.26336	1.03205	1.35371	1.21875	1.43979	0.796296	0.633452	1.04278	1.12414	0.95122	YES		-0.720158	2.99696	1.90637	-0.457081	1.98671	1.41572	-1.15551	4.14252	3.13049	0.340373	0.789559
Q5JTH9	RPTDVAISF	1.55007	1.06742	1.14948	0.637555	0.748092	0.942308	0.650655	0.625	0.874459	0.431555	0.423385	0.843197	0.698294	0.726636	YES		-0.694343	1.72502	1.17434	-0.808992	1.98439	1.41491	-1.14945	2.62695	2.07628	0.0709324	0.181675
P35579	NPYKNLPIY	1.20567	1.20225	1.04124	1.51092	1.0916	1.52564	1.8952	1.59375	1.90576	1.37037	1.1032	1.92513	0.699077	0.447888	YES		0.259255	0.516316	0.421654	0.6453	1.96188	1.3975	0.350835	0.793716	0.682594	0.556075	0.30449
Q5T760	REAQSLISA	1.40426	0.876404	1.09278	0.716157	0.625954	0.692308	0.515284	0.635417	0.680628	0.592593	0.455516	0.994652	0.606897	0.692561	YES		-0.729605	1.61611	1.11029	-0.881331	1.91837	1.35651	-0.723701	1.60369	1.29873	0.0797576	0.0879226
P12236	TAVAGVVSY	2.33333	1.39326	1.50515	1.29694	1.22137	1.14744	1.13537	0.885417	1.04188	0.5	0.462633	1.02139	0.77931	0.603659	YES		-0.513183	1.26927	0.931085	-0.772501	1.90012	1.33951	-1.39886	2.98634	2.34605	0.187646	0.288367
Q63ZY3	KYLDNPNAL	3.86525	2.55618	2.6701	1.79913	1.69466	1.66026	1.45415	1.51042	2.46073	1.12222	0.911032	2.05882	1.66428	1.22134	YES		-0.81882	2.05603	1.35836	-0.744821	1.88922	1.33144	-1.15169	2.69145	2.12197	0.0437984	0.224945
P52292	LPIVTPAL	4.36879	3.05056	2.79381	2.57205	2.25954	2.92949	2.23581	1.92188	2.37696	1.22593	1.00712	2.12834	0.855172	0.810976	YES		-0.396101	1.13864	0.85975	-0.64425	1.88829	1.33144	-1.22757	3.16043	2.48888	0.234023	0.348944
A0A3B3ISV9	TELTGIIQA	4.28369	3.12921	2.69072	1.65502	1.37405	1.89744	2.09607	2.02604	2.56021	1.14815	1.04982	1.93583	0.958621	0.447597	YES		-1.03624	2.99321	1.90637	-0.596452	1.88122	1.3256	-1.28933	3.45279	2.69356	0.39215	0.477594
P09104	SDLILPVP	5.90071	4.57303	3.8866	4.31441	2.16031	4.15385	2.86463	2.41667	3.06806	1.44444	1.16726	2.86631	1.06207	0.706552	YES		-0.434144	1.03351	0.791859	-0.782353	1.8788	1.32534	-1.39037	2.91689	2.30009	0.270953	0.276413
P13639	AYLPVNESF	2.12766	0.988764	1.05155	0.628821	0.549618	0.794872	0.550218	0.415479	0.743455	0.389899	0.33452	0.812834	0.591213	0.524732	YES		-1.07873	1.63612	1.11927	-1.28606	1.87848	1.32534	-1.43899	2.03544	1.62773	0.066206	0.042631
Q14692	VYVDLGGSHVF	1.43262	1.08427	0.814433	0.611354	0.717557	0.692308	0.458515	0.573727	0.725799	0.410964	0.395376	0.829027	0.704845	0.619061	YES		-0.720871	1.49401	1.04457	-0.922128	1.86977	1.31909	-1.02648	2.04415	1.63169	0.0988075	0.049954
O00159	KYMDVQFDF	1.12766	1.05056	0.938144	0.703057	0.541985	0.660256	0.60262	0.437594	0.776554	0.448148	0.437722	0.855615	0.676928	0.688019	YES		-0.709848	1.71291	1.16896	-0.77849	1.86569	1.31623	-0.839546	1.99514	1.59891	0.0397043	0.033901
P05141	TAVAGLTSY	1.4539	1.32022	1.03608	1.20524	1.09542	1.3141	0.803493	0.796875	0.764398	0.437037	0.384662	0.909091	0.672194	0.622249	YES		-0.0759688	0.156881	0.133476	-0.688172	1.86231	1.31529	-1.13844	2.8138	2.22198	0.779928	0.266628
E9PL69	SPVSKGILQY	1.12057	1	1.13918	0.672489	0.648855	0.807692	0.737991	0.671875	0.795812	0.42963	0.466192	0.764706	0.556822	0.521588	YES		-0.614557	1.96816	1.31488	-0.563536	1.80954	1.26976	-0.973116	2.90217	2.28821	0.041437	0.288367
Q6ZS81	TYPQLEGFKF	1.02128	0.752809	0.865979	0.60262	0.610687	0.75641	0.558952	0.269416	0.638743	0.422222	0.540925	0.673797	0.555435	0.479573	YES		-0.422585	0.88669	0.690351	-0.847595	1.79938	1.2608	-0.689568	1.48433	1.21266	0.299348	0.0879226
H3BNZ4	YPTQPGQGY	4.03546	2.96067	3.42784	2.24454	2.29389	2.14103	2.27948	2.26562	2.80105	1.38889	1.25267	2.60428	2.29655	1.87195	YES		-0.642101	2.23695	1.44874	-0.504845	1.77448	1.23828	-0.99066	3.17452	2.49924	0.131078	0.392558
H3BV22	RYPDRITLI	2.01418	1.50562	1.37113	1.04803	0.824427	1.24359	0.855895	1.10417	1.3089	0.525926	0.476868	0.641711	0.689655	0.430387	YES		-0.650391	1.97007	1.31488	-0.581278	1.76819	1.2332	-1.57246	3.74626	2.88847	0.0531901	0.684636
J3QTR3	ESTLHLVLR	4.53191	3.98315	3.6134	2.0917	1.98855	2.17949	7.01747	4.48958	10.3613	5.07037	4.06406	6.25668	1.64138	1.04268	YES		-0.954222	0.930651	0.718588	0.850445	1.76598	1.2332	0.343701	0.439092	0.387465	1.67978	0.37573
A0A087WYJ0	HPIPGEYKF	2.32624	2.07303	2.47938	1.95633	1.37405	1.94872	1.62445	0.869792	1.95812	0.777778	0.69395	1.29412	0.972414	0.628049	YES		-0.381836	1.04198	0.797482	-0.627556	1.76084	1.23053	-1.31441	3.17824	2.50016	0.226063	0.399854
Q01082	HPDEKSIITY	1.58865	1.07865	1.21649	1.07424	0.709924	0.730769	0.50655	0.40625	1.15183	0.459259	0.626335	0.737968	0.606897	0.480557	YES		-0.626951	1.22973	0.9076	-0.911583	1.75428	1.22782	-1.09071	2.03593	1.62773	0.148603	0.0791372
P04844	TALFVAATY	4.1844	3.30899	2.59278	2.88646	3.55725	3.75	2.04367	1.77083	2.38743	1.22963	1.19573	2.59358	1.46897	1.38415	YES		0.0153015	0.0272063	0.024042	-0.701588	1.75335	1.22782	-1.00692	2.39444	1.90114	0.948198	0.178756
P25787	KDYLAAIA	3.92908	3.22472	2.80412	1.45852	0.916031	1.22436	2.09607	1.05729	2.92147	1.36296	1.08897	2.14973	1.5931	1.01829	YES		-1.46829	3.0562	1.94145	-0.713001	1.75231	1.22782	-1.11369	2.54625	2.00886	0.488766	0.219869
O94915	VEILIPVAA	2.11348	1.98315	1.49485	1.46288	1.04962	1.17308	1.29694	1.34375	1.4712	1.05556	0.800712	0.891157	0.634162	0.95122	YES		-0.601336	2.34667	1.49496	-0.443422	1.74227	1.21893	-1.02515	3.56508	2.76425	0.181386	0.600502
Q99460	QAIEDMVGY	5.53191	3.44944	3.52577	1.87336	2.35496	2.13462	2.71616	2.16146	2.71728	1.46296	1.92527	3.40642	2.4	1.87195	YES		-0.974985	2.26661	1.4614	-0.719649	1.73989	1.2177	-0.88028	2.08354	1.6578	0.150149	0.0956278
Q9Y6A9	IYGYVAEQF	2.2695	1.6236	1.44845	1.04803	1.30916	1.03205	0.995633	0.958333	1.12042	0.67037	0.736655	1.62567	1	0.780488	YES		-0.656295	1.44265	1.01414	-0.796961	1.7358	1.21488	-0.816659	1.77467	1.42781	0.0782399	0.0104276
P30559	KYLQVVGMF	2.05674	1.80899	1.1134	0.882096	0.832061	0.923077	1.07424	0.833333	1.21466	0.814815	0.86121	1.17647	0.689655	0.658537	YES		-0.916868	2.28055	1.46628	-0.673317	1.73375	1.21488	-0.803669	2.03957	1.6292	0.157889	0.0864235
Q15477	VPYPDDLVGF	2.29787	1.62921	1.92784	1.07424	0.748092	0.794872	1.76419	0.979167	0.816754	0.740741	1.18861	0.513369	0.59314	0.276647	YES		-1.16163	2.58508	1.63383	-0.717727	1.73364	1.21488	-1.26116	2.7364	2.15785	0.276066	0.269142
K7EPJ1	FPASPPKGY	1.38298	0.719101	0.938144	1.0393	0.908397	1.14103	0.558952	0.552083	0.602094	0.407907	0.367741	0.503342	0.625025	0.487086	YES		0.0228332	0.0356434	0.0307832	-0.827543	1.7189	1.20165	-1.24917	2.39675	1.90238	0.943824	0.183981
E9PNR6	LYIVHPTMF	0.978723	0.88764	0.721649	0.550218	0.519084	0.666667	0.497817	0.575288	0.575916	0.253948	0.419929	0.441673	0.548386	0.414066	YES		-0.576104	1.51997	1.06077	-0.650236	1.71354	1.19848	-1.21409	2.86625	2.25793	0.0513297	0.297947
Q9BUN5	FLTEVTDVY	1.94326	1.82022	1.50515	0.668122	0.717557	0.679487	1.04803	1.19792	1.34555	0.633333	0.747331	1.42246	0.705885	0.516981	YES		-1.35117	3.48296	2.17258	-0.552844	1.70456	1.19483	-0.910395	2.6629	2.10114	0.748143	0.265268
P31350	SPTENSFTL	3.02837	2.05056	2.28866	1.56332	1.27481	1.48718	1.75546	1.26042	2.04712	0.825926	0.733096	1.3262	0.579419	0.461222	YES		-0.76839	2.358	1.50383	-0.541202	1.69977	1.19116	-1.35251	3.53631	2.75089	0.195848	0.600502
Q5JTH9	SEFMFEKAP	7.78723	6.14607	5.61856	3.99127	2.61832	3.82051	4.48035	3.92708	5.58115	2.18519	1.8363	3.65775	2.34483	1.64634	YES		-0.906553	2.97575	1.89726	-0.483056	1.69535	1.18785	-1.34827	3.85016	2.96567	0.476478	0.783287
E9PGM1	YPAQGVQQF	2.15603	1.41573	1.56701	1.30131	1.03817	1.52564	0.812227	0.760417	1.39267	0.340741	0.405694	1.02674	0.786207	0.768293	YES		-0.41091	0.858116	0.674889	-0.793238	1.69238	1.18599	-1.53509	2.79803	2.20823	0.270953	0.288367
A0A0A0MTC1	IYPQVLHSL	1.21986	1.05056	1	0.860262	0.828244	0.922613	0.790393	0.515625	0.842932	0.486927	0.512456	0.828877	0.624619	0.484737	YES		-0.324807	0.854451	0.673324	-0.605844	1.67891	1.17692	-0.839005	2.26278	1.79959	0.269231	0.164405
A0A140T9U0	EAGSHIIQR	5.62411	5.67416	4.10309	1.53275	1.12214	1.66026	2.44978	1.05729	4.97382	2.22593	1.96797	3.55615	2.3931	2.10976	YES		-1.83558	2.87157	1.82496	-0.86077	1.67298	1.17209	-0.990781	1.88947	1.51488	0.429275	0.0600552
Q96PZ2	HAAGFAYTY	1.33333	1.05056	1.53093	1.1048	0.805344	1.13462	0.79476	0.598958	1.08901	0.459259	0.399497	0.700535	0.806897	0.664634	YES		-0.362617	0.885316	0.690351	-0.657024	1.66775	1.16795	-1.32806	2.94421	2.3157	0.252159	0.340724
Q9BPZ7	TVNEIVLKV	1.95035	1.46067	1.21134	0.79476	0.782443	0.948718	1.1179	0.916667	1.1623	0.450354	0.401605	0.624952	0.638336	0.362948	YES		-0.871823	2.5814	1.63383	-0.53197	1.64513	1.14654	-1.64605	3.88157	2.98888	0.299623	0.789559
Q7L5Y9	QEYPTLKVP	1.20567	1.1236	1.08247	0.803493	0.633588	0.628205	1.44105	1.41667	1.74869	0.740741	0.669039	1.13369	0.675862	0.574523	YES		-0.724167	1.88491	1.27686	0.433132	1.62988	1.13442	-0.423711	1.08909	0.90953	2.11784	1.1795
A0A2R8Y690	EYMEHVYLI	1.21986	1.23034	1.13918	0.659389	0.648855	0.794872	0.716157	0.532019	1.11518	0.5	0.701068	0.791444	0.62162	0.652439	YES		-0.771203	2.05321	1.35836	-0.602892	1.62835	1.13406	-0.849143	2.23161	1.77439	0.117513	0.169305
A0A140T9U0	VMAPRTLIL	1.51773	0.744257	1.0378	1.16448	0.638677	0.713675	0.474527	0.604167	0.624782	0.449383	0.318264	0.495432	0.524188	0.496239	YES		-0.390763	0.65458	0.53079	-0.953892	1.62736	1.13406	-1.38543	2.17798	1.73535	0.322582	0.155071
P61962	EVYDIAFSR	1.1844	1.08989	0.917526	0.528384	0.576336	0.74394	1.28384	1.42188	1.50785	0.533333	0.587189	0.807487	0.573619	0.531832	YES		-0.787895	2.24604	1.45386	0.400668	1.62115	1.1294	-0.727264	2.09328	1.66477	2.3078	1.63309
J3KTA4	RELAQQVQQVA	1.04965	0.808989	0.886598	0.742358	0.664122	0.75641	0.480349	0.539891	0.722513	0.385185	0.317964	0.631016	0.550761	0.588758	YES		-0.343968	0.808973	0.6382	-0.655559	1.61742	1.1284	-1.04099	2.42175	1.91763	0.265484	0.221394
Q15398-1	LPIKEVPSL	0.780142	1.70787	0.804124	1.02183	1.30534	1.29487	0.41048	0.65625	0.390456	0.386134	0.452343	0.695187	0.645718	0.418579	YES		0.137785	0.190173	0.161638	-1.17584	1.61491	1.12695	-1.10204	1.53194	1.24584	1.06063	0.0204248
P30679	RYLDEINLL	2.97872	2.46067	2.25773	1.56332	1.28244	1.16667	1.87773	1.55208	1.73822	1.07407	1.63701	2.52406	0.680009	1.12195	YES		-0.939845	2.49323	1.57824	-0.574705	1.60084	1.11777	-0.55609	1.54838	1.25572	0.287996	0.0140028
Q9Y4B6	KEADLPMTAA	1.41844	0.977528	1.08247	1.10917	0.48855	0.910256	0.60262	0.447917	0.910995	0.466667	0.259589	0.513369	0.464735	0.329326	YES		-0.471918	0.903559	0.698644	-0.826461	1.59561	1.11502	-1.48854	2.52179	1.99158	0.218128	0.255275
A0A3B3ITD8	TYSPFGDSPLFR	2.39716	1.60674	1.12371	0.585153	0.580153	0.75641	0.917031	0.885417	1.1623	0.681481	0.818505	1.27273	0.72958	0.743902	YES		-1.41589	2.50069	1.58285	-0.790377	1.57231	1.09484	-0.886989	1.74547	1.40772	0.299623	0.0492138
O95071	VYSQIPAAVKL	1.29551	1.1236	0.996564	0.759825	0.763359	0.905983	0.774381	0.767795	0.830716	0.501383	0.52669	0.887701	0.739594	0.707317	YES		-0.491706	1.46588	1.02867	-0.525521	1.57076	1.09433	-0.83424	2.41623	1.91643	0.0284503	0.233752
Q9UJX4	AEFFLSQQA	2.02837	1.52809	1.53608	0.851528	0.553435	0.884615	1.11354	0.859375	1.38743	0.490147	0.420746	1.10695	0.573571	0.523261	YES		-1.1533	2.74031	1.73054	-0.599776	1.56498	1.08958	-1.33557	3.02035	2.37092	0.416039	0.401789
Q92888	VPVPPNVAF	1.78723	1.18539	1.19588	0.659389	0.832061	0.967949	0.812227	0.770833	1.13089	0.52963	0.523132	0.839572	0.846862	0.553492	YES		-0.761224	1.89771	1.27686	-0.619135	1.55892	1.08661	-1.13936	2.63407	2.0797	0.0913712	0.281531
Q5JP53	RYLTVAAVF	1.85106	1.88764	1.25773	0.720524	0.770992	0.737179	0.943231	1.03646	1.48168	0.696296	0.800712	1.07487	0.889655	1.0061	YES		-1.1647	3.05436	1.94145	-0.529558	1.55578	1.08535	-0.958079	2.65605	2.0967	0.561376	0.288367
Q9H3K2	NEIGAIEKA	1.07092	0.97191	1.19588	1.09607	0.370229	1.32692	0.436681	0.54405	0.613396	0.332218	0.301466	0.57754	0.616027	0.542663	YES		-0.213488	0.297811	0.246183	-1.02265	1.55562	1.08535	-1.41895	2.00512	1.60615	0.513793	0.129603
B1APE1	NAFKEITTM	2.03546	1.25	1.37887	0.956332	0.935115	0.878205	1.06987	0.833333	1.20681	0.662963	0.551601	0.954545	0.758447	0.510724	YES		-0.751964	1.96586	1.31488	-0.58475	1.5452	1.07595	-1.10457	2.68719	2.11899	0.116244	0.288367
P62805	TAMDVVYAL	3.67376	2.66854	2.48969	1.46725	1.28244	1.90385	2.14847	1.95312	2.50262	1.6	1.36655	1.49198	0.577816	1.66329	YES		-0.92441	3.15428	2.01364	-0.419351	1.5406	1.07328	-0.986171	3.30169	2.58222	0.63034	0.548277
A0A3B3IRQ9	NPVGGLLEY	4.68085	3.18539	2.82474	2.29694	2.78244	2.39744	2.32314	2.46354	2.70157	1.44815	1.38078	2.28342	1.42759	1.57927	YES		-0.515898	1.53722	1.06881	-0.513693	1.53042	1.06622	-1.06434	2.90686	2.29148	0.00144919	0.374177
Q53ET0	FPAEKGQLF	1.52719	1.17978	1.33333	1.01019	0.816794	0.84911	0.981077	0.9375	1.00873	0.556505	0.442097	0.919895	0.818284	0.786718	YES		-0.594332	1.95583	1.30984	-0.464889	1.52646	1.06427	-1.07448	3.18262	2.50124	0.119152	0.490203
P31939	KEALGIPAA	4.19858	2.42697	2.04124	1.33624	1.22901	1.69231	1.35371	1.61458	2	0.977778	0.818505	1.87166	1.72414	1.36585	YES		-1.02547	1.88239	1.27686	-0.802746	1.51823	1.05796	-1.24053	2.18205	1.73625	0.0965659	0.181675
P57076	SPWADNTAL	3.75177	2.42697	2.75258	1.95633	1.67557	1.85897	2.20087	1.75521	2.5288	1.26667	0.996441	1.65241	1.88276	1.42683	YES		-0.701836	2.28361	1.46628	-0.461794	1.51816	1.05796	-1.18967	3.40598	2.66233	0.237186	0.607045
Q9UBB4	IAIDVIDAY	4.79433	3.86517	3.01031	2.131	2.27863	2.20513	2.32751	2.30208	3.29319	1.94074	1.61922	3.25134	1.42069	2.4939	YES		-0.81902	2.17188	1.41639	-0.5587	1.51409	1.0549	-0.776779	2.07395	1.65096	0.195533	0.157633
A6NG75	IPAAPVPSL	2.97163	2.30337	2.09278	1.73362	1.94275	1.75641	1.44105	1.63542	1.90576	1.02593	1.07473	2.20321	1.45517	1.2622	YES		-0.43954	1.15947	0.872031	-0.564441	1.51121	1.05339	-0.775597	2.04727	1.63333	0.0964029	0.154087
F5GXX5	ASTILHLVV	1.77305	2.10674	1.76804	1.15284	1.15649	1.17308	1.29694	0.940955	1.84817	1.17407	1.12456	1.42781	0.567856	0.865854	YES		-0.697614	2.23667	1.44874	-0.466985	1.51061	1.05339	-0.599901	1.94503	1.558	0.226384	0.12708
P28072	TANALALAM	2.59574	1.97191	1.80928	1.24454	1.17176	1.67308	1.24891	0.75	1.90576	0.725926	0.850534	1.5615	1.01379	1.09146	YES		-0.640983	1.36584	0.973011	-0.707663	1.50565	1.05139	-1.02304	2.08823	1.66157	0.0364277	0.164258
P51571	LYADVGGKQF	3.49645	2.54416	2.91495	1.71397	1.42176	1.48397	3.4869	3.58854	4.39791	1.39553	1.2153	2.26738	1.3207	0.759341	YES		-0.954984	2.82704	1.79509	0.35743	1.50202	1.04972	-0.876431	2.64666	2.08973	2.55737	1.7012
F6Q9D3	IQNPISLEL	1.21986	0.910112	0.907216	0.689956	0.40458	0.487179	0.759825	0.5	0.753927	0.503704	0.654804	0.502674	0.543308	0.539417	YES		-0.941245	2.27982	1.46628	-0.59285	1.49439	1.04506	-0.870526	2.13715	1.69928	0.247458	0.177403
Q13347	REGDLLFTVA	3.58865	3.03371	2.66495	1.44105	1.14504	1.46795	2.38428	2.08854	2.53927	1.03333	1.11032	2.13369	0.919798	0.605016	YES		-1.1959	3.72101	2.2548	-0.405416	1.47633	1.02925	-1.11855	3.57096	2.76574	1.09034	0.719304
P48556	IPAESYTF	3.14894	2.32022	1.84021	1.23581	1.71756	1.87179	3.22271	3.17708	3.97382	1.21481	1.20641	2.48663	1.25517	1.10366	YES		-0.59917	1.1261	0.850853	0.5051	1.46979	1.02728	-0.574655	1.07817	0.90319	1.63956	1.17584
O00257	HPYQPDPKM	2.13239	1.75281	1.57045	1.14993	0.78117	1.06838	1.21397	0.739583	1.5986	0.797531	0.632216	1.38324	1.09425	0.718111	YES		-0.86304	2.00211	1.33379	-0.619052	1.46732	1.02728	-0.955644	2.1808	1.73625	0.150721	0.193014
Q9H819	FPTGNIHMF	1.39716	1.13483	1.25258	0.724891	0.816794	0.974359	0.868996	0.776042	1.14136	0.703704	0.658363	0.860963	0.808667	0.707317	YES		-0.588973	1.96598	1.31488	-0.441728	1.46704	1.02728	-0.767603	2.496	1.9761	0.139774	0.269142
A0A0B4J1R3	KEFPSQASP	3.29787	1.85955	2.02062	1.47162	0.889313	1.44872	1.37118	1.46354	1.67539	0.755556	0.935943	1.63636	1.29655	0.550209	YES		-0.913933	1.94623	1.30855	-0.670427	1.46346	1.0256	-1.10899	2.27444	1.80823	0.133672	0.221525
E7EN77	QYLQDAYSF	3.98582	2.85393	1.81443	1.24891	1.92366	1.37179	1.60699	1.44792	1.86387	0.755556	0.946619	2.28877	0.951724	0.682927	YES		-0.929318	1.6056	1.10581	-0.815097	1.42544	0.99321	-1.11667	1.87265	1.50536	0.047939	0.129202
F5GYQ1	AYLESFYKF	2.48227	2.37079	1.96907	1.30131	1.80153	1.26923	1.53712	1.32292	1.71728	0.681481	1.13879	2.08556	0.494657	0.682927	YES		-0.641906	1.5722	1.09161	-0.575721	1.40946	0.98003	-0.804592	1.94299	1.5568	0.0429458	0.153736
Q9NVI1	QPVEKAIIM	1.3617	0.831461	0.783505	0.593886	0.572519	0.717949	0.480349	0.427083	0.78534	0.318519	0.427046	0.727273	0.657327	0.536585	YES		-0.659628	1.14574	0.861696	-0.81431	1.40705	0.97854	-1.0151	1.71206	1.38249	0.0725659	0.0864235
F8WEW9	KYMDINFDF	2.28369	1.43258	1.3299	1.1048	0.996183	1.07051	0.956332	0.966797	1.46073	0.755556	0.875445	0.757823	0.578881	0.706958	YES		-0.670023	1.63156	1.11874	-0.576518	1.40462	0.977032	-1.07889	2.46014	1.94365	0.0599308	0.276241
D6REE5	ETNYGIPQR	0.879433	0.741573	0.608247	0.383806	0.345322	0.188728	0.419214	0.4375	0.513089	0.297623	0.455516	0.57754	0.483974	0.354844	YES		-1.28022	2.33101	1.4866	-0.702592	1.40208	0.976127	-0.744398	1.4826	1.21223	0.299623	0.0203552
Q16576	TPSSDVLVF	2.70922	2.47191	2.27835	2.27074	1.59542	2.73077	1.93886	1.70833	2.02094	1.31111	0.967972	1.29412	0.525655	0.506449	YES		-0.17728	0.54808	0.44753	-0.3962	1.40063	0.975811	-1.06186	3.38008	2.64589	0.294299	0.650774
G3V5E1	HPYQFLLKY	3.8227	3.60674	3.25258	2.34934	2.27481	2.36538	3.08297	2.34375	3.4555	1.81481	1.71174	2.08556	1.35862	1.41463	YES		-0.611915	3.1927	2.04241	-0.266192	1.39789	0.973983	-0.928566	4.29259	3.2141	0.733665	1.13123
Q07820	ETLRRVGDGVQR	2.41844	1.75281	1.6134	1.03493	0.919847	0.980769	1.07424	1.21875	1.74346	1.05185	0.818505	1.48128	1.10345	0.88793	YES		-0.978599	2.47027	1.56754	-0.519146	1.37728	0.957938	-0.787362	2.06243	1.64579	0.36259	0.183981
P04035	AEIIQLVNA	2.34043	1.67416	1.51546	1.13537	0.770992	1.29487	2.44978	2.36458	2.90576	1.13704	1.01423	2.10695	0.594279	0.539335	YES		-0.788663	1.48437	1.0427	0.481332	1.37418	0.955736	-0.37704	0.683281	0.589639	1.77537	0.936084
M0R346	IPAPGSGVSF	3.0591	2.2809	2.16495	1.50218	1.6743	1.83333	1.69141	1.75347	1.98953	1.01481	0.922894	1.99643	1.43448	1.02439	YES		-0.583084	1.70559	1.16342	-0.465718	1.35223	0.937391	-0.931792	2.58753	2.04294	0.0964029	0.31199
H7BYT1	RYASINTHL	2.52482	2.59551	2.17526	2.32314	2.12977	2.20513	3.44978	2.82292	4.49215	2.35185	2.27402	4.17647	1.49655	1.28659	YES		-0.131926	0.165131	0.140267	0.561232	1.34758	0.93364	0.270864	0.462776	0.407616	0.853764	0.263929
P04844	LPLASQEAL	3.70213	3.10112	3.5567	3.0131	2.45802	2.71795	2.48035	2.41667	3.28796	1.17037	1.29537	2.19251	1.35172	0.939024	YES		-0.339247	1.34195	0.970626	-0.339968	1.34515	0.932108	-1.15316	3.92086	3.0087	0.000744502	0.939387
A0A0B4J1V8	LPGGPTLTF	1.69504	1.34053	1.30412	1.25328	0.90458	1.11538	1.96507	1.5625	2.26702	0.740741	0.710275	1.24064	0.678922	0.495386	YES		-0.406872	0.897975	0.695428	0.417113	1.33769	0.926428	-0.689097	1.56391	1.26905	1.43171	1.25176
O43169	ELWLVIHGR	1.92908	1.57303	1.19588	1.76419	1.62595	1.60256	1.96507	1.83333	2.08377	1.23704	1.08185	0.983957	0.8	0.397578	YES		0.0877802	0.231605	0.196072	0.324305	1.32808	0.919479	-0.508334	1.63023	1.31872	0.449645	1.26927
Q9NZ08	LPYTVVIHY	1.80851	1.20225	1.39691	0.668122	0.927481	0.807692	1.14847	0.942708	1.12565	0.614815	0.701068	1.05348	0.765517	0.609756	YES		-0.875001	2.46467	1.56754	-0.454373	1.31882	0.911102	-0.895518	2.51101	1.98341	0.39215	0.30449
E7EVG6	DPTAVGPVL	1.19149	0.831461	1.41237	0.960699	0.610687	0.551282	0.786026	0.666667	0.670157	0.24167	0.402887	0.834225	0.743556	0.642275	YES		-0.694566	1.31395	0.955419	-0.694443	1.31372	0.90815	-1.21604	2.1393	1.70048	0.000104958	0.227454
Q9Y217	QLIDLAEEY	1.65957	1.32022	0.876289	0.650655	0.660305	0.621795	0.737991	0.71875	0.900524	0.503704	0.829181	1.31551	0.723685	0.608597	YES		-0.996479	1.76908	1.20216	-0.710024	1.29714	0.894684	-0.542021	0.983407	0.833604	0.132485	0.0885768
A0A3B3ITU7	SPIKDQPVM	1.21986	0.921348	0.953608	0.576419	0.496183	0.557692	0.528384	0.671875	0.895288	0.448148	0.299728	0.743316	0.540137	0.607755	YES		-0.92472	2.06086	1.35912	-0.562526	1.28893	0.888222	-1.05339	2.28879	1.81719	0.240325	0.269142
A2ACR1	QPFAIGGSGSTF	2.66667	1.72472	1.56186	1.36245	1.57634	1.92308	2.68559	2.76042	3.39267	1.50741	1.41281	3.07487	0.822939	0.817073	YES		-0.292168	0.366507	0.302256	0.570155	1.26613	0.870604	0.0101048	0.0107814	0.00974451	0.996958	0.447937
Q9Y4C2	EFQVIMGRKR	1.80142	1.03371	1.3299	0.855895	0.526718	0.641026	0.908297	0.75	1.13089	0.614815	0.683274	1.1016	0.785237	0.487174	YES		-1.04137	2.1687	1.41639	-0.57848	1.26243	0.869233	-0.795475	1.72354	1.39027	0.290505	0.131765
A0A087WYX8	LPSAVLQSM	3.47991	2.34457	2.46735	1.67394	1.43003	1.5641	1.90102	1.85764	2.26178	1.26173	1.01068	2.27094	1.62688	1.46624	YES		-0.828863	2.21305	1.43496	-0.461822	1.25095	0.862673	-0.867934	2.30039	1.82627	0.30201	0.274007
Q02548	EVLDRVFER	2.34043	1.42135	1.19072	0.90393	0.992366	1.08974	0.917031	1.03646	1.31937	0.751852	0.683274	1.06417	1.09655	0.823171	YES		-0.729922	1.52469	1.0643	-0.597603	1.24992	0.862673	-0.986633	1.99495	1.59891	0.0743773	0.202276
O75964	TPALVNAAVTY	2.52482	1.39326	1.56701	0.89083	1.00763	0.794872	1.0655	0.927083	1.4555	0.622222	0.58363	1.49733	0.951724	0.393642	YES		-1.02612	1.82855	1.23957	-0.669721	1.23517	0.852184	-1.02086	1.82078	1.46461	0.178497	0.164405
M0R2M1	KYEELFPAF	2.58156	2.16854	2.04124	1.53712	1.10687	1.23077	2.16594	1.52083	1.42408	1.02963	1.35943	0.502674	0.480844	0.902439	YES		-0.80959	2.39459	1.5235	-0.410131	1.22746	0.846285	-1.23176	3.25937	2.54885	0.400711	0.666348
Q9BWJ5	SYMGHFDLL	3.2766	4.89888	2.84536	2.23581	1.67939	1.75641	2.25328	0.84375	3.69634	2.12593	2.59786	2.78075	0.526074	0.914634	YES		-0.958404	1.63575	1.11927	-0.698036	1.21704	0.836957	-0.554398	0.96045	0.815976	0.116472	0.07619
P28072	QAVADAVTY	7.70922	5.29775	5.43299	3.79039	3.84733	4.23718	4.0917	3.91667	5.38743	2.66296	2.09609	4.99465	3.90345	2.80488	YES		-0.63492	1.69001	1.15024	-0.461055	1.21456	0.835862	-0.918814	2.35154	1.86886	0.133076	0.288367
F8VUW5	AAFPGASLY	3.01418	2.55618	2.92268	1.9083	1.58015	2.12179	1.77293	1.94271	2.70681	1.31481	1.06762	2.27807	0.988339	0.853659	YES		-0.598218	1.81219	1.23625	-0.40316	1.19915	0.822924	-0.865795	2.52071	1.99158	0.183095	0.348944
P14921	EPSFITESY	3.13475	2.24719	2.1134	1.55895	1.83588	1.8141	1.51528	1.625	2.34031	1.03704	1.14947	1.8877	1.65517	1.51829	YES		-0.525007	1.40587	0.996384	-0.451662	1.19739	0.822682	-0.879477	2.28532	1.81505	0.0559262	0.282207
K7EK35	SEIGGITIA	2.07801	1.8427	1.63402	2.131	1.72519	1.53205	2.20961	2.55208	3.02094	1.76296	1.53025	3.02674	1.13103	1.17683	YES		-0.0439013	0.0548391	0.0471769	0.486541	1.17429	0.801414	0.186196	0.303161	0.270179	0.619939	0.269142
Q9BXS1	ENIEKGLLHR	3.80142	2.95506	2.84536	1.33624	1.03053	1.73077	5.99127	2.42708	9.3089	3.26667	3.18149	5.18717	1.33793	0.634146	YES		-1.22855	0.710109	0.569947	0.884587	1.17355	0.801414	0.27713	0.208026	0.187527	1.21748	0.288367
Q709C8	TYISWKEEL	0.751773	0.719101	0.690722	0.515284	0.335878	0.564103	0.524017	0.471973	0.450262	0.230791	0.291793	0.54393	0.471973	0.380289	YES		-0.611025	1.21903	0.905041	-0.579777	1.15467	0.784157	-1.01919	1.95975	1.56679	0.0155089	0.220065
A0A0C4DFL7	KYGPVFSF	2.56028	2.27528	1.87113	1.48472	1.9313	1.82051	1.55895	1.61979	2.13613	1.01111	0.882562	1.42246	0.729712	1.19512	YES		-0.356993	1.2218	0.905308	-0.335569	1.13913	0.773446	-1.0161	3.2276	2.52754	0.0213995	0.692086
P42345	LPSNDPVVM	1.99291	1.19663	1.06701	1.13974	0.832061	1.00641	0.842795	0.760417	1.21466	0.548148	0.519573	0.925134	0.744828	0.64677	YES		-0.515239	0.975191	0.753458	-0.595078	1.13543	0.771222	-1.09485	1.99333	1.59866	0.0437984	0.234737
O75530	NAIKESYDY	1.50827	0.921348	1.05498	0.79476	0.648855	1.01709	0.69869	0.802083	0.924956	0.513357	0.542856	0.862745	0.704728	0.687308	YES		-0.501921	1.08736	0.825903	-0.522577	1.1353	0.771222	-0.860672	1.85068	1.48746	0.0109506	0.193669
O95229	AEVAGILEP	3.39716	2.39888	2.28351	1.93886	1.80153	1.60256	1.66376	1.89583	2.48691	0.992593	1.12456	1.91979	0.85123	0.571078	YES		-0.596636	1.64761	1.12428	-0.418174	1.13293	0.770452	-1.00101	2.5975	2.0517	0.147404	0.399854
Q8N201	NPNNMQVLY	1.30496	1.05618	1.25773	0.777293	0.679389	0.833333	0.689956	0.791667	1.12042	0.659259	0.441281	1.02674	0.758621	0.768293	YES		-0.660185	1.58651	1.09962	-0.475898	1.13135	0.770452	-0.766533	1.82708	1.47013	0.129186	0.188509
Q9BTT4	HDITVPLEV	1.02128	1.51685	1.50515	0.567686	0.442748	0.730769	3.19651	0.822917	3.56021	1.71852	1.52313	2.64171	0.360358	0.503302	YES		-1.21544	0.649478	0.527521	0.9066	1.12994	0.769831	0.541113	0.488222	0.428748	1.13308	0.193669
H3BR52	AYSIVAGVF	1.04965	1.03371	1.90722	1.869	0.793893	1.25641	0.934498	0.78125	0.554974	0.466667	0.633452	0.550953	0.625178	0.361942	YES		-0.0259991	0.0286992	0.024885	-0.813444	1.12804	0.76872	-1.27319	1.66215	1.34351	0.524259	0.154087
Q14494	LPVEEFNEL	1.65248	1.35955	1.05155	0.772926	0.629771	0.711538	0.868996	0.890625	1.10471	0.7	0.793594	1.39037	0.633675	0.628049	YES		-0.942615	2.0533	1.35836	-0.504552	1.12475	0.767201	-0.494696	1.10116	0.917929	0.299623	0.00617574
Q13409	YPELLVASY	3.58865	2.56742	1.63918	1.39301	1.4542	1.41667	1.75546	1.68229	2.06806	1.21111	1.28114	1.78075	0.589357	0.939024	YES		-0.870428	1.92894	1.2976	-0.501638	1.12416	0.767201	-0.867345	1.923	1.54276	0.257445	0.219836
Q9BQ83	ETAFAFHLR	3.59574	3.03371	3.26289	1.40175	1.34733	1.8141	4.44978	3.04167	5.24607	2	1.9573	3.03743	1.57241	1.14374	YES		-1.11627	2.38012	1.51982	0.364701	1.10565	0.7544	-0.500044	1.13187	0.940139	2.10823	1.00492
F1T0I1	QPINFSVSL	1.87234	1.31461	1.10309	0.965066	0.835878	0.865385	0.938865	1.04688	1.22513	0.751852	0.658363	0.909091	0.599515	0.695122	YES		-0.686137	1.84349	1.24896	-0.418027	1.10558	0.7544	-0.887298	2.31274	1.83285	0.229739	0.30449
Q14106	TPFVEGLSY	4.34043	3.26966	2.43299	1.60699	2.08397	1.58974	2.28821	2.01042	2.5445	1.44444	1.28114	3.25134	1.95862	1.40244	YES		-0.9274	1.81478	1.23625	-0.553473	1.10259	0.752643	-0.748727	1.4944	1.22014	0.222299	0.11442
Q16576	GEFGGFGSVT	1.87234	1.96629	1.93814	1.17904	1.1145	1.33333	1.34498	1.44792	1.91623	0.911111	0.775801	1.34759	0.896552	0.668336	YES		-0.671537	2.56242	1.61891	-0.294806	1.09712	0.749733	-0.928803	3.30463	2.58334	0.543539	0.763696
C9JD32	LPAAGVGDMVM	1.75414	1.2809	1.0756	0.762737	0.59542	0.747484	1.77001	1.59375	2.24084	0.725926	0.685647	1.4902	0.703876	0.62411	YES		-0.965103	1.591	1.10114	0.44725	1.0966	0.749733	-0.50243	0.834339	0.714207	1.67978	0.880856
G3V2M4	QAVGGGLLY	1.87234	1.30337	1.24742	0.838428	1.12977	0.794872	1.1441	0.979167	0.931937	0.525926	0.476868	1.28342	0.610289	0.670732	YES		-0.678796	1.39282	0.987746	-0.533798	1.08834	0.74321	-0.952107	1.90033	1.52411	0.0826141	0.223944
P46013	QPLEDLASF	1.73759	1.40449	1.0567	0.681223	0.992366	0.705128	0.877729	0.9375	1.25654	0.555556	0.644128	0.951872	0.768023	0.682927	YES		-0.819788	1.97607	1.31488	-0.4509	1.08778	0.74321	-0.964592	2.26601	1.80181	0.285114	0.298738
Q5W0C6	EVLGPHLER	2.70213	2.48876	2.35052	1.31441	1.14885	0.897436	1.66812	1.22396	2.58639	1.18889	1.32028	2.30481	1.22069	1.2561	YES		-1.16607	2.5507	1.61238	-0.461061	1.08232	0.740727	-0.647602	1.54211	1.2533	0.543724	0.131765
Q9BY44	NAELWQVSW	1.35461	1.04494	0.603093	0.567686	0.60687	0.602564	0.703057	0.597124	0.596859	0.369795	0.269863	0.786096	0.586536	0.590515	YES		-0.756694	1.23486	0.911158	-0.662485	1.08225	0.740727	-1.07451	1.69322	1.36733	0.0410072	0.171709
A0A2R8Y7Z0	YPVDGLPDL	2.76596	1.53933	1.70103	1.22271	0.832061	0.807692	1.65066	1.17708	1.47644	0.474074	0.633452	0.951872	0.618372	0.544149	YES		-1.06922	2.29535	1.46751	-0.480742	1.0803	0.739531	-1.54426	2.94216	2.3157	0.425563	0.588953
P11142	NAVVTVPAY	1.68085	1.16854	1.23711	0.943231	0.725191	0.858974	0.873362	0.96875	1.1466	0.674074	0.676157	1.25134	0.558992	0.53523	YES		-0.693215	1.67882	1.14381	-0.451344	1.07847	0.738457	-0.651486	1.58099	1.28339	0.181386	0.143936
B5MDF5	DPNLEFVAM	1.8227	1.31461	1.29897	0.580786	0.706107	1.04487	0.973799	1.11979	1.3089	0.762963	0.599992	0.84492	0.570184	0.713415	YES		-0.927925	2.5395	1.60417	-0.382756	1.07054	0.73354	-1.00669	2.70282	2.12921	0.543724	0.467182
A0A494C0G1	KPNGLILQY	2.1844	1.48876	1.66495	1.16594	1.23282	1.17308	1.43231	1.34375	1.50262	0.625926	0.519573	1.0107	0.696679	0.652439	YES		-0.579661	2.01174	1.33905	-0.319162	1.06465	0.729897	-1.30784	3.75495	2.89246	0.299852	0.96148
O96018	LPTAVIANL	1.61702	1.7809	1.34021	1.20524	1.20229	1.19872	1.0393	1.30208	1.48691	0.959259	0.768683	1.14973	0.558542	0.829268	YES		-0.393818	1.39816	0.991328	-0.307614	1.05827	0.725001	-0.719413	2.52692	1.99544	0.0938124	0.399854
A6NG75	YPAAVPQAL	2.0922	1.78652	1.73711	1.51965	1.29389	1.32692	1.37991	1.25521	1.74869	0.966667	0.950178	1.73797	0.972414	0.806106	YES		-0.439706	1.29492	0.947283	-0.357313	1.02798	0.702089	-0.619702	1.84292	1.48123	0.0742425	0.225153
P13639	TPMFVVKAY	0.997636	0.707066	0.783505	0.870451	0.641221	0.888889	0.497817	0.568757	0.671376	0.348126	0.338766	0.643475	0.482092	0.477164	YES		-0.0517349	0.078906	0.0680972	-0.51772	1.02504	0.700878	-0.903282	1.77056	1.426	0.425642	0.20583
P28289	LPYNTSLVEM	1.2435	0.903648	0.828179	0.672489	0.597964	0.764957	0.74818	0.667156	0.719023	0.413471	0.417077	0.834225	0.64392	0.524859	YES		-0.547728	1.18212	0.88384	-0.479244	1.02469	0.700878	-0.837722	1.79107	1.43897	0.0429458	0.211292
P13639	LPSPVTAQKY	2.85816	1.7809	1.69588	1.49782	1.45038	1.75	1.39738	1.34896	1.74869	0.837037	0.718861	1.72727	1.33103	0.822931	YES		-0.431221	0.880873	0.688066	-0.494998	1.02458	0.700878	-0.948239	1.93016	1.54732	0.0397636	0.24804
H3BRG5	FPSPNQITL	2.2695	1.79775	1.30928	1.18777	1.06107	1.11538	1.15284	1.375	1.51832	0.866667	0.975089	1.51872	1.03448	0.743902	YES		-0.676402	1.71749	1.16896	-0.410122	1.01853	0.695555	-0.678013	1.7214	1.3898	0.218052	0.192364
Q6PD74	YPWTIDNKY	1.94326	1.25843	1.45361	1.05677	1.06107	1.01282	0.995633	0.833333	1.46597	0.711111	0.690391	1.43316	0.882759	0.768293	YES		-0.572408	1.17798	0.882789	-0.498623	1.01744	0.695185	-0.715699	1.47481	1.20572	0.0437984	0.131765
Q9NZN4	HAYIISYL	1.40426	1.08989	0.896907	0.707424	0.816794	0.769231	0.9869	0.760417	0.774869	0.696296	0.654804	1.04813	0.670535	0.743902	YES		-0.564214	1.3673	0.973482	-0.427058	1.01418	0.692651	-0.499161	1.20211	0.994525	0.0965659	0.0559161
A0A0D5XQ77	SPEDFVYQF	3.82979	2.0618	2.20103	1.79039	1.25954	1.41026	2.44541	1.76562	1.63351	0.981481	1.27758	1.1016	0.63828	0.621946	YES		-0.859501	1.84357	1.24896	-0.469515	1.00865	0.689283	-1.26786	2.5038	1.98046	0.269231	0.408783
P16885	VYLHDFQRF	1.50355	1.1236	1.15979	0.79476	0.912214	0.717949	0.930131	0.697917	1.20942	0.655556	0.761566	1.09626	0.72664	0.652439	YES		-0.643092	1.59082	1.10114	-0.416425	1.00633	0.688403	-0.591403	1.46327	1.19801	0.178497	0.131765
A0A286YFJ8	YPSDIAVEW	2.48936	1.70787	1.29897	1.1179	0.908397	1.05769	1.58952	0.822917	1.26702	0.596296	1.08541	1.66845	0.618998	0.993902	YES		-0.833634	1.42987	1.01085	-0.578943	0.99569	0.680627	-0.714206	1.23313	1.01956	0.124207	0.0690114
O43674	AEIPEGYVP	3.74468	2.75281	2.59794	1.69432	1.12214	1.6859	2.06114	2.17708	2.65969	1.07407	1.46263	2.60428	0.796375	0.540956	YES		-1.01446	2.44826	1.56077	-0.398983	0.991695	0.678479	-0.823097	2.06274	1.64579	0.540295	0.27747
Q8TEM1	VPLGMTVTF	2.14184	0.921348	0.989691	0.908297	0.541985	0.589744	1.00437	0.854167	0.732984	0.614815	0.540925	0.564286	0.475292	0.573171	YES		-0.990362	1.45603	1.02211	-0.645151	0.967516	0.658824	-1.23652	1.74721	1.40795	0.139774	0.215829
F8W6I7	GPYGGGGQY	0.893617	6.83146	0.628866	0.943231	1.19847	1.03846	0.480349	0.760417	0.513089	0.392593	0.604982	0.834225	0.605576	0.652159	YES		-1.39336	0.693698	0.558277	-2.25193	0.950076	0.646969	-2.1892	0.935604	0.798667	0.0756481	0.0031766
Q9H583	MPTIQITAL	5.3617	3.92697	3.60309	3.48035	2.53435	2.60256	3.92576	3.19792	3.20942	2.39259	2.13167	1.06952	0.599688	2	YES		-0.581147	1.80821	1.23358	-0.319176	0.946314	0.645284	-1.20455	3.27226	2.55639	0.28033	0.789559
P61160	FPEHIFPAL	3.02128	2.82584	2.89691	1.86463	1.48473	1.76923	2.79913	2.14062	2.40314	1.72593	1.8363	0.764706	0.520272	1.45122	YES		-0.772551	2.94953	1.88728	-0.251949	0.940768	0.640428	-1.01495	3.59108	2.77825	0.871379	0.939387
A0A140T9U0	EPHFIAVGY	1.2766	1.0618	1.13918	0.593886	0.633588	1.00641	1.89956	1.01562	1.75393	0.844444	0.846975	1.28342	0.478567	0.578561	YES		-0.638524	0.988574	0.762214	0.42507	0.935381	0.636417	-0.225266	0.314004	0.279156	1.2578	0.548277
Q6PI26	EAIEQILKY	2.76596	1.79775	1.92268	1.24017	1.44656	1.71154	1.41921	1.70405	1.86911	0.992593	0.87896	1.72193	1.19366	1.1537	YES		-0.560477	1.42929	1.01085	-0.377689	0.931474	0.633882	-0.852035	2.12332	1.68828	0.143786	0.30449
Q9P258	VPSPAQIMY	2.34752	1.64888	1.54124	1.40611	1.23664	1.3109	1.19651	1.30469	1.68325	0.872222	0.830961	1.64973	1.22414	0.978659	YES		-0.486083	1.13978	0.85975	-0.404234	0.930483	0.63367	-0.723853	1.70738	1.37855	0.0589909	0.215829
Q9Y4P8	LPSQVTEMF	1.52482	1.30899	1.21649	0.79476	0.637405	0.724359	0.995633	0.947917	1.06283	0.603704	0.686833	1.47059	0.603786	0.761687	YES		-0.909324	1.94584	1.30855	-0.430005	0.920724	0.629255	-0.552775	1.20795	0.998689	0.336665	0.0850347
Q68EM7	REIALPIEA	0.780142	1.01124	0.865979	1.0917	0.625954	0.74359	0.462882	0.677083	0.691099	0.444444	0.355872	0.791444	0.53576	0.560976	YES		-0.110603	0.157356	0.133587	-0.537309	0.91943	0.628636	-0.739369	1.27475	1.05302	0.302796	0.104976
P04035	KEFQVPMA	2.7234	2.23596	2.68041	2.38428	0.900763	2.19231	2.01747	1.39583	2.2199	1.15556	1.03203	1.97861	1.11724	0.161556	YES		-0.480051	0.99901	0.766207	-0.439576	0.907005	0.619569	-0.8748	1.81421	1.45961	0.026468	0.248383
A6NLN1	LPFGKVTNL	1.10638	0.519538	0.865979	0.724891	0.534351	0.564103	0.716157	0.378422	0.60733	0.422222	0.384342	0.491217	0.534687	0.479612	YES		-0.450659	0.725709	0.583835	-0.550092	0.900374	0.614275	-0.9412	1.52546	1.24135	0.0513297	0.177403
P24941	IPLPLIKSY	4.34043	3.0618	3.26804	3.21179	2.86641	3.26923	2.74386	2.80256	3.26579	1.84276	1.36287	2.64712	1.18218	0.821515	YES		-0.190954	0.576894	0.470876	-0.276021	0.893527	0.608094	-0.866409	2.83471	2.23979	0.0964029	0.607045
P63313	GEIASFDKA	3.60638	1.66474	2.03093	2.0131	1.37214	1.875	2.27074	3.39583	4.43979	1.27037	0.855863	1.3434	0.879355	0.618055	YES		-0.473173	0.591273	0.482818	0.468892	0.889884	0.605116	-1.07352	1.32881	1.09364	0.929144	0.992037
P14550	HPLYPFNDPY	1.56738	0.831564	0.829897	0.598253	0.618321	0.833333	1.67249	0.871383	2.31937	0.940741	1.18505	1.44385	0.604945	0.658852	YES		-0.655456	0.58163	0.474503	0.590905	0.885841	0.602402	0.144766	0.131643	0.117252	0.920399	0.266628
P17096	QPPVSPGTAL	1.3617	0.545666	1.23196	1.16594	1.18321	0.75641	1.31878	1.26042	1.64921	0.253753	0.354479	0.540203	0.588509	0.566564	YES		-0.0156041	0.0175574	0.0161743	0.429659	0.883499	0.600722	-1.45079	1.89033	1.51492	0.449645	1.1795
Q9GZY6	EAYIDPIAM	1.75887	1.50562	1.03093	0.908297	0.717557	0.833333	1.07424	0.895833	1.20419	0.62963	0.597865	1.3262	0.801138	0.719512	YES		-0.804614	1.65231	1.1255	-0.436377	0.882353	0.600238	-0.750209	1.54787	1.25572	0.247458	0.183981
A0A0A0MS66	LPLLPNVSY	3.62411	2.07303	2.69588	2.47162	1.11832	0.987179	2.61572	1.96354	1.28272	1.07407	1.8363	0.850267	0.546466	1.14634	YES		-0.874752	1.48824	1.04457	-0.517801	0.880556	0.599564	-1.15821	1.88719	1.51371	0.187083	0.269142
Q92545	IINSNPIEL	2.28369	1.75281	1.76289	1.05677	0.938931	1.69231	1.36245	1.15625	1.80105	0.792593	0.604982	1.61497	0.609079	0.738794	YES		-0.653058	1.3728	0.976414	-0.424954	0.870043	0.59122	-0.944915	1.93137	1.54769	0.147808	0.277108
Q9BWH6	LPVPSGVAF	2.70213	2.02809	1.71134	1.74672	1.77099	1.53846	1.34061	1.64062	2.03665	1.32593	0.914591	1.85027	1.10773	1.04268	YES		-0.349362	0.828666	0.653782	-0.36033	0.858402	0.581543	-0.655032	1.62582	1.31572	0.00725605	0.214793
Q96IP4	VYGDFQEAF	3.14184	1.89326	1.55155	0.842795	1.08779	1.21795	1.23144	1.25521	1.89005	0.785185	1.08185	2.37968	0.894004	0.79878	YES		-1.06487	1.49532	1.04457	-0.589701	0.849681	0.576075	-0.633197	0.914848	0.781778	0.197566	0.0195231
Q15751	MPVSGPGLSL	1.38298	1.18539	1	0.847162	0.832061	0.974359	0.882096	0.677083	1.15707	0.640741	0.597865	1.13904	0.751724	0.603659	YES		-0.427325	0.91173	0.70504	-0.393651	0.8318	0.561902	-0.585734	1.27926	1.05695	0.0220303	0.131765
Q15306	REILVKELTT	0.723404	0.741573	0.536082	1.0393	0.435115	1.08974	0.480349	0.341576	0.393274	0.319959	0.41118	0.314209	0.438177	0.412144	YES		0.357722	0.541518	0.443138	-0.719571	0.830994	0.561902	-0.936781	1.06988	0.897325	0.850469	0.071767
Q92608	AYTLLLHTW	1.1773	1.29213	1.28866	0.89083	0.603053	0.897436	1.45852	0.408382	0.764398	0.822222	0.989324	0.432056	0.534923	0.731707	YES		-0.652197	1.04141	0.797482	-0.51423	0.811518	0.546531	-0.744187	1.18809	0.986037	0.0670656	0.11442
A0A2R8YDT1	HPWFGMEQEY	1.2766	0.905858	0.982818	0.660844	0.572519	0.756859	0.905386	0.428591	0.95281	0.464376	0.54567	1.01248	0.616652	0.547757	YES		-0.6694	1.17951	0.883127	-0.469008	0.810645	0.546531	-0.646173	1.13814	0.945331	0.103489	0.0973586
Q8N370	FPGIKLIY	1.70922	1.6236	1.53093	1.23144	1.09924	1.22436	1.31878	1.5625	1.42408	0.936856	0.718861	1.0009	0.58888	0.759413	YES		-0.452203	2.33656	1.48973	-0.175933	0.810521	0.546531	-0.872476	3.97949	3.03994	0.564362	1.1795
Q9NV88	EVLALPFKRR	2.31206	1.75281	1.73196	1.44105	1.0916	1.03846	1.36245	1.54167	1.90576	1.04444	0.953737	1.43316	1.10345	1.20732	YES		-0.698889	2.21739	1.43577	-0.269265	0.802861	0.54203	-0.756492	2.37652	1.88537	0.525658	0.446813
A0A087WTW0	EAQVVRVTR	0.851064	0.921348	0.391753	0.550218	0.557252	0.589744	0.541485	0.489583	0.492147	0.341061	0.314778	0.449198	0.358436	0.44838	YES		-0.350642	0.533751	0.437531	-0.506691	0.801492	0.541762	-0.969715	1.5238	1.24126	0.0827512	0.203458
Q5TFE4	YYPNPPLVL	3.11348	2.52809	2.31959	1.26638	1.1374	1.26282	2.58515	2.23958	2.17277	1.01111	1.28826	0.807487	0.708028	0.664634	YES		-1.11853	4.38492	2.47976	-0.186135	0.800966	0.541762	-1.35752	4.8509	3.54879	2.01084	1.7012
H0YE34	LPEPGLGLAY	2.22695	1.16854	0.958763	0.689956	0.625954	0.910256	1.13537	0.854167	0.816754	0.496296	0.654804	1.59358	0.896552	0.630862	YES		-0.967863	1.17536	0.882789	-0.63376	0.779645	0.528267	-0.665785	0.819978	0.703836	0.116472	0.0120804
K7ENV7	VPVMLTEQY	0.879433	0.932584	0.57732	0.455781	0.534351	0.74359	0.655022	0.439495	0.649215	0.253637	0.339313	0.566845	0.435474	0.511886	YES		-0.462738	0.78894	0.624605	-0.454432	0.773414	0.52438	-1.04274	1.75412	1.41184	0.00332331	0.269142
P62753	EYAKLLAKRM	1.00709	0.775281	0.907216	1.30131	0.816794	1.17949	0.50655	0.625	0.837696	0.407407	0.304892	0.673797	0.485879	0.450359	YES		0.294026	0.619397	0.504694	-0.449742	0.770469	0.523066	-0.956358	1.64184	1.32885	0.868475	0.243019
B1AH96	NEAWNGFVAA	1.41844	1.13483	0.927835	0.707424	0.503817	0.679487	0.934498	0.916667	0.963351	0.511111	0.370107	0.759358	0.381351	0.521371	YES		-0.880604	2.27853	1.46628	-0.306659	0.769758	0.523066	-1.08534	2.68012	2.11382	0.561376	0.600502
Q9Y5K5	KEFSQSFDA	1.41844	1.22472	1.09278	0.689956	0.458015	0.705128	0.9869	0.739583	1.07853	0.592593	0.405694	1.26203	0.613806	0.523471	YES		-1.01153	1.87768	1.27493	-0.413463	0.769657	0.523066	-0.724946	1.3907	1.14207	0.385319	0.178786
Q86XN7	QPTEVVNIL	1.9078	1.29213	1.21134	0.960699	1.22137	1.37179	1.1048	1.06771	1.28796	0.714815	0.629893	1.19786	0.538554	0.743902	YES		-0.311806	0.6714	0.542531	-0.350228	0.76713	0.521148	-0.794909	1.80845	1.45463	0.0284503	0.276413
A0A3B3ITJ4	VEFDSVQSA	1.47518	0.910112	0.804124	0.489083	0.534351	0.717949	0.576419	0.729167	0.973822	0.518519	0.505338	1.01604	0.675862	0.707317	YES		-0.873058	1.38281	0.982966	-0.484632	0.761386	0.516011	-0.644793	1.02969	0.86824	0.194915	0.0816788
A6NL66	FPEQIAEKL	2.62411	1.51685	1.48454	1.04803	1.0687	1.02564	1.05677	1.34375	1.82199	0.585185	0.6121	1.30481	0.868966	0.890244	YES		-0.840125	1.56931	1.08976	-0.413882	0.756258	0.512701	-1.16884	2.0702	1.64903	0.269231	0.351521
Q8NEM2	VPSGLIVDY	2.83688	1.93708	2.00619	1.33799	1.6916	1.57436	1.58952	1.62708	2.15079	1.05185	1.12171	2.18182	1.38483	1.32927	YES		-0.558443	1.28446	0.938813	-0.337096	0.736438	0.497694	-0.638518	1.4722	1.20439	0.171117	0.210715
O00499	LPAVVVETF	2.39716	1.34831	1.60825	1.24891	1.41985	1	1.44978	1.33333	1.59162	0.888889	0.967972	0.951872	0.657119	0.902439	YES		-0.545252	1.43628	1.01377	-0.291346	0.715369	0.481926	-0.930624	2.35485	1.87112	0.235628	0.477594
H0Y524	RDIVQFVP	1.97872	1.58989	1.56701	1.26201	0.580153	1.21154	2.62445	1.29688	3.27225	1.61111	1.70819	3.08021	0.630062	0.506752	YES		-0.749981	0.708671	0.568985	0.486171	0.698179	0.469474	0.317423	0.376864	0.333707	0.881406	0.11442
O60488	SYLITSVEL	1.33333	0.977528	1.10309	0.620087	0.580153	0.769231	1.18777	0.958333	0.628272	0.444444	0.505338	0.37962	0.429084	0.430739	YES		-0.793636	1.95217	1.30984	-0.299279	0.696215	0.469474	-1.36067	2.94267	2.3157	0.46059	0.772358
B4E1E0	HPFFVGVQY	1.67376	1.2809	1.41237	0.978166	0.954198	0.884615	1.17031	1.01042	1.5288	0.57037	0.633452	0.86631	0.689655	0.670732	YES		-0.632503	2.04874	1.3573	-0.23542	0.694419	0.468871	-1.07693	3.15342	2.4851	0.511471	0.843057
Q53HC5	NVTGIVQVY	2.29787	1.69663	1.95876	1.17904	1.31298	1.73077	1.25764	1.23958	2.19895	0.814815	0.882562	1.62567	0.937931	0.841463	YES		-0.495486	1.04289	0.797482	-0.342194	0.690242	0.465623	-0.841175	1.76665	1.42284	0.101882	0.288367
P25105	TVTEVVVPF	3.06383	2.1236	1.53608	1.63319	1.29008	1.70513	1.8952	1.875	1.71728	1.08889	1.01068	1.02674	0.822175	0.609756	YES		-0.538703	1.35851	0.972624	-0.293072	0.689205	0.465164	-1.10476	2.58536	2.04199	0.218128	0.600502
Q9UBZ4	EPLAIVEGY	3.39007	1.81461	2.51546	1.41485	1.17939	1.82051	2.00437	1.65625	2.36649	0.948148	1.25623	2.24064	1.10333	0.706627	YES		-0.806296	1.60123	1.10361	-0.357161	0.680521	0.458787	-0.796438	1.58312	1.28415	0.301379	0.255692
Q9NRZ9	YPIDPVTQEF	2.32624	1.3764	1.17526	0.851528	0.763359	0.75	1.0786	0.9375	1.27225	0.703704	0.88968	2.29412	1.02069	0.62035	YES		-1.04449	1.21655	0.90413	-0.568896	0.6741	0.454661	-0.327418	0.37094	0.328545	0.172167	0.107365
M0QZ21	AYLEAIHNF	1.66667	1.28652	1.32474	1.11354	1.53817	1.10256	1.16594	1.05208	1.39267	0.640741	0.811388	0.903743	0.800984	0.435751	YES		-0.188379	0.494092	0.402586	-0.244636	0.673073	0.454206	-0.86065	2.50511	1.98062	0.0571793	0.577092
Q9NYP7	KYITQGQLLQF	1.37589	1.40449	1.17526	0.838428	0.862595	0.705128	1.00437	0.791667	1.10995	0.592593	0.58363	1.72193	0.855172	0.54878	YES		-0.717183	1.10714	0.837894	-0.444885	0.669774	0.452618	-0.44878	0.67621	0.583423	0.132761	0.00231912
Q8WVX9	NPFHWGEVEY	2.29787	1.66292	1.42268	0.707424	0.885496	0.846154	1.42358	0.90625	1.59162	0.888889	0.811388	2.35294	0.569612	0.762385	YES		-1.1422	1.54171	1.07144	-0.457149	0.628725	0.418906	-0.40947	0.557226	0.487756	0.301476	0.0210878
P48556	IPAESYTFF	1.58865	1.04494	2.49485	1.15284	0.59542	1.05128	3.98253	2.86458	0.816754	0.733333	1.5089	0.648918	0.797765	0.774793	YES		-0.873331	0.563424	0.459817	0.579553	0.628082	0.418822	-0.826878	0.535375	0.469922	0.711706	0.525302
A0A1B0GVW0	LPPGSVISY	1.46099	0.902622	1.09278	0.79476	0.692112	0.82906	0.887918	0.972222	1.00175	0.396834	0.460261	0.777184	0.639908	0.515963	YES		-0.577677	1.43805	1.01377	-0.272303	0.623031	0.414888	-1.08062	2.51022	1.98341	0.276066	0.600502
P13716	HPDLPLAVY	1.59574	1.19663	1.13402	0.790393	0.824427	1	1.24454	0.682292	1.26702	0.651852	0.615658	1.0107	0.765032	0.440683	YES		-0.586493	1.31416	0.955419	-0.297909	0.621104	0.413911	-0.785307	1.74634	1.40783	0.229739	0.294141
H0YMC0	KPWAPLQDSEVY	2.7234	2.03933	1.95361	1.21397	1.32443	1.40385	1.93886	1.49479	2.06283	1.12222	1.17438	2.35294	1.37241	1.01829	YES		-0.768657	1.76636	1.20198	-0.289166	0.620068	0.413594	-0.530587	1.22304	1.01154	0.416039	0.178796
Q6P2Q9	TVQKETIHPR	4.37589	3.2191	3.57216	2.79476	2.58779	2.23077	2.76856	2.48958	4.01047	1.87037	1.82918	3.53476	2.38621	1.58537	YES		-0.552665	1.34489	0.970626	-0.268836	0.600589	0.399633	-0.626334	1.5273	1.24253	0.252159	0.266628
Q5QPE4	LPTFQSPEF	2	1.02247	1.04124	0.742358	0.458015	0.628205	0.917031	0.791667	1.19372	0.555556	0.633452	1.61497	0.658723	0.54878	YES		-1.15207	1.39037	0.987042	-0.485544	0.599452	0.399435	-0.535321	0.665388	0.574733	0.269231	0.0196915
Q92879	MPFGNVVSA	3.82979	2.97753	2.92784	1.86026	1.72519	1.61538	2.37555	2.5	3.1623	1.62222	1.40925	3.37968	2.05517	1.59756	YES		-0.904459	2.07301	1.36541	-0.276394	0.599097	0.399435	-0.602619	1.42025	1.16756	0.560058	0.237149
A0A2R8Y7Z0	HAVVNLINY	2.11348	1.78652	2.07216	2.0524	1.55725	2.08974	1.78166	1.14583	2.11518	1.05926	0.868327	1.42246	0.896552	0.66708	YES		-0.0674427	0.137326	0.116464	-0.244063	0.598748	0.399435	-0.834071	2.20719	1.75489	0.193191	0.469317
J3KTA4	YPMPTGYSQ	0.93617	4.75843	0.605541	0.381689	0.645038	0.539905	0.820961	1.36979	1.00524	0.585185	0.875445	1.75401	0.559126	0.507343	YES		-2.00772	1.00653	0.770763	-0.979122	0.584325	0.387734	-0.970726	0.579844	0.507105	0.132485	0.00173572
H0Y714	RGTPVGLIV	1.37589	1.08427	1.01546	0.995633	0.790076	0.903846	0.860262	0.723958	1.24084	0.503704	0.402904	0.935829	0.628843	0.49878	YES		-0.369903	0.734947	0.588882	-0.29899	0.576428	0.380642	-0.915656	1.85782	1.49294	0.0493554	0.351521
Q17RB0	YMFVDENTF	2.46809	1.58427	1.08935	1.00146	0.832061	0.85712	1.4818	1.09375	1.37173	0.718519	0.927639	1.73262	0.603264	0.813008	YES		-0.934298	1.44937	1.019	-0.381386	0.576148	0.380642	-0.605744	0.951379	0.810833	0.299623	0.124165
Q9BSV6	SPQPDGKVVY	1.30496	1.0618	1.30412	0.71179	0.782443	0.775641	1.0917	0.776042	1.2199	0.7	0.540925	1.08556	0.77931	0.508905	YES		-0.693516	1.74037	1.18227	-0.249624	0.569206	0.377474	-0.657975	1.65475	1.33754	0.429359	0.288367
A0A3B3IT92	YPQEVIPTF	3.6383	2.48876	1.98969	1.20961	1.26718	1.10256	2.0524	1.88542	2.36126	1.18889	1.33452	3.19786	0.738141	0.841463	YES		-1.18121	1.82027	1.23646	-0.365763	0.568171	0.377313	-0.504567	0.81024	0.695087	0.469957	0.0784201
O95905	LPAGIVAVL	1.96454	1.80337	7.24227	3.0786	1.18321	1.95513	8.70306	7.00521	1.63351	2.52963	3.35231	0.461819	0.562937	1.03963	YES		-0.824562	0.391435	0.322354	0.655414	0.55542	0.370027	-0.795427	0.37866	0.335122	0.554359	0.401789
Q14213	LPATATMSL	1.37589	1.2191	1.39175	1.52402	1.21756	0.897436	1.03493	1.05729	1.29319	0.840741	0.765125	1.17647	0.862069	0.715047	YES		-0.131663	0.280808	0.233436	-0.235875	0.553392	0.369213	-0.518913	1.35093	1.11219	0.0965659	0.234737
Q9BQE5	APFTEGISF	4.39007	3.3764	3	2.48908	2.27863	2.65385	3.1441	2.92708	3.52356	1.87778	1.97153	2.70053	0.504815	0.817073	YES		-0.536753	2.08163	1.37111	-0.166229	0.552967	0.369213	-0.717014	2.70126	2.12921	0.586133	0.726276
Q52LA3	KELGSLTTA	1.80142	1.2809	1.49485	0.978166	0.694656	1.25641	1.25764	1.0625	1.39267	0.503704	0.52669	1.40107	0.758621	0.74767	YES		-0.643931	1.25977	0.926506	-0.301941	0.549353	0.367507	-0.912629	1.75107	1.40954	0.240974	0.318495
Q8N7H5	IPFDPKFITY	4.1182	2.87266	2.07216	1.81659	1.65649	1.50427	2.27948	1.98611	2.42932	1.25679	1.49941	4.1426	1.13563	1.17886	YES		-0.864613	1.10699	0.837894	-0.436929	0.548538	0.367507	-0.393648	0.489382	0.429512	0.18388	0.0195231
G3V279	NPNSPSITY	2.73759	1.88202	2.04124	2.17904	2.04198	2.10256	1.44105	1.66667	2.51832	1.17407	0.822064	1.54011	1.2069	0.780488	YES		-0.0749625	0.142114	0.12089	-0.243586	0.544508	0.365472	-0.913488	2.19081	1.73949	0.167364	0.489129
Q9BVV8	TVFESRNLR	1.12766	0.955056	0.989691	0.777293	0.977099	0.916667	1.04367	1.10417	1.67016	0.911111	0.679715	1.50267	0.482972	0.474242	YES		-0.201958	0.25207	0.211195	0.313445	0.540351	0.363396	0.00987104	0.0108477	0.00974451	0.462921	0.22411
Q9H0S4	YYIFIPSKF	2.58156	1.57865	2.03608	1.67249	0.916031	1.39744	2.27948	1.65625	1.1623	1.03704	1.06762	0.584357	0.48661	0.570228	YES		-0.63648	1.30736	0.949621	-0.281466	0.532212	0.357843	-1.20433	2.28848	1.81719	0.269231	0.542248
E9PJB2	IPFPEGMGGSVY	1.34752	1.04494	0.860825	0.703057	0.442748	0.737179	0.751092	0.697917	0.879581	0.397909	0.551601	1.71123	0.614107	0.713415	YES		-0.788877	0.819874	0.646536	-0.482441	0.495281	0.329954	-0.29007	0.285984	0.254118	0.100515	0.0791372
P19387	KWNPTAGVAF	2.64539	2.19663	2.47938	1.68559	1.32061	1.83974	2.17904	1.94792	2.39267	1.03704	1.07473	1.96791	0.579635	0.489421	YES		-0.595342	2.04588	1.35613	-0.16733	0.491354	0.329191	-0.843662	2.76964	2.18584	0.608382	0.789559
E9PIE4	AYLVNTYAL	2.48227	2.29213	1.92784	1.33624	1.32061	1.38462	2.09607	2.48958	3.15183	1.23704	1.53025	2.49198	0.868966	0.926829	YES		-0.729763	1.63589	1.11927	0.207222	0.489916	0.328254	-0.349782	0.749101	0.644616	1.3198	0.568486
Q8IYM9	FAFDPSVNY	2.48936	1.29213	1.20619	0.497817	0.69084	0.685897	1.20524	1.14583	1.29319	0.525926	0.505338	2.14439	0.690461	0.683882	YES		-1.41182	1.41842	1.00358	-0.452741	0.483138	0.323491	-0.651318	0.707887	0.610372	0.322582	0.07619
Q14469	HSGPVIPVY	0.851064	0.617978	0.628866	0.489083	0.51145	0.576923	0.585153	0.465254	0.670157	0.339085	0.362989	0.663102	0.439216	0.372025	YES		-0.411351	0.692788	0.557906	-0.28607	0.45997	0.305423	-0.619864	1.07748	0.903108	0.0756481	0.188509
P30305	YEGGHIKTA	1.84397	1.87079	2.18557	0.633188	0.396947	0.75	1.93013	0.65625	2.03665	0.633333	0.654804	2.16043	0.76017	0.63992	YES		-1.72881	1.99149	1.32638	-0.351956	0.451811	0.299074	-0.774798	1.04225	0.876058	0.605868	0.182074
H0YAV9	FPVIYDVKY	2.70922	2.22472	1.61856	1.19651	1.58015	1.16667	1.76419	1.66667	2.13613	1.17037	1.42349	2.39572	1.43448	1.26829	YES		-0.732632	1.55733	1.08296	-0.235148	0.448916	0.297159	-0.393126	0.80907	0.694367	0.416039	0.125751
P41229	MPVLEQSVL	4.41844	3.30337	2.73196	2.51528	2.44656	2.58333	3.0262	2.53646	3.5445	1.95926	1.73665	3.30481	2.13793	1.94512	YES		-0.470396	1.15812	0.871353	-0.19895	0.431907	0.284429	-0.578447	1.43991	1.18221	0.261045	0.287338
P0DPH8	ETGAGKHVPR	2.68085	4.50562	2.86598	7.71179	5.80153	6.60256	2.55895	1.05208	4.12565	1.88148	2.39146	3.87166	1.46207	1.29268	YES		1.00079	2.63583	1.66889	-0.377759	0.423652	0.277731	-0.303631	0.333523	0.296424	1.84306	0.0321738
A0A0J9YWM9	LPLPNDKTLLY	1.83688	1.03371	1.27835	1.02183	0.858779	0.974359	1.24017	1.03125	1.28272	0.574074	0.418222	1.03209	0.639288	0.444267	YES		-0.539266	1.14109	0.85975	-0.223239	0.421922	0.276556	-1.03526	2.1051	1.67326	0.259185	0.524296
Q8NFU3	EPAAFQALY	3.25532	2.30899	2.04124	1.51965	1.68321	1.53846	2.59389	2.45833	3.69634	1.97407	1.77224	3.04278	1.51724	1.64024	YES		-0.681763	1.31904	0.957345	0.201993	0.407588	0.267902	-0.163832	0.270354	0.242923	1.06692	0.288367
Q9UKU7	EVMRILISR	1.67376	1.46067	1.29897	0.995633	0.770992	0.75641	1.40611	1.70833	1.76963	0.82963	0.839858	1.28342	0.896552	0.695122	YES		-0.813254	2.45725	1.56492	0.139673	0.403643	0.264433	-0.586277	1.82725	1.47013	1.72225	0.96148
Q8IUH3-3	FPFEQQSEF	1.48227	0.97191	0.706186	0.528384	0.534351	0.685897	0.930131	0.677083	0.910995	0.588889	0.733096	1.44385	0.662069	0.588882	YES		-0.853864	1.09584	0.828843	-0.327693	0.400433	0.262174	-0.192376	0.222359	0.199683	0.250931	0.0721747
P49327	FPQLDSTSF	3.50355	2.69663	1.98969	1.64629	1.81679	1.51923	2.1179	1.90625	2.8377	1.41481	1.84342	3.38503	1.77931	1.68902	YES		-0.717024	1.22844	0.9076	-0.255242	0.398006	0.260695	-0.301949	0.481595	0.422912	0.299623	0.0279746
Q9BQE5	KEFVGGNTP	2.65248	2.69663	2.53608	2.06114	0.59542	2.42308	2.0262	1.85417	2.56545	1.27407	1.38078	3.3262	0.78977	0.449998	YES		-0.634422	0.892315	0.693002	-0.290784	0.381588	0.24758	-0.398745	0.542075	0.475416	0.181386	0.0571998
P00492	IPDKFVVGY	1.60993	1.14607	1.30412	0.930131	0.851145	1.19872	1.45852	1.39583	1.68063	0.696296	0.704626	1.30481	0.822837	0.768293	YES		-0.446213	1.02467	0.786902	0.159573	0.359955	0.230196	-0.585502	1.36826	1.12531	0.831382	0.783287
Q13571	SYMEVPTYL	2.65248	1.74532	1.5945	1.18195	1.30534	1.50427	0.925764	1.86111	2.34904	0.624691	0.730724	0.941176	0.615905	0.44942	YES		-0.586155	1.05926	0.807278	-0.222489	0.35953	0.230196	-1.38362	2.25591	1.79371	0.259185	0.624618
H7C5L3	FPEEVIATI	1.61702	0.797753	0.731959	0.820961	0.480916	0.391263	1.41485	1.11458	1.15183	0.6	0.747331	0.812834	0.541627	0.54878	YES		-0.894154	1.24432	0.915975	0.226346	0.348145	0.222914	-0.542713	0.75523	0.649866	0.965054	0.478798
Q7KZ85	FPAEPLEL	1.87234	1.38202	1.42784	0.991266	0.763359	0.903846	1.51528	1.35417	1.46597	1.01852	0.854093	0.802139	0.557901	0.72561	YES		-0.816589	3.01834	1.9143	-0.111014	0.344638	0.221523	-0.807782	2.99326	2.35146	1.34985	0.942963
Q8N201	EVLDYFLRR	1.84397	1.44944	1.51546	0.716157	0.725191	0.74359	1.36245	1.34375	1.70681	0.651852	0.619217	1.1016	0.703448	0.609756	YES		-1.13811	3.4166	2.16201	-0.123939	0.343042	0.221085	-1.01919	3.17403	2.49924	1.62492	1.00492
I3L1R6	GELPLSLAA	1.23404	0.808989	0.85567	0.829694	0.671756	0.897436	0.663755	0.71875	1.07853	0.592593	0.562278	1.1016	0.506558	0.630885	YES		-0.273042	0.402783	0.331673	-0.236139	0.341943	0.221057	-0.361336	0.55217	0.483494	0.0209177	0.076371
Q8N0Y7	LPTGIPIVY	3.95035	2.73596	2.46907	2.45415	2.06107	1.94231	2.79039	2.76562	2.87435	1.66296	1.85409	2.04278	0.577607	1.54268	YES		-0.503639	1.74143	1.18227	-0.119025	0.329703	0.211388	-0.719578	2.43709	1.92848	0.561376	0.736338
E7EV89	YPLEDLPSL	1.34752	0.88764	1.53608	0.842795	0.473282	0.646186	1.42358	1.06771	0.743455	0.619921	1.22776	0.65852	0.528913	0.576011	YES		-0.942521	1.5346	1.06881	-0.221387	0.328037	0.210731	-0.589538	0.97332	0.825948	0.484945	0.210715
P16402	IPAPAEKTPV	5.24823	0.354058	1.86082	0.409308	0.264633	0.499832	0.969432	0.96875	3.25654	0.356149	0.331299	0.521868	1.65517	0.572747	YES		-2.66862	1.17612	0.882789	-0.522729	0.322153	0.207	-2.62558	1.16761	0.969392	0.307782	0.266628
Q14814	LPFSSMPTAY	3.05437	2.12734	1.78351	1.27511	1.5827	1.40598	1.68559	1.78472	2.42583	1.30864	1.30249	3.19786	1.52522	1.3252	YES		-0.708033	1.01792	0.780969	-0.240398	0.314569	0.202062	-0.26188	0.34612	0.307515	0.265484	0.0120804
F5GY88	MPFTTVSEL	2.49173	1.77903	1.40106	1.28093	1.06107	1.28205	1.62154	1.52778	1.91623	1.19259	1.18861	1.92587	0.900026	1.06616	YES		-0.646206	1.4656	1.02867	-0.16309	0.312989	0.202062	-0.397099	0.872058	0.74458	0.46059	0.18352
F6UZG9	IPVDTVLTM	2.95035	1.73034	1.53608	1.69432	1.30916	1.85897	1.9869	1.5625	1.96859	1.29259	1.16014	1.5508	0.777095	1.03049	YES		-0.35448	0.707227	0.568017	-0.172024	0.308281	0.198495	-0.634891	1.33045	1.09469	0.140435	0.289736
Q5SY16	QPAQDIFSVY	3.43262	2.40449	1.89691	1.55022	1.63359	1.64103	2.20524	2.04167	2.58639	1.41111	1.56228	2.93048	0.600871	1.29268	YES		-0.680741	1.31515	0.955419	-0.178638	0.297763	0.192839	-0.389559	0.724343	0.623358	0.395584	0.154087
A0A0G2JNS6	VPAVPTVGF	1.1773	0.853933	0.721649	0.733624	0.89313	0.948718	1.10917	0.854167	1.1623	0.511111	0.377224	0.962567	0.547521	0.46555	YES		-0.0961085	0.125203	0.107589	0.183207	0.295801	0.192632	-0.572717	0.901416	0.770685	0.237113	0.524296
Q5SWH9	EAIVTVIM	2.1773	1.53933	1.51546	1.05677	1.17176	1.3141	1.36681	1.65104	1.80105	1.15926	0.701068	1.14439	0.713962	0.628049	YES		-0.562569	1.66253	1.13121	-0.118684	0.280968	0.181287	-0.800162	2.30683	1.8304	0.561376	0.700273
P40227	EVNSGFFYK	3.56974	3.11215	3.11684	2.40757	2.43257	2.45141	3.1441	3.19792	4.02443	1.80641	1.71056	2.77718	1.72441	1.39141	YES		-0.426369	1.68861	1.15003	0.0812563	0.260157	0.168224	-0.638583	2.4987	1.97652	1.16183	1.1795
Q02083	TPLIADVY	11.0638	8.69663	8.19588	7.24891	5.53435	6.58974	7.82533	7.375	10.6806	5.4963	4.39858	8.23529	5.08966	4.7439	YES		-0.529128	1.50131	1.04711	-0.111284	0.251185	0.161804	-0.624783	1.77327	1.42717	0.518008	0.478798
Q15061	TAVGSILLY	4.46809	3.25843	3.71134	3.31004	2.48855	3.24359	4.15721	3.57292	2.94241	2.27407	1.65125	0.994652	0.78331	1.21951	YES		-0.339073	1.04104	0.797482	-0.0999139	0.248413	0.160314	-1.21709	3.35982	2.63079	0.300249	1.1795
Q00534	TFEHPNVVR	1.47518	1.16854	0.969072	0.943231	0.557252	0.884615	1.24017	0.729167	2.24084	0.97037	0.982206	1.61497	0.786207	0.597561	YES		-0.599064	0.591348	0.482818	0.220769	0.243191	0.157611	-0.0181793	0.0152383	0.0135087	0.486053	0.131765
Q9Y6W5	LPVPVLETY	2.51064	2.51685	1.68557	1.69432	1.60305	1.49359	1.95633	2.11979	2.21466	1.46296	1.28826	2.09091	0.767733	1.31098	YES		-0.486654	1.53428	1.06881	-0.0937307	0.228948	0.146718	-0.471329	1.48353	1.21251	0.543724	0.381976
P13612	FVNPTSFVY	3.68794	2.02247	1.4433	1.35371	1.15267	1.10256	2.17467	1.80208	2.29319	1.19259	1.69395	2.8877	0.592535	0.963415	YES		-0.987114	1.27797	0.935684	-0.190239	0.223948	0.143366	-0.309061	0.383052	0.339132	0.429685	0.0646591
H0YFK3	MVIQDITAM	2.49291	1.80618	1.78866	1.42358	1.33015	1.39423	1.74454	1.52865	2.21204	1.29444	1.12278	2.71658	0.99227	0.704268	YES		-0.553505	0.928452	0.718323	-0.150357	0.216475	0.13757	-0.245882	0.37615	0.333374	0.282712	0.0648044
S4R3M1	FPALAPLTY	1.26241	0.786517	1.47423	0.541485	0.503817	0.579217	1.46725	1.09375	0.586387	0.659259	0.996441	0.547655	0.539548	0.731707	YES		-1.11686	1.63264	1.11874	-0.162714	0.214839	0.137174	-0.677166	1.03021	0.86824	0.592965	0.269142
Q9NVD3	EAVDSIFSY	1.14894	1	0.768041	0.567686	0.660305	0.685897	0.90393	0.807292	1.01571	0.481481	0.551601	0.673797	0.604206	0.557492	YES		-0.607968	1.61526	1.11029	-0.0971973	0.20212	0.126925	-0.773113	2.02582	1.62162	0.594286	0.624618
P62328	LPSKETIEQ	4.22695	0.808989	2.61856	1.70742	0.919847	1.21795	2.27948	2.44792	3.92147	0.390741	0.281319	0.566997	1.15172	0.914634	YES		-0.993241	0.97539	0.753458	0.176202	0.184899	0.112975	-2.62706	1.87811	1.508	0.631695	0.872911
Q92621	MPVVAGAVF	1.46099	1.44944	1.20619	1.41485	1.09924	0.987179	1.13537	1.32292	1.36126	0.918519	0.562278	1.49733	0.841379	0.743902	YES		-0.233584	0.432199	0.355359	-0.108059	0.180433	0.10973	-0.467056	0.949496	0.80981	0.0965659	0.262013
Q15121	SYIEHIFEI	0.87234	1.12921	2.42268	1.38428	0.648855	0.75641	3.04803	1.30208	0.900524	1.01111	2.15658	0.511341	0.614017	0.914634	YES		-0.665398	0.403116	0.331673	0.247066	0.178411	0.108925	-0.2661	0.158514	0.141259	0.317616	0.177403
E9PR30	RFVNVVPTF	1.68085	0.88764	1.35052	1.36681	1.46565	1.01282	1.13974	1.09375	1.40838	0.662963	0.626335	1.16043	0.48331	0.480177	YES		-0.0273989	0.0383002	0.0330907	-0.105811	0.16028	0.0959461	-0.677868	1.26117	1.04344	0.059848	0.341759
P48556	LPAKDIQTNVY	1.61702	1.20225	1.43299	1.46725	1.45038	1.38462	1.23144	1.11458	1.63351	0.622222	0.491103	1.41176	0.531824	0.669773	YES		0.0168608	0.0245707	0.0221474	-0.0956303	0.150236	0.0891754	-0.751894	1.4689	1.20192	0.0936437	0.43016
Q9NZ08	DAFKSGIVQY	4.32624	3.33146	3.62371	2.47598	2.04198	2.35897	3.50218	3.26563	4.09424	1.54815	1.62278	2.82888	1.4789	1.13415	YES		-0.714109	2.58783	1.63383	-0.0546515	0.145791	0.086713	-0.910961	3.13438	2.46767	1.27722	1.17584
A0A3B3IS71	QPSENLISY	2.55319	2.05056	2.07216	1.28821	1.69847	1.89744	1.8821	2.16146	2.96859	1.28519	1.14947	1.93583	1.35172	1.03049	YES		-0.450868	1.09538	0.828843	0.0708887	0.140665	0.0826043	-0.611174	1.50822	1.2281	0.651718	0.692086
Q96C34	HPWELFVKY	2.11348	2.03371	1.80412	1.42358	1.29008	0.948718	2.44541	1.375	1.79058	1.27407	1.5516	2.47059	0.97931	0.914634	YES		-0.700427	1.38314	0.982966	-0.0849509	0.133023	0.0792204	-0.168232	0.284146	0.252828	0.543724	0.0675525
A1KXE4	YPAGFPMGY	1.50355	1.27341	1.21649	0.739447	0.814249	0.850427	1.05095	1.13542	1.5637	0.632099	0.692764	1.55793	0.691279	0.617886	YES		-0.732124	1.31723	0.956334	-0.0907207	0.13168	0.0788844	-0.470167	0.831017	0.71406	0.52288	0.248383
Q8N766	FPQTALVSF	3.02837	2.32584	2.26804	1.99563	1.53053	1.60256	2.78603	2.63542	2.44503	1.67037	2.17082	1.39572	0.661329	1.29268	YES		-0.571615	2.12238	1.38902	0.0454988	0.12361	0.0740844	-0.541501	2.01492	1.61334	1.3025	0.880856
Q9H446	IYPDSFTVL	1.26241	1	2.21134	1.25328	0.706107	1.01282	2.45415	1.90104	0.540333	0.774074	1.7153	0.454527	0.667834	0.544117	YES		-0.589953	0.468068	0.382908	0.129978	0.105444	0.0623131	-0.603755	0.479203	0.420915	0.30201	0.266628
O75964	KEAVLNGLVA	0.907801	0.797753	0.762887	0.655022	0.374046	0.512821	0.751092	0.895833	0.931937	0.4	0.640569	0.887701	0.47895	0.408356	YES		-0.678902	1.26178	0.92777	0.0631346	0.0961384	0.057533	-0.356293	0.629806	0.547576	0.714815	0.288367
P26010	SAANIQPIF	4.44681	3.23034	3.35052	2.82533	2.80916	3.17308	3.48472	3.61979	4.27225	2.11852	1.76512	3.59893	1.32414	1.39634	YES		-0.324312	0.84821	0.669118	0.0449628	0.0928956	0.0554208	-0.55952	1.54207	1.2533	0.506716	0.666348
O00629	VPTEGFQF	1.74468	1.3427	0.752577	0.733624	1.47328	0.511973	0.917031	1.40625	1.25131	0.755556	1.02847	1.99465	0.677709	0.5055	YES		-0.498077	0.476838	0.388305	-0.103312	0.0888749	0.0527508	-0.0232079	0.0191604	0.016737	0.172197	0.0376206
Q6P2Q9	DLKHLIYYR	2.46809	1.91011	1.91237	1.0655	0.812977	1.20709	2.17467	1.5625	2.39791	1.18148	1.08403	1.10695	0.989586	1.08879	YES		-1.02765	3.13069	1.99949	-0.0361087	0.0845037	0.051149	-0.899388	2.84078	2.24078	1.66055	1.02672
Q6NVZ8	IPVTIITGY	4.97163	3.80337	3.17526	2.86463	3.14885	2.84615	3.76856	3.63542	4.89529	2.34815	2.35587	4.57219	1.8069	1.58537	YES		-0.431722	0.885326	0.690351	0.04153	0.067363	0.0374297	-0.365434	0.734265	0.631533	0.505682	0.30449
Q9UMZ2	FPAAPIPTL	1.97163	1.39326	1.04124	0.969432	1.32824	1.12821	1.37991	1.57292	1.32984	0.585185	0.818505	1.02674	0.52826	0.97561	YES		-0.363036	0.767752	0.612391	-0.0409997	0.0672827	0.0374297	-0.8583	1.86555	1.49907	0.30201	0.666348
P24928	GEIESKFNQA	1.47518	0.764045	0.938144	0.620087	0.374046	0.615385	1.02183	0.927083	1.12042	0.348148	0.355872	0.823529	0.635826	0.41364	YES		-0.981203	1.61655	1.11029	-0.0499048	0.065868	0.0374297	-1.05661	1.72085	1.3898	0.729936	0.600502
R4GN08	SEMKLSVNA	1.84397	1.21348	1.10309	0.620087	0.450382	0.615385	1.51965	0.979167	1.46597	0.711111	0.797153	2.18182	0.38515	0.599525	YES		-1.30329	1.35759	0.972624	-0.0695304	0.0657514	0.0374297	-0.17312	0.172817	0.154843	0.586133	0.0559161
Q14094	LPLNSVYVY	3.65248	2.61798	2.23196	1.72926	2.04962	1.65385	2.34498	2.63021	3.31414	1.67407	1.81851	2.83957	1.52414	1.75	YES		-0.646198	1.51235	1.05415	-0.0366191	0.0626996	0.0356364	-0.425177	0.972312	0.825424	0.661053	0.30449
Q6ZN30	LDPVLQNPL	1.04965	0.651685	0.721649	0.515284	0.503817	0.551282	0.786026	0.791667	0.931937	0.459259	0.548043	1.1123	0.482433	0.480292	YES		-0.625666	0.861622	0.677342	0.050692	0.0588866	0.0336567	-0.19299	0.237304	0.2139	0.484211	0.15605
Q7L5Y9	LPNGYVYGY	2.50355	2.08831	1.8299	1.36245	1.20611	1.33974	2.31441	1.78646	2.45026	1.19259	1.17082	2.08021	1.34914	1.20732	YES		-0.716427	1.94096	1.30656	0.0287775	0.0567158	0.0325821	-0.531229	1.44768	1.18748	1.11214	0.597341
Q13315	DPFPDHVVF	1.40426	1.00562	0.778351	0.707424	0.648855	0.666667	1.11354	0.71875	1.46073	0.674074	0.604982	1.28877	0.691496	0.667056	YES		-0.656296	0.870421	0.683197	0.0466584	0.052176	0.0305787	-0.312205	0.390099	0.344648	0.483443	0.207235
P07948	EPIYIITEY	4.94326	3.92697	2.91753	2.31878	2.58397	2.26282	3.93013	3.88021	4.15183	2.31852	2.91459	2.71123	0.630394	2.06707	YES		-0.718136	2.53143	1.60315	0.0211904	0.0521652	0.0305787	-0.56929	2.05145	1.63661	1.46597	0.831575
P62304	QPINLIFRY	1.10638	0.88764	0.835052	0.729258	0.709924	0.801282	0.886463	0.851384	1.04188	0.651852	0.686833	0.840183	0.456969	0.579946	YES		-0.336533	0.903707	0.698644	-0.0253847	0.0499577	0.0298617	-0.376752	1.02764	0.867975	0.39215	0.329475
A0A2R8Y7Z0	SPVDSVLFY	2.80851	1.16854	2.34021	1.24017	0.931298	1.26923	2.42795	2.375	1.34031	0.851852	1.16014	0.397962	0.460809	0.487155	YES		-0.876595	1.37002	0.974815	-0.0402932	0.0498642	0.0298617	-1.39029	1.99444	1.59891	0.608657	0.743797
O43809	LYPLTNYTF	1.30496	0.876404	2.28866	0.960699	0.343511	0.679487	2.42795	1.64583	0.575916	0.525926	1.29537	0.427282	0.712144	0.55869	YES		-1.17209	0.947795	0.732057	0.0568526	0.0444348	0.0282568	-0.991269	0.819347	0.703743	0.511558	0.316775
P43686	LPLTHFELY	2.4539	2.34831	1.81443	1.54585	1.49618	1.83333	2.41921	1.8125	2.45026	1.6	1.45196	1.31551	0.540872	1.14634	YES		-0.440589	1.64793	1.12428	0.0141741	0.0353416	0.0205945	-0.599304	2.23516	1.77596	0.896122	0.890976
Q9BZE4	FPVIETSTL	1.85816	1.55056	1.43299	1.27074	0.958015	0.846154	1.53275	1.54688	1.82723	1.02963	0.882562	1.81283	1.07586	0.819732	YES		-0.654971	1.49586	1.04457	0.0192816	0.0320118	0.0188652	-0.378265	0.83168	0.71406	0.783175	0.31199
O60264	KDIDILNSA	0.943262	0.820225	0.845361	0.58952	0.280691	0.61562	1.08734	0.480196	1.08377	0.378092	0.454318	0.97861	0.463835	0.540297	YES		-0.812143	1.00267	0.768689	0.0232883	0.0237659	0.0129298	-0.526611	0.644949	0.558948	0.515598	0.269142
O14682	LPASPSVSL	2.08511	1.01124	1.29897	1.13537	0.877863	1.0641	1.36245	1.34375	1.74869	0.77037	0.846975	1.79679	0.896552	0.619145	YES		-0.514283	0.715892	0.574776	0.0194233	0.0218488	0.0120733	-0.364444	0.491041	0.429831	0.361526	0.228748
Q9BY32	QEYFGSLAA	2.55319	1.67416	1.59794	1.04803	1.06489	1.08974	1.48035	2.01563	2.36649	0.992593	0.939502	1.91979	1.16552	0.628049	YES		-0.863057	1.6196	1.11029	0.00917866	0.0128547	0.00694775	-0.596766	1.13124	0.940043	0.849266	0.414981
Q9UID3	FPVTPVSTL	2.86525	2.08427	2.10825	1.47598	1.53053	1.73718	2.04803	2.20312	2.77487	1.64815	1.21708	2.94118	1.29655	1.40244	YES		-0.5732	1.09309	0.827806	-0.00650192	0.00907246	0.00595426	-0.281566	0.496112	0.434256	0.525658	0.210715
O43299	VYQHLFTRI	1.84397	1.32584	1.63918	1.20524	0.862595	1.08974	1.54585	1.38542	1.88482	0.792593	0.718861	0.973262	0.910345	0.731569	YES		-0.606915	1.96647	1.31488	0.00212704	0.00453079	0.00251087	-0.952653	2.88512	2.27258	1.06063	1.17584
P62273	QQLYWSHPR	2.25532	1.59831	1.83247	2.30568	1.87023	1.96795	1.61354	1.59375	2.47906	1.4507	1.18137	2.13369	0.910721	0.531266	YES		0.111703	0.202177	0.170683	6.00618e-05	8.74072e-05	8.74072e-05	-0.254734	0.471021	0.414703	0.098991	0.206549
P67870	LYGLIHARY	0.795486	0.569873	0.533625	0.399257	0.427481	0.484256	6.40611	3.41146	9.71728	3.9963	4.19573	6.64171	0.652873	0.466146	no		-0.534567	0.0560817	0.0477162	3.36275	3.10485	2.21665	2.96558	2.21713	1.76189	1.80885	0.255275
P60709	YALPHAILR	2.12057	1.52247	1.6134	0.921397	0.916031	2.11538	11.7031	7.83854	12.9634	4.26296	3.77224	6.15508	1.23448	0.609756	no		-0.411207	0.154611	0.131934	2.6285	5.14756	3.34891	1.43275	1.67152	1.35071	2.99139	1.52403
P03923	DPIGAGALY	1.07092	0.842697	0.896907	0.724891	0.446565	1.09615	4.1048	4.05729	6.02618	3.34074	2.58363	6.40107	0.758866	0.575398	no		-0.309668	0.0785795	0.0680972	2.33579	2.97192	2.13941	2.13273	2.45133	1.94049	1.73405	0.15605
P07919	ELFDFLHAR	0.723404	0.853933	0.690722	0.663755	0.70229	0.782051	3.67686	2.89583	4.17801	1.79259	1.97153	2.50267	0.48962	0.710061	no		-0.0783988	0.0501181	0.0431581	2.2449	5.88549	3.54299	1.46627	3.10177	2.43825	3.14446	1.38074
P10155	TYKTGHGLR	1.00709	0.842697	0.824742	0.786026	0.770992	1.05128	3.30131	2.90625	5.12042	2.22222	2.59786	3.94652	1.07586	0.374412	no		-0.0361758	0.0138818	0.0128449	2.08253	3.49422	2.44376	1.71273	2.42281	1.91763	2.02234	0.294141
R4GN08	KPVEGYDISF	0.70922	0.459142	0.230124	0.31441	0.450382	0.74359	1.32751	1.875	2.32461	1.27407	1.62278	2.51337	0.637115	0.732611	no		0.109135	0.0396096	0.0338871	1.98266	2.77975	2.00229	1.95182	2.69543	2.12467	1.50392	0.0221098
P62241	IVLIDSTPY	0.640285	0.463406	0.516278	0.367924	0.339251	0.627893	2.04367	1.91667	2.40838	1.34815	1.21708	2.14973	0.584594	0.644317	no		-0.279054	0.160776	0.136277	1.97504	4.40894	2.95271	1.54128	2.94212	2.3157	2.59485	0.525302
Q9NX09	TAYLDGVSL	2.08511	1.55618	1.4433	1.00873	1.21756	1.75641	5.63319	5.84375	7.75393	2.67037	2.99644	5.63636	2.03448	1.36585	no		-0.352383	0.198109	0.167356	1.91922	4.11605	2.79452	1.15253	1.71687	1.38657	2.55737	0.880856
Q16695	TIMPKDIQLAR	0.808511	0.523904	0.639175	0.563319	0.461832	0.717949	2.13537	1.92708	3.04188	1.02222	0.953737	2.08021	0.590972	0.551517	no		-0.177705	0.0847931	0.0725389	1.84934	3.4211	2.40421	1.04076	1.21168	1.00074	2.04796	0.765389
P62249	HVAQIYAIR	0.643095	0.657303	0.551546	0.403573	0.352221	0.489358	2.0917	1.49479	2.98953	0.822222	0.829181	1.68449	0.750739	0.573119	no		-0.572719	0.2503	0.209804	1.82817	3.09051	2.20568	0.849033	0.76304	0.656354	2.01084	0.789559
Q86WA8	TPLGGEIMF	0.442788	0.423928	0.649485	0.320514	0.333146	0.605927	1.99563	1.61458	1.50785	1.3037	1.43416	0.989305	0.629381	0.583087	no		-0.267511	0.204237	0.171627	1.75514	4.54434	3.00096	1.29762	2.86929	2.25957	2.66192	0.641332
Q9UM00	SYIQGLSHR	0.815603	0.769663	0.695876	0.69869	0.480916	0.602564	2.26201	2.04688	3.23037	1.45926	1.20996	2.36898	0.682702	0.556562	no		-0.356121	0.203641	0.171403	1.72466	3.5062	2.45184	1.14315	1.72221	1.3898	2.16622	0.588953
P67870	MLYGLIHAR	0.765957	0.752809	0.773196	0.358079	0.40458	0.566632	2.23581	2.10417	3.05759	1.01481	1.02491	0.983957	0.707782	0.527175	no		-0.785927	0.803727	0.633976	1.69047	5.06203	3.28457	0.399724	0.564897	0.494194	3.13114	1.7012
A0A2R8Y7I7	ELLARNIHVIR	0.401396	0.627147	0.541777	0.420026	0.458015	0.533065	1.46725	1.46875	1.74869	1.44444	1.53737	1.96791	0.670115	0.52881	no		-0.154231	0.132231	0.113177	1.5769	4.36004	2.92033	1.65629	4.66813	3.45883	2.59358	0.12708
Q6P2Q9	VYSKDNPNL	0.440617	0.532107	0.493972	0.530122	0.345961	0.713344	1.49345	1.07292	1.68586	0.740741	0.676157	1.31551	0.50528	0.279578	no		0.115936	0.0732995	0.0638769	1.53565	3.01864	2.1675	0.897601	1.19243	0.988921	1.61944	0.570471
P62249	QSISKALVA	0.780142	0.52809	0.587629	0.60262	0.587786	0.769231	1.58079	1.51042	2.1466	0.844444	0.761566	1.59358	0.510346	0.476733	no		0.0477336	0.0318903	0.027379	1.46611	3.16169	2.24385	0.755036	1.03915	0.87382	1.72505	0.700273
P78537	KEIGDVENWA	0.808511	0.539326	0.57732	0.497817	0.284255	0.530492	1.66812	1.28125	2.05236	1.08148	0.975089	1.64706	0.623881	0.48028	no		-0.552588	0.421995	0.34639	1.37745	3.06108	2.19439	0.943964	1.64178	1.32885	2.09152	0.39422
Q99828	EYQDLTFLTK	1.21277	0.786844	0.871134	0.90393	0.774809	0.814346	2.17904	2.29167	2.68063	1.26296	1.31317	2.18182	0.737129	0.542405	no		-0.203492	0.211665	0.178311	1.31679	3.87297	2.68227	0.728915	1.58539	1.28542	2.43943	0.803049
P11912	VPASLMVSL	0.834031	0.592335	0.632945	0.32922	0.296266	0.662258	1.74236	1.2992	1.95288	1.18519	1.0427	1.43316	0.497464	0.571117	no		-0.677316	0.702138	0.564353	1.27816	3.46047	2.43267	0.830094	1.77829	1.43066	2.50738	0.525302
P20036	VFPKEPVEL	0.70922	0.444343	0.623711	0.436681	0.412214	0.705128	1.40175	1.35417	1.5445	0.633333	0.551601	1.18182	0.518896	0.515884	no		-0.193659	0.168654	0.143058	1.27481	3.19817	2.26284	0.413242	0.545001	0.477939	2.01084	0.939387
P28074	DAYSGGAVNLY	0.964539	0.664321	0.860825	0.519651	0.469466	0.683307	1.54148	1.68229	2.05759	0.766667	0.701068	1.4385	0.653336	0.711939	no		-0.574023	0.658161	0.532992	1.08495	2.95265	2.12943	0.22319	0.283952	0.252828	2.16253	0.96148
P11926	SEVELMKVA	0.843972	0.758427	0.675258	0.377341	0.32151	0.563854	1.48035	1.17708	1.63351	0.327241	0.341387	0.71123	0.677408	0.522483	no		-0.851033	1.2662	0.929203	0.913744	2.8448	2.04831	-0.723031	1.08226	0.903744	2.45919	1.7012
A0A024RCR6	MPVGPDAIL	1.78014	1.44382	1.23711	1.35808	1.01527	1.27564	2.66376	2.38542	2.86911	1.41481	1.15658	1.69519	1.01127	0.957317	no		-0.289896	0.700305	0.562994	0.827796	3.84073	2.68227	-0.0643096	0.125404	0.11137	2.59485	1.7012
Q86U90	LPGPVTLVM	1.12908	0.741573	0.927835	0.696943	0.598473	0.720209	1.6	1.48125	1.54764	1.03704	1.05338	0.872727	0.676852	0.535643	no		-0.473419	1.21868	0.905041	0.726021	3.2656	2.30264	0.0824827	0.176037	0.156982	2.59358	1.1795
A0A494C0R8	EYILPGSRER	3.41844	2.42697	2.65979	1.29694	1.29771	1.25641	1.53275	1.20833	1.90052	1.2037	1.02847	1.64706	2.08276	1.40244	no		-1.14309	3.81919	2.32027	-0.87372	3.19194	2.26113	-1.13257	3.79786	2.93118	0.229739	0.193669
M0R1K5	KYGALVNNF	1.34752	1.07865	1.21649	0.9869	0.908397	0.948718	0.585153	0.677083	0.691099	0.518519	0.462633	0.834225	0.827586	0.573171	no		-0.357065	1.20038	0.892385	-0.899054	2.91251	2.10063	-1.00473	3.15755	2.48762	0.661053	0.07619
Q8IZT6	IPISPISPAF	1.31206	1.21348	0.958763	0.716157	0.805344	0.615385	0.537118	0.520833	0.534031	0.263675	0.33452	0.556016	0.781249	0.583994	no		-0.70536	2.2481	1.45386	-1.13005	3.23828	2.28162	-1.59396	3.9479	3.02431	0.342744	0.233752
Q15393	VYPDGIRHI	1.06383	0.94382	0.886598	0.515284	0.389313	0.705128	0.419214	0.389286	0.460733	0.221925	0.360732	0.385356	0.721001	0.508266	no		-0.846374	2.381	1.51982	-1.18923	3.06637	2.19457	-1.58009	3.62584	2.8072	0.226384	0.178756
O14974	KFDDGAVFL	4.76596	4.47753	2.81959	0.956332	0.854962	1.01923	0.995633	0.332393	1.91623	1.11481	1.0427	1.30481	3.5931	6.76829	no		-2.09146	4.13973	2.40178	-1.89464	3.97406	2.73172	-1.80078	3.88484	2.98928	0.0568318	0.0291643
Q86UP2	EVQSYIRKR	3.12057	2.30337	2.04124	1.24891	1.19847	1.02564	1.1441	1.55208	1.65445	0.874074	0.868327	1.06952	1.77931	1.17073	no		-1.10398	3.5376	2.1827	-0.778949	2.74964	1.9763	-1.40862	4.07527	3.09286	0.282712	0.43016
F5GWT4	HEIESLYTKL	1.80142	1.93258	2	1.64192	0.625954	1.02564	0.951965	0.561411	1.22513	0.948148	1.0605	0.951872	1.32414	0.597561	no		-0.799914	2.16944	1.41639	-1.06615	2.72708	1.95781	-0.953693	2.50746	1.98181	0.169815	0.0646674
A0A3F2YNW8	KSIPVTQEL	1.89362	1.50562	1.48969	1.20524	1.11832	1.10256	0.842795	0.768128	1.07853	0.644444	0.603578	1.17647	1.34849	1.2378	no		-0.51294	1.68576	1.14956	-0.862203	2.70199	1.93475	-1.01183	3.04568	2.3916	0.335392	0.105665
P36578	LAASALPAL	0.587203	0.523577	0.453588	0.407801	0.358779	0.409953	2.43668	2.30208	3.09424	1.54074	1.61566	3.91444	0.520094	0.431072	no		-0.411039	0.0929733	0.0796524	2.32399	2.6599	1.90387	2.1763	2.30318	1.82778	1.58809	0.104976
U3KQ12	VPSSELQIY	0.964539	0.674157	0.556701	0.672489	0.610687	1.05128	1.24891	1.375	1.69634	0.525926	0.519573	0.802139	0.555906	0.589091	no		0.0886057	0.0974877	0.083385	0.976631	2.62329	1.88344	-0.2488	0.277684	0.248849	1.32605	1.1795
O43684	RYPTSIASLAF	1.19149	0.808989	1.06186	1.10044	0.839695	0.846154	0.480349	0.379265	0.460733	0.285644	0.361606	0.678463	0.459861	0.763871	no		-0.136289	0.261504	0.218347	-1.21371	2.57235	1.84374	-1.20786	2.56366	2.02389	1.13704	0.00231912
P08865	HPWEVMPDLY	1.1773	1.31461	0.773196	0.89083	0.480916	0.692308	0.524017	0.354863	0.481675	0.245771	0.298932	0.513369	0.795208	0.537695	no		-0.66165	1.44998	1.019	-1.26293	2.50765	1.7989	-1.62569	2.93826	2.3157	0.342744	0.131746
P28072	TAASLFKEM	0.553191	0.512035	0.412868	0.378078	0.372174	0.54035	1.50218	0.729167	1.3089	0.399414	0.391459	0.59893	0.734857	0.676411	no		-0.195694	0.132776	0.113361	1.26011	2.48428	1.78106	-0.0888582	0.0585566	0.0526477	1.51523	1.00492
G5E9A8	VPVTASAIL	0.794326	0.685393	0.670103	0.524017	0.396947	0.769231	2.37555	1.94792	2.8377	1.7037	1.66548	3.58289	0.599214	0.418641	no		-0.347028	0.133794	0.113656	1.73598	2.47902	1.7793	1.69323	2.36353	1.87749	1.51523	0.0315916
Q96JM7	KYLEETNSL	2.70922	2.51685	2.18557	1.86026	1.56489	1.74359	1.39738	1.66667	1.82199	1.07407	1.06762	1.80749	1.90345	1.5	no		-0.519981	2.1631	1.4156	-0.601128	2.47506	1.7785	-0.908241	3.4394	2.68802	0.0871928	0.27429
Q9BXS6	ESIDQYIER	0.964539	0.764045	0.57732	0.376083	0.290076	0.423425	0.278072	0.369883	0.300289	0.30442	0.307134	0.470058	0.586636	0.388429	no		-1.08155	2.11551	1.38902	-1.282	2.39901	1.72104	-1.09215	2.13165	1.69472	0.0769538	0.076371
Q01085	VFPEKGYSF	1.1844	0.902725	0.917526	0.882096	0.599237	0.929487	0.550218	0.521881	0.4844	0.311493	0.369456	0.519554	0.781251	0.595911	no		-0.317672	0.793037	0.62718	-0.948891	2.39748	1.72104	-1.32356	3.03757	2.38505	0.608657	0.183981
Q9Y2K7	KYNANFVTF	2.69504	2.76404	1.58763	1.0917	1.31298	1.01282	0.89083	0.947917	1.74869	0.911111	0.875445	1.13369	1.37931	1.81707	no		-1.04401	2.50595	1.58524	-0.973996	2.3753	1.70213	-1.27086	2.87853	2.2674	0.0355861	0.153499
A0A087WXU8	QYPGRSLVF	0.794326	0.898876	1	0.672489	0.557252	0.807692	0.532751	0.311503	0.52356	0.244649	0.370807	0.429019	0.862963	0.617159	no		-0.40257	0.994573	0.763858	-0.97745	2.36375	1.6922	-1.36654	2.99373	2.35146	0.506153	0.181675
P57740	AYLEAHETF	1.31915	1.16854	0.85567	0.812227	0.824427	1	0.515284	0.173193	0.753927	0.437037	0.491103	0.716578	0.72795	0.794264	no		-0.342589	0.683393	0.55126	-1.21282	2.35122	1.69033	-1.02346	2.06554	1.6469	0.636868	0.0816788
P82932	VDFYAPTA	0.680851	0.707865	0.917526	0.524017	0.40458	0.435897	2.68996	1.35417	3.3822	1.56296	1.57295	2.99465	0.581842	0.658537	no		-0.757177	0.274313	0.227803	1.6871	2.27692	1.63191	1.41048	1.6085	1.30191	1.52013	0.182074
J3KT73	EIKDFLLTAR	0.87234	0.456026	0.561856	0.396093	0.440479	0.662183	1.23581	1.125	1.03665	0.449967	0.487544	0.695187	0.50735	0.488194	no		-0.334792	0.418217	0.344252	0.845899	2.27674	1.63191	-0.211297	0.251195	0.226331	1.63956	1.0437
Q14157-1	SETKIFTA	1.48936	1.03933	1.0567	0.79476	0.755725	0.653846	0.628821	0.53125	0.774869	0.462963	0.533808	0.84492	0.8	0.585903	no		-0.701788	1.84391	1.24896	-0.889841	2.2728	1.62949	-0.961099	2.41852	1.91763	0.120569	0.0402844
A0A0G2JQA4	GEIPKVLVA	1.15603	0.898876	0.871134	0.593886	0.312977	0.775641	0.545852	0.484375	0.464349	0.432979	0.398577	0.52841	0.673973	0.475829	no		-0.798338	1.88275	1.27686	-0.969213	2.22109	1.5853	-1.10538	2.45887	1.94352	0.0923294	0.0686737
P60900	AEIDAHLVA	0.822695	0.662921	0.618557	0.419214	0.465649	0.576923	1.45852	1.21875	2.05236	0.837037	1.03915	1.76471	0.727389	0.550893	no		-0.525521	0.376857	0.311002	1.16847	2.21439	1.58009	0.791037	1.14689	0.952462	1.57868	0.276413
Q9BPX3	KEFGDQAEA	1.06383	0.730337	0.85567	0.567686	0.572519	0.666667	0.292326	0.541667	0.513089	0.398356	0.441281	0.59893	0.8	0.517461	no		-0.55241	1.29769	0.947741	-0.976066	2.20552	1.57419	-0.88127	2.0262	1.62162	0.290972	0.0522111
P03886	ITAPTLAL	0.794326	0.932584	0.71134	0.646288	0.610687	0.551282	1.38865	1.95833	2.62827	1.34815	1.56584	2.62032	0.675381	0.518046	no		-0.431247	0.254476	0.212638	1.29315	2.19805	1.56896	1.18256	1.87943	1.508	1.46597	0.0879226
P0DI82	MYLKTVDKF	0.808511	1.10112	1.35052	0.689956	0.557252	0.846154	0.524017	0.541667	0.691099	0.518519	0.455516	0.545455	0.744828	0.743902	no		-0.639116	1.61545	1.11029	-0.892002	2.1877	1.56436	-1.10135	2.58001	2.03904	0.167384	0.115092
Q9NXR5	GETPIHKA	0.921986	0.786517	0.804124	0.558952	0.473282	0.74359	0.384279	0.458333	0.502618	0.333333	0.386697	0.534759	0.623018	0.40152	no		-0.500707	1.23905	0.913374	-0.901343	2.17659	1.55779	-1.00175	2.37011	1.88109	0.299623	0.0559161
P20036	LPRTDYSF	0.93617	0.487439	0.556701	0.393013	0.442748	0.5	1.02183	1.09375	1.31937	0.533333	0.505338	0.695187	0.613207	0.594526	no		-0.568064	0.785153	0.623992	0.794565	2.17561	1.55779	-0.19174	0.237312	0.2139	1.81594	1.00492
A0A140T9D8	FPFAPPAAA	0.555667	0.525156	0.58931	0.375454	0.313038	0.452721	1.28384	1.64062	2.75393	2.23704	3.13167	3.8984	0.564726	0.639126	no		-0.549395	0.166757	0.141527	1.76552	2.04311	1.45798	2.47216	3.98108	3.03994	1.3025	0.692086
P11908	VYAILTHGI	1.15603	0.982764	0.809278	0.947598	1.01145	1.21795	0.499807	0.517758	0.692322	0.425926	0.395329	0.546296	0.734737	0.729923	no		0.107893	0.243921	0.20456	-0.78587	2.01868	1.4362	-1.10818	2.66174	2.10114	1.33965	0.181675
B4DLD3	MPQGGGQHY	1.3617	1.24719	1.31959	0.751092	0.717557	0.893162	0.809316	0.65625	1.01222	0.622222	0.472123	0.998217	0.983908	0.696899	no		-0.734078	2.20298	1.43168	-0.664922	2.01407	1.43291	-0.9087	2.63143	2.07829	0.0510112	0.174585
F5GWT4	FPSEITDTV	2.32624	1.41011	1.69588	0.965066	0.885496	1.25	1.0524	0.934967	1.25131	0.650261	0.668563	1.11765	1.22204	0.597561	no		-0.809015	2.15755	1.41198	-0.746139	2.00886	1.42901	-1.15675	2.84865	2.24451	0.0394613	0.235255
A6NHR9	HPFLYDRETY	1.24823	1.15169	1.04124	0.563319	0.526718	0.801282	0.755459	0.453657	0.86911	0.511111	0.58363	0.775401	0.903448	0.515255	no		-0.863498	2.3238	1.48419	-0.727538	2.00249	1.4245	-0.879743	2.35975	1.87497	0.0897433	0.10266
H0YBZ2	LPMGALPQGPM	0.77305	0.662921	0.582474	0.465902	0.374046	0.573633	1.0917	1.35938	1.66492	0.855556	0.896797	1.68449	0.486389	0.413405	no		-0.513891	0.414428	0.341103	1.028	1.99922	1.4245	0.76784	1.23312	1.01956	1.47892	0.210715
F6RP06	IYNGDMEKI	0.836879	0.786517	0.597938	0.716157	0.664122	0.846154	0.383732	0.349184	0.423286	0.283622	0.419929	0.467819	0.565972	0.422535	no		0.00330771	0.00512211	0.00443111	-0.942033	1.99913	1.4245	-0.92323	1.96548	1.57166	1.07779	0.00845291
G3V207	EYGFISQTL	1.21986	0.865169	0.680412	0.838428	0.763359	0.666667	0.480349	0.34643	0.492147	0.371961	0.355872	0.663102	0.834202	0.500866	no		-0.2858	0.515725	0.421654	-1.06814	1.99651	1.42317	-0.991454	1.87878	1.508	0.564362	0.0312734
Q9H223	LPLEEAYRF	0.93617	0.696629	0.56701	0.384569	0.465649	0.563509	0.14361	0.316933	0.449055	0.214457	0.444922	0.425634	0.56516	0.718745	no		-0.637876	1.07146	0.814302	-1.27408	1.98648	1.41572	-1.01967	1.66546	1.34537	0.294299	0.0879226
E9PE19	SESPVITKA	0.992908	0.674157	0.773196	0.620087	0.396947	0.794872	0.379118	0.249832	0.504659	0.324171	0.30563	0.44721	0.426137	0.555187	no		-0.429528	0.783034	0.622872	-1.10611	1.97196	1.40376	-1.18	2.07297	1.6509	0.425563	0.0256366
O95229	EVSAEVRER	1.12057	0.797753	1.03093	0.461677	0.40458	0.615385	0.550218	0.645833	0.60733	0.416447	0.309061	0.524064	0.689655	0.529699	no		-0.993151	2.61293	1.65313	-0.709643	1.97061	1.40369	-1.23891	3.0524	2.39363	0.195533	0.288367
P63279	EPPLFHPNVY	0.964539	0.719101	0.762887	0.497817	0.381679	0.589744	0.373096	0.481017	0.454301	0.269377	0.217848	0.493373	0.591913	0.514784	no		-0.735665	1.63321	1.11874	-0.902915	1.96379	1.39814	-1.319	2.6207	2.07247	0.090075	0.182074
P60520	KYPDRVPVI	1.026	0.872659	0.848797	0.634643	0.608142	0.714951	0.449619	0.597253	0.594327	0.339525	0.363148	0.646315	0.73697	0.518569	no		-0.488913	1.27831	0.935684	-0.743349	1.93872	1.3756	-1.02622	2.53723	2.00221	0.195533	0.170455
M0QZR8	TVIEPLKGY	0.638298	0.483956	0.553762	0.50655	0.465649	0.705128	0.768559	0.916667	1.22513	0.481481	0.533808	0.620321	0.895139	0.412171	no		0.00112766	0.00108112	0.00108112	0.796159	1.89504	1.33569	-0.0352076	0.0345728	0.0307586	0.999777	0.783287
Q09666	MPKFSMPGF	1.2766	0.775281	0.608247	0.366812	0.381679	0.771278	0.350967	0.257508	0.447804	0.323105	0.286081	0.396639	0.704636	0.408206	no		-0.80764	1.22764	0.9076	-1.3325	1.8755	1.32359	-1.40311	1.94616	1.55829	0.194318	0.0195231
Q9NZJ0	LPLPSNTPTF	0.93617	0.786517	0.773196	0.342647	0.427481	0.75641	0.436681	0.395265	0.500727	0.218163	0.284698	0.417648	0.564644	0.376374	no		-0.709286	1.48926	1.04457	-0.905227	1.8624	1.31529	-1.43905	2.63726	2.08164	0.0981353	0.215829
Q9Y244	LPSHPLEL	1.12766	0.672671	0.900995	0.838428	0.664122	0.815142	1.20087	1.32292	1.46597	1.26667	1.15658	1.4492	0.749407	0.450704	no		-0.220979	0.399081	0.328784	0.562634	1.85599	1.31019	0.519578	1.65261	1.33612	1.38219	0.0563172
Q68D10	ETISSKNIISR	1.33333	1.49438	1.05155	0.681223	0.519084	0.653846	0.541485	0.552083	0.890052	0.292862	0.33452	1.08021	1.36552	0.682927	no		-1.06502	1.99997	1.33326	-0.967646	1.84849	1.3039	-1.18382	2.17021	1.72854	0.039673	0.0885205
Q9UBB4	IPVFLRHAEL	1.41135	1.29775	1.12887	0.943231	1.15649	1.03846	0.877729	0.827216	1.05236	0.640741	0.619217	0.791444	0.868966	0.768293	no		-0.290413	1.06044	0.80771	-0.477085	1.82938	1.286	-0.903732	3.19921	2.51405	0.240974	0.381976
P36578	RNIPGITLL	0.765957	0.876404	0.85567	0.943231	0.770992	1.01282	0.454148	0.510417	0.596859	0.383159	0.33581	0.400866	0.511861	0.556685	no		0.126546	0.308317	0.25475	-0.67793	1.82638	1.28421	-1.15751	2.83296	2.23979	1.3025	0.269142
P16885	SYAITFRAR	0.879433	1.03371	0.835052	0.655022	0.48855	0.679487	1.26638	1.11458	1.53927	0.688889	0.619217	0.812834	0.731034	0.731707	no		-0.592122	1.35067	0.972624	0.512454	1.81048	1.26976	-0.373779	0.81989	0.703836	1.97877	1.1795
H3BSW6	AEVKPILQA	0.992908	0.713483	0.840206	0.58952	0.389085	0.833333	0.427948	0.403739	0.548665	0.382873	0.383573	0.480187	0.62026	0.520007	no		-0.491037	1.00277	0.768689	-0.883534	1.79479	1.2574	-1.03053	2.04295	1.63169	0.252211	0.0690114
Q16531	GESIDIITRA	0.964539	0.820225	0.804124	0.759825	0.583969	1.12821	0.326004	0.407284	0.587194	0.320713	0.303549	0.446258	0.718926	0.532717	no		-0.0666535	0.0974183	0.083385	-0.971268	1.76505	1.2332	-1.27402	2.18459	1.73625	0.78385	0.124128
A0A0A0MRA5	RSSGYPLTI	1.05674	0.719101	0.860825	0.489083	0.431298	0.705128	0.395561	0.404359	0.675393	0.374264	0.407727	0.523619	0.616588	0.617731	no		-0.697822	1.48776	1.04457	-0.837693	1.76468	1.2332	-1.01399	2.07648	1.65258	0.0743773	0.087278
Q86YV0	APFGEKEAY	1.14894	0.898876	0.85567	0.716157	0.541985	0.641026	0.60262	0.645833	0.659686	0.4	0.357644	0.545455	0.744828	0.488644	no		-0.612417	1.77717	1.20769	-0.605618	1.75792	1.22878	-1.15584	3.00721	2.36237	0.00382052	0.330194
Q7L7L0	AEILELAGNAA	1.10638	0.724719	0.710303	0.576419	0.610687	0.672418	1.68559	1.60417	2.03665	1.20741	1.33452	2.68449	0.649067	0.579433	no		-0.450693	0.296833	0.245983	1.06754	1.75544	1.22782	1.0402	1.67882	1.3562	1.2578	0.0195231
P46108	HYLDTTTLI	0.836879	0.898876	1	0.436681	0.519084	0.653846	0.532751	0.697917	0.554974	0.396108	0.462633	0.59893	0.618286	0.597561	no		-0.765227	2.10488	1.38902	-0.615497	1.71813	1.20165	-0.908274	2.43232	1.92482	0.102155	0.193669
O15247	KEIENTYANVA	1.33333	1.21348	0.742268	0.786026	0.473282	0.564103	0.60262	0.5	0.60733	0.318519	0.379427	0.86631	0.772414	0.660205	no		-0.851046	1.5625	1.08527	-0.943732	1.7127	1.19848	-1.07221	1.90543	1.52756	0.0394613	0.0559161
Q16633	LPTSTLQY	0.751773	0.52809	0.453608	0.480349	0.496183	0.74359	1.30131	1.51042	2.39791	1.71852	1.8363	3.43316	0.634086	0.280284	no		-0.0111527	0.00360123	0.00325587	1.58752	1.70954	1.19644	2.01121	2.75102	2.16854	0.892034	0.276241
M0R2N5	LPVGTTATL	2.08511	1.57865	1.47423	1.29258	1.24809	1.33974	1.04367	1.07292	1.38743	0.781481	0.608541	1.20321	1.17931	0.957317	no		-0.404993	1.23017	0.9076	-0.552192	1.70727	1.1953	-0.986452	2.83657	2.23979	0.133448	0.288367
J3QLK0	VFDEAIRAVL	0.794326	0.617978	0.680412	0.484095	0.231021	0.4472	0.390533	0.360681	0.435108	0.343062	0.282858	0.270906	0.710442	0.479568	no		-0.848374	1.76022	1.19782	-0.818879	1.70504	1.19483	-1.22248	2.36333	1.87749	0.0121427	0.181675
Q00987	QPSTSSSIIY	1.46099	0.752809	1.13402	1.13537	1.0229	0.846154	0.515284	0.65625	0.753927	0.37037	0.395255	0.534759	0.753265	0.713218	no		-0.156134	0.281266	0.23351	-0.798019	1.69093	1.18566	-1.36428	2.58402	2.04185	0.568634	0.24497
O75064	EAFPRARLSER	1.74468	1.37079	1.42268	0.943231	0.496183	0.666667	0.882096	0.947917	1.20419	0.82963	0.846975	1.31551	1.22759	0.621951	no		-1.10754	2.92512	1.86683	-0.580787	1.68985	1.18566	-0.600939	1.74774	1.40795	0.449645	0.0158283
Q7KZF4	RDYVAPTA	1.20567	0.775281	0.793814	0.655022	0.419847	0.717949	0.50655	0.411048	0.649215	0.362963	0.402637	0.524064	0.606897	0.655018	no		-0.630139	1.30041	0.94841	-0.824534	1.68436	1.18128	-1.10537	2.15526	1.7155	0.101882	0.131765
Q9H2D1	VYENVSHFL	0.808511	1.02247	0.912371	0.724891	0.561069	0.684751	1.54148	1.09375	2.20942	1.18148	0.978648	1.68984	0.644069	0.616452	no		-0.477225	0.458622	0.375975	0.820454	1.64416	1.14654	0.488906	0.725095	0.623674	1.3058	0.261194
P13473-2	KSYAGYQTL	0.595745	0.477535	0.550813	0.342297	0.275737	0.490694	0.851528	0.776042	1.36649	0.862963	0.857651	1.2246	0.628657	0.535845	no		-0.550728	0.470965	0.384543	0.88247	1.64072	1.14418	0.858738	1.56877	1.27323	1.30956	0.0195231
H0YBN7	HPLTGGGMTVAF	1.21986	0.831461	1.4433	1.05677	0.870229	1.02564	0.620087	0.572917	0.879581	0.325926	0.412811	0.759358	0.783446	0.454635	no		-0.24313	0.472756	0.385912	-0.753703	1.62055	1.1294	-1.222	2.41909	1.91763	0.429359	0.219869
Q8IVG5	SVNSHIYQR	1.70922	1.93258	1.32474	0.882096	0.870229	0.935897	0.908297	0.453125	1.53403	0.759259	0.679715	1.19251	1.24138	0.890244	no		-0.88559	1.81815	1.23625	-0.778454	1.61838	1.1284	-0.916364	1.87276	1.50536	0.052426	0.0713985
K7EP75	ETVDPTYIFHPR	1.0922	0.775281	0.93299	0.689956	0.587786	0.628205	0.528384	0.59375	0.649215	0.360161	0.380783	0.700535	0.77931	0.661571	no		-0.55516	1.35434	0.972624	-0.66082	1.61364	1.12674	-0.958119	2.24806	1.78687	0.0709324	0.175548
F8VXD5	ATYVFLHTV	1.20567	0.702247	0.680412	0.812227	0.812977	0.814103	0.532805	0.360722	0.515037	0.432261	0.476868	0.646472	0.850044	0.616648	no		-0.0855522	0.12692	0.108947	-0.877798	1.60861	1.12277	-0.734551	1.36211	1.12097	0.648283	0.0690114
Q9BTE3	KEAYVNANQA	0.893617	0.719101	0.659794	0.454148	0.358779	0.448718	0.383105	0.325391	0.549584	0.222591	0.329302	0.584163	0.556832	0.39445	no		-0.848982	1.59434	1.10114	-0.853064	1.6013	1.11777	-1.00025	1.83937	1.48005	0.00144919	0.0661258
Q9H3S1	VVGTPLLV	0.737589	0.786517	0.701031	0.558952	0.435115	0.641026	0.558952	0.4375	0.398629	0.321286	0.437285	0.397962	0.616471	0.638457	no		-0.444522	1.03823	0.795273	-0.673545	1.60004	1.11777	-0.944089	2.16606	1.72535	0.167364	0.160705
G3V1B3	HGVVPLATY	0.77305	1.03371	0.778351	1.29258	0.996183	1.23077	2.19214	1.34375	3.18848	1.88889	1.55516	3.59358	0.68602	0.662991	no		0.445158	0.245964	0.206225	1.37917	1.5994	1.11777	1.44487	1.74908	1.40831	0.558544	0.0402844
A0A075B6H7	REIVMTQSP	0.694654	0.426275	0.532433	0.325261	0.312935	0.491501	0.943231	1.1224	1.61257	0.753704	0.734875	1.70588	0.673152	0.541273	no		-0.549466	0.288077	0.238389	1.15359	1.59219	1.11265	0.95017	1.12777	0.937106	1.13308	0.131765
P40429	MVVPAALKVVR	0.469944	0.370433	0.56701	0.415365	0.408068	0.659484	0.951965	0.875	1.26702	0.8	0.633452	1.52941	0.606513	0.35816	no		0.075418	0.0410928	0.0348338	1.13644	1.58385	1.10534	1.07397	1.43182	1.17694	0.734548	0.0410237
P22102	KESGVDIAA	7.06383	4.8427	5.35052	3.61572	3.42748	3.58974	3.07424	3.72917	5.15183	2.78519	2.35587	4.37433	3.93103	2.15854	no		-0.698644	2.04207	1.35569	-0.529543	1.55977	1.08661	-0.858851	2.44175	1.93202	0.133672	0.237329
A0A4W8VX11	LPDEKVELF	0.921986	0.595506	0.793814	0.445415	0.458015	0.807692	0.436681	0.378106	0.455723	0.350284	0.422125	0.249053	0.526279	0.574487	no		-0.433765	0.771154	0.614174	-0.863301	1.55903	1.08661	-1.17807	2.02172	1.6184	0.259975	0.131765
Q99595	LPSSPFGDY	0.794326	0.383588	0.587629	0.275584	0.335878	0.858974	1.58952	1.38542	1.46597	1.34815	1.48043	2.8984	0.638779	0.572801	no		-0.263868	0.105085	0.0896235	1.33074	1.5405	1.07328	1.69766	2.45252	1.94055	0.914595	0.248063
A5YKK6	ELISHRIFIAR	0.851064	0.88764	0.639175	0.305677	0.320611	0.540994	0.411262	0.477444	0.577535	0.302825	0.43293	0.424757	0.684471	0.606562	no		-1.02652	2.1657	1.41627	-0.697554	1.53944	1.07322	-1.03491	2.17971	1.73613	0.187083	0.177299
Q9BY44	TAYRPPALR	1.20567	0.910112	0.886598	0.908297	0.748092	0.75641	0.707424	0.604167	0.732984	0.518519	0.427046	0.673797	0.882759	0.422082	no		-0.315401	0.824906	0.651052	-0.554308	1.5338	1.06859	-0.890683	2.37504	1.88495	0.226384	0.233228
Q13263	DYNLIVIER	0.836879	0.831461	0.649485	0.264132	0.34692	0.589744	0.419214	0.405613	0.554974	0.347048	0.33452	0.502674	0.426228	0.639906	no		-0.948781	1.89171	1.27686	-0.748312	1.52817	1.06498	-0.968808	1.92524	1.54323	0.0965659	0.114349
Q96B13	IYPEVVHMF	0.822695	0.786517	0.742268	0.368716	0.351145	0.29048	0.489083	0.605274	0.52356	0.42963	0.434164	0.322459	0.667044	0.756098	no		-1.21873	3.01915	1.9143	-0.539432	1.5078	1.05178	-0.987158	2.60028	2.05327	0.564362	0.287338
O60502	LPIDGANDLF	1.60993	0.938202	1.07732	0.803493	0.538168	0.676215	0.930131	0.692708	0.702215	0.365216	0.548043	0.512266	1.1931	0.451311	no		-0.845322	1.95178	1.30984	-0.640896	1.50702	1.05178	-1.34667	2.78198	2.19418	0.124207	0.333514
Q9UQE7	LPQEAFEKY	1.8156	1.62921	1.57216	1.21027	1.12595	0.817919	1.19214	1.08292	1.51309	0.848835	0.80427	1.16043	1.12619	0.776457	no		-0.669571	2.4631	1.56754	-0.405326	1.50326	1.04999	-0.834437	2.95167	2.31686	0.30201	0.399854
O60711	VYTTNIQEL	2.32624	1.75281	1.5567	1.41485	1.51145	1.30769	1.13537	1.26042	1.63351	0.985185	0.918149	1.36898	1.77931	1.31707	no		-0.41259	1.2635	0.928617	-0.48408	1.50044	1.04912	-0.784295	2.37786	1.88564	0.0649434	0.237329
P62328	AEIEKFDKS	0.851064	0.696629	0.690722	0.480349	0.40641	0.615385	1.24891	0.84375	1.08901	0.350848	0.338302	0.333308	0.791162	0.446746	no		-0.575454	1.09179	0.827806	0.507304	1.49536	1.04506	-1.13044	2.03585	1.62773	1.63707	1.5434
O95219	NYGRVFSEW	0.879433	0.831461	0.701031	0.681223	0.534351	0.666667	0.375546	0.625	0.554974	0.471797	0.351149	0.524064	0.509261	0.577825	no		-0.357734	0.807374	0.637113	-0.632788	1.49346	1.04506	-0.840423	1.94855	1.55983	0.21866	0.130257
Q9H993	MPQVAPDLY	3.86525	2.89326	2.57216	1.92576	1.79008	1.73077	2.07424	1.91667	2.35602	1.27037	1.42705	2.79144	2.51034	1.48171	no		-0.776622	2.03385	1.35081	-0.555923	1.47572	1.02925	-0.765474	2.00781	1.60796	0.160793	0.153499
P05362	FPAPNVIL	0.836879	0.561798	0.474227	0.69869	0.40458	0.549136	1.00437	0.854167	0.963351	0.511111	0.590747	0.497012	0.519832	0.54878	no		-0.180709	0.23513	0.198407	0.591382	1.47165	1.02728	-0.228224	0.304883	0.271528	1.00538	0.789559
E9PM00	TPAGVVNKY	1.08511	0.893258	0.840206	0.786026	0.687023	0.788462	0.49345	0.60009	0.638743	0.485185	0.264918	0.828877	0.8	0.436645	no		-0.317677	0.624359	0.508305	-0.702289	1.47096	1.02728	-0.835971	1.73159	1.39608	0.286622	0.0738699
A0A0C4DG63	HPVYILKGGY	7.80142	7.25843	6.10309	5.18777	4.45802	7.07692	4.77729	5	5.94764	2.87407	2.76157	4.74866	5.88966	4.03659	no		-0.339731	1.13521	0.857048	-0.428486	1.46821	1.02728	-1.02714	3.2076	2.51785	0.0913712	0.526451
J3KTA4	TAAAPMIGY	2.79433	2.48876	2.18041	1.95197	1.73282	1.82051	1.62445	1.46875	2.21466	1.11481	0.967972	2.05348	1.86207	1.53049	no		-0.439031	1.30075	0.94841	-0.491721	1.46821	1.02728	-0.851525	2.46073	1.94365	0.0437984	0.269142
Q9UHY1	MPNENIPEL	1.78723	1.33708	1.47423	0.663755	0.908397	0.679487	0.742358	0.927083	1.28796	0.681481	0.86121	1.48663	1.15862	0.97561	no		-1.0302	2.2511	1.45386	-0.636847	1.46363	1.0256	-0.602181	1.38349	1.1369	0.247458	0.0203552
O00311	MPYLEHESF	0.971631	0.988764	0.562599	0.49345	0.793893	0.628205	0.445415	0.425573	0.613381	0.366787	0.392354	0.456497	0.614027	0.623441	no		-0.397379	0.733838	0.588882	-0.765287	1.46019	1.02327	-1.05342	1.93512	1.55025	0.236312	0.131765
Q14254	LEALPQIAA	1.0922	0.955056	0.731959	0.663755	0.48855	0.641026	1.27511	1.4375	1.91623	1.04444	1.13167	2.0107	0.666829	0.456445	no		-0.632035	0.648119	0.527463	0.735974	1.45349	1.01818	0.591176	1.02628	0.867112	1.32055	0.127335
O43707	EEIEGLISA	2.70922	1.95506	1.59794	1.08297	1.25954	0.987179	1.17904	1.375	1.68586	0.881481	1.03915	1.57219	1.65517	1.41463	no		-0.911285	2.27235	1.4627	-0.562642	1.45321	1.01818	-0.842281	2.12732	1.69134	0.261045	0.182074
C9JLU1	YPVDLGDKF	5.12411	3.76685	3.53866	2.46507	2.7271	2.625	2.97598	3.11198	3.4267	1.90556	1.66014	2.86898	3.10345	2.4939	no		-0.669066	2.47503	1.56754	-0.385559	1.43251	0.998408	-0.949842	3.26347	2.5505	0.340373	0.588953
A0A0A0MTH3	HTLEPLIPR	1.4539	1.28652	1.21649	1.20524	1.08397	1.33333	0.838428	0.552083	1.25654	0.685185	0.626335	1	1.22069	0.79878	no		-0.127372	0.25505	0.212655	-0.579987	1.42547	0.99321	-0.775533	1.88667	1.51371	0.484945	0.131765
Q15029	QPVKVLGENY	0.808511	0.550562	0.896907	0.768559	0.48855	0.512821	0.323144	0.314369	0.596859	0.47561	0.385514	0.609462	0.71661	0.501137	no		-0.350062	0.54842	0.44753	-0.869977	1.42279	0.991494	-0.617363	1.01723	0.85864	0.299623	0.121114
F5H6I7	TVRDAVVGR	1.04965	0.786517	0.783505	0.401747	0.473282	0.46426	0.489083	0.416667	0.722513	0.320126	0.30605	0.641711	0.717241	0.469761	no		-0.967917	1.94086	1.30656	-0.68605	1.41832	0.987955	-1.04696	2.06928	1.64903	0.147808	0.178786
Q9BZQ8	VPVDSAPVM	4.19858	3.36517	3.17526	2.45415	2.10305	2.42308	2.15721	2.39062	3.06283	1.8037	1.5694	3.32086	3.22759	2.85366	no		-0.621504	1.75968	1.19782	-0.496768	1.40187	0.976127	-0.68193	1.92228	1.54276	0.0964029	0.147803
Q8N319	MPLAEAGAL	1.20567	0.797753	0.85567	0.585153	0.59542	0.679487	0.60262	0.45967	0.774869	0.488889	0.278127	0.57754	0.662069	0.27208	no		-0.62021	1.35649	0.972624	-0.638083	1.39583	0.972843	-1.08843	2.24579	1.7856	0.00907062	0.233752
A0A0B4J1S1	AEALPSLAA	2.92199	2.23596	2.25773	1.93886	1.41985	2.91026	1.21397	1.46875	1.98953	1.18519	0.754448	1.76471	1.06207	1.97561	no		-0.24235	0.451432	0.370452	-0.666459	1.37955	0.957938	-1.00136	1.9978	1.59969	0.322582	0.171709
E9PHR9	FPLDLDVKM	0.822695	0.581299	0.559635	0.36157	0.29771	0.546922	0.40587	0.369001	0.345355	0.44139	0.309631	0.516645	0.835362	0.527785	no		-0.70305	1.20265	0.893958	-0.809734	1.37861	0.957938	-0.631349	1.07897	0.90319	0.0473969	0.0864235
P28072	IYGYVDATY	0.921986	0.52809	0.505155	0.375546	0.412214	0.503255	1.15284	1.23958	1.50785	0.525926	0.797153	1.79679	0.67393	0.500431	no		-0.598834	0.350842	0.290972	0.996237	1.37774	0.957938	0.674148	0.712642	0.614241	1.06063	0.188509
O75934	VYNENLVHMI	0.822695	0.853933	0.659794	0.445415	0.366412	0.641026	0.550218	0.28996	0.60733	0.302774	0.356352	0.427807	0.606838	0.682927	no		-0.685412	1.36258	0.972624	-0.690729	1.37299	0.955457	-1.10404	2.08057	1.65575	0.0019626	0.190396
C9JZT2	NYIGLINRI	1.21986	0.668539	0.659794	0.475983	0.381679	0.429665	0.49345	0.466902	0.544503	0.286667	0.377224	0.443591	0.6619	0.593342	no		-0.985095	1.72768	1.17486	-0.75985	1.36545	0.948814	-1.20219	2.0272	1.62162	0.0965659	0.181675
P16619	IPQNFIADY	0.843972	0.607634	0.512085	0.457436	0.395137	0.43134	1.25764	1.39062	1.93194	1.30741	1.63701	3.09091	0.642559	0.55042	no		-0.61302	0.248593	0.208476	1.22184	1.35681	0.941079	1.61986	2.31421	1.83285	0.946953	0.261194
A0A140T9I5	FPFAPPGAAA	0.416323	0.7495	0.664766	0.321408	0.30082	0.492292	0.89083	1.03125	1.82199	1.48148	1.51601	2.37433	0.530387	0.325942	no		-0.715886	0.382	0.315613	1.0323	1.33921	0.927056	1.5531	2.76968	2.18584	1.06063	0.389383
O60306	DYILLSLVRTR	0.836879	0.820225	0.680412	0.427948	0.480916	0.28924	0.515284	0.501305	0.567386	0.216064	0.320285	0.446318	0.589126	0.665924	no		-0.964224	2.20831	1.43496	-0.561427	1.33594	0.925571	-1.2502	2.67947	2.11382	0.28033	0.355415
A0A087WZK0	VYINTAQEF	2.33333	1.74157	1.46392	1.05677	1.12977	1.21154	1.08297	1.20313	1.57068	0.82963	0.72242	1.43316	1.52414	1.05488	no		-0.704861	1.79457	1.22123	-0.522185	1.33052	0.921031	-0.89175	2.21034	1.75608	0.131056	0.237329
P16220	QPGTTILQY	3.19858	2.62921	2.34021	1.71179	1.75191	1.75641	1.9607	2.00521	2.39267	1.44444	1.19573	2.16578	2.12414	1.67683	no		-0.645903	2.36649	1.50985	-0.361279	1.31266	0.90815	-0.765162	2.73488	2.15764	0.342744	0.383174
A0A0A0MTC1	TEYSFLKEV	0.950355	0.752809	0.628866	0.419214	0.435115	0.360979	0.454148	0.435514	0.617801	0.251054	0.29555	0.488088	0.683753	0.533736	no		-0.940265	1.909	1.28499	-0.629463	1.31253	0.90815	-1.17238	2.2745	1.80823	0.178511	0.262013
Q86W24	NVLGDGGVKL	5.13475	4.34831	4.3299	3.64192	2.84733	2.29487	3.37991	3.14583	3.91623	2.40741	2.64769	4.31016	5.65517	4.35366	no		-0.653053	2.13904	1.3973	-0.403628	1.31235	0.90815	-0.560633	1.84995	1.48746	0.262701	0.154087
P63313	LPTKETIEQ	5.37589	2.53933	2.02062	1.22271	1.74046	1	3.62445	5.48958	6.62827	1.12593	0.640569	0.705882	1.83448	2.52439	no		-1.32599	1.35782	0.972624	0.663935	1.31018	0.906855	-2.00674	1.78969	1.43897	1.67378	1.35696
Q9NZJ4	VPVDDLEVY	2.83688	2.14607	2.07216	1.45852	1.45038	1.87179	1.65939	1.55208	1.96859	1.25185	1.0605	2.05348	2.26207	2.06098	no		-0.56145	1.64278	1.12173	-0.445701	1.29004	0.888456	-0.692414	2.0107	1.60999	0.0964029	0.193669
Q9UK53	LPIDPNEPTY	1.2766	0.876404	0.994845	0.558952	0.534351	0.698718	0.663755	0.708333	0.78534	0.455556	0.494662	0.898396	0.793103	0.554201	no		-0.812777	1.8793	1.27516	-0.545052	1.27337	0.87353	-0.767921	1.78519	1.43524	0.181386	0.144829
Q9P2B7	EAVKPTVGM	1.10638	0.651685	0.57732	0.646288	0.351145	0.577806	0.296943	0.420024	0.52356	0.366023	0.236085	0.60499	0.572595	0.423503	no		-0.568091	0.795377	0.628678	-0.912709	1.2722	0.873219	-0.952118	1.3217	1.08831	0.139774	0.0133177
Q92503	ETLGRLLILR	0.865248	0.674157	0.597938	0.436681	0.374046	0.379731	0.436681	0.354497	0.538728	0.425272	0.388386	0.684492	0.899044	0.6505	no		-0.844302	1.55337	1.08003	-0.684494	1.27131	0.873201	-0.512637	0.941748	0.803233	0.0756481	0.0953409
P78537	IELDMRTIA	0.730496	0.607735	0.498431	0.528384	0.345702	0.717949	1.20524	0.953125	1.36649	0.640741	0.558719	1.64171	0.629763	0.555359	no		-0.206214	0.119856	0.103839	0.940478	1.2694	0.872153	0.629399	0.650473	0.563629	0.740241	0.181675
H7C124	HPTDPLTSF	2.12766	2.10112	2.08247	1.17031	1.19084	1.4359	1.34498	1.26042	2.10471	0.985185	0.903915	1.64706	1.50345	1.31707	no		-0.733051	2.19731	1.42915	-0.422168	1.26646	0.870604	-0.835744	2.45751	1.94329	0.299623	0.30449
P38606	MPADSGYPAY	1.64539	0.966292	1.09278	0.497817	0.664122	0.910256	0.646288	0.739583	0.963351	0.614815	0.683274	1.1123	1.2	0.707317	no		-0.838106	1.59707	1.10114	-0.657082	1.26441	0.869738	-0.62	1.19208	0.988921	0.090517	0.0195231
Q9H3H3	EPVGWIAVY	0.751773	0.764045	1	0.9869	0.51145	0.846154	2.28821	1.71875	0.670157	0.637037	0.882562	0.478686	0.62016	0.512771	no		-0.101745	0.0619815	0.0532639	0.894592	1.2622	0.869233	-0.332265	0.211181	0.190319	0.662721	0.624618
E7EQQ5	REYQVKLQA	0.93617	0.651685	0.752577	0.558952	0.435115	0.628205	0.532751	0.395833	0.60733	0.392593	0.303625	0.534759	0.723359	0.517199	no		-0.52876	1.08992	0.827198	-0.607678	1.2604	0.868286	-0.926972	1.8777	1.508	0.0463561	0.171709
H7C2W9	EYTINIHKR	0.680851	0.550562	0.680412	0.286443	0.369771	0.397279	0.427948	0.175925	0.471204	0.407407	0.370107	0.695187	0.689655	0.682927	no		-0.85977	1.29651	0.947335	-0.830511	1.2552	0.86394	-0.376486	0.547746	0.479877	0.00909587	0.210715
Q14166	KYIESPVLF	1.00709	0.876404	0.793814	0.646288	0.51145	0.782051	0.532751	0.65625	0.691099	0.548148	0.576512	0.791444	0.759784	0.54878	no		-0.464884	1.13378	0.856268	-0.509975	1.25239	0.862673	-0.482609	1.18064	0.980232	0.0309008	0.0195231
Q5SRE5	DFVGVHQER	4.78014	3.90449	3.63918	2.44541	1.49237	2.01282	2.17031	1.11979	4.3089	1.96296	1.83274	3.51337	3.14483	2.03659	no		-1.05034	1.81414	1.23625	-0.697567	1.24998	0.862673	-0.753688	1.34813	1.11058	0.164714	0.0250216
P02545	VYIDRVRSL	1.24113	0.893258	1.02577	0.868996	0.675573	0.769231	0.633188	0.651042	0.921466	0.455556	0.41637	0.780749	0.724138	0.625795	no		-0.449737	1.07137	0.814302	-0.518767	1.2497	0.862673	-0.935198	2.18554	1.73625	0.0489491	0.255275
Q9H583	ETFIPVIR	0.950355	0.505618	0.505155	0.387469	0.267176	0.544407	0.358455	0.288591	0.401524	0.448363	0.337445	0.42213	0.664852	0.45891	no		-0.70979	0.990626	0.762214	-0.903261	1.24843	0.862241	-0.699137	0.97574	0.827882	0.0726255	0.0791372
A0A494C1K3	EGLPEGVPFRR	0.978723	0.730337	0.608247	0.60262	0.389313	0.474906	0.480349	0.428313	0.60636	0.336479	0.348085	0.403789	0.442584	0.545305	no		-0.659739	1.34266	0.970626	-0.61311	1.24683	0.861478	-1.0903	2.10491	1.67326	0.0263635	0.234737
Q9NQX3-2	QPIPGLINY	0.879433	0.707865	0.680412	0.41048	0.496183	0.511515	0.489083	0.458333	0.52356	0.288824	0.374996	0.673797	0.692281	0.522877	no		-0.677197	1.34333	0.970626	-0.624462	1.2382	0.853689	-0.761572	1.50528	1.22777	0.0284503	0.07619
A0A3B3ITE7	MPVMEQSVL	1.62411	1.45506	1.48969	1	0.820611	0.961538	1.04367	1.04688	1.32461	0.937037	0.957295	1.60963	1.31724	1.34146	no		-0.715635	2.11346	1.38902	-0.419885	1.23503	0.852184	-0.382849	1.11469	0.928295	0.280914	0.0323064
P40222	LYTEKFEEF	0.666667	0.94382	0.721649	0.436681	0.717557	0.74359	0.427948	0.351735	0.638743	0.256061	0.427046	0.55615	0.760082	0.322797	no		-0.297303	0.474996	0.386885	-0.717361	1.23372	0.851714	-0.912177	1.54601	1.25454	0.268794	0.0879226
Q9BVW5	TSRNITEAR	0.950355	0.842697	0.587629	0.585153	0.664122	0.75641	0.427948	0.479167	0.670157	0.42963	0.412811	0.524064	0.710705	0.666278	no		-0.247279	0.457855	0.375625	-0.593943	1.21648	0.836957	-0.800883	1.63023	1.31872	0.269231	0.121383
Q15233	QPGSFEYEY	1.19858	1.10112	0.773196	0.703057	0.645038	0.690269	0.50655	0.605493	0.91623	0.365613	0.448399	0.807487	0.686073	0.541546	no		-0.592189	1.19159	0.88714	-0.599349	1.20646	0.82921	-0.922274	1.81812	1.46273	0.00294492	0.17095
Q99832	HPQIIIRAF	0.851064	0.505618	0.896907	0.777293	0.396947	0.653846	0.349345	0.390341	0.59395	0.366019	0.35096	0.446733	0.575551	0.554566	no		-0.301891	0.44892	0.369597	-0.75686	1.20626	0.82921	-0.95349	1.49452	1.22014	0.269231	0.0816788
Q9NQX3-2	FPASVKDGY	0.907801	0.573034	0.608247	0.497817	0.351145	0.511333	0.427948	0.340028	0.52356	0.488889	0.341637	0.566845	0.744828	0.660693	no		-0.61895	1.06649	0.811367	-0.693782	1.19727	0.822682	-0.580155	0.99709	0.844353	0.0355861	0.0572046
Q16576	GEFGGFGSV	4.0461	3.07022	2.76546	2.22707	2.41031	2.40064	2.1179	2.48958	2.93455	1.6037	1.40458	2.63369	2.49355	2.42073	no		-0.489602	1.50449	1.04925	-0.389817	1.17541	0.801641	-0.808571	2.41951	1.91763	0.090517	0.31251
A0A087X282	EVVRLLVTR	1.70922	1.31461	1.30412	0.820961	0.919847	0.884615	1.131	0.927083	1.2356	0.7	0.590747	1.12299	1	0.609756	no		-0.721134	2.14924	1.40558	-0.393979	1.16364	0.792314	-0.842412	2.45567	1.94258	0.307782	0.333969
P35232	TYLPAGQSVLL	1.00676	0.520378	0.397618	0.304048	0.40458	0.569306	1.03493	1.13542	1.72251	1.26667	1.4911	2.58289	0.516486	0.567736	no		-0.59086	0.282678	0.234536	1.01616	1.15356	0.78385	1.47234	2.26649	1.80181	0.849266	0.288367
Q5TFE4	LPESAPLIY	2.50355	1.89326	1.66495	1.44978	1.64122	1.71795	2.52838	2.66146	3.50262	2.04815	1.94306	3.65241	1.67586	1.29268	no		-0.334013	0.444933	0.366855	0.52003	1.15152	0.782617	0.33452	0.597851	0.520598	0.992236	0.169305
P39023	RERLEQQVP	0.921986	0.516651	0.701031	0.484716	0.416031	0.673077	0.329008	0.480831	0.528858	0.359468	0.334606	0.44385	0.426359	0.602054	no		-0.443113	0.73302	0.588546	-0.676557	1.14778	0.780042	-0.910981	1.52338	1.24126	0.124207	0.107593
A0A2R8YEM2	VLPNDPVFL	1.44681	0.346298	1.07216	0.882096	0.526718	0.653846	0.401747	0.536317	0.481074	0.365853	0.297066	0.636783	0.669903	0.411823	no		-0.474166	0.537836	0.440076	-1.01366	1.14733	0.780042	-1.14049	1.26971	1.04855	0.199225	0.0323776
P43490	TPAGNFVTL	0.571274	0.654604	0.498824	0.423021	0.337748	0.438965	0.803493	0.713542	0.937173	0.478972	0.530249	0.796791	0.519534	0.530297	no		-0.523633	0.746185	0.595894	0.50891	1.14091	0.774423	0.0664609	0.0820593	0.0743971	1.22126	0.351521
O75626	YVNPAHSPR	1.1844	0.797753	0.731959	0.724891	0.675573	1.0499	0.475983	0.625	0.669418	0.4267	0.390162	0.641711	0.614041	0.688527	no		-0.147485	0.229376	0.194527	-0.616403	1.13358	0.770452	-0.89592	1.62499	1.31559	0.351293	0.139257
A0A3B3IUA7	ALPSKLPTF	0.801418	0.735955	0.623711	0.449782	0.39327	0.641026	0.489083	0.515335	0.473194	0.364701	0.39276	0.572193	0.513476	0.641292	no		-0.54219	1.11824	0.845285	-0.548488	1.13197	0.770452	-0.700706	1.4518	1.18939	0.00294492	0.0885768
Q16778	ESYSIYVYK	0.610667	0.435927	0.434267	0.397262	0.331747	0.567968	0.799127	0.854167	1.29319	0.885185	0.814947	1.81283	0.612707	0.57611	no		-0.191283	0.0922036	0.0792386	0.99256	1.12502	0.767201	1.24625	1.69714	1.36979	0.63034	0.164144
Q9P016	EAYPDHTQF	1.10638	0.876404	0.798969	0.641921	0.343511	0.75641	0.572052	0.47618	0.795812	0.393547	0.326334	0.668449	0.633551	0.581792	no		-0.675381	1.2794	0.935684	-0.593124	1.12097	0.764802	-1.00265	1.83977	1.48005	0.0429458	0.193685
Q9NW64	GEIRTITVV	0.723404	0.552081	0.469324	0.50655	0.442748	0.717949	0.343713	0.324955	0.39715	0.348685	0.370575	0.346188	0.512389	0.53713	no		-0.0656015	0.0826513	0.0711068	-0.711107	1.11498	0.75959	-0.711608	1.11576	0.928831	0.469915	0.00036287
E9PSF2	EANAIALKY	1.29078	0.876404	0.783505	0.681223	0.572519	0.769231	0.598253	0.517313	0.811518	0.4	0.377224	0.828877	0.903448	0.616199	no		-0.544576	0.980876	0.757413	-0.614633	1.11335	0.759217	-0.877489	1.57211	1.27588	0.0359528	0.131765
A0A087WZG4	EYAERPEVARR	1.65957	1.98876	1.17526	1.17031	0.770992	0.641026	0.925764	0.989583	1.48691	0.718519	0.925267	1.16578	1.26897	0.987805	no		-0.901439	1.96207	1.31264	-0.503616	1.11304	0.759217	-0.779765	1.72518	1.39117	0.270953	0.171709
Q9NRF9	RAASVFVLY	0.865248	0.719101	0.690722	0.995633	0.78626	0.794872	0.50655	0.431337	0.596859	0.355556	0.398577	0.673797	0.531251	0.401537	no		0.179649	0.353774	0.29276	-0.567912	1.10945	0.756399	-0.671987	1.31777	1.08614	0.882621	0.058806
P42345	AYNPMARDLF	0.964539	0.719101	0.649485	0.550218	0.519084	0.769231	0.369779	0.458333	0.680628	0.422222	0.284774	0.555715	0.805025	0.435825	no		-0.343708	0.572218	0.467733	-0.628919	1.10512	0.7544	-0.885738	1.53857	1.25114	0.174802	0.128287
O00626	DYVRYRLPLR	2.1844	1.82022	1.49485	1.05677	1.41221	1.5	2.24454	2.13542	2.94241	1.48889	1.33096	2.39572	1.29655	1.08537	no		-0.470523	0.875702	0.686112	0.413018	1.09732	0.749733	-0.0764665	0.114431	0.102338	1.27722	0.478798
A0A1B0GVW0	NEFSILKSP	0.787234	0.820225	1.2732	0.908297	0.42365	1.16667	2.27948	1.35938	1.59686	0.881481	0.580071	2.21925	0.693886	0.549661	no		-0.205269	0.119659	0.103839	0.861988	1.09664	0.749733	0.353624	0.280586	0.250808	0.631695	0.262013
A0A3B3ISR8	RPAPVEVTY	1.88652	1.07303	1.19588	0.681223	0.641221	0.737179	0.799127	0.84375	1.13089	0.525926	0.480427	1.16578	1.07586	0.707317	no		-1.01262	1.84553	1.24896	-0.583153	1.09539	0.749293	-0.93589	1.72621	1.39146	0.234433	0.175548
O95433	YYFEGIKQTF	1.02128	0.702247	0.597938	0.489083	0.492366	0.498522	0.479772	0.394964	0.539267	0.31877	0.33664	0.796791	0.582893	0.467011	no		-0.649465	0.986272	0.761073	-0.715249	1.087	0.743197	-0.676792	1.02845	0.86824	0.0284503	0.017121
Q9BVS4	FPVPKPIDY	5.00709	3.47191	3.86598	2.17467	2.51908	2.55128	2.9607	2.67708	3.80105	1.74815	2.18505	3.5508	3.55862	2.79268	no		-0.768859	2.17033	1.41639	-0.387245	1.08358	0.740727	-0.722043	2.05229	1.63661	0.358951	0.265079
Q9HCS7	EIYGVTHTR	4.28369	3.61236	3.32474	2.131	1.70229	2.19231	4.51092	3.72917	6.0733	2.46296	2.24911	3.50267	2.64828	2.18293	no		-0.896997	2.05102	1.35788	0.35119	1.07685	0.737588	-0.449886	1.0382	0.873525	1.95984	0.95542
G3V3A4	EALYIADRKAR	0.865248	0.713483	0.721649	1.36245	1.07634	1.21154	0.449782	0.473958	0.673625	0.394976	0.334622	0.529412	0.622714	0.591366	no		0.66615	2.39007	1.52338	-0.526178	1.07597	0.737468	-0.869584	1.76344	1.42039	2.1047	0.185686
P62136	REIFLSQP	0.546847	0.431214	0.639175	0.349345	0.343511	0.692308	1.0655	0.697917	1.15183	0.503704	0.441281	1.29412	0.519071	0.498673	no		-0.223473	0.130915	0.112222	0.85009	1.07351	0.735756	0.46939	0.418705	0.369404	0.631695	0.203458
B4DUR8	HPTVVISAY	3.41135	3.40449	3.30928	3.0917	2.9313	2.84615	3.66812	3.45312	4.16754	2.2	2.32028	2.81283	4.06897	4.45732	no		-0.191071	1.17935	0.883127	0.156951	1.0693	0.733043	-0.46544	3.02307	2.37209	1.43648	1.7012
O94964	KYGIVQEFF	0.93617	0.707865	0.505155	0.480349	0.366412	0.493528	0.41048	0.458333	0.52356	0.330412	0.257106	0.519626	0.497433	0.561877	no		-0.681249	1.16293	0.873477	-0.626246	1.06767	0.732164	-0.95695	1.60052	1.29711	0.026468	0.154087
O43707	NAFEVAEKY	1.35697	1.02247	1.13746	0.829694	0.847328	1.04701	0.815138	0.813701	1.02269	0.572736	0.566782	0.987522	0.874403	0.727642	no		-0.368562	0.949854	0.732698	-0.407482	1.06334	0.729328	-0.725458	1.92239	1.54276	0.0307038	0.234737
G3V220	TAVSEWTEY	1.30496	1.01124	0.92268	0.790393	0.767176	0.807692	0.838428	0.682292	0.884817	0.451852	0.537367	0.887701	0.882759	0.597561	no		-0.453496	1.12116	0.84755	-0.429137	1.05514	0.722617	-0.787129	1.94872	1.55983	0.016415	0.243019
A0A0G2JII1	YAFNGTQRF	0.879433	0.764045	0.742268	0.585153	0.526718	0.666667	0.423581	0.598958	0.696335	0.379294	0.419929	0.609626	0.620367	0.46615	no		-0.423749	0.933707	0.721081	-0.472976	1.05374	0.7224	-0.759923	1.70564	1.37754	0.0326147	0.181675
Q04323	LPDGTSLTQTF	0.992908	0.707865	0.582474	0.490617	0.416031	0.559915	0.497817	0.462968	0.522035	0.38295	0.352313	0.721925	0.838811	0.611221	no		-0.638648	1.08106	0.820855	-0.622744	1.05344	0.7224	-0.647899	1.09704	0.914337	0.00713953	0.0120804
A0A3B3IS71	LPHAVQETF	0.93617	0.685393	0.494845	0.550218	0.519084	0.794872	0.363072	0.491213	0.483039	0.306466	0.398776	0.486191	0.471423	0.411481	no		-0.183082	0.254272	0.212638	-0.66227	1.04947	0.71917	-0.82892	1.30722	1.07736	0.300249	0.0755255
Q8ND90	QAAMPQVSY	4.83688	3.4382	2.87629	2.44541	2.21756	3.62179	2.32314	2.34375	3.17801	1.94074	1.42349	3.16043	3.22759	2.65244	no		-0.428688	0.87162	0.683629	-0.507393	1.04805	0.718486	-0.773247	1.60397	1.29873	0.0505362	0.159672
A0A3B3IRK8	DAYTHLETF	1.12057	0.752809	0.701031	0.567686	0.732824	0.74359	0.576419	0.446472	0.722513	0.562963	0.590747	0.84492	0.59986	0.503416	no		-0.332775	0.588751	0.480739	-0.560679	1.04722	0.718391	-0.365229	0.654206	0.564993	0.142009	0.12708
P00167	SAVAVALMY	1.5461	0.831461	0.721649	0.79476	0.664122	0.551282	0.69869	0.583333	0.732984	0.562963	0.640569	0.705882	0.813793	0.585366	no		-0.624587	1.05034	0.801919	-0.621115	1.04433	0.716518	-0.69877	1.17672	0.977411	0.00144919	0.0370328
H7BXQ8	RELGGIPIV	1.06383	1.02247	0.762887	0.759825	0.816794	0.794872	0.593886	0.770833	0.638743	0.422222	0.434164	0.909091	0.667965	0.53773	no		-0.264757	0.501004	0.409071	-0.508055	1.04388	0.716518	-0.690493	1.43187	1.17694	0.18181	0.114349
Q01082	EAFLNNQEY	2.75887	1.94382	1.76804	1.13537	1.30534	1.22436	1.31004	1.26042	2.06806	0.940741	0.928826	1.84492	1.84828	1.39024	no		-0.820086	1.78151	1.21074	-0.480262	1.04216	0.715538	-0.800765	1.74347	1.40647	0.230357	0.190825
Q9BQI3	RYLNEFEEL	0.950355	0.52809	0.597938	0.550218	0.343511	0.488627	0.393013	0.460679	0.458843	0.34839	0.317924	0.598095	0.857354	0.658431	no		-0.586943	0.893993	0.693586	-0.661716	1.01183	0.691021	-0.715609	1.09465	0.913524	0.0326147	0.0210878
A0A3B3ITD8	NPFGSTSGSLF	0.737589	0.707865	0.536082	0.524017	0.389313	0.709675	0.489083	0.32859	0.502618	0.292993	0.368325	0.39854	0.592394	0.410399	no		-0.287952	0.460682	0.376813	-0.585763	1.00989	0.68981	-0.902749	1.54034	1.25223	0.187083	0.154087
P26641	FPEELTQTF	1.19858	0.775281	0.690722	0.41048	0.454198	0.555521	0.515284	0.466418	0.591623	0.378925	0.462633	1.11765	0.748108	0.383885	no		-0.907817	1.1926	0.88714	-0.760094	1.00744	0.688795	-0.443642	0.574175	0.502659	0.0513297	0.135162
P00403	LPIEAPIRM	0.547712	0.624125	0.494192	0.537118	0.366564	0.425373	0.80786	0.921875	1.35079	0.825926	0.996441	1.95187	0.644816	0.467369	no		-0.326013	0.170687	0.144358	0.886761	1.00325	0.68604	1.17977	1.66271	1.34351	0.631695	0.181675
Q5THK1	VPLPGMEATY	1.06383	1.01124	0.835052	0.471616	0.412214	0.679487	0.655022	0.583333	0.890052	0.37037	0.412811	0.727273	0.575202	0.756098	no		-0.896467	1.97372	1.31488	-0.451303	0.999503	0.683011	-0.946095	2.06534	1.6469	0.307782	0.276413
Q16520	TPSPPEVVY	3.69504	2.44382	2.50515	1.8821	1.85878	1.87821	2.04367	2.22396	2.56545	1.22222	1.02135	1.95187	1.93793	1.35366	no		-0.621367	1.89618	1.27686	-0.339167	0.996028	0.680627	-1.04288	2.92578	2.30754	0.290972	0.602339
P36551	EVLRHPRDWVR	1.10638	0.853933	0.628866	0.786026	0.664122	0.602564	0.724891	0.59375	0.52356	0.57037	0.434164	0.620321	0.855172	0.488582	no		-0.334965	0.647058	0.526926	-0.491066	0.991985	0.678479	-0.672185	1.37516	1.131	0.100515	0.113691
H3BSS4	FPMTHGNTGF	1.56738	1.07022	1.20361	0.912664	0.814885	1.16026	0.912664	0.806491	1.16754	0.590394	0.55694	0.951872	1.03374	0.703773	no		-0.411587	0.989534	0.762214	-0.412142	0.991024	0.678479	-0.871717	2.09571	1.66628	0.000362006	0.288367
Q9NUG6	RYLVEVEEL	1.19149	0.926966	0.716495	0.528384	0.51145	0.634615	0.567686	0.588542	0.879581	0.337329	0.349186	0.561497	0.695037	0.433889	no		-0.759636	1.59104	1.10114	-0.477722	0.9907	0.678479	-1.18369	2.30913	1.83166	0.18181	0.348571
O60449	TALSWKEAY	1.82979	1.13483	1.10825	0.917031	0.881679	1.53205	1.0917	0.692708	0.931937	0.888889	0.498221	1.1016	0.871355	1.03049	no		-0.290192	0.453913	0.3721	-0.584376	0.983263	0.67175	-0.710644	1.20023	0.993205	0.181386	0.0626413
Q709C8	TATEITESF	0.680851	0.730337	0.690722	0.550218	0.442748	0.385899	0.471616	0.52784	0.47469	0.253103	0.394389	0.623928	0.73686	0.543229	no		-0.608219	1.17547	0.882789	-0.511822	0.980116	0.669311	-0.725261	1.40164	1.15138	0.0534129	0.12708
Q14814	MPTAYNTDY	1.65957	1.09551	1.2268	0.842795	0.79771	0.820513	0.689956	0.9375	1.2356	0.655556	0.622776	1.22995	1.23448	0.786585	no		-0.694196	1.44612	1.01668	-0.475894	0.977227	0.667127	-0.666754	1.38985	1.14207	0.133672	0.124357
P00374	FPEIDLEKY	1.53664	1.33708	1.1134	0.838428	1.01272	0.76207	0.838428	0.958333	1.15881	0.592593	0.792408	1.31907	0.933312	0.758812	no		-0.60952	1.40689	0.996521	-0.43191	0.975356	0.66596	-0.560214	1.29031	1.06511	0.124207	0.0885768
P23511	TAEGQTIVY	3.01418	2.1236	2.37629	2.04367	1.75191	1.98077	1.92576	1.70313	2.35079	1.12222	1.14235	2.00535	1.84138	1.60366	no		-0.379437	1.129	0.85279	-0.329527	0.961803	0.654487	-0.815386	2.41509	1.91638	0.0463561	0.39422
P14625	RGTTITLVL	1.07801	0.696629	0.865979	0.620087	0.664122	0.820513	0.637555	0.552083	0.764398	0.437037	0.405694	0.588235	0.598209	0.425499	no		-0.327248	0.698334	0.561496	-0.434421	0.961776	0.654487	-0.883889	1.95635	1.56424	0.0770586	0.269142
P20273	MPIREGDTVTL	0.808511	0.595506	0.701031	0.532751	0.465649	0.871795	0.41048	0.46875	0.492147	0.392593	0.261067	0.588235	0.624899	0.493135	no		-0.170664	0.231295	0.196072	-0.618227	0.960507	0.653918	-0.761309	1.18388	0.982375	0.286622	0.0648044
F5GYW0	SPSKPTLAY	2.89362	1.51685	1.76289	1.64192	1.49618	1.74359	1.24017	1.4375	1.68586	0.933333	0.868327	1.7861	1.66897	1.04878	no		-0.338673	0.617447	0.503642	-0.500557	0.953984	0.648094	-0.782973	1.50345	1.2266	0.098991	0.159405
P49792	FPTEESSINY	1.63121	1.14607	1.18557	0.637555	0.694656	0.769231	0.751092	0.645833	1.21466	0.540741	0.676157	1.52941	1.07586	0.609756	no		-0.915155	1.43494	1.01377	-0.601609	0.95295	0.647758	-0.529041	0.831961	0.71406	0.138759	0.0341462
Q5TEJ7	MPLEDMNEF	1.87707	1.5206	1.12543	0.845706	0.926209	0.846154	1.03639	0.95675	1.24782	0.729888	1.10795	1.70053	1.04368	0.79191	no		-0.788808	1.57391	1.09228	-0.48089	0.951036	0.646969	-0.354226	0.676364	0.583423	0.189013	0.0864235
Q9P2A4	REIGTLATV	0.907801	0.47191	0.536082	0.716157	0.541985	0.628205	0.484922	0.343788	0.373	0.301181	0.355324	0.524064	0.63879	0.556241	no		-0.0223473	0.0248998	0.0221474	-0.672854	0.950325	0.646969	-0.69846	0.986811	0.835543	0.44178	0.0104276
B1AHB1	RSSIPITV	0.886525	0.808989	0.793814	0.899563	1.12214	0.99359	0.484716	0.526042	0.837696	0.537037	0.459075	0.529412	0.647727	0.592901	no		0.276541	0.734707	0.588882	-0.429437	0.948457	0.646044	-0.706452	1.59349	1.29107	1.07779	0.181675
Q13347	RDMTMFVTA	0.70922	0.640449	0.628866	0.497817	0.308626	0.846154	0.401747	0.381565	0.471204	0.245247	0.317862	0.426282	0.656863	0.662024	no		-0.259699	0.344082	0.285794	-0.657302	0.947752	0.646031	-0.999821	1.41257	1.16128	0.222462	0.132114
Q9HB71	VVAPITTGY	1.04965	0.475893	0.804124	0.89083	0.328244	0.897436	0.462882	0.400709	0.511082	0.418405	0.371205	0.566845	0.63489	0.480461	no		-0.138434	0.149095	0.126782	-0.761032	0.936043	0.636417	-0.780279	0.959175	0.815663	0.31701	0.00617574
O00587	LPEQVTLSY	0.822695	0.640449	0.573109	0.393013	0.374046	0.517494	1.0917	1.17708	1.72775	0.711111	0.775801	2.40642	0.758621	0.52439	no		-0.664651	0.27933	0.232343	0.972833	0.933698	0.635421	0.935087	0.870644	0.744092	0.680161	0.0188719
F6VDE0	EYVANLTNL	1.71631	1.24719	0.948454	1.36245	1.52672	1.20513	0.829694	0.90625	1.02618	0.696296	0.533808	1.25134	0.896552	0.646341	no		0.0657233	0.101334	0.0862298	-0.502113	0.929893	0.63367	-0.656712	1.2314	1.01878	0.543724	0.0879226
Q92499	EAIKILKGEY	5.16312	3.42697	4.15979	3.55459	3.03053	2.85256	3.00873	3.15104	3.94764	2.18889	2.07473	3.73797	3.88966	2.65244	no		-0.433979	1.23854	0.913374	-0.335069	0.926351	0.63081	-0.672125	1.93476	1.55025	0.0897433	0.269142
Q99832	LPIGDVATQY	2.23404	1.74719	1.71649	1.0393	1.01527	1.12821	1.36681	1.43229	1.75393	0.844444	0.733096	1.5508	1.42069	1.10976	no		-0.840102	2.43488	1.55149	-0.32356	0.92392	0.629999	-0.864988	2.4936	1.97484	0.560648	0.440731
A6NLN1	YYTSVTPVL	0.373664	0.557522	0.395202	0.34003	0.309	0.64859	0.585153	0.625	0.743455	0.525926	0.512456	0.588235	0.599015	0.446866	no		-0.0316346	0.0271602	0.024042	0.558638	0.923833	0.629999	0.294371	0.362096	0.3216	0.484945	0.181675
O75643	RPVPLEQTY	0.751773	0.594755	0.481347	0.419214	0.427481	0.660256	0.409234	0.45086	0.358077	0.303129	0.35935	0.478648	0.489335	0.459132	no		-0.278535	0.4071	0.334361	-0.585451	0.923499	0.629999	-0.679708	1.07672	0.902865	0.181386	0.0445127
P52292	FPDDATSPL	1.64539	1.42697	1.34536	1.03493	1.12977	1.09728	1.0655	1.09896	1.44503	0.796296	0.854984	1.25134	1.36558	1.27439	no		-0.43755	1.4569	1.02211	-0.291507	0.922384	0.629561	-0.605947	2.0262	1.62162	0.157889	0.288367
O60308	VYVDAVGQF	0.950355	0.58427	0.56701	0.497817	0.381679	0.461134	0.376956	0.57856	0.449571	0.323845	0.290828	0.55615	0.496555	0.563706	no		-0.6486	1.033	0.791859	-0.580852	0.921474	0.629329	-0.843989	1.33652	1.09957	0.0304004	0.12708
H7BYT1	YPSEFATYL	1.10638	0.764045	0.639175	0.489083	0.435115	0.353742	0.585153	0.564897	0.691099	0.341654	0.291815	0.415484	0.666667	0.512249	no		-0.97364	1.97163	1.31488	-0.446852	0.915409	0.625461	-1.25851	2.40075	1.9053	0.344051	0.40332
Q5JR91	EVVYRFTAR	1.02128	0.58427	0.57732	0.480349	0.465649	0.520755	0.541485	0.38671	0.57213	0.420991	0.334945	0.406417	0.625024	0.665143	no		-0.573598	0.973462	0.752304	-0.540948	0.914909	0.625461	-0.909176	1.52828	1.24284	0.0145447	0.174211
E7ENZ3	EALKSHIM	4.53901	3.8427	4.33505	2.869	2.28626	2.50641	5.68996	3.84896	7.7644	3.4	2.80783	5.68449	3.45517	2.56707	no		-0.731001	1.03231	0.791769	0.444318	0.910484	0.621708	-0.0967003	0.114263	0.102338	1.26155	0.401789
E9PR30	QETVAQIKA	1.08274	0.709116	0.862543	0.542994	0.340238	0.617373	1.20815	1.09028	1.7801	0.859259	0.86121	1.90731	0.476924	0.605207	no		-0.822842	0.692385	0.557906	0.619664	0.908712	0.620606	0.4507	0.556837	0.487756	1.01646	0.114713
P35658	LPMGVVVDY	2.63121	1.69382	1.57474	1.34716	1.13931	1.07692	1.28821	1.20052	1.4712	0.796296	1.06762	2.39305	1.51034	1.22561	no		-0.727405	1.14513	0.861696	-0.575182	0.901051	0.614284	-0.470835	0.726915	0.625058	0.0707888	0.0559161
Q92499	RELLIIGGVA	0.950355	0.662921	0.515464	0.60262	0.480916	0.705128	0.354511	0.48222	0.596859	0.292824	0.313167	0.502674	0.856853	0.571645	no		-0.251117	0.358313	0.29631	-0.570367	0.888307	0.604204	-0.941176	1.45097	1.18939	0.188592	0.164258
P39019	STARHLYLR	1.24823	1.7191	1.24742	0.707424	0.381679	0.602564	0.899563	1.0625	1.2356	0.659259	0.562278	1.25134	1.03448	0.634146	no		-1.317	2.67077	1.67839	-0.398428	0.88036	0.599564	-0.769259	1.74138	1.40513	0.714815	0.237149
Q9Y6Q9	MPMGPDQKY	1.5792	1.34457	1.47423	0.975255	0.804071	1.05556	0.81731	1.05356	1.39616	0.78127	0.636754	1.54011	1.38935	0.851453	no		-0.633557	1.32816	0.963278	-0.428867	0.876571	0.596681	-0.572159	1.19635	0.990983	0.132485	0.0919515
P42858	KEMEVSPSA	0.964539	1.21348	1	0.620087	0.473282	0.628205	0.558952	0.489583	1.08901	0.385185	0.441281	1.09091	0.8	0.670732	no		-0.8844	1.34907	0.972026	-0.572177	0.87616	0.596681	-0.728996	1.12227	0.932718	0.136655	0.0738699
K7EP52	FPASEAQVY	0.751773	0.662921	0.525773	0.532751	0.534351	0.75641	0.864629	0.729167	0.931937	0.548148	0.55516	0.727273	0.744828	0.670732	no		-0.0896843	0.122418	0.105523	0.380298	0.860381	0.582545	-0.0841027	0.114237	0.102338	0.532436	0.381976
H3BRL5	FPDEKIPTL	1.35461	1.04494	1.06701	0.532751	0.591603	0.724359	0.820961	0.833333	1.0733	0.525926	0.562278	0.962567	0.931034	0.681325	no		-0.906985	2.27816	1.46628	-0.345878	0.860057	0.582545	-0.75734	1.95019	1.55983	0.525658	0.288367
P27144	TPIQSKEAY	1.03546	0.696629	0.680412	0.489083	0.450382	0.628205	1.0655	1.02083	1.15183	0.659259	0.604982	1.20856	0.757259	0.660779	no		-0.621909	0.882917	0.68887	0.424647	0.857102	0.580896	0.0356137	0.0414161	0.0372535	1.11852	0.288367
Q13409	FPVGDVNNF	3.67376	2.47191	2.29897	1.87773	2.06107	2.03846	1.72052	1.96875	2.8377	1.19259	1.40214	2.16043	2.22069	1.78049	no		-0.498551	1.18295	0.883984	-0.371622	0.854878	0.579323	-0.828543	1.94908	1.55983	0.0937031	0.288367
P04406	NIIPASTGAAKA	1.20095	1.13858	1.23368	0.780204	0.676845	0.679487	0.905386	0.923611	1.02269	0.595481	0.652432	1.17647	2	1.35772	no		-0.741943	2.02438	1.34465	-0.325402	0.852324	0.577685	-0.559599	1.54373	1.25342	0.414105	0.192364
A0A3B3ISG5	FPIPDLQKY	1.83924	1.19476	1.08591	0.919942	0.989822	0.888889	0.954876	0.979124	1.08104	0.619753	0.794781	1.41889	0.961852	0.813351	no		-0.557881	1.07324	0.814384	-0.450435	0.85194	0.577685	-0.540064	1.037	0.873332	0.0641926	0.0559161
P49588	GSYVFENTV	0.865248	0.606742	0.57732	0.462882	0.389313	0.705128	0.454148	0.447888	0.518173	0.42963	0.341637	0.59893	0.579843	0.604155	no		-0.396069	0.618286	0.504032	-0.529034	0.848773	0.575815	-0.580754	0.937005	0.79922	0.0714443	0.0236827
P12270	QASDVSVKY	0.964539	0.825843	0.819588	0.611354	0.603053	0.794872	0.633188	0.661458	0.732984	0.496296	0.505338	0.818182	0.889655	0.695122	no		-0.377355	0.869115	0.682718	-0.364238	0.834937	0.562735	-0.52024	1.23682	1.02137	0.00835277	0.124165
G3V2S9	LPFDKETGF	2.12766	1.42697	1.51546	0.829694	0.843511	1.04487	1.16157	1.33854	1.59162	0.807407	0.683274	1.17112	1.35172	0.993902	no		-0.899425	2.46432	1.56754	-0.309298	0.833927	0.562735	-0.929607	2.52974	1.99708	0.620353	0.495969
O96020	IYAPKLQEF	0.794326	0.651685	0.618557	0.524017	0.480916	0.602564	0.445415	0.604167	0.512101	0.375276	0.310105	0.463432	0.739892	0.398396	no		-0.361024	0.73696	0.589029	-0.402739	0.833756	0.562735	-0.845697	1.78268	1.43351	0.0284503	0.263672
P62906	SESLIKQIP	0.637815	0.439524	0.498084	0.445415	0.287287	0.679487	0.873362	0.90625	0.86911	0.6	0.548043	1.50802	0.764849	0.379302	no		-0.157806	0.0880823	0.0754729	0.749558	0.831328	0.561902	0.753551	0.838688	0.7181	0.49294	0.00231912
Q5VT06	MPFSGGQDSF	1.87943	1.31461	1.2732	0.838428	0.824427	1.01923	0.899563	0.895833	1.54974	0.911111	0.839858	1.45455	1.3931	1.32317	no		-0.736027	1.50039	1.04711	-0.417318	0.828382	0.559931	-0.478826	0.963979	0.818541	0.211375	0.0392354
E9PN81	RDFDRFIGA	0.90923	0.535134	0.505155	0.28821	0.254165	0.289286	1.17031	0.59375	1.06806	0.362973	0.391459	0.834225	0.926857	0.443663	no		-1.22905	1.11349	0.841982	0.538764	0.820804	0.553297	-0.29531	0.267686	0.240623	1.2578	0.466208
Q9BTT4	VPLEVFEY	0.695035	0.457963	0.659794	0.50655	0.343511	0.794872	0.908297	0.895833	0.659686	0.437037	0.455516	0.455928	0.54843	0.664313	no		-0.140184	0.156424	0.133383	0.442681	0.820469	0.553297	-0.426878	0.531614	0.467363	0.540295	0.612744
E9PKY2	VYEYVVERF	0.652482	0.595506	0.690722	0.302537	0.48855	0.313619	0.471616	0.479167	0.467999	0.237217	0.222357	0.481283	0.666818	0.408609	no		-0.811435	1.49165	1.04457	-0.450445	0.814655	0.548122	-1.04305	1.85868	1.493	0.2151	0.276413
F8VSC7	LPKSPPYTAF	0.680851	0.651685	0.608247	0.489083	0.435115	0.262942	0.379767	0.513636	0.513089	0.277463	0.344169	0.544129	0.705166	0.607157	no		-0.70915	1.26337	0.928617	-0.464538	0.81139	0.546531	-0.735366	1.30908	1.07823	0.132761	0.148289
A0A087WVQ6	TAGIIGVNR	0.70922	0.741573	0.525773	0.515284	0.302605	0.564103	0.36354	0.503125	0.5421	0.367163	0.315455	0.534759	0.725488	0.555307	no		-0.516247	0.857111	0.67441	-0.488566	0.807545	0.544286	-0.69922	1.17446	0.975697	0.0121427	0.111139
Q14674	NEFDAIQKA	0.695035	0.539326	0.494845	0.427948	0.465649	0.615385	0.342539	0.4348	0.42756	0.27995	0.237205	0.459893	0.606493	0.552436	no		-0.196536	0.272155	0.227316	-0.521198	0.80701	0.544286	-0.823609	1.28395	1.06049	0.197566	0.141425
D6RIV2	EPIPFSSSM	1.14894	0.859551	0.768041	0.580786	0.591603	0.75	0.628821	0.708333	0.764398	0.511111	0.480866	0.887701	0.88012	0.53056	no		-0.530382	1.09133	0.827806	-0.401827	0.80529	0.543456	-0.562796	1.16186	0.964178	0.0813756	0.107365
A0A024R571	MPSQVVKGGAF	2.99291	2.68539	2.86598	2.22707	1.53435	1.85897	1.99127	1.45833	3.01571	1.54815	1.78648	3.16578	2.82759	1.56098	no		-0.604286	1.24876	0.917721	-0.40224	0.804917	0.543456	-0.39443	0.787401	0.677171	0.132485	0.00464505
Q9UKK3	FPELDSPQL	1.39007	0.797753	0.809278	0.572052	0.774809	0.587881	0.733624	0.538544	0.874346	0.414815	0.462633	0.823529	0.765145	0.351598	no		-0.631426	1.06702	0.811367	-0.481573	0.800709	0.541762	-0.817204	1.37529	1.131	0.0760564	0.169305
P39656	FPDKPITQY	2.34397	1.83989	1.62887	1.51747	1.4542	1.24359	1.48035	1.45573	1.72251	0.931481	0.994662	1.84225	1.85172	1.47866	no		-0.463595	1.21184	0.901743	-0.319321	0.797086	0.538765	-0.625267	1.65183	1.33605	0.12281	0.237329
K7EQZ7	EYMKHTRLF	1.2766	1.24719	1.3299	1.31004	0.954198	0.948718	0.812227	0.666667	1.41361	0.637037	0.875445	1.20856	1.04828	0.756098	no		-0.262335	0.473618	0.385931	-0.413918	0.795635	0.537939	-0.502081	0.983688	0.833604	0.100515	0.0563341
Q96J88	EAFREHQQY	0.779729	0.644822	0.5	0.519651	0.400763	0.673077	0.41048	0.369804	0.570905	0.477803	0.366522	0.57754	0.538158	0.531641	no		-0.272331	0.394432	0.32454	-0.510292	0.792824	0.535753	-0.436737	0.669112	0.577606	0.133672	0.0376206
Q12874	VEFEELLKA	0.93617	0.786517	0.587629	0.550218	0.396947	0.550399	0.585153	0.574331	0.577467	0.248614	0.360351	0.545999	0.600098	0.482318	no		-0.625472	1.24044	0.913374	-0.411533	0.791388	0.53494	-1.00024	1.91815	1.53945	0.132761	0.288367
P82673	FPIEIDSTDY	1.56028	0.977528	1.02062	0.611354	0.625954	0.615385	0.628821	0.791667	0.743455	0.459259	0.825623	1.90374	0.882759	0.756098	no		-0.941618	1.02447	0.786902	-0.717578	0.789662	0.534012	-0.158306	0.156158	0.139263	0.0698341	0.230744
P11021	QPTVTIKVY	1.26241	0.982274	0.92268	0.729258	0.763359	0.762821	0.80786	0.762362	0.979058	0.487453	0.475271	0.807487	0.97931	0.743902	no		-0.489876	1.3017	0.94841	-0.313194	0.789215	0.534012	-0.839362	2.1897	1.73936	0.152268	0.379524
D6RA11	YPFKPPKVAF	4.47518	3.13483	3.18041	2.48908	2.74809	2.8141	2.61572	2.70833	3.46073	2.01111	2.12456	3.45989	2.63448	2.10366	no		-0.422462	1.17761	0.882789	-0.296672	0.787838	0.533256	-0.506523	1.43152	1.17694	0.113879	0.182074
P08575	EFQRLPSYR	1.07801	1.23596	0.773196	0.820961	0.396947	0.602564	0.803493	0.90625	0.60733	0.333333	0.322641	0.673797	0.772414	0.501063	no		-0.761971	1.48841	1.04457	-0.413979	0.786869	0.532906	-1.21511	2.20797	1.75489	0.226384	0.386259
Q9NX24	VYIPSKTDL	3.43262	2.44382	2.86598	2.37555	1.50763	1.36538	2.27948	2.24479	2.47644	1.53704	1.63345	2.85561	3.48966	2.76829	no		-0.736111	1.89397	1.27686	-0.320533	0.785157	0.531814	-0.536808	1.38927	1.14207	0.385283	0.174585
Q10589	VERLRRENQVLSVR	1.86525	1.6236	1.98969	1.72926	1.41221	0.967949	1.29694	1.52083	1.6178	1.21852	1.18861	1.86631	2.66897	2.71341	no		-0.414855	1.11445	0.842141	-0.304668	0.784367	0.531641	-0.358392	0.945459	0.806249	0.0964029	0.049954
P12074	LPGVAVSM	0.557956	0.566283	0.582476	0.356416	0.331037	0.559079	0.864629	0.697917	1.06806	0.755556	0.590747	1.46524	0.626861	0.529103	no		-0.453303	0.32468	0.269539	0.624174	0.782051	0.529943	0.72014	0.985428	0.834649	0.631695	0.0615305
O95373	REMPVKVEA	0.865248	0.617978	0.57732	0.532751	0.435115	0.385453	0.403969	0.446187	0.619637	0.264894	0.33461	0.588235	0.632834	0.619972	no		-0.606525	0.98317	0.759129	-0.487413	0.779143	0.528267	-0.794808	1.28763	1.06301	0.0594146	0.154087
Q15800	EPFKNAWNY	0.751423	0.451933	0.536082	0.281527	0.354158	0.704887	0.445415	0.329219	0.353992	0.37037	0.377224	0.470588	0.52136	0.419812	no		-0.375772	0.450824	0.37026	-0.624054	0.776697	0.526435	-0.513891	0.633236	0.549935	0.102549	0.0451266
P04844	EALSALTARL	0.751773	0.749467	0.680412	1.05677	0.801527	0.641026	0.314365	0.586149	0.658177	0.313033	0.292406	0.472545	0.550809	0.500843	no		0.196115	0.33148	0.275555	-0.485086	0.77552	0.525872	-1.01709	1.60957	1.30228	0.631695	0.234737
Q13263	QPMEVQEGY	0.843972	0.707865	0.572165	0.489083	0.332061	0.544719	0.39738	0.489583	0.677574	0.361677	0.36777	0.529412	0.664046	0.491385	no		-0.636972	1.14034	0.85975	-0.441049	0.770421	0.523066	-0.754668	1.34925	1.1111	0.105836	0.16942
P18583	FPESSAIEAL	2.76596	2.52247	2.01031	1.40611	1.29008	0.987179	1.60699	1.50521	2.20942	1.16296	1.71174	3.25134	2	1.31098	no		-0.986621	1.64302	1.12173	-0.455782	0.76069	0.515923	-0.252692	0.391922	0.346088	0.291427	0.129603
Q8NBF2	LPAQTSLEY	1.29787	1.22472	1.13918	0.764192	0.969466	0.846154	0.938865	0.84375	1.21466	0.688889	0.58363	1.05348	0.944828	0.853659	no		-0.505274	1.41953	1.00379	-0.288889	0.75925	0.515089	-0.654692	1.84048	1.48005	0.208698	0.288367
D6RGX2	FPDEPYKDGY	0.865248	0.674157	0.57732	0.484716	0.343511	0.509067	0.502183	0.520833	0.554974	0.383172	0.322774	0.620321	0.831254	0.484946	no		-0.662517	1.21415	0.903261	-0.423745	0.754235	0.511283	-0.674463	1.23611	1.02123	0.136022	0.144533
Q6ZUJ8	LPAKVEFGVY	0.93617	0.651685	0.845361	0.541485	0.503817	0.641026	0.611354	0.666667	0.670157	0.414815	0.483986	0.57754	0.703448	0.54878	no		-0.52898	1.30198	0.94841	-0.32074	0.746984	0.504636	-0.720839	1.77191	1.42658	0.173774	0.27429
P04844	IANTVELRV	0.723404	0.707865	0.536082	0.550218	0.383982	0.448718	0.454148	0.511177	0.534064	0.294081	0.387038	0.470588	0.508012	0.615817	no		-0.508539	0.994307	0.763858	-0.391879	0.746085	0.50434	-0.77248	1.51979	1.23899	0.0732681	0.219869
P26368	KYWDVPPPGF	1.07801	0.764045	0.556701	0.60262	0.763359	0.807692	0.593886	0.601495	0.534031	0.212508	0.512456	0.59893	0.689807	0.55498	no		-0.142155	0.194653	0.16427	-0.472007	0.744701	0.503558	-0.857501	1.36888	1.12532	0.222808	0.181043
Q5T4F4	EYRASLQQR	0.921986	0.797753	0.597938	0.480349	0.427481	0.794872	0.445415	0.427083	0.795812	0.42963	0.355872	0.491979	0.557609	0.439024	no		-0.444853	0.689321	0.555782	-0.474292	0.739409	0.498867	-0.859379	1.35511	1.11577	0.0127003	0.178756
Q92608	RDILLPVI	0.723404	0.842697	0.819588	0.528384	0.292322	0.643173	0.838428	0.373716	0.560934	0.336019	0.414463	0.465315	0.713219	0.47032	no		-0.704609	1.24939	0.917721	-0.42815	0.738024	0.498082	-0.972504	1.68375	1.36005	0.154255	0.266628
Q5VV42	QPVSDAKVY	1.06383	0.651685	0.876289	0.471616	0.732824	0.653846	0.637555	0.5625	0.78534	0.318519	0.320285	0.55615	0.680138	0.615536	no		-0.479984	0.942437	0.728117	-0.384531	0.736964	0.497694	-1.117	2.10456	1.67326	0.059848	0.371154
O95864	EYQEKPLLR	0.992908	0.505618	0.536082	0.358079	0.442748	0.504496	0.454148	0.4375	0.492147	0.363995	0.305157	0.663102	0.572284	0.510793	no		-0.640345	0.848154	0.669118	-0.556121	0.732149	0.494003	-0.610883	0.807882	0.693628	0.0328587	0.0209948
Q15011	APAPIHNQF	1.09929	0.662921	0.654639	0.812227	0.580153	1.69231	0.724891	1.82292	1.28272	1.05185	0.55516	0.540107	0.784149	0.591756	no		0.351996	0.285512	0.236984	0.664415	0.730066	0.492517	-0.170727	0.101089	0.0909604	0.163703	0.318994
Q7L5D6	SASVVFTTY	0.971631	0.797753	0.762887	0.524017	0.519084	0.698718	0.441048	0.661458	0.811518	0.425926	0.409106	0.786096	0.724187	0.56418	no		-0.539837	0.993254	0.763391	-0.403822	0.723074	0.486121	-0.643434	1.19228	0.988921	0.078841	0.141425
Q15393	MPLEEGDTF	4.46099	3.51124	2.89691	2.24017	2.39313	2.26923	2.41048	2.63542	3.6178	2.00741	1.99288	3.76471	3.15172	2.78659	no		-0.655039	1.52449	1.0643	-0.327182	0.718773	0.482415	-0.48518	1.11739	0.929856	0.268794	0.12708
Q96T76	MPEKEPSVL	0.87234	0.732297	0.64433	0.537118	0.507634	0.621795	0.550218	0.48799	0.706806	0.37905	0.384342	0.620321	0.667836	0.676829	no		-0.432402	0.865022	0.679684	-0.366024	0.71753	0.481926	-0.700719	1.4361	1.17902	0.0429458	0.20583
Q7L513	EPFHLIVSY	3.97872	3.64045	2.75258	2.00873	2.27481	1.94872	2.64192	2.34375	3.48691	1.89259	2.27402	3.54545	2.28276	2.54268	no		-0.734832	1.92183	1.29197	-0.291786	0.716592	0.481926	-0.42747	1.10685	0.922045	0.430856	0.124128
F8VP44	LYDPVISKL	0.964539	0.465894	0.463918	0.480349	0.328244	0.628205	0.409149	0.356926	0.484365	0.211798	0.404044	0.365929	0.633846	0.524664	no		-0.398846	0.462794	0.378474	-0.599268	0.715468	0.481926	-0.948246	1.12218	0.932718	0.080867	0.128287
Q96CS3	HPVFYQGTY	0.93617	0.534259	0.546392	0.567686	0.328244	0.730769	0.318342	0.61993	0.439111	0.33092	0.275966	0.352941	0.702566	0.57379	no		-0.310136	0.382354	0.315613	-0.550153	0.714848	0.481926	-1.07124	1.3641	1.12236	0.111789	0.183981
Q9Y2I1	FPHGDLTEF	1.13475	0.966292	0.927835	0.637555	0.854962	0.782051	1.0131	0.5625	0.86911	0.755556	0.569395	0.737968	0.813793	0.707317	no		-0.413192	0.9944	0.763858	-0.30912	0.714729	0.481926	-0.554097	1.36446	1.12236	0.0813756	0.183981
Q16236	GEFLPIQPA	0.907801	0.786517	0.721649	0.908297	0.938931	0.794872	0.646288	0.36704	0.848168	0.392593	0.391459	0.452745	0.613538	0.756098	no		0.129084	0.233562	0.197214	-0.376139	0.709975	0.477761	-0.965993	1.85001	1.48746	0.540295	0.294141
I3L352	VPDPNVIKL	0.985816	0.465268	0.64433	0.567686	0.480916	0.75	0.519651	0.472368	0.51558	0.336283	0.301278	0.392071	0.823734	0.520101	no		-0.22036	0.301174	0.249157	-0.474983	0.709362	0.477737	-1.02511	1.5204	1.23899	0.146211	0.233228
Q460N5-1	SPDSGVYEM	2.02128	1.35393	1.35567	1.12227	0.950382	1.07051	1.00873	1.07292	1.68063	1.02963	0.900356	1.41711	1.34483	1.10976	no		-0.58989	1.32422	0.960623	-0.330502	0.701103	0.470067	-0.499198	1.11109	0.925757	0.195533	0.128658
Q92888	KYPLLLQSI	0.794326	0.988764	0.742268	0.847162	0.969466	1.26923	0.541485	0.5625	0.827225	0.607407	0.419929	0.55615	0.750009	0.53123	no		0.289184	0.648051	0.527463	-0.386983	0.698517	0.469474	-0.673384	1.26453	1.04509	0.835976	0.169305
O75865	QYLEEAPKF	0.695035	0.876404	0.752577	0.393013	0.412214	0.458749	0.925764	0.84375	1.03665	0.422222	0.519573	0.727273	0.80553	0.54878	no		-0.878651	1.8956	1.27686	0.271978	0.698209	0.469474	-0.477578	1.03702	0.873332	1.62492	0.789559
A0A087WTW0	YPENGVVQM	1.60993	0.988764	0.860825	0.742358	0.603053	0.567683	0.655022	0.693716	1.17801	0.485185	0.540925	1.0107	0.942013	0.752023	no		-0.854663	1.33725	0.967962	-0.453289	0.697854	0.469474	-0.764263	1.2027	0.994552	0.200818	0.154087
Q8IXW5	TAIKPLPSY	2.25532	1.42697	1.41753	0.978166	0.950382	0.99359	1.12227	1.25521	1.58639	0.848148	0.704626	1.62032	1.86207	1.17683	no		-0.80342	1.60303	1.10432	-0.363535	0.69751	0.469474	-0.684553	1.37569	1.131	0.299623	0.193669
O14964	MPAAGGVLY	4.65957	3.21348	3.59278	2.75983	2.44275	2.32692	2.68122	2.85938	3.83246	2.20741	1.94306	3.75936	3.70345	2.67073	no		-0.606717	1.56438	1.08588	-0.29075	0.696895	0.469474	-0.535624	1.37762	1.13163	0.290505	0.193669
Q9Y5X1	TAFGHPQAY	1.66667	1.5618	1.5567	0.995633	0.732824	1.05128	1.17904	0.583333	1.80628	0.803704	0.768683	1.58824	1.37931	0.889569	no		-0.783619	1.32391	0.960623	-0.423188	0.695834	0.469474	-0.59836	1.011	0.854319	0.197566	0.0957779
Q9UHB7	MPSPVSPKL	4.06383	3.7191	3.12887	2.69432	2.18702	2.62179	2.34934	2.64583	3.82199	1.98148	1.96441	3.76471	3.51034	2.3458	no		-0.540322	1.29913	0.94841	-0.307501	0.69407	0.468871	-0.500974	1.19927	0.992791	0.191897	0.154087
A0A087X0D5	YPYQGKDGY	1.97163	1.35581	1.61512	1.34207	1.0916	1.28632	1.6623	1.81597	2.66667	1.39012	1.20996	2.082	1.44828	1.38211	no		-0.409957	0.702944	0.564684	0.314141	0.688035	0.464573	-0.0781066	0.110503	0.0989583	0.869949	0.310324
K7EL50	SPDPSIYAY	1.97163	1.94382	1.63918	1.37118	1.36641	0.961538	1.37991	1.29167	1.75916	1.02222	0.967972	2.07487	1.64138	1.5122	no		-0.586504	1.29946	0.94841	-0.326142	0.681482	0.458858	-0.450413	0.980506	0.831191	0.195533	0.0890128
Q8IWC1	DVSPVVSTY	2.30496	1.43258	1.70619	1.24017	1.19466	1.5641	1.32751	1.28646	1.73298	0.981481	0.772242	1.65241	1.68966	1.25	no		-0.444981	0.972362	0.751777	-0.324592	0.681167	0.458858	-0.676463	1.50692	1.2281	0.0875697	0.234737
P61586	YPDTDVILM	1.2435	0.868914	0.735395	0.646288	0.735369	0.893162	1.03639	1.07986	1.37871	0.819753	0.835113	1.05882	0.650903	0.574879	no		-0.3241	0.58106	0.474375	0.295424	0.6792	0.458042	-0.0695963	0.104085	0.093603	0.759261	0.30449
A8MUD9	SVNELIYKR	0.851064	0.595506	0.608247	0.288087	0.435115	0.628205	0.733624	0.760417	1.17277	0.349062	0.341099	0.481283	0.705696	0.643022	no		-0.604548	0.812073	0.639763	0.376108	0.678562	0.457978	-0.810722	1.08976	0.909681	0.943824	0.791743
A8MW78	KYFLWEEKF	0.879433	0.617978	0.505155	0.305677	0.320611	0.470089	0.41048	0.370808	0.662931	0.298352	0.304677	0.524064	0.517145	0.581116	no		-0.869106	1.2643	0.928617	-0.471559	0.677551	0.45754	-0.829242	1.20992	1.0001	0.187083	0.162463
A0A0C4DGP0	MPLTVDEY	2.55319	1.93258	2.17526	1.61135	1.03817	1.55769	1.56332	1.73958	2.36649	1.1963	1	1.40107	1.66897	1.43293	no		-0.662881	2.10579	1.38902	-0.232551	0.672439	0.454143	-0.888805	2.70201	2.12921	0.540295	0.666348
A5YKK6	LPDPFTPNL	1.06383	0.68272	0.56701	0.401747	0.374046	0.564103	0.69869	0.508454	0.544503	0.359075	0.362989	0.454128	0.77181	0.485281	no		-0.787994	1.35938	0.972624	-0.401402	0.670388	0.452663	-0.975991	1.65017	1.33511	0.226384	0.269142
P52739	MPVEVQTEL	2.02837	1.19101	1.31959	1.13537	0.992366	0.794872	0.978166	1.17708	1.32984	0.785185	0.797153	1.60428	1.75172	1.0122	no		-0.635107	1.15991	0.872031	-0.381167	0.668102	0.451514	-0.510339	0.921869	0.78786	0.15022	0.0791372
P17275	YPTTTISY	2.52482	2.08427	2.28351	1.57642	1.48473	1.72436	1.73799	2.0625	2.24084	1.15926	1.03559	1.80749	1.69655	1.15244	no		-0.526375	2.0724	1.36541	-0.190182	0.660466	0.444447	-0.784207	2.94237	2.3157	0.532752	0.786242
P18583	EPVDISTAM	2.97163	2.29213	2.21649	1.75546	1.29008	1.5	1.73799	1.55208	2.60733	1.21111	1.22776	2.62567	2.25517	1.57927	no		-0.718639	1.45185	1.01963	-0.343008	0.657274	0.441823	-0.562658	1.13397	0.941701	0.268794	0.147788
P26641	FPAGKVPAF	1.97163	1.47753	1.47938	1.27074	1.20229	1.25	1.16157	1.29688	1.5445	0.844444	0.711744	1.64171	1.46207	1.37195	no		-0.404682	0.919905	0.712319	-0.300097	0.654079	0.439398	-0.624036	1.46032	1.19569	0.078841	0.233752
A0A0C4DFL7	AYVPFGAGRHR	0.70922	0.707865	0.525773	0.567686	0.216798	0.730769	0.419214	0.339815	0.60733	0.302028	0.425465	0.459893	0.742551	0.640154	no		-0.358622	0.447243	0.368338	-0.507844	0.653718	0.439398	-0.710392	0.926726	0.790834	0.0698341	0.0864235
P53396	FPATPLLDY	1.19149	0.865169	1.72165	1.10917	0.480916	0.705128	3.17904	1.90625	0.806283	0.822222	1.76512	0.311127	0.456945	0.939024	no		-0.719111	0.41425	0.341103	0.640913	0.648696	0.434942	-0.382447	0.22035	0.198401	0.619939	0.362316
B4DLD3	LPAPPTQNM	2.5	1.72753	1.97423	1.5786	1.37023	1.38782	1.62664	1.47656	2.00524	1.17222	0.966192	2.02139	1.93793	1.55488	no		-0.516095	1.28687	0.940006	-0.279795	0.646986	0.433796	-0.576161	1.44282	1.1845	0.205265	0.233228
A2ACR1	QPFAIGGSGSTFIY	1.04965	0.719101	0.896907	0.742358	0.427481	0.653846	0.873362	0.6875	0.575916	0.355556	0.355872	0.499106	0.92909	0.455878	no		-0.547633	1.16892	0.878799	-0.319052	0.641811	0.429184	-1.13885	2.28222	1.81297	0.167364	0.478798
H7C357	TPSSLYMEY	0.964539	0.58427	0.907216	0.445415	0.679389	0.602564	0.436681	0.666667	0.795812	0.451852	0.441281	0.631016	0.675862	0.491956	no		-0.50775	0.902303	0.698315	-0.370964	0.637822	0.425759	-0.688321	1.23814	1.02179	0.078841	0.178756
Q96AX1	NPTDISYVY	5.95745	4.48876	4.1701	3.04367	3.79008	3.38462	3.58079	3.90104	4.68586	2.62963	2.27046	4.72193	4.55862	3.83537	no		-0.516416	1.35187	0.972624	-0.264524	0.636579	0.425078	-0.603168	1.58507	1.28542	0.236849	0.269142
P46777	EGKTDYYAR	0.58156	1.02247	0.618557	0.620087	0.473282	0.769231	0.436681	0.541667	0.659686	0.37037	0.295159	0.59893	0.455976	0.558889	no		-0.254923	0.344794	0.286111	-0.440276	0.633959	0.423019	-0.81372	1.19852	0.992601	0.0965659	0.170709
H0Y9K1	EALAAVLTY	2.86525	2.29213	1.84536	1.65066	1.56489	1.83333	1.71179	1.70833	2.26178	1.42963	1.25267	2.55615	1.32414	1.69512	no		-0.471959	1.04238	0.797482	-0.301546	0.628978	0.418906	-0.418781	0.913713	0.781112	0.12773	0.0879226
E9PC62	MPFGNVISA	2.14184	1.85955	1.86082	1.16594	0.996183	1.05769	1.44541	1.44271	1.96335	1.02593	0.886121	2	1.35862	0.920732	no		-0.864469	2.10841	1.38902	-0.273024	0.627467	0.418766	-0.583523	1.45859	1.1946	0.560648	0.237329
P40763	APWIESQDWAY	0.921986	0.696629	1.18557	1.05677	0.496183	0.782051	2.32314	1.11458	0.701571	0.62963	0.882562	0.342259	0.703051	0.527003	no		-0.264156	0.174012	0.146949	0.561806	0.620941	0.413911	-0.596588	0.403783	0.356411	0.449645	0.447937
Q17RY0	FPFPDRPRTF	0.808511	0.617978	0.57732	0.515284	0.412214	0.641026	0.550218	0.458333	0.554974	0.393153	0.355872	0.57754	0.674696	0.512195	no		-0.353337	0.604922	0.493023	-0.357941	0.613829	0.40791	-0.595048	1.06964	0.897325	0.0019626	0.141425
P60842	MPSDVLEVT	2.85106	2.38764	2.12371	1.84279	1.6374	1.39744	1.76856	1.91667	2.55497	1.27778	1.35231	2.24599	2.17241	1.7439	no		-0.593997	1.68603	1.14956	-0.238587	0.611031	0.405666	-0.594457	1.68732	1.36288	0.381101	0.288367
K7EK35	LPIPGPVEEM	2.13475	1.59551	1.40722	1.131	0.996183	0.955128	1.19651	1.27083	1.67016	0.862963	1.00356	1.85561	1.4069	1.07927	no		-0.737044	1.53566	1.06881	-0.312301	0.61011	0.405299	-0.464928	0.954923	0.812371	0.305589	0.109876
A0A1B0GUA3	SAVEEKVSY	0.737589	0.550562	0.515464	0.471616	0.549618	0.692308	0.427948	0.283653	0.60733	0.397338	0.322227	0.57754	0.637835	0.60935	no		-0.0739096	0.0841974	0.0722982	-0.451523	0.608656	0.404398	-0.475596	0.644017	0.558437	0.234226	0.0111139
A0A0G2JRX5	IYPATIASI	0.93617	0.898876	0.587629	1.05677	1.87786	1.07692	0.427948	0.340302	0.827225	0.42963	0.283419	0.412729	1.11724	0.644012	no		0.72756	1.40058	0.991976	-0.602616	0.605494	0.402145	-1.10568	1.08124	0.903251	1.27722	0.149236
P37268	MPAVKAIIYQY	2.38652	1.52247	1.54897	1.14192	1.26908	1.24038	1.24891	1.54688	1.59162	0.855556	1.13167	1.93583	1.47241	1.12111	no		-0.579918	1.18787	0.886151	-0.314995	0.6053	0.402145	-0.476385	0.963242	0.818286	0.188592	0.114713
Q9NQ25	SPTCLTLIY	4.90071	4.47191	3.15464	2.90393	3.49618	2.72436	2.44541	3.39583	4.65445	3.17037	2.51601	2.69519	1.33793	2.79878	no		-0.457258	1.1694	0.878799	-0.255273	0.601602	0.399633	-0.579778	1.50145	1.22525	0.18388	0.261194
H9KVB4	IPMDDKLLY	1.04965	0.719101	0.649485	0.515284	0.450382	0.833333	0.436681	0.697917	0.712042	0.62963	0.498221	0.737968	0.689655	0.670732	no		-0.426758	0.666449	0.539896	-0.38905	0.601406	0.399633	-0.374144	0.575742	0.503583	0.0184403	0.00789741
H3BPJ9	EFIERQHAKNR	6	4.5618	4.39175	3.77293	3.74046	3.35897	3.77293	3.1875	5.63351	2.9037	2.66904	4.23529	3.97241	2.68293	no		-0.459823	1.21635	0.90413	-0.247759	0.600596	0.399633	-0.608452	1.6276	1.31679	0.197566	0.27747
Q13347	REGDLLFTV	1.02128	0.752809	1.12371	0.759825	0.335878	1.37179	0.777293	0.666667	0.638743	0.385691	0.276853	0.513369	0.771704	0.524699	no		-0.231908	0.270153	0.225851	-0.4765	0.596548	0.39778	-1.30118	1.55471	1.26121	0.120042	0.269142
F5GX71	RPVEEIVTF	1.46099	0.865169	0.927835	0.593886	0.48855	0.666667	0.847162	0.791667	1.00524	0.488889	0.604982	0.823529	0.82665	0.624417	no		-0.895598	1.87346	1.27209	-0.299456	0.594606	0.396384	-0.763061	1.62173	1.31304	0.48361	0.27747
E7ENY0	VPASVTGYSF	1.02128	0.719101	0.71134	0.611354	0.641221	0.833333	0.943231	1.02083	0.963351	0.474074	0.355872	0.663102	0.620241	0.623405	no		-0.233117	0.424163	0.348147	0.255835	0.591174	0.393497	-0.715533	1.45311	1.18976	0.588903	0.917509
A0A0A0MTC1	EPLSQITAY	4.32624	3.16854	2.90722	2.35808	2.37405	2.24359	2.45415	2.42708	3.7644	1.66667	1.76868	3.10695	2.83448	2.43902	no		-0.576448	1.38164	0.982667	-0.266818	0.585474	0.388341	-0.66899	1.60322	1.29873	0.270953	0.276413
Q01085	FPEKGYSF	0.929078	0.564204	0.587629	0.471616	0.473282	0.634615	0.414847	0.470134	0.696335	0.388085	0.318565	0.588235	0.576867	0.481247	no		-0.397735	0.576679	0.470876	-0.396089	0.574035	0.37907	-0.684392	1.0293	0.86824	0.000744502	0.143215
Q07343	ISSDTFITY	1.03546	0.707865	0.608247	0.454148	0.496183	0.730769	0.951965	0.8125	1.31937	0.585185	0.725979	1.27273	0.686612	0.5	no		-0.48422	0.512019	0.418377	0.3911	0.572742	0.378672	0.135919	0.144173	0.128354	0.631695	0.169305
E5RJI7	HTGYPGGFR	0.70922	0.606742	0.505155	0.934498	0.793893	0.74359	0.655022	0.5625	1.20419	0.466667	0.412811	0.695187	0.568664	0.542832	no		0.440845	0.634026	0.517069	0.411203	0.57206	0.378672	-0.209778	0.193231	0.173455	0.018246	0.311151
Q86TB9	MPTVSVLEY	2.50118	1.88764	1.35225	1.08879	1.16539	1.0661	1.42358	1.47917	1.74171	1.05898	1.05796	2.05348	1.29708	1.30122	no		-0.790015	1.5763	1.09362	-0.305811	0.572018	0.378672	-0.461128	0.908496	0.776831	0.342744	0.108177
P41229	NYLDQIAKF	0.680851	0.617978	0.564302	0.301851	0.458015	0.679487	0.829694	0.697917	0.827225	0.325926	0.341637	0.695187	0.651744	0.644671	no		-0.372308	0.47293	0.385912	0.337898	0.571011	0.378204	-0.451208	0.5839	0.509526	0.610086	0.524296
E9PLG8	LPFPDETHERY	2.38298	2.09551	2.17526	1.45852	1.53817	1.62179	1.73362	1.41146	2.46073	1.06667	1.59431	2.18717	1.86207	1.7622	no		-0.526748	1.33617	0.967962	-0.247242	0.569207	0.377474	-0.456735	1.14708	0.952462	0.262701	0.175548
Q13619	EYLNHVSKR	2.23404	2.04494	1.82474	1.27948	0.816794	1.12179	1.48035	0.994792	2.39267	1.11111	1.27046	2.13904	1.98621	1.56098	no		-0.923497	1.67754	1.14371	-0.326418	0.567973	0.377313	-0.433173	0.780723	0.671381	0.400462	0.0690114
P62312	IALEQTEEY	0.70922	0.669082	0.623173	0.445415	0.587786	0.608974	0.511687	0.471632	0.652705	0.4	0.387329	0.480168	0.738463	0.664383	no		-0.285455	0.555197	0.452465	-0.290869	0.567338	0.377213	-0.659082	1.38944	1.14207	0.00294492	0.237329
Q6PKG0	NLERDFFLR	0.879433	0.820225	0.659794	1.0655	0.854962	0.692308	0.50655	0.527845	0.816754	0.336695	0.362989	0.620321	0.638555	0.411597	no		0.14713	0.239279	0.201293	-0.35003	0.563632	0.374042	-0.837907	1.41215	1.16128	0.466951	0.246996
J3KTN6	TVSDAILRY	0.921986	0.58427	0.639175	0.637555	0.374046	0.769231	0.663755	0.422705	0.544503	0.42305	0.312144	0.588235	0.626564	0.484156	no		-0.268717	0.365172	0.301321	-0.395543	0.562374	0.373318	-0.696986	1.0284	0.86824	0.0698341	0.147897
Q9Y253	LPNSLPTEY	1.96454	1.06742	1.25773	0.982533	1.08779	1.03205	1.03493	1.05208	1.41361	0.733333	0.843416	1.22995	1.28966	0.920732	no		-0.467501	0.949077	0.73249	-0.293258	0.560798	0.372275	-0.611999	1.26278	1.04449	0.12281	0.208741
A0A087WZK9	TYYGSFVTR	1.11348	0.873303	0.77054	0.676856	0.633588	0.769231	0.781659	0.680681	0.858639	0.484938	0.36548	0.621861	0.795678	0.653517	no		-0.406908	0.986308	0.761073	-0.248532	0.559519	0.372106	-0.905214	2.18173	1.73625	0.133528	0.478798
P62857	EFMDDTSRSIIR	0.70922	0.587388	0.525773	0.558952	0.526718	0.679487	0.79476	0.604167	1.21466	0.888889	0.982206	1.76471	0.588795	0.50357	no		-0.0460285	0.0290523	0.0248897	0.520206	0.559104	0.372106	0.996449	1.61503	1.30704	0.299348	0.288367
E9PPF2	FPIEQQDGAF	0.815603	0.769663	0.685567	0.406114	0.454198	0.628981	0.462443	0.574239	0.804442	0.510687	0.386411	0.561497	0.733849	0.51911	no		-0.608594	1.20722	0.897823	-0.302635	0.559034	0.372106	-0.638642	1.26799	1.0474	0.218128	0.210715
O15145	IYYFKANVF	0.528374	0.59457	0.387921	0.486242	0.325498	0.52832	0.786026	0.541667	0.596859	0.407407	0.384342	0.560132	0.833652	0.579048	no		-0.173078	0.190273	0.161638	0.349148	0.558012	0.371615	-0.160406	0.175185	0.156511	0.425563	0.30449
H0YKT5	TPISITSSY	2.06028	1.67697	1.60567	1.60262	1.26908	1.56731	1.28166	1.40104	1.80366	1.01852	0.903915	1.82353	1.61724	1.28659	no		-0.26739	0.59484	0.485054	-0.252081	0.555365	0.370027	-0.512292	1.23781	1.02179	0.0107331	0.202276
O15294	FPAVGEPNIQQY	1.64539	1.03371	0.958763	0.532751	0.694656	0.564103	0.759825	0.625	0.879581	0.540741	0.654804	2.34225	1.31034	0.731707	no		-1.02191	0.810199	0.638914	-0.683957	0.553947	0.369213	-0.0402415	0.0290548	0.0255887	0.078841	0.217803
K7EJ66	FPYQVGTEL	1.12057	0.983146	0.927835	0.449782	0.557252	0.679487	0.855895	0.755208	0.91623	0.544444	0.501779	1	0.677141	0.665516	no		-0.846005	1.91389	1.28697	-0.262439	0.550654	0.367944	-0.567091	1.30298	1.07428	0.522758	0.223944
Q6P2C8	MPDVVVRSF	0.624113	0.554866	0.389517	0.436681	0.473282	0.602564	0.323144	0.493178	0.331871	0.374629	0.310874	0.59893	0.68586	0.439685	no		-0.05242	0.0542231	0.0469122	-0.450017	0.550645	0.367944	-0.288249	0.337595	0.300121	0.229739	0.0780037
P49790	SPFYPGKTTY	1.68794	1.40449	1.59794	1.17031	1.10687	1.25641	1.24454	1.28125	1.61257	0.748148	0.66729	1.17112	1.20251	0.987805	no		-0.40857	1.41747	1.00354	-0.180645	0.548434	0.367507	-0.858668	2.85197	2.24645	0.299623	0.789559
Q06413	YPSAISTTY	2.21986	1.64045	1.7268	1.39301	1.39313	1.45513	1.56769	1.47917	1.65445	0.966667	1.0427	2.03743	1.97931	1.21341	no		-0.397606	0.938936	0.725746	-0.249042	0.548109	0.367507	-0.46532	1.11731	0.929856	0.124207	0.174585
B1AMF1	FPFKPPSIY	0.893617	0.503194	0.814433	0.445415	0.59542	0.628205	0.943231	0.770833	1.32984	0.703704	0.854093	1.66845	0.591499	0.646341	no		-0.40584	0.320698	0.265949	0.461066	0.547218	0.367139	0.544998	0.705245	0.608162	0.514508	0.0544379
P62328	NPLPSKETIEQEKQ	1.57447	0.696629	0.731959	0.209142	0.357958	0.478252	0.50655	1.5	2.29319	0.439652	0.303351	0.357295	1.17241	1.47561	no		-1.52244	0.928705	0.718323	0.517819	0.546602	0.367045	-1.44854	0.895151	0.764887	0.921627	0.666348
Q9NXE4	NPVEYSIVM	3.11111	2.1573	1.82818	1.31878	1.47074	1.44444	1.59534	1.58681	2.46422	1.33333	1.31198	2.7344	1.87126	1.56911	no		-0.745119	1.30227	0.94841	-0.329803	0.54336	0.364845	-0.399596	0.674352	0.581993	0.262653	0.0422658
B1AKT1	IPFSGKGYVL	0.822695	0.539326	0.505155	0.436681	0.335878	0.525641	0.454148	0.5	0.513089	0.362963	0.397672	0.502674	0.75527	0.501868	no		-0.524345	0.853065	0.672463	-0.347755	0.542254	0.36426	-0.563651	0.9213	0.787761	0.0964029	0.12708
E9PCY7	MSKDKANMQHR	3.95745	3.96629	4.27835	2.06987	1.64885	2.03846	2.80349	2.13542	4.84817	2.4	2.42705	4.77005	4.01379	2.67073	no		-1.08369	1.88322	1.27686	-0.318178	0.540984	0.36351	-0.346458	0.595826	0.518986	0.515259	0.0185953
A8MXF6	DAIRLAVSY	0.886525	0.713483	0.592784	0.489083	0.435115	0.564103	0.49345	0.582433	0.638743	0.418519	0.437722	0.860963	0.756667	0.611687	no		-0.559103	0.887751	0.690617	-0.354874	0.539387	0.36295	-0.352708	0.535695	0.469922	0.106889	0.00169767
P56537	QPSTIATSM	0.893617	0.691011	0.639175	0.475983	0.469466	0.589527	0.598253	0.640625	0.596859	0.399928	0.376293	0.614973	0.628982	0.651534	no		-0.534814	1.12576	0.850853	-0.27667	0.537949	0.362036	-0.676706	1.43248	1.17694	0.194915	0.261219
O60443	IPAATTIAY	3.03546	1.97753	2.39175	1.75546	1.53435	1.65385	1.99127	2	2.35602	1.6	1.25267	2.4385	2.91034	2.14634	no		-0.582871	1.58393	1.09809	-0.222309	0.537438	0.362036	-0.484862	1.30868	1.07823	0.373059	0.233228
F8W6I7	FGPMKGGN	0.619091	0.49091	0.350277	0.585153	0.450382	0.641026	0.306906	0.250485	0.487724	0.422469	0.212483	0.420129	0.457601	0.382666	no		0.199261	0.239144	0.201293	-0.482581	0.532397	0.357843	-0.468889	0.516238	0.452387	0.448639	0.00464505
Q9H869	QYNPKFQTL	1.39716	1.41573	1.08763	0.973799	0.805344	0.974359	0.716157	0.837444	1.5445	0.791613	0.758762	1.44385	0.90109	0.837281	no		-0.5024	0.83816	0.661724	-0.332282	0.529726	0.355873	-0.381485	0.618723	0.537743	0.0964029	0.0279746
Q86X76	QAGAEILTY	4.23404	3.46629	3.37629	2.64192	2.84351	2.98077	2.80349	2.54688	4.05759	1.94074	1.54093	3.4492	2.67586	2.40854	no		-0.387731	0.939743	0.725989	-0.235564	0.528578	0.35524	-0.676411	1.68914	1.36397	0.132485	0.30687
Q86UV5	ELSAVLIHR	1.5461	0.921348	0.979381	0.943231	0.618321	0.846154	1.54585	1.16667	1.61257	0.888889	0.86121	1.79679	0.937931	0.560976	no		-0.517611	0.652966	0.530094	0.327458	0.526726	0.353902	0.041285	0.0443623	0.039502	0.697832	0.196957
O60293	MPANSGLAL	1.30496	0.983146	1.01546	0.913385	0.744275	0.910256	0.764192	0.90625	1.03665	0.637037	0.487411	1.18182	0.850408	0.744249	no		-0.36343	0.685302	0.552232	-0.287284	0.524104	0.351793	-0.518469	1.01519	0.857519	0.0513297	0.15605
B7Z4K4	YPLDLEGGSEY	1.7234	1.07865	0.804124	0.637555	0.610687	0.967949	0.772926	0.8125	1.01047	0.485185	0.793594	1.69519	1.11724	0.786585	no		-0.702389	0.788114	0.624605	-0.474238	0.523444	0.351647	-0.278083	0.292945	0.260707	0.0823306	0.0864793
O15229	MPFEEFEKL	1.31915	0.640449	0.608247	0.419214	0.519084	0.432563	0.655022	0.561011	0.691099	0.392593	0.377224	0.887701	0.612618	0.430605	no		-0.905476	1.12143	0.84755	-0.429154	0.522187	0.350902	-0.631535	0.787629	0.677171	0.197566	0.0866461
Q9H977	DASPVQAVF	2.83688	2.51685	1.96907	1.869	2.23664	1.78205	2.18341	2.01042	2.28272	1.51852	1.51601	2.26738	2.08276	1.52439	no		-0.314695	1.028	0.788659	-0.177172	0.521161	0.350388	-0.465884	1.58688	1.28585	0.167364	0.288367
A0A1W2PNP0	FPVSDGSNYF	1.37589	0.662921	0.515464	0.445415	0.358779	0.744841	0.550218	0.43451	0.795812	0.42963	0.469751	0.962567	0.791344	0.266815	no		-0.721543	0.72543	0.583835	-0.520598	0.518896	0.348909	-0.4561	0.451017	0.397831	0.0669904	0.0210878
Q8IWV7	YPAPYLDEY	1.82979	1.26966	0.896907	0.620087	0.916031	0.820513	0.847162	1.04167	1.1623	0.548148	0.711744	1.60428	0.910345	0.756098	no		-0.76196	1.05291	0.803879	-0.389341	0.518458	0.348909	-0.480568	0.652809	0.564993	0.179535	0.0445127
J3KNY7	TALQAIVEY	1.74468	1.36517	1.28866	0.917031	1.06107	1.20513	1.10044	1.125	1.3089	0.7	0.704626	1.7861	1.30345	1.09756	no		-0.466524	0.802136	0.633771	-0.315575	0.517999	0.348909	-0.463131	0.795748	0.68418	0.090517	0.0885768
Q9HAI6	FPSESSFEY	2.31206	1.30337	1.20103	0.768559	1.10687	0.967949	1.11354	0.953125	1.36126	0.6	1	2.41176	1.6069	0.957317	no		-0.760367	0.812402	0.639763	-0.49064	0.517641	0.348909	-0.263736	0.264359	0.238397	0.0936437	0.0955043
Q9NXW2	FPSSNVHVY	0.808511	0.58427	0.608247	0.471616	0.396947	0.705128	0.419214	0.458333	0.691099	0.335656	0.483986	0.57754	0.414475	0.670732	no		-0.346589	0.50154	0.409181	-0.351221	0.509042	0.340819	-0.518221	0.780947	0.671381	0.00181213	0.0879226
P01624	GEIVMTQSP	0.893617	0.691011	0.525773	0.519651	0.423664	0.75641	0.462882	0.445839	0.727749	0.324962	0.370107	0.57754	0.543588	0.52916	no		-0.312216	0.424392	0.348147	-0.36693	0.508131	0.340417	-0.729728	1.05694	0.887699	0.0284503	0.171709
P51159	EAIALAEKY	1.19858	0.825843	0.907216	0.585153	0.568702	0.759257	0.734779	0.805805	0.91623	0.492589	0.549018	0.903743	0.903448	0.878049	no		-0.615787	1.35049	0.972624	-0.25492	0.507105	0.339898	-0.591678	1.29657	1.06963	0.294299	0.234737
P01624	LPDTTGEIVM	0.58156	0.536797	0.369962	0.524017	0.305344	0.858974	0.593886	0.604167	0.774869	0.35707	0.377224	0.588235	0.62031	0.550107	no		0.181917	0.173171	0.146475	0.40665	0.503193	0.336493	-0.170384	0.139939	0.125192	0.132485	0.276413
O60244	YPLTSPPTSY	0.737589	0.617978	0.670103	0.471616	0.473282	0.530792	0.41048	0.318524	0.816754	0.267947	0.476868	0.684492	0.703448	0.560976	no		-0.457009	0.58798	0.480411	-0.390084	0.49448	0.329954	-0.503082	0.652259	0.564993	0.0299351	0.0559161
P11021	QARIEIESF	0.714717	0.478457	0.580052	0.445415	0.332061	0.589744	0.371819	0.451723	0.568358	0.410696	0.323006	0.530079	0.626361	0.606296	no		-0.375131	0.535307	0.438656	-0.349321	0.494422	0.329954	-0.48863	0.715893	0.616212	0.011203	0.0755255
P35610	VPIPTVNQY	1.90071	1.35393	1.25773	0.930131	0.977099	1.10897	1.21397	1.10938	1.50262	0.977778	0.754448	1.48128	1.68276	1.28049	no		-0.581152	1.34345	0.970626	-0.238062	0.49434	0.329954	-0.489737	1.12177	0.932718	0.299213	0.188509
P62328	NPLPSKETIEQEK	2.73759	0.564171	0.587629	0.471616	0.503817	0.833333	1.04803	1.9375	2.59686	0.28365	0.333319	0.431382	2.02759	1.97561	no		-1.10454	0.642069	0.523754	0.52134	0.493745	0.329954	-1.89142	0.959788	0.815795	0.661053	0.666348
Q96GQ7	LPQDVILKF	0.886525	0.606742	0.556701	0.423581	0.366412	0.552073	0.554585	0.531541	0.596859	0.42963	0.437722	0.496973	0.692887	0.474157	no		-0.611146	1.14808	0.863309	-0.284579	0.493624	0.329954	-0.587413	1.10195	0.917995	0.226384	0.183981
P09234	MPVGPAPGM	2.04965	1.64045	1.52835	1.36681	1.07443	1.11538	1.16594	1.26562	1.95026	0.983333	1.05872	1.81283	1.98621	1.3811	no		-0.553111	1.18939	0.88698	-0.252088	0.492567	0.329452	-0.436932	0.922019	0.78786	0.240542	0.139145
Q86UV5	QYFPKAPEF	1.25532	1.06742	1.1134	0.580786	0.438931	0.679487	0.737991	1.18229	1.06806	0.522222	0.594306	0.786096	0.765517	0.585505	no		-1.01593	2.65221	1.6731	-0.20144	0.492117	0.329452	-0.852797	2.30948	1.83166	0.996958	0.588953
Q96QK1	MPSEDVVSL	2.71631	1.82584	1.82474	1.30568	1.4771	1.28205	1.48035	1.56771	2.28272	1.26296	1.15658	2.20321	1.88966	1.63415	no		-0.647396	1.36005	0.972624	-0.256244	0.488494	0.327333	-0.461837	0.95318	0.811106	0.299623	0.153736
P46940	IPADTFAAL	2.02837	1.50562	1.21649	1.25764	1.12977	1.14103	1.25764	1.11458	1.63351	0.962963	0.661922	1.40107	0.703448	1.06098	no		-0.429044	0.920913	0.71277	-0.246007	0.487816	0.327155	-0.650684	1.43074	1.17678	0.139774	0.269142
O60244	YPAPGLKTF	0.737589	0.59119	0.587629	0.331878	0.473282	0.648666	0.786026	0.583333	0.973822	0.296296	0.391459	0.534759	0.566726	0.415422	no		-0.398549	0.536492	0.43941	0.290064	0.484468	0.324306	-0.648553	0.903663	0.772465	0.595538	0.624618
F8VXD5	NVIHNLATY	1.14894	0.859551	0.984536	0.628821	0.679389	0.74359	0.720524	0.8125	1.00524	0.497615	0.440574	0.893048	0.875676	0.577337	no		-0.544713	1.22797	0.9076	-0.237764	0.482655	0.323491	-0.708785	1.60022	1.29711	0.262653	0.30449
H7C1I0	FPQHGDYQY	0.794326	0.707865	0.525773	0.655022	0.427481	0.730769	0.541485	0.479167	0.60733	0.355556	0.355872	0.609626	0.743467	0.705539	no		-0.161437	0.224523	0.190422	-0.316948	0.47908	0.320414	-0.618344	0.995016	0.842769	0.0964029	0.164637
A0A0A0MTC1	SPSDVFIGY	3.91489	3.21348	2.82474	1.72926	2.00763	2.07692	2.39301	2.59375	3.70681	1.77037	1.45907	2.72727	1.86207	2.34146	no		-0.775664	2.12925	1.39041	-0.1952	0.474162	0.315993	-0.740631	2.04358	1.63169	0.653269	0.466822
Q6PI47	DAWEGKGVSY	2.39716	1.85393	1.64948	1.56332	1.0687	1.52564	1.45852	1.65625	1.96859	1.1037	0.839858	1.74332	1.47586	1.30488	no		-0.505084	1.24407	0.915975	-0.215077	0.470776	0.313104	-0.678458	1.67845	1.3562	0.271743	0.330194
D6RAN8	YALEEGIVRY	0.794326	0.58427	0.670103	0.446951	0.480916	0.543457	0.611354	0.614583	0.502618	0.358386	0.417307	0.534759	0.759569	0.660829	no		-0.477594	0.990418	0.762214	-0.245142	0.464924	0.307747	-0.644643	1.35648	1.11633	0.180372	0.266628
G3V4A5	SAFDEAMSY	2.7305	1.77528	1.71134	0.965066	1.23664	1.11538	1.70306	1.51563	2.01047	0.859259	1.1032	2.03743	1.53103	1.06707	no		-0.906327	1.82032	1.23646	-0.249669	0.462783	0.306102	-0.636284	1.30458	1.0753	0.525658	0.251153
E7EVE9	YPLEVTKLIY	1.37589	0.853933	0.680412	0.646288	0.603053	0.679487	0.89083	0.59375	0.890052	0.659259	0.782918	0.983957	0.81729	0.658537	no		-0.593409	1.00497	0.769803	-0.29343	0.462262	0.306076	-0.262474	0.407374	0.359617	0.18388	0.0195231
E7EMC5	MPSQSVEQTY	1.51773	0.837079	1.06186	0.816594	0.744275	0.794872	0.742358	0.71875	1.29843	0.618519	0.562278	1.1016	1.1931	0.70122	no		-0.536408	0.851962	0.671883	-0.308162	0.461535	0.305843	-0.582037	0.928864	0.792499	0.128484	0.154087
Q8WVX9	VPVDVVVNM	0.921986	0.775281	0.753846	0.572052	0.477099	0.698718	0.502183	0.645833	0.816754	0.454325	0.427046	0.989305	0.805825	0.658537	no		-0.487839	0.736338	0.589029	-0.319076	0.459996	0.305423	-0.389877	0.575506	0.503583	0.090517	0.0382988
Q96SB8	DAFKASVY	2.08511	1.60674	1.42268	0.882096	1.0687	0.820513	1.39738	1.01042	1.93717	0.933333	0.782918	1.42246	1.43448	0.890244	no		-0.884032	1.88988	1.27686	-0.235255	0.459635	0.305423	-0.704429	1.53446	1.2477	0.556075	0.289736
O75844	FPLTKVYVV	0.794326	0.622783	0.778351	0.580786	0.48855	0.591738	0.528384	0.578125	0.732984	0.477778	0.466192	0.748663	0.6	0.615854	no		-0.402407	0.770855	0.614174	-0.255214	0.458838	0.305118	-0.375254	0.71262	0.614241	0.0981353	0.0864235
Q14527	MPVHAAVQM	0.851064	0.726592	0.756014	0.526929	0.371501	0.694921	0.611354	0.497528	0.799302	0.409877	0.441281	0.795009	0.836782	0.675766	no		-0.550536	0.925952	0.716856	-0.2904	0.455535	0.302306	-0.50349	0.841451	0.719713	0.155369	0.130257
P61011	QPDNIVYVM	0.737589	0.526793	0.506927	0.39924	0.412214	0.557692	0.4101	0.427083	0.591623	0.356963	0.36457	0.534749	0.562115	0.562503	no		-0.371539	0.550625	0.449204	-0.310006	0.449504	0.297257	-0.495656	0.75634	0.650536	0.0326147	0.104566
H3BUD2	EYIETASGNKVSR	1.03546	0.488764	0.659794	0.45236	0.522901	0.518008	0.502183	0.472348	0.769647	0.341986	0.351659	0.521573	0.735662	0.428854	no		-0.548512	0.792867	0.62718	-0.324438	0.445625	0.294357	-0.84577	1.22601	1.01394	0.113826	0.235255
P22314	FPNAIEHTL	2.60993	1.77528	1.66495	1.45415	1.4771	1.63462	1.66812	1.5	2.0733	1.17037	0.939502	1.7754	1.89655	1.65244	no		-0.406085	0.966305	0.746866	-0.207015	0.444056	0.293277	-0.638957	1.56185	1.26767	0.180372	0.30449
Q9BY44	FPAKTITY	0.765957	0.38294	0.71134	0.331878	0.343511	0.551282	0.218725	0.592856	0.594005	0.232021	0.267278	0.545455	0.444858	0.524123	no		-0.600738	0.667782	0.540304	-0.404315	0.438096	0.287806	-0.832325	0.925061	0.789946	0.0756481	0.160705
C9JY41	TPIQDNVDQTY	2.00709	1.29775	1.45361	1.03057	1.00382	0.814103	1.0262	1.27604	1.76963	0.874074	0.704626	1.29947	1.26207	1.03049	no		-0.740297	1.61227	1.10919	-0.224799	0.437002	0.28767	-0.725343	1.58136	1.28339	0.449645	0.310324
Q9BT88	NPYVKVNVY	0.865248	0.637228	0.783505	0.641921	0.534351	0.801282	0.58952	0.71875	0.590032	0.359695	0.401485	0.742233	0.524326	0.698939	no		-0.209096	0.329424	0.273891	-0.268104	0.436986	0.28767	-0.604572	1.07455	0.901216	0.0381596	0.195693
Q5JP53	VNMVPFPR	0.638298	0.719101	0.639175	0.585153	0.51145	0.705128	0.515284	0.545031	0.617801	0.445915	0.259719	0.534759	0.605541	0.515136	no		-0.148143	0.239922	0.201316	-0.250684	0.436222	0.287393	-0.686729	1.32003	1.08723	0.0743773	0.266628
Q9Y6V7	QAITLVTQY	2.97872	2.34831	2.2732	1.68996	1.57252	1.80128	2	1.76562	2.78534	1.22593	1.36299	2.58824	2.13103	2.01829	no		-0.585836	1.34045	0.969936	-0.214336	0.433087	0.284744	-0.553886	1.26488	1.04509	0.316755	0.250687
Q7Z5L9	IPMTPTSSF	2.19858	1.55056	1.55155	1.29258	1.13359	1.07692	1.29258	1.41146	1.87958	1.07407	1.02491	1.80749	1.94483	1.27439	no		-0.597553	1.39917	0.991457	-0.209694	0.431801	0.284429	-0.440314	1.01138	0.854319	0.342744	0.181675
C9J177	NPLQKDPQY	0.765957	0.573034	0.608247	0.436681	0.412214	0.692308	0.50655	0.453845	0.596859	0.37037	0.352178	0.748663	0.572784	0.352086	no		-0.337373	0.445873	0.367381	-0.322426	0.423943	0.277731	-0.404425	0.545041	0.477939	0.00713953	0.0414539
H0YF32	FPEGSVELY	3.04965	1.8118	1.60825	1.33624	1.25382	1.3141	1.50655	1.63021	2.18848	1.16852	1.16192	2.41176	1.91825	1.68293	no		-0.728683	1.19105	0.88714	-0.28085	0.423758	0.277731	-0.448139	0.715201	0.615954	0.276007	0.0999794
Q9BQ70	FAFEHSEEY	1.02128	1.06742	0.85567	0.445415	0.419847	0.846154	0.707424	0.527563	1.1623	0.725926	0.58363	1.08021	1.2	1.14634	no		-0.782765	1.19139	0.88714	-0.296551	0.421059	0.276556	-0.301084	0.428295	0.377832	0.276564	0.00231912
Q9BRP1	LPNDGDEKY	0.836879	0.629213	0.742268	0.471616	0.381679	0.615385	0.427948	0.604167	0.795812	0.525926	0.483986	0.780749	1.0069	0.585366	no		-0.588456	0.98445	0.759831	-0.272769	0.420677	0.276556	-0.302484	0.472938	0.415833	0.194915	0.0188719
Q92621	LPSADSVQY	1.70922	1.2191	1.46392	1.01747	1.06107	1.04487	1.02183	1.19792	1.57068	0.725926	0.690391	1.41711	1.28276	1.07927	no		-0.491835	1.09241	0.827806	-0.212594	0.420549	0.276556	-0.632407	1.41966	1.16756	0.237113	0.284606
A0A2R8Y5H0	EAFSPVYKY	0.985816	0.88764	0.835052	0.689956	0.71374	0.794872	0.615721	0.776042	0.900524	0.481481	0.453805	0.97861	0.735355	0.634146	no		-0.300934	0.537591	0.440076	-0.240711	0.41633	0.272818	-0.500985	0.951206	0.810833	0.0400531	0.172158
A0A087WW69	IPSSVIHPAM	0.751773	0.516854	0.525773	0.532751	0.381679	0.628205	0.454148	0.37875	0.544503	0.338889	0.341637	0.823529	0.646914	0.719512	no		-0.218104	0.225455	0.19098	-0.381552	0.415254	0.272414	-0.254644	0.266954	0.240258	0.0732681	0.0572046
P18887	QPYSKDSPF	1.68794	1.57303	1.62887	1.12664	1.27481	1.20513	1.44105	1.01042	1.72775	0.962963	0.676157	1.7754	1.46207	1.20732	no		-0.439159	0.882216	0.68887	-0.226557	0.414967	0.272414	-0.518105	1.05626	0.88753	0.157982	0.198362
E5RHA3	LPSDVSILY	3.01418	2.42697	2.02577	1.67249	1.52672	1.61538	1.81223	2.18229	2.49738	1.71852	1.62278	2.97326	1.37931	1.69512	no		-0.633101	1.48213	1.04142	-0.201873	0.412948	0.27122	-0.241833	0.509372	0.44632	0.400472	0.0323064
Q9H4Z3	LPVHVFEAL	0.794326	0.629213	0.494845	0.515284	0.412214	0.75641	0.576419	0.5	0.492147	0.422222	0.318997	0.513369	0.467833	0.54878	no		-0.188079	0.253685	0.21243	-0.290446	0.412815	0.27122	-0.612679	0.935505	0.798667	0.059848	0.170709
G3V470	RYPSNLQLF	0.900709	0.707865	0.608463	0.563319	0.751908	0.75	0.462882	0.6875	0.701571	0.288273	0.359431	0.593583	0.497414	0.496347	no		-0.102332	0.145705	0.124119	-0.259586	0.412022	0.270906	-0.836796	1.44647	1.18689	0.106806	0.288367
Q12996	QYLEQSSKL	0.865248	0.617978	0.57732	0.462882	0.465649	0.512821	0.436681	0.677083	0.575916	0.210502	0.419929	0.631016	0.528163	0.562888	no		-0.515604	0.784051	0.62339	-0.286275	0.408401	0.267902	-0.707947	1.08988	0.909681	0.12653	0.211555
P11047	YPSETTVKY	1.00709	0.752809	0.57732	0.532751	0.78626	0.782051	0.489083	0.729167	0.659686	0.511111	0.441281	0.962567	0.717241	0.853659	no		-0.153675	0.18389	0.155724	-0.315647	0.407818	0.267902	-0.28748	0.36752	0.325886	0.0897433	0.0146175
A0A140T9R1	EAFAIGARAR	0.808511	0.595506	0.608247	0.524017	0.51145	0.615385	0.454148	0.5	0.732984	0.33193	0.289271	0.502674	0.701789	0.489348	no		-0.285608	0.458858	0.375975	-0.254246	0.402057	0.263323	-0.840339	1.45085	1.18939	0.018246	0.288367
P24539	VPVPPLPEY	4.86525	3.20787	2.48969	2.0524	2.34351	2.10897	2.39738	2.80208	3.4555	1.75185	2.19929	4.51872	3.38621	2.38415	no		-0.699397	1.04474	0.798145	-0.287394	0.398416	0.260695	-0.318583	0.447197	0.394402	0.230357	0.0179879
Q9UIQ6	DLASRLVTR	0.792701	0.57143	0.53556	0.349345	0.389313	0.474359	0.462882	0.503929	0.638743	0.393302	0.386099	0.467239	0.66881	0.487031	no		-0.647164	1.16925	0.878799	-0.242693	0.395723	0.258885	-0.607719	1.09631	0.914312	0.28033	0.219836
P49247	MAYVPVSR	0.751773	0.606742	0.474227	0.462882	0.277056	0.240813	0.480349	0.416667	0.60733	0.375737	0.350926	0.57754	0.827586	0.569891	no		-0.902044	1.33525	0.967962	-0.284867	0.395089	0.258724	-0.490835	0.72247	0.62192	0.340373	0.114713
Q9Y5R8	TPTGIKVVM	1.12057	0.764045	0.608247	0.820961	0.870229	0.923077	1.00437	0.645833	1.35079	0.6	0.476868	0.84492	0.613447	0.420026	no		0.0686046	0.0759533	0.0658245	0.267635	0.393008	0.257115	-0.375352	0.454644	0.400536	0.139774	0.366152
P18077	SNLPAKAIGHR	3.93617	4.14045	3.6701	8.0131	7.56107	10.25	4.81659	2.96354	6.63351	3.44444	3.2847	6.19786	3.53103	2.42683	no		1.13646	3.01372	1.91404	0.295177	0.389273	0.253852	0.13813	0.148461	0.132283	1.31633	0.10266
O94868	YPLTCKVVY	0.858156	0.730337	0.649485	0.489083	0.431298	0.602564	0.502183	0.630208	0.780105	0.448148	0.480427	0.716578	0.910345	0.816752	no		-0.555332	1.06094	0.80771	-0.226739	0.388478	0.253528	-0.443974	0.832852	0.71406	0.240974	0.153736
P62328	PLPSKETIEQ	1.82979	1.79775	0.726804	1.22707	1.01908	2.03846	0.672489	1.29167	1.48691	0.359975	0.365197	0.629697	1.53103	1.63415	no		-0.0232883	0.0230133	0.0212837	-0.335413	0.387497	0.253018	-1.6843	1.77902	1.43066	0.17866	0.401789
H3BPZ8	FPIHVQTSL	1.15603	1.05618	1.09278	0.899563	0.992366	0.788462	0.860262	0.796875	1.27749	0.907407	0.857651	1.12834	0.965517	0.914634	no		-0.302203	0.735917	0.589029	-0.171471	0.379545	0.246311	-0.19188	0.432743	0.381893	0.122776	0.0195231
Q9BUN8	FPVGPGTGF	2.04255	1.46067	1.53093	1.31004	1.41221	1.45513	1.17467	1.64062	1.68586	1.01852	0.946619	1.50802	0.993103	1.33537	no		-0.269149	0.691053	0.557044	-0.161452	0.37915	0.246311	-0.535501	1.49141	1.21845	0.102155	0.305752
Q15056	LPTEPPYTAY	2.65957	1.5618	1.52577	0.912664	1.16031	1.12821	1.52838	1.39062	1.9267	0.848148	1.10676	2.06417	1.71034	1.19512	no		-0.844244	1.42294	1.0063	-0.246137	0.378576	0.246311	-0.51598	0.866131	0.740962	0.393044	0.164258
F8W9J4	NPVELKALY	1.77305	1.38202	1.36082	1.05677	0.977099	0.666667	1.43231	1.17708	1.42408	0.666667	0.839858	1.28342	1.29655	1.17073	no		-0.741768	2.01934	1.34454	-0.162987	0.378444	0.246311	-0.694775	1.90183	1.52478	0.661053	0.461981
P20273	SPVALNVQY	4.7305	3.32584	3.08247	2.37991	2.50382	2.69231	2.9869	3.20312	3.62827	2.14444	1.90036	3.89305	4.26207	3.06707	no		-0.55608	1.32195	0.959458	-0.182051	0.372743	0.241078	-0.488776	1.15326	0.956671	0.342744	0.23819
C9JTA1	LPDTQITSY	1.33884	0.942014	1.1134	0.755495	0.862595	0.921469	0.79476	0.90625	1.26178	0.597189	0.557102	1.03209	1.12934	0.885632	no		-0.418518	0.870124	0.683197	-0.196139	0.36517	0.233972	-0.634553	1.35627	1.11633	0.181214	0.288367
P49915	FPLETPAF	1.17021	0.564866	0.762887	0.580786	0.419847	0.622552	1.06114	1.16146	0.706806	0.577778	0.729537	0.502674	0.755752	0.607214	no		-0.621926	0.892904	0.693044	0.229852	0.363684	0.232953	-0.464773	0.654887	0.564993	0.733665	0.440731
Q7Z460-4	EYIGLDSGRIRTR	1.77305	0.977528	1.24742	1.24017	0.832061	0.705128	1.0393	0.895833	1.46597	0.962963	0.782918	1.30481	1.32414	0.878049	no		-0.525562	0.899286	0.696132	-0.233276	0.362336	0.232071	-0.390141	0.648376	0.561954	0.190444	0.102497
K7EQ79	LPSDVVTGY	3.50355	2.44944	2.40722	2.05677	2.42366	2.33974	2.19651	2.33333	2.85864	1.40741	1.30605	2.74332	2.64138	2.10366	no		-0.293729	0.639527	0.521665	-0.17826	0.358211	0.229342	-0.61549	1.4435	1.18455	0.0964029	0.30449
C9JTN7	FPDKGYSF	0.921986	0.640449	0.701031	0.427948	0.40458	0.564103	0.401747	0.71875	0.774869	0.488889	0.419929	0.823529	0.62069	0.411713	no		-0.696584	1.06425	0.810284	-0.256057	0.357635	0.229231	-0.385806	0.566219	0.49511	0.261045	0.07619
D6RA52	FPEAYKPTVY	0.624113	0.550562	0.608247	0.358079	0.473282	0.435625	0.445415	0.520833	0.534031	0.360923	0.320285	0.673797	0.650216	0.713424	no		-0.492844	0.756176	0.603439	-0.249013	0.353314	0.225373	-0.395947	0.594537	0.518108	0.138774	0.0864793
P52701	EVQPKTQGSRR	0.780142	0.651685	0.659794	0.471616	0.450382	0.705128	0.445415	0.552083	0.774869	0.340741	0.402292	0.620321	0.717241	0.463381	no		-0.362296	0.563899	0.459853	-0.238944	0.352595	0.225117	-0.617462	1.0064	0.851827	0.0736426	0.210715
P20933	LPSYQAVEY	0.822695	0.494382	0.608247	0.436681	0.40458	0.653846	0.50655	0.5	0.596859	0.209048	0.332093	0.545455	0.579817	0.719512	no		-0.364852	0.504486	0.411271	-0.263959	0.351429	0.224414	-0.825286	1.18972	0.987114	0.0531901	0.261194
Q9H869	FPLSESQTL	1.01418	0.803371	0.804124	0.585153	0.667939	0.74359	0.580786	0.6875	1.00524	0.474074	0.6121	0.834225	0.827586	0.579268	no		-0.392887	0.733968	0.588882	-0.205562	0.350555	0.224002	-0.449085	0.851716	0.727467	0.132761	0.169305
Q96GC5	MPTKTIEVL	1.30496	1.39888	1.31443	0.969432	0.885496	0.820513	0.934498	1.04167	1.52356	0.77037	0.729537	1.52406	1.63448	1.13415	no		-0.586799	1.17493	0.882789	-0.199334	0.349847	0.223756	-0.410131	0.79748	0.685018	0.299623	0.154087
S4R410	YPLPGVTY	1.32624	1.02247	0.865979	0.790393	0.687023	0.631797	0.864629	0.880208	1.08901	0.677778	0.604982	1.06417	0.938201	0.658537	no		-0.607976	1.35147	0.972624	-0.181921	0.348083	0.222914	-0.453905	0.991362	0.839605	0.381137	0.206549
H0Y7C1	IPFNSTNKY	0.978723	0.595506	0.56701	0.480349	0.587786	0.846154	0.497817	0.604167	0.691099	0.414815	0.434164	0.57754	0.703448	0.58355	no		-0.161637	0.208123	0.175141	-0.256004	0.34714	0.222827	-0.585947	0.863919	0.739211	0.0543304	0.172158
Q6NUM9	FPSAKDPTW	0.822695	0.468133	0.484536	0.436681	0.419847	0.782051	0.375546	0.506134	0.554986	0.353077	0.23125	0.375282	0.718234	0.628925	no		-0.115669	0.120709	0.104173	-0.30539	0.347076	0.222827	-0.887598	1.06164	0.890353	0.0964029	0.230744
P28289	FTQQGPRLR	0.765957	0.457352	0.556701	0.387168	0.328244	0.468416	0.393013	0.59375	0.481675	0.355556	0.244815	0.59893	0.718625	0.537273	no		-0.588426	0.78547	0.623992	-0.277603	0.345732	0.221942	-0.569691	0.759239	0.652994	0.152268	0.143962
O00767	FPYDYSASEY	1.40426	0.764045	0.608942	0.489083	0.503817	0.717949	0.580786	0.671875	0.842932	0.279596	0.427046	1.41711	1.05517	0.493335	no		-0.698941	0.602923	0.491802	-0.406294	0.343986	0.221523	-0.387036	0.326706	0.290359	0.090517	0.00617574
Q5QPJ9	EVLEKLIEK	0.613105	0.36786	0.618557	0.26402	0.291874	0.345282	0.384279	0.666667	0.910995	0.496296	0.427046	0.759358	0.729813	0.416767	no		-0.82776	0.788264	0.624605	0.294641	0.343938	0.221523	0.0731382	0.0647903	0.0578303	0.640229	0.130093
E9PC71	FPYGDASKF	2.92199	2.25094	2.17182	1.54003	1.6972	1.67521	1.99418	2.10764	2.65271	1.47654	1.49229	2.11408	2.3908	1.86992	no		-0.580271	2.04256	1.35569	-0.120859	0.342503	0.221057	-0.531056	1.87371	1.50536	0.714815	0.467182
G3V4K3	APVQILQEY	0.879433	0.550562	0.35787	0.480349	0.374046	0.525641	0.459989	0.437803	0.544591	0.237832	0.324449	0.563816	0.679086	0.597836	no		-0.373531	0.419358	0.344983	-0.309783	0.341645	0.221057	-0.666906	0.776739	0.667841	0.0284503	0.154087
Q5SYF4	LPLVSSTY	2.02837	1.82022	1.82474	1.54585	1.22137	1.32051	1.87773	1.82292	2.55497	1.19259	0.939502	1.83957	2.16552	1.42683	no		-0.472894	1.21983	0.905041	0.140956	0.340997	0.220865	-0.514453	1.33446	1.0981	0.945189	0.76313
Q9HD15	FPVESEAVM	0.851064	0.674157	0.783505	0.445415	0.610687	0.512821	0.716157	0.65625	1.46597	0.355556	0.455516	1.00535	0.937931	0.707317	no		-0.557323	0.515963	0.421654	0.297968	0.340243	0.220565	-0.346	0.311251	0.276776	0.511471	0.288367
Q9Y4C8	FPEHAVKAY	2.13475	1.39326	1.44845	1.20087	1.11832	1.26282	1.12664	1.08333	2.09424	1.05556	1.00712	1.57754	1.66207	1.17683	no		-0.47435	0.845069	0.667074	-0.209372	0.335676	0.216453	-0.451098	0.799754	0.686845	0.18388	0.1609
P61978	VPDSSGPERIL	0.731835	0.467759	0.524171	0.676856	0.465649	0.653846	0.414847	0.419209	0.611419	0.368212	0.258142	0.428074	0.523019	0.573157	no		0.059506	0.071953	0.0628831	-0.254019	0.331624	0.212856	-0.709102	1.0101	0.853912	0.222808	0.219486
Q92918	FPSRTTWVY	0.723404	0.488052	0.597938	0.558952	0.458015	0.551282	0.436681	0.604167	0.513089	0.340029	0.313167	0.513369	0.456382	0.580383	no		-0.206352	0.306532	0.253737	-0.219579	0.32878	0.210918	-0.63324	1.06098	0.890205	0.00725605	0.234737
Q14249	NAWNNLEKY	4.15603	2.96629	2.89691	2.61135	2.15267	2.12179	3.00873	2.63542	3.45026	1.61852	1.53737	2.80749	2.45517	1.85976	no		-0.541071	1.54216	1.07144	-0.139719	0.327688	0.210731	-0.748571	2.10575	1.67326	0.486606	0.588953
J3KNP2	EALLPYTER	0.751773	0.505618	0.484536	0.240784	0.35168	0.53963	0.50655	0.469971	0.474085	0.296563	0.266446	0.535048	0.593092	0.531675	no		-0.62169	0.831628	0.656227	-0.264029	0.32697	0.210464	-0.665731	0.89213	0.762796	0.183095	0.183981
P05204	KPAPPKPEPKPK	0.822695	0.505845	0.737113	0.641921	0.362595	1.28205	0.707424	0.875	0.947644	0.451852	0.297654	0.462964	0.638292	0.528875	no		0.146586	0.136208	0.115708	0.292578	0.324313	0.208258	-0.768648	0.696581	0.601651	0.0784516	0.440731
K7EJE1	FEARIALLP	0.765957	0.573034	0.546392	0.480349	0.40458	0.589744	0.864629	0.65625	0.837696	0.451852	0.341637	1.26203	0.453168	0.510106	no		-0.354462	0.272	0.227316	0.323058	0.322708	0.207104	0.124647	0.0994339	0.0896584	0.33744	0.101272
O60888	LPVEQGNFPY	1.04965	1.37079	0.659794	0.585153	0.763359	0.923077	0.917031	1.25	1.37173	0.837037	1.00356	1.31551	0.855172	0.646341	no		-0.439335	0.653943	0.530613	0.200207	0.321084	0.20638	0.0351086	0.0432301	0.0387188	0.561376	0.131765
Q9BQI3	FPFAVANQL	1.23404	0.764045	0.752577	0.393013	0.40458	0.509573	0.943231	0.90625	0.544503	0.585185	0.669039	0.460415	0.732027	0.682927	no		-1.07334	1.8714	1.27141	-0.200367	0.320045	0.205791	-0.681875	1.23954	1.02238	0.631695	0.274076
F8WA39	FPLSNGQAL	1.43262	0.882022	0.804124	0.703057	0.553435	0.794872	0.676856	0.848958	1.09948	0.5	0.519573	1.18717	0.723092	0.561527	no		-0.604394	0.839924	0.662478	-0.2485	0.317145	0.203339	-0.499061	0.685566	0.591495	0.190444	0.131765
H3BP35	ETSPLLRFR	1.95745	1.41573	1.41237	0.873362	0.778626	0.948718	1.39738	1.42708	1.59162	0.792593	0.718861	1.1123	1.26897	0.573171	no		-0.879781	2.82902	1.79509	-0.115916	0.314432	0.202062	-0.867052	2.79737	2.20823	1.27672	0.880856
G3V3H3	GEYGGWYKA	0.70922	0.505618	0.525773	0.358079	0.351145	0.717949	0.445415	0.440831	0.575916	0.273132	0.306943	0.343032	0.709009	0.563203	no		-0.286434	0.363181	0.300129	-0.251491	0.314255	0.202062	-0.915025	1.23275	1.01956	0.016415	0.27429
Q9H869	APDNIIKFY	0.957447	0.780899	0.747423	0.60262	0.625954	0.751277	0.851528	0.953125	0.979058	0.537037	0.476868	0.925134	0.626249	0.473564	no		-0.3283	0.607126	0.494665	0.163318	0.313346	0.202062	-0.35835	0.67068	0.578747	0.540295	0.427792
P49327	EAASVPVVY	6.08511	5.18539	5.40722	4.24017	4.32061	3.42949	4.33624	4.67188	6.0733	2.95556	3.16014	5.97326	5.98621	5.10976	no		-0.476057	1.22696	0.9076	-0.14515	0.312784	0.202062	-0.464232	1.19407	0.98926	0.340373	0.269142
Q9NUD7	IPVEEPLPF	0.907801	0.375585	0.752577	0.550218	0.322988	0.320153	0.847162	0.875	0.638743	0.392593	0.483986	0.422337	0.323485	0.52561	no		-0.770684	1.04593	0.79873	0.213628	0.312738	0.202062	-0.648405	0.879926	0.751521	0.795744	0.524296
H0Y9U6	FPYMEGDRGSRY	0.695035	0.606742	0.680412	0.550218	0.496183	0.666667	0.567686	0.625	0.544503	0.251406	0.304416	0.545455	0.552084	0.629271	no		-0.210512	0.349885	0.290411	-0.190341	0.312018	0.201787	-0.847918	1.57917	1.28226	0.0120292	0.373269
P13639	LPVNESFGF	1.46099	1.10112	0.927835	0.401747	0.328244	0.641026	1.29258	0.770833	1.03665	0.518519	0.576512	0.823529	0.851198	0.501234	no		-1.34796	2.53233	1.60315	-0.170911	0.307629	0.198395	-0.863183	1.79036	1.43897	1.07779	0.452041
Q9NYV4	TVIKPLVEY	0.751773	0.467808	0.608247	0.489083	0.541985	0.75641	0.515284	0.541667	0.514129	0.341723	0.349057	0.502674	0.909654	0.567592	no		-0.0322053	0.0394461	0.0338871	-0.218374	0.307293	0.198395	-0.614988	0.964545	0.818624	0.12653	0.214793
F8VNY5	YPDNLKHLY	2.60993	2.39326	2.85567	1.63319	1.51908	2.03846	2.22707	1.80208	3.01571	1.36296	1.16014	2.55615	2.77241	2.08537	no		-0.598381	1.37684	0.978728	-0.157748	0.305605	0.19715	-0.629703	1.44957	1.18874	0.425349	0.329526
P62249	GPLQSVQVF	0.638298	0.401866	0.680412	0.358079	0.305344	0.666667	0.445415	0.433311	0.560985	0.462257	0.304587	0.476418	0.79769	0.488991	no		-0.371369	0.45334	0.371944	-0.257113	0.302027	0.194015	-0.468762	0.584619	0.509708	0.0543304	0.104976
P52597	LPYKATENDIY	9.44681	6.47191	6.36598	5.41485	5.67939	5.21154	6.08297	6.67708	7.55497	4.12963	3.98221	7.12834	7.96552	5.92073	no		-0.45067	1.22539	0.907466	-0.133506	0.300101	0.193508	-0.548174	1.50733	1.2281	0.343387	0.352449
Q16666	LPYPSEASTTF	1.34752	0.865169	0.762887	0.50655	0.694656	0.897436	0.777293	0.6875	0.973822	0.237427	0.362989	1.22995	0.8	0.663879	no		-0.503711	0.550758	0.449204	-0.287106	0.299482	0.193508	-0.701038	0.775872	0.667417	0.090517	0.167433
H7C4F3	LPLPTPATVY	1.41135	1.3764	1.02577	0.956332	0.980916	0.955128	1.25328	1.26042	1.81152	0.874074	0.768683	1.68984	1.15172	1.14024	no		-0.39887	0.623434	0.50783	0.181645	0.299344	0.193508	-0.194478	0.277816	0.248849	0.540295	0.269142
P60842	INYDLPTNR	0.723404	0.52809	0.680412	0.358079	0.269208	0.517097	0.663755	0.739583	1.01571	0.755556	0.797153	1.72193	0.540176	0.516028	no		-0.755455	0.543178	0.443887	0.324413	0.299218	0.193508	0.761308	1.07952	0.90319	0.502047	0.248383
Q16666	EVINDYHFR	3.41135	3.35955	2.80412	2.36245	2.02672	2	2.88646	2.35417	3.59686	1.87407	1.7758	2.86631	3.89655	2.64024	no		-0.583649	1.89164	1.27686	-0.115639	0.298968	0.193508	-0.555248	1.80128	1.44823	0.653269	0.466219
E9PQD7	DAISKTYSY	0.93617	0.599366	0.778351	0.633188	0.51145	0.698718	0.895197	0.776042	0.968586	0.581481	0.386907	0.941176	0.705504	0.59924	no		-0.327983	0.470134	0.384133	0.190124	0.298872	0.193508	-0.277074	0.389033	0.343965	0.45074	0.292425
Q9UEE5	EPFQDGYSL	3.10638	2.09551	1.94845	1.34498	1.22137	1.39744	1.79913	1.90104	2.66492	1.26667	1.2242	2.36898	1.63448	1.21341	no		-0.851132	1.74055	1.18227	-0.167831	0.296637	0.192632	-0.557101	1.15027	0.954766	0.586133	0.269142
P04406	QNIIPASTGAAKA	2.02837	1.08989	1.28866	0.882096	0.908397	1.07692	1.26638	1.27083	1.31937	0.725926	0.896797	1.62567	2.53793	2.26829	no		-0.620018	1.08852	0.826429	-0.192447	0.296226	0.192632	-0.440044	0.754042	0.649118	0.299623	0.163167
A0A2R8Y6G6	SEVILPVPA	1.22695	0.859551	0.835052	0.9869	1.01527	0.891026	0.851528	0.838542	0.947644	0.637037	0.476868	0.802139	0.677655	0.689024	no		-0.0140729	0.0239224	0.0218461	-0.147447	0.296006	0.192632	-0.608604	1.46845	1.20192	0.132485	0.340724
Q96K76	LPEQSPVSY	0.666667	0.65785	0.618557	0.668122	0.51145	0.544872	0.489083	0.567708	0.649215	0.395201	0.292663	0.609626	0.739562	0.56326	no		-0.172208	0.265798	0.221878	-0.187717	0.292922	0.19019	-0.582617	1.039	0.87382	0.00907062	0.237329
C9J3L8	FPANNIVKF	1.25575	0.882022	0.753203	0.803493	0.862595	0.916667	0.982533	1.06771	1.15183	0.633333	0.508897	0.898396	1.00508	0.890244	no		-0.162646	0.286621	0.237707	0.147449	0.289842	0.187548	-0.502546	1.03229	0.869621	0.322208	0.588953
Q16633	LPHQPLATY	2.96454	2.20225	2.34021	1.85153	1.50382	1.91026	2.131	1.77083	2.86911	1.59259	1.30249	2.55615	2.48276	2.09756	no		-0.511637	1.18321	0.883984	-0.148877	0.289222	0.187364	-0.461652	1.05893	0.888668	0.33744	0.24804
Q9Y6Y8	KPIESFNEY	0.93617	0.786517	0.649485	0.454148	0.450382	0.769231	0.550218	0.65625	0.879581	0.503704	0.398577	0.609626	0.662069	0.511385	no		-0.503115	0.87948	0.687287	-0.185435	0.286069	0.184648	-0.64984	1.15057	0.954766	0.226384	0.269142
P63313	EIASFDKAKLK	0.879433	0.585057	0.628866	0.462882	0.305344	0.730769	0.419214	0.697917	0.680628	0.466667	0.419929	0.620321	0.659419	0.451477	no		-0.481822	0.677353	0.547088	-0.219618	0.283204	0.182636	-0.474218	0.665764	0.574733	0.140981	0.139133
Q8NEW0	LPLSIKDDEY	1.3617	0.831461	0.690722	0.593886	0.877863	0.858974	0.611354	0.875	0.984293	0.696296	0.626335	1.15508	1.26897	0.865854	no		-0.307236	0.40448	0.332557	-0.223125	0.283187	0.182636	-0.219005	0.277384	0.248849	0.043834	0.00231912
P12074	FPWGDGNHTL	0.652482	0.695832	0.572165	0.572052	0.473282	0.689635	0.676856	0.645833	0.842932	0.492593	0.540925	0.802139	0.681047	0.60022	no		-0.146555	0.202659	0.170793	0.173315	0.281739	0.181624	-0.0651696	0.084389	0.0763753	0.28033	0.182074
O00754	LPALGFSTY	1.16312	1.02247	0.701031	0.445415	0.496183	0.858974	0.908297	0.802083	0.848168	0.518519	0.55516	0.887701	0.426464	0.707317	no		-0.680927	1.26884	0.931085	-0.174058	0.279402	0.180155	-0.557514	1.03329	0.870125	0.388238	0.243019
S4R338	LPDEIYHVY	1.36879	1.23596	1.1134	0.829694	0.736641	0.916667	1.12664	0.692708	1.5288	1	0.886121	1.10695	1.44138	1.25	no		-0.5825	1.27694	0.93541	-0.151225	0.278279	0.179577	-0.312958	0.64312	0.55796	0.39215	0.131765
Q92900	RPIRLQVQY	2.53901	1.61798	1.96907	1.73799	1.73282	1.23077	1.55459	1.875	2.16754	1.37778	1.05338	1.70053	1.8069	1.42683	no		-0.381812	0.968194	0.748183	-0.130273	0.277957	0.179577	-0.568226	1.4871	1.21479	0.265484	0.355415
Q9UBS9	LYIVEPLKF	0.723404	0.707865	0.536082	0.550218	0.450382	0.522256	0.462882	0.697917	0.591347	0.380401	0.373745	0.46992	0.489883	0.464089	no		-0.369476	0.684348	0.551747	-0.167132	0.276861	0.178914	-0.684574	1.32616	1.09217	0.148033	0.30449
Q9HC77	YPDGTVKTVY	1.38228	0.927385	0.948454	1.25764	1.16794	1.44231	0.786201	0.754824	1.3164	0.576925	0.482297	1.01446	1.13555	0.861486	no		0.247508	0.460296	0.376813	-0.189324	0.274878	0.177363	-0.651844	1.07869	0.90319	0.429359	0.261194
Q13618	FPMTMDEKY	2.62411	1.85674	1.91753	1.38428	1.30534	1.35897	1.72489	1.80469	2.32723	1.33889	1.16726	2.12299	2.4069	2.00305	no		-0.660285	1.72677	1.17486	-0.127593	0.271577	0.174494	-0.466962	1.21048	1.0001	0.595538	0.28341
P53396	NFTNVAATF	1.10638	1.01124	0.721649	0.777293	0.80916	0.846154	0.838428	0.472613	1.14136	0.607407	0.790036	1.21925	0.697909	0.624934	no		-0.223016	0.286943	0.237707	-0.211324	0.270266	0.174139	-0.117774	0.142337	0.126875	0.0056423	0.0565141
P17275	QPFYHDDSY	0.907801	1.03933	1.04639	0.689956	0.561069	0.762821	0.825328	0.755208	1.14136	0.57037	0.516208	0.855615	0.803048	0.689024	no		-0.571889	1.36512	0.973011	-0.13723	0.270169	0.174139	-0.624155	1.49167	1.21845	0.44178	0.362391
P46087	VPIGATPEY	1.13475	0.685393	0.556701	0.567686	0.419847	0.935897	0.646288	0.5	0.806283	0.422222	0.398577	1.03743	0.882759	0.52439	no		-0.305367	0.292142	0.242067	-0.283674	0.269744	0.174139	-0.355118	0.343944	0.305716	0.00725605	0.0279746
G3V3U8	LPGPAFESY	0.822695	0.427184	0.497975	0.445415	0.427481	0.576923	0.483533	0.532175	0.493854	0.320667	0.448399	0.334373	0.721679	0.33694	no		-0.269712	0.353423	0.29276	-0.211455	0.269498	0.174139	-0.663578	0.941492	0.803233	0.0307544	0.223944
Q9H707	FPVQGTVTF	0.780142	0.474427	0.536082	0.515284	0.419847	0.6158	0.50655	0.791667	0.837696	0.269246	0.391459	0.930481	0.648276	0.537277	no		-0.20735	0.174732	0.147301	0.254369	0.267828	0.172898	-0.170382	0.141789	0.126684	0.257636	0.20583
Q6PD62	NAISVTTSY	5.07801	3.25281	3.31443	2.84279	3.04198	3.08974	2.96507	3.45833	4.10471	2.00741	2.08541	3.98396	4.22069	2.96341	no		-0.375835	0.785897	0.623992	-0.145496	0.264248	0.169969	-0.527891	1.14224	0.948893	0.195533	0.269142
E9PF32	LPSGLLEL	0.638298	0.542112	0.57732	0.480349	0.374046	0.794872	0.497817	0.315904	0.680628	0.511111	0.370107	0.451808	0.461274	0.589672	no		-0.0918884	0.0961436	0.0824666	-0.234197	0.26404	0.169969	-0.399009	0.474565	0.417066	0.0743773	0.081568
Q9UPY3	IPVQPTTSY	1.40426	1.19101	1.05155	1.04803	0.877863	0.74359	1.12664	1.10417	1.86387	0.955556	0.818505	1.51872	1.66897	0.902439	no		-0.450074	0.694976	0.558611	0.167114	0.262976	0.169334	-0.147331	0.199404	0.179267	0.543724	0.233228
Q15181	SPFHDIPIY	1.25532	1.09551	1.35567	0.737991	0.721374	0.903846	1.18777	1.06771	1.83246	0.722222	0.736655	1.16578	1.06207	0.804878	no		-0.649307	1.28116	0.93659	0.141319	0.261846	0.168631	-0.497929	0.970489	0.824085	0.914595	0.526451
A0A087WVZ0	EVAQLIQGGR	0.680851	0.595506	0.371134	0.419723	0.427481	0.487179	0.419214	0.495361	0.492147	0.312273	0.372274	0.673797	0.431135	0.620032	no		-0.304097	0.358166	0.29631	-0.227934	0.260593	0.168224	-0.278422	0.324923	0.289326	0.0364277	0.0233185
C9J3D7	KPFANQEEY	2.29787	1.46067	1.70103	1.29258	1.25954	0.935897	1.44105	1.69792	1.81152	0.844444	0.86121	1.73262	1.21379	1.34146	no		-0.646383	1.43555	1.01377	-0.14122	0.260293	0.168224	-0.667104	1.48105	1.21132	0.484945	0.363681
O60711	SPLPAQLVY	8.35461	7.74157	6.78351	5.71179	6.25191	6.17949	6.39301	6.73958	7.97906	4.91852	4.43416	8.77005	6.02759	5.86585	no		-0.33464	0.888265	0.690617	-0.116028	0.258285	0.166778	-0.336267	0.893227	0.763428	0.241261	0.213932
A0A140T973	MPNVKVAVF	1.07801	1.10674	0.835052	0.772926	0.675573	0.788462	0.742358	0.8125	1.10471	0.718519	0.697509	1.4385	1.16552	0.731707	no		-0.432917	0.664768	0.538677	-0.183263	0.25363	0.162955	-0.0812032	0.104296	0.093603	0.150721	0.0690114
P11217	FPDKVAIQL	1.65957	1.08427	1.18041	0.820961	1.14885	0.903846	1.17904	1.45833	1.75393	0.877778	0.829181	1.70588	1.02274	0.817073	no		-0.449529	0.693977	0.558277	0.162229	0.253299	0.162955	-0.201446	0.282319	0.251566	0.543539	0.261194
H3BQF0	FPVSGVGSY	1.2695	1.23034	1.27835	0.938865	0.90458	0.942308	0.956332	1.1875	1.35079	0.881481	0.715302	1.28342	1.25517	1.16463	no		-0.439629	1.22595	0.907466	-0.112561	0.253144	0.162955	-0.391523	1.07848	0.90319	0.386056	0.266628
O60907	FPFHSAPAL	0.879433	0.910112	0.979381	0.812227	0.664122	0.576923	0.855895	0.947917	1.21466	0.651852	0.704626	0.983957	0.855172	0.878049	no		-0.431402	0.947509	0.732057	0.124491	0.25276	0.162955	-0.24255	0.490494	0.429831	0.662721	0.308998
P80217	RVQVQPLEL	1.12766	0.674436	1.04124	1	0.660305	0.852564	0.951965	1.08333	1.11518	0.558513	0.348356	0.86631	0.753831	0.537544	no		-0.178247	0.273469	0.227695	0.147989	0.250619	0.161662	-0.681245	1.20592	0.997215	0.299623	0.624618
J3KN16	FPANIQVVY	2.60993	1.84831	1.52577	1.15721	1.22901	0.826923	1.58079	1.57292	2.10471	0.985185	1.42349	2.65775	1.38621	1.23171	no		-0.897132	1.35248	0.972624	-0.186486	0.250187	0.161653	-0.240146	0.331888	0.295165	0.449645	0.0315916
M0QXM4	LPIGATVNM	1.20567	1.00562	0.902062	0.545852	0.59542	0.679487	0.829694	0.71875	1.22513	0.459259	0.476868	1.06417	0.8	0.745005	no		-0.77393	1.33346	0.966974	-0.166723	0.248001	0.160314	-0.638254	1.10175	0.917995	0.44178	0.269142
A0A494C0R8	EVMRQRGINMR	1.21986	0.932584	0.927835	0.925764	0.40458	0.538462	0.716157	0.614583	1.37173	0.562963	0.619217	0.812834	0.924138	0.52439	no		-0.720944	1.06595	0.811367	-0.188783	0.246735	0.159469	-0.626661	0.924896	0.789946	0.307782	0.23106
Q9H0U6	ESIGRVLAQR	1.04965	0.775281	0.783505	0.646288	0.503817	0.833333	0.663755	0.729167	0.931937	0.37037	0.370107	0.812834	0.758621	0.342776	no		-0.395179	0.651799	0.529385	-0.166039	0.244924	0.158081	-0.747835	1.27928	1.05695	0.150721	0.30449
A0A087WZK9	TYYGSFVTRA	0.679061	0.455801	0.482202	0.401747	0.381679	0.589744	0.431175	0.45952	0.525447	0.417927	0.273243	0.418107	0.554562	0.427733	no		-0.235866	0.307936	0.25475	-0.19141	0.244129	0.157765	-0.543757	0.77478	0.666768	0.0254748	0.182074
B4DUR8	INKDVTHPR	6.83688	6.2809	6.04124	2.52402	1.55725	2.4359	5.21397	2.96875	8.81675	3.35556	3.76512	6.26738	5.08966	3.47561	no		-1.55571	2.21217	1.43496	-0.172533	0.243766	0.157765	-0.517077	0.831365	0.71406	0.925603	0.198362
H3BP13	YPTEDYKVY	4.24113	2.41573	2.64948	1.67686	1.8855	1.83333	3.00437	3.21875	4	1.74815	2.11388	3.47594	2.81379	1.97561	no		-0.786409	1.48719	1.04457	0.135548	0.239982	0.154822	-0.342836	0.616516	0.536367	1.02018	0.35707
Q8N141	MPSEKVSSY	0.636126	0.595506	0.539266	0.541485	0.343511	0.551282	0.349345	0.568908	0.628272	0.360606	0.315933	0.631016	0.752112	0.483536	no		-0.302145	0.387994	0.319722	-0.19545	0.239205	0.154582	-0.437609	0.584492	0.509708	0.0568306	0.131765
A0A087X283	YPFKPPKVTF	7.03546	4.96629	4.68041	3.63755	4.12977	3.71795	4.63319	4.56771	6.10995	3.25185	3.21708	5.88235	4.16552	3.71341	no		-0.538521	1.27491	0.934671	-0.123753	0.238903	0.154582	-0.433645	1.00921	0.853518	0.422819	0.255275
D3DSM0	LPDTLKVTY	1.29078	0.629213	0.587629	0.593886	0.442748	0.576923	0.532751	0.895833	0.732984	0.688889	0.398577	0.877005	1.02069	0.646341	no		-0.636075	0.768387	0.612391	-0.214241	0.236052	0.152165	-0.352179	0.407675	0.359617	0.201839	0.0687452
A8MXP9	ILGPPPPSF	0.800243	0.411119	0.443299	0.445415	0.465649	0.410256	0.46129	0.552083	0.421279	0.30043	0.310961	0.503269	0.688971	0.457907	no		-0.324555	0.3895	0.320824	-0.205834	0.235648	0.152165	-0.569931	0.71784	0.617725	0.0594146	0.172158
P41161	LPYAEGFAY	0.851064	0.764045	0.462278	0.367532	0.366412	0.495941	0.786026	0.697917	0.879581	0.302487	0.193934	0.802139	0.847496	0.777256	no		-0.756245	0.897244	0.695428	0.18617	0.231448	0.148696	-0.677857	0.80438	0.691023	0.63034	0.440731
Q9NR48	MPAGTELTY	0.673759	0.589888	0.608247	0.406114	0.400763	0.551282	0.515284	0.440315	0.712042	0.374074	0.3879	0.636364	0.600084	0.531267	no		-0.462846	0.726039	0.583835	-0.16669	0.231343	0.148696	-0.420785	0.653773	0.564993	0.190444	0.156951
D6RGE2	IPVIVTEQY	2.52482	1.77528	1.81443	1.18341	1.45802	1.35256	1.66376	1.71354	2.20942	1.12963	1.17794	2.29412	1.8	1.56098	no		-0.614414	1.30263	0.94841	-0.130241	0.227505	0.145692	-0.410081	0.843895	0.721003	0.44178	0.211292
Q09161	LPWVGKELY	1.96217	1.85768	1.60825	1.37118	1.25191	1.50855	1.68268	1.65972	1.83246	0.967901	1.06287	1.44385	1.38851	1.3252	no		-0.393735	1.73471	1.1791	-0.0689272	0.224194	0.143366	-0.643591	2.77699	2.19053	0.631695	0.936084
P20273	NPMMEDGISY	1.55319	1.22426	1.14433	0.89083	0.858779	0.924289	1.03493	0.833333	1.65445	0.618519	0.790036	1.39572	1.02403	0.755735	no		-0.552566	0.928142	0.718323	-0.154821	0.22393	0.143366	-0.483882	0.804739	0.691023	0.28033	0.198627
Q9UJ83	QPLLIIGKGAAY	2.24823	1.85955	1.68299	1.81441	1.78435	2.04808	1.84061	1.96094	2.49215	1.41481	1.40391	2.57754	1.40215	1.49085	no		-0.0363111	0.0556031	0.0475894	0.120153	0.222122	0.141973	-0.101792	0.167677	0.150063	0.148481	0.195693
Q9BQI3	FPAEGPDPEY	1.14184	0.769554	0.768041	0.659389	0.557252	0.653846	0.655022	0.738244	1.01571	0.513822	0.44484	0.923711	1.0069	0.743902	no		-0.518518	0.865638	0.679772	-0.153513	0.221462	0.141729	-0.509379	0.849228	0.725438	0.257636	0.215829
A0A0A0MS66	DAFLEQAVSY	1.67376	1.03371	0.979381	0.628821	0.839695	0.948718	0.873362	1	1.37173	0.533333	0.83274	1.58289	1.02069	0.731707	no		-0.609031	0.802184	0.633771	-0.184129	0.216586	0.13757	-0.322181	0.402152	0.35555	0.230946	0.07619
Q14213	HPWGSSSSF	1.65248	1.50562	1.96392	1.67249	1.41985	1.51282	1.75109	1.21875	1.84293	0.959259	0.879004	1.29412	1.17241	1.02439	no		-0.153462	0.39955	0.328847	-0.0898437	0.21511	0.137174	-0.709453	2.18232	1.73625	0.0726255	0.692086
O95298	FPEEDKKTY	2.41135	1.66292	1.92784	1.72926	1.67176	1.5	1.93886	1.53125	2.06283	1.21481	1.02491	2.18182	1.62759	1.23171	no		-0.292388	0.612759	0.499402	-0.117422	0.214924	0.137174	-0.440918	0.976712	0.828369	0.150721	0.255275
Q8IZ73	HPILNDPIY	1.87234	1.80337	1.95876	1.65939	1.22137	1.40385	1.72052	0.9375	2.45026	1.33704	1.27758	2.05348	1.77931	1.13415	no		-0.395117	0.678688	0.547957	-0.141442	0.212575	0.135323	-0.271448	0.443741	0.391724	0.183095	0.0890128
A0A0C4DGP0	YPYTITEY	2.7234	2.03933	1.82474	1.39738	1.58397	1.1859	1.99127	1.97917	3.23037	1.53333	1.43772	2.5615	2.05517	1.97561	no		-0.66063	1.15959	0.872031	0.128432	0.208798	0.131958	-0.25178	0.401134	0.354916	0.768011	0.273918
P35813	NVIEAVYNR	0.638298	0.707865	0.494845	0.384279	0.37781	0.574184	0.489083	0.448858	0.691099	0.296897	0.277041	0.652406	0.731034	0.579804	no		-0.462281	0.597913	0.487682	-0.176474	0.206642	0.130214	-0.586132	0.770387	0.662818	0.150149	0.195693
P50995	YPGQPPVTY	1.13475	0.52809	0.515464	0.497817	0.389313	0.705128	0.532751	0.614583	0.732984	0.311111	0.342304	0.802139	0.644608	0.675293	no		-0.452132	0.463934	0.379194	-0.212229	0.20455	0.128534	-0.581638	0.605367	0.527702	0.0965659	0.154087
A0A0G2JIF0	FAYDGKDYI	1.13475	0.612448	0.701031	0.541485	0.374046	0.425666	0.646288	0.645833	0.921466	0.304374	0.419929	0.545455	0.726266	0.738374	no		-0.868219	1.40991	0.99796	-0.145353	0.202848	0.127242	-0.947186	1.52469	1.24126	0.513645	0.41021
Q9Y5X2	LPADIQAQF	2.71631	2.30337	1.76804	1.41921	1.48092	1.48077	1.81659	1.89583	2.50785	1.32963	1.39858	2.79679	2.43448	1.5061	no		-0.631701	1.22194	0.905308	-0.125948	0.201337	0.126552	-0.296954	0.533072	0.468019	0.425563	0.131765
H7C124	LPIATVEEL	2.41844	1.81461	1.59794	1.45415	1.28244	1.25	1.57205	1.34896	2.43979	1.18148	1.09609	1.97326	1.23448	1.44512	no		-0.548584	1.05839	0.807278	-0.121291	0.193568	0.119613	-0.455995	0.866842	0.741212	0.342744	0.233913
P35573	LPSTTIVSM	1.67376	1.14981	0.924399	0.9869	0.755725	0.75641	0.954876	0.916667	1.51483	0.8	0.806643	1.46524	1.18621	0.813044	no		-0.584738	0.896932	0.695428	-0.146367	0.193349	0.119613	-0.286986	0.409876	0.361348	0.283791	0.0879226
A0A087X0D5	LPSQAFEY	2.23404	1.65169	1.18557	1.36245	1.1374	1.30128	1.67686	1.54167	2.43979	1.01481	1.14591	2.52406	1.37931	1.45122	no		-0.415925	0.491734	0.400654	0.158018	0.193169	0.119613	-0.114371	0.120289	0.106714	0.388238	0.169305
Q96RS6	QPAPMSTVLY	0.921986	0.651685	0.525773	0.489083	0.412214	0.551282	0.60262	0.608745	0.701571	0.488889	0.346878	0.620321	0.615501	0.535294	no		-0.531391	0.894586	0.693631	-0.134219	0.191975	0.118827	-0.52791	0.888316	0.759447	0.283791	0.237329
Q9BZD4	YPNPKPEVL	1.16312	0.798065	0.891753	0.681223	0.629771	0.978302	0.786026	0.822917	0.989529	0.601755	0.539574	1.14439	1.03998	0.862857	no		-0.317544	0.486799	0.396658	-0.134785	0.186283	0.113544	-0.319804	0.490707	0.429831	0.118193	0.12708
P33993	EAWASKDATY	3.16312	2.13101	2.48969	2.15502	2.01527	1.98718	2.36681	2.20833	2.75131	1.43333	1.25192	2.44385	1.99846	1.56952	no		-0.338141	0.889857	0.691635	-0.0873635	0.185638	0.113307	-0.601771	1.65881	1.34088	0.285114	0.477594
Q07617	SALPTVVAY	4.17021	2.69663	2.85567	1.98253	2.28244	2.12821	2.74236	2.90625	3.40314	2.06667	1.9573	3.71123	3.06207	2.96341	no		-0.604795	1.35323	0.972624	-0.103132	0.184199	0.112683	-0.329892	0.696909	0.601651	0.505133	0.183981
A0A0G2JH37	MPAAQEGAVAF	2.79433	1.98876	1.94845	1.60699	1.59542	2.19231	1.88646	2.27083	3.12042	1.31852	1.14591	2.33155	2.08276	1.40244	no		-0.319391	0.543562	0.443887	0.112548	0.183552	0.112442	-0.489113	0.874812	0.746871	0.414779	0.440731
H0Y8X0	FPFEKGSVQY	2.9078	1.98127	2.07654	1.45269	1.77354	1.54856	1.88937	2.00153	2.59686	1.48395	1.47331	2.66667	2.38161	1.90013	no		-0.544812	1.19094	0.88714	-0.102529	0.179781	0.109716	-0.308673	0.633	0.549935	0.425563	0.17095
Q96GW9	DALGGLLNR	0.794326	0.514347	0.56701	0.585153	0.549618	0.447161	0.436681	0.614583	0.659686	0.318519	0.469751	0.508834	0.833998	0.397779	no		-0.245729	0.357184	0.295726	-0.132618	0.179607	0.109716	-0.532122	0.843876	0.721003	0.0726255	0.233752
Q5JRA7	KDFAQTTSA	1.39007	1.17978	0.814433	0.759825	0.396947	0.692308	0.960699	0.583333	1.47644	0.6	0.825623	1.44385	0.8	0.686037	no		-0.872041	1.04923	0.801418	-0.164075	0.176558	0.107618	-0.238063	0.265087	0.238758	0.349435	0.0376206
Q9UJX3	LPSEIEVKY	3.53664	2.50936	2.56014	2.09898	2.08142	2.08974	2.40175	2.54167	3.18674	1.65185	1.66548	2.77718	2.87356	2.36992	no		-0.456867	1.27099	0.931734	-0.082085	0.176295	0.107618	-0.497855	1.39316	1.14351	0.466951	0.379524
Q9Y244	APLKLQMEF	0.749327	0.472744	0.588191	0.368009	0.400588	0.585362	0.454148	0.576389	0.617801	0.37347	0.389087	0.5918	0.6004	0.577073	no		-0.419015	0.608495	0.495586	-0.135186	0.172809	0.104537	-0.418591	0.607816	0.529738	0.17866	0.167433
J3KQ69	FPSSSVYPT	1.56738	1.07224	1.09278	0.829694	0.862595	1.1859	0.978166	1.22396	1.27749	0.677778	0.676621	1.18182	1.21109	0.962086	no		-0.374943	0.765698	0.610993	-0.101177	0.172218	0.104349	-0.557425	1.18208	0.981122	0.241579	0.304913
P30050	DPNEIKVVY	1.21986	0.651685	0.587629	0.532751	0.496183	0.910256	0.724891	0.604167	0.858639	0.488889	0.434164	0.962567	0.868966	0.597561	no		-0.342718	0.371473	0.306421	-0.16876	0.171617	0.104152	-0.383134	0.419504	0.369816	0.078841	0.10266
Q8IZX4	FPIDNEDLVY	0.907801	0.719101	0.536082	0.427948	0.465649	0.538462	0.637555	0.396787	0.848168	0.385185	0.647687	1.28342	0.582863	0.694308	no		-0.594934	0.541734	0.443138	-0.200367	0.17028	0.103218	0.098795	0.0869554	0.0782379	0.147808	0.141425
P14316	YPLQISPVSSY	1.19149	0.893258	0.861735	0.672489	0.770992	0.759314	0.917031	0.770833	0.947644	0.57037	0.654804	1.62567	0.944828	0.737805	no		-0.419658	0.483881	0.3945	-0.160913	0.169646	0.102986	-0.047605	0.0469483	0.0417388	0.12631	0.0621748
P51665	LPINHQIIY	2.83688	1.92135	2.03608	1.93886	1.93511	1.96795	2.41048	2.29167	2.36649	1.81852	1.4484	1.76471	1.75862	1.64024	no		-0.217883	0.773551	0.615878	0.0571054	0.168492	0.102235	-0.433303	1.69432	1.36769	0.525658	0.789559
Q9HBM6	TPLPLIKPY	0.836879	0.417528	0.876289	0.489083	0.503817	0.717949	0.50655	0.802083	0.638743	0.437037	0.405694	0.513369	0.681798	0.461132	no		-0.316613	0.436859	0.359607	-0.129793	0.162417	0.0965621	-0.651861	0.956589	0.813557	0.107782	0.269142
Q06210	FPVEEKAVEY	1.00016	0.727333	0.752577	0.580786	0.60687	0.74359	0.720524	0.665723	0.921466	0.592779	0.519573	0.893048	0.932752	0.719512	no		-0.360846	0.660136	0.534507	-0.103914	0.1616	0.0961466	-0.306488	0.548262	0.47999	0.200818	0.154087
Q9NV64	YPLNSYEL	2.29787	1.95506	1.47938	1.0655	1.20611	1.17949	1.74672	1.66667	2.04712	1.2037	1.16014	1.73797	1.27586	1.21341	no		-0.732062	2.20927	1.43496	-0.0700804	0.16025	0.0959461	-0.482855	1.4738	1.20535	1.00539	0.424181
E9PI18	SANALILTY	3.02128	3.42697	2.54639	2.37555	2.0458	2.86538	2.65502	1.86458	3.81675	2.06296	2.16014	3.70588	2.07586	2.87805	no		-0.303793	0.503374	0.410587	-0.109647	0.160197	0.0959461	-0.181928	0.281271	0.250889	0.136519	0.0559161
O15121	FPNIPGKSL	1.76596	1.28652	1.2268	0.921397	1.03053	0.961538	1.19651	1.32812	1.51309	0.796296	0.594306	1.28877	1.13103	0.890244	no		-0.554629	1.35329	0.972624	-0.0838265	0.158681	0.0953715	-0.675472	1.64863	1.33428	0.518008	0.489129
E9PKH8	EPMKGPIAM	1.47045	1.14232	1.23024	1.13537	0.839695	0.935897	1.18777	1.10764	1.86736	0.812346	0.742586	1.64349	1.2046	0.733906	no		-0.400741	0.575545	0.470181	0.115309	0.158211	0.0953715	-0.264876	0.362355	0.3216	0.413662	0.24804
Q8N4Q0	YPEGVDVVY	0.781891	0.741573	0.659794	0.480349	0.435115	0.666095	0.497817	0.677083	0.816754	0.459259	0.448399	0.962567	0.482194	0.50306	no		-0.465136	0.632622	0.516116	-0.132516	0.158098	0.0953715	-0.223271	0.280451	0.250808	0.194915	0.0559161
P20023	FPYGTTVTY	1.70213	1.18352	1.04467	0.657933	0.984733	0.74359	1.1936	1.33333	1.72077	0.88642	1.04389	1.81462	1.4069	0.99187	no		-0.719899	1.11208	0.841704	0.112033	0.158024	0.0953715	-0.0697097	0.0870445	0.0782379	0.678433	0.13378
Q86TB9	YYQNYFEKL	1.3948	1.1161	0.896907	0.585153	0.687023	0.705128	0.978166	0.885417	1.25654	0.592593	0.638197	1.52941	0.889386	0.57242	no		-0.785311	1.13075	0.853889	-0.127241	0.156441	0.0941868	-0.304072	0.410341	0.361427	0.416039	0.107344
H3BPJ9	KEVEQFTQV	0.978723	0.448785	0.793814	0.532751	0.392623	0.935897	0.689956	0.572917	0.659686	0.326441	0.166882	1.13369	0.32976	0.552907	no		-0.255131	0.19229	0.163016	-0.208392	0.155269	0.093413	-0.449194	0.349329	0.310346	0.0143934	0.0834817
O00116	IPIGGGTSVSY	2.04965	1.4382	1.21134	0.978166	0.977099	1.00641	1.05677	1.51042	1.7801	0.907407	0.967972	1.91444	1.28966	0.884146	no		-0.665998	1.08285	0.82202	-0.112295	0.151785	0.0903267	-0.310283	0.471706	0.414995	0.39215	0.131765
P37268	MPAVKAIIY	1.42553	0.949438	1.11856	1.05677	0.950382	1.03205	1.0917	1.17708	1.42932	0.937037	0.797153	1.36898	1.16552	1.10366	no		-0.200992	0.383823	0.315954	0.0821023	0.149459	0.0887952	-0.17094	0.31864	0.283417	0.299617	0.233228
G3V0E5	HPVTGQFLY	1.00709	0.674157	0.829897	0.628821	0.576336	0.782051	0.829694	0.734375	1.12042	0.722222	0.661922	1.02139	0.808475	0.546817	no		-0.337603	0.556068	0.452899	0.0963009	0.147257	0.0869905	-0.0619888	0.085162	0.0767965	0.388892	0.131765
O95071	IPAAVKLTY	1.55319	1.2191	1.02062	1.07424	1.17176	1.16667	0.908297	1.19792	1.43455	0.696296	0.672598	1.41176	1.42759	1.2378	no		-0.15241	0.235359	0.198407	-0.099243	0.146505	0.0869783	-0.447879	0.796097	0.68418	0.0378292	0.233913
H0YBJ1	TALASVVAM	1.60993	1.16854	0.984536	0.995633	1.00763	0.897436	1.0262	1.05729	1.41361	0.588889	0.72242	1.44385	1.37931	0.896341	no		-0.375483	0.604591	0.493023	-0.105724	0.146452	0.0869783	-0.449749	0.738832	0.635225	0.189366	0.215829
Q9P2B4	LPGPATPAY	1.02128	0.853933	0.701031	0.497817	0.671756	0.551918	0.646288	0.78125	0.973822	0.459259	0.362989	0.855615	0.8	0.756098	no		-0.581609	1.00132	0.767927	-0.101415	0.143349	0.0846663	-0.618642	1.06766	0.895862	0.351965	0.288367
P47755	QTMSDTTFKALRR	0.758865	0.501784	0.525773	0.427948	0.454198	0.586571	0.497817	0.572917	0.575916	0.359259	0.367149	0.684492	0.839871	0.578564	no		-0.282517	0.369155	0.304503	-0.11754	0.140498	0.0826043	-0.340457	0.454502	0.400536	0.0942991	0.131765
F8WE26	EPWPENATLY	2.6383	1.55056	1.21134	1.17031	0.931298	1.01282	1.52838	1.17708	2.12565	0.818519	1.27758	2.96791	1.28966	0.756098	no		-0.794047	0.751807	0.60005	-0.160655	0.13929	0.0817905	-0.0927317	0.078092	0.0707811	0.261045	0.0286763
P25787	NYVNGKTFL	0.865248	0.820225	0.752577	0.751092	0.610687	0.589744	0.820961	0.6875	0.806283	0.525926	0.498221	0.770053	1.17241	1.02439	no		-0.321128	0.727303	0.583835	-0.0748756	0.138065	0.0811545	-0.442387	1.04444	0.877745	0.249612	0.288367
Q99590	LPADVQNYY	1.28369	1.06742	0.814433	0.462882	0.591603	0.566538	0.781659	0.916667	1.24084	0.711111	0.758007	1.44385	1.15172	0.605579	no		-0.965546	1.46134	1.02536	-0.107044	0.137491	0.0811545	-0.11996	0.155585	0.139048	0.568634	0.00789741
Q66LE6	DVKFSHSGR	7.2766	5.73034	5.91753	4.30568	3.51908	3.98718	5.12664	5.14583	7.70681	3.88148	2.99644	6.29947	4.56552	2.86585	no		-0.680006	1.65002	1.12437	-0.073917	0.137473	0.0811545	-0.522188	1.26326	1.04449	0.661053	0.355415
Q5ST95	QYPFHVPLL	0.567376	0.775281	0.917526	0.628821	0.330997	0.484949	1.41485	0.5625	0.563402	0.703704	1.14591	0.273877	0.392736	0.536454	no		-0.645603	0.481155	0.392199	0.168815	0.135341	0.0794154	-0.0900033	0.0618215	0.0555626	0.335239	0.113691
Q96AX1	TPLATQLTY	2.48227	2.04494	1.89175	1.76856	1.44656	1.54487	1.80349	2.11979	2.84293	1.41111	1.33452	2.44385	2.06897	1.68293	no		-0.431381	0.90202	0.698315	0.0760086	0.134295	0.0792204	-0.306751	0.612998	0.534093	0.556075	0.30449
Q9Y3T9	LALEPGVAY	3.11348	1.8764	2.26289	1.49345	1.33206	1.86538	2.0917	2.04688	2.73298	1.41481	1.27046	2.35294	2.15862	1.65854	no		-0.628668	1.39286	0.987746	-0.0778932	0.133976	0.0792204	-0.525618	1.15735	0.960212	0.54556	0.316775
Q9Y6Y8	FPSGETIVM	1.78014	1.29213	1.23196	0.956332	0.984733	1.13462	1.1179	1.27604	1.62304	0.851852	0.856253	1.8877	1.23882	1.08873	no		-0.484852	0.779401	0.619904	-0.0996449	0.133942	0.0792204	-0.259442	0.387388	0.342703	0.273503	0.109876
E7ERF2	HPTSVISGY	1.70213	1.60112	1.59794	1.38865	1.31298	1.39744	1.77293	1.46875	1.89005	0.944444	0.843416	1.78075	1.64138	1.96341	no		-0.257839	0.593848	0.484507	0.0663128	0.133193	0.0792204	-0.45777	1.14225	0.948893	0.400006	0.524272
G3V1R5	GEHGLIIRV	1.28369	1.11798	0.93299	0.628821	0.492366	0.762821	0.995633	0.440566	2.27749	1.15926	0.83274	0.828877	1.47586	1.98171	no		-0.823733	0.668755	0.540814	0.155314	0.132796	0.0792204	-0.241394	0.187656	0.168241	0.44178	0.17095
E9PMA1	NPWDNKAVY	1.40426	0.966292	0.896907	0.960699	0.80916	0.730769	0.934498	0.885417	1.26702	0.525926	0.512456	0.86631	0.951724	0.817073	no		-0.385877	0.76233	0.608118	-0.0819944	0.132404	0.0792186	-0.77861	1.58944	1.28772	0.269231	0.481027
O75818	EPNNFISTY	0.787234	0.616878	0.613402	0.441048	0.408397	0.358448	0.532751	0.666667	0.691099	0.254916	0.308786	0.620321	0.501188	0.516532	no		-0.740087	1.25511	0.922586	-0.093798	0.129632	0.0774985	-0.768883	1.30233	1.07423	0.501991	0.37573
A0A0C4DH49	SPAPVPVTY	6.56028	4.17978	4.37113	3.81223	3.3855	3.57692	4.24454	4.11979	5.93194	2.90741	2.57651	5.25134	5.08276	3.80488	no		-0.487977	0.994371	0.763858	-0.0799787	0.129515	0.0774985	-0.493261	1.00604	0.851827	0.36259	0.288367
P33993	SYIDRLAPR	1.10638	0.88764	0.556701	0.585153	0.587786	0.589744	0.777293	0.583333	1.02618	0.414815	0.419929	0.641711	0.593103	0.560976	no		-0.533134	0.862082	0.677342	-0.095827	0.128232	0.0766049	-0.78877	1.28401	1.06049	0.301152	0.371154
Q7KZF4	LPAQATEYAF	2.07092	1.20225	1.08247	0.855895	1.0916	0.782051	1.24017	1.25	1.5288	0.762963	0.790036	1.97861	1.21379	0.743902	no		-0.674223	0.855171	0.67352	-0.11606	0.126685	0.0755761	-0.302561	0.360893	0.320776	0.300249	0.10261
Q8TEM1	FPAPAKAVVY	1.34752	0.988764	0.917526	0.908297	1.0687	0.833333	1.08297	1.09375	1.25654	0.622222	0.533808	1.15508	1.21379	0.853659	no		-0.211388	0.364365	0.300914	0.0774518	0.126427	0.0755761	-0.493543	0.950996	0.810833	0.276066	0.432729
P42224	FPMEIRQY	0.888889	0.610487	0.694158	0.588064	0.569975	0.52281	0.596798	0.702496	0.774328	0.409676	0.354072	0.626599	0.728462	0.4664	no		-0.384067	0.726043	0.583835	-0.0811046	0.126011	0.0755481	-0.657812	1.29407	1.06771	0.259185	0.37573
A0A3B3ITS5	FPGQVVIM	0.907801	0.561544	0.484536	0.524017	0.322936	0.517597	0.436681	0.520833	0.848168	0.385185	0.406001	0.513369	0.818406	0.494396	no		-0.517917	0.648171	0.527463	-0.113799	0.123829	0.0740844	-0.582785	0.734337	0.631533	0.226384	0.227454
F8W145	FPALPGSSY	5.87234	4.98876	4.17526	3.29258	3.53435	3.84615	3.73799	4.52083	5.94764	3.11111	3.06762	6.35294	4.1931	4.12195	no		-0.494479	0.925557	0.716856	-0.0819076	0.123385	0.0740844	-0.262877	0.454657	0.400536	0.336665	0.139133
Q5JU97	MPAPEIVSY	3.43972	2.46067	2.33505	1.85153	1.89313	1.54487	2.06987	2.49479	3.2199	1.66667	1.52313	3.2246	3.14483	2.34146	no		-0.638707	1.21407	0.903261	-0.0812313	0.122516	0.0736014	-0.360532	0.653135	0.564993	0.484945	0.198362
P98175	YPVPDVSTY	1.17021	0.713483	0.680412	0.633188	0.522901	0.574592	0.663755	0.656737	1.06806	0.419009	0.601423	0.909091	0.841379	0.72561	no		-0.567118	0.80122	0.633505	-0.102319	0.122087	0.0735589	-0.410213	0.564408	0.494111	0.289985	0.174585
H0YKM0	FPHNFQETTY	0.893617	0.312853	0.430709	0.497817	0.292234	0.564103	0.480349	0.541667	0.774869	0.37037	0.341637	0.566845	0.766509	0.609756	no		-0.273821	0.232883	0.196911	0.134286	0.121057	0.0729151	-0.356362	0.308751	0.275023	0.196529	0.211292
Q9NZN4	LPLEEHYRF	2.04255	1.85393	1.85052	1.51965	1.4084	1.39103	1.79039	1.47917	2.29843	1.35556	1.32384	1.64171	1.88966	1.59146	no		-0.412088	1.50829	1.05154	-0.045653	0.118793	0.0713708	-0.411407	1.50561	1.22777	0.612125	0.463988
P27694	FPLIEVNKVY	0.65874	0.553259	0.568406	0.306219	0.271779	0.636435	0.524017	0.645833	0.743455	0.466667	0.313167	0.695187	0.794256	0.683006	no		-0.551923	0.672152	0.542818	0.103863	0.118413	0.0713708	-0.27147	0.310237	0.276136	0.429359	0.211292
Q9UNL4	MPVDPNEPTY	1.35461	1.08989	1.08247	0.820961	0.874046	0.916667	0.842795	1.03125	1.46073	0.718519	0.69395	1.34759	1.3931	0.835366	no		-0.433456	0.775962	0.617793	-0.0808394	0.118358	0.0713708	-0.353729	0.617945	0.537381	0.282383	0.188509
E5RIL2	FPSIYDVKY	3.5461	2.75655	2.40206	1.60699	1.91603	1.6453	2.75109	2.41319	3.02967	1.49136	2.1637	4.08556	2.62989	1.55691	no		-0.752103	1.24639	0.91661	-0.0872372	0.117531	0.0710371	-0.169348	0.243134	0.219	0.506153	0.0572046
C9JST7	YPATGADVAF	4.03546	2.70787	2.45361	1.69432	1.82824	2.16026	2.54585	2.49479	3.66492	1.65185	1.66548	3.29947	2.91034	2.45732	no		-0.694545	1.29531	0.947283	-0.0792152	0.117255	0.0710371	-0.47502	0.87082	0.744092	0.524259	0.26747
Q5QNW6	ESYSVYVYK	0.6695	0.524897	0.465837	0.365927	0.44641	0.342341	0.550218	0.458333	0.534031	0.422222	0.427046	0.834225	0.607755	0.705534	no		-0.523896	0.636393	0.518983	-0.106038	0.111843	0.0662733	0.0200719	0.0202591	0.0174885	0.22821	0.07619
P62750	FPLTTESAM	1.85816	1.40449	1.35309	1.04803	1.09542	1.0609	1.41703	1.19792	1.79843	0.938889	0.925267	1.64439	1.4931	1.29268	no		-0.52653	1.18662	0.885594	-0.0646801	0.111724	0.0662733	-0.395692	0.867947	0.741856	0.483443	0.269142
O14526	FPAGIVRVF	0.555187	0.508168	0.428437	0.480349	0.442748	0.461538	0.532751	0.397477	0.471204	0.348669	0.419187	0.542355	0.450425	0.604109	no		-0.10754	0.133242	0.113466	-0.090145	0.110239	0.0658211	-0.187247	0.244492	0.219993	0.00907062	0.0619687
Q9NVR2	YPADFNIQY	1.03546	0.550562	0.546392	0.427948	0.389313	0.580315	0.567686	0.592089	0.764398	0.393834	0.498221	1.34759	0.8	0.39415	no		-0.609562	0.486463	0.396658	-0.14825	0.110125	0.0658211	0.0707845	0.0538676	0.0483086	0.160793	0.0909515
O15371	EYLKLGYVSR	1.14894	0.955056	0.948454	0.759825	0.59542	0.705128	1.0917	0.989583	1.06806	0.562963	0.733096	0.705882	0.689655	0.597561	no		-0.56706	1.88246	1.27686	0.045088	0.110123	0.0658211	-0.608566	2.01498	1.61334	1.13308	0.873519
D6RDA9	FPQQGQISL	1.56738	1.09917	1.10309	0.947598	0.854962	1.17308	0.934498	1.21875	1.43979	0.703277	0.55516	1.13904	0.986661	0.766427	no		-0.341228	0.656927	0.532219	-0.0692226	0.109339	0.0654191	-0.652912	1.32805	1.09347	0.236849	0.399854
H0Y653	YPASTVQIL	4.34752	3.46629	3.33505	2.70306	2.9542	3	3.37991	3.16667	4.13089	1.87037	1.86833	4.13904	2.76552	2.36585	no		-0.364915	0.788901	0.624605	-0.0623266	0.10698	0.0634419	-0.501044	1.121	0.932478	0.294299	0.319997
C9JUM8	FVFDASSIQY	0.647871	0.535365	0.572661	0.349374	0.412689	0.479763	0.689956	0.572917	0.680628	0.555556	0.6121	1.5508	0.55003	0.37545	no		-0.499746	0.336573	0.279468	0.14645	0.104967	0.0623131	0.63058	0.742445	0.638399	0.247458	0.235255
Q9UJW0	MPLAFSDKY	2.36879	1.53933	1.56701	1.19651	1.26718	1.44872	1.77293	1.51042	2.43979	1.2	1.25267	1.89305	1.91724	1.2561	no		-0.484839	0.96546	0.746593	0.0639118	0.104708	0.0623131	-0.333299	0.634963	0.551061	0.561376	0.289736
Q96CG3	LPSSEVVKF	3.32388	2.06459	2.65979	1.82824	1.74046	1.87607	2.45706	2.20833	3.07155	1.48148	1.34994	2.54189	1.93894	1.45122	no		-0.563807	1.3733	0.976414	-0.0569123	0.10382	0.0618056	-0.582865	1.42093	1.16759	0.561376	0.440731
O95714	LPAQVPMEY	1.60284	1.13483	1.18557	0.951965	0.969466	0.910256	1.17904	1.1875	1.79058	0.903704	1.01779	2.0107	1.64138	1.14634	no		-0.470382	0.642666	0.523897	0.0835389	0.102982	0.0613916	0.00329006	0.00357427	0.00357427	0.400634	0.0559161
Q15437	MPQFSTIEY	1.91135	1.36236	1.10309	0.868996	1.04008	0.887821	1.29258	1.20052	1.59948	0.842593	1.18683	2.36898	1.4069	1.05793	no		-0.646052	0.801993	0.633771	-0.096868	0.102646	0.0613916	0.00710545	0.00710288	0.00641188	0.299623	0.0619687
A0A0C4DFU4	VYAPFIEKL	1.04255	0.615963	0.639662	0.676856	0.648855	0.705128	0.689956	0.864583	0.858639	0.533333	0.483986	0.775401	0.709069	0.481684	no		-0.178414	0.264753	0.221214	0.0704442	0.101094	0.0602184	-0.35834	0.582407	0.508442	0.200818	0.284606
P49327	MPFRGYAVL	0.638298	0.58427	0.391753	0.358079	0.450382	0.717949	0.50655	0.489583	0.502618	0.290332	0.362989	0.684492	0.593365	0.587291	no		-0.0807851	0.0746601	0.0648845	-0.107166	0.100453	0.0599569	-0.27105	0.272131	0.244332	0.0107467	0.0791372
A0A0J9YWM9	LPNDKTLLY	1.14894	0.876404	1.02062	0.812227	0.633588	0.923077	1.10044	0.854167	1.21466	0.644444	0.548043	0.962567	1.07586	0.95122	no		-0.362684	0.761362	0.607642	0.0572508	0.0995418	0.0597988	-0.499173	1.08522	0.906187	0.464581	0.466822
Q03518	HPTAFVVSY	1.70922	1.30899	1.42784	1.17467	1.12214	1.24359	1.32314	1.32812	1.94241	0.925926	0.782918	1.11765	1.26897	1.63415	no		-0.32861	0.878541	0.687287	0.0471274	0.0995375	0.0597988	-0.65351	1.83146	1.47293	0.524259	0.789559
E7EUN9	YPAQITPKM	1.98582	1.57865	1.18557	1.0917	0.923664	1.23718	1.58079	1.38542	2	0.87037	0.982206	1.76471	1.62759	1.11035	no		-0.546368	1.00847	0.772116	0.0642052	0.0979375	0.0585769	-0.393032	0.703189	0.606537	0.568634	0.307799
Q69YN4	QPVKSFPTM	1.1844	0.794944	0.75	0.709607	0.664122	0.849359	0.838428	0.673226	1.08115	0.477778	0.463742	0.909091	0.782511	0.579404	no		-0.295988	0.448916	0.369597	-0.0740387	0.0972338	0.058251	-0.560551	0.909257	0.777124	0.15022	0.276413
A0A0A0MTI1	AEIRIIPA	0.765957	0.456361	0.840206	1.19214	0.492366	1.26282	0.781659	0.671875	0.78534	0.34576	0.3879	0.957219	0.620253	0.449747	no		0.514996	0.645563	0.525941	0.118363	0.0955049	0.0572767	-0.286637	0.221662	0.19935	0.240974	0.169305
P22415	FPDPNVKYVF	1.60284	1.23596	0.824742	0.803493	0.927481	0.634615	1.10917	1.07292	1.26178	0.733333	0.989324	1.93048	1.04828	0.902439	no		-0.631036	0.787161	0.624496	-0.0892066	0.0945044	0.0566531	-0.00409965	0.0040857	0.00374034	0.299623	0.0525451
Q9BS26	FPNENQVVF	1.92908	1.42697	1.28866	0.89083	1.20611	0.769231	1.29258	1.30208	2.32461	1.1037	1.12456	2.34225	1.13103	1.26829	no		-0.696464	0.845646	0.667132	0.0828567	0.0908197	0.053721	-0.0232332	0.0229688	0.0198506	0.505682	0.0649257
P28070	SYGSLARFR	0.822695	0.573034	0.556701	0.471616	0.41091	0.456749	0.585153	0.625	0.827225	0.392593	0.405694	0.513369	0.509869	0.439161	no		-0.543819	0.946271	0.731386	0.061443	0.088746	0.0527508	-0.573882	1.00166	0.848432	0.543724	0.427792
G5E9G4	FPTSHSVLY	0.680851	0.561798	0.46161	0.401747	0.496183	0.552467	0.550218	0.53125	0.701571	0.444444	0.405694	0.513369	0.431012	0.567158	no		-0.232697	0.33963	0.281737	0.0651937	0.088641	0.0527508	-0.321822	0.489717	0.429512	0.236849	0.261194
A0A0C4DFP4	EASKLLLTY	1.64539	1.48315	1.60309	1.25328	1.14885	1.03846	1.37555	1.54688	1.96335	0.988889	0.992883	1.73797	1.68276	1.59146	no		-0.45968	1.13857	0.85975	0.0462495	0.0882539	0.0527508	-0.347135	0.831517	0.71406	0.631695	0.355415
P24928	TPWNQGATPAY	1.36879	1.04494	0.891753	0.781659	0.767176	0.929487	1.06114	0.963542	1.41885	0.592593	0.676157	1.18182	0.97931	0.829268	no		-0.415501	0.736317	0.589029	0.0590218	0.0879735	0.0527508	-0.431749	0.768365	0.661238	0.44162	0.329526
G3V3A4	FPEIHVAQY	1.3617	1.25843	1.28866	1.02183	1.00763	1.70513	1.20524	1.33333	1.49738	1.01481	0.925267	0.962567	1.61379	1.36585	no		-0.0657695	0.123601	0.106346	0.0461887	0.0874703	0.0526219	-0.429352	1.04709	0.879376	0.116711	0.440731
O75717	NAVNLAIKY	1.40426	0.977528	1.07216	0.951965	0.835878	0.769231	1.09607	1.04167	1.18848	0.8	0.637011	1.3262	1.06897	0.957317	no		-0.433753	0.882617	0.68887	-0.0543637	0.0862489	0.0517744	-0.321899	0.630223	0.547576	0.342744	0.211292
P41240	EYLEGNNFVHR	0.858156	0.674157	0.695876	0.528384	0.438931	0.628205	0.720524	0.528499	0.874346	0.422222	0.462633	0.882353	0.619589	0.382599	no		-0.481845	0.714924	0.574285	-0.0695169	0.0851521	0.0512708	-0.3344	0.477278	0.419385	0.28033	0.165741
H3BV55	FPENGLVAY	2.12766	1.37079	1.34021	1.02183	1.19466	1.26282	1.15721	1.54688	1.94241	0.996296	1.09609	1.74866	1.11724	0.95122	no		-0.475804	0.875726	0.686112	-0.0584644	0.0849984	0.0512708	-0.333106	0.587901	0.512296	0.340373	0.195693
B7WPL9	FPLDKAVAY	0.737589	0.561798	0.608247	0.576419	0.427481	0.74359	0.462882	0.552083	0.795812	0.385185	0.419929	0.695187	0.896552	0.609756	no		-0.1265	0.146401	0.124452	-0.0751754	0.0840162	0.0510341	-0.346532	0.444233	0.391828	0.029559	0.155066
Q13608	LPADVQTAF	2.52482	2.10674	1.93814	1.67686	1.73664	1.70513	1.99563	1.80208	2.56021	1.24074	1.14591	2.39037	2.41379	1.92683	no		-0.360073	0.796395	0.629188	-0.0472732	0.081263	0.0486532	-0.459718	1.04649	0.87928	0.303747	0.311151
Q9UIF9	FPDQNFEVM	1.84397	0.966292	0.701031	0.524017	0.725191	0.910256	1.10917	0.895833	1.3089	0.518519	0.839858	1.42246	0.841379	0.621951	no		-0.701329	0.778132	0.619466	-0.0834712	0.0797439	0.0478206	-0.336484	0.356987	0.317248	0.300249	0.128658
E9PH18	NPDDVFREF	0.787234	0.585917	0.468948	0.262709	0.396947	0.572219	0.563319	0.432292	0.753927	0.310679	0.379072	0.561497	0.761746	0.384668	no		-0.580495	0.740158	0.590355	-0.0743776	0.0796868	0.0478206	-0.557984	0.709994	0.612047	0.292182	0.237329
Q7KZ85	HPYSQALIQY	1.0922	1.1236	0.927835	0.951965	0.877863	0.884615	0.969432	0.71875	1.58115	0.807407	0.512456	0.491979	0.606897	0.817073	no		-0.211775	0.313173	0.258815	0.0565658	0.0774826	0.0459878	-0.794974	1.31788	1.08614	0.215407	0.549911
B4DNK4	YPLEAVRM	0.780142	0.606742	0.649485	0.50655	0.246192	0.528969	0.724891	0.479167	0.921466	0.422222	0.483986	0.673797	0.689655	0.403536	no		-0.667927	0.949915	0.732698	0.0618199	0.0749529	0.0438292	-0.366069	0.497933	0.435679	0.536375	0.256081
Q15542	TASELKILY	1.03546	1.05618	0.896907	1.08297	0.625954	0.794872	0.873362	0.78125	1.21466	0.622222	0.704626	1.31551	1.0069	0.829268	no		-0.255328	0.352301	0.292034	-0.0587599	0.0712709	0.0405179	-0.17762	0.234938	0.211898	0.12653	0.0789032
O95718	LPYDDKLVY	1.21986	0.786517	0.912371	0.655022	0.664122	0.814103	0.886463	0.921875	1.18848	0.881481	0.729537	0.893048	1.23448	0.920732	no		-0.452298	1.02445	0.786902	0.0380835	0.0663199	0.0374297	-0.221076	0.451743	0.398167	0.558544	0.235255
Q5JP53	YPDRIMNTF	0.621078	0.348315	0.402062	0.305677	0.320611	0.301817	0.419214	0.520833	0.492147	0.405253	0.348095	0.524064	0.646545	0.36554	no		-0.563348	0.674778	0.544979	0.0625198	0.0661457	0.0374297	-0.102483	0.106185	0.094995	0.386828	0.0983716
H0YCA5	MPIGPDVSL	2.7234	1.90449	1.82732	1.41703	1.7729	1.66987	1.88865	2.08594	2.69634	1.38704	1.16904	2.71658	2.15172	1.87805	no		-0.409568	0.679493	0.547957	0.0474196	0.0655966	0.0374297	-0.291937	0.464057	0.408131	0.388238	0.237329
A0AV96	VPIPDVYQTY	0.695035	0.524216	0.565646	0.337852	0.252138	0.587209	0.550218	0.614583	0.722513	0.396479	0.469751	1.17647	0.773929	0.412635	no		-0.600482	0.491215	0.40056	0.0804938	0.0632672	0.0357086	0.194636	0.174844	0.156511	0.292182	0.0559161
Q13011	EALGSGLVSR	9.12057	6.75281	6.97938	5.17031	4.74046	4.46154	6.78603	7.07292	9.58115	5.14815	4.39146	8.77005	6.86897	4.29268	no		-0.669077	1.5292	1.065	0.0366101	0.0631393	0.0357086	-0.319763	0.687352	0.592852	0.853764	0.288367
P04406	ALQNIIPASTGAAK	1.00709	0.853933	1.17526	1.0131	0.610687	0.769231	0.978166	0.9375	1.20419	0.481481	0.626335	0.930481	1.32414	1.71951	no		-0.343475	0.668778	0.540814	0.0391727	0.0620489	0.035353	-0.574942	1.17827	0.978413	0.380402	0.477594
Q8N3U4	TAADIFKQY	0.943262	0.680137	0.56701	0.606987	0.48855	0.75	0.659389	0.760417	0.842932	0.333657	0.375917	0.647059	0.567867	0.471344	no		-0.24716	0.361398	0.298746	0.0468686	0.0614445	0.0351155	-0.691171	1.11296	0.927092	0.228948	0.447937
P51451	EPIYIVTEY	4.33333	3.14607	2.54639	1.83843	2.44656	2.35256	2.79476	2.99479	3.96335	2.18148	2.3879	3.91979	2.56552	2.45122	no		-0.594992	1.19735	0.890065	-0.0398128	0.0603322	0.03437	-0.240021	0.434829	0.38359	0.525658	0.164258
D6RD47	EVLVAGFGR	0.704774	0.588372	0.43299	0.291701	0.280974	0.604619	0.567686	0.666667	0.554974	0.343607	0.306029	0.469518	0.59652	0.567854	no		-0.552072	0.738602	0.589773	0.0518705	0.0592331	0.0336567	-0.625136	0.841213	0.719713	0.416039	0.340724
Q96GM8	FPAGIYDTKY	4.21749	3.40449	3.27491	2.41921	2.38931	2.59402	3.32751	3.41667	4.363	2.05432	2.02372	3.61141	2.96552	2.42683	no		-0.557825	1.6307	1.11874	0.0275744	0.057467	0.032732	-0.502965	1.46609	1.20019	0.914595	0.600502
P08133	FPEAAQVAY	2.71631	1.80899	1.48454	1.51528	1.14504	1.66026	1.55895	1.78646	2.48168	1.34074	1.40214	2.41176	2.15172	1.70732	no		-0.476101	0.767589	0.612391	-0.0445513	0.0572308	0.032732	-0.221454	0.325395	0.289423	0.307782	0.128658
Q9Y5X2	LPLTSHIL	1.39007	1.10112	1.41237	0.864629	0.732824	0.705128	0.951965	0.958333	1.88482	0.940741	1.13879	1.25134	1.15862	0.817073	no		-0.76154	1.36949	0.974815	-0.0406489	0.056174	0.0324051	-0.228894	0.369284	0.32727	0.600416	0.141978
Q7Z713	GEAPLHKAA	3.70213	2.59551	2.75258	2.00873	1.12214	1.70513	3.00437	1.96875	3.83246	1.92593	2.00712	3.43316	2.22069	1	no		-0.904137	1.60893	1.10804	-0.0395337	0.0546864	0.0313064	-0.297031	0.498162	0.435679	0.734548	0.182074
G3V4E4	IPDEQIVVM	2.50118	1.82397	1.61856	1.19651	1.24936	1.25214	1.72635	1.65972	2.41536	1.12593	1.08897	2.06417	1.74253	1.34553	no		-0.684615	1.43226	1.012	-0.0349558	0.0543466	0.0313064	-0.474068	0.977124	0.828369	0.631695	0.304913
P31350	QYIEFVADR	0.380881	0.491955	0.524316	0.541485	0.328244	0.692308	0.537227	0.343682	0.57642	0.324498	0.262149	0.546921	0.541262	0.414516	no		0.160939	0.160146	0.136012	0.060837	0.0533046	0.0306283	-0.301618	0.276962	0.248795	0.0514896	0.169305
Q9NWQ9	EPDFVAKFY	0.907801	0.674157	0.556701	0.41048	0.427481	0.455509	0.515284	0.71875	0.848168	0.414815	0.377724	0.491979	0.644315	0.465427	no		-0.72546	1.28414	0.938813	-0.0385974	0.0524587	0.0305787	-0.73548	1.30144	1.07392	0.561376	0.433624
P62328	NPLPSKETIEQ	0.93617	0.691617	0.605181	0.266648	0.343511	0.483461	0.532751	0.697917	0.942408	0.34968	0.370574	0.386567	0.910345	1.56098	no		-1.02985	1.70015	1.15918	-0.0392241	0.0516397	0.0304159	-1.01254	1.67607	1.35454	0.80298	0.597341
H7BY55	FPVGTVVEY	2.88652	2.18539	2.04639	1.45415	1.61832	1.52564	2.0917	2.20312	2.68586	1.4037	1.77224	2.68449	2.55172	2.35976	no		-0.630494	1.59004	1.10114	-0.0281647	0.0507559	0.0298945	-0.280526	0.653462	0.564993	0.729936	0.235255
E9PDQ5	KPAPLTPAY	1.68085	0.94382	1.25773	0.825328	0.79771	0.788462	1.16157	1.02083	1.60733	0.8	0.604982	1.2139	1.36552	0.77439	no		-0.68702	1.27468	0.934671	-0.0348529	0.049021	0.0298617	-0.567997	1.04923	0.881008	0.561376	0.338488
A0A024RCR6	MPVGPDAILRY	1.94326	1.3427	1.19072	0.812227	1.18702	1.16667	1.24891	1.36458	1.74869	0.914815	1.00712	1.84492	1.26897	1.02439	no		-0.499806	0.837029	0.661111	-0.0373792	0.0490148	0.0298617	-0.24907	0.383757	0.339455	0.351681	0.154087
Q587I9	LPWGGGTAL	2.07092	1.89888	1.47423	1.74672	1.0916	1.35897	1.75546	1.69792	2.09424	1.15556	1.06762	1.83957	1.24138	1.15854	no		-0.375211	0.890733	0.691965	0.0271942	0.0489158	0.0298617	-0.422219	1.01681	0.85864	0.486606	0.399854
O00115	FPGPAGPSF	2.28369	1.97753	1.74742	1.29694	1.53435	1.47436	1.78166	1.71354	2.39267	1.26296	1.23488	2.35829	2	1.81707	no		-0.480806	1.05808	0.807278	-0.0292921	0.0476439	0.0289503	-0.307232	0.639319	0.554578	0.476478	0.234737
Q53G59	SPIDVVEKY	0.943262	0.713483	0.762887	0.637555	0.832061	0.634615	0.646288	0.744792	1.08901	0.514815	0.462633	0.812834	1.17241	0.756098	no		-0.201495	0.29559	0.245127	0.0356019	0.0469425	0.0289285	-0.4346	0.70212	0.6059	0.18388	0.288367
A0A2U3TZM0	MPSKTELIV	0.893617	0.505618	0.484536	0.366812	0.319457	0.533649	0.436681	0.572917	0.806283	0.14684	0.28552	0.641711	0.565831	0.507404	no		-0.626839	0.645164	0.525941	-0.0529543	0.0467894	0.0289285	-0.810535	0.833484	0.71406	0.277884	0.27747
Q6P2Q9	FPNIVIKGSEL	1.76241	1.56461	1.17071	0.918673	0.944656	1.03526	1.24672	1.53385	1.61257	1.02222	1.00534	2.04545	1.23487	1.00682	no		-0.633846	1.141	0.85975	-0.0339411	0.0465422	0.0289285	-0.143098	0.217337	0.195751	0.515259	0.0857698
P30679	MPTTGINEY	1.24823	1.19663	1.29381	0.969432	0.717557	0.948718	1.0655	1.09375	1.49215	0.72963	0.69395	1.60428	1.37931	1.18902	no		-0.504335	0.856402	0.674227	-0.0340761	0.0450102	0.0282568	-0.304228	0.48764	0.428561	0.370872	0.183981
P28838	DVNNIGKYR	0.695035	0.775281	0.587629	0.315156	0.375586	0.653846	0.838428	0.510417	0.764398	0.301342	0.322608	0.609626	0.370453	0.685049	no		-0.61404	0.8778	0.68714	0.0382538	0.0449421	0.0282568	-0.738358	1.05802	0.888266	0.478762	0.41021
Q9Y3B1	EAMEWVIHK	0.680851	0.595662	0.52233	0.388646	0.343511	0.6883	0.489681	0.552083	0.703864	0.336293	0.357525	0.684492	0.75652	0.500695	no		-0.340713	0.405526	0.333195	-0.0433222	0.0444756	0.0282568	-0.384169	0.462757	0.407616	0.169723	0.178796
O60449	WPIDDHFTY	2.14184	1.79775	1.35567	0.951965	1.1374	0.858974	1.96943	0.994792	2.13613	0.918519	1.46263	3.4385	1.54483	1.20732	no		-0.844799	0.727984	0.583991	-0.0541072	0.0415145	0.0256946	0.13623	0.120034	0.106714	0.304233	0.0885768
P11279	LPSDATVVL	0.836879	0.662921	0.556701	0.524017	0.503817	0.833333	0.707424	0.6875	0.617801	0.444444	0.421673	0.684492	0.617046	0.679896	no		-0.143984	0.194167	0.164154	-0.0310425	0.038126	0.022664	-0.407357	0.621663	0.53985	0.0756481	0.234737
J3QLM6	LPLSIQEAY	0.638298	0.441308	0.353778	0.401747	0.358779	0.5	0.401747	0.383814	0.60733	0.260328	0.372293	0.566845	0.726082	0.497812	no		-0.1854	0.177159	0.14936	-0.0413434	0.0367555	0.0216512	-0.257033	0.252239	0.227009	0.0707888	0.107235
Q8WX92	MPSLQPVVM	1.68794	1.44944	1.17526	1.10044	1	1.08974	1.12664	1.21875	2.06283	0.859259	0.797153	1.96791	1.07586	0.841463	no		-0.434933	0.553956	0.451662	0.0316235	0.0341366	0.0197465	-0.250858	0.30167	0.26906	0.299623	0.169305
P35221	NPVQALSEF	1.46099	1.07865	1.12371	0.628821	0.778626	0.794872	1.0131	1.14583	1.58115	0.481481	0.590747	1.58289	0.855172	0.792683	no		-0.734143	0.990305	0.762214	0.0299054	0.0330208	0.0193171	-0.464391	0.613736	0.534093	0.518079	0.269142
J3KNP2	QATRTVPVF	0.540372	0.518881	0.551546	0.467249	0.312338	0.570513	0.545852	0.510417	0.586387	0.300218	0.381685	0.551986	0.492315	0.47613	no		-0.254711	0.338605	0.281105	0.0282526	0.0329941	0.0193171	-0.384565	0.536338	0.470081	0.194915	0.246376
Q96JC1	YPNGVVVHY	1.31206	1.22472	1.05155	0.917031	0.698473	1.00641	1.11354	0.901042	1.62827	0.785185	0.629893	1.12834	1.1931	0.963415	no		-0.452689	0.86041	0.676657	0.0217586	0.0317785	0.0188652	-0.496539	0.9518	0.810833	0.45074	0.362316
Q9UKT9	QAINNAISY	2.96454	2.14045	2.02062	2.08297	1.62595	1.78846	2.33188	1.95312	2.73822	1.15926	1.23843	2.51872	2.01379	1.64024	no		-0.374267	0.739078	0.589773	-0.0208797	0.0314746	0.0188652	-0.535408	1.09596	0.914312	0.318938	0.367213
Q9UKB1	ETRSPSRTYTYISR	0.865248	2.01124	0.294499	0.541485	0.48855	0.538462	0.777293	1.53125	1.01571	0.666667	1.75801	3.21925	0.651661	0.720219	no		-1.01555	0.421547	0.346352	0.0680985	0.0307662	0.018512	0.831769	0.731918	0.629623	0.236312	0.269142
O15492	EEFKKIRSA	0.565578	0.529888	0.587629	0.471616	0.358779	0.502513	0.550218	0.65625	0.502618	0.387724	0.361819	0.55615	0.677173	0.649315	no		-0.33654	0.527376	0.432017	0.0221086	0.0284568	0.0165576	-0.366301	0.580094	0.507105	0.283791	0.261194
Q9BXP5	MPYAGGGGGPTY	0.907801	0.803371	0.559218	0.572052	0.438931	0.596154	0.79476	0.583333	0.926702	0.47037	0.491103	0.770053	0.650755	0.544547	no		-0.498447	0.810281	0.638914	0.0216979	0.0277721	0.0164658	-0.390895	0.620069	0.538673	0.425563	0.269142
A0A140TA11	VTAPRTLLL	0.758575	0.638395	0.582378	0.382928	0.3468	0.514404	0.659389	0.546875	0.806283	0.449123	0.385883	0.818182	0.528825	0.469403	no		-0.669887	0.964337	0.746041	0.0239961	0.027656	0.0164658	-0.259775	0.34356	0.305709	0.506153	0.178756
O43684	FPNKQGYVL	2.35461	2.20225	1.88144	1.61572	1.40076	1.28846	2.06987	2.01563	2.39791	1.24074	1.07829	1.91444	1.95862	1.29878	no		-0.580685	2.02178	1.34454	0.0100706	0.0232992	0.0128742	-0.604839	2.10143	1.67106	1.11852	0.829972
B4DY09	QPLALNVAY	2.89362	2.34831	2.02062	1.62882	1.9542	1.80128	2.05677	2.21875	3.0733	1.53704	1.78292	3.26738	2.4	2.45122	no		-0.431717	0.748255	0.597264	0.0170358	0.023003	0.0128742	-0.140781	0.211274	0.190319	0.385319	0.128658
A0A2R8Y740	LPVGATINM	1.24823	1.04494	0.896907	0.742358	0.480916	0.858974	1.03057	0.90625	1.22513	0.511111	0.476868	1.01604	0.642219	0.768293	no		-0.615449	1.18383	0.883984	-0.0127778	0.0180528	0.00896218	-0.670693	1.29141	1.06563	0.553648	0.451756
Q00653	QPFGGGSHM	0.929078	0.688202	0.760309	0.556769	0.496183	0.714744	0.79476	0.632812	0.973822	0.442593	0.385927	0.828877	0.5493	0.537316	no		-0.42763	0.679003	0.547957	0.0143726	0.0180321	0.00896218	-0.520581	0.841496	0.719713	0.340373	0.30687
R4GMQ9	QPWEEIKTSY	1	0.752809	0.649485	0.510917	0.484733	0.717949	0.737991	0.6875	0.95288	0.47037	0.448399	0.882353	0.813793	0.672762	no		-0.487383	0.758641	0.605412	-0.0144388	0.0174791	0.00876151	-0.415517	0.636836	0.552515	0.342744	0.248383
G3V426	DFGAVRVGR	0.673759	0.797325	0.737113	0.681223	0.557252	0.794872	0.58952	0.666667	0.931937	0.455556	0.494662	0.770053	0.77931	0.542284	no		-0.119013	0.169508	0.143545	-0.0131749	0.0169725	0.00863202	-0.360233	0.588105	0.512296	0.0760564	0.234737
Q99627	FALVSQAY	2.12766	1.45506	1.64433	1.16157	1.0229	1.16026	1.65066	1.5	2.03665	0.874074	0.911032	1.86631	1.23448	1.06707	no		-0.644106	1.35284	0.972624	-0.0110108	0.0166457	0.00863202	-0.51754	1.07807	0.90319	0.631695	0.373269
Q9BT22	FPDPAGKLNQF	0.921986	0.764045	0.71134	0.672489	0.648855	0.653846	0.864629	0.729167	0.837696	0.422222	0.626335	1.57219	0.868966	0.371277	no		-0.279462	0.240555	0.201572	0.0203886	0.0161298	0.00846763	0.128526	0.116198	0.103233	0.132485	0.0559161
G5E9G4	HPLDYELTY	1.1844	0.735827	0.891753	0.786026	0.610687	0.762821	0.917031	0.601236	1.31937	0.707407	0.644128	1	0.766591	0.460855	no		-0.380865	0.543133	0.443887	0.0131059	0.0152148	0.0081345	-0.257981	0.351281	0.31192	0.280914	0.174585
O75446	IPVNEKDTLTY	0.836879	0.670676	0.659794	0.689956	0.480916	0.782051	0.681223	0.492794	0.973822	0.422222	0.469751	0.663102	0.582724	0.430058	no		-0.150296	0.192726	0.163083	-0.0130459	0.0150066	0.0081345	-0.478948	0.698945	0.603155	0.0897433	0.269142
A0A3B3IUF2	YPLTPEANF	0.822695	0.629213	0.56701	0.480349	0.435115	0.551282	0.567686	0.53125	0.900524	0.316789	0.455516	0.759358	0.896552	0.676986	no		-0.460964	0.6006	0.489924	-0.0139731	0.0147438	0.0081345	-0.398484	0.512188	0.448737	0.282383	0.211292
Q9NQ34	MPVRGPDVEAY	0.751773	0.516854	0.355487	0.436681	0.458015	0.576923	0.384279	0.666667	0.554974	0.224127	0.327402	0.652406	0.786207	0.458599	no		-0.142248	0.127949	0.109616	-0.0162531	0.0137022	0.00744329	-0.431895	0.422568	0.372493	0.0594146	0.181675
Q96SB3	APIQVFSTY	1.84397	1.57865	1.45361	1.12664	1.05725	1.09615	1.39301	1.43229	2.07853	1.28148	1.09964	2.02674	1.04138	1.16463	no		-0.572052	1.21917	0.905041	0.00814492	0.0125068	0.00694775	-0.145687	0.25993	0.234334	0.595538	0.139145
Q9P0I2	MPADTNKAF	3.86525	2.7809	2.93557	2.51528	2.17939	2.26603	2.74672	2.88167	3.90052	1.90556	1.808	3.89037	3.30345	2.1388	no		-0.461052	0.878483	0.687287	-0.00797163	0.0112771	0.00665786	-0.333539	0.611091	0.5326	0.419689	0.244201
E7ETU9	YYTKGFALL	0.539007	0.516854	0.556775	0.515284	0.419847	0.288795	0.515284	0.447917	0.659686	0.312567	0.441281	0.449198	0.676969	0.768293	no		-0.397905	0.573419	0.468495	0.00914073	0.0105902	0.00665786	-0.42273	0.613087	0.534093	0.290505	0.261194
F8W6I7	FGGGGSYNDFGNY	1.23404	0.651685	0.670103	0.480349	0.572519	0.871795	0.532751	0.739583	1.25654	0.389115	0.640569	1.48663	0.7164	0.634146	no		-0.409186	0.305773	0.253367	-0.0152945	0.0103476	0.00665786	-0.0224796	0.0152535	0.0135087	0.143186	0.00231912
A0A087WVZ0	LPIAAINDM	0.900709	0.590193	0.664948	0.401747	0.419847	0.579923	0.467249	0.713542	0.989529	0.496296	0.44484	0.786096	0.689068	0.656945	no		-0.621268	0.826817	0.652448	0.00964979	0.0102339	0.00665786	-0.319795	0.402556	0.355569	0.416039	0.183981
Q6YP21	FPDISPPTY	1.24823	1.16854	0.907216	0.401747	0.625954	0.551282	1.35371	0.947917	0.994764	0.466667	0.782918	1.91444	1.0069	0.719512	no		-1.07392	1.05754	0.807278	-0.0120247	0.0102068	0.00665786	-0.0711527	0.062462	0.0558527	0.511558	0.0279746
Q9NTZ6	MPTGEAMVAF	1.20567	0.775281	0.597938	0.663755	0.664122	0.807692	0.812227	0.666667	1.07853	0.644444	0.626335	1.48663	0.868966	0.609756	no		-0.272131	0.256234	0.213458	-0.0120583	0.0101239	0.00665786	0.096562	0.0912806	0.081858	0.12281	0.0572046
P09874	TPDPSANISL	0.780142	0.629213	0.71134	0.419214	0.48855	0.794872	0.637555	0.71875	0.774869	0.422222	0.26008	0.855615	0.855172	0.617185	no		-0.316768	0.38187	0.315613	0.00711067	0.00725784	0.00448721	-0.46356	0.579919	0.507105	0.195533	0.245642
P39656	NVRETHSLFFR	0.921986	0.662921	0.639175	0.41048	0.541985	0.782051	0.427948	0.71875	1.04712	0.6	3.43772	0.57754	2.2069	0.560976	no		-0.358677	0.099255	0.084508	-0.0197664	0.00559147	0.00316814	1.0532	0.652529	0.564993	0.0505362	0.26747
Q14213	SPVSFIATY	3.51064	2.55056	2.10309	2	1.86641	2.05128	2.34061	2.4375	3.40314	1.8	1.6548	3.18182	1.88966	1.79268	no		-0.464293	0.872697	0.684174	0.00299383	0.00417118	0.00251087	-0.298879	0.531645	0.467363	0.429359	0.233228
P01848	NPDPAVYQL	1.8156	1.23034	1.48454	1	1.01908	1.23077	1.20961	1.4375	1.87435	0.748148	0.736655	1.61497	1.14483	0.908537	no		-0.479288	0.873256	0.6842	-0.00287632	0.00389398	0.00251087	-0.547499	1.00767	0.852472	0.425563	0.355415
E9PAR0	VPADAVVQY	3.02837	2.32022	2.50515	2.25764	1.90458	2.01923	2.19214	2.25	3.42408	1.44815	1.33096	3.3262	2.38621	2.03049	no		-0.345435	0.532313	0.436523	0.00228984	0.0028013	0.00176438	-0.363316	0.563337	0.493446	0.268794	0.237149
P18583	EPSAVALEL	1.11348	0.775281	0.778351	0.598253	0.412214	0.807692	0.79476	0.807292	1.06806	0.437037	0.409253	0.652406	0.651363	0.713829	no		-0.552797	1.02875	0.788804	0.00162603	0.00221855	0.00152755	-0.831568	1.54355	1.25342	0.511471	0.588953
Q14746	HPNGLQVMY	0.900709	0.741573	0.670103	0.50655	0.603053	0.711538	0.707424	0.60609	1	0.503704	0.498221	0.59893	0.8	0.610084	no		-0.344538	0.621596	0.506442	0.000703787	0.000971895	0.000626532	-0.530539	1.00248	0.84876	0.299623	0.355415

## Sheet: ATG7 inhibitor
		vehicle			ATG7 inhibitor			carfilzomib			ATG7 inhibitor +CFZ			CHX				ATG7 inhibitor vs vehicle			carfilzomib vs vehicle			ATG7 inhibitor + CFZ vs vehicle			CFZ vs ATG7 inhibitor	CFZ vs ATG7 inhibitor + CFZ
Master Protein Accessions	Sequence	Abundance: 126	Abundance: 127N	Abundance: 127C	Abundance: 128N	Abundance: 128C	Abundance: 129N	Abundance: 129C	Abundance: 130N	Abundance: 130C	Abundance: 131N	Abundance: 131C	Abundance: 132N	Abundance: 132C	Abundance: 133N	CHX dec?		log2 FC	negative log10 pval	negative log10 adj pval	log2 FC	negative log10 pval	negative log10 adj pval	log2 FC	negative log10 pval	negative log10 adj pval	negative log10 adj pval	negative log10 adj pval
Q99595	LPSSPFGDY	1.61589	1.16556	1.83688	1.63388	1.19298	1.33471	2.81495	3.15726	1.26866	4.07252	4.96522	6	0.548077	0.583499	YES		-0.150244	0.103965	0.0605025	0.648788	0.844215	0.804209	1.70314	3.99245	3.45868	0.960442	0.889482
Q9H2D1	VYENVSHFL	1.92053	1.60265	2.48936	1.6612	1.52193	1.60331	2.75445	2.7621	1.78358	3.01908	3.71739	4.99545	1.08654	1.00424	YES		-0.329022	0.393143	0.255274	0.279947	0.417722	0.398958	0.964394	2.61015	2.3271	0.908187	0.581804
M0QZR8	TVIEPLKGY	1.19205	1.07947	1.2695	0.967213	0.938596	0.847107	1.43772	1.44758	1.25373	1.74427	1.96087	3.00909	0.646669	0.32742	YES		-0.363207	0.44436	0.288179	0.225127	0.316355	0.302231	0.923055	2.47804	2.21455	0.847863	0.581804
Q7L7L0	AEILELAGNAA	2.31788	2.02649	2.37589	2.06011	1.82018	1.73554	2.66548	2.18145	1.93657	3.19466	4.26957	4.90909	0.519231	0.668016	YES		-0.259019	0.457564	0.292257	0.0135132	0.019466	0.0189694	0.880643	3.2432	2.85628	0.458163	0.965138
P33993	EAWASKDATY	7.54967	8.82119	9.1773	5.34426	6.70175	5.90909	3.24555	3.10484	3.30597	3.70229	4.71304	6.92727	5.40385	5.42889	YES		-0.508825	2.14713	1.2843	-1.40367	4.40302	3.92341	-0.735676	2.94668	2.61957	2.09473	0.581804
Q9H0H3	FPASPSVSL	2.15232	1.80795	2.56738	2.16393	1.77632	1.71901	0.960854	1.19758	0.828358	1.07252	1.07391	1.72727	1.21154	1.35225	YES		-0.205949	0.573237	0.367108	-1.12796	3.09319	2.84491	-0.752848	2.28643	2.04943	2.0379	0.247789
P26010	SAANIQPIF	12.8013	10.2185	12.9291	8.61749	9.2807	7.95868	4.43772	4.68145	4.42164	5.10687	6.01304	9.58636	5.98077	6.3337	YES		-0.475402	1.93144	1.18505	-1.40863	4.28565	3.83749	-0.795881	3.01969	2.67974	2.13093	0.519831
P00492	IPDKFVVGY	3.98675	3.71523	4.51773	3.5847	3.18421	3.10331	1.65836	1.88306	1.16045	1.79771	2.04348	3.03182	2.27885	1.96872	YES		-0.307765	1.32745	0.83105	-1.3779	4.48643	3.9869	-0.830198	3.33127	2.92834	2.75	0.501686
P62273	QQLYWSHPR	4.87417	5.70861	7.87943	3.37158	3.45175	3.77686	2.56228	2.8629	2.51493	3.19466	2.6	4.58636	1.25	1.27271	YES		-0.800484	2.36788	1.33985	-1.21735	3.20028	2.93405	-0.830627	2.43997	2.18281	0.582834	0.236458
F8WE26	EPWPENATLY	4.1457	3.70861	4.12766	3.77049	4.24561	2.24793	1.93594	2.24194	1.20149	1.90076	2.35652	2.36364	2.11538	1.09373	YES		-0.223266	0.605734	0.384711	-1.15536	3.04534	2.80576	-0.855761	2.45325	2.19429	1.96818	0.156642
O60306	YPADKISILTTY	2.66225	1.81457	2.55319	2.27322	2.01754	1.72727	0.718861	1.02419	0.940299	0.770992	1.47826	1.62727	1.51923	1.53122	YES		-0.224233	0.582704	0.372285	-1.38949	3.29418	3.01209	-0.858763	2.36943	2.12203	2.20485	0.299489
A0A0J9YX62	NPDDVFREF	1.08609	0.97351	1.06383	0.672131	0.653509	0.545455	0.455516	0.387097	0.324627	0.396947	0.604348	0.704545	0.37941	0.267856	YES		-0.73925	2.3624	1.33985	-1.42003	3.69007	3.34534	-0.87265	2.69786	2.3993	1.09413	0.357294
H0Y653	YPASTVQIL	9.55629	8.06623	8.8156	6.86339	6.36842	6.93802	3.18861	3.12903	2.65299	3.82061	3.74783	6.68636	5.25962	4.94168	YES		-0.390421	1.82355	1.11453	-1.55934	4.92994	4.31427	-0.891172	3.66231	3.20047	2.86704	0.579486
Q5JRA7	KDFAQTTSA	3.13907	2.84106	3.33333	1.97814	1.92105	2.02066	0.761566	0.907258	0.839552	1.24809	1.57826	2.19091	1.375	1.0639	YES		-0.653756	3.28765	1.74359	-1.89256	5.75917	4.87786	-0.892418	4.06777	3.52071	2.80778	0.590088
E9PR30	RFVNVVPTF	7.97351	6.68874	7.3617	6.85792	7.27632	5.02479	3.17082	2.48387	0.533582	3.41985	3.8913	4.54545	1.08654	1.01419	YES		-0.201049	0.62886	0.400056	-1.83147	4.34213	3.87288	-0.893382	2.89549	2.57466	3.04986	0.579486
Q99590	LPADVQNYY	2.97351	2.05298	3.43262	2.23497	2.15789	2.50826	1.1032	1.24194	0.757463	0.961832	1.65652	1.92273	1.77885	1.58094	YES		-0.293674	0.765506	0.495596	-1.44703	3.26586	2.9915	-0.897471	2.36724	2.12071	2.02516	0.284401
Q8IWV7	YPAPYLDEY	2.06623	1.7351	2.17021	1.51913	1.52632	1.64463	0.640569	0.685484	0.365672	0.877863	1.15652	1.15455	1.03846	0.874985	YES		-0.348493	1.71751	1.05197	-1.81961	5.41976	4.6421	-0.90503	3.86466	3.36825	3.39698	0.581804
Q5TEJ7	MPLEDMNEF	4.11921	3.89404	5.14894	3.93443	3.7193	3.03306	1.93357	2	1.25871	1.74809	2.61159	2.62424	2.39744	2.38632	YES		-0.300571	1.1781	0.753287	-1.34196	4.16895	3.74939	-0.914288	3.32016	2.92093	2.54209	0.321102
P27105	RYLQTLTTI	1.12583	1.06623	1.17021	0.759563	0.877193	0.880165	0.355872	0.475806	0.365672	0.534351	0.434783	0.795455	0.701923	0.457379	YES		-0.417774	1.40466	0.882607	-1.48959	3.86481	3.49568	-0.930102	2.90032	2.57844	2.09473	0.358505
O00767	FPYDYSASEY	3.45695	2.15232	3.04965	3.00546	3.39474	2.57438	1.2242	1.3871	0.559701	0.950382	1.67826	1.88636	1.23077	1.7798	YES		0.0516581	0.100407	0.0576725	-1.44925	3.01287	2.78589	-0.939459	2.23822	2.00802	2.7256	0.232427
Q8NEM2	VPSGLIVDY	6.94702	6.38411	8.36879	6.08743	5.69298	5.15702	2.53737	2.46371	1.84701	3.19084	3.54783	4.45455	4.33654	4.20589	YES		-0.357474	1.92996	1.18505	-1.66392	5.53467	4.70993	-0.955066	4.26068	3.65912	3.39698	0.581804
B4E1E0	HPFFVGVQY	1.5894	1.39073	1.80142	1.46448	1.36842	1.61157	0.498221	0.540323	0.80597	0.603053	0.921739	0.9	0.596154	0.994301	YES		-0.105467	0.315976	0.200137	-1.37424	4.00398	3.608	-0.979617	3.27893	2.8847	3.01963	0.257365
P26641	FPEELTQTF	3.24503	2.70199	3.85816	2.81421	2.8114	2.53306	1.11032	1.08871	0.753731	1.3626	1.4913	2.1	1.90385	1.30253	YES		-0.26521	1.04649	0.669147	-1.73148	4.75322	4.17856	-0.984979	3.55337	3.11379	3.15462	0.533207
Q5SY16	QPAQDIFSVY	3.2053	2.80132	3.25532	2.8306	2.27193	1.78512	1.02135	1.16532	0.895522	1.14504	1.42174	2.06364	1.5	1.10367	YES		-0.427302	1.61914	0.997279	-1.58736	4.32279	3.86001	-1.00017	3.35182	2.94637	2.39096	0.403434
Q15056	LPTEPPYTAY	3.68874	3.04636	3.68794	2.85792	2.27193	2.61157	1.1032	1.29032	0.701493	1.51527	1.41739	2.18182	2.26923	2.06815	YES		-0.429106	2.04389	1.2386	-1.75176	5.2223	4.51542	-1.02712	4.05579	3.51173	3.02256	0.564415
O75909-1	HPYQFLLKY	7.57616	6.96689	9.43262	7.02732	5.66667	6.91736	2.34875	2.93548	2.23881	3.61832	3.87826	4.19091	3.5	4.11641	YES		-0.289883	1.46877	0.915931	-1.67218	5.39053	4.62819	-1.03661	4.31844	3.70276	3.50324	0.537491
Q9Y244	MEFKAVQQV	1.89404	2.15894	2.73759	1.53005	1.07895	1.43802	0.626335	0.91129	0.320896	0.839695	1.07826	1.38182	1.03846	1.05396	YES		-0.746673	2.30494	1.33904	-1.86938	4.09125	3.68072	-1.04117	2.97216	2.64293	1.59701	0.462543
A0A3B3ITR4	REASLFIVP	4.21192	3.44371	4.43972	2.99454	2.93421	2.54959	1.53381	1.56855	1.15672	1.22519	1.90435	2.74545	1.70192	1.65054	YES		-0.512599	2.00726	1.22362	-1.50584	4.31628	3.85605	-1.04179	3.53057	3.09506	2.10732	0.307516
Q15386	FPIANGPNL	2.96689	2.71523	3.53191	2.51366	1.46491	2.19835	1.02491	1.30645	0.723881	1.12977	0.982609	2.34545	1.57692	1.59088	YES		-0.576945	1.50457	0.937313	-1.59255	3.28412	3.00487	-1.04749	2.52664	2.25672	1.40564	0.240357
Q9UKK3	FPELDSPQL	6.47682	4.04636	6.28369	5.39344	4.98684	4.64463	1.94306	2.2379	1.25373	2.0229	2.84783	3.19545	2.71154	2.9133	YES		-0.161694	0.455467	0.29161	-1.62878	3.95392	3.57062	-1.05909	3.10047	2.74392	2.86704	0.309232
P23921	IPDDLKQLY	1.98675	1.98675	2.19858	1.53005	1.75439	1.85124	0.882562	0.403226	0.350746	0.70229	1.08696	1.17273	0.730769	0.715897	YES		-0.265204	1.03766	0.664159	-1.91512	4.91341	4.30585	-1.0592	3.69599	3.22966	3.30286	0.551537
Q16576	GEFGGFGSVT	2.47682	2.47682	2.69504	2.2623	2.03509	2.63636	0.825623	0.677419	0.701493	0.801527	1.01739	1.79091	1.15385	1.49145	YES		-0.141575	0.445943	0.288179	-1.79474	4.51461	4.01194	-1.08328	3.49152	3.06273	3.32244	0.462543
P49792	FPTEESSINY	2.43709	2.31126	2.80142	1.97268	1.79825	2.09091	0.843416	0.854839	0.608209	1.03435	1.14348	1.38182	1.57692	1.53122	YES		-0.36508	2.18009	1.29373	-1.71075	5.92881	4.95993	-1.0847	4.89372	4.1278	3.64858	0.581804
Q96AE7	VPVGGELPTY	2.59603	3.09934	3.43262	2.8306	2.0614	2.24793	1.04626	1.1129	0.820896	1.03817	1.26087	1.98182	1.28846	1.51134	YES		-0.354385	1.26464	0.793442	-1.61495	4.22489	3.79101	-1.0924	3.42484	3.00658	2.53787	0.307516
O60449	TALSWKEAY	1.74834	2.02649	2.78014	1.71585	1.86842	1.68595	0.597865	0.693548	0.626866	0.946565	0.904348	1.20909	0.788462	1.33236	YES		-0.314728	1.03408	0.663778	-1.77278	4.20905	3.78026	-1.09906	3.268	2.87744	2.68634	0.379017
Q9UHY1	MPNENIPEL	4.83444	3.97351	6.15603	3.81421	3.55263	3.70248	1.45196	2.02419	1.26119	2.12214	2.07826	2.63636	2.51923	2.44598	YES		-0.434927	1.7197	1.05197	-1.65934	4.53296	4.02552	-1.13011	3.73451	3.26379	2.53419	0.323779
A0A0A0MTI1	AEIRIIPA	2.2053	2.21854	2.97872	1.53552	1.33333	1.57438	0.697509	0.802419	0.330992	0.732824	1.01739	1.63182	0.423077	0.487208	YES		-0.736415	2.28984	1.33904	-2.01546	4.23183	3.79633	-1.13013	3.15278	2.7848	1.77932	0.459131
P35637	YPTQPGQGY	5.52318	4.99338	6.96454	4.05464	4.72807	4.05785	1.40214	1.29839	1.22388	2.0458	2.55652	3.36364	3.61538	3.53971	YES		-0.445087	1.99296	1.2153	-2.15525	5.3916	4.62819	-1.13388	4.10162	3.54163	3.21369	0.581804
Q14204	YPGPASLTQIY	2.12583	2.64238	3.01418	2.0929	2.61404	1.60744	0.846975	0.955645	0.630597	0.759542	1.04348	1.73182	1.04808	1.34231	YES		-0.301576	0.769425	0.49859	-1.67735	3.46323	3.14961	-1.13857	2.76065	2.45613	2.19853	0.220199
P19971	SEADIRGFVA	2.68874	2.49007	3.03546	2.12022	2.11404	1.77686	0.839858	0.758065	0.641791	0.877863	1.25217	1.6	0.692308	0.994301	YES		-0.4505	2.24686	1.3198	-1.87482	5.51005	4.69514	-1.13894	4.44773	3.81322	3.19658	0.551537
B1AHB1	RSSIPITV	4.11258	4.50993	5.14894	3.05464	2.59649	4.66529	1.39502	1.60081	1.45522	1.83206	1.32609	3.09091	0.961538	1.74997	YES		-0.416738	1.1406	0.730071	-1.62946	3.48696	3.17027	-1.13997	2.82864	2.51604	1.92464	0.204996
P40227	EVNSGFFYK	1.21192	0.827815	0.992908	0.437158	0.539474	0.698347	0.209964	0.258065	0.345578	0.293893	0.408696	0.663636	0.311447	-0.0153246	YES		-0.856432	1.9613	1.20421	-1.89817	3.30349	3.01853	-1.15038	2.46803	2.20636	1.03949	0.264977
Q8NBI5	IPYPLPPNY	5.88079	3.90728	5.46099	4.55738	4.14912	3.47107	1.44484	1.81452	1.42537	1.45802	2.0087	3.39091	1.01923	0.914757	YES		-0.324495	0.948519	0.615512	-1.70268	3.81124	3.44787	-1.15294	3.07269	2.71951	2.37965	0.250331
Q9H8H0	AEVYRILSV	0.927152	0.675497	1.06383	0.775956	0.77193	0.628099	0.128114	0.274194	0.365672	0.534351	0.295652	0.363636	0.415093	0.502976	YES		-0.293267	0.598893	0.381979	-1.7958	3.03972	2.801	-1.15957	2.32934	2.08717	1.96825	0.206081
Q9H993	MPQVAPDLY	8.29139	6.71523	11.2908	7.30055	5.07895	6.8843	3.27402	2.95161	1.86567	3.56489	3.43478	4.74545	4.67308	4.95162	YES		-0.449029	1.29785	0.812204	-1.70048	3.6876	3.34534	-1.16286	2.98022	2.64887	2.00108	0.240262
Q8IUH3-3	FPFEQQSEF	3.11258	1.93377	2.6383	2.56831	2.39474	1.28926	0.989324	1.34677	0.686567	0.748092	1.17391	1.50909	1.38462	1.01419	YES		-0.297594	0.586302	0.373459	-1.34616	2.49721	2.33407	-1.16331	2.25867	2.02423	1.47781	0.0452035
Q13409	FPVGDVNNF	5.25828	4.15894	4.77305	3.86885	3.72368	3.81818	1.62278	1.73387	1.22761	1.77099	1.83478	2.72727	2.875	3.10222	YES		-0.314512	1.80573	1.10669	-1.63014	5.71119	4.84107	-1.16393	4.95215	4.16243	3.62856	0.445136
Q9HAI6	FPSESSFEY	4.27152	2.80132	4.4539	3.37158	3.4693	3.54959	1.29181	1.5121	0.880597	1.22901	1.86522	2.03636	2.08654	2.18746	YES		-0.149725	0.432119	0.281403	-1.64544	4.07833	3.67117	-1.16779	3.39878	2.98441	2.98973	0.247661
E9PM00	TPAGVVNKY	9.08609	7.3245	9.2695	5.8388	5.4386	4.97314	2.1032	2.03024	2.01306	2.85496	3.33696	5.175	5.42308	5.32946	YES		-0.660164	3.18974	1.71828	-2.06281	5.76349	4.87786	-1.17581	4.59922	3.91489	2.87849	0.581804
Q5SRI9	SGFDGIYTY	2.11921	1.57616	2.58156	1.67213	1.90351	1.56198	0.619217	0.677419	0.574627	0.793893	0.834783	1.14545	0.783374	0.457379	YES		-0.288957	0.888272	0.576692	-1.74605	4.03588	3.63545	-1.17802	3.27909	2.8847	2.6198	0.272222
Q9H869	QYNPKFQTL	1.31788	1.05298	1.43262	0.852459	0.789474	0.768595	0.263345	0.375	0.466418	0.324427	0.6	0.745455	0.432062	0.541144	YES		-0.657973	2.01336	1.22362	-1.78358	3.93683	3.55841	-1.18758	3.17168	2.79787	1.67909	0.270959
Q53ET0	FPAEKGQLF	2.62252	2.25166	2.48227	2.65574	2.40351	2.39669	0.626335	0.645161	1.09701	0.717557	1.0087	1.5	1.53846	1.37214	YES		0.0193823	0.054752	0.0299858	-1.63503	4.66927	4.12172	-1.18915	4.00132	3.46415	3.79127	0.272762
Q5TBH8	VYFGDPVSL	5.76159	3.21854	5.21986	5.01639	3.66667	3.16529	1.63701	1.77419	0.880597	1.8626	1.75652	2.54545	0.596154	0.457379	YES		-0.261204	0.574318	0.367108	-1.72623	3.1984	2.93309	-1.20382	2.58515	2.304	2.13203	0.175882
Q86XN7	QPTEVVNIL	7.33113	5.97351	7.70922	5.53005	5.20614	4.39256	1.66192	1.60484	1.47388	2.12595	2.8087	4.17727	2.75	2.27695	YES		-0.474047	2.17884	1.29373	-2.14819	5.47976	4.67763	-1.20551	4.32735	3.70962	3.19731	0.581804
Q68EM7	REIALPIEA	1.01987	0.927152	1.60284	0.830601	0.868421	0.85124	0.519573	0.225806	0.320896	0.374046	0.391304	0.763636	0.5	0.424772	YES		-0.477115	0.954658	0.617797	-1.73518	2.80653	2.60537	-1.21519	2.24988	2.01714	1.41561	0.137192
Q9Y5Q9	HPDEPLYSF	1.44371	1.70861	2.32624	1.19126	0.938596	1.1405	0.747331	0.435484	0.61194	0.534351	0.817391	1	0.5	0.755669	YES		-0.744352	2.07876	1.25069	-1.61001	3.53085	3.20726	-1.22007	3.01733	2.67971	1.17167	0.142972
Q14213	HPWGSSSSF	2	2.11921	3.43262	1.90164	2.45614	2.55372	0.797153	1.14516	0.783582	0.839695	1.01739	1.37273	0.942308	1.23293	YES		-0.127828	0.247727	0.153908	-1.4701	2.89003	2.678	-1.22538	2.57701	2.29682	2.18753	0.0709144
Q5QNW6	HPDTGISSKAM	2	1.68212	2.38298	1.38798	1.14912	1.53719	0.58363	0.741935	0.5	0.549618	0.66087	1.38182	0.711538	0.457379	YES		-0.573982	1.63745	1.00508	-1.73219	3.66649	3.32654	-1.22629	3.03465	2.68924	1.69921	0.202346
Q9NVD3	EAVDSIFSY	6.82119	5.16556	5.14894	5.18033	5.41228	3.04132	1.93594	2.14516	1.57463	1.70992	2.64348	2.87273	1.38462	0.636353	YES		-0.329803	0.961909	0.620874	-1.59922	3.68746	3.34534	-1.24571	3.21441	2.83231	2.25008	0.132203
Q92979	VPSSDPIVF	4.4702	3.74834	4.63121	3.3388	2.92982	2.85537	1.02491	1.27016	0.585821	1.11832	1.72174	2.57727	0.75	0.994301	YES		-0.494003	2.09588	1.25912	-2.15715	5.22563	4.51542	-1.24609	4.15875	3.57925	3.00338	0.531238
A0A087WUS5	NYAAPPSTR	2.41722	1.94702	2.3617	1.28415	1.32456	1.15702	0.522933	0.572581	0.880597	0.671756	0.852174	1.30909	0.722604	0.756915	YES		-0.836803	3.25752	1.73048	-1.76707	4.88155	4.27998	-1.24739	4.16665	3.58448	1.70579	0.309232
A0A2R8Y6G6	SEVILPVPA	3.01987	2.10596	3.13475	1.89071	1.71053	1.73554	0.846975	0.774194	1.14179	0.885496	1.11304	1.45455	1.82692	1.63065	YES		-0.630275	2.35225	1.33985	-1.58003	4.31312	3.85541	-1.25836	3.84884	3.35399	1.82066	0.153476
O00472	TAIRALETY	1.15232	1.27152	1.68794	0.808743	0.640351	0.628099	0.30605	0.403226	0.291045	0.412214	0.426087	0.872727	0.673077	0.735783	YES		-0.985129	2.50815	1.39481	-2.0393	3.80353	3.4413	-1.2649	2.97841	2.64812	1.08802	0.286189
Q9Y5X3	LPTFQSPEF	3.08609	2.63576	3.48936	3.18033	2.77193	1.90909	0.946619	1.29839	0.768657	0.816794	1.27826	1.72727	1.44231	0.755669	YES		-0.228615	0.616357	0.392851	-1.61187	3.6516	3.31597	-1.26894	3.20341	2.8225	2.48982	0.124387
A0A075B6T1	LPEPGLGLAY	1.98675	1.57616	1.84397	1.98907	1.72807	1.53719	0.30605	0.653226	0.507463	0.641221	0.565217	1.00909	0.576923	1.01419	YES		-0.0412906	0.105336	0.0609554	-1.88219	4.4702	3.97535	-1.28715	3.73961	3.26594	3.55485	0.289337
Q6PI26	EAIEQILKY	2.78808	2.39735	3.34043	2.43169	2.54386	2.21488	0.708185	0.653226	0.608209	0.832061	1.17391	1.48182	1.09615	1.34231	YES		-0.245767	1.02456	0.658897	-2.11393	5.30571	4.56236	-1.28953	4.33979	3.71792	3.64858	0.501686
Q07820	ETLRRVGDGVQR	1.94702	1.98675	2.65248	1.46448	2	1.69835	0.580071	0.745968	0.802239	0.564885	0.695652	1.42273	1.20192	0.896022	YES		-0.351297	0.973864	0.628453	-1.62977	3.56869	3.23734	-1.29547	3.14673	2.77991	2.13676	0.10883
A1KXE4	YPAGFPMGY	5.16998	3.8543	5.29551	4.4408	3.23099	3.26446	1.5255	1.82258	1.34577	1.5598	1.58551	2.68788	2.10897	1.6638	YES		-0.388891	1.39118	0.872416	-1.60916	4.20032	3.77286	-1.29566	3.76845	3.28734	2.42901	0.132203
P51571	LYADVGGKQF	4.71523	4.56954	5.43262	3.85792	3.54386	3.55923	1.58956	1.7043	1.18408	1.42239	1.85797	2.69697	0.974359	0.941272	YES		-0.425141	2.4073	1.33985	-1.71661	5.76956	4.87786	-1.29995	5.16744	4.34233	3.37296	0.321289
Q9BUN5	FLTEVTDVY	9.35762	6.25166	9.28369	8.28415	7.97368	5.67769	2.09609	2.53629	1.38806	2.42366	3.65217	3.98636	1.82692	3.08233	YES		-0.182469	0.501348	0.322019	-2.0478	4.21853	3.7884	-1.30679	3.40854	2.99287	3.04416	0.309232
P19971	ADIRGFVA	3.66887	2.63576	3.2695	2.20765	2.25439	2.15702	0.775801	0.915323	0.83209	0.973282	1.07826	1.80455	0.875	0.984993	YES		-0.532516	2.28982	1.33904	-1.92388	5.0914	4.44385	-1.312	4.32836	3.70962	2.74093	0.364272
M0R346	IPAPGSGVSF	3.52318	3.6755	4.51773	2.77049	2.60526	2.53719	0.80427	0.790323	0.94403	1.08779	1.55217	2.05455	2.15385	1.62071	YES		-0.566243	2.83612	1.56621	-2.20641	5.8976	4.94682	-1.31948	4.88385	4.12369	3.25532	0.579486
Q9NY93	KSLLFVNTL	2.11921	1.78808	1.68794	1.54098	1.52632	1.21488	0.669039	0.451613	0.626866	0.519084	0.634783	1.08182	0.630819	0.196383	YES		-0.385853	1.41329	0.887513	-1.67889	4.34946	3.87727	-1.32348	3.87839	3.37886	2.55409	0.156642
P40763	SELAGLLSA	3.29801	2.58278	3.30496	3.0929	1.83333	2.04959	0.939502	1.08871	0.701493	1.22901	1.14783	1.27273	2.01923	1.65054	YES		-0.397037	1.36355	0.854511	-1.75065	4.23667	3.79845	-1.33168	3.71042	3.24263	2.48545	0.179688
P04844	TALFVAATY	6.43046	4.88079	5.84397	4.94536	4.7807	3.34298	1.29181	1.53226	1.25746	1.71374	2.01739	3.07727	2.94231	2.19741	YES		-0.392496	1.56288	0.965264	-2.07146	4.96564	4.34585	-1.33326	4.12407	3.55681	3.04878	0.399665
Q9C037	APIDEAFESY	2.17219	1.74834	3.23404	2.10929	1.94737	1.28099	0.327402	0.709677	0.447761	0.618321	1.07826	1.13636	0.634615	0.29771	YES		-0.422661	0.893326	0.579707	-2.26856	3.33989	3.04916	-1.33656	2.5391	2.26429	1.98948	0.250331
Q9Y5K5	KEFSQSFDA	1.45695	1.36424	1.07801	1.25683	0.77193	0.694215	0.476868	0.395161	0.201493	0.267176	0.608696	0.663636	0.711538	0.576695	YES		-0.517997	1.19576	0.764294	-1.86083	3.23724	2.96733	-1.34071	2.70144	2.40189	1.62849	0.141388
P17152	TPLALPLDY	9.77483	7.86755	8.43972	12.1202	8.10526	5.4876	3.11744	3.25	3.20896	2.39695	4.06087	3.81818	3.96154	1.67043	YES		-0.0205573	0.0320366	0.0197077	-1.44551	2.63036	2.45253	-1.34378	2.51185	2.24378	2.24096	0.0158135
Q9Y217	EPAVVSLEY	8.07947	6.78808	9.83688	7.16393	6.48246	6.30579	2.07117	1.95161	1.52612	2.40076	3.24348	4.04091	4.50962	4.29538	YES		-0.308224	1.35927	0.85279	-2.15449	5.40704	4.63822	-1.35092	4.50722	3.84851	3.56793	0.486183
P14921	EPSFITESY	6.52318	5.56291	7.23404	5.12022	5.76754	4.53719	1.64769	1.42339	1.13806	1.87786	2.46957	3.22273	2.86538	3.36074	YES		-0.324839	1.64268	1.00508	-2.19851	5.85166	4.91238	-1.35171	4.89974	4.129	3.79127	0.533207
Q13347	REGDLLFTVA	3.16556	2.01325	3.47518	3.55191	2.10526	2.58678	1.33808	1.07258	0.544776	0.870229	0.93913	1.55455	1.13462	0.576695	YES		-0.0700285	0.113177	0.0660315	-1.54999	2.67846	2.49384	-1.36323	2.47471	2.21213	2.17437	0.0375707
Q5W0C6	EVLGPHLER	3.60265	3.64901	4.6383	2.56831	2.20175	2.92975	1.08541	1.18548	1.17537	1.45802	1.11304	2.04545	1.23077	1.61077	YES		-0.626848	2.77712	1.55112	-1.78664	5.13314	4.46759	-1.36487	4.58421	3.90702	2.43828	0.247789
J3KTN6	TVSDAILRY	4.8543	4.15894	5.42553	3.38251	3.32456	4.0124	1.00712	1.17742	0.996269	1.40076	1.60435	2.56818	2.76923	2.44598	YES		-0.429715	2.09101	1.25912	-2.18248	5.68674	4.82391	-1.37335	4.78889	4.07219	3.46118	0.504675
Q16520	TPSPPEVVY	6.17219	5.21854	6.17021	5.89071	4.74561	4.91736	1.13167	1.71774	1.20149	1.83206	1.57391	3.35455	2.92308	2.9829	YES		-0.175114	0.682732	0.431805	-2.11605	5.30024	4.55963	-1.37716	4.47558	3.8317	3.76987	0.437827
A0A087WYX8	LPSAVLQSM	7.53642	6.12583	8.59574	5.63388	4.03509	5.16529	1.63701	1.9879	1.60821	2.23282	2.12609	4.14545	3.42308	2.62496	YES		-0.585391	2.21548	1.30549	-2.08858	4.83484	4.24694	-1.38805	4.07242	3.5231	2.51378	0.336399
Q96GW9	DALGGLLNR	1.31788	0.874172	0.985816	0.836066	0.596491	0.92562	0.266904	0.53629	0.376866	0.332061	0.391304	0.477273	0.473368	0.550691	YES		-0.430388	1.00911	0.649759	-1.4292	2.87678	2.66716	-1.40426	2.84657	2.5309	1.4324	0.00267978
G5E9L0	LPTADIAQF	4.37086	3.89404	4.8227	4.77596	3.42982	2.90083	0.982206	1.25806	0.88806	1.35115	1.41739	2.17273	1.82692	2.52553	YES		-0.236782	0.761831	0.493765	-2.06474	4.5391	4.02846	-1.40525	3.83707	3.34531	3.13881	0.275876
M0QZR8	FPSPIRLEF	0.913907	0.84106	1.15603	0.879781	0.723684	0.396204	0.412811	0.471774	0.30597	0.274809	0.421739	0.395455	0.508455	0.189428	YES		-0.541751	1.17616	0.753144	-1.28988	2.49795	2.33409	-1.41454	2.65048	2.35878	0.938387	0.0177291
Q9H4A3	HEIESLYTKL	3.63576	2.68874	4.28369	3.21311	1.89474	3.39669	0.975089	1.17339	0.83209	1.23664	0.973913	1.75909	2	1.99855	YES		-0.318873	0.785725	0.509298	-1.83152	3.50017	3.18141	-1.4181	3.06439	2.71233	2.21825	0.112174
A0A3B3IT92	YPQEVIPTF	13.947	9.45033	12.8582	11.8251	12.3816	7.32645	3.51601	5.25	2.67537	2.79008	4.05652	6.69091	5.01923	3.6292	YES		-0.20133	0.449401	0.28895	-1.66394	3.2803	3.00366	-1.42124	3.00927	2.67578	2.30798	0.063775
Q8TEH3	LPNDVISSL	8.27483	6.30132	8.23759	7.14481	6.32237	5.44835	1.93772	1.96169	1.50187	2.09733	2.77391	3.64318	3.83173	3.50491	YES		-0.270333	1.21099	0.773002	-2.07853	5.44687	4.65408	-1.42192	4.71271	4.00623	3.65355	0.387825
B8ZZM6	YERINVPVP	0.768212	0.927152	1.3617	0.830601	0.657895	0.570248	0.170819	0.25	0.164179	0.267176	0.252174	0.618182	0.432946	0.272756	YES		-0.570384	1.08695	0.697905	-2.38565	3.09843	2.84749	-1.42624	2.38176	2.13083	1.58374	0.209376
H0Y653	KYPASTVQI	5.56291	4.74172	5.43262	3.95628	3.19298	4.12397	1.28826	1.12097	0.171642	1.61069	1.66087	2.56364	0.615385	1.37214	YES		-0.481283	2.37843	1.33985	-2.60826	6.02908	5.03778	-1.43133	4.94836	4.16169	3.64858	0.581804
G3V4K3	APVQILQEY	1.11258	0.728477	0.907801	0.961749	0.614035	0.628099	0.256228	0.185484	0.208955	0.152672	0.347826	0.518182	0.502659	0.172341	YES		-0.318786	0.588012	0.374358	-2.07884	2.9805	2.7603	-1.43213	2.43696	2.1807	1.92464	0.137192
H7C124	HPTDPLTSF	2.23179	2.2649	3.56738	2.48087	2.25	3.17355	0.900356	0.891129	0.641791	0.828244	0.908696	1.24545	0.894231	1.1335	YES		-0.0288461	0.0527173	0.0297873	-1.72861	3.34405	3.05235	-1.43504	3.02685	2.68364	2.77088	0.0754959
J3QTR3	YNIQKESTL	1.27152	1.08609	1.71631	0.896175	0.605263	0.661157	0.270463	0.346774	0.231104	0.450382	0.295652	0.754545	0.136902	0.160761	YES		-0.913657	2.20443	1.30382	-2.26371	3.73991	3.38673	-1.4409	3.02161	2.68057	1.289	0.245569
P63313	GEIASFDKA	1.74834	1.58278	1.97163	1.08197	1.25877	1.28926	0.633452	0.274194	0.125458	0.71374	0.43913	0.8	0.290502	0.554086	YES		-0.546775	2.05676	1.24084	-2.35976	4.98794	4.36002	-1.44115	4.11479	3.54995	2.78234	0.432845
P24928	GEIESKFNQA	0.913907	0.794702	1	0.617486	0.320175	0.520661	0.222818	0.330645	0.227612	0.206107	0.256522	0.527273	0.551429	0.354777	YES		-0.893242	2.00919	1.22362	-1.79402	3.18616	2.92267	-1.4522	2.84204	2.52739	0.878609	0.0798719
Q96GQ7	LPQDVILKF	3.09934	2.25166	3.5461	2.34973	1.84211	1.54545	0.576512	0.467742	0.5	0.984733	0.8	1.44545	1.59615	0.735783	YES		-0.632965	2.02321	1.22362	-2.52642	4.59653	4.06445	-1.46172	3.69107	3.22619	2.39096	0.395113
Q96T88	YPENGVVQM	3.70199	3.17881	3.84397	2.60109	1.5307	2.59917	0.996441	0.854839	0.884328	1.11832	1.1	1.66818	1.83654	1.15339	YES		-0.67206	2.81374	1.56193	-1.97101	5.15327	4.47487	-1.4644	4.58066	3.90582	2.43396	0.258696
C9JD32	LPAAGVGDMVM	3.2053	3	3.51064	2.02732	1.50439	2.02479	0.950178	1.25403	0.947761	1.19084	0.908696	1.40909	0.58848	0.499217	YES		-0.806176	4.20707	2.16815	-1.6241	5.89932	4.94682	-1.46945	5.68387	4.71959	2.1881	0.0908848
A0A140T9U0	VMAPRTLIL	1.25166	0.933775	1.63121	1.0082	0.809211	1.30579	0.243772	0.41129	0.0736794	0.425573	0.334783	0.611364	0.0635566	0.502497	YES		-0.28928	0.561043	0.360186	-2.38882	3.31381	3.02699	-1.47632	2.62078	2.33487	2.23841	0.209376
M0QXM4	LPIGATVNM	2.06623	1.68874	3.0922	1.71585	1.25877	2.12397	0.679715	0.745968	0.410448	0.709924	0.565217	1.18182	1.10577	0.9247	YES		-0.42541	0.878475	0.570944	-1.89884	3.03607	2.79992	-1.47863	2.65197	2.35929	1.70905	0.0912318
P13639	LPSPVTAQKY	7.44371	7.22296	8.55792	6	5.71637	6.07989	1.58719	1.94086	1.03446	1.70738	1.97971	4.62424	2.82051	3.70543	YES		-0.384078	1.58613	0.978576	-2.34775	5.27971	4.54989	-1.4825	4.45468	3.81802	3.33082	0.435954
P35813	NVIEAVYNR	1.27815	0.761589	1.48227	1.02186	0.921053	0.96281	0.199288	0.21371	0.25	0.200022	0.408696	0.65	0.557692	0.530616	YES		-0.277501	0.532497	0.343305	-2.40932	3.3129	3.02699	-1.48444	2.61949	2.33454	2.26188	0.209376
Q9NW36	YPIDPVTQEF	2.99338	2.13245	3.20567	2.5847	2.59211	2.02893	0.718861	0.766129	0.563433	0.71374	0.965217	1.29545	1.11538	0.7915	YES		-0.209432	0.665808	0.41877	-2.02406	4.53645	4.02742	-1.48597	3.97575	3.44704	3.19658	0.212884
Q04323	LPDGTSLTQTF	2.05298	1.4702	2.05674	1.70492	0.947368	1.54545	0.434164	0.83871	0.343284	0.587786	0.617391	0.781818	0.69093	0.954529	YES		-0.41063	1.08163	0.694719	-1.78768	3.54978	3.22161	-1.48965	3.23631	2.85181	2.03269	0.0781563
H7C0E5	TTVEGLITR	1.31126	1.43046	1.90071	0.896175	1.04386	1.34711	0.327402	0.217742	0.425373	0.427481	0.321739	0.890909	0.259082	0.469256	YES		-0.498047	1.26416	0.793442	-2.25805	3.76983	3.41328	-1.50107	3.12331	2.76223	2.10732	0.209376
P60510	RYPDRITLI	1.45695	1.35099	1.91489	1.34426	1.30702	1.22314	0.263345	0.629032	0.253731	0.557252	0.504348	0.6	0.576923	0.477265	YES		-0.285674	0.926743	0.604195	-2.04291	4.45571	3.96702	-1.50708	3.91192	3.40448	2.97028	0.202346
Q96D71	VVNGRVLEL	1.01987	1.16556	0.751773	0.939891	0.666667	0.710744	0.163701	0.124429	0.149254	0.267176	0.472277	0.290909	0.260761	0.477265	YES		-0.341998	0.795551	0.515309	-2.74747	3.8852	3.51257	-1.51129	3.01645	2.67971	2.55302	0.309232
A8MUD9	SVNELIYKR	0.662252	0.529801	0.58156	0.444671	0.385965	0.330579	0.177936	0.193548	0.268657	0.175573	0.156789	0.281818	0.370387	0.152948	YES		-0.611057	1.1917	0.761684	-1.47023	2.47282	2.31185	-1.52996	2.53376	2.26107	0.902388	0.00801043
O75083	DASKVVTVF	11.8609	9.23179	12.7589	7.90164	7.22807	7.52893	2.59786	2.60081	2.27239	2.75191	3.21739	5.74545	3.92308	3.82806	YES		-0.579162	2.58778	1.44512	-2.17984	5.46984	4.67085	-1.5309	4.81379	4.08397	2.95423	0.32981
H7C367	QPGSFEYEY	3.24503	2.39735	3.78723	2.29508	2.70175	2.08264	0.754448	0.83871	0.328358	0.89313	0.826087	1.52727	1.67308	1.39202	YES		-0.413556	1.3123	0.822259	-2.29495	4.44485	3.95921	-1.53832	3.7715	3.28888	2.72598	0.262929
A6NG75	IPAAPVPSL	4.97351	4.23841	5.00709	3.63388	3.49123	3.90909	1.05694	1.35081	0.742537	1.19084	1.36522	2.33636	1.51923	2.67467	YES		-0.365839	2.04776	1.2386	-2.17427	6.15133	5.10141	-1.5392	5.49037	4.57738	3.87283	0.4251
Q5SRE5	DFVGVHQER	4.71523	4.75497	6.56738	3.85792	3.26316	5.1157	1.72242	1.08871	1.11194	1.55725	1.24348	2.7	3.09615	2.94313	YES		-0.390232	1.15434	0.741245	-2.0314	4.07789	3.67117	-1.54376	3.60678	3.15893	2.47789	0.146654
P61962	EVYDIAFSR	1.50993	1.35099	1.83688	1.30055	1.03947	1.16529	0.512456	0.625	0.481343	0.423664	0.478261	0.709091	0.756603	0.133882	YES		-0.422446	1.60523	0.987505	-1.53706	4.26931	3.82423	-1.54402	4.27821	3.66864	2.34627	0.000273872
Q9UQE7	LPQEAFEKY	1.25166	1.21854	1.14184	1.10383	0.842105	1.07851	0.281139	0.274194	0.257056	0.236641	0.304674	0.695455	0.557692	0.517037	YES		-0.256146	0.718996	0.45823	-2.15257	4.18809	3.76459	-1.54624	3.62918	3.17713	2.87274	0.193644
Q9UJX4	AEFFLSQQA	3.80132	3.43709	4.05674	3.39891	3.06579	2.51653	0.701068	0.939516	0.83209	0.935115	1.22609	1.70455	0.798077	0.72584	YES		-0.330719	1.7721	1.08777	-2.19156	6.02995	5.03778	-1.54688	5.36984	4.49731	3.87772	0.399665
I3L329	VYVQHPITF	6.86093	6.87417	9.62411	6.48634	6.39912	6.47521	1.98577	2.17742	1.15299	2.20229	2.47826	3.28636	3.52885	3.3508	YES		-0.270863	1.12652	0.721757	-2.13553	5.26892	4.5444	-1.5519	4.68014	3.98117	3.56415	0.273706
Q86UV5	QYFPKAPEF	2.15232	1.51656	2.04255	1.63934	1.72368	1.71901	0.47331	0.540323	0.264925	0.469466	0.743478	0.727273	0.557692	0.606524	YES		-0.168445	0.593805	0.378524	-2.15933	5.06026	4.41564	-1.55763	4.46916	3.83034	3.65213	0.262929
M0R1T5	DAVVSQVL	15.1523	14.0662	16.6809	13.1475	12.2456	11.7025	2.68327	2.1129	2.6791	3.55725	4.69565	7.33636	6.73077	6.2641	YES		-0.307226	1.9782	1.20738	-2.61828	6.93252	5.55871	-1.55792	5.99772	4.94781	4.41355	0.581804
A0A3B3ISX1	NPVGGLLEY	13.3444	10.106	13.305	11.7268	11.114	8.69421	3.18149	3.63306	2.52985	3.22137	4.04348	5.15909	5.875	4.65333	YES		-0.220997	0.933459	0.607401	-1.97578	5.28442	4.55143	-1.56483	4.84046	4.09985	3.65355	0.193644
E9PC90	FAFVTDNTY	2.50993	1.89404	2.92199	2.0929	2.09649	1.87603	0.654804	0.568548	0.552239	0.60687	0.734783	1.12273	1.16346	1.11195	YES		-0.27241	0.9545	0.617797	-2.04472	4.696	4.1396	-1.57179	4.222	3.6283	3.15756	0.176853
C9J2J4	EYALLYHTL	1.27815	1.16556	1.60993	1.28962	1.38596	1.34711	0.430605	0.435484	0.351556	0.377863	0.378261	0.604545	0.526752	0.314969	YES		-0.0110566	0.0267898	0.0167479	-1.73512	4.37053	3.89649	-1.5749	4.18806	3.60208	3.55485	0.0471634
Q8WUW1	REYIEIITS	2.37086	2.31788	3.78723	2.45902	1.7807	1.76033	0.697509	0.83871	0.265131	0.778626	0.843478	1.19091	0.5	0.0722008	YES		-0.498405	1.2472	0.78376	-2.2343	3.7172	3.36625	-1.59126	3.18861	2.81008	2.06838	0.155868
J3KPT4	VYVVGTAHF	3.08609	2.07947	3.64539	2.51366	2.2807	2.67769	0.718861	0.83871	0.716418	1.06107	0.678261	1.18182	1.26923	1.69031	YES		-0.237794	0.676296	0.426253	-1.95407	4.10646	3.69208	-1.59276	3.75105	3.27294	2.83805	0.0989425
Q9HBU6	AYLEAYKEF	2.58278	2.19205	3.14184	2.4153	2.59649	2.00413	0.615658	0.826613	0.492537	0.599237	0.895652	1.12727	1.11853	0.586638	YES		-0.174262	0.569518	0.366291	-2.0327	4.72223	4.15129	-1.59414	4.28405	3.67245	3.41267	0.157321
A0A1W2PQ90	EFKTLEGVITR	1.80795	1.19205	1.60284	1.3388	1.39474	1.41736	0.330961	0.370968	0.197761	0.377863	0.521739	0.609091	0.319556	0.718794	YES		-0.149103	0.445161	0.288179	-2.35502	4.77535	4.19883	-1.60922	4.13309	3.56215	3.54375	0.270538
A0A140T8Y4	VMAPRTLVL	0.807947	1.15232	1.43262	1.14754	0.675439	1.12397	0.384342	0.225806	-0.00376513	0.412214	0.278261	0.418182	0.512333	0.708623	YES		-0.203293	0.338413	0.218573	-2.48421	3.10567	2.85297	-1.6137	2.5322	2.26044	2.26423	0.153234
H0YAV9	TEFPGVVA	2.60927	1.72185	2.12766	2.01093	1.95614	1.83471	0.398577	0.395161	0.231343	0.496183	0.565217	1.04545	0.384615	0.676125	YES		-0.154767	0.455675	0.29161	-2.65552	4.87816	4.27858	-1.61617	4.08329	3.52689	3.60857	0.36336
Q9UBH6	QPAPAWTTF	2.22517	1.97351	2.19858	1.5847	1.92982	1.63636	0.412811	0.580645	0.679104	0.259542	0.73913	1.08182	0.942308	0.477265	YES		-0.312632	1.16135	0.745677	-1.93539	4.71171	4.1481	-1.62053	4.38638	3.76034	3.04878	0.101152
P53396	NFTNVAATF	3.31126	2.50331	4.17021	2.87432	1.38596	2.87603	0.697509	1.04839	0.716418	0.816794	0.782609	1.64545	1.40385	1.35225	YES		-0.484552	1.06882	0.684322	-2.01972	3.25642	2.98466	-1.62158	2.92233	2.59837	1.75669	0.0781563
C9J9C7	FYTVIPHNF	4.31788	3.3245	5.82979	3.5082	2.83333	4.33884	1.07473	1.01613	1.1194	1.09924	1.13913	2.13636	1.25	2.14769	YES		-0.33502	0.821012	0.53041	-2.06922	3.657	3.32029	-1.62272	3.2689	2.87744	2.33374	0.0989425
Q9BXR5	NYPTKFQYL	1.60265	1.70861	1.63121	1.06011	1.16667	1.07438	0.298932	0.395161	0.283582	0.442748	0.521739	0.636364	0.846154	0.715897	YES		-0.582259	3.46717	1.76726	-2.3378	6.70848	5.46555	-1.62639	6.03619	4.95457	3.75986	0.491363
O60336	RYPDTIALTF	1.31126	1.57616	1.61702	1.23497	1.53509	0.909091	0.370107	0.427419	0.335821	0.396947	0.521739	0.527273	0.903846	0.556809	YES		-0.291974	0.920569	0.600346	-1.99076	4.32477	3.86001	-1.63932	3.98547	3.4534	2.86227	0.0989425
F6VDE0	EYVANLTNL	4.05298	3.02649	3.92908	3.12568	2.92544	2.8719	0.807829	0.895161	0.652985	0.885496	0.947826	1.65909	0.971154	1.0639	YES		-0.30302	1.4448	0.903394	-2.22423	5.70534	4.83888	-1.65633	5.17059	4.34233	3.76335	0.273706
Q13772	SEWLIRPP	1.88079	1.43046	2.48227	1.25683	1.07018	1.31405	0.483986	0.41129	0.236199	0.351145	0.373913	1.1	0.243808	0.20414	YES		-0.670085	1.56704	0.96549	-2.35624	3.60281	3.26933	-1.6665	3.09255	2.73825	1.6936	0.143966
F5GYQ1	AYLESFYKF	2.62252	2.21854	3.06383	2.38201	2.9693	1.84255	0.512711	0.611027	0.550289	0.665093	0.774098	1.05001	0.531001	0.84238	YES		-0.13598	0.367992	0.238897	-2.23942	4.46225	3.97203	-1.66707	3.9708	3.44377	3.33082	0.175882
Q92608	RDILLPVI	3.54967	2.66225	3.75887	3.97814	2.90351	2.05785	1.30961	1.04839	0.164179	0.732824	1.08696	1.30909	0.502853	0.508655	YES		-0.157513	0.297782	0.189987	-1.98304	3.22717	2.95818	-1.67206	2.96832	2.64016	2.41068	0.0581374
P02545	VYIDRVRSL	3.25828	3.58278	3.46099	2.42623	2.75	2.77273	0.918149	1.28629	0.604478	0.851145	0.921739	1.43636	1.70192	1.7102	YES		-0.374094	2.30442	1.33904	-1.87485	6.21904	5.13436	-1.68262	6.00484	4.94862	3.81711	0.0956555
P36578	RNIPGITLL	2.54967	1.47682	1.7305	1.74863	1.59649	1.16116	0.24911	0.366935	0.229706	0.473282	0.613043	0.677273	0.205894	0.727155	YES		-0.353376	0.860522	0.555002	-2.76701	4.00346	3.608	-1.70679	3.32011	2.92093	2.60871	0.245569
Q9NTJ3	HYKPTPLYF	4.74172	4.47682	6.11348	4.84153	2.61404	5.61157	1.07473	1.5	0.813433	1.41221	1.55652	1.7	0.653846	1.03407	YES		-0.230605	0.525872	0.338212	-2.17797	3.69615	3.34853	-1.71544	3.32824	2.92656	2.59366	0.0956555
Q5JRY4	HPLTPLITY	3.42384	2.86755	3.11348	2.93989	2.00877	2.66942	0.537367	0.782258	0.63806	0.763359	0.908696	1.17727	1.60577	1.02413	YES		-0.303979	1.46465	0.913576	-2.26426	5.76557	4.87786	-1.72279	5.27935	4.42725	3.79127	0.250331
A0A2R8Y7Z0	YPVDGLPDL	5.92715	3.66887	5.77305	5.42077	4.62281	3.62397	1.28114	1.66935	0.55597	1.35878	1.66087	1.63182	1.125	0.596581	YES		-0.169277	0.413935	0.267112	-2.13194	3.99395	3.60217	-1.72427	3.65185	3.19414	2.93509	0.0944994
Q8N3C0	REMENIIATV	1.70861	1.43046	2.59574	1.30055	1.33333	1.31405	0.576512	0.354839	0.283582	0.480916	0.495652	0.754545	1.11538	0.247313	YES		-0.538651	1.36408	0.854511	-2.23887	3.74371	3.38942	-1.72805	3.34857	2.94438	2.00324	0.101152
Q92499	QGYSDFINR	1.09934	1.33775	1.2766	0.874317	0.789474	1.04132	0.185053	0.241935	0.186567	0.206107	0.356522	0.554545	0.371272	0.417607	YES		-0.457161	1.58729	0.978576	-2.59758	4.86465	4.26899	-1.733	4.22647	3.63081	2.94793	0.272222
Q9H977	SEVGKLLSA	3.72185	3.53642	4.15603	3.38798	3.09649	2.96694	0.86121	0.741935	0.858209	0.923664	0.991304	1.51818	1.40385	1.45168	YES		-0.272242	1.95906	1.20421	-2.21332	7.07499	5.61704	-1.73324	6.61763	5.26863	4.43923	0.338237
P31939	KEALGIPAA	14.7815	14.2252	16.8085	11.6831	11.6316	12.2562	3.20996	3.41129	2.96269	3.0229	4.2087	6.42727	7.75	7.99418	YES		-0.365129	2.61444	1.45269	-2.25713	7.09674	5.61704	-1.74599	6.62167	5.26863	4.37805	0.36336
P60520	KYPDRVPVI	2.03642	2.07947	2.36879	2.48634	2.74781	2.95868	0.580071	0.637097	0.503731	0.580153	0.547826	0.790909	1.24038	1.26276	YES		0.337323	2.40208	1.33985	-1.91387	5.85006	4.91238	-1.75677	5.6865	4.71959	4.7169	0.0649376
A0A4W8VX11	LPDEKVELF	0.913907	0.609272	0.929078	0.437158	0.657895	0.595041	0.0999662	0.245639	0.207271	0.180867	0.234075	0.309091	0.454923	0.334678	YES		-0.537006	1.17103	0.751464	-2.14908	3.30037	3.01637	-1.75998	3.00988	2.67578	1.71261	0.0703265
O94903	ASNPKILSL	3.96689	3.61589	4.74468	2.83607	2.69737	3.18595	0.953737	0.737903	1.04104	0.877863	1.1	1.65909	1.47115	1.56572	YES		-0.499578	2.59268	1.44512	-2.17348	5.94049	4.96697	-1.76107	5.5594	4.63023	3.45197	0.193644
P55072	REVDIGIPDA	0.980132	1.03311	1.00709	1.3224	0.842105	0.793388	0.24901	0.298515	0.0544663	0.250804	0.252174	0.38335	0.403846	0.330967	YES		-0.0301373	0.0492751	0.027266	-2.3269	3.43795	3.1297	-1.7688	3.04782	2.69909	2.84536	0.0956555
P52701	EYLEKQRNR	3.36424	3.97351	3.50355	2.63388	2.40351	2.22314	0.640569	0.604839	0.746269	0.916031	0.843478	1.41818	1.34615	1.15339	YES		-0.57839	3.71203	1.84921	-2.44448	7.09723	5.61704	-1.77049	6.52496	5.24571	4.00333	0.466041
Q6P2H3	RYLADLPTL	4.23841	2.71523	3.23404	3.67213	3.07895	3.13223	0.704626	0.733871	0.574627	0.870229	1	1.1	1.75	1.74997	YES		-0.0437601	0.116504	0.0677023	-2.33932	4.94523	4.3275	-1.77818	4.4912	3.83699	3.82891	0.179688
Q02878	TILIILTGR	1.43046	1.36424	1.20567	0.928962	0.973684	0.46281	0.192171	0.0888671	0.328358	0.343511	0.391304	0.427273	-0.449511	0.245628	YES		-0.758017	2.29664	1.33904	-2.71468	4.58636	4.06099	-1.78342	3.95984	3.43779	2.18274	0.247789
A0A140T9U0	DTAAQITQR	0.609272	0.715232	0.822695	0.601093	0.368421	0.289256	0.0980755	0.351031	0.136155	0.106958	0.243478	0.272727	0.311546	0.239501	YES		-0.770441	1.35258	0.84832	-1.8753	2.60735	2.43324	-1.78477	2.54008	2.26429	0.886885	0.00801043
A0A087X295	EYWDRQRNR	2.71523	2.63576	2.99291	1.90164	2.2193	2.05785	0.711744	0.83871	0.552239	0.51145	0.843478	1.05455	0.903846	1.05396	YES		-0.433398	2.71663	1.4989	-1.98848	6.4295	5.28693	-1.792	6.23152	5.04539	3.82891	0.0933852
H3BMD2	NAIHAILLY	10.7947	7.90728	9.60284	8.20765	6.89474	6.06612	1.70107	1.73387	1.5	2.42748	2.44348	3.25455	3.44231	2.52553	YES		-0.419129	2.13094	1.27883	-2.51994	6.05554	5.05305	-1.80052	5.49	4.57738	3.76335	0.321992
Q9Y5X2	VYLPLTSHI	1.84547	1.52318	2.78014	2.3133	1.62865	1.7989	0.479241	0.505376	0.562189	0.409669	0.608696	0.742424	0.929487	1.05396	YES		-0.0990394	0.181962	0.109318	-1.99101	3.31365	3.02699	-1.80408	3.16512	2.79447	2.59323	0.021617
Q5T3E1	KSNPKPLVL	6.34437	6.46358	7.5461	5.04918	4.72807	4.89256	1.30249	1.40323	1.94776	1.70229	1.53913	2.57273	2.19231	2.50564	YES		-0.472465	3.35433	1.76726	-2.12893	7.10224	5.61704	-1.80768	6.79582	5.33093	4.17509	0.208013
Q9UBZ4	VPLEQSPVL	2.27152	1.68212	1.8156	1.56284	1.41228	1.45455	0.316726	0.46371	0.250711	0.354962	0.443478	0.840909	0.432294	0.510617	YES		-0.381184	1.47159	0.916975	-2.48413	5.1562	4.47487	-1.81526	4.64928	3.95525	3.27921	0.224129
Q9BXJ9	TPLEEAIKF	1.84768	1.97351	2.43972	2.07104	1.67544	1.56198	0.213523	0.394278	0.742537	0.557252	0.452174	0.763636	0.692308	0.853528	YES		-0.238079	0.784346	0.508856	-2.21305	4.71274	4.1481	-1.82013	4.38838	3.76034	3.27042	0.101152
A0A0C4DFL7	KYGPVFSF	9.09934	8.42384	9.90071	6.25137	7.14912	5.19835	2.71174	2.27419	2.01493	2.38931	2.2	3.12727	5.75	5.15048	YES		-0.560221	3.63688	1.83128	-1.96983	6.74471	5.48139	-1.8294	6.60328	5.26863	3.71344	0.0703265
E9PGM1	YPAQGVQQF	3.97351	3.50993	4.25532	3.43716	2.86842	2.90909	0.597865	0.782258	0.723881	0.843511	0.93913	1.50909	1.91346	1.22299	YES		-0.349276	2.16181	1.28806	-2.48007	6.70822	5.46555	-1.83436	6.18978	5.03242	4.28115	0.362326
P14866	IYIAGHPAF	5.71523	4.87417	6.20567	4.90164	4.88596	4.73967	1.35587	1.29839	0.869403	1.17939	1.5087	2.01818	2.59615	2.86359	YES		-0.209274	1.35864	0.85279	-2.25289	6.85878	5.51884	-1.83538	6.48878	5.21887	4.43923	0.247789
Q14674	NEFDAIQKA	1.06623	1.15894	1.43972	0.961749	0.921053	0.950413	0.224199	0.167204	0.128952	0.217557	0.313043	0.490909	0.429769	0.441155	YES		-0.371327	1.27454	0.796425	-2.8162	4.9737	4.34976	-1.84306	4.34354	3.71959	3.21369	0.273706
Q92499	RELLIIGGVAA	3.52318	2.56291	2.10638	2.5082	2.1886	2.03719	0.476868	0.532258	0.432836	0.629771	0.769565	0.872727	1.01923	1.2031	YES		-0.282839	0.858489	0.554971	-2.50627	4.5768	4.0564	-1.8503	4.11175	3.54995	3.10978	0.167117
Q460N5-1	SAIKENFQF	0.701987	1.04636	1.51773	1.21311	1.23684	1.13223	0.163701	0.0433526	0.186567	0.264643	0.356522	0.281818	0.555929	0.696758	YES		0.133283	0.242909	0.152159	-3.05268	3.41353	3.11101	-1.85479	2.81796	2.50721	3.13096	0.175882
F8VUD2	VYSDYLQTI	4.45033	2.43709	3.68794	3.49727	3.07018	2.52066	0.86121	1.15323	0.910448	0.664122	1.10435	1.14545	1.17308	1.11362	YES		-0.218656	0.53497	0.344989	-1.85426	3.65873	3.32095	-1.85967	3.66346	3.20047	2.55409	0.000273872
P23378	KYTGVLTEL	3.84106	3.37748	4.66667	3.80328	2.72807	3.66116	0.854093	0.790323	0.298507	0.870229	0.913043	1.49091	0.673077	0.755669	YES		-0.221659	0.773205	0.501443	-2.61287	5.15345	4.47487	-1.85996	4.62351	3.93444	3.64858	0.240357
O60502	LPIDGANDLF	3.01987	2.63576	3.03546	3.62842	2.61404	1.47107	1.20996	0.58871	0.5	0.633588	0.913043	0.845455	0.442308	0.172146	YES		-0.172147	0.315422	0.200137	-1.91874	3.06793	2.82576	-1.86127	3.02347	2.68135	2.2565	0.00485764
V9GYX7	KYFEVPSVL	2.46358	1.48344	1.75887	1.43169	1.55263	1.19008	0.441281	0.282258	0.208955	0.305344	0.6	0.663636	0.5	0.435748	YES		-0.450879	1.25825	0.791912	-2.61328	4.23832	3.79874	-1.86262	3.74735	3.2718	2.55302	0.161846
Q5JR04	TYYPPPRLR	0.675497	0.768212	0.808511	0.601093	0.947368	0.694215	0.206406	0.201613	0.313433	0.266534	0.178818	0.170393	0.466519	0.445954	YES		-0.00612594	0.00931826	0.00703089	-1.64237	2.8195	2.61469	-1.87094	3.01642	2.67971	2.42646	0.038136
Q9Y520	HEQFIPIAA	2.74172	2.47682	3.33333	2.96175	2.72807	3.35537	0.839858	0.653226	0.470149	0.679389	0.695652	0.945455	1.38462	0.954529	YES		0.0809099	0.297923	0.189987	-2.12301	5.37715	4.62266	-1.88181	5.16707	4.34233	4.31398	0.0742392
O15371	YSWDIVVQR	1.17219	1.19205	1.62411	1.36612	1.33772	1.11157	0.24911	0.302419	0.320896	0.282443	0.308696	0.490909	0.296397	0.272773	YES		-0.0639547	0.154174	0.0918888	-2.19269	4.40323	3.92341	-1.88203	4.15764	3.57925	3.45813	0.0709144
A0A087WYN9	AYLDKSPQF	1.45695	0.596026	1.3617	0.535519	1.07895	0.966942	0.320285	0.322581	0.356145	0.182657	0.243478	0.5	0.442308	0.345867	YES		-0.403593	0.584857	0.372823	-1.77318	2.1939	2.0533	-1.88246	2.26802	2.03273	1.21032	0.00801043
Q13724	QAGPLPLSY	11.6159	9.07285	12.3546	8.37158	7.25439	7.18182	2.14947	2.25806	1.6791	2.39695	2.52174	4.00909	2.01923	2.40621	YES		-0.534833	2.82205	1.56193	-2.44064	6.21938	5.13436	-1.88799	5.78656	4.78407	3.61699	0.247789
P09382	APDAKSFVL	2.84768	2.84768	3.67376	2.48087	1.71053	2	0.590747	0.612903	0.544776	0.557252	0.669565	1.3	0.366065	0.417607	YES		-0.597648	2.34736	1.33985	-2.42186	5.19449	4.49552	-1.89059	4.79467	4.07538	2.81204	0.161398
Q07617	MAYETLEQY	1.28477	1.65563	2.29787	1.18033	0.859649	1.22314	0.355872	0.274194	0.298507	0.366412	0.6	0.445455	1.01923	0.636353	YES		-0.682839	1.78036	1.09083	-2.496	3.98392	3.59374	-1.89149	3.58485	3.1439	1.92405	0.112174
Q15393	NYISGIQTI	5.60265	5.17219	6.97163	5.01639	5.03947	5.10331	1.27046	1.54435	1.05224	1.4084	1.54783	1.80455	2.375	2.26701	YES		-0.227341	1.32193	0.827084	-2.19822	6.42712	5.28693	-1.89827	6.16596	5.03242	4.31398	0.130401
Q6IS14	EAAVAIKAM	3.766	3.39514	4.07565	3.25319	2.09357	2.95317	0.476868	0.540323	0.450249	0.765903	0.866667	1.37879	0.897436	1.23293	YES		-0.437061	2.05666	1.24084	-2.93686	5.99532	5.01236	-1.89974	5.33553	4.47631	3.75187	0.395113
Q02223	TEIEKSISA	5.13907	4.42384	5.46099	3.97814	3.68421	3.24793	0.911032	0.822581	0.873134	0.938931	0.93913	2.13636	1.13462	1.25282	YES		-0.461571	2.4082	1.33985	-2.52694	6.16674	5.10554	-1.90399	5.70031	4.72678	3.75187	0.268312
I3L352	VPDPNVIKL	1.53642	1.17881	1.71631	1.30055	1.33333	1.04132	0.12201	0.265329	0.173854	0.172948	0.373913	0.636364	0.673077	0.576695	YES		-0.269986	0.756053	0.488906	-2.98124	4.58153	4.05947	-1.90509	3.96454	3.44084	3.17793	0.247789
Q9Y5K5	FEFDTKTSA	2.97351	2.40397	2.83688	1.79781	1.76316	2.00413	0.469751	0.447581	0.445781	0.538168	0.704348	0.945455	0.82186	0.893914	YES		-0.56174	3.38711	1.76726	-2.59124	6.8804	5.52946	-1.90856	6.37249	5.13954	3.94703	0.370033
H0YDT6	DALSTVLQY	5.1457	3.27815	5.24113	4.89617	3.82895	3.15289	0.548043	1.20968	0.589552	0.847328	1.36522	1.40909	1.17308	0.785498	YES		-0.202189	0.499913	0.321333	-2.54143	4.18417	3.7633	-1.91577	3.77481	3.29069	3.02256	0.125553
Q12929	GEAAVAFKP	1.90728	1.78808	2.34043	1.49727	1.28947	1.57025	0.355872	0.290323	0.343284	0.236641	0.478261	0.881818	0.692308	0.676125	YES		-0.470211	1.78665	1.09261	-2.6088	5.14752	4.47487	-1.91843	4.67417	3.97768	3.09396	0.204996
B7ZBM3	LPNGQPTVL	3.54967	3.69536	4.07092	3.3224	2.62281	2.43802	0.58363	0.620968	0.597015	0.610687	0.921739	1.43636	0.615385	1.05396	YES		-0.432781	2.31736	1.33904	-2.651	6.31187	5.20237	-1.93041	5.80232	4.79481	3.88618	0.309232
Q5JTH9	RPTDVAISF	3.04636	3	3.21277	2.26776	2.15789	2.2438	0.72242	0.681452	0.451493	0.69084	0.747826	0.986364	1.24038	1.34231	YES		-0.473307	4.24101	2.16815	-2.31917	8.31062	6.06758	-1.93287	7.98485	5.74181	4.57918	0.321102
O43684	GDRLIVGTA	1.00662	1.2053	0.907801	0.896175	1.18421	0.479339	0.163701	0.314516	0.223881	0.198473	0.269565	0.345455	0.596154	0.616467	YES		-0.285429	0.515549	0.331695	-2.15167	3.01254	2.78589	-1.93922	2.87276	2.554	2.02283	0.0176403
A8CG34	VPTPIQPTF	2.47682	2.5894	3.26241	2.03825	1.89912	2.12397	0.466192	0.53629	0.369403	0.541985	0.521739	1.1	0.517907	0.874985	YES		-0.458443	2.12325	1.27466	-2.60192	5.7908	4.87786	-1.94456	5.32929	4.47364	3.55416	0.240465
O94915	VEILIPVAA	1.7351	2.07947	1.43262	1.71585	1.21053	0.842975	0.55516	0.298387	0.291045	0.396947	0.356522	0.609091	0.807692	0.196707	YES		-0.477231	1.20771	0.773002	-2.19671	3.72977	3.37771	-1.94523	3.54966	3.11144	2.10792	0.0388852
Q7KZF4	RDYVAPTA	3.29801	2.55629	3.24113	2.08743	2.03509	1.93388	0.483986	0.608871	0.522388	0.629771	0.643478	1.08636	1.51923	1.94883	YES		-0.586682	3.18281	1.71828	-2.49339	6.42684	5.28693	-1.94659	6.01654	4.94862	3.6397	0.247789
P40222	LYTEKFEEF	1.49669	1.19205	1.56028	1.43169	1.07018	1.15702	0.192171	0.241935	0.0383949	0.442748	0.321739	0.336364	0.294919	0.517037	YES		-0.215724	0.708419	0.450359	-3.16874	5.21894	4.51498	-1.94851	4.54846	3.88432	3.71819	0.314278
P60709	ESGPSIVHR	6.33775	7.27815	8.70922	5.13661	4.35965	6.21901	1.51601	1.78629	1.36194	1.36641	1.76087	2.60909	2.80769	2.59513	YES		-0.506501	2.23885	1.31803	-2.25895	5.44143	4.65171	-1.96046	5.20483	4.36663	3.13096	0.0899053
Q9NZJ0	LPLPSNTPTF	1.4106	1.23179	1.2695	1.31694	1.11363	1.32231	0.377548	0.493186	0.175876	0.292443	0.330821	0.377273	0.588196	0.159406	YES		-0.0598652	0.173898	0.104046	-1.90214	4.78567	4.2035	-1.96709	4.84423	4.10088	3.71151	0.00957644
Q9Y6A9	IYGYVAEQF	7.8543	6.27152	7.69504	6.68852	6.44298	4.92149	1.31673	1.74194	1.04104	1.44656	1.96522	2.16818	2.64423	2.47581	YES		-0.27347	1.40813	0.884423	-2.41212	6.11053	5.0876	-1.96738	5.77227	4.77514	4.07205	0.175882
Q96AG3	EVLPINTQY	1.41722	0.887417	1.57447	1.13661	1	0.847107	0.19573	0.193548	0.140318	0.236641	0.343478	0.404545	0.300052	0.161177	YES		-0.378612	0.941363	0.612139	-2.87276	4.07791	3.67117	-1.97802	3.58548	3.1439	2.6198	0.155831
Q9NYV6	TVTEVLLKY	3.2649	2.35762	3.11348	2.32787	2.24561	1.90083	0.626335	0.528226	0.604478	0.446565	0.73913	1.01818	0.798077	0.914757	YES		-0.432245	1.9284	1.18505	-2.31218	5.49066	4.68219	-1.98693	5.24124	4.39615	3.35195	0.0944994
Q13535	AEQIVPLSA	7.31126	6.19868	7.29078	5.51913	5.52632	5.26446	1.28114	1.25	1.26119	1.25954	1.63478	2.32727	1.78846	2.14769	YES		-0.350885	2.93901	1.62025	-2.45548	7.82906	5.8413	-1.99407	7.47432	5.58951	4.57918	0.309232
O60711	VYTTNIQEL	4.68874	3.99338	5.04255	4.02732	3.13596	4.1281	0.900356	1.09677	0.682836	0.992366	1.04783	1.40455	1.88462	2.12781	YES		-0.281549	1.52514	0.947128	-2.35649	6.22503	5.13436	-1.99431	5.94536	4.91716	4.11815	0.133729
O95433	SPEELYRVF	1.38411	1.15232	1.1773	0.879781	1.11842	0.855372	0.295218	0.251723	0.204417	0.274809	0.321739	0.333152	0.132976	0.360882	YES		-0.380098	1.49297	0.934781	-2.3053	5.10043	4.44452	-1.99803	4.87011	4.11562	3.21291	0.0781563
P43490	VPVSVVSDSY	4.5298	3.69536	5.51773	4.25137	3.81579	3.2686	0.644128	0.850806	0.376866	0.854962	0.986957	1.59545	0.625	1.34231	YES		-0.277806	1.02766	0.659679	-2.87619	5.33163	4.58274	-1.99931	4.80466	4.08013	3.65213	0.247789
Q6PL18	AYAIIKEEL	5.0596	3.92715	5.26241	3.43169	3.94298	3.3719	0.918149	0.975806	0.876866	0.969466	1.20435	1.36818	2.00962	2.36644	YES		-0.407	2.36402	1.33985	-2.36249	6.42276	5.28693	-2.00824	6.14996	5.03242	3.95808	0.137623
Q9Y2Z0	NYAAALETF	1.11258	1.76159	1.50355	1.07104	1.71053	1.08264	0.156584	0.290323	0.19403	0.282443	0.295652	0.509091	0.557692	0.636353	YES		-0.180006	0.363088	0.236657	-2.77193	3.77908	3.41882	-2.00958	3.36335	2.95362	2.80316	0.112174
H3BUI9	ENYSPVSR	0.953642	0.993377	1.31915	0.852459	0.649123	0.702479	0.0348976	-0.0112947	0.221824	0.280983	0.211065	0.318182	0.403846	0.0357216	YES		-0.567435	1.63826	1.00508	-3.73424	4.67588	4.12481	-2.0112	3.94486	3.42937	2.73621	0.307516
P14316	EYAVLTSTI	6.10596	4.98013	6.65248	4.45902	4.07895	4.39669	0.975089	1.05645	0.708955	1.0687	1.31304	2.00909	1.94231	2.24712	YES		-0.455648	2.63794	1.46366	-2.69438	6.63387	5.42425	-2.01432	6.17505	5.03242	4.03901	0.301207
Q6PIY7	GYIERPQLI	1.41722	0.84106	1.29787	1.30601	1.21491	1.05785	0.295374	0.326613	0.227612	0.0856867	0.421739	0.372727	0.65981	0.608601	YES		0.00914925	0.0156336	0.0101393	-2.06546	3.48594	3.17027	-2.01449	3.44931	3.02713	2.95829	0.00299688
E9PBS1	FYPPKVELF	4.03311	3.22517	3.46809	2.95082	3.25439	2.22314	0.658363	0.669355	0.455224	0.793893	0.873913	0.981818	0.990385	0.815327	YES		-0.34784	1.72696	1.05213	-2.58883	6.02554	5.03778	-2.0173	5.63192	4.68555	3.88618	0.207836
A0A140T9Z9	SPEDFVYQF	7.82781	6.15232	7.80142	8.89617	9.68421	3.4876	1.92883	2.15323	1.11194	1.08779	1.99565	2.27273	1.57692	0.546866	YES		0.0188485	0.0246232	0.0150889	-2.06819	2.63842	2.45909	-2.02383	2.61118	2.32719	2.33625	0.0024866
Q9Y6K5	AEIISEIRA	1.15232	1.16556	1.00709	0.852459	0.938596	0.867769	0.160013	0.0888262	-0.0501506	0.308618	0.302664	0.205461	0.0937749	-0.0321646	YES		-0.322554	1.21622	0.773898	-4.06476	5.64861	4.7965	-2.02539	4.82083	4.08397	3.79127	0.467408
Q9P2A4	REIGTLATV	2.7351	2.33113	2.55319	1.72678	1.58772	2.03719	0.298932	0.217742	0.294776	0.530534	0.491304	0.845455	0.769231	0.805384	YES		-0.509687	3.01538	1.64579	-3.23111	6.99686	5.59093	-2.02873	6.32907	5.12201	4.22066	0.5137
P09104	SDLILPVP	12.1126	11.0331	13.7092	9.65027	8.78509	7.36364	2.14947	2.3629	4.95149	2.36641	2.54783	4.09545	1.84615	1.81957	YES		-0.514542	2.47383	1.37692	-1.96136	5.49974	4.68806	-2.03231	5.56248	4.63023	3.04878	0.0148053
Q13347	RDMTMFVTA	1.61589	1.37748	1.7305	1.6612	0.964912	1.77686	0.320285	0.233871	0.274115	0.312977	0.286957	0.545455	0.780304	0.412664	YES		-0.101492	0.21254	0.128782	-2.5118	3.99817	3.60394	-2.04413	3.71096	3.24263	3.09381	0.0781563
E7EQS8	NAVKDFTSF	3.27152	2.31788	3.37589	3.1694	2.98246	2.5124	0.441281	0.645161	0.223881	0.625954	0.591304	0.945455	0.730769	0.715897	YES		-0.0492752	0.134482	0.0789648	-2.77443	5.2219	4.51542	-2.05151	4.78363	4.06951	3.99893	0.185924
G3V5V3	DYMKTTSNF	1.44371	1.21854	1.58865	0.907104	0.657895	1.1405	0.120996	0.299159	0.111493	0.320611	0.278261	0.418182	0.403846	0.485999	YES		-0.651877	2.15818	1.28806	-2.99923	4.92682	4.31319	-2.06337	4.41856	3.78618	2.64935	0.209376
Q969F9	KYQIINEEF	4.92715	3.25828	5.20567	3.75956	3.98246	3.38017	1.01068	0.919355	0.649254	0.732824	1.11304	1.35455	1.86538	2.00849	YES		-0.267835	0.931561	0.606553	-2.37623	4.91612	4.30655	-2.06494	4.69906	3.99509	3.36048	0.0709144
J3KNN7	VYVERAEVL	0.476821	0.900662	1.23404	0.562842	0.723684	0.747934	0.209421	0.224388	0.230987	0.15078	0.238929	0.231513	0.243486	0.150988	YES		-0.360247	0.540379	0.348107	-1.97391	2.42144	2.26405	-2.07171	2.48021	2.21581	1.45441	0.00766958
Q6ICB0	EVAQFLTGR	1.56954	1.50331	1.56738	1.0765	1.34649	0.801653	0.192171	0.368766	0.366166	0.293893	0.369565	0.436364	0.586538	0.672504	YES		-0.525053	2.09054	1.25912	-2.32339	5.14272	4.47487	-2.07692	4.96532	4.17253	2.91909	0.0574356
Q00403	NAFKEITTM	3.84106	3.5894	4.99291	2.25137	1.81579	2.95041	0.640569	0.645161	0.746269	0.832061	1	1.10909	0.903846	0.914757	YES		-0.824014	3.16893	1.71828	-2.61208	5.45147	4.65559	-2.0786	5.10637	4.29469	2.51911	0.141142
A0A0C4DFM7	VYEYVVERF	1.88079	1.33775	2.24113	1.33333	1.85965	1.43802	0.512456	0.669355	0.380597	0.167939	0.686957	0.436364	0.75	0.636353	YES		-0.237492	0.546656	0.351282	-1.80505	3.42237	3.11785	-2.08004	3.64121	3.18775	2.34627	0.0479133
H3BPG0	VYGPLPQSF	10.7483	8.72185	10.7305	7.79781	8.09649	7.73967	2.02847	2.24597	1.21269	1.9313	2.21304	2.99545	2.75	1.75991	YES		-0.353719	2.63499	1.46366	-2.46046	7.37587	5.70301	-2.08063	7.0981	5.45712	4.43923	0.199667
Q15121	SYIEHIFEI	2.76821	3.86755	5.02128	4.63388	4.7807	2.44628	1.46619	1.41129	1.16418	0.717557	0.773913	1.25455	2.30769	0.68839	YES		0.0250077	0.0361031	0.0214654	-1.52818	2.45464	2.29573	-2.08579	2.89444	2.57465	2.21084	0.0989425
Q9Y4B6	VSGKPLLI	6.63576	6.38411	6.78014	4.52459	4.51754	4.65289	0.839858	0.927419	1.20149	1.16794	1.31304	2.18182	1.01923	2.24712	YES		-0.531849	4.94439	2.60444	-2.73756	8.95849	6.57996	-2.08623	8.52419	6.18424	4.7169	0.533207
Q9NRD1	TWTEVSYTF	4.31788	3.7351	4.76596	4.77596	4.26316	2.4876	0.875445	1.20161	0.604478	0.648855	1.03478	1.32727	2.17308	0.855099	YES		-0.153295	0.36658	0.238819	-2.25715	4.06166	3.65873	-2.09001	3.94813	3.431	3.02256	0.0176403
P26368	SENPSVYVP	3.84106	3.56291	5.02128	3.07104	2.76316	2.85124	0.548043	0.620968	0.686567	0.610687	0.930435	1.37273	1.32692	0.914757	YES		-0.516605	2.33709	1.33904	-2.74333	5.80482	4.87985	-2.09228	5.40114	4.51603	3.45197	0.202346
Q9H3K2	NEIGAIEKA	1.2649	0.781457	1.06383	0.830601	0.692982	0.504132	0.0112606	0.274606	0.0838068	0.192343	0.250467	0.281818	0.311915	0.0471634	YES		-0.617146	1.42947	0.899086	-3.07268	3.87382	3.50236	-2.10169	3.41617	2.99921	2.08421	0.132203
P46087	EALLPIER	1.88742	1.63576	1.94326	1.38251	1.35965	1.47521	0.288256	0.254032	0.171642	0.312977	0.421739	0.536364	0.711538	0.765612	YES		-0.374259	2.22962	1.31292	-2.93675	6.80461	5.49607	-2.10455	6.31178	5.11796	4.31398	0.343449
I3L192	SESRFFVSS	1.06623	1.02649	1.43972	0.956284	0.820175	0.867769	0.136867	0.243476	-0.0140295	0.202413	0.167728	0.45	0.494888	0.39864	YES		-0.417815	1.15806	0.74368	-3.26951	4.48121	3.98324	-2.10672	3.93931	3.42544	2.85084	0.202346
P26368	KYWDVPPPGF	1.42384	1.33775	1.8156	1.32787	1.66667	1.10331	0.241993	0.354839	0.262827	0.38623	0.179737	0.490909	0.25733	0.552307	YES		-0.159599	0.407588	0.264921	-2.41263	4.32201	3.86001	-2.11466	4.1307	3.5616	3.19658	0.0477108
P28289	FTQQGPRLR	2.25166	2.47682	1.77305	1.78142	1.96491	0.85124	0.747331	0.5	0.664179	0.206107	0.313043	0.981818	1.05769	0.994301	YES		-0.499906	1.12054	0.720107	-1.76607	3.08984	2.84244	-2.11488	3.35631	2.9496	1.5431	0.0635492
E7EMG9	IELPSMAVA	5.26711	4.00442	5.23877	5.20583	3.69883	5.10193	0.901542	1	0.746269	1.08142	1.04928	1.21515	1.83333	1.77649	YES		-0.0509712	0.153655	0.0918888	-2.4542	5.37869	4.62266	-2.11663	5.15025	4.33209	4.07915	0.0804576
P48595	IYGEKTYAF	2.9404	3.13907	3.53664	2.79781	2.4269	2.70799	0.559765	0.598916	0.535222	0.521628	0.689855	1	0.540703	0.874985	YES		-0.277641	1.89291	1.15866	-2.5051	7.08224	5.61704	-2.12044	6.81268	5.33307	4.43923	0.175882
O95298	TYGEIFEKF	10.0596	7.40397	10.9433	8.21311	8.23684	7.00413	1.80071	1.79386	1.12825	1.71374	2.46304	2.33636	3.12283	2.55898	YES		-0.276399	1.23398	0.78173	-2.58852	5.76503	4.87786	-2.12481	5.46409	4.5595	3.87772	0.127241
A0A0A0MQZ6	WEVPLPKV	4.74834	4.15232	4.94326	5.33333	4.27632	3.3719	0.818505	0.790323	0.369403	0.694656	1.05217	1.42273	0.865385	0.765612	YES		-0.0927903	0.277956	0.177658	-2.80697	5.27148	4.5444	-2.1269	4.87703	4.11972	3.94703	0.161846
P19397	IYLLIHNNF	4.21854	3.86093	4.48227	4.14208	3.35965	3.40496	0.921708	1.07661	0.828358	0.854962	1.06087	0.959091	2.52885	1.87923	YES		-0.203824	1.44057	0.903394	-2.15186	7.06768	5.61704	-2.12744	7.04781	5.44823	4.43923	0.00485764
Q9BSV6	VYPGDPLRF	5.49669	4.54967	6.12766	4.63388	4.4386	5.08678	1.22776	1.29032	0.529851	0.969466	1.16957	1.50455	1.48077	1.72014	YES		-0.191933	0.959157	0.620293	-2.40778	6.19564	5.12495	-2.15025	6.01451	4.94862	4.29665	0.0781563
A0A3F2YNW8	KSIPVTQEL	2.22517	2.27815	2.6383	1.72678	1.62281	1.50413	0.263345	0.314516	0.216418	0.40458	0.452174	0.745455	0.403846	0.218203	YES		-0.55716	3.35374	1.76726	-3.16853	7.11912	5.61704	-2.15619	6.57717	5.26863	4.19304	0.445136
G3V535	KYNQATPTF	2.82119	2.50331	4.08511	1.71585	1.52632	3.57851	0.355872	0.604839	0.544776	0.725191	0.295652	1.08182	1.09615	1.33236	YES		-0.46422	0.818918	0.530122	-2.6439	3.06191	2.8206	-2.16192	2.82904	2.51604	1.78829	0.0471634
O15031	TYTDRVFFL	1.30464	1.72848	2.33333	2.13661	1.03509	1	0.576512	0.427419	0.462687	0.240458	0.426087	0.531818	1.05769	0.593374	YES		-0.363332	0.599606	0.381979	-1.87147	2.55272	2.38523	-2.1629	2.73795	2.43443	1.51457	0.0331756
Q66GS9	KYITEVSRW	1.00662	2.15894	1.74468	1.56284	1.71053	1.38017	0.149466	0.306452	0.41791	0.221374	0.582609	0.290909	0.634615	0.775555	YES		-0.0774682	0.126868	0.0741619	-2.49037	3.35655	3.06388	-2.16501	3.18006	2.80508	2.69767	0.0347255
D6REE5	ETNYGIPQR	2.82781	2.33775	2.49645	1.57377	1.71491	1.55785	0.483986	0.403226	0.402985	0.427481	0.521739	0.759091	1.14423	0.978813	YES		-0.660771	4.02043	2.03267	-2.57013	7.1093	5.61704	-2.16515	6.83835	5.33895	3.87086	0.175882
Q10570	GELRISVLP	1.62914	1.21854	1.65957	1.21311	0.885965	0.892562	0.241993	0.298387	0.208955	0.267176	0.382609	0.354545	0.858254	0.377835	YES		-0.591312	2.17223	1.29092	-2.58857	5.05879	4.41564	-2.16602	4.79903	4.07713	2.78234	0.0908848
P49327	DGFKEQGVTF	1.52318	1.45033	2.12766	1.45355	1.44737	1.35124	0.327402	0.334677	0.287313	0.153872	0.43913	0.540909	0.277719	0.432737	YES		-0.262632	0.821867	0.53041	-2.42575	4.65288	4.11227	-2.16952	4.4888	3.83682	3.19658	0.0452035
P28074	NVADLHEKY	8.04305	7.10927	10.5106	6.12295	5.53509	8.32645	1.60498	1.79032	1.3097	1.7271	1.36304	2.59773	2.73371	3.05911	YES		-0.360807	1.21007	0.773002	-2.44742	4.73292	4.16012	-2.17373	4.55861	3.89076	3.03966	0.0471634
Q9Y5K5	KEFSQSFDAA	6.6755	6.58278	7.37589	4.54645	4.64912	4.85124	1.11744	0.919355	0.776119	0.977099	1.14783	2.4	1.32692	1.76986	YES		-0.554792	3.92666	1.98465	-2.8749	7.71764	5.78212	-2.18907	7.31035	5.54443	4.40605	0.36336
Q9BTE3	HPLGIVQGF	7.16556	5.40397	7.04965	6.43716	5.17544	6.1405	1.31673	1.18548	0.873134	1.18321	1.34783	1.74545	2.01923	2.06815	YES		-0.144194	0.663709	0.418674	-2.53916	6.2049	5.12621	-2.19777	5.98238	4.938	4.36849	0.0964893
P42768	TPTPFFHTF	4.98013	4.52318	5.65248	4.38798	3.60526	3.73554	0.747331	0.697581	0.458955	0.78626	1.03043	1.48636	0.894231	0.755669	YES		-0.369817	2.3265	1.33904	-2.99286	7.02181	5.59093	-2.198	6.57812	5.26863	4.39009	0.321102
M0R271	QEFSFFDKV	1.39073	1.69536	1.31915	1.44262	1.16667	1.02479	0.206406	0.379032	0.447761	0.419847	0.330435	0.209091	0.538462	0.720617	YES		-0.27763	0.912314	0.593555	-2.0921	4.54294	4.03069	-2.19906	4.62118	3.93444	3.04878	0.0149446
Q96T58	TPTLPSITY	6.63576	4.18543	5.78723	4.56831	4.07018	4.57851	0.86121	1.16129	1.29851	1.07634	1.11304	1.40909	1.78846	1.51134	YES		-0.329521	1.32992	0.831956	-2.32222	5.23356	4.51944	-2.20646	5.15436	4.33293	3.43254	0.0158135
H3BNB8	LYQDGVFKF	1.11258	0.913907	1.10638	0.819672	0.701754	0.438017	0.206406	0.181693	0.164179	0.394324	0.208231	0.0739489	0.442308	0.497151	YES		-0.677043	1.77998	1.09083	-2.50402	4.01033	3.61239	-2.21132	3.84213	3.34883	1.95309	0.0383019
Q9Y2E5	VYTSVVEEL	4.45033	2.83444	4.43972	3.2459	2.63158	2.87603	0.790036	0.620968	0.492537	0.778626	0.843478	0.9	1.67308	1.29259	YES		-0.42159	1.56772	0.96549	-2.62277	5.0965	4.44452	-2.21682	4.85532	4.10643	3.17098	0.0799969
O95071	SYLTSASSL	5.33113	4.56954	5.70922	4.61202	4.73684	4.33884	0.864769	1.17339	0.679104	0.782443	0.878261	1.68636	1.41346	1.65054	YES		-0.189579	1.12539	0.721757	-2.52223	6.80541	5.49607	-2.22149	6.60669	5.26863	4.43923	0.0989425
Q9UBN7	AEYVGHLRA	1.58278	1.90066	2.40426	1.54098	1.1886	1.7562	0.402135	0.356045	0.36194	0.357685	0.365228	0.531818	0.857994	0.894309	YES		-0.392346	1.28861	0.80767	-2.39405	4.61731	4.08355	-2.23033	4.51398	3.853	2.88785	0.0176403
M0R2M1	KYEELFPAF	4.43709	4	5.13475	5.84153	4.79825	2.66942	1.07829	0.915323	0.671642	0.660305	1.1	1.12727	2.09615	0.507094	YES		-0.0281926	0.0473564	0.0265144	-2.34827	3.54112	3.21611	-2.23268	3.47432	3.04818	2.92151	0.00801043
K7EPJ1	FPASPPKGY	3.24503	2.21192	2.89362	1.91257	1.75439	2.69421	0.256228	0.427419	0.223881	0.419847	0.6	0.754545	0.859039	0.835213	YES		-0.392583	1.31095	0.822259	-3.20186	5.01809	4.38571	-2.23455	4.56439	3.89423	3.23502	0.184105
A0A140T9U0	EAGSHIIQR	1.60927	1.39735	1.69504	0.715847	0.846491	1.08678	0.207386	0.256417	0.205276	0.28626	0.260824	0.447317	0.590647	0.0342751	YES		-0.827659	3.34754	1.76726	-2.81292	5.75346	4.87591	-2.24127	5.43172	4.53893	2.75633	0.140977
P07437	EYPDRIMNTF	1.19868	0.913907	1.43262	0.276963	0.609649	0.77686	0.44484	0.241935	0.154573	0.184046	0.128876	0.436139	0.503902	0.687999	YES		-1.09167	2.19414	1.29933	-2.0751	3.20776	2.9397	-2.24271	3.3128	2.91486	0.737532	0.0158135
Q6NUK4	REIDDYIVQA	2.27815	1.52318	1.74468	2	1.44737	1.32231	-0.0951056	0.185484	0.276119	0.282443	0.46087	0.427273	0.625709	0.536923	YES		-0.217556	0.540616	0.348107	-3.91957	4.58986	4.06099	-2.24422	3.99473	3.45927	3.32244	0.240357
P35269	YNFTPLAR	1.34437	1.11258	1.80851	0.874317	0.934211	0.979339	0.270463	0.274194	0.126429	0.240458	0.257362	0.395455	0.378795	0.575912	YES		-0.613541	1.84109	1.12697	-2.66813	4.46477	3.97203	-2.25553	4.23839	3.63881	2.38179	0.0682964
A0A1W2PQ90	VYSQFITQL	9.05298	6.46358	9.24823	8.33333	7.10088	5.53719	1.3452	1.95565	0.712687	1.74427	1.71739	1.71364	1.64423	1.33236	YES		-0.239867	0.811137	0.524267	-2.62535	5.02739	4.39288	-2.25857	4.8145	4.08397	3.53452	0.0709144
A0A0J9YX62	DYYEVLGVQR	1.04636	1	1.14184	0.721311	0.535088	0.942149	0.128057	0.254032	0.122415	0.184791	0.195652	0.277273	0.123619	0.556809	YES		-0.536192	1.6235	0.999552	-2.6598	4.47679	3.98039	-2.27721	4.26788	3.66033	2.53993	0.0593762
E7EUC7	REFPTVPLV	2.38411	1.48344	1.23404	1.02732	1.24561	1.44628	0.384342	0.314516	0.201493	0.312977	0.356522	0.372727	-0.0841195	0.377835	YES		-0.455948	0.983965	0.634134	-2.50239	3.49716	3.17944	-2.29128	3.38673	2.97364	2.0637	0.0158135
J3KTA4	RELAQQVQQVA	1.84768	1.78808	2.35461	1.67213	1.34211	1.63223	0.19573	0.274194	0.384328	0.339695	0.373913	0.490909	0.855769	0.785498	YES		-0.366511	1.6344	1.00415	-2.80991	5.77776	4.87786	-2.31419	5.50701	4.58203	3.75187	0.11121
P20618	QPLLDNQVGF	1.44371	1.08609	1.48936	1.42077	1.02632	0.92562	0.234875	0.33871	0.320896	0.320611	0.252174	0.227273	0.471751	0.0114095	YES		-0.252991	0.69846	0.442573	-2.16777	4.15922	3.74095	-2.32872	4.26357	3.66002	2.86668	0.0176403
O96009	SEIPKLPAV	13.5762	11.6556	13.9291	9.11475	9.73684	12.405	2.21352	2.58065	1.79851	2.48092	2.15652	3.1	4.01923	4.6931	YES		-0.325254	1.9762	1.20738	-2.57048	6.69999	5.46555	-2.33948	6.55829	5.26193	4.31398	0.0692225
F5GYQ1	LYPEGLAQL	7.96026	5.15894	7.16312	6.78142	6.00439	4.92975	1.16726	1.24597	0.604478	1.0916	1.36522	1.52273	1.48077	1.08379	YES		-0.195206	0.643071	0.40972	-2.7487	5.12187	4.46059	-2.34955	4.90885	4.1312	3.67169	0.0709144
A0A1W2PQ13	AYGLVSATF	12.3113	8.69536	10.9787	8.36066	9.15789	6.73967	1.86121	2.35887	1.5709	1.77099	2.07826	2.39545	3.36538	3.27125	YES		-0.398937	1.88457	1.15866	-2.46553	5.77662	4.87786	-2.35671	5.70935	4.73113	3.64858	0.0158135
Q8N0X7	EFQIPGRTR	1.04636	0.927152	1.13475	0.797814	0.947368	0.900826	0.355872	0.274194	0.231343	0.0596272	0.108495	0.427273	0.576923	0.616467	YES		-0.23229	0.599946	0.381979	-1.85134	3.77087	3.41328	-2.38419	4.15364	3.57712	2.59928	0.11121
Q14CZ0	SATAVAQLY	13.1921	11.8808	13.9716	8.59563	6.66228	7.78099	1.56584	1.70565	1.58582	1.61832	1.98696	3.83636	2.55769	2.37638	YES		-0.761047	4.64511	2.48125	-3.00689	7.58641	5.78212	-2.39143	7.26988	5.53199	4.02407	0.250331
P08575	AEFQSIPRVF	0.854305	0.596026	0.971631	0.415301	0.451754	0.466942	0.201126	0.149189	0.0738437	0.0736954	0.238225	0.146803	0.330801	0.452311	YES		-0.860421	1.88339	1.15866	-2.5135	3.56569	3.2356	-2.40048	3.50886	3.07739	1.3779	0.00801043
K7EPJ5	VYSPKSPSL	2.68874	2.17219	3.7305	1.87978	1.66667	2.31405	0.362989	0.459677	0.283582	0.312977	0.504348	0.8	0.557692	0.591091	YES		-0.551874	1.58764	0.978576	-2.95722	4.44912	3.96196	-2.40929	4.19881	3.60898	2.53787	0.0719796
P21333	VPASLPVEF	17.4437	12.3642	15.4752	15.7377	12.7982	10.219	2.62989	2.64113	1.15672	2.38168	3.0087	3.12273	3.73077	2.30678	YES		-0.224593	0.781635	0.507254	-2.81659	5.23493	4.51944	-2.41122	5.02859	4.22646	3.6939	0.0709144
P62136	IIGRLLEV	2.31126	1.51656	2.07801	2.02186	1.84649	1.69421	0.234875	0.210123	0.324856	0.1874	0.452174	0.468182	0.258282	0.572637	YES		-0.0863895	0.242145	0.152006	-2.93948	5.15084	4.47487	-2.4145	4.89782	4.129	3.88618	0.0901629
E9PQ51	DIKPSNIFISR	1.61589	2.31788	2.49645	1.96721	1.88596	1.6281	0.370107	0.379032	0.365672	0.389313	0.295652	0.518182	0.461538	0.715897	YES		-0.230358	0.789461	0.511336	-2.52807	5.03684	4.40019	-2.41806	4.9746	4.17872	3.55329	0.0112628
Q15011	APAPIHNQF	4.81457	4.78808	7.00709	3.98907	3.12281	5.6157	0.704626	1.02823	0.488806	1.23664	0.686957	1.16818	1.27885	1.88917	YES		-0.384071	1.03666	0.664159	-2.90232	4.30949	3.8532	-2.42552	4.09106	3.53287	2.77217	0.0605252
A0A2R8Y7Z0	AELATRAIP	3.83444	4.30464	5.12766	2.97814	3.2807	2.90909	0.562278	0.427419	0.242537	0.60687	0.73913	1.11364	0.480769	0.399273	YES		-0.533144	3.00802	1.64579	-3.42846	6.89838	5.53615	-2.4313	6.47181	5.21104	4.11964	0.295204
P30281	EVFPLAMNY	3.62031	6.11038	7.04492	8.60474	4.59649	3.39669	2.5172	2.04301	1.41542	0.638677	0.86087	1.60909	0.867941	0.464729	YES		-0.0153619	0.0163406	0.0103202	-1.4892	1.77454	1.67452	-2.43201	2.32499	2.08368	1.56572	0.126875
O75475	VDITTPKAA	4.51656	4.05298	4.92199	3.45355	2.78509	3.31818	0.412811	0.600806	0.488806	0.637405	0.730435	1.13182	1.23077	1.36219	YES		-0.49745	3.38243	1.76726	-3.16669	7.53225	5.78212	-2.43225	7.18297	5.47141	4.41355	0.273706
P62753	FPATGCQKL	2	2.43709	2.11348	0.797814	1.57018	1.4876	0.206406	0.233871	0.253731	0.381679	0.382609	0.445455	0.557692	0.715897	YES		-0.764666	2.89646	1.5979	-3.23859	5.57425	4.73604	-2.43692	5.22472	4.38309	2.86704	0.150688
Q9BY44	NAELWQVSW	2.19205	2.16556	2.55319	2.22404	2.42544	1.72727	0.455516	0.375	0.33209	0.357812	0.395652	0.522727	0.5	0.536923	YES		-0.116032	0.449964	0.28895	-2.57149	5.83603	4.90262	-2.43701	5.75904	4.77514	4.25255	0.0176403
Q9BXS6	ESIDQYIER	1.10596	1.21854	1.19149	0.808743	0.964912	1.00826	0.257725	0.111688	0.230207	0.166649	0.273418	0.209091	0.255265	0.503974	YES		-0.337851	1.38702	0.869892	-2.55181	5.41379	4.6391	-2.43729	5.34888	4.48605	3.5632	0.0148053
P04844	RYIANTVEL	3.78808	2.77483	3.08511	2.53552	3.13158	2.56198	0.572954	0.572581	0.393854	0.530534	0.478261	0.763636	0.836538	1.01747	YES		-0.229502	1.02104	0.656832	-2.64788	5.87606	4.92969	-2.4445	5.76348	4.77514	4.03901	0.038136
A0A0U1RQC9	TYSPALNKMF	1.45033	1.2053	1.36879	1.08197	0.640351	1.14876	0.330961	0.330645	0.235075	0.251908	0.119112	0.363636	0.179482	0.456321	YES		-0.487189	1.5249	0.947128	-2.16612	4.2938	3.84214	-2.45364	4.47346	3.8317	2.42901	0.0471634
P11142	IPTKQTQTF	6.33113	5.05298	5.8227	4.5082	4.12281	3.99174	0.72242	0.460563	0.716418	0.664122	0.973913	1.5	1.34615	0.954529	YES		-0.446954	3.06774	1.65721	-3.17936	7.49368	5.78212	-2.45505	7.15451	5.46778	4.43923	0.26666
O60488	GEYVSLGKVEA	1.44371	1.98675	2.01418	1.3224	1.32456	1.27273	0.177936	0.532258	0.365672	0.21374	0.313043	0.463636	0.519231	0.596581	YES		-0.474098	1.86139	1.1421	-2.33934	5.09759	4.44452	-2.45873	5.17005	4.34233	3.01254	0.0158135
Q504T8	ETVEGLRKR	5.29801	4.99338	7.10638	4.51366	3.36842	3.29752	0.690391	0.879032	0.619403	0.748092	1.13913	1.25455	0.923077	1.47157	YES		-0.638034	2.57876	1.44293	-2.99067	5.59873	4.75363	-2.46925	5.3525	4.48605	3.09126	0.0956555
Q9H6J7	REFSFVQA	1.24503	1.43046	1.60284	0.928962	0.973684	0.826446	0.284698	0.233871	0.261194	0.19084	0.2	0.372727	0.485564	0.5028	YES		-0.648628	2.7784	1.55112	-2.45594	5.56564	4.73158	-2.48622	5.58329	4.64128	2.93509	0.00267978
O14977	VYGSFASKL	2.09272	2.02649	2.56028	2	1.42982	1.68182	0.330961	0.310484	0.0184021	0.265782	0.386957	0.531818	0.160798	0.966511	YES		-0.385951	1.64092	1.00508	-3.33953	5.80824	4.87985	-2.49539	5.45879	4.55817	3.76335	0.161846
P27694	AEAILGQNAA	4.25166	3.98675	4.52482	3.35519	2.88596	3.08264	0.711744	0.620968	0.358209	0.526718	0.669565	1.06364	0.711538	1.11362	YES		-0.453004	3.62716	1.83128	-2.91611	8.06064	5.89733	-2.49765	7.8465	5.68265	4.57918	0.175882
A0A0A0MTB8	SFSTVHEKF	3.2053	3.76159	5.02128	2.81967	2.75439	4.04959	0.6121	0.814516	0.552239	0.59542	0.8	0.709091	0.826923	0.914757	YES		-0.316955	0.942607	0.612139	-2.59887	4.51802	4.01376	-2.51005	4.47268	3.8317	3.01659	0.00801043
E5RIZ4	GYLADPAKF	1.0596	0.966887	0.836879	0.885246	0.701754	0.578512	0.185053	0.208495	0.208955	0.0922747	0.191304	0.218182	0.266696	-0.162232	YES		-0.403005	1.14528	0.733473	-2.24867	4.11282	3.69715	-2.51264	4.26533	3.66002	2.51668	0.0366254
E5RFV8	NAITLPEEF	12.2517	8.43046	11.6241	11.2077	10.7851	7.69008	1.6121	1.72984	1.05224	1.35496	1.84783	2.44545	0.788462	0.52698	YES		-0.122184	0.359611	0.233845	-2.87815	5.10387	4.44517	-2.51594	4.93302	4.14937	3.79127	0.0520231
Q9NR30	IPVEQKEGAF	1.81457	1.39073	2.29787	1.38798	1.24561	1.47107	0.128114	0.266129	-0.0414017	0.290076	0.387556	0.281818	0.519116	0.477265	YES		-0.422998	1.33176	0.832228	-3.96317	5.00629	4.37603	-2.51998	4.54757	3.88432	3.21369	0.185924
Q6P0N0	KEFPITEA	2.2053	2.23179	2.30496	1.84153	1.75	1.64876	0.309609	0.233871	0.192241	0.365581	0.265217	0.540909	0.456762	0.616467	YES		-0.363541	2.89835	1.5979	-3.19596	7.99424	5.89733	-2.52457	7.68884	5.61116	4.62473	0.270959
H0Y938	GEIQEIVKT	1.17881	1.25828	1.51064	1.3224	0.885965	1.13223	0.236598	0.302975	0.126102	0.249611	0.166955	0.268182	0.48011	0.573979	YES		-0.240914	0.738556	0.473633	-2.56813	4.71442	4.1481	-2.52738	4.69319	3.99173	3.30286	0.00267978
P31939	KEALGIPAAA	9.97351	9.19205	8.6383	7.37705	5.89474	6.78512	1.11744	1.45161	0.910448	0.969466	1.58261	2.25455	2.51923	1.8494	YES		-0.471186	3.56048	1.82259	-2.99833	7.87678	5.8413	-2.53219	7.64966	5.61116	4.43923	0.175882
P42704	IYKPVTDFF	0.622517	0.688742	0.921986	0.546448	0.473684	0.297521	0.149466	0.201613	0.224823	0.19084	0.0970194	0.0976366	0.479031	-0.0856987	YES		-0.761171	1.55952	0.964123	-1.95525	3.02501	2.79227	-2.53435	3.3616	2.95362	1.10434	0.0798719
A0A2R8Y7G1	TYPAELNNI	7.91391	5.56954	7.50355	5.99454	5.85526	5.29752	0.946619	1.04032	0.473881	1.01908	1.24348	1.35	0.990385	0.775555	YES		-0.291512	1.49493	0.934936	-3.09228	6.40074	5.27828	-2.5384	6.14906	5.03242	4.26585	0.125284
A0A087WYB4	AEAIRILAA	2.23179	2.02649	2.39716	1.48634	1.69298	1.6157	0.245552	0.334677	0.369403	0.332061	0.282609	0.518182	0.623898	0.656239	YES		-0.472996	3.10628	1.66942	-2.80909	7.20254	5.61704	-2.55458	7.07181	5.45202	4.31398	0.0709144
I3NI36	IYAPPLPSL	7.93377	5.18543	6.28369	7.57923	6.10965	4.38017	1.02847	1.07258	0.753731	0.954198	1.11739	1.22273	1.63462	1.34231	YES		-0.102751	0.229226	0.142737	-2.76482	4.29868	3.84522	-2.55822	4.20398	3.61222	3.31415	0.0158135
H0YAR2	VATKPLYV	2.06623	2.60927	2.58156	2.10929	1.84211	2.3719	0.220641	0.201613	0.170593	0.351145	0.452174	0.418182	0.596154	0.536923	YES		-0.198708	0.969462	0.625581	-3.61365	6.58729	5.40115	-2.57073	6.19744	5.03242	4.41355	0.247661
Q709C8	TYISWKEEL	1.44371	1.65563	1.84397	1.48634	1.76316	1.29752	0.370107	0.282258	0.268657	0.335878	0.304348	0.190909	0.711538	0.691093	YES		-0.120557	0.404351	0.26306	-2.42417	5.28393	4.55143	-2.57232	5.36744	4.49731	3.88618	0.0176403
P40692	EEYGKILEV	1.96026	1.61589	2.31206	1.39891	1.14912	1.52893	0.298932	0.346774	0.261194	0.206107	0.226087	0.554545	0.403846	0.502921	YES		-0.530338	2.01784	1.22362	-2.69881	5.20437	4.50291	-2.57709	5.14379	4.32889	3.02256	0.0112628
P53355	VPVEEPIAF	14.9934	11.8212	16.1631	12.6011	12.5263	9.29752	1.91103	1.80242	0.996269	1.87405	2.35652	2.94091	3.04808	2.82382	YES		-0.320134	1.50745	0.937313	-3.18987	6.13168	5.0876	-2.58325	5.87326	4.85553	4.04674	0.116576
F6RP06	IYNGDMEKI	1.52318	1.31126	1.92908	1.30055	0.824561	1.19008	0.24911	0.274194	0.189575	0.229008	0.243478	0.318182	0.538462	0.536923	YES		-0.522935	1.68739	1.03094	-2.7403	4.70411	4.14231	-2.59088	4.63362	3.94204	2.73548	0.013115
Q9BXW9	SYPKIIEEF	2.42384	1.57616	1.7305	1.90164	2.14912	1.75207	0.284698	0.214018	0.033477	0.290076	0.429673	0.227273	0.345126	0.933049	YES		0.0180961	0.0399754	0.0227011	-3.42864	4.89051	4.28696	-2.59719	4.5868	3.90702	3.91337	0.0989425
Q9Y573	KYIEGVSDF	3.01987	3.29801	4.7234	2.48087	3.09649	2.67769	0.348754	0.58871	0.373134	0.374046	0.686957	0.763636	0.557692	0.795441	YES		-0.419559	1.44244	0.903394	-3.07461	5.04819	4.40721	-2.59723	4.84731	4.10121	3.19658	0.0682964
Q5VIR6	QYGEVANLL	8.74834	6.43709	8.77305	6.51366	7.5307	5.88843	1.14947	1.22581	0.701493	0.885496	1.38261	1.68636	1.45192	1.39202	YES		-0.265393	1.24123	0.782097	-2.96105	6.09832	5.08059	-2.59898	5.93136	4.90843	4.11964	0.0709144
Q9NV88	VFVDSVPEF	12.2119	8.25166	10.9504	9.78689	8.90789	6.6405	1.59786	1.68145	0.462687	1.19084	1.92609	2.05	1.10577	0.805384	YES		-0.310257	1.12088	0.720107	-3.06952	5.28719	4.55143	-2.60403	5.08884	4.28037	3.5841	0.0709144
P08670	EYQDLLNVK	2.15894	1.72185	3.14894	1.49727	1.57895	1.19008	0.213523	0.177419	0.19746	0.21374	0.382609	0.554545	0.580547	0.405061	YES		-0.720485	1.88699	1.15866	-3.57859	4.38719	3.91056	-2.61071	4.06651	3.52071	2.26419	0.0956555
P18583	QELPGLPAP	4.4106	3.3245	4.96454	3.46448	2.85088	3.38843	0.512456	0.330645	0.522388	0.541985	0.6	0.890909	1.5	1.17328	YES		-0.388168	1.7185	1.05197	-3.2173	5.89984	4.94682	-2.64318	5.66587	4.71064	3.79127	0.0956555
H7C531	RYSVFFQSL	3.41722	2.43709	2.83688	2.35519	2.13596	1.65289	0.466192	0.375	0.242537	0.358779	0.482609	0.536364	0.692308	0.398738	YES		-0.500363	2.15016	1.2843	-3.00355	5.72975	4.85593	-2.65724	5.57858	4.64089	3.47426	0.0526318
H0YN88	RERRDNYVP	1.68212	1.36424	1.65957	0.73224	1.13158	0.909091	0.163701	0.25	0.223881	0.145038	-0.000544351	0.6	0.442308	0.805239	YES		-0.76308	2.31421	1.33904	-2.8838	4.66433	4.11852	-2.66015	4.56789	3.8954	2.24979	0.0176403
Q14807	KELLGPPEA	3.43709	2.88742	3.58865	2.77049	2.59211	2.33058	0.476868	0.33871	0.41791	0.316794	0.447826	0.8	0.826923	0.705954	YES		-0.365765	2.27738	1.33606	-3.0066	6.98887	5.59093	-2.66353	6.8338	5.33895	4.39009	0.0798719
P26010	LPPGVHISY	2.37086	2.63576	3.56028	2.65574	1.42105	2.28926	0.33452	0.346774	0.156716	0.221374	0.278261	0.836364	0.75	0.817853	YES		-0.428377	1.12469	0.721757	-3.35373	4.34562	3.8749	-2.68086	4.11182	3.54995	2.75	0.0686619
Q5H909	EYTDVYPEI	4.39735	3.24503	3.97163	2.93989	2.91228	2.67769	0.370107	0.33871	0.358209	0.366412	0.66087	0.781818	0.538462	0.874985	YES		-0.445273	2.60937	1.45269	-3.4442	6.95497	5.56926	-2.68252	6.66479	5.26863	4.31134	0.182835
D6REE5	ATGPSIKI	2.33113	2.21192	2.79433	1.5082	1.64912	1.70248	0.202531	0.266129	0.045187	0.312977	0.211995	0.609091	0.769584	0.622495	YES		-0.594367	3.08267	1.65918	-3.83585	6.74215	5.48139	-2.69376	6.36554	5.13954	3.94703	0.247661
A0A3B3ITD8	NPFGSTSGSLF	3.76821	3.71523	4.44681	4.01639	3.25	2.78512	0.505338	0.592742	0.451493	0.477099	0.595652	0.768182	0.644231	0.470934	YES		-0.247211	1.2075	0.773002	-2.94468	6.25974	5.15659	-2.69612	6.14835	5.03242	4.26173	0.0423973
J3QLK0	VFDEAIRAVL	2.80795	2.15894	4.85106	2.79781	1.24561	3.31405	0.24911	0.580645	0.656716	0.465649	0.391304	0.654545	1.98077	1.78974	YES		-0.416211	0.59967	0.381979	-2.72353	2.65413	2.4733	-2.69944	2.64575	2.35598	1.6105	0.000273872
O00767	RYAVVLNATW	1.64238	1.39073	1.37589	1.04372	1.70175	0.859504	0.2727	0.0968771	0.0823571	0.080125	0.307169	0.286364	0.390065	0.35521	YES		-0.290462	0.65891	0.418386	-3.28627	4.06361	3.65942	-2.71036	3.86623	3.36827	2.81204	0.0471634
Q6P2Q9	SELQLPFQA	10.1921	8.1457	11.1064	10.4754	8.7807	7.94628	1.26335	1.64516	0.783582	1.22137	1.52609	1.74091	1.125	0.874985	YES		-0.114247	0.449203	0.28895	-2.99547	6.08346	5.07595	-2.71372	5.9613	4.92352	4.36849	0.0455741
Q7L2K0	AELLPLVSA	5.62914	5.52318	5.58865	5.72678	4.7807	3.50413	1.02491	0.846774	0.544776	0.564885	0.652174	1.32727	1.09615	0.556809	YES		-0.25676	1.10703	0.709092	-2.79242	5.79266	4.87786	-2.71802	5.7581	4.77514	3.94703	0.00801043
P28289	LPYNTSLVEM	1.52318	1.00662	1.70213	1.28962	0.692982	0.834711	0.142753	0.346774	0.295203	0.251908	-0.00986814	0.4	0.557641	0.246409	YES		-0.586997	1.25925	0.791912	-2.43105	3.41224	3.11071	-2.72058	3.54327	3.10641	1.75033	0.0176403
P61160	YNIEQEQKL	3.25828	2.54305	3.41844	2.64481	2.30702	2.45455	0.512456	0.451613	0.395522	0.450382	0.513043	0.427273	0.331036	0.696936	YES		-0.315963	1.80881	1.10669	-2.76156	6.60124	5.40742	-2.72892	6.58555	5.26863	4.30032	0.00267978
P05388	VPHSIINGY	3.81457	4.76821	5.9078	3.62295	2.35526	5.07438	0.66548	0.790323	0.455224	0.70229	0.473913	0.995455	1.375	1.05396	YES		-0.390731	0.948746	0.615512	-2.9227	4.02258	3.6234	-2.73825	3.95075	3.43199	2.56546	0.00957644
F8VSI7	AYVHMVTHF	2.15894	1.96026	2.57447	2.09836	1.28509	2.18182	0.441281	0.326613	0.233432	0.335878	0.3	0.359091	0.235679	0.775555	YES		-0.266347	0.832641	0.537037	-2.74089	4.80343	4.21936	-2.75008	4.80753	4.08036	3.32244	0.000273872
P78347	EGLPEGVPFRR	2.88742	3.45695	4.28369	2.72131	2.66667	2.58678	0.284698	0.532258	0.186567	0.351145	0.391304	0.836364	0.711538	0.397721	YES		-0.414366	1.80566	1.10669	-3.40473	5.89786	4.94682	-2.75097	5.66028	4.7095	3.76335	0.0964893
Q7Z6J0	IEWDKPPVP	1.89404	1.5894	2.49645	1.53005	2.27193	1.84298	0.33452	0.16129	0.268657	0.0127476	0.4	0.472727	0.596154	0.795441	YES		-0.0831575	0.171825	0.103025	-2.9676	4.22382	3.79101	-2.7556	4.14174	3.56895	3.30422	0.0146653
P61978	RNTDEMVEL	1.62914	1.94702	2.14184	1.0929	0.763158	1.46281	0.278995	0.233871	0.148695	0.152672	0.453566	0.236364	0.461538	0.0962075	YES		-0.784822	2.64162	1.46366	-3.11156	5.12157	4.46059	-2.76259	4.98578	4.18678	2.52718	0.0388852
P24539	IYVISAETF	10.4768	7.82781	9.82979	8.18579	7.0614	5.40496	0.932384	1.6371	0.828358	1.30534	1.58261	1.25455	2.17308	1.01419	YES		-0.446044	2.06466	1.24084	-3.04965	5.98459	5.00637	-2.76376	5.86611	4.85352	3.75022	0.0423973
S4R3P6	HFDPEVVQI	2.91391	2.98013	5.71631	3.56284	1.86842	4.60331	0.633452	0.629032	0.156716	0.679389	0.295652	0.681818	1.01923	1.65054	YES		-0.210433	0.277159	0.177658	-3.03226	2.72064	2.53298	-2.80889	2.65429	2.35967	2.01234	0.00801043
Q16531	VEFNGKLLA	2.66225	2.47682	3.94326	2.04372	1.95175	2.20248	0.266904	0.245968	0.223881	0.351145	0.378261	0.563636	0.176832	0.556809	YES		-0.551272	1.88318	1.15866	-3.62381	5.17173	4.47668	-2.81229	4.91498	4.13434	3.05653	0.0912538
P24928	TYQDIQNTI	8.92053	7.28477	9.4539	6.12022	6.07018	5.99587	0.953737	1.30242	0.727612	0.778626	1.2	1.66818	1.58654	2.18746	YES		-0.496627	3.37414	1.76726	-3.10427	7.50494	5.78212	-2.81477	7.38539	5.58951	4.41355	0.0709144
Q9P107	RDYYQPLAA	2.09272	1.70861	2.22695	1.75956	1.7193	1.95868	0.370107	0.395161	0.164179	0.206107	0.356522	0.290909	0.711538	0.835213	YES		-0.148791	0.651322	0.413464	-2.6973	6.11417	5.0876	-2.82022	6.17188	5.03242	4.31398	0.0158135
Q01085	VFPEKGYSF	2.22517	1.63576	2.49645	1.7541	1.82456	2.48347	0.355872	0.237903	0.171642	0.316794	0.213043	0.368182	0.494596	0.457379	YES		-0.0686076	0.158585	0.0939482	-3.05411	4.67248	4.12317	-2.82361	4.5855	3.90702	3.64858	0.0158135
C9JZQ4	REYPNLVTI	4.44371	3.74172	4.79433	3.10929	3.11404	3.79339	0.540925	0.71371	0.41791	0.358779	0.595652	0.872727	1.31731	1.19316	YES		-0.373854	2.19212	1.29933	-2.95615	6.7562	5.48139	-2.82859	6.70154	5.26863	4.30005	0.0158135
P40429	KYQAVTATL	14.6954	12.7285	14.5603	6.69399	7.44737	8.0124	1.64057	1.68952	1.37687	1.56489	1.87826	2.46364	2.42308	3.60931	YES		-0.922293	6.61057	3.9696	-3.15698	9.16537	6.57996	-2.8294	9.03103	6.39005	4.43923	0.127054
Q9BZZ5-2	AEFNLVNNA	2.01325	1.64238	2.08511	0.961749	1.05263	1.31405	0.405694	0.403226	0.5	0.274809	0.313043	0.218182	0.442308	0.696011	YES		-0.786394	3.56913	1.82259	-2.13286	5.75994	4.87786	-2.83232	6.17714	5.03242	2.58233	0.240357
Q9BTE3	KEAYVNANQA	2.60927	2.38411	3.19149	2.36066	1.61404	2.17355	0.291815	0.508065	0.134534	0.229008	0.313043	0.6	0.769231	1.1335	YES		-0.412784	1.64491	1.00508	-3.13083	5.52604	4.70788	-2.84133	5.41549	4.52656	3.54451	0.0331756
O14979	ASVDKVLEL	6.56954	6.37086	8.32624	5.65027	6.04386	5.49587	0.88968	0.798387	0.619403	0.770992	1.03478	1.12727	1.5	1.65054	YES		-0.307022	1.96073	1.20421	-3.20421	7.15582	5.61704	-2.85812	7.02156	5.44821	4.43923	0.0709144
Q9H3S1	VVGTPLLV	3.72185	3.54967	4.34043	3.79235	2.89474	2.96694	0.370107	0.524194	0.283582	0.473282	0.608696	0.518182	0.576923	0.835213	YES		-0.266407	1.48198	0.925573	-3.30134	6.76586	5.48139	-2.85932	6.60203	5.26863	4.41355	0.0798719
O15350-13	TYFDLPQSSR	3.96026	2.83444	3.57447	3.89071	3.35088	3.29752	0.320285	0.580645	0.380597	0.328244	0.452174	0.627273	0.538462	0.464111	YES		0.0234524	0.0762433	0.0411831	-3.01636	6.08771	5.07595	-2.8809	6.03326	4.95457	4.43923	0.0144045
P61513	TVAGGAWTY	6.94702	6.68874	8.57447	3.9071	3.89474	3.58264	0.58363	0.870968	0.533582	0.828244	0.908696	1.25	0.615385	0.597715	YES		-0.964155	5.16857	2.70369	-3.4817	7.61778	5.78212	-2.89448	7.4135	5.58951	3.75187	0.137192
P78347	EGLPEGIPFRR	6.37086	5.2053	6.76596	5.20765	5.21053	5.18182	0.576512	1.05242	0.708955	0.698473	0.791304	0.963636	1.24038	1.39202	YES		-0.233615	1.67919	1.02944	-2.97188	7.54164	5.78212	-2.9023	7.51242	5.58951	4.62473	0.00802188
Q9HB71	SYSMIVNNL	7.92715	6.09934	8.09929	6.91257	4.08333	5.65702	0.928826	1.24194	0.746269	0.820611	0.865217	1.24091	1.81731	1.571	YES		-0.409953	1.60169	0.986014	-2.92316	5.38835	4.62819	-2.91836	5.38644	4.50513	3.43254	0.000101953
A0A2R8YCW8	FYPPDPAQL	1.29801	0.900662	1.75177	1.49727	1.32018	1.49174	0.149466	0.100732	0.0759032	0.179389	0.156749	0.160159	0.454796	0.572573	YES		0.125396	0.272683	0.173907	-3.59863	4.09243	3.68072	-2.99274	3.92703	3.41662	3.61699	0.0383019
P49327	KEGVFAKEV	1.74834	1.66887	3.21986	2.64481	1.85088	1.66942	0.33452	0.314516	0.127644	0.171174	0.243478	0.418182	0.594666	-0.206644	YES		-0.106422	0.156121	0.0926349	-3.09516	3.19452	2.93012	-2.99445	3.16477	2.79447	2.52953	0.00267978
P48556	YEKILFTEA	3.61589	3.39073	3.94326	3.15847	2.34211	3.00826	0.52669	0.572581	0.291045	0.40458	0.1302	0.827273	0.437589	0.539255	YES		-0.363881	1.99956	1.21892	-2.97743	6.53906	5.36048	-3.00706	6.55073	5.26193	4.20959	0.00231931
Q9Y520	NYGPGPSLR	0.662252	0.761589	0.886525	0.469945	0.684211	0.545455	0.0189757	0.19887	0.172406	0.0408297	0.140294	0.104043	0.499996	0.416512	YES		-0.442917	0.997008	0.642711	-2.56564	3.64162	3.30707	-3.01824	3.81935	3.33219	2.18753	0.0388852
P20618	KDVFISAA	6.54305	6.34437	8.19858	5.63934	4.04386	5.52066	0.498221	0.774194	0.179104	0.679389	0.521739	1.35455	0.634615	0.616467	YES		-0.471847	2.26959	1.33606	-3.86065	6.34998	5.23404	-3.04451	6.12329	5.02013	3.94703	0.101152
Q86V97	VYKPAQNSW	2.54305	2.45033	2.75177	2.01093	1.55702	2.12397	0.313167	0.431452	0.365672	0.222627	0.317391	0.385802	0.730769	0.504544	YES		-0.44438	2.79984	1.5568	-2.80236	6.99832	5.59093	-3.06449	7.10798	5.45712	4.29665	0.0521519
Q9Y295	VYSEVAAYEF	2.35762	1.92053	2.1844	1.36612	1.59649	1.16529	0.213523	0.266129	-0.0251307	0.274809	0.1759	0.3	0.414826	0.64272	YES		-0.646694	3.1898	1.71828	-3.82968	6.61157	5.40992	-3.10578	6.41198	5.16894	3.79127	0.0956555
P56192	AEVLISTV	12.6954	11.9669	14.2411	9.25137	8.43421	8.47107	1.09609	1.15323	0.25	1.1145	1.36522	2	1.96154	1.63065	YES		-0.572718	4.77988	2.53684	-3.96029	8.91991	6.57996	-3.11841	8.69077	6.22588	4.7169	0.250331
Q5TAW7	TFDIASDAF	3.82781	3.41722	5.73759	3.55191	1.47807	6.66116	0.384342	0.741935	0.0707846	0.591603	0.337305	0.559091	2.28846	1.25282	YES		-0.151166	0.154305	0.0918888	-3.43901	2.29411	2.14659	-3.12514	2.23117	2.00181	1.79998	0.00801043
Q9ULW0	KSSDQPLTV	6.76821	6.75497	7.70213	5.72678	4.0614	5.78512	0.427046	0.604839	0.41791	0.70229	0.426087	1.3	2.25	1.571	YES		-0.44671	2.63482	1.46366	-3.87186	7.08309	5.61704	-3.12772	6.88045	5.35341	4.36849	0.112174
P62805	NVIRDAVTY	2.89404	2.3245	3.03546	1.66667	2.10526	1.83471	0.274021	0.366935	0.139179	0.341671	0.203814	0.395455	0.261545	0.409331	YES		-0.557958	2.94875	1.62025	-3.4033	6.66346	5.43746	-3.13292	6.57735	5.26863	3.94577	0.0331756
Q8IWV8	RYAVEILTW	2.95364	3.29801	3.90071	3.6612	4.27193	1.42975	0.419929	0.354839	0.589552	0.288223	0.382609	0.472727	0.730769	0.129667	YES		-0.116791	0.175354	0.104648	-2.89556	3.1715	2.91073	-3.15021	3.24853	2.86041	2.49268	0.00921698
F6WR09	SVNATPLTI	7.69536	7.37748	7.88652	5.0929	4.89474	5.47107	0.505338	0.733871	0.723881	0.687023	0.791304	1.09091	1.48077	0.994301	YES		-0.570664	6.68499	3.9696	-3.54789	10.8867	7.94473	-3.15967	10.7654	7.82338	6.12065	0.204996
F8WE16	VFPDKGYSF	3.81457	3.45033	4.87943	3.5847	2.95614	3.63223	0.274021	0.301668	0.248327	0.29771	0.413043	0.645455	0.701923	0.458813	YES		-0.255528	1.12509	0.721757	-3.88147	6.1919	5.12495	-3.16263	6.00414	4.94862	4.25185	0.0798719
Q5W0C6	IFDEAEKL	1.90728	1.76159	2.31206	1.19126	0.868421	1.73554	0.153954	0.283163	0.100852	0.28054	0.129675	0.244182	0.928066	0.802244	YES		-0.656188	2.10226	1.25912	-3.47477	4.96749	4.34585	-3.19213	4.88756	4.12453	2.73572	0.0158135
Q7KZF4	AEAKFFTES	3.10596	2.68874	4.2695	2.96721	2.17544	1.97521	0.238434	0.322581	0.0605929	0.248092	0.234783	0.586364	0.23237	0.318049	YES		-0.499718	1.5361	0.950115	-4.01709	4.91943	4.30784	-3.23458	4.74099	4.03198	3.02256	0.0520846
A0A087WXU8	QYPGRSLVF	2.41722	1.89404	2.6383	1.76503	1.45175	1.44628	0.259786	0.231034	0.269304	0.155613	0.23913	0.340909	0.480835	0.518921	YES		-0.575643	2.66811	1.46646	-3.19261	6.11538	5.0876	-3.23982	6.13078	5.02128	3.58892	0.00267978
P04844	NVADVVIKF	14.6313	11.6512	14.156	11.6685	10.7573	8.67769	1.28351	1.1586	0.569652	0.951654	1.58551	1.7	1.52564	1.51797	YES		-0.378656	2.3116	1.33904	-3.74705	7.14318	5.61704	-3.25456	7.01	5.44821	4.41355	0.0709144
Q9H0S4	YYIFIPSKF	3.3245	4.10596	4.08511	3.39891	4.51754	1.86777	0.797153	0.451613	0.395522	0.366412	0.269565	0.563636	0.673077	0.320425	YES		-0.235057	0.508132	0.326546	-2.80805	3.86675	3.49645	-3.26294	4.01722	3.47834	2.75731	0.0331756
A0A2R8YEM2	VLPNDPVFL	2.17219	3.00662	3.94326	5.39891	3.79825	2.92562	0.419929	0.346774	0.171531	0.268802	0.46087	0.209091	0.557692	-0.139865	YES		0.410286	0.927722	0.604195	-3.28134	3.01516	2.78664	-3.28053	3.01496	2.67933	3.32454	0.000101953
Q9NR09	IASAIVNEL	13.3775	8.87417	13.6879	10.4262	7.08772	8.82645	0.982206	0.830645	0.656716	1.06107	1.0087	1.60909	1.11538	2.00849	YES		-0.448297	1.62505	0.999552	-3.86324	5.40868	4.63822	-3.28825	5.26954	4.42095	3.43783	0.0452035
P40227	HAGLVYEY	3.49007	2.99338	4.50355	2.61749	1.79825	2.63636	0.341637	0.46371	0.152909	0.263359	0.426087	0.427273	0.48034	0.556809	YES		-0.639672	2.35109	1.33985	-3.51924	5.42978	4.64738	-3.29846	5.36938	4.49731	3.04878	0.013115
O60264	EWIEPPKRER	3.84106	5.45033	6.00709	3.72678	4.33772	3.68595	0.644128	0.673387	0.384328	0.423664	0.373913	0.722727	0.759615	0.785498	YES		-0.380673	1.54889	0.957135	-3.16822	5.61817	4.76958	-3.33096	5.66902	4.71064	3.65213	0.00957644
Q8TAP9	SVVDISQQY	3.36424	2.71523	3.48936	3.36612	2.27193	2.26446	0.270463	0.346774	0.298507	0.183206	0.252174	0.5	0.350589	0.477265	YES		-0.276031	1.0125	0.651113	-3.38533	5.48332	4.67803	-3.35472	5.47467	4.56609	3.76335	0.000273872
Q9HB71	VVAPITTGY	3.8543	3.55629	6.23404	4.53552	3.47368	3.26446	0.419929	0.443548	0.0852747	0.263359	0.343478	0.722727	0.711538	0.666182	YES		-0.275377	0.63323	0.402186	-3.84616	4.2492	3.80688	-3.35931	4.14259	3.56895	2.98752	0.0176403
H0Y7W6	DYSSILQKF	7.09934	6.04305	8.01418	7.6694	6.20833	5.5124	0.708185	0.790363	0.491983	0.485198	0.647826	0.925	0.587474	0.294962	YES		-0.125783	0.489251	0.312286	-3.40988	6.12651	5.0876	-3.36177	6.11275	5.01584	4.36849	0.0024866
O43684	RYPTSIASL	2.6755	1.81457	2.75177	1.78142	1.5614	1.99174	0.163701	0.193548	0.174343	0.145038	0.243478	0.281818	1.09615	0.676125	YES		-0.440987	1.69583	1.03712	-3.76796	5.57766	4.73604	-3.4334	5.49793	4.57738	3.56117	0.0176403
P11142	QPGVLIQVY	6.8543	6.00662	7.34043	6.68306	5.78509	4.65702	0.708185	0.66129	0.440299	0.328244	0.595652	0.895455	0.281933	0.801166	YES		-0.238333	1.23392	0.78173	-3.48057	6.63823	5.42425	-3.47296	6.63617	5.26863	4.41355	0.000273872
Q15459	AFDLDVVKL	2.99338	2.30464	3.71631	2.20765	1.84211	2.19835	0.206406	0.185484	0.156716	0.170594	0.318061	0.321949	0.576923	0.543088	YES		-0.528801	1.98961	1.21492	-4.03838	5.563	4.73158	-3.47515	5.44321	4.54653	3.39408	0.038136
Q9H583	ISSPVVTSL	7.19868	6.09934	7.7305	5.85792	3.70175	5.57438	0.366548	0.362903	0.113282	0.561069	0.369565	0.918182	0.576923	1.03407	YES		-0.474548	2.24478	1.3198	-4.64113	6.41185	5.28275	-3.50767	6.21115	5.03257	4.00333	0.0940429
O14548	TEAPPIIFA	6.16556	5.68212	7.59574	5.04372	4.0307	3.39669	0.362989	0.455645	0.334111	0.39313	0.526087	0.763636	0.0372256	0.517143	YES		-0.640692	3.01673	1.64579	-4.07614	6.46327	5.29942	-3.5303	6.3475	5.12977	3.75187	0.0471634
O95997	DAYPEIEKF	12.8013	10.0927	14.766	9.6776	9.91667	8.5124	1.24555	1.04212	0.545625	0.674027	1.15818	1.2832	0.63759	0.323282	YES		-0.422121	2.13697	1.27883	-3.73248	6.48576	5.3146	-3.59554	6.45369	5.20187	4.10462	0.00801043
Q96S97	IYPTTYVQF	5.52318	3.88079	5.1773	3.89071	3.44737	2.64463	0.135231	0.116974	0.163581	0.148385	0.461124	0.51845	0.543738	0.731124	YES		-0.546614	2.34948	1.33985	-5.13213	6.1579	5.10239	-3.69233	5.95704	4.92352	3.76335	0.0898541
Q02224	KNTPYVNEV	1.49669	1.68212	1.67376	1.13661	0.991228	1.19008	0.0223575	0.11438	0.112727	0.174174	0.216918	-0.0312712	-0.159523	0.497151	YES		-0.548468	2.85167	1.56621	-4.28185	6.77284	5.48139	-3.7534	6.67652	5.26863	4.07205	0.0393598
Q16531	GESIDIITRA	3.0596	2.56954	3.31915	2.0765	2.34211	2.09091	0.192171	0.268888	0.290562	0.147911	0.191304	0.245455	0.202953	0.455193	YES		-0.459061	2.95333	1.62025	-3.57354	7.36626	5.70301	-3.93592	7.44743	5.58951	4.41355	0.0388852
O94915	NLVTYLAEL	8.37086	4.71523	6.53901	6.16393	6.57895	2.21488	0.341637	0.217742	0.276119	0.0587051	0.634783	0.254545	0.961538	1.61077	YES		-0.391806	0.695059	0.440908	-4.55392	3.52914	3.20726	-4.37162	3.50962	3.07739	2.31522	0.00176316
P46013	VIDEPVRL	3.22517	3.19868	5.2695	2.46448	1.51316	4.10744	0.207729	0.139438	0.30597	0.0353544	0.230422	0.187017	0.807692	0.457379	YES		-0.532354	0.988018	0.635959	-4.16216	3.52948	3.20726	-4.69069	3.58822	3.14452	2.09141	0.00801043
Q96S97	ATVPGLLKV	6.69536	6.49669	8.12057	4.36612	4.10088	5.27686	0.072175	0.223057	0.138185	0.0712164	0.484064	-0.00771684	0.399245	0.651885	YES		-0.632921	3.77995	1.87933	-5.61981	7.62106	5.78212	-5.28254	7.59892	5.61116	4.39009	0.00801043
Q5ST95	QYPFHVPLL	2.13245	4.7947	6.02837	5.69399	3.5	2.27273	1.59431	0.951613	0.873134	0.59542	0.6	1.26364	1.40385	0.417921	YES		-0.176115	0.198089	0.119998	-1.9219	1.96604	1.8514	-2.39739	2.1936	1.96926	1.44847	0.0393598
A0A3B3ISX1	NPISGLLEY	11.2517	7.96689	9.90071	12.0328	11.6491	5.93388	3.70463	3.52016	3.0709	3.66412	5.45217	4.91364	5.625	3.13205	YES		0.0243935	0.0399132	0.0227011	-1.49993	2.76069	2.56532	-1.05347	2.17323	1.95067	2.45237	0.14894
Q8IZQ5	AEAAVVAVA	6.87417	6.68874	8.04255	4.61202	5.42105	4.50413	3.68683	3.58065	2.76119	3.57252	4.1913	6.63636	4.07692	4.15618	YES		-0.571646	2.05574	1.24084	-1.10727	3.43994	3.13039	-0.585309	2.10131	1.88927	1.09742	0.486183
Q96DI7	TYQVLAVTF	8.65563	24.7815	22.5887	33.9563	21.1096	11.6074	3.45196	2.14113	2.28358	0.69084	1.16957	1.35909	3.5	0.536498	YES		0.251021	0.28441	0.180844	-2.83043	1.87294	1.76852	-4.12118	2.08419	1.87377	2.07814	0.0366254
Q9BQI3	FPFAVANQL	2.7351	3.5298	3.16312	4.5847	3.45614	2.34298	1.75801	1.70565	1.54478	1.41603	1.66087	1.79091	1.76923	0.994301	YES		0.13931	0.297555	0.189987	-0.912597	2.008	1.88816	-0.953682	2.08146	1.87185	2.19155	0.00801043
P04040	SALEHSIQY	0.728477	0.768212	0.893617	0.469945	0.315789	0.46281	0.88968	0.830645	1.05224	1.12214	1.26957	1.97273	0.164282	-0.0933298	YES		-0.936948	1.05655	0.675643	0.214025	0.268008	0.255929	0.868598	2.06255	1.85694	1.37574	0.581804
A0A1B0GTR9	KYLINLETL	1.44371	0.715232	1.10638	0.961749	1.34211	0.694215	0.377224	0.306452	0.156716	0.221374	0.417391	0.527273	0.159841	0.496512	YES		-0.123192	0.163491	0.0968971	-1.95809	2.4108	2.25483	-1.48561	2.05172	1.84849	1.88591	0.0754959
B7Z9U0	FPSIYDVKY	3.72185	2.79029	3.93853	3.2969	3.49123	2.64187	1.50652	1.80914	1.28607	1.84478	2.38841	2.75152	2.16026	2.12118	YES		-0.148266	0.443923	0.288179	-1.18335	3.52602	3.20519	-0.581325	2.04809	1.84566	2.52319	0.529616
O75643	VYMDWYEKF	0.450331	0.496689	0.886525	0.291784	0.570175	0.27686	0.0825233	0.131193	0.254901	0.10715	0.0893974	0.220721	0.397327	0.357868	YES		-0.687098	0.844627	0.546072	-1.96815	1.95323	1.84116	-2.13559	2.03832	1.83685	0.751062	0.00811692
Q92499	RELLIIGGVA	0.927152	0.596026	0.879433	0.480874	0.894737	0.446281	0.149466	0.346774	0.291045	0.19084	0.102372	0.5	0.192098	-0.11714	YES		-0.399166	0.558967	0.358898	-1.60965	2.00976	1.88927	-1.59883	2.00126	1.80744	1.07791	0.000273872
Q9Y6K5	TVLELVTQY	7.17219	5.15232	6.75177	7.40437	6.88596	3.40909	1.56584	1.84274	1.63806	1.74046	2.69565	4.61818	3.16346	2.74427	YES		-0.108077	0.171131	0.103025	-1.91839	2.84275	2.63554	-1.07511	1.96794	1.77875	2.22999	0.258696
O75083	KYAPSGFYI	1.76159	1.61589	1.8156	1.1694	1.00877	1.19835	0.88968	0.709677	0.410448	0.625954	0.8	1.58182	0.271733	0.437493	YES		-0.621056	1.55783	0.964123	-1.36954	2.92564	2.70954	-0.787897	1.94189	1.75423	1.01161	0.304136
Q96MG7	IPHTDPVDYEF	0.960265	0.615894	1.47518	0.994536	0.570175	1.24793	0.152322	0.326613	0.202734	0.183685	0.376902	0.367989	0.667929	0.447587	YES		-0.117514	0.133142	0.0781885	-2.1623	2.1775	2.03758	-1.71635	1.91936	1.73323	1.72795	0.0471634
Q86WA8	TPLGGEIMF	0.516556	1.5894	1.87234	1.5847	0.780702	0.983471	4.20641	2.62097	3.06716	2.03053	3.33913	3.7	-0.0635674	-0.175428	YES		-0.248477	0.147972	0.0879187	1.31448	2.27517	2.12904	1.1889	1.91733	1.73196	2.22156	0.0738574
A0A286YFJ8	YPSDIAVEW	5.89404	5.25828	6.29078	6.12568	8.5614	3.1281	2.00712	2.29435	1.55597	1.85496	2.26087	3.36818	3.21154	1.99855	YES		0.0304512	0.0403068	0.0227011	-1.57431	2.25695	2.11315	-1.22077	1.89871	1.71713	2.06838	0.0738574
A0A0A0MS66	LPLLPNVSY	7.83444	6.92053	8.25532	10.5191	9.32456	4.07851	3.29181	3.49597	3.01866	2.80916	4.01304	4.01364	4.56731	2.67467	YES		0.0560711	0.0838628	0.0460291	-1.23048	2.07416	1.94507	-1.08647	1.88822	1.70739	1.98757	0.0281435
Q6YP21	FPDISPPTY	5.69536	4.11921	6.31206	4.93989	4.60526	3.86777	2.54093	3.25806	1.6791	1.81679	2.8087	4.59091	3.42308	2.7045	YES		-0.265821	0.574288	0.367108	-1.1087	2.39816	2.2429	-0.80717	1.85889	1.67881	1.40068	0.125553
A0A1W2PNV9	EAVKQYSSY	2.17219	1.21854	2.24113	1.27869	1.03509	0.818182	0.391459	0.290323	0.365672	0.442748	0.713043	1.54545	1.09615	0.596581	YES		-0.846547	1.52965	0.947481	-2.42673	3.0165	2.78664	-1.05999	1.85138	1.6728	1.12106	0.387825
Q99832	LPIGDVATQYF	3.2053	2.06623	2.38298	3.87978	4.03509	1.61983	0.6121	0.927419	0.402985	0.671756	0.878261	1.02727	1.11538	0.576695	YES		0.31688	0.526923	0.338498	-1.97839	2.10763	1.97451	-1.57045	1.83875	1.66241	2.47515	0.0479133
P48556	IPAESYTFF	1.43046	4.2649	4.97872	6.9071	4.02632	2.80165	1.23843	0.907258	0.708955	0.33378	0.347826	0.531818	0.942308	0.635125	YES		0.363752	0.444146	0.288179	-1.90273	1.45923	1.38646	-3.13696	1.83656	1.66097	1.92312	0.0781563
Q13112	HTKAVNVVRF	0.589404	0.642384	0.921986	0.508197	0.403509	0.661157	0.167061	0.241853	0.216418	0.248092	0.321739	0.463636	0.451923	0.315253	YES		-0.453474	0.79649	0.515309	-1.78417	2.57028	2.40059	-1.05937	1.81135	1.63724	1.34611	0.20838
Q68D06	FPESPSIEF	2.11921	1.62914	2.73759	2.47541	2.30263	1.41736	0.950178	1.16532	0.645522	0.656489	1.04783	1.56818	1.19231	0.815327	YES		-0.0661174	0.0987412	0.0565537	-1.23211	2.14237	2.00654	-0.986922	1.80542	1.63205	1.74847	0.0709144
O75964	KEAVLNGLVA	1.3245	1.56291	1.65957	0.95082	0.719298	1.04959	0.398577	0.75	0.597015	0.70229	0.843478	1.34545	0.692308	-0.0591364	YES		-0.741462	2.01443	1.22362	-1.3812	3.1759	2.91422	-0.653233	1.79521	1.62258	0.863345	0.486183
Q96I24	ISELILTA	2.54305	1.97351	4.62411	3.57377	2.04386	1.46281	0.690391	1.19355	0.156716	0.641221	1.14783	1.25455	0.127436	0.639306	YES		-0.368461	0.452215	0.289746	-2.16327	2.11836	1.98321	-1.58652	1.77458	1.60673	1.28424	0.0709144
O60888	LPVEQGNFPY	2.38411	1.84106	2.66667	1.73224	2.00439	1.77686	1.20641	1.14919	0.820896	1.15649	1.52609	2	1.38462	1.32242	YES		-0.321923	0.980242	0.63152	-1.11745	3.11002	2.85554	-0.557585	1.76266	1.5975	1.69369	0.466041
Q14CZ0	QPFREAIAL	1.13907	1.15232	0.695035	0.972678	0.745614	0.61157	0.199288	0.282258	0.261194	0.190485	0.2	0.872727	0.560536	0.213431	YES		-0.358176	0.498502	0.32067	-2.00749	2.28954	2.14272	-1.24132	1.68693	1.52954	1.38342	0.143078
O15213	HFDLNLRQF	1.60927	1.4702	2.58865	1.04918	0.377193	3.29752	0.206406	0.467742	0.345163	0.305344	0.165851	0.228745	0.437542	0.736787	YES		-0.262894	0.204633	0.123841	-2.47528	1.48391	1.40937	-3.01757	1.60927	1.45825	1.03349	0.0158135
P15880	DAISKTYSY	2.5298	2.07506	2.7896	1.68306	1.57018	1.47934	0.925267	1.09677	0.975124	1.08651	1.38841	2.43333	1.25	1.27933	YES		-0.643819	1.73992	1.06036	-1.30285	3.02286	2.79097	-0.591234	1.60268	1.45405	0.949175	0.486183
Q09161	LPWVGKELY	0.953642	0.701987	0.879433	0.775956	0.763158	0.520661	0.348754	0.266129	0.261194	0.435115	0.382609	0.690909	0.384615	0.188634	YES		-0.299534	0.600255	0.381979	-1.53289	2.74184	2.55112	-0.74878	1.59131	1.44379	1.6958	0.364272
H0Y6H0	EVPDPTKYFVTR	1.66887	1.40397	1.87234	1.85792	1.00877	1.29752	0.654804	0.459677	0.335821	0.648855	0.973913	1.38182	0.711538	0.656239	YES		-0.24798	0.486233	0.311911	-1.76967	2.98088	2.7603	-0.718859	1.54131	1.39795	2.02283	0.491363
M0QXX3	FPTDPSKCVEY	1.31126	0.807947	2.09929	0.721311	1.31579	1.23967	0.448399	0.467742	0.231343	0.473282	0.434783	0.945455	0.673077	0.835213	YES		-0.364454	0.478644	0.307488	-1.87825	2.09464	1.96421	-1.18646	1.53769	1.39502	1.2323	0.126875
O43809	LYPLTNYTF	1.91391	5.09272	5.1844	9.89617	7.94737	3.31405	1.26335	0.665323	0.738806	0.324427	0.452174	0.377273	0.817308	0.399206	YES		0.795357	1.17532	0.753144	-2.19227	1.26799	1.20737	-3.40126	1.52251	1.3819	2.37965	0.0455743
[truncated: 460 more rows]
