# Supplementary material for: Quantitative measurement of the requirement of diverse protein degradation pathways in MHC class I peptide presentation
Source: Sci Adv. 2023 Jun 23;9(25):eade7890. doi: 10.1126/sciadv.ade7890 (PMC10289651; doi:10.1126/sciadv.ade7890)
Supplement: Supplementary file 2 — Tables S1 to S11 [file sciadv.ade7890_tables_s1_to_s11.zip › ade7890_Table_S7.xlsx]

## Sheet: Sheet1
		vehicle			carfilzomib			carfilzomib + AAF-CMK			carfilzomib + (E64, ALLM)			CHX				carfilzomib			carfilzomib + AAF-CMK			carfilzomib + (E64, ALLM)			CFZ vs CFZ + AAF-CMK	CFZ vs CFZ + E64,ALLM
Master Protein Accessions	Sequence	Abundance: 126	Abundance: 127N	Abundance: 127C	Abundance: 128N	Abundance: 128C	Abundance: 129N	Abundance: 129C	Abundance: 130N	Abundance: 130C	Abundance: 131N	Abundance: 131C	Abundance: 132N	Abundance: 132C	Abundance: 133N	CHX dec?		log2 FC	negative log10 pval	negative log10 adj pval	log2 FC	negative log10 pval	negative log10 adj pval	log2 FC	negative log10 pval	negative log10 adj pval	negative log10 adj pval	negative log10 adj pval
P13639	NEIKDSVVA	1.58824	1.15152	1.40532	0.407407	0.384615	0.37037	0.188406	0.587618	0.144231	1.51982	1.61017	2.49664	0.000203213	0.000203213	YES		-1.8343	2.47185	1.57747	-2.17129	2.68747	1.81505	0.440878	1.06607	0.91354	0.00170883	2.91466
O15294	AYMPHTFFI	0.743697	0.434343	0.657807	0.419753	0.461538	0.445492	0.594203	0.353594	0.360577	0.581498	1.55932	0.293402	0.000203213	0.000203213	YES		-0.468514	0.252894	0.130557	-0.488672	0.263812	0.14239	0.407014	0.306951	0.259425	0.00114409	0.588415
C9JI76	EYTEGISQR	0.138655	0.154422	0.488372	0.056954	0.213252	0.30171	0.103999	0.193548	0.173077	0.330396	0.440678	0.604027	0.000203213	0.000203213	YES		-0.450351	0.184962	0.0940585	-0.731577	0.294346	0.152544	0.815314	0.659276	0.557419	0.00170883	0.847371
Q8IVF7	EAYNAVVRY	0.239496	0.222222	0.129568	0.000203213	0.103758	0.0458661	0.218254	0.122976	0.252726	0.299825	0.20339	0.463087	0.000203213	0.000203213	YES		-1.98056	0.575076	0.297607	0.00649913	0.00236071	0.000607077	0.708617	0.454524	0.381354	0.0178982	1.07792
B0QZ37	KDIEVTSSP	0.12605	0.128772	0.328904	0.234568	0.615385	1.12963	2.26087	2.75806	3.30288	2.1674	2.89831	3.62416	0.000203213	0.000203213	YES		1.76183	0.585803	0.302563	3.83353	4.19004	2.81189	3.89597	4.35575	3.17197	1.77531	2.91466
Q12980	SEFRNPLAP	0.176471	0.117328	0.219269	0.0579293	0.236404	0.240741	0.478261	0.274194	0.576923	1.00441	0.983051	1.67114	0.000203213	0.000203213	YES		0.0605868	0.0128329	0.00793188	1.37353	0.708569	0.402975	2.83407	3.45891	2.64266	0.0447971	2.74351
F6WQW2	AEKLEALSV	1.27311	0.989899	1.70432	0.444444	0.634615	0.265083	0.144928	0.277455	0.237796	0.185022	0.169492	0.241611	0.000203213	0.0806478	YES		-1.56148	3.0086	1.96985	-2.58724	3.7524	2.56977	-2.73448	3.81749	2.84675	0.0178982	0.590906
P04844	NVADVVIKF	2.96218	3.08081	3.1495	0.320988	0.692308	0.574074	0.478261	0.241935	0.123972	0.687225	0.966102	0.402685	0.000203213	0.189655	YES		-2.53382	7.00427	3.94432	-3.44485	7.38409	4.78581	-2.16061	6.74695	4.27751	0.0447971	0.343994
Q5JWE9	KEAIETIVA	3.61765	2.58586	3.93688	2.04938	2.65385	2.11111	1.63768	2.04839	2.37981	3.96476	3.91525	6.52349	0.151957	0.229726	YES		-0.573466	0.92926	0.523494	-0.741324	1.20397	0.731735	0.506308	1.27471	1.07988	0.00170883	2.05926
P05496	SPVNSSKQPSY	0.781513	0.464646	0.717608	0.506173	0.000203213	0.87037	0.369197	0.387097	0.346154	0.310807	0.932203	1.34899	0.000203213	0.0470763	YES		-0.512361	0.335424	0.181227	-0.832914	0.457735	0.248187	0.400444	0.310282	0.261591	0.00170883	0.677442
C9JJV6	IYPTTYVQF	3.12605	4.44444	4.67442	0.506173	0.769231	0.166667	0.310235	0.193548	0.191047	1.55947	1.88136	1.77181	0.185424	0.315429	YES		-3.08597	5.8062	3.44523	-4.13938	6.06933	4.05078	-1.2321	4.19723	3.07681	0.00170883	1.87312
J3KTA4	AINPKLLQL	1.55042	2.75758	2.39203	0.17284	0.673077	0.203704	0.57971	0.709677	0.230769	1.82379	2.0339	2.61745	0.174419	0.105515	YES		-2.6743	3.70399	2.4222	-2.13995	3.41714	2.32568	-0.0492553	0.0844541	0.0674813	0.00170883	2.82357
Q92545	IINSNPIEL	1.67647	1.78788	2.04319	0.432099	1.01923	1.2037	1.92754	1.41935	1.94712	2.04846	2.38983	3.12081	0.107509	0.153094	YES		-1.05268	1.95726	1.21746	-0.0570478	0.0863083	0.0421452	0.456806	1.31113	1.10792	0.654984	2.75528
A0A1B0GVS3	SEFEIVKA	0.289916	0.232323	0.598007	0.0159587	0.319832	0.285859	0.202899	0.106045	0.000203213	0.22467	0.355932	0.322148	0.0333423	0.0331711	YES		-0.849641	0.506198	0.256007	-1.85745	1.01497	0.600453	-0.311418	0.185814	0.157546	0.00170883	0.227111
M0R210	GPLQSVQVF	2.0042	2.59596	3	0.765432	1.09615	0.648148	2.11594	2.06452	1.80288	4.71806	6.40678	6	0.226744	0.172414	YES		-1.5985	2.71267	1.78627	-0.345078	0.67154	0.379496	1.17199	4.79902	3.46043	0.650377	4.15206
P05106	IEFPVSEA	0.327731	0.454545	0.687708	0.222222	0.5	0.23824	0.405797	0.419355	0.634615	0.76652	0.745763	1.16779	0.00551897	0.0476065	YES		-0.614	0.453149	0.234566	-0.0100622	0.00666594	0.00280788	0.866469	1.36308	1.14841	0.00170883	1.72501
Q5UE93	SFSTVTNTF	3.45378	3.22222	4.19601	0.753086	1.59615	1.35185	0.768116	0.709677	0.951923	4.36123	4.71186	6.32215	0.366279	0.344828	YES		-1.5546	3.26831	2.15285	-2.16176	3.80463	2.57076	0.501865	1.99735	1.66168	0.00170883	3.57768
E9PR30	RFVNVVPTF	2.31933	2.32323	2.16279	1.38272	1.34615	1.57407	1.86957	1.90323	1.78846	2.22026	3.0339	2.49664	0.191174	0.230364	YES		-0.661345	2.71804	1.78713	-0.29126	1.19484	0.728184	0.187677	0.841165	0.713697	0.301412	2.92831
Q13347	REGDLLFTV	1.10924	0.909091	1.59468	0.296296	0.192308	0.254558	0.173913	0.162816	0.173077	0.872247	1.32203	1.38926	0.122871	0.0100331	YES		-2.28146	3.0831	2.03104	-2.82518	3.32789	2.25917	-0.0118184	0.0168036	0.0107081	0.00170883	2.45097
Q96A65	DYDPLVVKL	2.09244	1.9596	2.37209	0.209877	0.307692	0.537037	0.536232	0.209677	0.692308	0.977974	1.42373	2.07383	0.0575006	0.224138	YES		-2.6068	4.20939	2.70974	-2.15922	3.94983	2.65332	-0.521442	1.43771	1.2095	0.00170883	2.23152
G3V0E5	AEVAGQFVI	6	6.36364	7.32558	2.11111	2.48077	2.48148	2.24638	2.98387	2.53846	4.14978	5.28814	6.16107	0.645349	0.706897	YES		-1.47694	5.13555	3.02985	-1.34166	4.92192	3.29334	-0.335953	1.70458	1.42783	0.00170883	2.93091
Q9BY77	AEVDPDTILKA	7.03361	3.9899	6.42857	0.790123	1.26923	0.962963	0.913043	0.854839	1.125	3.60793	5.0678	7.99329	0.211714	0.637931	YES		-2.52967	3.03509	1.99218	-2.59282	3.06232	2.08231	-0.0662305	0.0942978	0.0761432	0.00114409	2.32264
Q8WUW1	REYIEIITS	2.29412	1.54545	2.75083	0.864198	1.96154	1.48148	1.14493	1.12903	1.19712	1.57269	1.9661	2.45638	0.000203213	0.241379	YES		-0.61361	1.20458	0.698148	-0.924984	1.77062	1.16092	-0.136567	0.224826	0.18978	0.00170883	0.718666
P20618	QPLLDNQVGF	1.87815	1.13131	2.03322	0.419753	1.03846	0.703704	1.47826	1.30645	1.52885	2.94714	3.79661	4.77181	0.174419	0.189655	YES		-1.22188	1.35661	0.805872	-0.225314	0.242696	0.13023	1.19132	3.36064	2.584	0.141374	3.42349
A8MXL6	HEGPVWQV	2.05462	1.72727	2.37209	0.333333	0.673077	0.833333	0.681159	0.596774	1.22596	3.52863	3.59322	6.20134	0.226744	0.241379	YES		-1.74202	1.39984	0.832862	-1.29735	1.13413	0.685914	1.11435	2.53668	2.05994	0.00170883	3.07283
Q00610	QPIEGHAASF	1.86555	1.65657	2.23256	0.111111	0.730769	0.759259	1.49275	2.51613	2.55288	3.97797	5.16949	7.77181	0.226744	0.0381491	YES		-1.84563	0.974537	0.545023	0.189351	0.132708	0.0676828	1.55586	3.10418	2.42985	0.308099	3.17931
M0R0R2	GENPLQVLV	4.88445	3.85859	9.19435	1.20988	1.69231	0.0391143	3.36957	1.64516	0.483173	2.86784	10.7458	0.635251	0.257079	0.715517	YES		-2.60844	1.24918	0.727055	-1.70602	0.984759	0.578993	-0.332124	0.217208	0.1838	0.00170883	0.763649
P28289	LPYNTSLVEM	0.844538	1.00673	1.17276	0.153496	0.583333	0.437131	0.705314	0.693548	0.564427	1.70044	2.22599	2.55034	0.0266273	0.122366	YES		-1.36509	1.71728	1.05295	-0.623199	0.85335	0.496699	1.0988	3.38125	2.59547	0.0178982	3.5388
F5H5D3	ETGAGKHVPR	5.72269	0.737374	1.94352	1.96296	1.71154	1.81481	1.15942	0.709677	1.54327	1.07048	1.10169	1.71141	0.313953	0.344828	YES		-0.614378	0.456312	0.237004	-1.30023	0.906085	0.527385	-1.11361	0.797686	0.678758	0.00170883	0.200556
Q9NZ45	TAAIGYLAY	2.91176	3.29293	4.66445	1.20988	1.73077	1.44444	0.826087	1	0.995192	1.88987	2.91525	4.34899	0.27907	0.448276	YES		-1.30956	2.3488	1.51157	-1.94582	2.95425	2.01759	-0.247746	0.449673	0.377398	0.00170883	1.39658
A0A0A0MT59	HPDAPMSQVY	1.84034	1.43434	1.68439	0.271605	0.0735222	0.314815	0.0198936	0.195042	0.274038	0.938326	1.57627	2.41611	0.206637	0.0782892	YES		-2.90966	2.9755	1.94494	-3.34224	3.0941	2.10221	-0.00827431	0.0103428	0.0069031	0.00170883	2.39021
P49903	HAATDITGF	0.995798	0.575758	0.92691	0.246914	0.384615	0.166667	0.000203213	0.000203213	0.403846	0.792952	1.16949	1.63087	0.107369	0.000203213	YES		-1.64623	1.42072	0.848133	-2.62771	2.00595	1.32469	0.524273	0.811761	0.690839	0.00170883	2.07422
H0Y7W6	DYSSILQKF	4.17227	5.14141	5.73588	0.742383	1.18803	0.824074	0.609625	0.753131	0.381901	2.17401	2.83051	2.59732	0.275301	0.674234	YES		-2.44986	6.30818	3.72536	-3.10871	6.62414	4.34235	-0.985302	4.39401	3.19739	0.00170883	2.39651
P16402	SELITKAVAA	2.13025	2.14141	2.76578	0.895062	1.08654	1.17593	0.927536	1.05645	1.80288	7.51982	8.87288	12.1611	0.205755	0.317334	YES		-1.15626	0.722866	0.384585	-0.894045	0.57652	0.322079	2.02056	4.78798	3.46043	0.00170883	3.78648
O43683	EPLHNVQVL	4.96639	4.07071	6.3887	1.12346	1.5	1.74074	0.927536	0.870968	0.692308	3.42291	3.79661	5.75839	0.75	0.396552	YES		-1.82156	3.62714	2.39327	-2.63066	4.16427	2.81189	-0.249287	0.61695	0.518903	0.00170883	2.30193
P24539	KEIYVISA	2.7479	2.25253	3.3289	1.34568	1.86538	1.62963	3.15942	3.08065	4.00962	5.10132	5.35593	7.16779	0.418605	0.193636	YES		-0.782986	1.3019	0.769111	0.299307	0.607051	0.341598	1.08135	3.81611	2.84675	0.956923	3.57278
C9JNW0	SELVHKETA	2.59664	1.72727	3.18937	0.679012	0.75	0.277778	0.347826	0.403226	0.475962	1.62555	1.86441	3	0.383721	0.258621	YES		-2.13816	3.05373	2.00662	-2.61429	3.30117	2.24123	-0.211234	0.370051	0.310977	0.00170883	2.04246
Q96DM3	SNSTGAEVVLY	0.831933	0.959596	1.24585	1.80247	3.90385	2.68519	3.92754	2.79032	2.49519	2.4185	4.30508	2.43624	0.141117	0.155172	YES		1.4661	1.71167	1.05295	1.60085	2.02599	1.33896	1.5925	2.00578	1.66682	0.00170883	0.143431
P48556	YEKILFTEA	3.13866	2.38384	3.67774	0.567901	0.788462	1.16667	1.88406	1.66129	2.07692	3.22467	4.22034	6.58389	0.47093	0.396552	YES		-1.86651	1.98607	1.23507	-0.710518	0.916077	0.534539	0.608659	1.34105	1.13173	0.0709793	2.79179
Q96GN5	KFAEEFYSF	2.36975	2.06061	3.33887	0.765432	1.15385	0.518519	1.17391	1.01613	1.52885	4.40088	5.74576	6.60403	0.401163	0.37931	YES		-1.67219	2.19556	1.40264	-1.0629	1.5881	1.03059	1.10838	3.73704	2.80095	0.00170883	3.78731
Q09666	VDVNLPKA	2.31933	1.62626	2.6113	0.123457	0.634615	0.380076	0.290377	0.402637	0.144231	0.38326	0.525424	0.946309	0.339242	0.000203213	YES		-2.52632	4.28646	2.73734	-2.96929	4.48103	3.02315	-1.8216	3.79182	2.83568	0.00170883	0.368236
F5GYQ1	LYPEGLAQL	2.81092	2.74747	3.72757	0.777778	1.38462	1.12963	0.956522	0.967742	0.576923	1.87665	2.52542	3.46309	0.436047	0.482759	YES		-1.49608	3.24208	2.14118	-1.89244	3.64428	2.4998	-0.239577	0.578829	0.485967	0.00170883	2.01013
H0YAI9	GETEVLKVI	1.85294	1.58586	2.04319	0.333333	0.528846	0.446007	2.05072	1.44355	2.04808	2.78855	3.59322	4.84228	0.0854146	0.285891	YES		-2.06713	2.04507	1.27738	0.0157983	0.0161525	0.00387479	1.03382	2.89615	2.29861	0.876895	3.46498
E9PKE3	DAAKNQVAM	1.66387	1.88889	2.62126	0.82716	0.615385	0.666667	0.275362	0.306452	0.230769	1.62555	2.62712	2.61745	0.331395	0.000203213	YES		-1.54951	2.8709	1.88284	-2.92562	3.74927	2.56977	0.154126	0.33158	0.278532	0.0566263	2.68349
A0A140T9U0	EPHFIAVGY	1.46218	1.52525	1.82392	0.82716	1.80769	1.57407	1.56522	1.37097	1.60096	4.20264	5.23729	7.61074	0.261628	0.171859	YES		-0.192992	0.110104	0.0587503	-0.0846588	0.0473018	0.0189024	1.82531	3.80641	2.84675	0.00170883	3.05445
P20618	KDVFISAA	1.70168	1.59596	2.41196	0.592593	0.634615	0.240741	0.57971	0.66129	0.634615	1.74449	1.86441	2.97987	0.31099	0.297594	YES		-1.95959	2.77082	1.82482	-1.60603	2.4884	1.67338	0.206618	0.401946	0.336761	0.00170883	2.67596
Q15459	AFDLDVVKL	1.2605	1.41414	1.60465	0.333333	0.173077	0.171765	0.314388	0.293854	0.0836687	0.396476	1.01695	0.201342	0.235545	0.130474	YES		-2.65764	3.65737	2.39677	-2.62871	3.64461	2.4998	-1.40605	2.72087	2.18922	0.00114409	0.675222
O75293	HGLVEVASY	3.2521	3.12121	3.99668	1.16049	1.57692	1.59259	1.85507	1.69355	2.42308	7.26872	7.08475	9.66443	0.575581	0.224138	YES		-1.25997	2.14632	1.35822	-0.796202	1.47101	0.938224	1.2117	4.70625	3.41158	0.00170883	4.13169
O96009	GEIGLGTPP	1.95378	1.58586	1.82392	0.592593	1.01923	0.981481	1.52174	1.41935	1.52885	2.69604	3.35593	4.89262	0.197819	0.302541	YES		-1.0484	1.18323	0.686773	-0.262935	0.284695	0.149578	1.02895	2.70062	2.1785	0.0547983	3.05988
D3YTB1	AEIAHNVSS	1.32353	1.20202	1.71429	0.62963	1.25	0.944444	1.17391	1.04839	1.58654	2.94714	3.67797	5.11409	0.244186	0.224138	YES		-0.58623	0.481718	0.245902	-0.154657	0.118358	0.0612318	1.46925	3.5071	2.65653	0.00170883	3.14068
O15055	VSGKILYI	1.41176	1.40404	1.70432	0.530864	0.596154	0.777778	0.652174	0.516129	0.504808	2.12775	2.84746	3.46309	0.261628	0.16623	YES		-1.24673	1.91846	1.19227	-1.43383	2.11668	1.40943	0.90059	2.9868	2.36143	0.00170883	3.45783
Q9Y2T2	AEIQGVIDA	5.42017	4.27273	5.04319	1.50617	2.32692	1.53704	4.49275	4.8871	5.53846	5.65639	5.9322	7.22819	0.854651	0.827586	YES		-1.45632	4.18053	2.70974	0.017731	0.0456793	0.0189024	0.352666	1.77861	1.48209	2.33507	3.79674
P28072	IYGYVDATY	0.756303	0.616162	0.817276	1.48148	1.59615	1.64815	1.63768	2.12903	2.27885	2.88106	4.05085	4.48993	0.127792	0.000203213	YES		1.10979	1.41929	0.848133	1.46512	2.32969	1.56647	2.38296	5.19677	3.60259	0.027062	3.08006
H0Y714	RGTPVGLIV	2.33193	2.30303	2.74086	1.12346	1.34615	1.2963	1.26087	1.58065	1.78846	3.56828	4.33898	5.57718	0.27907	0.431034	YES		-0.969807	1.79146	1.10578	-0.6718	1.28019	0.78962	0.87042	3.18276	2.475	0.00170883	3.48417
P62136	SIIGRLLEV	1.02101	0.505051	2.28239	0.439169	0.173077	0.323968	0.42029	0.000203213	0.152113	0.422907	0.661017	0.187764	0.000203213	0.224138	YES		-2.02429	1.48971	0.890666	-2.73359	1.82019	1.19294	-1.58246	1.27604	1.08061	0.00170883	0.10073
Q71RC2	VYSIVPQSW	1.42437	3.06061	3.63787	0.197531	0.25	0.0759517	0.362319	0.225806	0.0392938	0.436123	0.677966	0.142958	0.0261568	0.482759	YES		-3.95577	3.59169	2.36426	-3.69448	3.54619	2.42295	-2.69195	3.26292	2.53331	0.00114409	0.199833
P40692	EEYGKILEV	0.932773	0.929293	1.23588	0.234568	0.365385	0.169864	1.02899	0.935484	1.11058	1.62555	1.88136	2.75839	0.184196	0.172414	YES		-2.00873	1.86055	1.15471	-0.0107041	0.010064	0.00281605	1.01607	2.63081	2.12957	0.692778	3.3502
E9PC62	VFIDKQTNL	2.28151	1.76768	2.31229	0.432099	0.634615	0.5	0.507246	0.758065	0.850962	2.15419	1.88136	2.65772	0.19186	0.37931	YES		-2.02162	4.38286	2.78114	-1.58784	3.95306	2.65332	0.073346	0.19476	0.163389	0.00170883	3.42349
O75475	VDITTPKAA	1.58824	1.36364	1.85382	0.432099	0.384615	0.5	0.42029	0.258065	0.533654	0.92511	1.37288	1.93289	0.27907	0.287652	YES		-1.8678	3.12011	2.0558	-1.98734	3.21212	2.18156	-0.183787	0.349833	0.293352	0.00170883	2.11874
P60709	TEAPLNPKA	0.945378	0.949495	1.36545	1.53086	2.25	2.57407	0.347826	0.354839	0.216346	1.34802	1.44068	2.01342	0.000203213	0.195391	YES		0.962864	2.36957	1.51729	-1.82686	1.71642	1.12777	0.558657	1.01872	0.875255	2.28688	0.896496
Q96L34-2	ASLPQGSKI	3.22689	2.78788	4.55482	0.395062	0.75	0.759259	0.376812	0.33871	0.591346	1.59912	1.05085	2.07383	0.214017	0.637931	YES		-2.47257	4.36368	2.78086	-3.01573	4.60569	3.08431	-1.1619	3.04865	2.39541	0.00170883	1.14399
Q8N201	SPHGGALVM	2.44538	1.94949	2.35216	0.703704	0.75	0.393761	1.4058	1.16129	1.21154	3.48899	3.69492	5.43624	0.190033	0.413793	YES		-1.86871	2.43651	1.55084	-0.836391	1.34781	0.838099	0.903403	2.94974	2.33385	0.0789468	3.6016
E5RFV8	NAITLPEEF	4.90336	3.74747	6.06977	0.925926	1.61538	0.907407	0.73913	0.483871	0.663462	5.1674	7.89831	8.81879	0.253889	0.913793	YES		-2.0937	2.88597	1.89421	-2.96408	3.28393	2.23439	0.572072	1.73893	1.45205	0.00170883	3.39834
P24539	IYVISAETF	2.01681	2.26263	2.57143	0.679012	0.942308	0.611111	0.565217	0.596774	0.721154	1.6652	2.20339	1.71141	0.261628	0.431034	YES		-1.61767	4.71968	3.00691	-1.86314	4.99144	3.31171	-0.296021	1.21267	1.03297	0.00170883	2.83356
Q9BTE3	KEAYVNANQA	1.81513	1.61616	1.97342	0.45679	0.615385	0.481481	0.275362	0.370968	0.259615	0.76652	0.949153	1.51007	0.27907	0.344828	YES		-1.79855	4.12923	2.70821	-2.57672	4.68977	3.13416	-0.744587	2.36311	1.94166	0.00170883	1.46893
A0A2R8Y7G1	TYPAELNNI	2.45798	1.79798	2.39203	0.567901	0.865385	0.796296	0.608696	0.5	0.75	1.36123	1.64407	2.39597	0.366279	0.431034	YES		-1.57614	3.47735	2.29247	-1.83863	3.74505	2.56977	-0.299618	0.794691	0.676757	0.00170883	2.03495
Q9NTJ3	HYKPTPLYF	2.69748	2.46465	3.67774	0.876543	1.07692	1.2963	0.623188	1.04839	1.41346	3.96476	3.32203	5.63758	0.575581	0.482759	YES		-1.44369	2.19473	1.40264	-1.51874	2.26765	1.52091	0.547998	1.5134	1.27036	0.00114409	2.97373
P61513	TVAGGAWTY	4.12185	3.62626	5.03322	1.20988	2.03846	2.27778	3.13043	2.54839	2.82692	3.85903	5.55932	6.02013	0.837209	0.293103	YES		-1.2097	2.80062	1.84105	-0.587529	1.5314	0.989971	0.272493	0.838521	0.712015	0.156934	2.9596
E9PNM1	HYSPIYLSF	0.743697	0.989899	1.67442	0.493827	0.923077	0.425926	2.28986	2.74194	1.62981	3.87225	5.9322	2.31544	0.209302	0.224138	YES		-0.887009	0.30421	0.161249	0.966937	0.761106	0.437153	1.83037	2.53299	2.05851	0.330275	2.42055
P20036	VFPKEPVEL	2.82353	2.05051	2.18272	2.62346	4.20192	3.71296	0.724638	0.564516	0.584135	2.99339	3.57627	4.11745	0.128797	0.469651	YES		0.57857	1.73522	1.06798	-1.91343	2.72017	1.83341	0.598795	1.8241	1.52231	2.41532	0.0377423
A0A087WUL9	VEIILHVV	6.47899	6.87879	8.38206	1.51852	2.67308	1.7963	1.23188	1.56452	1.32692	3.3304	3.55932	4.57047	1.44767	1.12069	YES		-1.86022	5.81919	3.44523	-2.39846	6.2609	4.17811	-0.923711	4.21785	3.09241	0.0178982	1.87121
O14977	VYGSFASKL	0.932773	0.676768	0.777409	0.123457	0.384615	0.43579	0.310788	0.225806	0.216346	0.713656	0.983051	1.20805	0.158905	0.159325	YES		-1.33852	1.802	1.11128	-1.66456	2.08393	1.3876	0.283251	0.493852	0.415276	0.00170883	2.08387
P49327	QSSERPLFL	0.668067	0.636364	0.687708	0.252671	0.275032	0.000203213	0.210237	0.0619128	0.000203213	0.564833	0.322641	0.716692	0.10034	0.137293	YES		-1.91596	2.01371	1.2548	-2.87077	2.463	1.65919	-0.312494	0.377532	0.317156	0.00170883	1.1967
P21333	ASSPIPVVI	2.98739	3.07071	3.91694	0.604938	1.17308	0.574074	0.550725	0.241935	0.1875	1.36123	2.33898	1.69128	0.19186	0.689655	YES		-2.08438	4.83328	3.00691	-3.34723	5.46085	3.63135	-0.887639	3.08904	2.41649	0.0580902	1.6476
O43683	SELSGVISSA	1.63866	1.14141	1.42525	0.259259	0.269231	0.296296	0.463768	0.467742	0.649038	1.20264	1.50847	2.33557	0.209302	0.293103	YES		-2.35012	2.77125	1.82482	-1.41179	2.10048	1.39847	0.263122	0.505413	0.424405	0.00170883	2.74818
P50995	HLVAVFNEY	0.983193	0.909091	1.24585	0.382716	0.461538	0.537037	0.173913	0.177419	0.663462	1.24229	1.30508	2.15436	0.056163	0.218874	YES		-1.18389	1.36377	0.811685	-1.62872	1.72071	1.12911	0.583288	1.17772	1.0082	0.00170883	2.30193
Q9UM00	LPFTPLSY	1.03361	1.61616	2.26246	0.37037	0.807692	0.367498	2.02899	1.06452	0.331731	1.90308	5.77966	0.845638	0.140939	0.344828	YES		-1.66825	0.510744	0.256717	-0.520177	0.190052	0.0971894	0.795893	0.559125	0.46953	0.00170883	1.11976
K7EQT1	DIRTPPLQSER	0.882353	0.606061	0.667774	0.185185	0.461538	0.518519	0.275362	0.290323	0.230769	0.568282	1.11864	1.44966	0.153528	0.000203213	YES		-0.887853	0.800448	0.435994	-1.43682	1.19981	0.730814	0.540714	0.789521	0.672084	0.00170883	1.5818
Q2TAL8	REIQEAIAV	3.21429	2.23232	2.8804	0.617284	1.13462	0.796296	1.92754	2.1129	2.4375	3.77974	4	5.31544	0.540698	0.603448	YES		-1.70832	3.13435	2.05681	-0.362263	0.813195	0.466743	0.653165	2.57107	2.08167	0.876895	3.67044
F5GXX5	ASTILHLVV	4.65126	6.57576	6.56811	1.7284	2.26923	2.05556	2.97101	3.35484	3.28846	7.65198	9.44068	9.60403	1.2907	0.793103	YES		-1.55572	4.15087	2.70821	-0.888226	2.96532	2.01932	0.585179	3.2248	2.50331	0.259543	4.15206
Q8IYJ1	RDIVQFVP	0.995798	1.13131	1.47508	0.765432	1.13462	1.59259	2.10145	2.30645	2.88462	3.14537	4.15254	5.69799	0.261628	0.241379	YES		-0.0445581	0.0234308	0.0134817	1.01754	1.33151	0.826855	1.85111	3.722	2.79239	0.370356	2.95163
A0A3B3IRK8	DAYTHLETF	2.34454	2.11111	2.72093	0.567901	0.942308	1.35185	0.536232	0.629032	0.865385	2.18062	2.47458	3.72483	0.523256	0.209821	YES		-1.32624	2.45341	1.56373	-1.82136	2.95368	2.01759	0.223658	0.505254	0.424405	0.00170883	2.53832
O95229	AEVAGILEP	1.5	1.60606	1.67442	0.716049	1.36538	1.35185	1.56522	1.59677	1.51442	2.89427	4.15254	5.15436	0.348837	0.344828	YES		-0.477565	0.458743	0.237004	-0.0317524	0.0265007	0.00913429	1.35179	3.50763	2.65653	0.00170883	3.12415
Q15477	ATVPNALEF	2.65966	2.92929	2.89037	0.740741	1.01923	0.518519	1.92754	1.51613	2.0625	4.21586	5.84746	7.06711	0.234753	0.62069	YES		-1.89587	2.36238	1.51729	-0.622901	0.96649	0.571097	1.01454	3.33264	2.5605	0.228875	3.67044
P60709	APEEHPVLL	2.45798	2.44444	2.95017	0.888889	2.11538	1.66667	4.97101	5.41935	6.08654	4.26872	5.72881	6.90604	0.575581	0.148128	YES		-0.749456	0.970574	0.54309	1.0692	3.12026	2.11723	1.10609	3.27125	2.53764	2.29168	3.26609
Q7Z6Z7	KGNDTPLAL	1.17227	1.17172	1.37542	0.283951	0.269231	0.193192	0.137362	0.261675	0.000203213	0.634361	0.525424	1.10738	0.00361482	0.274394	YES		-2.3171	3.66519	2.39764	-3.21974	4.05684	2.72874	-0.714179	1.70484	1.42783	0.00170883	1.51625
O60494	GGTYNATWTP	0.87605	0.60101	1.02658	1.9321	2.5	3.38889	1.86232	1.87903	1.96154	2.18062	2.32203	2.41611	0.184725	0.149334	YES		1.64332	3.70399	2.4222	1.18767	2.20469	1.4751	1.46649	3.10446	2.42985	0.360727	0.408208
P62875	IEKLLNYAP	1.02101	1.06061	1.45515	4.8642	7.28846	10.037	3.82609	3.83871	3.76442	6.51542	5.98305	7.67114	0.262736	0.0602517	YES		2.64939	3.90298	2.54334	1.69223	1.55919	1.01246	2.51168	3.51764	2.65653	0.978378	0.255896
A0A3B3IS57	GEINVIGEP	3.15126	2.91919	3.46844	0.679012	1.42308	0.722222	1.34783	1.33871	1.44231	6.63436	6.62712	10.1275	0.715116	0.603448	YES		-1.75592	1.77865	1.09753	-1.20808	1.36564	0.851002	1.29394	3.80986	2.84675	0.00170883	3.67044
Q14331	GEISGTIAI	2.40756	1.94949	2.5814	0.259259	0.403846	0.141185	0.478261	0.000203213	0.346154	0.634361	0.983051	1.69128	0.521224	0.000203213	YES		-3.10883	4.43481	2.80623	-3.07282	4.4995	3.03062	-1.06836	2.71972	2.18922	0.00170883	1.50759
H0Y6T0	AYATHPFKF	1.55042	1.22222	1.62458	0.555556	0.25	0.462963	0.362319	0.822581	0.692308	0.964758	0.847458	1.61074	0.331395	0.158518	YES		-1.79345	2.94581	1.93119	-1.22801	2.34072	1.57275	-0.361352	0.725247	0.616643	0.00170883	1.63059
O76080	KENPVVVA	6.51681	5.0202	6.86711	1.23457	2.53846	2.01852	1.78261	1.5	2.22115	3.21145	3.38983	3.88591	1.39535	1.05172	YES		-1.66801	5.15907	3.02985	-1.74154	5.24493	3.50783	-0.8114	3.50055	2.65653	0.00170883	1.68222
O00483	ATGATLYL	0.743697	0.444444	0.578073	3.22222	3.71154	3.61111	1.57971	1.95161	1.39904	2.15419	3.84746	3.38255	0.13561	0.0710859	YES		2.57781	4.78995	3.00691	1.48103	1.73314	1.13709	2.40957	4.27352	3.13069	1.69004	0.438125
Q96CS3	DPVGDIVSF	2.2437	2.28283	2.8804	0.814815	0.865385	0.703704	0.73913	0.629032	0.490385	0.713656	2.0678	1.42953	0.000203213	0.568966	YES		-1.63555	3.50066	2.30404	-1.9947	3.83333	2.5751	-0.814717	2.19133	1.80163	0.00170883	0.966501
O95219	KEALISYAV	1.0084	0.979798	1.37542	2.67901	4.07692	4.77778	0.333333	0.822581	0.778846	4.17621	4.71186	6.50336	0.174419	0.258621	YES		1.77777	2.83609	1.86704	-0.797859	0.335307	0.175186	2.19404	4.0868	3.00913	1.69004	1.02214
G3V286	QQTPLHLAV	0.743697	0.979798	0.797342	0.0545075	0.0249415	0.171393	1.57971	1.51613	2.12019	1.53304	1.88136	2.41611	0.195986	0.0757042	YES		-3.32905	1.98215	1.23396	1.04905	2.40726	1.61683	1.20972	2.98916	2.36219	2.39035	3.47279
P31350	FPIEYHDIW	1.2479	3.68687	3.48837	1.45679	1.38462	1.05556	1.02899	1.17742	0.331731	1.61233	2.61017	0.624161	0.109769	0.655172	YES		-1.11201	1.34743	0.798031	-1.73059	1.85587	1.22081	-0.797366	0.999626	0.858238	0.00170883	0.175892
P21333	SETDLSLLTA	3.37815	2.67677	4.34551	0.691358	1.40385	0.703704	1.88406	1.19355	1.77404	3.67401	4.81356	7.28859	0.436047	0.810345	YES		-1.89371	2.03329	1.27024	-1.1001	1.39158	0.873215	0.601102	1.3376	1.12892	0.00170883	2.81551
O95602	HPFIDDYQY	0.378151	0.103867	0.201191	0.241855	0.365385	0.759259	0.42029	0.12338	0.735577	0.54185	0.457627	0.986577	0.0533983	0.000203213	YES		1.00009	0.485039	0.247265	0.904897	0.40891	0.21997	1.53951	1.10626	0.946134	0.00170883	0.384909
Q5TBH8	VYFGDPVSL	1.04622	1.0101	1.13621	0.17284	0.634615	0.37037	0.202899	0.387097	0.219761	1.18943	2.01695	0.785235	0.111262	0.250434	YES		-1.43858	1.4551	0.869369	-1.97914	1.78462	1.16872	0.32227	0.449053	0.377224	0.00170883	1.79461
A0A140T9U0	EAGSHIIQR	0.756303	0.580808	0.906977	0.154952	0.133278	0.450886	0.528986	0.540323	0.52678	0.667401	0.991525	1.18792	0.118467	0.176387	YES		-1.60225	1.79655	1.10768	-0.491589	0.620326	0.348297	0.343236	0.565708	0.475641	0.122634	2.14354
P21333	VPASLPVEF	9.10084	9.49495	12.6478	2.82716	3.75	3.03704	2.2029	2.27419	1.875	3.30396	5.52542	4.48993	0.906977	2.46552	YES		-1.70032	5.06055	3.00691	-2.29826	5.59854	3.71385	-1.23004	4.3673	3.17659	0.0333026	0.657654
Q9H0F5	DPLHQEVSF	2.86134	1.71717	2.27243	0.395062	0.615385	0.537037	0.826087	0.370968	0.346154	2.04846	2.54237	3.84564	0.549387	0.413793	YES		-2.14638	2.64638	1.73257	-2.15037	2.64864	1.7846	0.300337	0.603219	0.507537	0.00074573	2.74351
E9PJM3	GEFPIISP	1.80252	1.9798	2.29236	0.592593	0.942308	0.888889	0.42029	0.612903	0.850962	2.1674	3.72881	4.22819	0.488372	0.118608	YES		-1.32554	1.7139	1.05295	-1.68889	2.01707	1.33371	0.736957	1.93838	1.61003	0.00170883	2.95867
K7EJE1	FEARIALLP	0.718487	0.939394	0.89701	2.08642	3.01923	3.2963	2.53623	2.16129	2.22115	2.32599	2.67797	2.07383	0.205544	0.156217	YES		1.71746	4.17247	2.70974	1.43723	3.1949	2.17239	1.47004	3.3079	2.55758	0.130433	0.683641
Q5VIR6	QYGEVANLL	8.27521	8.83838	11.0831	2.39506	3.22115	3.46296	2.42029	2.42742	1.95433	5.81498	7.91525	9.84564	1.84884	2.36207	YES		-1.63489	4.19468	2.70974	-2.05149	4.60019	3.08431	-0.258213	0.853691	0.725207	0.00170883	2.62112
C9J9Y7	LDSEVLPLP	1.07143	0.848485	1.61462	0.123457	0.596154	0.481481	0.275362	0.693548	0.403846	0.792952	1.64407	1.61074	0.296512	0.241379	YES		-1.55717	1.68287	1.03622	-1.36444	1.53331	0.990568	0.195604	0.252917	0.212922	0.00170883	1.7608
J3QLN6	IELDLKATQA	1.22269	0.79798	0.86711	0.271605	0.307692	0.166667	0.231884	0.16129	0.793269	1.01762	1.01695	1.63087	0.244186	0.206897	YES		-1.95278	1.92417	1.1926	-1.28332	1.45726	0.928793	0.344027	0.537689	0.452259	0.00170883	2.20723
A8MUD9	VPAEPKLAF	6.7437	5.44444	7.6794	4.34568	6.77885	7.14815	19.3116	19.1532	20.9207	26.1938	32.6949	42.6544	1.68945	1.38793	YES		-0.120726	0.0605223	0.0315847	1.5797	2.69341	1.81816	2.35361	5.14713	3.57855	1.39062	3.66586
P34931	IGIDLGTTY	0.529412	0.40404	0.637874	0.703704	1.61538	1.88889	1.43478	1.5	1.83173	1.85022	1.83051	2.19463	0.134904	0.0441094	YES		1.42114	1.96225	1.22037	1.60095	2.43854	1.64105	1.90269	3.31276	2.55867	0.00170883	0.972316
P50395	IYGGTYML	1.62605	1.54545	2.26246	1.1358	2.07692	2.27778	3.17391	2.80645	3.05769	3.74009	5.01695	6.66443	0.47093	0.37931	YES		0.0149336	0.0104238	0.00662418	0.734008	1.09048	0.65482	1.50486	3.47993	2.6453	0.228875	2.74818
H0YAI9	WEVPLPKV	1.12185	1.50505	1.59468	0.308642	0.653846	0.277778	0.231884	0.16129	0.144231	1.45374	1.76271	1.69128	0.367153	0.327586	YES		-1.76713	3.6435	2.39327	-2.9737	4.37868	2.94199	0.217272	0.652739	0.552315	0.0406958	3.31942
P56192	AEVLISTV	2.96218	2.35354	3.3289	0.679012	1.28846	0.962963	0.652174	0.548387	0.807692	3.3304	3.10169	4.87248	0.523256	0.758621	YES		-1.56069	2.85495	1.87779	-2.10586	3.31346	2.24915	0.387032	1.1671	0.9986	0.00170883	3.14068
P21333	QPASFAVSL	4.39916	4.36364	5.87043	1.04938	1.98077	1.61111	1.31884	1.33871	1.09615	2.96035	4.25424	5.39597	1.04651	1.2931	YES		-1.65666	3.63436	2.39327	-1.96286	3.92286	2.64107	-0.214615	0.552333	0.464822	0.00170883	2.36207
E7EW33	DLNRLITQR	0.957983	1.06061	1.29568	0.345679	0.730769	0.166667	0.434783	0.403226	0.793269	1.5859	1.67797	2.05369	0.27907	0.293103	YES		-1.41473	2.11601	1.33937	-1.02269	1.6568	1.08634	0.682073	2.03652	1.69212	0.00170883	3.18344
Q7L5Y9	QEYPTLKVP	0.894958	0.656566	0.887043	0.802469	1.21154	0.925926	1.66667	1.33871	2.25	3.02643	3.01695	4.16779	0.215696	0.172414	YES		0.26975	0.204162	0.105166	1.10776	1.7435	1.14144	2.06604	4.78819	3.46043	0.364471	3.39834
Q12788	HPDPTRLLLF	1.30462	1.09091	2.19269	0.419753	0.387189	0.87037	1.25362	1.07258	0.786058	3.07269	3.85593	2.56711	0.381083	0.412892	YES		-1.45178	1.6074	0.980429	-0.559972	0.679418	0.382904	1.04934	2.89777	2.29872	0.036329	3.3621
F5H6T4	LPPGVHISY	1.34874	1.66667	1.81395	0.308642	0.519231	0.722222	0.434783	0.516129	0.778846	1.79736	2	2.55705	0.436047	0.425565	YES		-1.63948	3.12553	2.05681	-1.48126	2.95403	2.01759	0.395925	1.3055	1.1041	0.00170883	3.3502
P54619	ETLETIINRL	0.907563	1	1.75415	0.17284	0.476655	0.0994404	0.318841	0.548387	0.137046	0.647577	1.13559	0.207038	0.331011	0.310345	YES		-2.28961	2.14205	1.35626	-1.86637	1.92652	1.27141	-0.879601	1.08776	0.931992	0.00170883	0.657654
P62805	NVIRDAVTY	0.945378	0.636364	0.946844	0.0597187	0.173077	0.263897	0.376812	0.612903	0.403846	0.792952	1.40678	1.28859	0.228945	0.193423	YES		-2.34791	2.31581	1.49391	-0.859555	1.14799	0.69227	0.464202	0.926473	0.792873	0.106981	2.74818
P46013	VIDEPVRL	3.31513	2.66667	2.77076	0.308642	0.538462	0.277778	0.202899	0.247129	0.222414	0.753304	1.10169	1.20805	0.505814	0.793103	YES		-2.95993	6.70155	3.94264	-3.70222	6.93436	4.5521	-1.51473	5.54176	3.7735	0.00170883	1.70053
A0A140T9U0	EAGSHIIQ	3.13866	2.76768	4.28571	0.962963	1.78846	1.46296	2.18841	1.82258	2.45192	3.5022	3.72881	5.65772	0.924419	0.844828	YES		-1.27405	2.21947	1.4148	-0.657188	1.2583	0.772732	0.338667	0.831831	0.705882	0.036329	2.62989
Q8IVL5	GENPHGVKA	0.857143	0.737374	1.24585	0.222222	0.25	0.425926	0.362319	0.435484	0.735577	0.859031	1.42373	1.61074	0.0724876	0.258621	YES		-1.66105	1.78914	1.10578	-0.889361	1.09466	0.657258	0.454991	0.830018	0.704574	0.00170883	2.34505
O14548	KADGVPVYL	2.89916	3.0202	3.84718	0.82716	1.78846	2.2037	0.985507	0.66129	0.9375	1.62555	3.16949	3.80537	0.889535	0.62069	YES		-1.01902	1.90195	1.18046	-1.91808	2.8711	1.95417	-0.183442	0.310819	0.261601	0.0488821	1.18254
Q9Y5Q9	HPDEPLYSF	4.02101	3.08081	4.19601	1.04938	1.5	1.2963	1.26087	1.17742	1.54327	5.7489	6.18644	9.94631	1.02907	0.827586	YES		-1.55474	1.70154	1.04644	-1.50464	1.66415	1.08851	0.953676	2.54265	2.06477	0.00114409	3.23245
P08865	HPWEVMPDLY	0.365546	1.30303	0.976744	0.135802	0.173976	0.222222	0.362319	0.354839	0.259615	0.819383	1.32203	0.845638	0.240995	0.0845572	YES		-2.31394	1.86916	1.1614	-1.43735	1.40275	0.881888	0.175281	0.19547	0.163693	0.00170883	1.83442
A2VDJ0	RDISIVFTP	1.72689	1.65657	1.57475	1.06173	1.01923	1.35185	1.34783	1	1.60096	2.27313	2.55932	4.57047	0.453488	0.258621	YES		-0.530428	0.484331	0.247211	-0.328409	0.291286	0.151336	0.92329	1.8652	1.55267	0.00170883	2.12546
A0A2R8Y553	QPADVIKTHM	0.390756	0.535354	0.378738	0.753086	0.826923	1.09259	0.869565	0.741935	0.620192	0.964758	1.28814	1.22819	0.119379	0.00211249	YES		1.03436	1.82469	1.12688	0.774258	1.12791	0.682864	1.41565	3.04052	2.39541	0.00170883	0.828264
P86790	IVGPQLTV	0.315126	0.121212	0.299003	0.206136	0.269231	0.168738	0.478261	0.370968	0.634615	1.37445	1.66102	2.19463	0.000203213	0.0675936	YES		-0.191119	0.0541608	0.0284169	1.01285	0.613997	0.345746	2.83035	4.61112	3.37072	0.0525603	3.44183
Q92673	IFSEKPVFV	1.94118	1.58586	2.54153	0.54321	0.538462	0.740741	0.623188	0.725806	0.504808	1.45374	2.61017	3.22148	0.55814	0.169346	YES		-1.73551	2.27457	1.46014	-1.71087	2.25574	1.51177	0.263651	0.479545	0.40413	0.00114409	2.40266
Q9UJX4	AEFFLSQQA	1.36134	1.48485	1.81395	0.641975	0.000203213	0.277778	0.623188	0.887097	0.9375	2.02203	3.13559	3.96644	0.181796	0.431034	YES		-2.34074	1.91155	1.18807	-0.928898	0.981579	0.577735	0.969301	2.30798	1.89247	0.0333026	3.22399
Q96AG3	EVLPINTQY	0.970588	0.474747	0.976744	0.246914	0.173077	0.166667	0.179876	0.16002	0.1875	0.779736	1.01695	1.16779	0.0993812	0.224138	YES		-2.04566	2.28314	1.46623	-2.19929	2.36518	1.58627	0.291528	0.500567	0.420628	0.00114409	2.41991
P24928	GEIESKFNQA	1.38655	1.49495	2.14286	0.740741	1.34615	1.27778	4.30435	4.30645	5.07692	4.9163	6.33898	7.93289	0.436047	0.465517	YES		-0.578474	0.40276	0.20733	1.44587	3.00852	2.05238	1.9332	4.67218	3.41158	1.80487	3.63863
Q9Y490	SEAKPAAVAA	2.19328	1.9697	2.9402	0.753086	1.15385	1.22222	0.536232	0.774194	0.865385	0.872247	1.05085	1.95302	0.662791	0.517241	YES		-1.18269	2.62617	1.71852	-1.70691	3.26779	2.22904	-0.873853	2.08553	1.72368	0.00170883	0.303819
C9J3D7	REASDLQIAA	1.5	1.18182	1.37542	2.01235	2.59615	3.22222	1.01449	0.951613	0.980769	2.57709	3.23729	3.72483	0.226744	0.37931	YES		0.948649	2.42091	1.54281	-0.461311	0.532311	0.296495	1.23337	3.53597	2.66355	1.63754	0.807501
O43674	AEIPEGYVP	2.87395	2.65657	3.31894	2.25926	3.13462	3.85185	3.27536	3.79032	3.57692	4.24229	5.44068	6.18121	0.662791	0.827586	YES		0.0631985	0.0975628	0.0517212	0.266192	0.57857	0.322802	0.842113	3.00779	2.37598	0.00170883	2.29589
A0A0J9YX62	DYYEVLGVQR	0.33378	0.0569509	0.069453	0.105617	0.248437	0.509284	0.295124	0.00305688	0.107067	0.76652	0.508475	1.34899	0.000203213	0.0433069	YES		0.907716	0.251479	0.130557	-0.183403	0.0286294	0.0106503	2.51148	2.03606	1.69212	0.00170883	1.35681
Q9HB71	VVAPITTGY	4.18487	3.06061	3.85714	0.777778	1.09615	0.777778	0.405797	0.419355	0.706731	0.594714	13.5763	1.28859	1.04651	0.913793	YES		-2.06591	0.490327	0.249271	-2.85752	0.573944	0.32086	0.4776	0.219107	0.18488	0.00170883	0.730664
P40227	EVNSGFFYK	1.08403	1.12626	1.35548	0.53926	0.701923	0.777778	0.563878	0.439213	0.569712	1.79736	2.01695	2.85906	0.262462	0.33685	YES		-0.820604	1.19502	0.692587	-1.18088	1.63744	1.07551	0.904198	2.71498	2.18709	0.00170883	3.07104
Q9HCI6	KEIDNLVLP	11.1933	8.72727	12.2591	3.1358	4.73077	3.87037	6.88406	6.27419	8.59615	10.1894	11.8644	17.4966	2.89535	3.05172	YES		-1.45509	2.65911	1.73905	-0.564843	1.20191	0.730814	0.297545	0.771231	0.656316	0.267355	2.84346
G3V1B3	HGVVPLATY	0.655462	0.848485	1.02658	5.17284	6.84615	9.27778	2.44928	2.56452	2.27885	1.70485	2.25424	3.14094	0.160517	0.240506	YES		3.07313	4.6948	3.00691	1.527	1.08477	0.654241	1.48839	1.02906	0.883992	1.85794	2.92031
Q9NUD7	IPVEEPLPF	0.630252	0.565657	1.29568	0.320988	0.288462	0.277778	0.681159	0.306452	0.172281	2.55066	1.49153	0.38255	0.174419	0.236815	YES		-1.48969	0.576979	0.297942	-1.10308	0.456068	0.247996	0.828525	0.732265	0.622201	0.00170883	1.34285
K7EM18	DYIHIRIQQR	1.85294	1.40404	1.72425	0.308642	0.230769	0.462963	0.289855	0.000203213	0.360577	1.50661	1.25424	2.19463	0.383721	0.482759	YES		-2.31308	3.39507	2.23756	-2.93658	3.78033	2.56977	-0.00747954	0.011628	0.00744657	0.00170883	2.69261
Q5T8R3	KEIEGIFHA	3.48529	2.81313	4.03654	1.11728	1.54808	1.10185	0.934783	1.07258	1.40625	2.43833	3.19492	4.25839	1.01163	0.836207	YES		-1.45596	3.21961	2.12346	-1.59816	3.3864	2.29959	-0.063254	0.128129	0.106012	0.00170883	2.41991
E9PKE3	VGIDLGTTY	1.71429	1.26263	1.43522	0.740741	0.903846	0.925926	1.14493	1.43548	1.125	2.37885	3.86441	4.51007	0.432019	0.129495	YES		-0.779418	0.726597	0.386814	-0.251841	0.222649	0.118059	1.28524	3.16304	2.46103	0.00170883	3.07104
P16402	SELITKAVA	1.39916	1.47475	1.57475	0.444444	0.653846	0.648148	0.318841	0.322581	0.576923	2.31278	2.08475	3.92617	0.436047	0.431034	YES		-1.34895	1.33575	0.791683	-1.86845	1.66442	1.08851	0.903854	2.06383	1.70975	0.00170883	2.82852
A0A1B0GV24	LPPGSVISY	1.7395	1.07576	1.95847	0.580247	0.894231	0.935185	1.62319	1.77419	1.97596	2.55727	3.52542	4.83221	0.468249	0.344354	YES		-0.986284	0.88342	0.491864	0.170705	0.164467	0.083652	1.19311	2.77387	2.22154	0.284223	2.9616
Q9Y576	AYVGDLQTL	3.45378	2.83838	3.98671	0.654321	1.23077	1.53704	1.50725	1.35484	1.19712	3.74009	4.44068	5.9396	1.01163	0.448276	YES		-1.58672	2.90513	1.89831	-1.34042	2.62415	1.76561	0.458095	1.50343	1.26238	0.00170883	3.32932
A0A0A0MT59	KEYAVNEVVA	4.95378	3.54545	5.32226	1.7037	2.44231	2.94444	2.21739	2	2.42308	5.73568	6.94915	9.40268	1.36047	1.2069	YES		-0.962963	1.67805	1.03455	-1.05756	1.8134	1.19279	0.676318	2.13647	1.76047	0.00170883	3.01229
P28074	NVADLHEKY	9.09454	6.60606	9.98671	2.54321	4.63462	4.13889	2.61594	2.5	2.60337	6.48899	7.22034	9.34228	2.52907	2.2931	YES		-1.1826	3.28303	2.1569	-1.73451	4.02787	2.71612	-0.156188	0.425918	0.356759	0.0333026	2.17453
Q9H583	ETFIPVIR	1.23529	1	1.4402	0.282506	0.363681	0.0171807	0.217851	0.0965768	0.533654	0.475771	0.559322	1.25839	0.349679	0.362069	YES		-2.47006	2.75553	1.81566	-2.11566	2.57707	1.74181	-0.680398	1.0971	0.940245	0.00170883	1.16551
X6R4W8	YTGPGLAI	1.70168	1.45455	2.50166	0.0758674	0.497145	0.425926	3.82609	3.72581	4.34135	6.09251	6.76271	11.1745	0.55814	0.5	YES		-2.5018	0.762839	0.410468	1.07181	1.10842	0.665483	2.08648	3.72588	2.79305	0.950924	3.39834
Q9H0A9	YYLNEIQSF	1.38655	2.28283	2.7907	0.728395	1.01923	0.851852	1.11594	0.645161	0.692308	2.36564	2.9322	2.27517	0.209302	0.637931	YES		-1.31333	2.48824	1.58967	-1.39676	2.58984	1.7435	0.229315	0.535448	0.450797	0.00170883	2.59023
P32969	IPENVDITL	1.19118	0.808081	0.862126	0.444444	0.894231	0.861111	1.00725	0.991935	0.793269	2.14758	2.55932	3.02013	0.0908502	0.283137	YES		-0.379349	0.433365	0.222842	-0.0351809	0.0344396	0.0123225	1.4332	4.34542	3.17197	0.00170883	3.49119
A0A1X7SBT4	KESEVLIYA	3.64286	3.0303	4.60465	2.44444	3.11538	4.09259	3.17391	3.83871	4.09615	5.4185	5.9661	8.01342	1.11628	1.10345	YES		-0.224524	0.345145	0.185024	-0.0217872	0.0284106	0.0106503	0.782423	2.52145	2.04922	0.00170883	2.44965
P60709	ESGPSIVHR	1.52521	1.12121	1.72425	0.358025	0.615385	0.87037	0.898551	0.951613	0.548077	1.57269	1.61017	2.71812	0.436047	0.189655	YES		-1.24519	1.63135	0.999539	-0.86588	1.19901	0.730814	0.433098	0.866898	0.737905	0.00170883	2.25804
H0YNH0	GYSEHFVEF	4.41176	3.77778	5.10299	1.37037	1.51923	1.85185	2.55072	2.74194	2.92788	5.94714	6.40678	10.7919	1.18605	1.32759	YES		-1.48721	1.6937	1.04199	-0.69331	0.87832	0.511225	0.800138	2.00321	1.66508	0.00170883	2.96801
Q16531	VEFNGKLLA	0.806723	0.808081	1.06645	0.103862	0.673077	0.240741	0.350311	0.0848653	0.158654	0.462555	0.813559	0.865772	0.270373	0.000203213	YES		-1.39762	1.7895	1.10578	-2.17478	2.32493	1.56602	-0.324023	0.43174	0.362137	0.00170883	0.958357
D6REE5	ATGPSIKI	1.04622	0.959596	0.847176	0.0536231	0.331933	0.333333	0.565217	0.548387	0.995192	1.21586	1.0678	1.5906	0.000203213	0.288658	YES		-1.98863	2.40651	1.53763	-0.436055	0.656223	0.37067	0.441446	0.98507	0.844729	0.427598	2.82575
Q9P2J3	TELELFKAA	0.516807	0.181818	0.299003	0.0479102	0.14299	0.377554	0.289855	0.419355	0.274038	0.674009	0.627119	1.14765	0.101156	0.0866481	YES		-0.811458	0.350721	0.187305	-0.0209464	0.0090813	0.00280788	1.29549	1.63258	1.36921	0.00170883	1.8278
P13639	AYLPVNESF	3.18908	3.11111	3.79734	0.901235	1.19231	0.777778	0.318841	0.451613	0.201923	3.19824	3.40678	4.77181	1.02907	0.793103	YES		-1.81422	4.08932	2.70147	-3.37634	4.93698	3.29334	0.172096	0.551598	0.464784	0.135769	3.44183
P57740	AYLEAHETF	5.77311	4.60606	6.33887	1.38272	1.88462	2.03704	1.55072	1.5	1.42788	3.89868	5.20339	7.20805	1.7093	1.62069	YES		-1.65615	3.43058	2.25713	-1.90028	3.6606	2.4998	-0.0356382	0.0688101	0.0553634	0.00170883	2.65678
R4GN08	KPVEGYDISF	0.621849	0.387205	0.780731	4.00412	5.27564	6.7963	4.02899	3.83871	4.34135	3.28194	4.18644	4.54362	0.142724	0.184056	YES		3.16705	4.89073	3.00691	2.77009	3.76301	2.56977	2.74662	3.69863	2.77835	0.330275	1.15671
C9JZQ4	REYPNLVTI	2.34454	2.21212	2.39203	0.518519	0.923077	0.592593	0.42029	0.629032	0.649038	0.872247	0.779661	1.81208	0.715116	0.62069	YES		-1.77229	4.03459	2.65589	-2.0326	4.26767	2.85118	-1.00431	2.91872	2.31362	0.00170883	0.891909
H0Y488	KEIGGLTQV	1.34874	1.44444	1.54485	0.493827	0.576923	0.425926	0.289855	0.564516	0.591346	0.859031	0.79661	1.42953	0.261628	0.448276	YES		-1.53528	3.28513	2.1569	-1.58526	3.34176	2.26409	-0.491691	1.30175	1.10216	0.00114409	1.46979
H3BPG0	VYGPLPQSF	10.2605	8.85354	11.8007	2.66049	4.92308	5.34259	4.25362	4.48387	4.60817	7.5	9.41525	11.6879	2.85174	3.19828	YES		-1.258	3.53785	2.33087	-1.21192	3.46061	2.35006	-0.112118	0.303208	0.256103	0.00170883	2.48534
P62906	DAFLASESL	2.60924	2.90909	3.1794	0.901235	1.69231	1	3.43478	3.19355	2.82692	6.71366	10.2712	12.5839	0.906977	0.758621	YES		-1.27523	0.795223	0.433736	0.120476	0.0829105	0.040002	1.76536	3.96029	2.93777	0.148319	3.46498
P62979	ESTLHLVL	3.35294	3.70707	3.62791	3.95062	5.84615	6.75926	7.14493	8.20968	8.50962	13.3744	15.8814	18.0403	1.11628	0.758621	YES		0.631376	1.02811	0.582011	1.15887	2.69523	1.81816	2.14574	6.30243	4.20034	0.360727	3.81015
P48556	LPAKDIQTNVY	2.88025	2.65152	3.79236	2.07407	3.23077	3.03704	1.65942	1.45161	1.76683	7.92291	8.5339	12.1711	0.854651	0.982759	YES		-0.160596	0.137853	0.070476	-0.93472	0.863368	0.503263	1.61838	4.39826	3.19739	0.0307508	3.40507
B7Z7Y1	RYSGNQVLF	1.17227	0.949495	1.31561	0.271605	0.384615	0.518519	0.333333	0.467742	0.865385	1.12335	1.61017	1.95302	0.366279	0.035117	YES		-1.54897	2.06015	1.28801	-1.04452	1.53839	0.992997	0.447214	0.991235	0.850371	0.00170883	2.63279
Q13451	IPIGIDKAL	1.27311	1.28283	1.36545	0.82716	1.11538	1.24074	1.47826	1.27419	1.57212	2.6696	2.44068	3.04027	0.418605	0.09721	YES		-0.300847	0.666213	0.349781	0.141193	0.312887	0.163035	1.05553	4.6734	3.41158	0.278196	3.67044
G3V4M9	HAVIDINAF	3.52941	3.41414	3.82724	0.975309	1.57692	1.74074	0.753623	1.14516	1.3125	3.22467	2.54237	3.84564	1.15116	1.10345	YES		-1.32708	4.1247	2.70821	-1.7459	4.68122	3.13416	-0.164114	0.565701	0.475641	0.00170883	2.74818
F8VSI7	AYVHMVTHF	1.59152	2.44343	3.09269	0.661654	1.12477	1.24437	0.728803	0.883569	0.928584	3.40705	3.49831	5.63557	0.762182	0.495858	YES		-1.23373	1.43008	0.852324	-1.48805	1.64275	1.07835	0.815145	2.00017	1.66286	0.00170883	2.84346
A0A1W2PP04	GEIVNINLV	1.78992	2.27273	2.8206	0.209877	0.826923	0.296296	0.855072	0.677419	0.591346	2.1674	3.76271	3.8255	0.209302	0.741379	YES		-2.36831	2.77193	1.82482	-1.69641	2.34983	1.57544	0.503145	1.28706	1.09104	0.00170883	3.15077
Q12772	EYLKLLHSF	2.52101	2.18182	3.04983	0.91358	1.55769	1.7963	0.855072	1.19355	1.77404	2.98678	2.61017	3.16107	0.837209	0.672414	YES		-0.861277	2.26236	1.45283	-1.02011	2.58082	1.74181	0.175914	0.48064	0.404325	0.00170883	2.39651
A0A494C0P0	QAISAIQAL	1.72689	1.91919	2.14286	1.12346	0.942308	1.18519	0.753623	1.14516	0.894231	3.46256	3.47458	5.47651	0.627907	0.5	YES		-0.832438	1.02379	0.579629	-1.05148	1.26396	0.775723	1.10056	3.13243	2.43895	0.00170883	3.22399
I3L2C7	KYLPALDEF	1.89076	1.35354	2.32226	0.444444	0.538462	0.611111	0.107958	0.238017	0.620192	2.73568	2.83051	3.62416	0.610465	0.383949	YES		-1.80412	2.90088	1.89831	-2.52644	3.35399	2.27177	0.723337	2.6359	2.13346	0.00170883	3.63945
K7ER00	AEFHQIEGVVA	1.86555	1.22222	1.42525	0.296296	1.17308	1.2963	2.50725	2.77419	3.02885	2.23348	2.62712	4.61074	0.495205	0.37931	YES		-0.706464	0.5061	0.256007	0.880806	1.36164	0.848239	1.06948	1.88379	1.565	0.916891	2.15072
O60264	KDIDILNSA	0.983193	0.808081	1.01661	0.580247	0.807692	0.277778	0.869565	0.83871	1.38462	2.78855	2.89831	5.11409	0.308121	0.189655	YES		-0.753341	0.317021	0.169833	0.139472	0.0660122	0.0303068	1.9436	3.31313	2.55867	0.00170883	2.94485
Q8N3C0	REMENIIATV	1.44958	1.34343	1.55482	0.308642	0.961538	0.907407	1.08696	0.806452	1.21154	1.50661	1.79661	2.37584	0.261628	0.482759	YES		-0.997565	1.75457	1.08202	-0.485728	0.871917	0.507456	0.385355	0.952268	0.816605	0.0178982	2.40607
A0A140T8Z1	SPEDFVYQF	1.91597	2.57576	3.10963	1.33333	1.48077	0.259259	2	1.58065	0.432692	2.33921	4.81356	0.322148	0.000203213	0.844828	YES		-1.30644	0.842722	0.459474	-0.921455	0.625297	0.350248	-0.0242003	0.0152557	0.0098981	0.00170883	0.713604
Q96L42	ETSLHLVL	2.92437	3.45455	4.59468	3.93827	5.57692	8.72222	8.37681	8.80645	9.92308	15.2511	18.5424	18.2215	1.22093	0.913793	YES		0.732865	1.1368	0.662322	1.30459	2.89207	1.96884	2.24489	6.22185	4.20034	0.427598	3.79674
A0A0A0MRY0	LPHSATVTL	4.62605	4.31313	4.98339	1.33333	1.84615	2.03704	1.27536	2.09677	2.37981	5.52423	6.55932	9.86577	1.55233	1.24138	YES		-1.41626	2.05569	1.28578	-1.2753	1.90932	1.261	0.656751	1.86979	1.55571	0.00170883	3.06769
O43809	YPLTNYTF	1.41176	0.949495	1.38538	0.283951	0.826923	0.981481	0.695652	0.516129	0.475962	1.99559	2.62712	2.53691	0.418605	0.000203213	YES		-0.84047	1.34596	0.797904	-1.1505	1.75997	1.15181	0.934286	3.07317	2.40764	0.00170883	3.34276
I3L178	GAQGVILVY	3.57983	4.16162	5.21262	2.65432	3.30769	4.48148	3.46377	3.3871	2.97115	5.15419	8.28814	11.094	1.09884	1.44828	YES		-0.310801	0.300007	0.15862	-0.399314	0.393123	0.211803	0.921511	2.02686	1.68412	0.00170883	2.06242
Q5JWE9	KEAIETIVAA	1.70168	1.38384	1.90365	3.03704	4.46154	4.37037	7.05797	7.67742	9.46154	8.43172	8.59322	11.0336	0.55814	0.344828	YES		1.25032	1.81688	1.12429	2.27795	4.96087	3.29886	2.49156	5.66163	3.80581	1.70783	3.29432
P53355	VPVEEPIAF	4.48739	4.0202	4.06645	0.962963	1.34615	2	1.88406	1.77419	1.62981	3.40969	4.32203	4.85235	1.09884	1.41379	YES		-1.54498	4.6483	2.9863	-1.24964	4.1932	2.81189	0.00115061	0.00309993	0.00272146	0.00170883	3.42533
O00116	VYDIAAKF	0.579832	0.444444	0.877076	0.703704	0.634615	1.51852	0.333333	0.389147	0.1891	1.42731	1.67797	2.2953	0.214786	0.0196955	YES		0.587393	0.53916	0.273008	-1.06059	0.56382	0.316638	1.50609	2.65284	2.14678	0.360727	1.5541
P30305	YEGGHIKTA	0.756303	0.959596	1.16611	0.62963	1.15385	1.44444	1.85507	2.22581	2.55288	3.81938	4.45763	5.83893	0.238987	0.327586	YES		0.163529	0.0950451	0.0500435	1.20275	1.69799	1.11474	2.29218	5.01142	3.57473	0.457843	3.54173
Q9Y295	VYSEVAAYEF	3.63025	4.0404	4.75415	0.938272	1.65385	1.2963	1.4058	1.32258	1.58654	2.56388	2.64407	3.38255	0.959302	1.41379	YES		-1.67597	5.23675	3.02985	-1.52582	5.04238	3.34416	-0.532411	2.55163	2.06918	0.00170883	2.52358
P04844	EALSALTARL	1.06513	0.843434	0.981728	0.231372	0.1044	0.414831	0.123203	0.303909	0.3391	0.345656	0.516949	0.446749	0.143195	0.329962	YES		-1.94509	3.24543	2.14118	-1.9154	3.2224	2.18776	-1.14236	2.36993	1.94483	0.00114409	0.583544
P63313	GEIASFDKA	1.91597	1.20202	1.93355	0.759259	1.20192	1.09259	0.724638	0.895161	1.22596	1.43392	1.62712	1.89262	0.438807	0.577586	YES		-0.72613	1.66569	1.02899	-0.827909	1.87504	1.23174	-0.0282298	0.0475472	0.0368277	0.00170883	1.33692
F5GX71	RPVEEIVTF	0.668067	0.676768	0.936877	0.246914	0.480769	1.05556	0.855072	1.03226	1.06731	1.25551	1.44068	1.97315	0.261628	0.241379	YES		-0.355617	0.289969	0.152742	0.372865	0.418623	0.224968	1.0331	2.04877	1.69725	0.106849	2.06802
P04035	AEIIQLVNA	1.15966	1.14141	1.19601	1.17284	1.69231	2.01852	2.27536	2.30645	2.29327	4.14978	4.77966	6.02013	0.401163	0.241379	YES		0.481809	0.558364	0.285883	0.975222	1.72316	1.13009	2.09588	5.53241	3.7735	0.122634	3.60255
Q14807	KELLGPPEA	1.33613	1.49495	1.66445	0.181557	0.596154	0.000203213	0.565217	0.000203213	0.403846	0.832599	0.745763	1.95302	0.121582	0.517241	YES		-2.53081	2.47009	1.57747	-2.21353	2.34044	1.57275	-0.34826	0.457222	0.383603	0.00170883	1.48081
O43164	IALVHTDSY	1.12185	0.712121	1.06645	0.294049	0.405937	0.219084	0.0786824	0.301632	0.0759441	0.231978	0.618644	0.66443	0.187217	0.33384	YES		-1.65801	2.43469	1.55084	-2.66834	3.03425	2.07122	-0.936892	1.60744	1.34822	0.00170883	0.492527
G3V1R5	TYLPTSPLL	1.7395	2.65657	3.3887	1.14815	1.30769	0.981481	1.04348	0.806452	0.245192	1.59912	2.61017	0.724832	0.299035	0.896552	YES		-1.17937	1.77545	1.09753	-1.89362	2.41782	1.62505	-0.657861	1.05037	0.901051	0.00170883	0.413078
P51571	LYADVGGKQF	1.32038	1.40152	1.60216	0.556785	0.795103	0.819444	4.33696	5.27823	5.79447	6.18502	6.81356	8.63758	0.498228	0.2634	YES		-0.993804	0.638743	0.33008	1.83338	4.16917	2.81189	2.32299	5.83961	3.95576	2.7075	4.15206
S4R2Y9	HVYEIPVEY	0.605042	0.666667	0.837209	0.555556	0.288462	0.796296	0.42029	0.645161	0.879808	0.911894	1.01695	1.87248	0.244186	0.200354	YES		-0.362532	0.24917	0.130248	-0.116541	0.0763179	0.0346603	0.85	1.24625	1.05671	0.00170883	1.42554
Q16695	ELLIRKLPFQR	0.504202	0.656566	0.797342	0.320988	0.596154	0.240741	1.02899	1.79032	1.96154	1.67841	1.49153	2.15436	0.174419	0.227319	YES		-0.757973	0.473244	0.242965	1.2878	2.27526	1.52495	1.44313	2.7529	2.20618	1.4836	2.71805
O95251	NPVDIVSTL	3.98319	3.78788	4.78405	1.01235	1.34615	1.90741	0.84058	1	0.692308	2.82819	3.76271	3.78523	0.645349	1.46552	YES		-1.55735	4.82624	3.00691	-2.30942	5.54766	3.69184	-0.275006	1.18686	1.0151	0.122634	2.93588
H7BYT1	YPSEFATYL	1.38655	1.81818	3.09967	0.790123	1.44231	0.537037	1.14493	0.822581	0.375	1.49339	2.49153	0.926174	0.000203213	0.741379	YES		-1.18675	1.36865	0.814094	-1.42831	1.57575	1.02367	-0.360316	0.419012	0.351182	0.00170883	0.641415
Q9NXR5	GETPIHKA	1.12185	1.31313	1.62458	0.592593	0.884615	0.462963	0.478261	0.725806	0.793269	1.32159	1.23729	2.19463	0.226744	0.482759	YES		-1.06514	1.62707	0.996883	-1.02325	1.57374	1.02332	0.227667	0.396176	0.331869	0.00114409	1.8695
P62273	QQLYWSHPR	1.19748	0.989899	1.03654	1.60494	2.03846	2.5	0.956522	0.645161	0.923077	0.859031	1.28814	1.4094	0.383721	0.10666	YES		0.93022	2.63895	1.72822	-0.352671	0.454198	0.247954	0.141666	0.18593	0.157546	1.69004	1.90493
E9PR30	QETVAQIKA	0.844538	0.828283	0.92691	1.91358	2.88462	3.75926	1.6087	1.80645	1.55769	2.23348	2.27119	3.50336	0.312046	0.0790157	YES		1.71882	2.86019	1.87779	0.935708	0.958758	0.566132	1.62308	2.58398	2.09106	0.541695	0.145565
Q9UEE5	YVAPEILSY	0.352941	0.717172	0.518272	0.0882613	0.000203213	0.063044	0.333333	0.483871	0.403846	1.94273	1.91525	2.49664	0.050802	0.190868	YES		-3.39009	1.6407	1.00726	-0.379438	0.287817	0.149578	2.00025	5.21102	3.60259	0.267979	4.15206
G5E9A8	VPVTASAIL	1.2605	1.09091	1.53488	5.98765	8.57692	12.4074	6.23188	6.27419	5.32212	5.32599	6.83051	8.67785	0.47093	0.465517	YES		2.79499	3.6283	2.39327	2.19769	2.15801	1.43653	2.4225	2.67383	2.16264	0.336136	0.685124
Q96I63	GEADVPFYYA	0.718487	0.646465	0.817276	1.02469	1.57692	1.5	1.21739	1.22581	1.38462	1.54626	2.28814	3.28188	0.18543	0.266205	YES		0.91039	0.969444	0.54297	0.810719	0.795576	0.454965	1.70532	2.95613	2.33394	0.00170883	1.44137
Q9BWJ5	SYMGHFDLL	2.94958	3.22222	5.68106	1.37037	2.17308	1.31481	2.94203	3.35484	1.78846	3.31718	5.54237	2.9396	0.261628	1.44828	YES		-1.28672	1.69023	1.04178	-0.551857	0.774305	0.441472	-0.00655281	0.00722737	0.00532131	0.0333026	1.41675
P19387	KWNPTAGVAF	2.19328	2.14141	2.21262	1.07407	1.13462	1.51852	2.23188	2.67742	3.34615	4.73128	5.52542	8.2953	0.802326	0.396023	YES		-0.812808	0.637196	0.329751	0.334445	0.340077	0.179408	1.5026	3.51332	2.65653	0.279069	3.23245
O00626	RLQTALLVV	0.415966	0.656566	0.996678	4.18519	6.07692	7.31481	5.94203	5.8871	4.84615	4.62555	5.62712	5.07383	0.226744	0.254157	YES		3.08653	4.73602	3.00691	3.01056	4.51624	3.03608	2.88888	4.1687	3.05814	0.00170883	0.481238
Q9Y5K5	FEFDTKTSA	1.27731	0.986532	1.50831	0.588477	0.711538	1.16049	0.753623	0.774194	1.32212	1.59471	1.87571	2.32886	0.465116	0.37931	YES		-0.616429	0.911195	0.51181	-0.404459	0.580175	0.323691	0.620487	1.57782	1.32202	0.00170883	2.2551
Q52LA3	KELGSLTTA	1.31092	1.22222	1.87375	1	1	1.62963	1.21739	1.03226	1.57212	2.33921	2.49153	4.4698	0.488372	0.551724	YES		-0.279942	0.210391	0.10949	-0.205525	0.151822	0.0743717	1.07755	2.05489	1.70252	0.00170883	1.99179
P27694	AEAILGQNAA	4.71429	4.0303	5.41196	1.39506	3.03846	2.75926	2.21739	2.54839	3.07212	6.17181	7.01695	9.26174	1.77907	1.44828	YES		-0.976848	1.9477	1.21204	-0.852932	1.73579	1.13825	0.665278	2.37589	1.94877	0.00170883	3.26609
P20248	IYPPEVAEF	1.10924	0.868687	1.58472	0.111111	0.461538	0.407407	2.2029	1.72581	1.77404	1.94273	2.52542	3.20134	0.260294	0.448276	YES		-1.86201	1.67157	1.03323	0.678706	1.32592	0.823489	1.10618	2.82076	2.25372	1.69004	3.35504
Q9HBU6	AYLEAYKEF	3.32773	2.72727	3.88704	1.19753	1.38462	1.31481	3.5942	3.24194	3.89423	9.5815	9.10169	12.7651	1.25581	0.87931	YES		-1.35119	1.548	0.939842	0.110085	0.128122	0.0651754	1.66137	5.37778	3.66026	0.659681	4.15206
B1AHB1	RSSIPITV	1.07143	0.626263	0.916944	0.493827	0.788462	0.611111	0.304348	0.33871	0.331731	1.61233	1.57627	2.11409	0.331395	0.243168	YES		-0.46563	0.644351	0.334146	-1.42345	1.81482	1.19279	1.02012	3.11786	2.43122	0.119988	3.00788
P09104	SDLILPVP	2.84874	3.0303	3.49834	1.06173	2.07692	2.05556	3.02899	2.96774	2.66827	3.96476	6.49153	7.42953	1.06395	1.18966	YES		-0.852282	1.08786	0.623412	-0.113986	0.126075	0.0646631	0.931559	2.54277	2.06477	0.106981	2.95589
Q9Y2Z0	NYAAALETF	1.48109	1.32323	2.02824	0.262526	0.24891	0.444444	0.449275	0.58871	0.519231	0.885463	1.22881	1.51007	0.400616	0.61375	YES		-2.33789	3.82826	2.50869	-1.63382	3.27339	2.23048	-0.415069	1.03324	0.887639	0.00170883	2.16302
Q01085	VFPEKGYSF	1.17227	1.09091	1.69435	0.185185	0.307692	0.333333	0.594203	0.0884287	0.418269	0.740088	0.610169	1.00671	0.505814	0.206897	YES		-2.26002	3.28234	2.1569	-1.84592	2.99801	2.04528	-0.747668	1.56196	1.31074	0.00170883	1.26688
Q9BPX3	KEFGDQAEA	2.16807	1.35354	2.45183	0.790123	1.28846	1	1.2029	0.451613	0.620192	1.28194	1.30508	1.89262	0.767442	0.724138	YES		-0.956292	1.87189	1.16219	-1.39288	2.47268	1.66071	-0.415177	0.817896	0.69497	0.00170883	0.66597
A0A494C045	KYQEYTNEL	0.907563	0.686869	1.18605	0.530864	0.807692	1.2037	0.521739	0.387097	0.649038	1.9163	2.01695	2.3557	0.226744	0.362069	YES		-0.129221	0.143038	0.0719722	-0.835754	1.05775	0.632281	1.17749	3.51608	2.65653	0.0835122	2.9344
O95229	LPAKILVEF	9.21429	10.9495	13.3256	3.65432	3.38462	4.55556	3.08696	2.69355	2.92788	7.37445	9.9322	9.14094	2.42442	4.36207	YES		-1.53026	4.75989	3.00691	-1.94323	5.22535	3.50783	-0.340567	1.49385	1.25417	0.00170883	2.71817
G3V445	ATSPTVLYV	3.28992	2.78788	3.82724	0.876543	1.09615	1.31481	1.73913	1.66129	1.58654	3.77974	5.27119	6.34228	0.994186	1.2931	YES		-1.59117	2.68353	1.76031	-0.990002	1.92686	1.27141	0.636059	2.1865	1.79773	0.00170883	3.44183
P21964	RYLPDTLLL	1.42437	2.41414	2.23256	0.814815	1.32692	0.5	0.884058	0.483871	0.634615	1.32159	2.01695	0.865772	0.000203213	0.793103	YES		-1.20046	2.03133	1.27024	-1.60012	2.46145	1.65919	-0.530083	0.95837	0.822191	0.00170883	0.672564
Q9BPZ7	TVNEIVLKV	0.596639	0.599327	0.578073	0.144139	0.217949	0.304082	1.19324	1.52688	1.89423	3.28634	3.44068	3.81879	0.232903	0.000203213	YES		-1.41308	1.01626	0.574362	1.37909	3.05946	2.08231	2.57156	7.22724	4.27751	2.29168	4.65432
P48200	QAIENAHVL	0.945378	0.484848	0.976744	2.61728	3.82692	4.05556	4.01449	3.69355	5.01923	3.15859	4.67797	4.77181	0.000203213	0.318459	YES		2.12507	3.2956	2.1569	2.40263	4.11077	2.76683	2.38909	4.07014	3.00208	0.0539511	0.592383
Q9P2B7	EAVKPTVGM	1.40546	1.45455	1.54983	0.425926	0.653846	0.252681	0.637681	0.240873	0.439904	1.38767	1.58475	2.87919	0.584302	0.534483	YES		-1.72664	1.89711	1.17854	-1.74188	1.90726	1.26062	0.408106	0.73307	0.622518	0.00114409	2.34513
A0A0G2JQA4	GEIPKVLVA	1.43697	1.60606	1.68439	0.345679	0.634615	0.5	0.507246	0.709677	0.9375	1.09692	1.01695	1.22819	0.627907	0.551724	YES		-1.67517	4.27877	2.73734	-1.13375	3.4821	2.36665	-0.500319	1.7928	1.49404	0.0566263	2.05108
D6W5A2	ESLPATHIRGK	3.68067	3.30303	4.68439	1.95062	2.53846	2.90741	2.10145	2.93548	3.43269	4.99559	5.76271	8.11409	1.51744	1.55172	YES		-0.657656	1.09208	0.625427	-0.462198	0.753557	0.433978	0.69371	2.07073	1.71408	0.00170883	2.69796
P53618	FEWENKVTV	5.93697	6.09091	7.46512	1.61728	2.53846	3.09259	2.24638	2.58065	3.20192	4.30837	4.52542	6.32215	2.26744	2.60345	YES		-1.42723	4.16762	2.70974	-1.27967	3.93756	2.64847	-0.363073	1.37465	1.15607	0.00170883	2.23323
Q92667	EVPKHLVGR	3.21429	3.29293	3.52824	1.24691	1.05769	1.38889	0.913043	0.725806	0.908654	1.75771	2.30508	3.02013	1.34302	1.12069	YES		-1.44205	4.71344	3.00691	-1.97795	5.33895	3.55776	-0.502688	2.27759	1.86915	0.0494946	2.15319
H0Y650	EALPHVVPTLR	2.01681	2.0303	3.07973	0.654321	0.423077	1.40741	0.855072	0.435484	0.75	1.3348	1.86441	2.05369	0.959302	0.0976689	YES		-1.52013	2.83996	1.86704	-1.8043	3.11486	2.11562	-0.440149	0.966765	0.829362	0.00170883	1.34636
P11912	VPASLMVSL	1.61345	2.34343	3.07973	3.82716	5.01923	4.27778	6.98551	4.95161	4.125	6.48899	10.6441	4.95302	0.94186	0.948276	YES		0.899273	0.848422	0.463752	1.19071	1.3997	0.880089	1.65018	2.54582	2.06566	0.00170883	1.19319
J3QRS8	KELEGPQIA	0.642857	0.606061	0.538206	0.185185	0.159226	0.648148	0.170925	0.241935	0.735577	0.859031	0.779661	1.24832	0.139471	0.241379	YES		-0.848415	0.621825	0.325493	-0.637967	0.471555	0.258568	0.691939	0.94371	0.80908	0.00170883	1.55579
Q9BV87	YVSSVALAV	1.65126	1.18182	1.42525	0.62963	1.28846	1.12963	5.71014	5.79032	7.06731	8.33921	8.94915	11.5973	0.575581	0.551724	YES		-0.482556	0.229335	0.118784	2.12444	4.16534	2.81189	2.762	6.21889	4.20034	2.43732	4.15206
Q9BSJ2	MPHDLITQL	1.19748	1.41414	1.96346	0.654321	0.884615	1.16667	0.637681	1.22581	0.865385	1.14978	1.57627	2.21477	0.27765	0.62069	YES		-0.757845	1.15565	0.67205	-0.745491	1.13741	0.685993	0.110954	0.155446	0.130934	0.00114409	1.2425
Q9HB90	FEVFIHKV	0.857143	1.12121	1.09635	0.276503	0.75	0.462963	1.36232	1	1.15385	2.03524	2.59322	3.42282	0.418605	0.000203213	YES		-1.04565	0.934609	0.525945	0.193557	0.192564	0.0991838	1.38877	3.49364	2.6538	0.332952	3.3621
O75881	VSNIPIEL	0.819328	0.868687	1.54485	1.51852	3.05769	3.7037	3.27536	2.51613	2.29327	1.98238	2.64407	2.97987	0.440884	0.178204	YES		1.3568	2.00467	1.24793	1.32239	1.9145	1.2628	1.23438	1.69192	1.41839	0.00170883	0.153285
O75446	IPVNEKDTLTY	1.31092	1.12121	1.98339	0.814815	1.38462	1.64815	1.52174	2.17742	1.80288	4.82379	6.23729	9.12081	0.401163	0.603448	YES		-0.198634	0.0811219	0.0431958	0.317382	0.166496	0.0843239	2.1924	3.91664	2.91113	0.00170883	3.09331
A0A0A0MTB8	SFSTVHEKF	2.82353	2.71717	3.95681	1.11111	2.03846	1.68519	1.15942	0.66129	1.25481	2.08811	2.77966	3.72483	1.30814	0.948276	YES		-0.974106	2.13534	1.35186	-1.62672	3.01235	2.05278	-0.144455	0.277393	0.234112	0.0333026	1.4046
K7EMT0	KEAPAQPAP	2.30672	1.9596	3.0897	0.753086	0.807692	0.685185	0.681159	0.822581	0.764423	1.40088	1.57627	2.21477	0.906977	1.01724	YES		-1.71159	3.76332	2.45546	-1.6974	3.7486	2.56977	-0.502658	1.4843	1.24653	0.00114409	1.77387
E9PPK2	HPNEGALVL	3.80672	2.9798	4.27575	1.24691	2	1.90741	1.71014	1.58065	2.09135	5.07489	5.18644	7.42953	1.53488	1.2931	YES		-1.10179	2.1243	1.34539	-1.0394	2.03044	1.34157	0.677357	2.41646	1.97499	0.00170883	3.3621
A8MW50	KEKLIAPVA	3.51681	3.53535	4.46512	1.32099	2.59615	1.85185	1.15942	1.45161	1.78846	1.78414	2.0678	2.77852	1.60465	1.2069	YES		-0.997408	3.12952	2.05681	-1.38839	3.82544	2.5751	-0.796619	2.6499	2.14505	0.00574209	0.284747
A0A3B3IRW2	QAGPLPLSY	2.83613	2.40404	2.7608	1.09877	1.21154	1.72222	2.91304	2.93548	3.33173	4.07048	5.22034	6.14094	1.11628	0.862069	YES		-0.988491	1.89606	1.17854	0.198359	0.411646	0.221522	0.947656	3.66535	2.75462	1.19092	3.66332
P62906	IPHMDIEAL	3.81933	3.81566	4.84884	0.969136	1.82212	2.51852	1.85507	1.69355	1.77043	6.70044	8.41102	11.6678	1.58285	1.74569	YES		-1.23334	1.40555	0.836974	-1.23082	1.40329	0.881888	1.10106	3.07313	2.40764	0.00074573	3.3621
A0A0J9YX62	SFDTGFTSF	2.38235	2.94949	3.65781	0.432099	0.826923	0.0480121	0.492754	0.403226	0.259615	1.92952	6.50847	3.28188	0.174419	1.25862	YES		-2.78197	1.70678	1.04996	-2.95963	1.74728	1.1437	0.382619	0.460884	0.386817	0.00114409	1.99115
E9PNN0	NPFGSTSGSLF	3.01261	3.54209	4.60133	1.06584	1.62821	0.95679	1.07246	1.10215	0.605769	1.51542	3.12429	1.59732	0.1187	1.56322	YES		-1.61152	3.29556	2.1569	-2.00447	3.65331	2.4998	-0.838892	2.10836	1.7395	0.00170883	0.835003
P42345	ATIGELAQV	1.38655	1.43434	1.60465	0.296296	0.000203213	0.5	0.971014	1.24194	1.47115	1.75771	1.91525	2.41611	0.000203213	0.620596	YES		-2.47411	3.57536	2.35426	-0.264543	0.544482	0.302105	0.460366	1.52178	1.27644	1.42	3.5475
H0Y4W0	SPSYPEISF	0.705882	0.808081	0.687708	0.432099	0.0757223	0.203704	0.652174	0.370968	0.548077	1.25551	1.79661	1.85235	0.269737	0.311011	YES		-1.62961	1.61014	0.98156	-0.486715	0.540376	0.300635	1.1555	3.1233	2.43443	0.0835122	3.42067
Q9H2D1	VYENVSHFL	0.579832	0.666667	0.847176	1.64198	1.78846	3.48148	2.18841	2.12903	2.52404	3.01322	2.76271	2.91946	0.296512	0.258621	YES		1.72305	2.54122	1.63964	1.70827	2.5011	1.68171	2.05421	3.49035	2.65312	0.00114409	0.667611
H0Y7D7	EYLQGLEARL	0.642857	0.232323	0.239203	0.227073	0.365396	0.000203213	0.128383	0.375541	0.142602	1.04405	0.711864	0.805369	0.150603	0.158265	YES		-0.910937	0.478992	0.245396	-0.785465	0.393976	0.211803	1.20062	1.64299	1.37754	0.00170883	1.96087
A0A140T8Z1	RFDSDVGEF	0.983193	0.727273	0.89701	0.000203213	0.269231	0.0298421	0.637681	0.225806	0.259615	0.832599	0.915254	1.12752	0.37053	0.258621	YES		-3.1231	2.99739	1.96275	-1.21516	1.81831	1.19294	0.141094	0.216187	0.183187	0.132223	2.66964
P39019	QEFVRALAA	0.466387	0.535354	0.58804	0.160494	0.269231	0.62963	0.185722	0.322581	0.591346	0.845815	1.01695	1.73154	0.226744	0.218473	YES		-0.585642	0.321936	0.173329	-0.531784	0.292595	0.151731	1.17689	1.71559	1.43597	0.00114409	1.8609
P53621	GYPEVALHF	0.668067	0.666667	0.817276	0.197531	0.0343624	0.0797708	0.202899	0.126695	0.403846	0.885463	1.0678	1.71141	0.30743	0.172414	YES		-2.78762	1.8373	1.13719	-1.55293	1.3369	0.830319	0.767998	1.44821	1.21821	0.00170883	2.76725
O96020	IYAPKLQEF	1.58824	1.53535	1.87375	0.345679	0.173077	0.574074	0.826087	0.548387	0.576923	1.46696	1.88136	2.2349	0.715116	0.62069	YES		-2.19309	3.88727	2.54333	-1.35665	3.07855	2.09416	0.159935	0.416488	0.349541	0.0406958	3.32932
E7EVG6	DPTAVGPVL	4.17227	3.61616	4.51495	1.54321	2.05769	3.03704	1.57971	1.33871	1.60096	7.22907	9.22034	14.255	1.76163	1.72414	YES		-0.890247	0.693993	0.368051	-1.44486	1.0433	0.624785	1.31939	2.87745	2.28733	0.00170883	2.93091
P19474	WEVDVTGKEA	0.794118	0.252525	0.169435	0.135802	0.311838	0.35691	0.246377	0.209677	0.418269	0.581498	0.830508	0.604027	0.174419	0.0976899	YES		-0.595981	0.322467	0.173329	-0.475997	0.257911	0.139463	0.729283	0.742775	0.629286	0.00170883	1.09035
Q9NQR4	IPEEDAGKLY	1.29832	0.838384	1.17608	0.777778	1.09615	2.33333	2.71014	2.58065	3.20192	2.68282	3.9322	5.67785	0.366279	0.477166	YES		0.344839	0.179669	0.0900741	1.35818	1.58213	1.02598	1.89171	2.94218	2.3294	0.330001	2.14889
K7ESL0	KTYGNVLVL	3.56723	4.44444	5.62126	1.90123	2.5	2.88889	2.85507	3.03226	2.79808	5.08811	5.47458	6.86577	1.97093	1.51724	YES		-0.903081	2.42943	1.54847	-0.650431	1.82909	1.1989	0.354349	1.32268	1.11583	0.00170883	2.99723
Q13315	GEYGNLVTI	2.38235	2.30303	3.19934	1.08025	1.30769	1.7963	2.12319	1.59677	1.93269	3.37004	4.32203	5.3557	1.13372	1.14655	YES		-0.914095	1.64521	1.01015	-0.480131	0.870204	0.50715	0.726673	2.41971	1.97677	0.00170883	3.14306
O15031	TYTDRVFFL	0.605042	0.40404	0.936877	0.17284	0.15043	0.471786	0.652174	0.241935	0.330045	0.198238	0.898305	0.107046	0.283175	0.258621	YES		-1.29135	0.839481	0.458058	-0.668697	0.463273	0.252136	-0.693138	0.479902	0.40413	0.00170883	0.210529
Q96RS6	LPDHINIVL	0.680672	0.686869	0.598007	0.691358	1	1.09259	1.15942	0.83871	1.3125	2.85463	2.72881	4.02685	0.286049	0.000203213	YES		0.502202	0.396721	0.204247	0.752174	0.743829	0.425827	2.28965	4.96281	3.54632	0.00170883	3.39834
Q9P2A4	REIGTLATV	0.857143	1.08081	1.29568	0.209877	0.307692	0.87037	0.463768	0.483871	0.677885	0.991189	0.254237	1.26846	0.47093	0.241379	YES		-1.22021	1.3024	0.769111	-0.992251	1.09395	0.657258	-0.363238	0.393651	0.330279	0.00170883	0.614446
E9PFK9	DFYHNVAER	0.529412	0.343434	0.916944	0.45679	0.615385	1.14815	0.478261	0.83871	0.894231	1.36123	1.69492	1.95302	0.261628	0.206897	YES		0.310979	0.241018	0.127037	0.30504	0.235002	0.125068	1.48478	2.81659	2.25358	0.00114409	1.98634
Q9H3K2	NEIGAIEKA	0.605042	0.535354	0.777409	0.000203213	0.242424	0.388889	0.231884	0.177419	0.230769	0.145374	0.40678	0.805369	0.000203213	0.28037	YES		-1.60256	1.37378	0.816262	-1.58315	1.29262	0.799706	-0.498479	0.452129	0.379406	0.00114409	0.611468
Q9NZJ0	GELKLVTA	2.05462	2	2.38206	0.679012	1.05769	1.05556	1.17391	1.37097	1.67308	4.20264	5.18644	6.78523	0.94186	0.844828	YES		-1.20488	1.39288	0.830537	-0.609772	0.740038	0.424389	1.32932	4.01155	2.97691	0.00170883	3.64373
R4GMU7	LPDKHSLAF	0.378151	0.646465	0.747508	1.20988	1.42308	2.37037	4.31884	4.08065	5.55288	4.32159	5.16949	7.87248	0.260082	0.155172	YES		1.49741	0.692391	0.367249	2.97696	3.32993	2.25917	3.29251	4.16198	3.05628	1.08135	2.69359
H0Y9S7	YPFSSEQKW	1.65126	2.06061	2.23256	0.662551	0.967949	1.24058	0.729469	0.825635	0.769231	1.94273	2.71186	3.58389	0.755814	0.873563	YES		-1.04995	1.76242	1.08629	-1.35472	2.13429	1.42266	0.470842	1.22876	1.04557	0.00170883	2.59716
O95905	ITKEFPELVAR	0.000203213	0.222222	0.173303	0.139434	0.121026	0.243132	0.695652	0.596774	1.00962	0.60793	0.644068	0.314198	0.0391062	0.0582026	YES		0.347744	0.12322	0.0654445	2.54033	2.57515	1.74181	1.98468	1.48983	1.2514	1.05942	1.08357
Q13547	LPHAPGVQM	0.819328	0.939394	1.09635	0.333333	0.513332	0.0356971	0.347826	0.33871	0.223691	0.859031	1.10169	1.61074	0.420856	0.000203213	YES		-1.69408	1.97123	1.22726	-1.64923	1.93876	1.27327	0.322991	0.552099	0.464822	0.00114409	2.248
F2Z2I8	AEAIRILAA	0.255238	0.353535	0.119666	0.112711	0.288462	0.225544	0.0284532	0.0486973	0.145783	0.502203	0.186441	0.241611	0.107494	0.0708395	YES		-0.216996	0.0891008	0.0474432	-1.7082	0.586307	0.327083	0.352816	0.191769	0.161211	0.00170883	0.283507
Q9Y255	FTWNINHAR	0.668067	0.555556	0.498339	0.37037	0.365385	0.574074	0.271258	0.467742	0.5625	0.528634	0.711864	1.36913	0.254709	0.12914	YES		-0.394674	0.273966	0.143917	-0.403878	0.280612	0.149578	0.59979	0.712344	0.604225	0.00114409	1.00955
Q9NU22	LPVEGGKGGEF	0.957983	1.05051	1.05648	0.54321	0.615385	0.740741	0.333333	0.000203213	0.576923	0.674009	0.779661	1.14765	0.453488	0.362069	YES		-0.690377	1.16986	0.680458	-1.7512	2.48781	1.67338	-0.236627	0.363234	0.305458	0.178208	0.544559
A0A3B3ITB2	RTGGRISAP	1.66387	1.26263	1.77409	3.92593	4.84615	6.66667	4.85507	5.41935	4.93269	6.39648	7.15254	10.8523	0.697674	0.655172	YES		1.71565	2.19307	1.40264	1.69384	2.13943	1.42584	2.37605	4.0262	2.97784	0.00114409	1.49378
H3BMZ6	HPVVGDLTY	1.51261	1.52525	1.95349	0.802469	0.557692	1.35185	0.405797	0.5	0.75	1.34802	1.57627	2.2349	0.453488	0.741379	YES		-0.880065	1.67456	1.03455	-1.5919	2.5886	1.7435	0.0477152	0.0735976	0.0589787	0.0333026	1.53354
E9PBS1	FYPPKVELF	2.4895	3.0303	3.74751	1.04938	1.45753	1.11111	1.12319	1.40323	1.29808	2.82819	3.54237	2.11409	0.540597	1.37931	YES		-1.35695	3.20024	2.10878	-1.27688	3.08484	2.09678	-0.127293	0.292464	0.246201	0.00170883	2.23152
E9PC90	FAFVTDNTY	1.76471	1.37374	2.42193	0.654321	1.28846	1.25926	0.942029	0.935484	1.24038	1.62555	2.28814	3.6443	0.55814	0.827586	YES		-0.796189	0.910887	0.51181	-0.834607	0.952801	0.563105	0.44282	0.735948	0.624419	0.00114409	1.62628
H0YBZ2	LAGQATTAY	4.78992	3.25253	3.82724	10.716	16.7692	18.7963	12.6812	10.6452	12.5337	4.94273	5.45763	9.52349	1.77907	1.41379	YES		1.96316	3.89571	2.54334	1.59509	2.75176	1.85618	0.747215	0.733747	0.622707	0.194485	2.43707
G3V4A5	SAFDEAMSY	0.340336	0.313131	0.508306	0.419753	0.307692	0.62963	0.623188	0.758065	0.576923	0.779736	0.949153	1.67114	0.174419	0.132897	YES		0.224172	0.110376	0.0587503	0.753182	0.584706	0.326168	1.54922	2.12615	1.75374	0.00170883	1.59716
Q5SY16	LPVEQGFTF	0.920168	0.888889	1.36545	0.185185	0.519231	0.175763	0.478261	0.33871	0.447115	0.396476	1.50847	0.543624	0.000203213	0.482759	YES		-1.85066	1.67454	1.03455	-1.32844	1.33642	0.830319	-0.37459	0.391054	0.328936	0.00170883	0.908385
Q9UDW1	RAFDQGADAIY	0.176471	0.474747	0.388704	1.7037	2.30769	3.38889	2.7971	2.32258	2.82692	2.2467	2.57627	3.14094	0.0820579	0.158603	YES		2.8311	3.49155	2.30084	2.93386	3.76584	2.56977	2.937	3.77432	2.82496	0.00170883	0.175214
Q9H1Y0	SYPDNFLHI	0.428571	0.30303	0.428571	0.17284	0.192308	0.000203213	0.507246	0.66129	0.735577	1.00441	1.28814	1.12752	0.177967	0.000203213	YES		-1.66699	1.11804	0.646935	0.714779	0.948642	0.559873	1.55968	3.42436	2.6185	1.06952	3.39834
P60900	IADISQVY	3.04412	3.12626	3.66279	1.2716	2.79808	3.87037	2.5	1.91129	2.85577	6.29736	10.4831	11.9497	1.50872	1.07759	YES		-0.308508	0.212115	0.110609	-0.436285	0.304428	0.156176	1.54683	3.36909	2.59018	0.00170883	2.90369
P51665	LPDVSLQEF	0.882353	1.0101	1.35548	0.419753	0.576923	0.592593	0.26087	0.483871	0.403846	2.11454	3.23729	2.03356	0.312836	0.5	YES		-1.03116	1.05435	0.598632	-1.49966	1.41947	0.893994	1.18515	3.06367	2.40167	0.00170883	3.19903
A0A087WUQ6	AAAAAQSVY	0.743697	0.808081	1.12625	5.8642	8.57692	11.5185	5.63768	5.8871	6.85096	4.85022	5.28814	6.96644	0.413392	0.224138	YES		3.27703	4.23416	2.70974	2.77856	2.93763	2.0048	2.67516	2.69172	2.17336	0.331061	1.31233
P43490	VPVSVVSDSY	1.89076	1.36364	2.04319	0.37037	0.923077	1.42593	0.666667	0.322581	0.490385	1.62555	1.84746	3.04027	0.819767	0.37931	YES		-0.96206	1.28565	0.757188	-1.8401	2.06778	1.3752	0.29805	0.492619	0.414495	0.00170883	1.70257
A0A2R8Y7Z0	YPVDGLPDL	1.77731	2.11111	2.8804	0.975309	0.634615	1.38889	1.86957	1.27419	0.822115	3.17181	5.08475	3.66443	0.314511	1.05172	YES		-1.17451	1.51468	0.912617	-0.771266	1.04325	0.624785	0.816527	2.19281	1.80184	0.00170883	2.97373
O00767	TTITAPPSR	0.289916	0.313131	0.328904	0.160494	0.365385	0.240741	0.637681	0.403226	0.908654	0.885463	0.966102	1.20805	0.0214005	0.145152	YES		-0.281744	0.129571	0.0665784	1.06482	1.19143	0.726408	1.71503	2.82332	2.25372	0.416489	2.44909
O15055	VPVDLQHQF	0.226891	0.191919	0.508306	0.0972606	0.446244	0.328475	0.0251735	0.354839	0.360577	0.76652	1.0339	1.4094	0.110788	0.14449	YES		-0.088454	0.0321295	0.0190728	-0.324076	0.117713	0.0612318	1.79167	2.44171	1.98996	0.00170883	2.04913
H7C3Q6	HGVLLEVQY	0.932773	0.727273	0.827243	0.270277	0.597854	0.166667	0.0831437	0.164298	0.330005	0.700441	0.559322	0.986577	0.389087	0.0712442	YES		-1.26522	1.73543	1.06798	-2.10682	2.37995	1.59876	-0.146998	0.187324	0.15763	0.00170883	1.19443
P46777	KIYEGQVEV	4.14706	3.44444	4.06645	0.641975	1.86538	1.75926	1.7971	2	2.39423	2.81498	2.76271	3.92617	1.8314	1.53448	YES		-1.45015	3.86025	2.52459	-0.912992	2.89409	1.96884	-0.294728	0.959593	0.822896	0.0988569	2.24158
B4DR61	RYIPTAAAF	3.61765	2.76768	4.15615	0.82716	1.26923	1.57407	1.05797	1.20968	1.48558	3.71366	4.50847	6.50336	1.65698	1.37931	YES		-1.52204	2.35902	1.51656	-1.48987	2.32756	1.56647	0.482239	1.30739	1.10538	0.00114409	2.9616
Q00610	GETIFVTAP	4.67647	3.69697	4.41528	1.2716	2.05769	2.05556	1.63768	2.04839	2.45192	4.74449	6.37288	8.59732	1.86628	2.01724	YES		-1.24789	1.98538	1.23507	-1.05903	1.74911	1.14401	0.624399	1.83573	1.5309	0.00170883	3.0126
P67870	MLYGLIHAR	0.390756	0.606061	0.358804	0.37037	0.557692	0.888889	0.753623	1.20968	1.29808	4.18943	3.9661	5.21477	0.214121	0.000203213	YES		0.422566	0.19979	0.104309	1.26653	1.1641	0.70295	3.30201	6.73539	4.27751	0.0909351	4.15206
P62136	IIGRLLEV	0.819328	1.13131	1.10631	0.407407	0.192308	0.143654	0.258509	0.000203213	0.164911	0.700441	0.898305	0.302013	0.244186	0.48322	YES		-2.03994	2.6507	1.73377	-2.85124	3.09396	2.10221	-0.685519	1.167	0.9986	0.00170883	1.0145
Q5SRE5	DFVGVHQE	0.655462	0.464646	0.647841	0.308642	0.298636	0.296296	0.463768	0.241935	0.360577	0.832599	0.559322	1.14765	0.28135	0.206897	YES		-0.968361	0.944317	0.530779	-0.72949	0.722416	0.413826	0.522509	0.816205	0.693781	0.00170883	1.71976
Q5Y7H0	YGVNLYQSY	0.718487	0.555556	0.677741	0.790123	0.423077	1.05556	0.00579149	0.164317	0.231897	1.87665	1.91525	3.74497	0.260209	0.311341	YES		0.217108	0.0911294	0.0482209	-2.2795	0.589636	0.328345	1.94917	2.80841	2.24953	0.0629568	2.14971
Q86US8	VPVRDIPAF	0.680672	0.676768	0.697674	0.0707924	0.365385	0.555556	0.289855	0.231873	0.288462	0.713656	0.983051	1.51007	0.330359	0.310345	YES		-1.0512	0.923811	0.519772	-1.34289	1.13008	0.683976	0.641904	1.02322	0.879186	0.00170883	1.87039
E9PRJ5	TYGEIFEKF	4.83403	4.43939	5.72591	1.7284	2.39423	3.39815	2.07971	2.27419	2.40865	5.39207	5.38983	8.31544	2.19767	2.41379	YES		-0.995946	2.10548	1.3311	-1.14926	2.34742	1.57528	0.348472	1.0059	0.863892	0.00170883	2.67058
Q9BXS6	ESIDQYIER	0.693277	0.454545	0.578073	0.225128	0.211538	0.299444	0.141737	0.16129	0.256493	0.155476	0.169492	0.281879	0.19186	0.278548	YES		-1.22935	1.58582	0.968355	-1.62508	1.93026	1.27141	-1.50794	1.8383	1.53194	0.00170883	0.119691
O94952-1	LPGEVLEY	5.29412	4.57576	6.38538	1.80658	2.92949	3.33951	2.77295	2.89247	3.90865	6.19824	8.46893	11.5101	2.63372	2.48276	YES		-1.00927	1.46314	0.874487	-0.763702	1.1348	0.685914	0.687406	1.84887	1.54097	0.00170883	2.78502
Q7Z6J0	IEWDKPPVP	0.794118	0.606061	0.727575	0.185185	0.576923	0.255891	0.128665	0.212743	0.177794	0.303965	0.220339	0.543624	0.156873	0.344828	YES		-1.06359	1.42501	0.849366	-2.03496	2.21642	1.47692	-0.994516	1.34556	1.13504	0.00170883	0.0335124
A0A2R8YDT1	HPWFGMEQEY	0.189076	0.191919	0.787375	0.320988	0.211538	0.296296	0.174492	0.419355	0.432692	0.964758	1.08475	1.04698	0.105258	0.189655	YES		-0.495363	0.264253	0.139617	-0.186709	0.0977702	0.0472792	1.40613	2.27619	1.86915	0.00170883	2.20574
Q9H6A0	FPAPGKTVTL	0.705882	0.939394	0.92691	0.407407	0.653846	0.87037	0.753623	0.451613	0.461538	0.832599	1.66102	2.01342	0.418605	0.0754417	YES		-0.413181	0.339635	0.181718	-0.625936	0.52229	0.292205	0.809185	1.37555	1.15634	0.00170883	1.62327
Q9UKF6	TVTTVILEV	8.89916	9.19192	10.3754	1.80247	2.05769	2.05556	4.4058	2.72581	2.50962	4.18943	7.40678	3.34228	1.25581	4.63793	YES		-2.26664	4.89334	3.00691	-1.56198	4.23437	2.82764	-0.930231	3.13153	2.43895	0.0397827	1.6846
P62829	LPAAGVGDMVM	1.07143	0.994949	1.23588	0.858025	1.56731	2.01852	1.28986	1.01613	1.01683	1.67181	2.22034	2.9094	0.381607	0.543103	YES		0.428357	0.533992	0.26993	0.0089512	0.00681967	0.00280788	1.04241	2.16356	1.78231	0.00170883	1.16298
A0A140T9U0	ETRPAGDGTFQK	1.10924	0.434343	1.00664	0.901235	0.903846	1.16667	0.927536	0.758065	0.778846	1.11013	1	1.4698	0.244186	0.420242	YES		0.220683	0.289213	0.152742	-0.0493644	0.049085	0.0189024	0.489303	0.8874	0.757387	0.00170883	0.408208
P17535	LPQHQVPAY	1.28571	1.35354	2.11296	0.864198	0.903846	1.25926	0.652174	0.564516	0.721154	1.62555	2.0339	3.04027	0.784884	0.741379	YES		-0.650564	0.887213	0.494724	-1.29415	1.64341	1.07835	0.495503	1.03659	0.890458	0.00170883	1.85169
F5GYQ1	AYLESFYKF	3.32143	3.66667	3.65781	1.48148	2.15385	2.18519	3.12319	4.34677	3.01442	5.06167	5.5339	5.64765	0.959302	1.75862	YES		-0.87108	2.92663	1.91591	-0.0220559	0.0540432	0.0218585	0.60954	3.38717	2.59547	1.3997	3.81015
P24941	IPLPLIKSY	1.3645	2.05808	1.91611	1.29938	1.21154	1.94444	2.16304	1.72581	1.83173	3.21145	4.20339	4.26846	0.885174	0.821995	YES		-0.260942	0.408181	0.211053	0.0996759	0.151127	0.0743717	1.12989	4.09083	3.00913	0.0333026	3.4007
Q96DI7	TYQVLAVTF	5.28151	4.09091	11.5814	0.91358	2.26923	0.334076	2.82609	1.25806	0.0734156	1.75771	7.08475	0.355983	0.117426	3.48276	YES		-2.57484	1.71149	1.05295	-2.3334	1.63577	1.07551	-1.18775	1.04657	0.898847	0.00114409	0.372268
Q53EL6	YERIYNEIP	0.932773	0.737374	1.12625	0.444444	0.5	0.574074	0.507246	0.564516	0.418269	1.22907	1.45763	1.91275	0.383721	0.465517	YES		-0.880902	1.32228	0.783478	-0.908224	1.35927	0.847099	0.717896	2.00671	1.66693	0.00114409	2.79179
J3KP27	KTFSYPLDL	0.680672	0.757576	1.05648	0.282569	0.183515	0.000203213	0.000203213	0.000203213	0.371674	0.000203213	0.22254	0.3944	0.416869	0.162228	YES		-2.41959	2.28873	1.46934	-2.7452	2.53024	1.70583	-2.0152	1.98918	1.65515	0.00170883	0.148808
Q5Y7H0	IVADHVASY	0.352941	0.40404	0.697674	0.975309	1.55769	2.35185	6.07246	6.51613	7.65865	4.9163	5.20339	7.36913	0.236847	0.24338	YES		1.74764	0.965315	0.542731	3.79898	5.5977	3.71385	3.58768	4.9909	3.56443	2.7075	3.15077
Q05655	EPVGIYQGF	4.07143	3.43434	4.33555	1.71605	2.07692	2.38889	1.5942	1.6129	1.83173	2.70925	3.77966	4.61074	1.81395	1.98276	YES		-0.937717	2.85509	1.87779	-1.23267	3.42395	2.3278	-0.0933157	0.239003	0.201489	0.00170883	2.01513
P31751	HPFLTALKY	2.40756	2.48485	2.47176	1.33333	2.11538	1.48148	2.07246	2.41935	3.80769	4.57269	4.13559	5.43624	1.23837	1.17241	YES		-0.578877	0.965183	0.542731	0.172503	0.290002	0.150705	0.941648	3.19163	2.48194	0.427598	3.22399
Q9NPA3	TYNQKHSLF	2.86134	2.21212	3.63787	1.8642	2.61538	2.87037	2.82609	3.30645	3.90865	6.21145	8.37288	12.1007	1.37791	1.46552	YES		-0.24516	0.150923	0.0777528	0.204964	0.146977	0.0733591	1.61506	3.3161	2.55867	0.00170883	2.81307
Q96QP1	AYGHFSYEF	0.302521	0.150658	0.199336	0.158699	0.192308	0.259259	0.144928	0.0212982	0.201923	0.237885	0.559322	0.201342	0.00178112	0.11053	YES		-0.0965742	0.0349042	0.0191497	-0.825722	0.285106	0.149578	0.613823	0.361866	0.304522	0.00170883	0.374322
H0YBZ2	QATTAYFLY	0.642857	0.666667	0.966777	2.80247	3.78846	3.72222	3.5942	3.51613	2.37981	1.6652	2.76271	2.57718	0.177462	0.386336	YES		2.17972	4.13378	2.70821	2.05974	3.76064	2.56977	1.62171	2.4702	2.00905	0.00170883	1.39024
Q99661	EVVYRFTAR	0.819328	0.808081	0.936877	0.168407	0.196462	0.425926	0.204866	0.555056	0.447115	0.792952	0.728814	1.12752	0.436047	0.0362271	YES		-1.69718	2.32322	1.49634	-1.08709	1.70329	1.11611	0.0470444	0.062838	0.0497813	0.00170883	2.00636
Q9BY32	QEYFGSLAA	2.05462	2.06061	2.6113	1.60494	2.23077	2.68519	2.3913	2.69355	3.17308	4.44053	6.15254	7.89262	0.767442	1.15517	YES		-0.0447916	0.0342052	0.0191497	0.295919	0.314642	0.163969	1.45848	3.59467	2.70792	0.00170883	2.87571
Q9NYV6	TVTEVLLKY	6.17647	7.08081	8.5515	3.90123	4.15385	5.22222	3.46377	3.5	3.53365	7.81057	8.84746	12.7047	3.75	3.5	YES		-0.715947	1.58118	0.965278	-1.05487	2.20463	1.4751	0.429077	1.36039	1.1474	0.00170883	2.56404
A0A0B4J1S1	AEALPSLAA	2.72269	2.15152	3.2392	1.2963	1.94231	2.09259	2.97101	3	3.43269	4.01762	4.84746	6.7047	1.39535	1.39655	YES		-0.605848	0.836352	0.456746	0.212922	0.318058	0.16436	0.940369	2.74098	2.19824	0.360727	2.9344
Q9H7D7	AEWEGKGTAS	0.415966	0.707071	0.478405	0.432099	0.865385	0.907407	0.753623	1.20968	1.00962	1.62555	2.0339	2.57718	0.261628	0.275862	YES		0.461335	0.35379	0.188728	0.892507	1.00085	0.588292	1.96139	3.92105	2.91113	0.00170883	2.74818
H3BUI9	ENYSPVSR	0.693277	0.434343	0.657807	0.395062	0.307692	0.333333	0.15942	0.16129	0.317308	0.806167	0.762712	0.986577	0.308116	0.0692236	YES		-0.785124	1.01684	0.574362	-1.4846	1.73064	1.13608	0.517311	1.05287	0.90248	0.00170883	1.96593
Q13283	QSYGNVVEL	3.22689	2.45455	4.07641	1.11111	1.57692	1.55556	2.02899	1.83871	2.12019	4.14978	5.0339	7.16779	1.06395	1.68966	YES		-1.20128	1.6901	1.04178	-0.704516	1.05135	0.628899	0.744785	2.08639	1.72368	0.00170883	2.99723
H3BNC9	RERRDNYVP	0.542017	0.484848	0.55814	0.308642	0.194145	0.277778	0.231884	0.390907	0.281135	0.753304	0.694915	0.966443	0.000203213	0.275862	YES		-1.0219	1.18084	0.685567	-0.810209	0.954859	0.564234	0.607334	1.22787	1.0453	0.00170883	2.20869
P07437	EYPDRIMNTF	0.592437	0.520202	0.702658	0.189026	0.506492	0.142882	0.410791	0.200664	0.417821	0.60793	0.823035	0.775168	0.316553	0.25371	YES		-1.1145	1.24649	0.725625	-0.818576	0.944946	0.557921	0.281314	0.38917	0.327488	0.00170883	1.576
P08579	KELGSSTNA	0.567227	0.666667	0.598007	0.258956	0.211538	0.62963	0.15942	0.387097	0.288462	0.832599	1.01695	1.51007	0.224691	0.319515	YES		-0.735675	0.61565	0.322864	-1.13353	0.915328	0.534539	0.874955	1.56828	1.31452	0.00170883	2.02218
E5RFF9	VPKPDLDSY	0.478992	0.656566	0.58804	0.105062	0.110445	0.0307875	0.166022	0.129428	0.216346	0.713656	0.728814	1.18792	0.30084	0.205992	YES		-2.80697	1.99791	1.24332	-1.75178	1.5773	1.02367	0.609854	1.09718	0.940245	0.00170883	2.66362
Q9Y2E5	VYTSVVEEL	2.40756	2.06061	2.32226	1.07407	1.30769	1.44444	0.913043	0.983871	0.533654	1.65198	2.55932	3.34228	0.994186	1.18966	YES		-0.827586	1.69558	1.04218	-1.48221	2.63148	1.7702	0.153659	0.307752	0.259803	0.036329	1.82918
Q15397	LPSIVNDKY	0.939076	0.686869	0.862126	0.153918	0.577329	0.697648	0.280031	0.297457	0.295045	0.720264	0.90678	1.29866	0.254564	0.436532	YES		-0.800128	1.00116	0.56772	-1.51175	1.69756	1.11474	0.233755	0.327728	0.275961	0.00170883	1.32029
P48556	IPAESYTFF	1.05882	1.53535	3.68771	0.753086	1.44231	0.259259	5.71014	2.87097	0.620192	1.92952	8.72881	0.302013	0.313953	1.10345	YES		-1.35568	0.271557	0.143073	0.550641	0.197435	0.100335	0.803023	0.346213	0.290592	0.00170883	0.650995
O95671	ETLPPFPTRL	0.378151	0.505051	0.61794	0.000203213	0.302295	0.0520405	0.44516	0.0820592	0.0107436	0.104659	0.355932	0.704698	0.264707	0.0885906	YES		-2.08205	1.14792	0.667758	-1.48048	0.873976	0.508639	-0.365373	0.235568	0.19929	0.00170883	0.664839
Q8NF64	QYAPSTAQF	2.09244	2.0202	2.43189	0.592593	1.01923	0.833333	0.57971	1	0.879808	1.74449	1.94915	3	0.837209	1.15517	YES		-1.42036	2.89756	1.89831	-1.41191	2.88717	1.96711	0.0325021	0.0584055	0.0465167	0.00114409	2.41991
P28331	SPVDLTYTY	0.352941	0.444444	0.578073	0.283951	0.576923	0.574074	0.449275	0.483871	0.721154	0.964758	1.18644	1.24832	0.244186	0.189655	YES		0.0610854	0.0453565	0.0228411	0.266308	0.249867	0.135394	1.30542	2.8188	2.25372	0.00170883	2.21671
Q8TAP9	SVVDISQQY	0.932773	0.949495	1.31561	0.209877	0.192308	0.240741	0.768116	0.451613	0.879808	1.48018	1.94915	2.2349	0.363228	0.568966	YES		-2.31439	2.57775	1.67315	-0.607046	0.931184	0.545184	0.824762	2.48141	2.01476	0.360727	3.49119
O15145	IYYFKANVF	1.02101	0.686869	0.936877	1.65432	1.82692	3.14815	1.02899	1.06452	1.44231	3.62115	3.81356	4.24832	0.47093	0.37931	YES		1.32574	2.37077	1.51729	0.418907	0.368957	0.197756	2.14321	5.05167	3.57473	0.650377	2.44892
E5RGR3	RPAPVEVSY	0.869748	0.434343	0.717608	0.62963	0.230769	0.759259	0.202899	0.580645	0.389423	0.76652	1.52542	1.44966	0.331395	0.362069	YES		-0.319879	0.228635	0.118571	-0.785406	0.571417	0.319926	0.88809	1.40638	1.18213	0.00170883	1.52879
P63220	EFVDLYVPR	0.491597	0.333333	0.239203	0.333333	0.596154	0.407407	0.695652	0.822581	0.692308	1.09692	0.966102	1.34899	0.19186	0.0753791	YES		0.329208	0.249565	0.130248	1.05472	1.50821	0.969411	1.68094	3.33729	2.5629	0.228875	2.39021
Q99828	EYQDLTFLTK	1.41176	1.12097	1.26578	1.35185	2.25962	3.21759	1.69928	1.92742	2.34375	6.13877	6.30508	10.5302	0.689918	0.594828	YES		0.846253	0.474845	0.243563	0.652404	0.314705	0.163969	2.5965	4.07114	3.00208	0.00170883	2.76725
P11908	VYAILTHGI	2.04832	1.95455	2.40199	0.728395	1.23077	1.39815	0.855072	1	0.959135	1.53965	1.82203	1.77181	1.15988	1.16379	YES		-0.93186	3.27374	2.15332	-1.18644	3.81311	2.57271	-0.319226	1.20849	1.0305	0.00170883	1.53354
P15880	DAISKTYSY	1.03361	0.474747	0.538206	0.740741	1.69231	1.81481	1	1.17742	1.28365	1.11013	1.59322	2.11409	0.372569	0.0629051	YES		1.05353	1.28852	0.757494	0.758014	0.732249	0.420495	1.23506	1.71109	1.43219	0.00170883	0.215583
M0QYM8	VFGYHGYTF	0.315126	0.373737	0.548173	0.506173	0.423077	0.814815	2.57971	2.54839	3.14423	4.57269	4.37288	6.08054	0.226744	0.12263	YES		0.495566	0.169798	0.0844904	2.74141	3.82213	2.5751	3.60251	6.34277	4.20034	1.80487	4.13375
Q15417	YPDEYHGEY	1.08403	0.787879	1.15615	0.716049	0.557692	1.11111	0.507246	0.451613	1.00962	0.687225	1.0339	1.69128	0.55814	0.465517	YES		-0.344493	0.33911	0.181718	-0.621315	0.633515	0.353169	0.172393	0.184139	0.156413	0.00170883	0.543102
Q16719	APVPLYNSF	0.491597	0.40404	0.677741	0.37037	0.346154	0.206139	0.173913	0.177419	0.201923	0.753304	0.966102	1.95302	0.2907	0.20942	YES		-0.769988	0.358301	0.189443	-1.50785	0.629814	0.352243	1.22287	1.57467	1.31955	0.00170883	1.79461
Q75V66	EYLETVTQF	0.315126	0.383838	0.528239	0.495196	0.538462	0.277778	0.985507	1.06452	1.05288	1.42731	1.50847	2.07383	0.226744	0.187796	YES		0.0957723	0.0546287	0.0284169	1.33825	2.1547	1.43641	2.02932	4.305	3.14269	0.859315	3.2255
A0A140TA46	RFLNDPGHLLW	0.302521	0.666667	0.837209	0.0394498	0.0222684	0.520443	0.289855	0.271223	0.692308	1.14978	0.457627	1.51007	0.334769	0.313674	YES		-1.63362	0.742742	0.396206	-0.527285	0.275649	0.146147	0.787263	0.811097	0.690674	0.00170883	1.5541
P31350	QYIEFVADR	0.277311	0.252525	0.259136	0.150595	0.096965	0.159844	0.15942	0.354839	0.5625	0.621145	0.881356	1.04698	0.146412	0.0216277	YES		-0.953513	0.361478	0.189443	0.448649	0.257052	0.139463	1.69216	2.40921	1.97252	0.0580902	2.39651
E2QRF9	EPLDNFESL	0.415966	0.232323	0.508306	0.121841	0.119977	0.187823	0.06882	0.000203213	0.375	0.555066	0.915254	1.00671	0.214681	0.172783	YES		-1.42868	0.591766	0.307071	-1.38118	0.944842	0.557921	1.09873	1.26932	1.07567	0.00170883	1.78454
K7EQJ5	GEFSITYKP	1.55042	1.26768	1.68439	2.3642	3.95192	4.7963	2.82609	2.95161	4.17548	8.22687	7.87288	11.104	0.837209	0.689655	YES		1.30338	1.55358	0.943884	1.14444	1.22175	0.745009	2.59501	5.25406	3.60259	0.00170883	3.06874
O95456	NIVHDLPAA	0.831933	0.353535	0.667774	0.679012	1.13462	1.2037	1.33333	1.09677	1.48558	1.57269	1.83051	1.87248	0.060827	0.344828	YES		0.703222	1.08126	0.617917	1.07921	2.17115	1.44767	1.50931	3.65328	2.74868	0.0781768	1.97425
P67870	LYGLIHARY	0.459879	0.12562	0.318937	2.38272	2.88462	3.38889	0.285004	0.580645	0.548077	6.2511	6.54237	8.41611	0.168741	0.000203213	YES		3.25865	3.39441	2.23756	0.644411	0.132181	0.0676828	4.55155	6.99118	4.27751	1.63754	3.63945
Q14653	ISNSHPLSL	2.42017	2.38384	2.77076	1.11111	1.38462	1.35185	0.855072	1.04839	0.850962	1.87665	2.49153	3.22148	0.994186	1.41379	YES		-0.977251	2.75503	1.81566	-1.45945	3.5508	2.42295	0.00283191	0.00577922	0.00426336	0.027062	2.24059
P48556	VYIKHPVSL	4.19748	5.15152	5.84053	2.09877	2.92308	3.55556	2.52174	2.59677	2.23558	4.32159	5.0339	4.91275	2.52907	2.84483	YES		-0.824465	3.17447	2.09059	-1.04646	3.72556	2.55771	-0.0902699	0.291572	0.245731	0.00170883	2.21244
Q13123	YERNELFLP	0.289916	0.30303	0.408638	0.185185	0.148107	0.333333	0.710145	0.16129	0.75	1.75771	2.38983	3.14094	0.187935	0.000203213	YES		-0.587335	0.140222	0.0706185	0.694988	0.286599	0.149578	2.86333	4.2876	3.13193	0.00170883	3.37547
K7EMM8	ELAQVIVSR	0.478992	0.464646	0.637874	0.0770552	0.269231	0.0998205	0.304348	0.106055	0.677885	1.24229	1.64407	2.03356	0.29714	0.224138	YES		-1.82584	0.937432	0.527237	-0.539245	0.327241	0.169302	1.63733	3.29008	2.54963	0.00170883	3.26404
Q16633	DAYALNHTL	0.554622	0.424242	0.607973	1.17284	1.38462	1.35185	0.275237	0.209677	0.209048	1.24229	2.0339	1.99329	0.19186	0.300635	YES		1.30076	2.40306	1.53763	-1.19323	0.742397	0.425699	1.73151	3.80632	2.84675	1.69558	1.09796
Q92608	RDILLPVITK	0.668067	0.575758	0.518272	0.304994	0.429419	0.0718107	0.884058	0.967742	1.22596	1.87665	1.76271	1.91275	0.334717	0.000203213	YES		-1.12804	1.20836	0.698643	0.804588	1.79166	1.1742	1.65574	5.03444	3.57473	1.69004	3.98744
Q9HAY2	VQPSKYHFL	1.89076	1.67677	2.20266	1.18519	1.21154	1.83333	1.5942	2.08065	2.65385	3.3304	3.50847	6.0604	1.09884	0.982759	YES		-0.44794	0.362127	0.189443	0.133291	0.111422	0.0566608	1.1606	2.42169	1.97717	0.00170883	2.40266
P57740	VRQSQLVV	1.33613	1.0101	1.31561	0.185185	0.288462	0.259259	1.68116	1.54839	1.62981	2.56388	2.40678	3.90604	0.697674	0.293103	YES		-2.32087	1.81809	1.12429	0.408192	0.588178	0.327576	1.27745	3.38331	2.59547	1.26757	3.56885
Q9H8H0	VFDYSINSV	2.67227	2.77778	3.21927	0.246914	0.884615	0.203704	0.550725	0.774194	0.764423	1.95595	2.64407	4.4094	1.27326	1.65517	YES		-2.69883	3.08527	2.03104	-2.05287	2.7623	1.8632	0.0555146	0.0809355	0.0643559	0.00170883	2.58772
Q9NVN8	VYLDKFIRL	0.768908	0.686869	0.797342	0.271605	0.25	0.925926	0.57971	0.451613	0.75	1.95595	1.47458	2.11409	0.209302	0.431034	YES		-0.638329	0.579741	0.299049	-0.338974	0.29838	0.153946	1.29916	3.14592	2.44582	0.00170883	2.99723
Q13772	SEWLIRPP	0.957983	0.919192	1.09635	0.432099	0.807692	0.407407	1.17391	1.25806	0.980769	1.71806	2.10169	2.47651	0.170282	0.568966	YES		-0.852158	1.22935	0.710987	0.198761	0.304746	0.156176	1.08232	3.45896	2.64266	0.644087	3.42349
Q5SQL3	TAAAATLSL	2.4958	2.96465	3.87708	1.41975	1.50006	2.2963	1.68841	1.84677	1.74519	6.27093	6.9661	11.4765	1.78779	1.75862	YES		-0.840065	0.621259	0.325493	-0.8224	0.608926	0.342774	1.40419	3.0334	2.3901	0.00114409	2.9616
Q8IUQ4-2	VFDTSIAQL	1.04622	1.44444	1.51495	0.308642	0.711538	0.240741	0.637681	0.354839	0.447115	1.22907	2.45763	2.2349	0.767442	0.758621	YES		-1.66754	1.88628	1.17464	-1.47632	1.74118	1.14079	0.563964	1.21365	1.03338	0.00170883	2.66743
F8VUW5	AAFPGASLY	5.19328	5.84848	6.68771	2.80247	4.25	6.09259	4.56522	4.40323	3.89423	7.48018	9.9322	12.7651	3.40116	2.75862	YES		-0.431628	0.636876	0.329751	-0.462959	0.687506	0.387986	0.767323	2.20624	1.81188	0.00114409	2.47201
P54578	NTDEPPMVF	1.80252	1.25253	1.83389	0.469136	0.923077	0.759259	1.10145	1.48387	1.08173	1.73128	2.40678	2.31544	0.462799	0.948276	YES		-1.1842	2.39867	1.53739	-0.414899	0.89746	0.52326	0.400561	1.23031	1.04601	0.284223	2.95589
F8W9P4	AYLEALSHL	0.983193	1.12121	1.44518	1.11111	1.46154	2.46296	2.81159	2.12903	2.04808	2.89427	3.37288	3.44295	0.383721	0.689655	YES		0.504516	0.722717	0.384585	0.977373	2.05778	1.36705	1.45184	3.75269	2.81332	0.196933	2.32826
Q99612	SALPSLEEY	1.61345	0.838384	1.21595	0.728395	1.26923	2.09259	2.95652	3.32258	3.79327	6.02643	7.42373	9.54362	0.715116	0.00456104	YES		0.157272	0.0689905	0.0364194	1.45743	1.77776	1.16389	2.64827	5.18541	3.60259	0.564359	3.63945
Q9Y6Q9	DGFLFVVNR	0.240609	0.0716038	0.129568	0.222222	0.146785	0.143169	0.171343	0.370968	0.5625	0.911894	1.25424	1.08725	0.0862197	0.0661958	YES		0.213308	0.0555484	0.0284169	1.3224	0.75558	0.435211	2.88054	3.94848	2.92993	0.036329	2.99723
P02545	VYIDRVRSL	0.743697	0.646465	0.89701	0.162353	0.5	0.444444	0.0656115	0.451613	0.346154	0.264317	0.864407	0.644295	0.226744	0.448276	YES		-1.04717	1.16243	0.676522	-1.4055	1.47054	0.938224	-0.367357	0.403818	0.337753	0.00170883	0.498694
P60900	SPEGRLYQVEY	0.516807	0.505051	0.55814	0.23709	0.276802	0.0597473	0.463191	0.206821	0.167992	0.753304	1.0678	1.24832	0.304942	0.309917	YES		-1.46171	1.177	0.684088	-0.914894	0.796838	0.455398	0.958046	1.90501	1.58385	0.00170883	2.65678
Q9H777	LENGVTISP	1.87815	1.59596	2.50166	0.851852	1	1.61111	1.2029	0.887097	1.5	2.04846	3.88136	3.12081	0.784884	1.17241	YES		-0.787118	1.06672	0.607577	-0.735143	0.998271	0.587664	0.598891	1.37663	1.1568	0.00114409	2.23152
P24928	TYQDIQNTI	7.04622	5.07071	7.61462	2.2963	3.73077	2.68519	2.24638	2.62903	2.50962	4.78414	5.38983	7.42953	2.84302	3.87931	YES		-1.17939	3.08238	2.03104	-1.41783	3.44161	2.33591	-0.164641	0.419225	0.351182	0.00170883	2.01828
P30679	RYLDEINLL	1.04622	1.24242	1.28571	0.864198	1.23077	1.07407	1.24638	0.983871	0.980769	1.62555	1.77966	0.765101	0.226744	0.706897	YES		-0.173637	0.219768	0.113649	-0.154653	0.193499	0.0991838	0.222472	0.348706	0.292655	0.00114409	0.593504
P20591	QETISLVVV	2.82353	2.83838	3.92691	1.18519	2.36538	1.14815	3.02899	2.79032	2.19231	3.27753	5.33898	3.68456	0.313953	1.89655	YES		-1.02909	1.77686	1.09753	-0.259261	0.425776	0.227965	0.359359	0.84819	0.720214	0.241839	2.34899
Q6PL18	LYPEVFEKF	4.2479	2.75758	2.20266	0.876543	1.30769	1.25926	2.86957	2.06452	16.1538	1.69163	3.25424	3.08054	1.8314	1.5	YES		-1.41904	0.273929	0.143917	1.19544	0.673056	0.379527	-0.198155	0.047164	0.0368277	0.256376	0.189181
E9PL69	YPFESAEAQL	0.680672	0.747475	0.717608	0.45679	0.75	0.407407	0.217391	0.645161	0.288462	0.792952	1.20339	1.67114	0.261628	0.42712	YES		-0.410668	0.346695	0.185479	-0.89858	0.763479	0.437153	0.773305	1.31364	1.10922	0.00170883	1.5818
Q9H977	SEVGKLLSA	0.957983	0.656566	1.06645	0.382716	0.923077	0.518519	0.797101	0.000203213	0.576923	1.3348	1.94915	3.48322	0.401163	0.534483	YES		-0.555416	0.247509	0.129575	-0.964147	0.478088	0.262001	1.33579	1.74408	1.45572	0.00170883	1.8021
E7EVG6	EPVLINPVL	0.340336	0.777778	1.21595	0.555556	0.596154	0.388889	0.405797	0.258065	0.302885	1.07048	1.76271	0.684564	0.113617	0.465517	YES		-0.599351	0.423751	0.219564	-1.27163	0.846279	0.490488	0.591815	0.703205	0.596055	0.00170883	1.1668
Q12834	WSSGNVLAV	0.472689	0.388889	0.518272	0.623457	0.538462	1.2963	6.32609	5.37903	4.83173	7.837	12.0085	11.3758	0.269461	0.276358	YES		0.833099	0.156762	0.0800686	3.5831	3.62937	2.49371	4.49995	6.13323	4.15247	1.70783	4.04178
E9PJM3	FPIIRDQIFRY	0.441176	0.393939	0.568106	0.296296	0.24743	0.462963	0.405797	0.580645	0.375	0.76652	0.576271	1.06711	0.27907	0.282411	YES		-0.479125	0.37089	0.192333	-0.0436077	0.0305923	0.0110437	0.780233	1.21013	1.031	0.00170883	1.53222
I3L329	VYVQHPITF	1.97899	1.71717	1.92359	0.814815	1.21154	1.42593	0.985507	1.04839	1.13942	1.30837	1.42373	1.77181	1.13372	1.10345	YES		-0.702957	2.41431	1.53911	-0.824514	2.7487	1.85608	-0.319328	1.08556	0.930337	0.00170883	0.87944
Q5JTH9	RPTDVAISF	2.04202	1.50505	2.8505	1.4321	1.61538	2.2037	1.34783	1.29032	1.37019	2.88106	2.9661	3.7047	1.2907	1.17241	YES		-0.284879	0.513924	0.258122	-0.674518	1.312	0.814352	0.578258	1.84272	1.53559	0.0158841	2.13497
Q5TI65	HEMTKTASA	0.768908	0.848485	1.36047	0.932099	1.58654	2.07407	1.41304	1.68548	2.10577	2.31938	2.45763	5.19463	0.283484	0.601276	YES		0.625071	0.357022	0.189443	0.805428	0.532907	0.296495	1.74356	2.2203	1.82406	0.00170883	1.38859
Q6P4A7	FPQIGQIQY	0.441176	0.434343	0.847176	0.469136	0.423077	0.981481	0.434783	0.693548	0.418269	1.00441	1.11864	1.36913	0.348837	0.327586	YES		0.121217	0.0919909	0.0484203	-0.155568	0.108866	0.05539	1.01946	1.79725	1.49622	0.00170883	1.37378
C9JLU1	IYPVDLGDKF	0.378151	0.333333	0.149502	0.160494	0.115546	0.000203213	0.181771	0.225806	0.144231	0.343612	0.446578	0.141511	0.174419	0.128742	YES		-1.64005	0.770134	0.4152	-0.641823	0.322417	0.166107	0.113877	0.0610638	0.0487861	0.00170883	0.773962
H7C4C8	HPAAKMIVM	3.56723	4.20202	6.06977	1.71605	2.98077	2.31481	1.86957	1.35484	1.84615	3.39648	4.98305	8.27517	2.80814	2.25862	YES		-0.980919	1.21669	0.702055	-1.44852	1.65942	1.08634	0.267188	0.394594	0.330726	0.00170883	1.55685
Q9BQG2	NYTDIKDYL	0.642857	0.535354	0.707641	0.000203213	0.215571	0.203704	0.232405	0.209677	0.157675	0.634361	0.847458	0.865772	0.218506	0.384349	YES		-2.16855	2.33944	1.50739	-1.65276	2.00442	1.32469	0.315965	0.554146	0.465943	0.00170883	2.49919
Q9Y6A9	IYGYVAEQF	2.98739	2.46465	3.81728	1.32099	1.73077	2.59259	1.72464	1.27419	1.71635	2.45815	3.0678	3.98658	1.58721	1.89655	YES		-0.715656	1.53914	0.932517	-0.975151	2.0214	1.33621	0.0373651	0.0618822	0.0492152	0.00170883	1.40941
Q13112	HTKAVNVVRF	0.617647	0.616162	0.657807	0.432099	0.596154	0.462963	0.536232	0.483871	0.504808	0.700441	0.932203	1.16779	0.387483	0.232292	YES		-0.34313	0.420286	0.2179	-0.310895	0.376936	0.204611	0.566029	1.19348	1.01946	0.00114409	1.56452
Q6ICB0	EVAQFLTGR	0.365546	0.141414	0.478405	0.0618855	0.000203213	0.259259	0.15942	0.290323	0.000203213	0.185022	0.610169	0.704698	0.000203213	0.201897	YES		-1.61652	0.72686	0.386814	-1.13091	0.498223	0.27848	0.606125	0.400515	0.335769	0.00170883	1.16486
Q6PIY7	GYIERPQLI	0.277311	0.393939	0.518272	0.122002	0.192308	0.0549567	0.125422	0.209677	0.173077	0.370044	0.457627	0.254612	0.244186	0.126302	YES		-1.68765	1.21441	0.701012	-1.22698	0.958621	0.566132	-0.136305	0.103577	0.0838415	0.00170883	0.887583
P14921	EPSFITESY	0.592437	0.20202	0.458472	0.333333	0.384615	0.759259	0.333333	0.241935	0.620192	0.674009	0.661017	0.805369	0.174419	0.258621	YES		0.237568	0.16628	0.0843129	-0.0677374	0.0381008	0.0151868	0.772572	0.898575	0.767029	0.00170883	0.550573
S4R3Q6	TYPDVNNSI	0.743697	0.525253	0.488372	0.160494	0.519231	0.222222	0.134127	0.193548	0.216346	0.660793	0.762712	0.845638	0.226744	0.363865	YES		-0.962264	1.09273	0.625427	-1.69164	1.68918	1.10786	0.368769	0.566059	0.475641	0.00170883	1.62399
Q7Z7L7	IPEELEFQY	0.289916	0.535354	0.857143	0.555556	0.769231	0.759259	0.710145	0.370968	0.692308	1.01762	1.35593	1.51007	0.348837	0.224138	YES		0.308855	0.289217	0.152742	0.0760032	0.0549705	0.0219702	1.20687	2.37935	1.94882	0.00170883	1.58054
Q9NZ08	DAFKSGIVQY	0.428571	0.484848	0.598007	0.641975	0.807692	0.907407	1.07246	1.22581	1.19712	1.30837	1.62712	2.31544	0.313953	0.224138	YES		0.641087	0.603705	0.314964	1.20954	1.77274	1.16151	1.79666	3.4995	2.65653	0.122634	2.20539
P28066	IEKIVEIDA	0.579832	0.383838	0.677741	0.82716	1.13462	1.66667	2.76812	2.70968	3.57692	4.44053	4	6.30201	0.223164	0.34231	YES		1.14441	0.626476	0.325493	2.46373	3.05342	2.07984	3.16698	5.01712	3.57473	0.950924	3.3502
H3BS64	ETIHADSVAKR	0.277311	0.333333	0.627907	0.00536851	0.384615	0.425926	2.62319	3.08065	4.44231	1.78414	2.55932	2.73826	0.19186	0.258621	YES		-0.602172	0.126105	0.0655354	3.03421	4.36339	2.93691	2.51545	2.9636	2.33982	2.47121	2.54712
Q99933	KEMETPLSA	0.945378	0.565657	0.717608	0.271605	0.557692	0.611111	0.405797	0.483871	0.389423	0.436123	0.813559	1.16779	0.383721	0.465517	YES		-0.629687	0.654131	0.340824	-0.801046	0.830667	0.478295	0.117331	0.118541	0.0976161	0.00170883	0.755535
Q9UPN7	KEFNFPEEA	0.542017	0.636364	0.488372	0.222222	0.230769	0.333824	0.173913	0.177419	0.533654	0.396476	0.191164	0.216843	0.348837	0.0982058	YES		-1.08294	1.13974	0.663033	-0.913313	0.979986	0.5771	-1.05091	1.11072	0.949501	0.00170883	0.0128012
P19397	IYLLIHNNF	2.7479	2.86869	3.25914	1.09877	1.71154	1.07407	1.17391	1.40323	1.15385	2.32599	2.69492	2.61745	1.15116	1.86207	YES		-1.19218	4.68921	3.00691	-1.25031	4.80122	3.20368	-0.216602	1.05089	0.901051	0.00170883	2.90369
Q9BRF8	FPAEKESEW	0.983193	0.818182	1.47508	0.296296	0.884615	0.425926	0.652174	0.887097	0.591346	0.911894	0.779661	2.05369	0.383721	0.689655	YES		-1.02791	0.895042	0.499742	-0.620866	0.552738	0.307043	0.192924	0.186972	0.15763	0.00170883	1.06403
Q9UBZ4	EPLAIVEGY	3.44118	3.38384	4.43522	1.66667	2.88462	3.57407	2.36232	2.79032	2.59615	3.63436	4.86441	7.02685	2.37209	2.01724	YES		-0.470733	0.68578	0.362235	-0.539192	0.793262	0.453985	0.463414	1.01822	0.875255	0.00170883	1.67007
Q5TBP9	FFDNISSEL	1.96639	1.84848	2.46179	0.37037	1.01923	0.648148	0.84058	0.532258	0.418269	0.634361	2.32203	1.28859	0.0562082	1.32759	YES		-1.62302	2.36406	1.51729	-1.80915	2.51482	1.69293	-0.564239	0.966807	0.829362	0.00170883	0.938804
Q03154	IYTRLLPAL	0.378151	0.636364	0.717608	0.197531	0.288462	0.240741	0.246377	0.467742	0.158654	0.54185	0.644068	0.744966	0.161354	0.367055	YES		-1.25304	1.32477	0.783478	-0.988864	1.08619	0.654241	0.156721	0.178002	0.151484	0.00170883	1.4046
P25787	KDYLAAIA	2.02941	1.45455	2.31229	0.790123	1.57692	0.981481	2.76812	3.16129	3.20192	6.3304	7.44068	9.52349	1.23837	0.862069	YES		-0.791593	0.61783	0.323557	0.655705	0.918757	0.534593	2.0068	5.28274	3.60301	0.685704	3.90538
Q9BUN5	FLTEVTDVY	1.39916	0.969697	1.41528	0.604938	1.03846	1.27778	1	0.822581	1.00962	1.53304	2.20339	3.18121	0.767442	0.810345	YES		-0.373415	0.349193	0.186878	-0.418044	0.394023	0.211803	0.870314	1.77137	1.47641	0.00114409	1.92955
P09382	REAVFPFQP	0.327731	0.222222	0.299003	0.345679	0.288462	0.648148	0.797101	0.451613	0.620192	0.792952	0.711864	1.44966	0.181822	0.000203213	YES		0.594958	0.293734	0.153916	1.13843	0.860153	0.500915	1.79914	2.10854	1.7395	0.00170883	1.36623
P19086	YYLNDLERI	0.806723	0.888889	0.877076	0.345679	0.000203213	0.425926	0.434783	0.532258	0.447115	0.700441	0.542373	0.966443	0.505814	0.551724	YES		-1.73696	2.35574	1.51591	-0.863335	1.35751	0.846571	-0.219716	0.314019	0.263953	0.0488821	1.53681
P09874	VYDIAQVNL	0.831933	1.21212	1.31561	0.406743	0.692308	0.437582	0.971014	0.677419	0.475962	1.50661	2.35593	2.57718	0.477434	0.724138	YES		-1.12855	1.27241	0.746496	-0.661267	0.773872	0.441472	0.938679	2.37687	1.94877	0.00170883	2.9596
Q00653	QPFGGGSHM	1.09664	1.21212	1.84385	0.950617	1.21154	1.53704	0.57971	0.854839	0.706731	2.22026	2.45763	3.86577	0.872093	0.896552	YES		-0.166809	0.148292	0.0755689	-0.955546	0.914215	0.534539	1.04084	2.36857	1.94483	0.036329	2.14765
A0A286YFJ8	YPSDIAVEW	0.403361	0.616162	0.976744	1.20988	1.34615	1.40741	1.23188	1.29032	0.807692	1.00441	1.86441	1.20805	0.379829	0.431034	YES		0.989448	1.59037	0.968355	0.738174	0.975478	0.575452	1.03016	1.70225	1.42621	0.00170883	0.0485086
P00338	VADLAESIM	1.68908	1.64646	2.09302	1.2716	1.61538	2.44444	2.56522	2.25806	3.20192	3.84581	6.18644	7.85235	1.04651	1.17241	YES		-0.0260469	0.0137339	0.00826004	0.563968	0.508358	0.286004	1.72008	3.32458	2.55867	0.00170883	2.67825
Q13123	YVVDLDDEY	2.57143	1.73737	2.63123	1.01235	1.94231	2.14815	1.05797	1.16129	1.32692	1.67841	2	3.40268	1.2907	1.5	YES		-0.443653	0.667279	0.350062	-0.968675	1.45784	0.928793	0.029031	0.0357436	0.0274494	0.00170883	0.650528
Q8N201	EVLDYFLRR	0.768908	0.80303	1.25083	0.261007	0.526068	0.657407	0.971014	1.09677	1.34856	2.05507	1.98305	2.2047	0.610465	0.543103	YES		-0.966558	1.47325	0.878689	0.275343	0.504295	0.283202	1.14509	3.91201	2.91113	0.978378	3.63945
A0A0B4J1S1	EVFSHILK	1.12185	1.77273	1.5	0.759259	0.884615	0.70949	1.13043	1.5	1.98317	2.90749	3.66102	3.58389	0.950581	0.540259	YES		-0.900999	1.46697	0.875373	0.0701714	0.0984264	0.0472792	1.20802	4.3509	3.17197	0.575052	3.79674
A0A087WYU2	MPANNKCLIF	1.7395	1.35354	0.966777	2.96296	3.76923	2.81481	2.89855	3.1129	3.47596	3.92511	5.28814	6.80537	0.55814	0.87931	YES		1.23364	1.8898	1.17622	1.2246	1.86562	1.22501	1.98027	4.17832	3.06286	0.00114409	1.88019
Q14249	NAWNNLEKY	0.352941	0.262626	0.498339	0.337146	0.288462	0.666667	0.434783	0.146535	0.230769	0.528634	0.847458	0.362416	0.156977	0.241379	YES		0.214284	0.128263	0.0657076	-0.455922	0.234368	0.125068	0.642222	0.572237	0.479843	0.00170883	0.339621
P40222	LYTEKFEEF	0.680672	0.656566	1.28571	0.296296	0.0984704	0.574074	0.137206	0.0327346	0.317308	0.621145	0.474576	0.805369	0.27907	0.568966	YES		-1.43686	1.5887	0.968355	-2.42846	2.1488	1.43325	-0.464364	0.554263	0.465943	0.00170883	0.67575
Q8WVX9	NPFHWGEVEY	1.04622	1.48485	1.82392	0.777778	1.51923	2.14815	1.10145	1.43548	1.18269	1.70485	2.81356	2.91946	0.488372	0.948276	YES		0.0295658	0.025868	0.0154156	-0.227511	0.213473	0.111617	0.772221	1.52859	1.28156	0.00170883	1.26318
P60900	AEIDAHLVA	1.08403	0.878788	1.31561	1.76543	3.36538	4.07407	4.18841	4.64516	5.25	6.81938	7.67797	10.3893	0.715116	0.603448	YES		1.48939	1.36753	0.814094	2.10293	2.74406	1.85438	2.92429	5.08954	3.57473	0.228875	3.02222
Q9NZJ7	KYLSVQGQLF	3.47899	3.39394	3.81728	1.37037	1.98077	2.7037	1.56522	1.6129	1.70192	2.53744	2.67797	4.00671	2.33721	1.72414	YES		-0.820128	2.40167	1.53763	-1.13132	3.04495	2.07491	-0.213119	0.579028	0.485967	0.00170883	1.31431
Q9ULI2	VPLPDTFSY	0.466387	0.131313	0.598007	0.493827	0.615385	0.685185	1.28986	1.1129	1.22596	1.79736	2.38983	3.54362	0.261628	0.258621	YES		0.585636	0.227234	0.117657	1.6016	1.31043	0.813971	2.69276	3.86124	2.87684	0.135769	2.80087
Q71RC2	SPVFMQPVY	2.5084	3.0101	3.36877	1.14815	1.69231	1.53704	1.46377	1.58065	1.48558	1.54626	2.49153	3.02013	1.02907	1.94828	YES		-1.02164	2.75066	1.81457	-0.972233	2.65285	1.78603	-0.332499	0.935122	0.801008	0.00170883	1.29578
O60306	EALLPTRR	1.96639	2.12121	2.19269	0.333333	1.13462	1.2963	0.811594	0.645161	1.22596	2.55066	2.33898	3.66443	1.37791	0.965517	YES		-1.18395	2.03144	1.27024	-1.22714	2.0858	1.3876	0.44578	1.19395	1.01946	0.00114409	2.74351
K7EQJ5	HYLGEFSITYK	0.504202	0.383838	0.33887	0.271605	0.141622	0.37037	0.463768	0.202046	0.375	0.647577	0.474576	0.765101	0.269692	0.258621	YES		-0.646845	0.485105	0.247265	-0.237317	0.171028	0.0863719	0.621259	0.806285	0.68686	0.00170883	1.31931
Q6IS14	EAAVAIKAM	3.20168	2.88889	3.87708	1.51852	2.46154	2.07407	1.98551	1.83871	1.77404	2.52423	3.49153	4.71141	2.19767	1.89655	YES		-0.719333	1.60318	0.977811	-0.832276	1.83041	1.1989	0.105944	0.208271	0.175678	0.00170883	1.6476
F6VDE0	EYVANLTNL	2.26891	1.44444	2.25249	0.82716	1.76923	1.51852	1.42029	1	1.28365	2.40529	3.84746	4.65101	1.32558	1.05172	YES		-0.535865	0.597013	0.310858	-0.687664	0.771758	0.440981	0.870026	2.04067	1.69338	0.00170883	2.33796
P16885	VYLHDFQRF	0.781513	0.949495	0.827243	0.888889	0.865385	1.03704	1.33333	1.06452	1.875	1.51982	1.89831	2.73826	0.540698	0.568966	no		0.125785	0.0958442	0.0504228	0.740041	1.05624	0.632069	1.26693	2.56511	2.07915	0.119127	1.96087
P56282	HPDESGSKFQL	0.302521	0.383838	0.568106	0.489167	0.326923	0.194676	0.666667	0.451613	0.894231	1.09692	1.28814	2.15436	0.20551	0.279091	no		-0.311624	0.118204	0.062153	0.681923	0.449224	0.243588	1.85543	2.71897	2.18922	0.0333026	2.36893
H0YMC0	KPWAPLQDSEVY	0.579832	0.40404	0.55814	0.358025	0.673077	1.01852	0.536232	0.5	0.576923	0.713656	1.11864	0.966443	0.343514	0.310345	no		0.410543	0.415774	0.21557	0.0650712	0.0453105	0.0189024	0.859965	1.3171	1.11187	0.00170883	0.603323
A0A087WUZ3	YPNVNIHNF	1.36134	1.19192	1.46512	0.716049	0.923077	1.16667	0.507246	0.806452	0.418269	0.700441	1.13559	1.55034	0.802326	0.896552	no		-0.518205	0.966628	0.542731	-1.2142	2.10933	1.40541	-0.246875	0.421729	0.353013	0.097438	0.343351
Q8IZQ5	AEAAVVAVA	1.23529	0.707071	1.25581	1.37037	2.09615	2.38889	1.88406	1.3871	2.20673	2.6696	2.61017	3.68456	0.715116	0.672414	no		0.87252	1.42325	0.849027	0.776369	1.17409	0.710748	1.48695	3.37238	2.59119	0.00170883	1.45548
P38606	EYYDKHFTEF	0.554622	0.515152	0.976744	0.185185	0.673077	0.444444	0.84058	0.580645	1.41346	2.4978	2.33898	3.24161	0.459534	0.189655	no		-0.651659	0.379134	0.19541	0.470018	0.407299	0.21997	1.9809	4.30936	3.14269	0.148319	3.46498
Q9Y5X2	VYLPLTSHI	0.995798	1.29293	1.20598	0.37037	0.846154	0.555556	0.608696	0.241935	0.00804887	0.515419	0.932203	1.26846	0.784884	0.637931	no		-0.979728	1.45238	0.868114	-2.02498	2.39504	1.60693	-0.363647	0.528309	0.444717	0.0333026	0.598863
O75083	IWDVSVNSV	1.53782	2.06061	2.15282	0.246914	0.788462	0.518519	1.66667	1.41935	1.58654	2.76211	4.54237	6.28188	1.02907	1.2931	no		-1.88799	1.17309	0.682519	-0.299661	0.215727	0.112914	1.24021	2.47084	2.00905	0.0835122	2.9596
P51149	VFDVTAPNTF	2.19328	2.49495	2.48173	0.716049	1.23077	1.72222	2.69565	2.29032	3.1875	2.98678	4.50847	6.22148	1.27326	1.62069	no		-0.966561	0.96628	0.542731	0.188986	0.205221	0.10575	0.935901	2.08874	1.72516	0.360727	2.63322
P49327	HPLGDIVAF	9.98319	9.14141	13.3306	4.38272	6.01923	8.46296	4.33333	4.3629	5.79087	9.01982	8.33051	10.5604	7.36047	6.49138	no		-0.782743	2.3444	1.50977	-1.16368	3.14167	2.13481	-0.217628	0.603441	0.507537	0.0178982	1.24558
Q9BVJ6	GEWGGVGLKP	0.390756	0.141414	0.458472	0.215537	0.00687395	0.259259	0.217391	0.209677	0.5625	2.28634	2.67797	3.7651	0.225348	0.149528	no		-1.04032	0.213984	0.11086	-0.00156418	0.000374518	0.000374518	3.13945	4.8659	3.46043	0.00170883	3.63945
H7BZ44	REKDRDPEA	1.37395	1.50505	2.40199	0.82716	0.923077	1.53704	0.521739	0.790323	0.649038	0.977974	1.83051	2.45638	1.20349	0.844828	no		-0.683917	0.918392	0.516461	-1.42915	1.73983	1.14079	-0.00441476	0.00467198	0.00353558	0.00170883	0.794387
A0A3B3ISF9	YPNGLQVNF	0.415966	0.373737	0.797342	0.765432	1.03846	0.962963	0.478261	0.983871	0.519231	0.832599	0.610169	1.02685	0.27907	0.362069	no		0.801904	1.12034	0.648112	0.320149	0.282126	0.149578	0.637942	0.772279	0.65682	0.0364853	0.183529
Q6PL18	AYAIIKEEL	6.65546	5.38384	7.26578	2.39506	3.80769	3.27778	2.02899	2.3871	2.55288	2.69604	3.86441	4.91275	4.41279	4.17241	no		-1.02594	3.41386	2.24601	-1.46996	4.1862	2.81189	-0.750714	2.72226	2.18922	0.0447971	0.456396
O94983	SYLENVDHF	1.12185	0.89899	1.28571	0.333333	0.634615	0.796296	0.449275	0.806452	0.822115	1.22907	1.84746	2.2349	0.540698	0.758621	no		-0.906277	1.12903	0.655672	-0.670242	0.843912	0.488978	0.683773	1.56736	1.31428	0.00170883	2.40459
A0A3B3ITJ4	IYIAGHPAF	3.02521	2.59596	2.8804	1.2716	1.98077	1.81481	1.27536	1.09677	1.3125	1.98238	2.28814	2.21477	1.95349	1.7931	no		-0.746543	3.56187	2.34703	-1.20621	4.75123	3.16841	-0.39056	2.04184	1.69338	0.336136	1.15192
Q9NYP7	KYITQGQLLQF	6.61765	6.90909	6.60797	3.48148	4.73077	6.14815	4.15942	5.29032	4.64423	6.97797	6.9322	11.0537	4.63953	4.08621	no		-0.487589	1.03351	0.585289	-0.514606	1.09476	0.657258	0.310157	0.821707	0.697776	0.00114409	1.79748
P62753	FPATGCQKL	0.831933	0.550505	0.47093	0.32144	0.461132	0.451258	0.424621	0.429144	0.519231	1.06388	1.55508	1.72651	0.427659	0.206921	no		-0.587006	0.531852	0.268485	-0.432822	0.38685	0.208863	1.22936	2.8926	2.29779	0.00170883	2.83356
O00487	HYYSITINYR	0.302521	0.242424	0.388704	0.259259	0.000203213	0.851852	0.826087	0.903226	1.35577	1.48018	1.18644	1.44966	0.216028	0.0283437	no		0.251314	0.0891537	0.0474432	1.72436	1.92108	1.26768	2.14039	2.95225	2.33385	0.642933	2.2582
Q6VMQ6	VFDKTLAEL	1.68908	1.71717	2.24252	0.160494	0.807692	0.796296	0.449275	0.241935	0.173077	1.40088	2.30508	2.43624	1.30814	1.13793	no		-1.67869	2.78703	1.83089	-2.70835	3.42768	2.3278	0.12082	0.224162	0.189526	0.00170883	2.52209
Q6ZS81	TYPQLEGFKF	5.67227	6.32323	7.34551	3.09877	3.09615	2.81481	2.98551	4.1129	2.8125	6.93833	7.9322	5.85906	1.13372	4.5	no		-1.10211	3.84974	2.52219	-0.964574	3.54337	2.42295	0.100028	0.358636	0.301724	0.00170883	3.26609
A9UJP8	LFDATLTQY	0.176471	0.0909091	0.239203	0.115861	0.165272	0.277778	0.463768	0.193548	0.0553542	1.0837	2.08475	1.75168	0.117898	0.0714602	no		0.14182	0.0257519	0.0154156	0.492439	0.109846	0.0557748	3.27983	3.98012	2.9536	0.00170883	3.02622
P60709	VPIYEGYAL	0.278243	0.111111	0.388704	0.925926	1.48077	1.11111	6.86957	6.08065	5.75481	3.31718	5.20339	3.94631	0.181121	0.163372	no		2.17673	1.17416	0.682519	4.5874	6.91307	4.5521	4.00208	5.22622	3.60259	3.66438	3.23245
A2VDJ0	FPSEAPISL	2.81723	3.15152	4.28571	1.75309	2.28846	3.75926	2.80435	2.65323	2.1274	3.01982	5.65254	6.05034	2.11047	2.38793	no		-0.394556	0.486008	0.247265	-0.435034	0.540597	0.300635	0.521791	1.04536	0.898705	0.00114409	1.51616
H0YAL2	SIIDTELKV	0.390756	0.242424	0.428571	0.301402	0.000203213	0.000203213	0.000203213	0.102146	0.0278657	0.515419	0.3393	0.503356	0.012587	0.248165	no		-1.81474	1.18477	0.686773	-3.02748	1.25343	0.770981	0.355115	0.27702	0.234112	0.00114409	1.40885
P35813	NVIEAVYNR	0.630252	0.666667	0.637874	0.287683	0.141978	0.222919	0.289218	0.116831	0.512019	0.60793	0.644068	0.694631	0.452304	0.371726	no		-1.56795	1.95009	1.21237	-1.07551	1.47479	0.939894	0.00879848	0.00982716	0.00679012	0.00170883	1.64114
F5GWT4	HEIESLYTKL	1.38655	1.15152	1.86379	0.703704	0.692308	0.851852	0.724638	0.467742	0.923077	1.07048	1.18644	1.69128	1.02907	0.534483	no		-0.969558	1.9428	1.20919	-1.05714	2.08189	1.38744	-0.156917	0.277386	0.234112	0.00170883	1.25319
Q8N3C0	LPIESNPHSF	0.201681	0.252525	0.518272	0.0284975	0.192308	0.203704	0.394416	0.116962	0.274038	0.171806	0.254237	0.765101	0.227404	0.000203213	no		-1.19587	0.457973	0.237004	-0.308209	0.128555	0.0651754	0.29261	0.153228	0.129915	0.00170883	0.622818
O75909-1	HPYQFLLKY	7.72689	7.23232	8.04319	5.71605	5.46154	8.51852	5.07246	6.58065	8.0625	15.3172	16.7627	25.8322	5.38953	4.91379	no		-0.223874	0.195015	0.101215	-0.222446	0.193683	0.0991838	1.33208	3.31749	2.55867	0.00074573	2.84346
Q9NWB7	RPFEQPQEY	0.844538	0.626263	0.956811	0.530864	0.326923	0.962963	0.594203	0.258065	0.490385	0.726872	0.559322	0.805369	0.453488	0.568966	no		-0.415004	0.498612	0.253584	-0.854452	1.04792	0.626467	-0.214956	0.242086	0.203747	0.00170883	0.172343
A0A3B3IRI2	HPFFVGVQY	3.32773	2.64646	4.28571	2.65432	2.80769	5.01852	1.92754	1.91935	2.78365	6.01322	5.11864	6.66443	1.95349	2.41379	no		0.0306938	0.0382142	0.0200596	-0.629819	0.978069	0.577092	0.794558	2.37524	1.94877	0.220139	1.89208
P49736	FLPEAPAEL	1.7521	1.71717	2.68106	0.62963	0.807692	1.03704	0.782609	0.532258	0.576923	1.87665	3.32203	3.66443	0.976744	1.44828	no		-1.31361	1.7589	1.08456	-1.70091	2.09009	1.38999	0.527149	1.20862	1.0305	0.00170883	2.58321
Q6UWU4	LPFPKDASL	1.36134	0.79798	1.37542	1.01235	1.09615	1.72222	0.942029	0.967742	1.09615	1.40088	1.71186	2.37584	0.837209	0.000203213	no		0.116012	0.131689	0.0672707	-0.233795	0.257026	0.139463	0.63483	1.32528	1.11782	0.00170883	0.939833
P11473	LPHLADLVSY	2.68487	2.0202	2.57143	1.54321	2.15385	3.42593	2.36232	2.12903	2.97115	4.63877	3.59322	4.36913	1.72674	1.17241	no		-0.0307642	0.0383025	0.0200596	0.0364144	0.046807	0.0189024	0.792234	2.42116	1.97717	0.00170883	2.04271
P40763	SELAGLLSA	2.59034	2.72222	3.80233	1.33951	2.18269	2.43519	2.67391	2.12097	1.89663	2.96035	4.76271	5.05369	1.63953	2.16379	no		-0.613545	1.04225	0.590833	-0.445891	0.742131	0.425699	0.487225	1.25806	1.06735	0.00170883	2.13497
Q9Y512	LPNGLDVTF	0.806723	0.767677	1.17608	0.555556	0.980769	1.09259	1.21739	1.08065	0.836538	1.78414	3.57627	1.89262	0.226744	0.655172	no		-0.0652142	0.03416	0.0191497	0.188587	0.116526	0.0609058	1.3989	2.30511	1.89157	0.00170883	1.95264
Q9Y2I1	FPHGDLTEF	1.13445	0.959596	1.34551	0.481481	0.730769	0.777778	0.695652	0.370968	0.908654	2.1674	2.32203	3.08054	0.819767	0.396552	no		-0.789437	1.07135	0.609101	-0.800173	1.08528	0.654241	1.13806	3.52574	2.65892	0.00114409	3.40507
P11049	VPAESHIY	1.48739	1.25253	1.63455	0.987654	1.63462	1.83333	1.07246	1.22581	1.77404	2.62996	3.23729	4.44966	1.04651	0.896552	no		0.0265119	0.0220869	0.0129113	-0.103262	0.0877336	0.0424761	1.23783	3.03134	2.3897	0.00170883	2.40834
P05141	TAVAGLTSY	2.89286	2.29798	3.03987	1.74074	2	3.84259	2.15217	2.05645	2.48798	2.69604	3.66102	6.52349	1.61337	1.97414	no		-0.118184	0.0917466	0.0484203	-0.297586	0.243611	0.13023	0.646106	0.973146	0.83385	0.00170883	1.00054
O60711	VYTTNIQEL	2.7605	2.42424	2.9402	0.91358	1.40385	1.68519	1.01449	1.37097	1.48558	1.85022	2.16949	2.15436	1.95349	1.67241	no		-1.02142	3.75301	2.45546	-1.06964	3.85989	2.59234	-0.396135	1.69348	1.41887	0.00170883	1.60488
A0A0B4J1S1	EVFSHILKR	1.52521	2.0202	2.18272	1.16049	1.48077	1.55556	1.92754	1.95161	2.29327	3.8326	4.01695	5.01342	1.37791	0.965517	no		-0.44877	0.887392	0.494724	0.10777	0.192694	0.0991838	1.16709	4.73422	3.42247	0.311437	3.79674
Q9Y244	LPSHPLEL	0.579832	0.676768	0.936877	4.64198	8.42308	9.68519	7.31884	8.40323	8.46635	6.99119	6.86441	7.79195	0.528901	0.308994	no		3.37459	4.22254	2.70974	3.46302	4.46516	3.018	3.30291	4.02859	2.97784	0.00170883	0.126533
Q6ULP2	GEFGGFSEV	4.37395	4.25758	4.46013	1.95062	2.97115	3.52778	3.0942	2.55645	3.15865	3.83921	5.23729	6.7651	3.1657	3.06034	no		-0.631702	1.439	0.857625	-0.571547	1.30119	0.807099	0.27507	0.738986	0.626965	0.00170883	2.03195
P62857	EFMDDTSRSIIR	0.362763	0.124696	0.180047	0.547325	0.955128	0.987654	0.516157	0.215671	0.524038	0.559471	0.559322	0.711409	0.097297	0.161674	no		1.89936	2.32075	1.49634	0.911833	0.570308	0.319926	1.45515	1.36042	1.1474	0.427598	0.587038
Q96KR1	EYWRRREEEER	0.352941	0.515152	0.568106	0.296296	0.114805	0.444444	0.550725	0.322581	0.519231	1.00441	1.27119	1.48993	0.348837	0.344828	no		-0.747339	0.561007	0.287106	-0.044541	0.0303833	0.0110437	1.3906	3.01048	2.37705	0.00170883	2.93091
Q9NZB2	LPDEDLASF	1.44958	1.34343	1.72425	0.987654	1.69231	2.40741	2.14493	1.74194	2.00481	2.56388	3.64407	4.48993	1.09884	0.965517	no		0.17147	0.15895	0.0810218	0.383227	0.454307	0.247954	1.2438	2.85224	2.27037	0.00170883	2.10422
P16619	IPQNFIADY	0.139937	0.30303	0.478405	1.19753	1.53846	2.27778	1.28986	1.09677	1.09615	0.92511	1.20339	1.30872	0.17688	0.224138	no		2.44404	3.45907	2.27994	1.91838	2.11985	1.41015	1.89939	2.0767	1.71832	0.265605	1.02015
H3BSS4	FPMTHGNTGF	0.857143	0.813131	1.16113	0.493827	0.701923	1.22222	0.673913	0.798387	0.901442	0.92511	1.07627	1.5604	0.688953	0.564658	no		-0.22772	0.248678	0.130248	-0.254354	0.280718	0.149578	0.331083	0.499064	0.420034	0.00114409	0.773962
Q9HAY2	EPQHWPVQY	0.252101	0.292929	0.568106	0.0766439	0.865385	0.537037	0.855072	1.14516	1.26923	1.11013	1.47458	1.95302	0.27105	0.190285	no		0.410056	0.186382	0.0944554	1.55442	1.67972	1.10122	2.02734	2.82877	2.25644	0.360727	2.05108
Q96CS3	EVISLINTR	0.340336	0.454545	0.468439	0.126129	0.278912	0.486745	0.164016	0.272164	0.346154	0.147628	0.59322	0.543624	0.000203213	0.308152	no		-0.502451	0.33029	0.178297	-0.691363	0.454369	0.247954	0.0239558	0.014784	0.0098981	0.00170883	0.319998
Q5TAW7	TFDIASDAF	5.44538	7.13131	7.21595	1.20988	1.84615	1.75926	1.02899	1.04839	0.836538	1.163	4.50847	3.84564	1.56977	4.84483	no		-2.03927	4.10462	2.70744	-2.76394	4.53238	3.03996	-1.05637	2.88033	2.28836	0.00170883	1.00465
P18077	SNLPAKAIGHR	2.10504	2.09091	2.35216	1.91358	3.23077	3.72222	5.5942	5.98387	6.11538	8.06167	10.5085	13.4698	1.60465	1.41379	no		0.437298	0.312533	0.167019	1.43407	2.20826	1.4751	2.29072	4.84435	3.46043	0.589306	3.38289
A0A2R8Y7Z0	QESKLIILA	0.857143	0.848485	0.847176	0.567901	1.07692	1.01852	3.13043	3.75806	3.80769	7.12335	9	11.7181	0.627907	0.357022	no		0.0611555	0.0144166	0.00826004	2.06694	1.93309	1.27141	3.44708	5.5676	3.7735	0.745483	3.79674
K7EKC0	MPEDVKNFY	0.655462	0.434343	0.727575	0.296296	0.730769	0.685185	0.318841	0.451613	0.764423	0.660793	0.949153	1.55034	0.296512	0.448276	no		-0.0859664	0.0516744	0.0267618	-0.243738	0.151463	0.0743717	0.798192	1.0232	0.879186	0.00170883	0.979813
P27708	FESSGIHVA	1.33613	0.868687	1.32558	0.580247	0.865385	0.925926	0.478261	0.903226	1.09615	1.67841	2.55932	2.05369	0.872093	0.517241	no		-0.573998	0.776675	0.420024	-0.510866	0.686644	0.387919	0.833555	2.26681	1.86296	0.00170883	2.62344
Q13011	EALGSGLVSR	0.327731	0.19854	0.318937	0.209877	0.14947	0.37037	0.246377	0.306452	0.230769	0.488987	0.627119	1.16779	0.209302	0.123206	no		-0.211971	0.0779511	0.0416731	-0.109194	0.0400864	0.0159743	1.43411	1.60905	1.34914	0.00114409	1.48588
O75964	TPALVNAAVTY	2.93697	2.9798	3.42857	1.67901	2.11538	2.59259	2.15942	1.51613	2.19231	2.97357	4.13559	4.83221	2.31977	1.7931	no		-0.549112	1.31681	0.779308	-0.671414	1.60834	1.04946	0.353649	1.11635	0.953482	0.00170883	2.2245
Q13888	FPQHTIASL	0.945378	0.939394	1.20598	0.481481	0.442308	0.962963	0.695652	0.870968	0.692308	2.20705	2.47458	4.14765	0.767442	0.310345	no		-0.712053	0.436546	0.224176	-0.45232	0.277687	0.147675	1.51434	2.92992	2.3233	0.00170883	2.79404
Q5TBH0	FYGDKMNLF	1.45798	1.87879	2.04319	0.880658	1.41667	1.76543	1.42995	1.4086	1.88462	2.51542	4.45198	5.20805	1.33721	1.21264	no		-0.405136	0.338027	0.181718	-0.18784	0.149334	0.0739199	1.17831	2.56275	2.07915	0.00170883	2.47201
H7C367	QPGSFEYEY	1.2605	1	1.48505	0.814815	0.307692	1.11111	0.985507	0.887097	1.19712	1.29515	1.15254	1.79195	0.540698	0.931034	no		-0.745797	1.15111	0.66866	-0.287072	0.413022	0.221786	0.178764	0.281732	0.237567	0.00170883	1.39204
M0R146	TFDDVAVTF	0.932773	0.868687	1.01661	0.135802	0.307692	0.555556	1.26087	0.741935	1.15385	1.59912	4.49153	4.10738	0.000203213	0.706897	no		-1.49608	0.468193	0.240636	0.163687	0.0676334	0.0305322	1.85551	2.6261	2.12726	0.0178982	2.63279
J3QL56	IVDHTIIMY	0.436146	0.10677	0.000203213	0.278454	0.0588742	0.239554	0.000203213	0.451589	0.272922	0.370044	0.40678	0.845638	0.136724	0.000203213	no		0.0870085	0.0487559	0.0246438	0.416143	0.139281	0.0698403	1.57884	1.04969	0.900904	0.00170883	0.8332
Q32M88	TPAPPDLTL	0.390756	0.555556	0.55814	0.198598	0.661357	0.118871	0.442657	0.00503701	0.35567	0.634361	0.898305	0.845638	0.131011	0.37931	no		-0.620114	0.427386	0.219564	-0.905113	0.614742	0.345746	0.660696	0.815301	0.693379	0.00170883	1.26851
F5H5X6	EALLPIER	0.315126	0.323232	0.388704	0.0348246	0.000203213	0.481481	0.16639	0.172621	0.184514	0.330396	0.508475	0.90604	0.197304	0.259276	no		-0.991658	0.545745	0.2762	-0.972195	0.379181	0.20573	0.764629	0.591686	0.497416	0.00170883	1.18673
Q9NUG6	RYLVEVEEL	1.33613	0.69697	1.17608	0.567901	0.788462	0.796296	0.137453	0.451613	0.519231	0.859031	1.23729	0.986577	0.540698	0.810345	no		-0.576087	0.953362	0.535885	-1.53386	2.21336	1.47692	-0.0579202	0.0764507	0.0614404	0.141817	0.711042
C9J177	NPLQKDPQY	0.794118	0.535354	0.916944	0.777778	0.865385	1.48148	1.11594	1	1.16827	1.36123	2.40678	2.61745	0.47093	0.568966	no		0.476067	0.422918	0.219564	0.547923	0.521471	0.292205	1.50717	2.82169	2.25372	0.00170883	1.8021
Q5VU80	NPDTHSWEM	0.478992	0.141414	0.468439	0.135802	0.400688	0.648148	0.217391	0.241935	0.475962	0.237885	0.355932	0.724832	0.19186	0.275862	no		0.121649	0.0589092	0.0303758	-0.219315	0.0978767	0.0472792	0.276264	0.153274	0.129915	0.00170883	0.0771533
Q96SK2	LPTDSAIIM	1.57563	1.23232	1.61462	1.28395	1.63462	3.2963	2.43478	2.03226	1.91827	2.04846	2.45763	3.08054	0.645349	1.12069	no		0.490837	0.628997	0.325691	0.529871	0.70656	0.401731	0.778572	1.30057	1.10216	0.00132668	0.403481
Q96BX8	KELEPLKEMTA	1.12185	0.878788	0.996678	0.518519	0.480769	0.740741	0.492754	0.516129	0.533654	0.779736	1.28814	1.08725	0.767442	0.482759	no		-0.784559	1.5647	0.950365	-0.958366	1.865	1.22501	0.0740243	0.123978	0.102259	0.00170883	1.51794
P78527	LPMKETGLMY	0.378151	0.545455	0.777409	0.0133454	0.884615	0.388889	1.18841	1.59677	1.16827	1.00441	1.10169	1.79195	0.436047	0.000203213	no		-0.402552	0.20074	0.104309	1.21672	1.64732	1.07951	1.19636	1.59818	1.34101	0.833581	1.63501
A0A3B3ISR8	RPAPVEVTY	0.743697	0.777778	1.19601	0.691358	0.769231	0.907407	0.608696	0.580645	0.620192	0.515419	1.23729	1.5906	0.697674	0.672414	no		-0.198607	0.184119	0.0940585	-0.586656	0.58723	0.327317	0.299003	0.368378	0.309737	0.00170883	0.573321
Q96CS7	TAYVGSAVM	0.718487	0.69697	0.797342	0.617284	0.480769	0.944444	0.492754	0.612903	0.634615	1.18943	1.15254	2.09396	0.436047	0.568966	no		-0.115538	0.0853214	0.046155	-0.34656	0.27142	0.14436	1.00336	1.88144	1.56344	0.00170883	1.70159
Q7L513	SEFQIPTA	6.01261	4.91919	6.33887	1.48148	2.92308	2.37037	1.81159	2.25806	1.97596	3.18502	3.84746	4.85235	3.50581	4.44828	no		-1.35005	4.28932	2.73734	-1.51436	4.5317	3.03996	-0.539203	2.22857	1.82932	0.00170883	1.73811
O75533	TASAVVQHM	0.907563	0.676768	0.956811	0.444444	0.423077	0.592593	0.333333	0.193548	0.475962	0.674009	0.966102	1.36913	0.348837	0.655172	no		-0.799396	1.05943	0.601551	-1.34138	1.64669	1.07951	0.243922	0.366376	0.308168	0.00170883	1.40698
O14617	VYVQNVVKL	0.844538	1.09091	1.03654	0.419753	0.341475	0.425926	0.421621	0.322581	0.106936	0.475771	0.474576	1.00671	0.767442	0.522692	no		-1.32392	2.12622	1.34539	-1.80397	2.57386	1.74181	-0.602743	1.06629	0.91354	0.00170883	0.662139
P20036	YAAFVQTHR	0.340336	0.232323	0.627907	0.37037	0.480769	0.703704	2.28986	1.93548	2.91346	4.21586	5.0678	6.58389	0.261628	0.310345	no		0.373054	0.0868659	0.0466422	2.57197	2.5427	1.71575	3.72429	5.62395	3.79446	1.06952	3.79674
Q96C01	DSIDAGSKELQVK	0.277311	0.333333	0.438538	0.691358	1.03846	0.685185	0.347826	0.483871	0.418269	0.713656	0.0788268	0.563758	0.000203213	0.271261	no		1.20276	1.45863	0.871442	0.252624	0.138808	0.0698403	0.370349	0.226072	0.190616	0.287522	0.924156
J3KPT4	VYVVGTAHF	1.53782	1.85859	1.73422	1.03704	1.19231	1.51852	0.884058	0.806452	1.09615	1.34802	1.18644	1.93289	1.30814	1.32759	no		-0.453065	1.20078	0.6971	-0.880594	2.26698	1.52091	-0.199716	0.470227	0.395711	0.0668749	0.466627
A2VDJ0	EPLPNVVEL	0.352941	0.262626	0.468439	1.12346	1.51923	2.11111	4.82609	4.03226	4.25481	1.67841	2.74576	2.09396	0.000203213	0.280736	no		2.13271	2.3634	1.51729	3.59657	6.47672	4.26188	2.58809	3.52693	2.65892	2.7752	0.846898
P62979	ESTLHLVLR	0.504202	0.424242	0.58804	0.54321	0.634615	1.24074	1.15942	1.1129	1.84615	2.47137	3.0339	3.42282	0.211997	0.392814	no		0.673422	0.477836	0.245263	1.44138	1.81964	1.19294	2.55762	5.04108	3.57473	0.228875	3.4007
P35610	HFDDFVTNL	2.19328	2.19192	2.59136	0.308642	0.923077	0.481481	1.34783	1.27419	2.20673	2.37885	2.20339	3.58389	1.81395	1.68966	no		-2.02582	2.96841	1.94432	-0.530866	1.03607	0.618592	0.227138	0.486977	0.41021	0.56795	2.84346
A0A494C1V1	LPSLPTAEL	1.84034	2.27273	2.98007	1.45679	1.76923	1.5	3.3913	2.8871	2.55288	3.7533	5.08475	4.18792	0.488372	1.84483	no		-0.585796	1.16453	0.676522	0.316201	0.784147	0.446016	0.876896	3.3225	2.55867	0.981767	3.37547
P05771-2	ENFDRFFTR	0.504202	0.505051	0.448505	0.121295	0.32453	0.481481	0.594203	0.483871	0.735577	1.04405	1.18644	1.69128	0.244813	0.37931	no		-0.652632	0.435351	0.223599	0.315146	0.267419	0.14239	1.42775	2.84731	2.26881	0.102782	2.74818
A0A087WSW7	YPIDPVTQEF	1.60084	2.33333	2.47176	1.59259	2.05769	2.35185	1.46377	1.62903	1.88942	1.55947	2.35593	3.46309	0.924419	1.67241	no		-0.0939328	0.115883	0.0606924	-0.362619	0.51416	0.287102	0.203917	0.320559	0.269217	0.00170883	0.442619
O43684	GDRLIVGTA	0.466387	0.40404	0.498339	0.111111	0.278612	0.222222	0.331371	0.209677	0.230769	0.185022	0.644068	0.845638	0.0207169	0.357526	no		-1.1614	0.754275	0.403603	-0.826544	0.556951	0.31059	0.291051	0.245011	0.205844	0.00170883	1.01265
U3KQ12	VPSSELQIY	1.36134	1.08081	1.38538	1.33333	1.40385	1.85185	5	4.87097	5.55288	7.92952	8.76271	11.8591	0.819767	1	no		0.261774	0.121633	0.0647202	2.01068	3.1598	2.14908	2.89907	5.87253	3.95871	1.4836	3.89422
P51805	FPIDKPPSF	1.47899	1.0404	1.44518	0.872428	1	1.93827	1.05314	0.731183	0.846154	1.40529	1.85876	2.48993	1	1.04023	no		-0.0571116	0.0551895	0.0284169	-0.591843	0.674086	0.379643	0.537392	0.982678	0.84286	0.0178982	0.952656
Q99460	QAIEDMVGY	1.44958	1.22222	1.84385	1.07407	1.13462	2.07407	1.52174	1.1129	1.26923	1.85022	2.33898	3.6443	1.18605	1.13793	no		-0.0763935	0.0640259	0.0338735	-0.210029	0.185965	0.0944582	0.794721	1.51439	1.27069	0.00170883	1.39756
O00116	EYVDPNNIFGNR	1.22269	0.914141	0.976744	1.08642	1.28846	2.41667	0.761199	0.983871	1.09615	2.25991	2.47458	3.49329	0.819767	0.560947	no		0.62192	0.747301	0.399166	-0.13206	0.0866878	0.0421452	1.40193	2.86005	2.27435	0.132223	1.54152
G3V0E5	GRLVYLVENPGGYV	0.529412	0.262626	0.189369	0.17284	0.288462	0.574074	0.26087	0.370968	0.389423	0.396476	0.254237	0.433626	0.209302	0.258621	no		0.0772304	0.0405833	0.0215448	0.0574276	0.0296314	0.0109582	0.143893	0.0804377	0.0642509	0.00114409	0.0324913
Q96PU8	APATSILEY	0.693277	0.222222	0.538206	0.0535641	0.192308	0.299491	0.06861	0.291351	0.0483829	0.370044	0.542373	0.986577	0.301087	0.383976	no		-1.41445	0.809469	0.438969	-1.83188	0.969516	0.571386	0.3855	0.329892	0.277698	0.00170883	1.16211
Q9Y6Q9	FVSENVTQY	0.252101	0.171717	0.398671	0.184015	0.425536	0.222222	0.608696	0.387097	0.778846	0.792952	0.677966	1.32886	0.153109	0.217534	no		0.0161949	0.00537972	0.00348406	1.10946	0.865549	0.504577	1.76724	2.13475	1.75966	0.106981	1.75934
O75817	RPNDIYVNM	0.302521	0.424242	0.58804	0.419753	0.653846	0.777778	1.31884	1.53226	1.84615	2.51101	4.25424	4.30872	0.347895	0.229535	no		0.493752	0.170386	0.0844904	1.83697	1.65814	1.08634	3.07425	4.79915	3.46043	0.360727	3.40574
Q5JTH9	SEFMFEKAP	0.327731	0.575758	0.916944	0.000203213	0.268182	0.000203213	0.695652	1.16129	1.60096	1.88987	1.77966	3.22148	0.483031	0.305544	no		-2.76081	0.740621	0.396206	0.925617	0.738609	0.423742	1.92043	2.87995	2.28836	0.650377	2.95589
E9PPN7	VPEEGGATHVY	1.05882	0.929293	1.18605	1.02469	0.980769	1.55556	1.52174	1.62903	1.97596	1.87665	1.9661	2.91946	0.575581	0.844828	no		0.165913	0.179153	0.0900228	0.691664	1.33049	0.826855	1.09112	2.70379	2.17964	0.181437	1.96582
P28072	TANALALAM	2.23109	2.42424	3.49834	1.83951	2.23077	3.18519	1.97101	1.96774	1.64423	4.13656	6.0678	8.73826	1.84884	2.17241	no		-0.168383	0.121769	0.0647202	-0.546413	0.418645	0.224968	1.21611	2.47343	2.00997	0.00170883	2.19093
Q9Y6K5	TVLELVTQY	3.11345	3.69697	4.68439	2.2963	2.67308	1.92593	2.43478	2.45161	1.62981	3.13216	5.59322	1.75168	0.000203213	3.06897	no		-0.737296	1.04631	0.593827	-0.818878	1.15738	0.69841	-0.133748	0.163627	0.138314	0.00170883	0.669939
J3QRW1	FEALGIAQP	0.579832	0.212121	0.687708	0.198351	0.384615	0.666667	0.797101	0.870968	1.60096	2.22026	2.52542	2.97987	0.39673	0.0990312	no		-0.243762	0.104723	0.0542323	1.1436	1.25633	0.772732	2.38437	4.6744	3.41158	0.427598	3.49119
P07919	ELFDFLHAR	0.161672	0.245052	0.280956	0.148148	0.288462	0.592593	2.18841	2.41935	2.69712	2.31278	2.76271	2.61745	0.00190318	0.184535	no		0.581718	0.250165	0.130248	3.40905	6.31788	4.17811	3.48373	6.54578	4.26399	3.64951	4.15206
J3KQL8	APFTEGISF	2.38235	2.56566	3.71761	1.58025	2.23077	1.72222	2	1.87097	1.47115	2.48458	4.27119	3.10067	0.12522	2.32759	no		-0.647178	1.28575	0.757188	-0.69789	1.3847	0.867583	0.185764	0.37668	0.316738	0.00170883	1.59201
P35221	FIDASRLVY	0.485294	0.252525	0.313953	0.199849	0.0271063	0.273504	0.296093	0.208555	0.134401	0.226599	0.49177	0.520081	0.00717336	0.282607	no		-1.0715	0.629695	0.325691	-0.718823	0.436729	0.235324	0.235712	0.169233	0.143518	0.00170883	0.799986
O60502	LPIDGANDLF	2.5084	2.60606	3.92691	1.32099	1.84615	1.2037	2.37681	1.3871	0.475962	2.07489	5	1.10738	0.181114	2.43103	no		-1.04863	0.948978	0.532489	-1.09252	0.983227	0.578423	-0.144041	0.121974	0.100652	0.00114409	0.648241
P13639	LPSPVTAQKY	4.03361	3.16162	4.47508	2.07407	3.42308	4.42593	2.23188	2	2.92788	4.34802	5.08475	7.63087	3.13953	3.06897	no		-0.233984	0.298965	0.158101	-0.704858	0.986789	0.580059	0.548082	1.23888	1.05109	0.00170883	1.47591
P07437	RYLTVAAVF	3.18908	3.14141	3.62791	1.54321	1.88462	2.62963	2.18841	1.91935	1.93269	2.4185	3.23729	2.81879	2.4593	2.68966	no		-0.717202	2.80306	1.84105	-0.721257	2.81572	1.90807	-0.232771	0.881277	0.751775	0.00114409	1.38747
O00754	LPALGFSTY	1.0084	1.26263	2.25249	0.839506	1.46154	1.14815	1.14493	0.983871	0.735577	1.07048	2.44068	1.04698	0.505814	1.22414	no		-0.391188	0.381825	0.196381	-0.659226	0.66005	0.372165	0.0109997	0.00936235	0.00670611	0.00170883	0.358753
B7Z7Y1	IPDQVIRVF	0.352941	0.393939	0.717608	0.617284	0.192308	0.314815	0.275362	0.564516	0.317308	0.713656	1.0678	1.00671	0.366279	0.396552	no		-0.381233	0.264052	0.139617	-0.339776	0.234158	0.125068	0.928919	1.45454	1.22197	0.00114409	1.60079
Q9H819	FPTGNIHMF	1.04622	0.707071	1.04651	0.395062	0.826923	0.907407	0.623188	0.451613	0.894231	0.621145	0.813559	1.5302	0.436047	0.758621	no		-0.394882	0.392059	0.201349	-0.507838	0.512623	0.287102	0.0826622	0.0783885	0.0629864	0.00170883	0.46242
O75367	EILELAGNAAR	0.347561	0.39537	0.345893	0.347151	0.761021	0.688789	2.7029	2.58065	2.625	1.84361	2	2.03356	0.278065	0.295701	no		0.722787	0.866501	0.478657	2.86064	7.51975	4.78581	2.43235	6.09288	4.14688	4.01232	3.79674
O43865	SFDAHLTEL	0.983193	0.434343	0.568106	0.123244	0.107596	0.385404	0.000203213	0.154082	0.16289	0.267339	0.517789	0.624161	0.540698	0.287586	no		-1.68803	1.47945	0.883401	-2.64625	1.97679	1.30424	-0.494639	0.492006	0.414336	0.00170883	0.654696
H0YL69	RPFGVSLLY	0.680672	0.974747	1.06645	1.31481	1.95192	2.30556	3.22464	3.52419	2.89904	3.7467	4.86441	3.59396	0.601744	0.741379	no		1.03368	1.58654	0.968355	1.82561	4.04832	2.72874	2.16481	5.19832	3.60259	1.06984	3.00876
Q00610	TAGIIGVNR	0.315126	0.474747	0.478405	0.377392	0.226892	0.259259	0.144928	0.0165824	0.216346	0.832599	1.08475	1.08725	0.347178	0.000203213	no		-0.554532	0.457776	0.237004	-1.74696	1.25097	0.769662	1.2443	2.73323	2.19573	0.0178982	2.69121
Q16254	IFDPTRECM	0.680672	0.565657	0.727575	0.180254	0.0398345	0.0908216	0.05987	0.443501	0.389423	0.000203213	0.542373	0.845638	0.540698	0.36051	no		-2.66648	1.52603	0.92093	-1.14465	0.885213	0.517237	-0.507822	0.442011	0.371519	0.00170883	0.734636
Q6ZN30	LDPVLQNPL	0.894958	1.21212	1.26578	1.2963	2.15385	3.27778	2.76812	1.82258	1.91827	2.97357	2.9322	3.68456	0.784884	0.931034	no		0.996188	1.43585	0.855915	0.948456	1.31995	0.81992	1.50761	2.90604	2.30398	0.00170883	1.02062
Q15393	NYISGIQTI	2.26891	2.17172	2.98007	1.82716	2.03846	2.03704	1.72464	1.98387	1.55769	2.22026	2.61017	3.28188	1.98837	2.05172	no		-0.330189	0.932173	0.525443	-0.494791	1.45214	0.924953	0.12856	0.344976	0.289786	0.00170883	1.2815
Q6NSI4	YPYPPVPETF	0.441176	0.686869	0.637874	0.641975	0.730769	0.648148	0.811594	0.225806	0.317308	0.634361	0.694915	1.30872	0.488372	0.37931	no		0.194574	0.151737	0.0781151	-0.382437	0.264327	0.14239	0.579026	0.672031	0.567777	0.00170883	0.389196
Q5SXM2	TPAPPTHAL	1.07143	0.737374	1.42525	0.382716	0.167586	1.03704	0.753623	0.5	0.504808	0.475771	1.27119	1.48993	0.575581	0.896552	no		-1.02673	0.954448	0.53598	-0.879054	0.829026	0.477968	0.00126581	0.00102122	0.00102122	0.00170883	0.835477
H7BXQ8	RELGGIPIV	1.17227	0.79798	1.44518	0.283951	0.730769	0.481481	0.724638	0.66129	0.346154	1.18943	1.52542	1.63087	0.784884	0.948276	no		-1.19076	1.84031	1.1383	-0.979561	1.57141	1.02332	0.347529	0.740909	0.627911	0.00170883	2.31093
A0A2R8YDT1	LPQGEKVQAM	0.151261	0.251832	0.149502	0.218083	0.192308	0.259259	0.202899	0.182942	0.432692	0.568282	0.762712	0.342282	0.000203213	0.153665	no		0.277187	0.0987537	0.0520705	0.566821	0.251014	0.135814	1.59838	1.52223	1.27644	0.00170883	1.14596
P60520	KYPDRVPVI	1.5063	1.26768	1.81395	0.796296	1.06731	1.15741	0.884058	0.798387	0.908654	0.852423	1.5	1.52013	1.00291	1.27586	no		-0.602813	1.41812	0.848133	-0.82428	1.90227	1.2573	-0.244558	0.52217	0.439951	0.00170883	0.580374
P11926	SEVELMKVA	0.298319	0.242424	0.335548	0.1893	0.467949	0.277778	0.801932	0.973118	1.29327	2.73568	3.0791	4.62416	0.136462	0.243825	no		0.0935966	0.016748	0.00911516	1.80797	0.999569	0.587988	3.57442	4.83432	3.46043	0.155793	3.49119
Q969F9	KYQIINEEF	6.76891	6.29293	8.23256	4.17284	4.59615	5.7037	3.66667	4.19355	4.42788	6.46256	8.62712	10.4698	5.30233	5.93103	no		-0.55714	1.52003	0.916452	-0.793212	2.11527	1.40943	0.263384	0.83847	0.712015	0.00170883	2.16302
P16402	KERSGVSLAA	0.409664	0.358586	0.493355	0.359801	0.38809	0.287037	0.304348	0.556452	0.403846	1.4141	1.90678	2.75839	0.353557	0.221368	no		-0.28573	0.100607	0.052236	0.00347262	0.00122229	0.000465022	2.26864	3.6816	2.76778	0.00170883	2.9786
B0YJC4	SALRPSTS	0.214286	0.222222	0.239203	0.099396	0.000203213	0.412817	0.126638	0.210982	0.000203213	0.394714	0.3122	0.281879	0.166566	0.189655	no		-0.399089	0.382759	0.196719	-1.00014	0.293931	0.152544	0.549264	0.241534	0.203608	0.00170883	0.654696
D6RGX2	FPDEPYKDGY	0.957983	0.878788	0.92691	0.975309	1.03846	1.5	1.14493	0.483871	1.37019	1.22907	1.38983	1.95302	0.645349	0.775862	no		0.346429	0.425643	0.219564	0.117886	0.109679	0.0557748	0.726211	1.3043	1.10349	0.00170883	0.584895
G3V3U8	LPGPAFESY	0.567227	0.585859	0.687708	0.222222	0.596154	0.203704	0.637681	0.419355	0.5625	0.660793	0.677966	1.26846	0.453488	0.517241	no		-0.84882	0.719758	0.383614	-0.184747	0.147481	0.0733591	0.502182	0.661384	0.55905	0.00170883	1.40694
Q99460	VYDLLKTNL	0.630252	1.06061	0.727575	0.210596	0.293247	0.333333	0.362319	0.241935	0.692308	1.53304	2.25424	2.37584	0.680233	0.327586	no		-1.53047	1.30142	0.769111	-0.899381	0.840124	0.486046	1.34959	3.42317	2.6185	0.00170883	3.42513
Q92499	RELLIIGGVAA	0.592437	0.808081	0.89701	0.133796	0.000203213	0.333333	0.130435	0.268748	0.144231	0.330396	0.423729	0.422819	0.302718	0.648352	no		-2.29756	2.71674	1.78713	-2.07996	2.42803	1.6329	-0.965037	1.4341	1.20675	0.00170883	0.851416
P20036	MPETTETVL	2.98109	1.94949	2.74585	2.4321	3.35577	3.5463	2.88406	3.04839	3.72837	5.11454	6.86441	8.07383	2.16279	2.17241	no		0.282084	0.377371	0.194801	0.331708	0.472023	0.258568	1.38529	4.00432	2.97376	0.00170883	2.79056
A6NG75	IPAAPVPSL	2.36975	2.20202	3.24917	2.08642	2.32692	3.03704	1.42029	1.66129	1.55769	2.04846	2.71186	3.6443	2.21512	1.84483	no		-0.0700276	0.110092	0.0587503	-0.753443	1.50369	0.966189	0.103841	0.183648	0.156325	0.336136	0.298458
Q9NXR8	IYDLVDRHL	1.71429	1.74747	2.43189	0.530864	1.11538	1.27778	1.23188	1.04839	1.48558	2.31278	3.30508	4.83221	1.27326	1.67241	no		-1.01121	1.03367	0.585289	-0.646188	0.673916	0.379643	0.826279	1.76175	1.46969	0.00170883	2.46122
Q96GQ7	LPQDVILKF	2.44118	3	3.74419	1.76132	2.30128	2.87037	2.56522	2.23118	1.77885	2.74449	3.97175	3.24161	1.42309	2.6092	no		-0.405863	0.947667	0.532164	-0.482292	1.14402	0.690644	0.116498	0.248881	0.2093	0.00170883	1.18673
Q5VV42	QPVSDAKVY	1.23529	0.656566	1.23588	0.580247	1.17308	0.833333	1.26087	1.12903	1.6875	1.71806	1.66102	3.42282	0.889535	0.724138	no		-0.274032	0.163444	0.0821393	0.382529	0.316594	0.16436	1.12082	1.73572	1.45045	0.005044	1.69673
Q9NYS0	ELPKHYFSF	1.89076	1.73737	1.82392	1	1.21154	1.5	1.55072	1.95161	2.0625	7.42731	7.62712	12.302	1.55233	0.982759	no		-0.554782	0.231124	0.120084	0.0295407	0.0124569	0.00363211	2.32701	4.41284	3.19739	0.00170883	3.44183
P49754	RYVEIVSQF	0.277311	0.353535	0.458472	0.234568	0.519231	0.0511743	0.15942	0.0907013	0.0999567	0.475771	0.59322	0.604027	0.244186	0.310868	no		-0.436413	0.269581	0.141933	-1.63768	0.891543	0.520736	0.619028	0.658332	0.556954	0.00170883	0.954769
A0A0U1RR14	DVKPENFLIGR	0.351918	0.414141	0.60299	0.205824	0.17148	0.555556	0.442029	0.459677	0.483173	0.594714	0.872881	1.10738	0.210612	0.391534	no		-0.553442	0.375902	0.1948	0.0165859	0.010423	0.00281605	0.911385	1.36562	1.15015	0.00170883	1.65004
A0A140T9D8	FPFAPPAAA	0.237976	0.222222	0.583056	8.62963	12.7115	18.2407	3.91304	4.08871	4.33413	1.99559	2.66949	2.98993	0.000203213	0.299258	no		5.24568	4.45595	2.81098	3.5637	1.19858	0.730814	2.87531	0.604053	0.507537	1.69004	2.95994
B5MDF5	DPNLEFVAM	3.78151	3.64394	6.34635	2.01235	3.81731	2.17593	4.50725	3.50403	2.25721	4.12004	9.81356	4.69128	0.425662	3.9569	no		-0.782639	0.694136	0.368051	-0.423493	0.370521	0.198758	0.435514	0.557048	0.467918	0.00170883	1.29069
P01848	NPDPAVYQL	2.01681	2.18182	2.34219	1.61728	2.17308	2.81481	2.76812	3.30645	2.8125	3.81938	4.83051	5.87919	1.74419	1.87931	no		0.014126	0.0156614	0.00841349	0.442236	0.891369	0.520736	1.1514	3.63977	2.7412	0.107636	2.84346
Q86XI2	IYQQIIQTY	0.661765	0.39899	0.523256	0.116817	0.413462	0.657407	0.826087	0.75	1.08173	1.56608	1.49153	1.74161	0.455126	0.164006	no		-0.415428	0.326421	0.1755	0.74666	1.15135	0.694551	1.59922	3.88223	2.89417	0.604571	3.26609
G3V3Q6	KYNDNFFGL	1.44958	1.73737	2.25249	0.740741	1.11538	0.925926	0.84058	0.806452	0.504808	1.13656	2.64407	0.90604	0.0346121	1.56897	no		-0.967311	1.25726	0.732615	-1.33789	1.63661	1.07551	-0.214896	0.258144	0.216903	0.00170883	0.720766
P62253	ELQSALLLR	0.203315	0.152105	0.259136	0.296296	0.634615	0.981481	0.246377	0.241935	0.129808	0.528634	0.237288	0.66443	0.178497	0.151669	no		1.63776	1.33652	0.791683	0.00834127	0.00212294	0.000607077	1.21875	0.738984	0.626965	0.360727	0.343534
Q14444	KYQEVTNNL	4.52521	3.07071	3.79734	1.39506	2.76923	2.22222	1.85507	1.8871	2.27885	2.22026	2.49153	3.26174	2.35465	3.31034	no		-0.83508	2.41153	1.53911	-0.920102	2.60269	1.75226	-0.514889	1.54553	1.29649	0.00170883	0.520276
H0Y7W6	AEVEGRLPA	0.529412	0.151515	0.27907	0.259259	0.233575	0.572515	0.316773	0.392786	0.000203213	0.290749	0.525424	0.204375	0.27907	0.206897	no		0.150225	0.0699123	0.0365037	-0.435694	0.214965	0.11263	0.0882416	0.038981	0.0301917	0.00170883	0.0258747
Q86Y39	TAAAVGAVF	5.67227	5.45455	7.25581	4.2963	5.23077	8.5	4.36232	3.85484	3.5625	4.86344	6.22034	9.80537	4.41279	5.34483	no		-0.0281785	0.0316099	0.0189429	-0.642045	0.903651	0.526756	0.18441	0.268716	0.226642	0.103899	0.286443
H3BV16	EFIERQHAK	3.4916	2.41414	4.22591	3.79012	4.55769	5.96296	4.15942	4.66129	6.01442	6.2511	7.32203	10.8926	2.94767	2.65517	no		0.498233	0.625622	0.325493	0.550149	0.727852	0.418342	1.27189	2.79972	2.2422	0.00170883	1.5954
Q9P258	VPSPAQIMY	1.32353	1.53535	1.52492	0.975309	1.38462	1.72222	1.33333	0.870968	1.54327	2.03524	2.40678	3.90604	1.0814	1.27586	no		-0.102854	0.0866374	0.0466422	-0.226226	0.199788	0.102215	0.929259	1.92804	1.6013	0.00170883	1.73811
A0A0C4DG89	EPVDHGKIEY	0.718487	0.787879	1.06645	0.407407	0.346154	0.518519	0.623188	0.516129	0.966346	1.28194	1.37288	2.25503	0.75	0.603448	no		-1.01616	0.918895	0.516461	-0.289071	0.255485	0.138831	0.932334	1.9052	1.58385	0.00170883	2.4755
Q9NUQ8	YYDPKHVIF	1.80252	1.53535	2.39203	0.679012	1.23077	0.962963	0.318841	0.306452	0.778846	1.22907	2.08475	2.97987	1.23837	1.67241	no		-0.996081	1.39015	0.829897	-2.02883	2.27609	1.52495	0.135395	0.185675	0.157546	0.0178982	1.46204
Q9UKK3	FPELDSPQL	1.7395	1.46465	2.62126	1.1358	1.73077	2.31481	1.65217	1.43548	1.3125	1.85022	2.81356	3	1.63953	1.7069	no		-0.16902	0.215044	0.11086	-0.404803	0.567732	0.318694	0.395698	0.786268	0.669821	0.00170883	1.00472
J3QS45	QPFLEVTKEAF	2.33193	2.24242	3.299	1.7284	2.32692	3.18519	2.05797	2.24194	1.78846	3.23789	4.66102	6.02013	1.9186	2.31034	no		-0.12089	0.12683	0.0655831	-0.370924	0.430257	0.231252	0.822008	1.99153	1.65668	0.00170883	1.84209
O75489	EPVELAQEF	0.863445	0.964646	1.04153	0.648148	0.894231	0.990741	1.39855	1.20161	1.52163	1.77753	2.65254	3.29195	0.84593	0.699343	no		-0.179945	0.1364	0.0698946	0.522414	0.66329	0.373463	1.42812	3.31112	2.55867	0.130433	2.79404
O00159	KYMDVQFDF	2.94958	2.59596	3.10963	1.77778	2.46154	2.18519	1.85507	2.43548	1.60096	2.23348	2.61017	2.77852	1.36047	2.55172	no		-0.429978	1.67466	1.03455	-0.554923	2.15393	1.43641	-0.18336	0.631723	0.533202	0.00170883	0.673041
F8WA39	FPLSNGQAL	1.78992	1.63636	2.17276	1.53704	2.02885	2.87963	2.05072	2.54032	3	3.15859	3.91525	5.01342	1.63953	1.65517	no		0.203116	0.241316	0.127037	0.43912	0.695971	0.395697	1.11024	2.89235	2.29779	0.00170883	2.04247
A0A2R8Y7Z0	SPVDSVLFY	3.79412	4.17172	8.37209	2.69136	3.23077	1.24074	4.46377	2.67742	0.9375	2.78855	9.89831	1.18792	0.174419	4.84483	no		-1.18962	0.755022	0.403603	-1.01603	0.659784	0.372165	-0.235761	0.15268	0.129766	0.00170883	0.455044
P49736	ETIYQNYQR	0.196371	0.184041	0.151355	0.218035	0.103011	0.000203213	0.15676	0.266806	0.290178	0.198238	0.305085	0.704698	0.15802	0.0544381	no		-0.727103	0.307835	0.164347	0.424611	0.141034	0.0698403	1.18378	0.687844	0.581662	0.00170883	1.02369
Q6NVZ8	IPVTIITGY	5.82353	7.72222	7.78405	5.10494	6.81731	9.84259	9.73188	9.26613	9.23798	12.4493	16.2797	15.9966	4.26453	6.34483	no		0.0291286	0.040489	0.0215448	0.404665	1.0033	0.589759	1.06823	3.93573	2.92111	0.136685	2.99723
Q96HR3	VTYHTGTY	0.252101	0.545455	0.887043	0.000203213	0.596154	0.277778	0.449275	0.66129	0.591346	0.753304	0.745763	1.65101	0.502807	0.287088	no		-0.946477	0.520549	0.260722	0.0147515	0.00682764	0.00280788	0.902981	0.916848	0.784277	0.00170883	1.44205
Q9NZ08	LPYTVVIHY	0.970588	0.888889	0.847176	0.419753	0.807692	1.07407	0.637681	0.887097	0.634615	0.898678	0.694915	1.18792	0.645349	0.810345	no		-0.233923	0.292734	0.153437	-0.325884	0.423077	0.227053	0.0393599	0.0448248	0.0348758	0.00170883	0.325938
Q96CW6	YPLDVQKEF	0.768908	0.989899	0.946844	0.530864	0.961538	1.31481	0.463768	0.887097	0.389423	0.845815	0.983051	1.71141	0.610465	0.810345	no		0.0531654	0.0438901	0.0225684	-0.636649	0.574004	0.32086	0.387886	0.477544	0.40258	0.0362225	0.36534
P01624	LPDTTGEIVM	0.0649777	0.292929	0.398671	0.37037	0.730769	0.925926	0.884058	0.677419	0.778846	1.50661	1.83051	2.61745	0.226744	0.0739659	no		1.42183	0.826398	0.450403	1.62915	1.09611	0.657258	2.97644	4.06638	3.00208	0.00170883	2.51718
Q7Z6Z7	SPAPTITSL	0.743697	0.737374	0.757475	0.975309	1.30769	2.11111	0.57971	0.370968	0.735577	1.29515	1.32203	1.85235	0.453488	0.672414	no		0.97301	1.56258	0.949793	-0.40874	0.282158	0.149578	0.997563	1.62951	1.36753	0.859493	0.028664
I3L3N8	DPVPVTIAL	1.42437	1.81818	2.25249	1.30247	1.73077	1.80556	2.57971	2.66935	1.79567	4.03084	7.75424	5.55705	0.000203213	1.65517	no		-0.183483	0.110611	0.0587503	0.358415	0.297434	0.153946	1.65808	3.4277	2.6185	0.00170883	2.84346
A0A087X1N3	EPNNFISTY	0.378151	0.323232	0.328904	0.185185	0.25	0.444444	0.73913	0.435484	0.504808	0.60793	0.966102	1.28859	0.199334	0.310345	no		-0.228079	0.101363	0.0524815	0.704918	0.568295	0.318694	1.47429	2.08271	1.72174	0.0605245	1.87496
C9JEE7	TAVGSILLY	3.88235	5.73737	8.16279	3.07407	4.28846	2.53704	5.92754	3.8871	1.83173	4.13656	10.0678	2.2349	0.0940758	5.37931	no		-0.845021	0.706207	0.375514	-0.61058	0.513265	0.287102	-0.113314	0.0871187	0.0697523	0.00170883	0.496426
Q5SWH9	EAIVTVIM	1.39916	1.46465	1.29568	0.493827	1.03846	0.907407	1.18841	1.04839	0.822115	1.14978	2.22034	2.51678	0.165994	1.25862	no		-0.769704	1.00013	0.56772	-0.443389	0.564541	0.316638	0.501102	1.0058	0.863892	0.00170883	1.91509
P07948	YPYDGIHPDDLSF	0.831933	0.676768	0.996678	0.876543	1.28846	1.09259	0.84058	1	0.663462	0.991189	1.15254	1.65101	0.75	0.758621	no		0.37878	0.605316	0.31549	-0.00077007	0.000737942	0.000374518	0.598972	1.20651	1.02909	0.019503	0.358359
Q13409-7	YPELLVASY	2.09244	2.38384	3.27907	1.49383	1.73077	1.48148	2.98551	2.01613	1.45673	2.4185	5.0678	2.53691	0.418605	2.36207	no		-0.720666	0.787647	0.429273	-0.264022	0.270919	0.14436	0.370082	0.539527	0.453636	0.00170883	1.3561
P62312	IALEQTEEY	0.226891	0.212121	0.27907	0.222222	0.221095	0.152938	0.188406	0.157868	0.144231	0.568282	0.305085	0.402685	0.219152	0.0666809	no		-0.268219	0.125242	0.0655354	-0.549882	0.256901	0.139463	0.829466	0.785005	0.669052	0.00170883	0.884047
P50991	NPISTVTEL	4.2605	3.5101	5.41196	2.95062	3.68269	5.43519	3.25362	3.12903	3.35337	4.02423	4.78814	7.58054	3.375	4.03448	no		-0.127385	0.158692	0.0810218	-0.437227	0.621716	0.348297	0.31444	0.567962	0.476036	0.00170883	0.729332
Q9UQE7	LPQEAFEKY	7.55042	6.52525	9.74751	4.80247	6.34615	7.66667	6.15942	6.01613	7.65865	7.74449	11.4407	14.7584	6.81977	7.2931	no		-0.340461	0.505717	0.256007	-0.264376	0.380719	0.206138	0.510772	1.242	1.05364	0.00170883	1.6846
A0A2R8Y504	TPYSDGVLY	0.945378	0.929293	1.07641	0.641975	1.17308	1.16667	1.2029	0.919355	1.125	1.79736	1.9661	2.1745	0.906977	0.741379	no		0.0148997	0.0191808	0.0111628	0.137975	0.219639	0.115865	1.00872	3.49907	2.65653	0.00170883	2.74986
Q86UV5	GEKALLVSA	2.47059	1.74747	2.59136	1.34568	1.28846	2.5	2.89855	2.82258	3.14423	4.163	4.62712	6.56376	2.09302	1.48276	no		-0.40741	0.450991	0.233658	0.380647	0.584019	0.326166	1.173	3.21706	2.49954	0.330001	2.9616
Q9NXW2	EAFKAIGTAY	1.55042	1.78788	1.87375	0.975309	1.26923	1.81481	0.884058	1.40323	1.42788	1.55947	2.11864	2.89933	1.13372	1.60345	no		-0.360602	0.544663	0.2762	-0.488424	0.760497	0.437153	0.335675	0.675888	0.57067	0.00170883	1.26309
P49321	QYDEAVAQF	1.56303	1.73737	2.41196	0.506173	0.923077	0.796296	0.26087	0.181405	0.288462	0.792952	1.61017	2.47651	1.7093	1.75862	no		-1.35993	1.91776	1.19227	-2.96666	2.84473	1.93091	-0.227315	0.318506	0.267589	0.036329	1.18673
K7EK35	SEIGGITIA	3.68067	2.9697	3.98671	4.2963	6.28846	8.31481	6.63768	6.12903	7.09615	8.40529	9.38983	13.5503	2.96512	3.27586	no		0.829251	1.23559	0.715978	0.900972	1.41864	0.893994	1.55915	3.47342	2.64499	0.00170883	1.69043
P14921	HPISSEELLSLKY	1.03992	1.22222	1.54983	0.919753	1.38462	2.36111	0.753623	0.975806	1.11058	2.70264	1.9661	2.77852	1.17733	1.10345	no		0.291488	0.352695	0.188728	-0.424643	0.414049	0.221898	0.966174	2.15435	1.7754	0.136685	1.33916
P05106	FPVSEARVL	0.655462	0.20202	0.598007	0.259259	0.160192	0.236207	0.304348	0.580645	0.19356	0.502203	0.338983	0.518723	0.449768	0.000203213	no		-1.15049	0.847916	0.463752	-0.432407	0.328562	0.169836	-0.0979937	0.0692991	0.055462	0.00170883	0.639644
K7EP75	ETVDPTYIFHPR	1.43067	1.33333	1.61462	0.561728	0.788462	0.647122	0.666667	0.605824	0.63769	1.23568	1.22881	2.09396	1.23203	1.35345	no		-1.13242	2.24191	1.43482	-1.19677	2.3337	1.56823	0.0580679	0.099143	0.0801988	0.00170883	1.99584
Q9UPN7	FPEEAVLQQAF	0.731092	1	1.10631	0.567901	1.05769	0.5	1.17391	0.741935	0.504808	1.36123	2.08475	0.744966	0.259061	0.87931	no		-0.416706	0.313835	0.167707	-0.229174	0.167213	0.0843239	0.562704	0.701672	0.595006	0.00170883	1.04463
Q13547	LPYNDYFEY	0.882353	1	1.33555	0.91358	1.11538	1.24074	1.27536	1.06452	1.18269	1.90308	1.98305	2.07383	0.0745383	1	no		0.0230408	0.037547	0.0197867	0.130509	0.263878	0.14239	0.889183	3.63605	2.74081	0.00170883	2.82455
Q9Y6J8	HPVYILKGGY	1.2479	1.35354	1.49502	1.04321	1.30769	1.75926	0.876812	1.01613	1.14663	2.43172	2.05932	3.58389	1.27326	1.25862	no		0.00482046	0.00446095	0.00332455	-0.430505	0.47427	0.259426	0.979076	2.44942	1.99263	0.00170883	2.00144
Q8TEH3	LPNDVISSL	1.95378	2.60606	3.4186	1.60494	1.90385	2.48148	2.01449	1.29032	1.09615	2.10132	3.50847	4.18792	1.90116	2.48276	no		-0.413488	0.594933	0.309508	-0.858287	1.261	0.773926	0.296338	0.531499	0.447448	0.00170883	1.17499
Q02548	EVLDRVFER	2.23109	1.85859	2.49169	0.604938	1.73077	2.2963	1.72464	1.66129	2.55288	2.85463	3.25424	3.22148	2.00581	2.05172	no		-0.506752	0.840573	0.458238	-0.148214	0.212814	0.111436	0.503541	1.30292	1.10271	0.00170883	2.01446
Q96C34	HPWELFVKY	2.01681	3.55556	3.10963	3.7037	3.63462	3.81481	3.91304	3.41935	2.49519	5.45815	5.16949	6.14094	2.19767	2.7069	no		0.36135	1.00656	0.567789	0.178811	0.379317	0.20573	0.949662	3.82569	2.84675	0.00170883	2.18094
P56537	QPSTIATSM	1.15966	1.0404	1.44518	0.753086	1.01923	1.5	1.04348	1.19355	1.16827	1.37445	1.86441	2.67785	0.523256	1.13793	no		-0.155705	0.155182	0.079767	-0.0982379	0.095045	0.0470962	0.698777	1.43757	1.2095	0.00170883	1.46051
A0A087WYX8	LPSAVLQSM	1.36134	1.16667	1.36047	1.16667	1.375	1.81481	1.18116	1.06452	1.0601	1.79736	2.10169	2.68792	1.0814	1.21552	no		0.163958	0.275104	0.143948	-0.234218	0.358833	0.192097	0.76041	2.40318	1.96752	0.0668749	1.61531
Q6ZYL4	LYLDESNAL	0.813025	0.712121	1.06146	1.33951	1.90385	3.05556	2.9058	2.96774	2.6899	2.5837	3.71186	4.47987	0.267279	0.810345	no		1.28404	1.48465	0.887109	1.72713	2.58021	1.74181	2.05861	3.53669	2.66355	0.0792072	1.55854
H3BV54	FPFRPRPVQNF	0.390756	0.272727	0.448505	0.000203213	0.605832	0.2135	0.144928	0.312196	0.216346	0.303965	0.129895	0.261745	0.348837	0.258621	no		-0.440263	0.301093	0.158825	-0.723456	0.364322	0.193851	-0.676803	0.341918	0.287586	0.00114409	0.0246259
R4GND0	FPDGGYSL	0.794118	0.868687	0.697674	0.814815	0.807692	1.85185	0.898551	0.887097	1.11058	1.44053	1.84746	1.75168	0.610465	0.741379	no		0.557667	0.711754	0.379182	0.295094	0.28559	0.149578	1.09425	2.12164	1.75012	0.00170883	0.958357
Q6P2Q9	RYIDRIHIF	0.932773	1.0303	0.976744	0.703704	1.07692	1.24074	0.724638	0.887097	1.75962	2.15419	1.77966	2.51678	0.924419	0.724138	no		0.0394737	0.0328773	0.0191282	0.197598	0.200471	0.102424	1.13371	2.60887	2.11241	0.00170883	2.07732
Q7L513	EPFHLIVSY	3.27731	3.94949	4.06645	2.7037	3.84615	4.14815	2.68116	2.87097	3.34615	4.75771	4.11864	4.97315	3.17442	3.55172	no		-0.078119	0.200689	0.104309	-0.343862	1.1313	0.68414	0.294374	1.22871	1.04557	0.0792072	1.35686
Q92905	VFDLSEKL	0.466387	0.157767	0.0521708	0.125639	0.242504	0.141856	0.235366	0.252505	0.000203213	0.132159	0.237288	0.261745	0.0976139	0.212879	no		-0.407222	0.141796	0.0717483	-0.470614	0.17147	0.0863719	-0.0996368	0.0349449	0.0274494	0.00114409	0.0917714
P60709	FEQEMATAA	0.983193	0.666667	0.887043	0.308642	0.442308	0.685185	2.68116	2.3871	3.33173	2.88106	3.66102	5.2953	0.802326	0.586207	no		-0.820877	0.311223	0.166681	1.72732	2.46481	1.65919	2.22221	3.88692	2.89516	1.4836	3.26404
A0A2R8Y690	EYMEHVYLI	2.13025	1.45455	2.45183	1.1358	1.69231	2.09259	1.4058	1.1129	1.61538	2.19383	2.40678	3.32215	1.58721	1.91379	no		-0.294878	0.469897	0.241049	-0.546174	0.928279	0.543198	0.392261	0.918018	0.784933	0.00170883	1.39817
Q96GM8	FPAGIYDTKY	1.76471	1.46465	2.19269	1.2716	1.86538	2.57407	1.66667	1.53226	2.19231	2.6696	3.54237	4.89262	1.2907	1.72414	no		0.0749228	0.0663621	0.0354586	-0.00822155	0.00665121	0.00280788	1.03425	2.30204	1.88948	0.00170883	1.79748
P11021	HAVVTVPAY	0.415966	0.262626	0.627907	0.103557	0.0815379	0.520654	0.326338	0.251537	0.000203213	0.488987	0.338983	0.744966	0.1603	0.417107	no		-0.888479	0.501697	0.254668	-1.17637	0.668804	0.37769	0.267754	0.187859	0.157707	0.00170883	0.703379
A8MZF9	EFIDVIVGNR	0.189076	0.188354	0.259136	0.256279	0.00808598	0.333333	0.405797	0.33871	0.605769	0.594714	0.728814	0.986577	0.203757	0.000203213	no		-0.090892	0.0287906	0.0172905	1.08487	0.792941	0.453985	1.85958	2.26724	1.86296	0.106981	1.91349
E9PR30	FEVTGQETV	0.642857	0.525253	0.707641	1.69136	2.71154	3.2037	1.84058	2.1129	1.64423	1.99559	1.98305	3.04027	0.0548848	0.60352	no		2.01978	3.17281	2.09059	1.57737	1.99452	1.3166	1.90378	2.8455	2.26843	0.136685	0.183826
O95433	SPEELYRVF	0.293822	0.151515	0.199336	0.236171	0.320151	0.344565	0.000203213	0.0802529	0.0630857	0.488987	0.372881	0.744966	0.20785	0.105441	no		0.482778	0.257558	0.134632	-2.1671	0.67846	0.382694	1.31758	1.35546	1.14309	0.241839	0.799565
Q8IUH3-3	FPFEQQSEF	0.680672	1.08081	1.06645	0.604938	1.34615	0.944444	1.14493	0.725806	0.951923	1.48018	1.71186	1.38926	0.540698	0.913793	no		0.0340866	0.0361516	0.019572	-0.00269027	0.00271669	0.000607077	0.696014	1.62006	1.35877	0.00114409	1.31856
P35573	LPSTTIVSM	3.31513	2.53535	4.29568	3.24691	3.86538	5.42593	4	4.98387	4.06731	5.82819	6.49153	7.22819	3.29651	3.22414	no		0.305399	0.627507	0.325493	0.363246	0.805001	0.46273	0.94608	3.2187	2.49954	0.00170883	1.95089
A0A0A0MRM8	FPFETSSY	1.68908	1.69697	2.34219	1.01235	1.78846	2.22222	1.66667	2.09677	2.10577	2.00881	3.20339	3.7651	1.76163	1.86207	no		-0.189534	0.213421	0.11086	0.0350749	0.0368504	0.014335	0.64819	1.43354	1.20675	0.00170883	1.53187
A8MUD9	IALTDNALIAR	0.441176	0.0909091	0.142909	0.0900091	0.211538	0.314815	0.188406	0.258065	0.274038	0.317181	0.372881	0.302013	0.219855	0.000203213	no		-0.131098	0.0498814	0.0253693	0.0941397	0.03827	0.0151868	0.555573	0.330867	0.278246	0.00170883	0.366385
Q9P107	RDYYQPLAA	0.428571	0.232323	0.687708	0.272763	0.33196	0.259259	0.0762189	0.338962	0.230769	0.413693	0.538801	0.583893	0.136033	0.439487	no		-0.64239	0.502959	0.255128	-1.06197	0.80806	0.464121	0.188076	0.161291	0.136379	0.00170883	0.673041
E9PSF2	IPTPPLPSY	3.22689	2.15152	3.31894	2.61728	2.09615	3.38889	2.26087	1.8871	1.96154	3.09251	3.86441	5.15436	2.40698	2.84483	no		-0.102238	0.144992	0.0731628	-0.509519	0.868795	0.506954	0.477705	1.23741	1.05021	0.0283398	1.29344
P17275	YPTTTISY	2.63445	2.55556	2.98007	1.7037	2.80769	3.2963	2.02899	2.20968	2.35096	3.34361	3.61017	5.09396	2.42442	2.67241	no		-0.0654533	0.0924108	0.0484203	-0.310153	0.51842	0.290348	0.560341	1.61908	1.35848	0.00170883	1.51675
Q14106	TPFVEGLSY	2.38235	2.47475	3.45847	2.24691	2.51923	3.24074	2.53623	2.62903	2.71154	3.5815	4.59322	5.37584	2.25	2.72414	no		-0.0545744	0.082896	0.0445568	-0.0782054	0.121871	0.0627968	0.704465	2.4574	1.99734	0.00114409	2.13497
Q8NEM2	VPSGLIVDY	1.67647	1.6734	2.12292	1.44856	1.80769	2.2963	1.64734	1.41398	1.55769	2.78414	3.44068	4.85235	1.41279	1.7931	no		0.0208723	0.0205266	0.0117372	-0.244693	0.268018	0.14239	1.01724	2.69884	2.17797	0.00170883	2.16302
P43686	LPLTHFELY	2.71008	1.9596	3.84718	2.07407	2.36538	3.53704	2.42029	2.53226	2.50962	3.60793	4.57627	3.34228	1.25581	2.7931	no		-0.0945659	0.131577	0.0672707	-0.190727	0.28542	0.149578	0.436559	1.06776	0.914155	0.00170883	1.13753
P00846	IAVALIQAY	0.352941	0.717172	0.767442	2.75309	3.01923	5.2037	2.7971	2.82258	2.32212	1.44053	1.76271	1.81208	0.401163	0.603448	no		2.5785	3.6864	2.41178	2.11168	2.46157	1.65919	1.44855	1.12623	0.96116	0.224582	1.9708
Q96AE7	VPVGGELPTY	0.327731	0.30303	0.677741	0.419753	0.384615	0.537037	0.492754	0.564516	0.634615	0.832599	0.644068	1.16779	0.261628	0.431034	no		0.035829	0.0220879	0.0129113	0.370715	0.323574	0.166722	1.01505	1.56263	1.31074	0.00170883	1.29578
P61769	RSVALAVLA	0.327731	0.10101	0.259136	2	2.69231	3.16667	1.31884	1.20968	1.125	1.25551	1.62712	1.44966	0.226744	0.116307	no		3.51412	5.40989	3.1281	2.40906	2.45027	1.6504	2.65491	3.04038	2.39541	1.77531	2.37831
Q5SRE5	DFVGVHQER	1.10924	1.05051	1.26578	0.493827	0.673077	0.5	0.73913	0.693548	0.923077	1.24229	0.864407	1.95302	1.13372	0.741379	no		-1.03916	1.42939	0.852324	-0.540137	0.759285	0.437153	0.245052	0.391849	0.329293	0.00170883	1.71577
Q6ZS10	LPFEGKCYYF	1.05882	1.20202	0.757475	1.11111	1.51923	1.2037	1.27536	1.66129	1.83173	2.31278	2.88136	2.37584	0.47093	1	no		0.345122	0.597769	0.310882	0.659755	1.57627	1.02367	1.32654	4.26961	3.13069	0.0525603	2.83356
M0QZ21	VYTVVDEMF	0.794118	0.434343	1.47508	0.185185	0.365385	0.296296	1.02899	0.854839	0.403846	0.938326	2.35593	0.885906	0.0242662	0.896552	no		-1.67465	0.81178	0.439367	-0.240973	0.132678	0.0676828	0.628708	0.60531	0.508211	0.0178982	1.43374
Q6PI26	EAIEQILKY	0.882353	0.919192	1.26578	0.604938	0.634615	1.31481	0.826087	1.17742	1.11058	1.26872	1.05085	1.69128	0.872093	1.01724	no		-0.264015	0.300736	0.158825	0.0218262	0.022084	0.00746511	0.386925	0.642766	0.54377	0.00170883	0.975218
Q15393	YYFPVKNVI	1.18487	0.909091	0.797342	0.481481	0.807692	0.925926	0.73913	0.564516	0.605769	0.885463	0.745763	0.583893	0.959302	0.913793	no		-0.38435	0.661649	0.346718	-0.598591	1.0676	0.640118	-0.384338	0.661626	0.55905	0.00170883	1.19507e-05
Q9Y4P8	LPSQVTEMF	0.819328	0.808081	1.22591	0.790123	1	1.61111	1.04348	1.32258	0.923077	1.37445	2.22034	1.38926	0.123924	0.948276	no		0.253416	0.267815	0.141532	0.205066	0.204493	0.105497	0.804676	1.47443	1.23861	0.00170883	0.885431
A0A087WZK9	TYYGSFVT	1.94118	1.59596	2.12292	0.691358	1.09615	1.2963	1.62319	1.48387	1.75962	3.8326	5.05085	7.57047	1.88372	1.56897	no		-0.876104	0.572905	0.296867	-0.217881	0.139725	0.0698403	1.53954	3.19509	2.48194	0.00170883	3.00876
Q8N3U4	TAADIFKQY	2.26891	2.06061	3.1495	2.19753	3.69231	3.37037	2.49275	2.6129	3.34615	4.01762	4.61017	7.08725	2.49419	2.27586	no		0.308196	0.361151	0.189443	0.176412	0.176166	0.0884271	1.07123	2.41299	1.97499	0.00170883	1.53463
P08133	TIIDIITHR	0.352941	0.444444	0.86711	0.54321	1.11538	1.40741	1	1.25806	1.64423	1.45374	1.94915	1.5302	0.5552	0.0741427	no		0.881274	0.938344	0.527237	1.22924	1.68779	1.10786	1.56741	2.60145	2.10617	0.00170883	1.16531
H0Y723	IPIHADPRLFEY	1.39916	1.17677	1.5	0.969136	1.28846	1.58333	1.96377	2.12903	3.02885	3.78634	3.22881	3.69463	1.36047	0.939655	no		-0.0856724	0.099685	0.0520705	0.805082	2.20066	1.47315	1.39373	4.65212	3.40509	1.06952	3.48417
Q16637	YPATIASIDF	3.15126	3.06061	4.57475	1.90123	2.71154	1.24074	2.7971	1.67742	0.793269	2.14097	4.81356	1.44966	0.436047	3.60345	no		-0.881868	1.05607	0.599276	-1.03397	1.21794	0.742331	-0.360061	0.418028	0.35064	0.00170883	0.408208
A6NL66	FPEQIAEKL	0.668067	0.575758	0.458472	0.469136	0.000203213	0.796296	0.478261	0.66129	0.576923	1.34802	1.0339	1.75168	0.192419	0.568966	no		-0.427621	0.26748	0.141532	0.0119658	0.00685085	0.00280788	1.27991	2.19247	1.80184	0.00170883	2.14889
P12074	LPGVAVSM	0.365546	0.383838	0.498339	3.2716	4.42308	5.59259	2.55072	2.87097	3.83654	2.77533	3.18644	3.54362	0.230826	0.417231	no		3.41268	4.68664	3.00691	2.89144	3.28149	2.23439	2.92945	3.37856	2.59508	0.47526	1.21509
Q17RB0	YMFVDENTF	0.680672	0.878788	1.42525	0.802469	1	1.01852	1.30435	1	0.649038	1.25551	2.59322	0.583893	0.366306	1	no		-0.0813901	0.0441266	0.0225684	-0.0152204	0.00812509	0.00280788	0.570569	0.527281	0.444492	0.00114409	0.53895
E9PM00	TPAGVVNKY	1.39916	1.59596	2.26246	1.59259	1.59615	2.14815	1.37681	1.41935	1.48558	2.06167	3.50847	5.43624	1.76163	1.63793	no		0.0216022	0.0135889	0.00826004	-0.2962	0.196063	0.0994368	1.06587	1.76994	1.47641	0.00170883	1.46893
A2ACR1	QAVADMAAY	1.38655	1.30303	1.72425	1.59259	1.65385	2.46296	2.15942	1.69355	1.88942	2.2467	2.27119	3.18121	1.23837	1.48276	no		0.371306	0.704674	0.375514	0.379618	0.727775	0.418342	0.802655	2.2328	1.83182	0.00114409	1.05744
P41161	LPYAEGFAY	1.05882	1.34343	1.32558	1.08642	1.67308	2.07407	2	2.67742	2.30769	4.96916	5.69492	6.40268	1.25581	1	no		0.37475	0.468069	0.240636	0.905944	1.82962	1.1989	2.19478	6.47459	4.25974	0.241839	4.13169
Q86U90	LPGPVTLVM	1.43067	1.72727	2.35714	3	4.53846	1.90741	1.98551	0.983871	0.641827	2.50441	7.48305	1.26846	0.0199711	1.86207	no		0.7763	0.449538	0.232829	-0.610903	0.18801	0.0956159	1.02923	0.727158	0.618068	0.0605245	0.16198
Q14146	VANSVALLY	1.71429	2.0101	2.65116	1.82716	2.09615	3.35185	2.28986	2.03226	1.75962	2.73568	3.61017	4.36913	1.7093	2.15517	no		0.190431	0.259634	0.136206	-0.0680683	0.0737063	0.0341257	0.749008	1.8544	1.54436	0.00170883	1.20079
Q5VUA4	EYAKIHDLL	1.92857	1.11111	1.85382	0.716049	0.788462	0.925926	1.01449	0.887097	1.18269	1.63877	2.22034	2.87919	1.55233	1.65517	no		-1.00965	1.59325	0.969469	-0.665933	1.08284	0.653325	0.461517	1.11004	0.949374	0.00170883	2.40737
Q9H0H3	FPASPSVSL	1.14706	0.767677	1.12625	1.24691	1.23077	1.62963	1.66667	1.45161	1.64423	2.07489	2.57627	3.26174	1.02907	0.913793	no		0.433658	0.64486	0.334146	0.647185	1.19085	0.726408	1.37967	3.78056	2.82783	0.00170883	2.40751
Q16520	TPSPPEVVY	2.44538	1.69697	2.71096	1.58025	2.32692	3.2037	1.81159	1.80645	2.16346	2.47137	3.20339	5.21477	2.31977	1.7069	no		0.0532256	0.0470132	0.0237002	-0.245356	0.226069	0.119404	0.668067	1.18385	1.01321	0.00170883	0.950414
E9PL69	IPDDLKQLY	0.962185	0.868687	1.15615	0.876543	0.948718	1.48765	1.01449	0.946237	1.19712	1.84581	2.16384	2.51678	0.889535	1.01149	no		0.149396	0.19952	0.104309	0.0802343	0.0965151	0.0472551	1.12759	3.47194	2.64499	0.00170883	2.53713
A0A087WXU8	QYPGRSLVF	0.554622	0.373737	0.787375	0.109835	0.000203213	0.239871	0.16796	0.417561	0.000203213	0.409692	0.40678	0.362416	0.581639	0.239389	no		-2.29378	1.75022	1.07944	-1.55053	1.05552	0.632069	-0.541401	0.374807	0.315299	0.00170883	0.98698
D6R977	TPIKDGILY	1.52941	1.47811	2.00332	1.3786	1.75	2.81481	1.42995	1.53226	1.60577	1.86784	2.58192	3.73154	1.55814	1.70115	no		0.246237	0.280757	0.147158	-0.133499	0.119074	0.0612985	0.707276	1.30995	1.10734	0.00170883	0.735962
A0A0J9YWL0	FPTDPKVVVY	2.40756	1.67677	2.03322	1.95062	2.07692	3.12963	2.65217	2.3871	3.23077	4.0837	4.76271	6.52349	2.09302	1.39655	no		0.226434	0.252094	0.130557	0.43494	0.619364	0.348297	1.32908	3.47247	2.64499	0.00170883	2.48349
Q96I24	TPLVDPSVY	2.45798	2.0101	2.63123	1.32099	2.23077	2.90741	1.49275	1.87097	1.58654	2.31278	2.67797	5.49664	1.98837	2.43103	no		-0.136332	0.110161	0.0587503	-0.520175	0.456346	0.247996	0.562904	0.814678	0.693256	0.00170883	0.888296
O00116	IPIGGGTSVSY	3.20168	2.73737	3.91694	3.66667	5.03846	6.05556	3.13043	3.53226	3.20192	5.35242	5.9322	7.77181	2.23256	3.37931	no		0.582686	1.39217	0.830537	0.00126093	0.00140252	0.000465022	0.951205	2.86851	2.27986	0.374503	1.02214
Q9NVH2	LYQSLLTQV	0.869748	1.08081	1.21595	0.82716	1.11538	1.22222	1.46377	1.27419	1.19712	1.37445	2.16949	1.22819	0.000203213	1.08621	no		-0.000790927	0.000799804	0.000799804	0.313502	0.494837	0.27688	0.591743	1.26721	1.07426	0.00170883	1.09605
A0A3B3ISX1	NPVGGLLEY	4.47479	4.45455	5.93023	3.25926	4.48077	6.66667	4.47826	3.59677	3.67788	5.88106	7.25424	9.02013	4.23837	5.10345	no		-0.0446527	0.0575657	0.0294361	-0.338373	0.526308	0.2924	0.576268	1.55741	1.30703	0.00170883	1.41675
E7EPW5	EALLELQAY	1.61345	1.41414	2.28239	1.02469	1.80769	1.81481	1.4058	1.90323	1.39904	1.50661	2.89831	1.26846	0.436047	1.82759	no		-0.192345	0.207879	0.107455	-0.173573	0.185917	0.0944582	0.0954997	0.105389	0.0852577	0.00114409	0.317436
H3BRL5	FPDEKIPTL	2.13655	1.66667	2.37708	1.33333	2.18269	3.41667	1.71014	1.81452	1.75962	2.57048	2.65254	3.93624	2.12791	1.81034	no		0.165739	0.198074	0.103334	-0.22597	0.24305	0.13023	0.567556	1.09255	0.936237	0.00170883	0.66533
E7EUT5	LQNIIPASTGAAKA	1.83403	1.85354	2.55648	2.41975	2.93269	2.80556	2.02174	1.66129	2.70433	2.22026	2.42373	3.13087	2.11047	2.15517	no		0.385734	1.04797	0.594411	0.0327375	0.0502883	0.0189177	0.316336	0.786834	0.669892	0.148319	0.133981
G3V2S9	LPFDKETGF	2.39916	1.84175	2.90033	1.93827	2.28205	3.37037	2.03865	2.15054	1.96154	2.71366	3.51412	5.04698	2.03488	2.46552	no		0.0880565	0.0987972	0.0520705	-0.215419	0.242248	0.13023	0.65885	1.44931	1.21867	0.00170883	1.08444
Q5SY16	QPAQDIFSVY	1.53782	2	2.69103	1.35802	2.13462	1.75926	2.24638	2.01613	1.80288	2.7489	4.15254	2.97987	0.819767	2.15517	no		-0.246125	0.357718	0.189443	-0.0383642	0.0480188	0.0189024	0.665737	1.8772	1.55998	0.00170883	2.01446
U3NG26	RPIFIITEY	0.857143	1.46465	1.66445	0.864198	0.865385	1.75926	0.913043	0.741935	1.00962	0.898678	1.57627	1.55034	0.784884	1.37931	no		-0.192281	0.219302	0.113649	-0.581113	0.732729	0.420495	0.014062	0.0144617	0.0098981	0.00170883	0.217172
P78527	YPEETLSLM	0.352941	0.100163	0.468439	0.249276	0.442308	0.37037	0.913043	0.596774	1.00962	0.54185	1.01695	0.966443	0.000203213	0.318875	no		0.204598	0.0939823	0.0494002	1.45098	1.77668	1.16389	1.4543	1.78439	1.48637	0.525598	1.35986
O14980	QYEEQFVTL	0.277311	0.565657	0.58804	0.222222	0.000203213	0.37037	1.11594	1.04839	1.06731	1.78414	2.62712	2.71812	0.49549	0.449407	no		-1.27142	0.751397	0.401572	1.17523	1.3128	0.814352	2.31675	4.44423	3.21036	1.06952	3.63945
P27694	FPLIEVNKVYY	1.95378	2.16162	2.00332	1.97531	2.13462	2.31481	2.3913	2.56452	1.74519	3.17181	2.64407	2.05369	0.854651	2.12069	no		0.0704079	0.133499	0.0678741	0.131149	0.281172	0.149578	0.363054	1.12335	0.959378	0.00170883	0.769385
E9PRJ5	TYGEIFEKFHPIR	0.133084	0.0451011	0.289037	0.975309	1.13462	1	1.04348	1.27419	1.51442	0.687225	0.915254	1.16779	0.157107	0.162057	no		2.7347	3.24597	2.14118	3.03596	4.0504	2.72874	2.56785	2.82784	2.25644	0.0488821	0.247489
P48556	IPAESYTF	1.28571	1.09091	1.59468	0.975309	1.57692	2.16667	3.56522	3.41935	4.75962	4.88987	5.54237	8.2349	1.23837	1.37931	no		0.248836	0.125691	0.0655354	1.56426	2.17464	1.44915	2.23281	4.10532	3.01386	0.773037	3.02209
H7BYT1	EYIHSKNFIHR	0.334034	0.252525	0.33887	0.358025	0.471154	0.814815	0.413043	0.467742	0.894231	0.740088	1.18644	2.2349	0.322674	0.310345	no		0.82901	0.312089	0.167019	0.939637	0.383038	0.206758	2.16888	2.04694	1.69627	0.00170883	1.29607
Q15628	HPQQKVAVY	4.07143	3.25253	3.82724	2.77778	3.90385	5.88889	3.73913	4.83871	2.76923	4.57269	4.32203	6.96644	2.93023	3.89655	no		0.172845	0.213876	0.11086	0.0251214	0.0251772	0.00859755	0.5083	0.948383	0.813238	0.00170883	0.53494
I3L462	HPAAFPLPVV	0.302521	0.20202	0.328904	1.16049	2.30769	2.62963	1.4058	1.22581	1.16827	0.819383	1.01695	1.24832	0.077798	0.292114	no		2.87113	3.53347	2.33087	2.18879	1.92725	1.27141	1.88795	1.37926	1.15817	0.396439	1.63445
Q86TB9	YYQNYFEKL	0.633403	0.742424	0.627907	0.290176	0.465163	0.462963	0.423913	0.432794	0.544471	0.693833	0.735295	1.00168	0.352483	0.702586	no		-0.71782	1.06655	0.607577	-0.516051	0.759107	0.437153	0.278743	0.489595	0.412376	0.00170883	1.53494
B7WPL9	FPLDKAVAY	0.844538	0.59596	0.847176	0.975309	0.923077	1.2963	1.13043	1.20968	1.21154	1.45374	1.62712	2.11409	0.802326	0.603448	no		0.481791	0.829123	0.452228	0.634609	1.26653	0.777135	1.18323	3.26072	2.53331	0.00170883	1.81787
S4R3R2	KEIEIYTVSA	0.365546	0.151515	0.358804	0.839506	0.692308	1.48148	3.01449	3.25806	4.55769	5.78855	7.10169	9.46309	0.307984	0.000203213	no		1.78256	0.418336	0.216931	3.62821	2.76177	1.8632	4.67364	5.40268	3.66496	0.898787	3.58732
P26641	FPEELTQTF	0.605042	0.737374	0.757475	0.580247	0.865385	1.18519	1.30435	0.774194	0.721154	1.13656	1.44068	1.36913	0.27907	0.741379	no		0.325196	0.380683	0.196381	0.414955	0.537776	0.298894	0.910212	1.82954	1.52548	0.00170883	1.04463
Q53ET0	FPAEKGQLF	0.638057	0.649832	1.03987	0.691358	0.801282	1.2716	0.714976	0.887097	0.879808	1.20705	1.64972	2.42953	0.822357	0.689655	no		0.247946	0.200133	0.104309	0.0924937	0.0632301	0.0288919	1.18332	2.12888	1.75468	0.00170883	1.48588
A0A087WSW7	IFYTAIVNR	0.130528	0.161808	0.20169	0.153719	0.287039	0.351974	0.26873	0.225806	0.175006	0.449339	0.457627	1.00671	0.163358	0.175391	no		0.682244	0.246693	0.129255	0.438586	0.133776	0.0677106	1.95369	1.73079	1.44755	0.00170883	1.11889
O95139	VPVWIIHYY	0.189076	0.494949	0.607973	2.61728	2.26923	0.925926	3.10145	2.58065	0.216346	1.5859	3.08475	0.0989459	0.218219	0.458801	no		2.16954	0.943321	0.530762	2.19073	0.966397	0.571097	1.88426	0.673628	0.568893	0.00114409	0.143431
Q9UEE5	EPFQDGYSL	1.51261	1.32323	1.38538	0.864198	1.25	1.88889	1.07246	1.32258	1.44231	1.73128	2.42373	3.40268	1.01163	1.5	no		-0.0765471	0.06779	0.0364194	-0.137549	0.125501	0.0646631	0.840286	1.76174	1.46969	0.00170883	1.58667
Q9UHY1	MPNENIPEL	0.819328	0.656566	1.04651	0.62963	1.28846	1.61111	0.84058	0.870968	0.778846	0.594714	1.01695	1.51007	0.610465	0.896552	no		0.484542	0.576271	0.297942	-0.0184262	0.0128761	0.00363211	0.307546	0.30258	0.255897	0.0178982	0.175207
P20273	MPIREGDTVTL	0.491597	0.161616	0.159468	0.296296	0.346154	0.574074	0.362319	0.580645	0.576923	0.515419	0.610169	0.805369	0.174419	0.289007	no		0.582004	0.377434	0.194801	0.903203	0.766225	0.437153	1.24855	1.37398	1.15602	0.00170883	0.681558
F1T0I1	QPINFSVSL	2.65966	2.9697	3.71761	2.23457	3.28846	2.2963	2.94203	2.91935	1.93269	2.97357	4.08475	1.85235	0.063463	3.32759	no		-0.257454	0.412917	0.21451	-0.262121	0.42142	0.226582	-0.0689658	0.0963297	0.0777805	0.00114409	0.249066
I3L352	VPDPNVIKL	0.794118	0.959596	0.956811	0.358025	0.459522	0.796296	0.20116	0.387097	0.188364	0.660793	1.40678	1.16779	0.436047	0.965517	no		-0.748072	0.972728	0.54423	-1.80329	1.96335	1.29434	0.255353	0.381712	0.320901	0.0447971	1.35555
O43818	IPEESQLVF	1.34874	1.44444	2.32226	1.14815	1.75	1.74074	2.18841	2.30645	1.62981	2.31278	3.91525	4.12752	1.01163	1.82759	no		-0.14108	0.129634	0.0665784	0.259772	0.309914	0.160597	1.01747	2.38779	1.95419	0.00170883	2.14137
Q9Y5X3	LPTFQSPEF	3.10084	3.62626	4.99336	2.98765	3.30769	5.18519	3.52174	3.80645	3.10096	4.29515	5.72881	7.12752	2.23256	4.18966	no		-0.0298395	0.0355149	0.0193281	-0.168407	0.223027	0.118059	0.549304	1.34102	1.13173	0.00170883	1.21509
E9PKH8	EPMKGPIAM	0.478992	0.20202	0.378738	0.333333	0.25	0.222222	0.57971	0.548387	0.634615	0.687225	0.661017	0.825503	0.201618	0.37931	no		-0.395667	0.276295	0.144236	0.734074	0.99087	0.583174	1.03646	1.76018	1.4692	0.427598	1.84447
P35221	NPVQALSEF	1.52521	1.37374	1.92359	1.11111	1.57692	2.27778	1.82609	1.46774	1.64423	2.37885	3.9322	4.20805	1.72674	1.63793	no		0.0422378	0.0368777	0.019572	0.0341524	0.0295074	0.0109582	1.12515	2.69634	2.17673	0.00114409	2.14137
Q7KZF4	RDYVAPTA	3.18908	2.80808	3.78738	1.76543	3	3.24074	2.08696	2.54839	2.74038	3	3.94915	5.55705	3.50581	2.34483	no		-0.28939	0.448748	0.232661	-0.407717	0.659052	0.372165	0.354069	0.770789	0.656316	0.00170883	1.25319
A0A2R8YEW2	YPYQGYPQY	0.605042	0.525253	0.368771	0.32716	0.692308	0.915794	0.528986	0.502518	0.512019	0.713656	1.12712	1.51007	0.411503	0.53726	no		0.368466	0.281871	0.147756	0.0421638	0.0234327	0.00746511	1.16046	1.72853	1.44747	0.00170883	1.07443
A0A0C4DGP0	MPLTVDEY	1.2479	0.69697	1.03654	0.765432	0.942308	1.57407	0.956522	1.1129	0.822115	1.42731	1.72881	1.71141	0.837209	1.06897	no		0.138497	0.16946	0.0844904	-0.0441583	0.0455752	0.0189024	0.707195	1.64065	1.37589	0.00170883	1.14399
A0A0D9SF70	LPTADIAQF	3.55462	3.53535	4.00664	2.08642	3.01923	4.74074	3.11594	3.24194	3.21635	3.74009	5.55932	7.20805	3.27907	3.98276	no		-0.172453	0.204467	0.105166	-0.212893	0.257779	0.139463	0.572998	1.26615	1.07426	0.00114409	1.39221
Q15393	MPLEEGDTF	2.07983	1.55556	2.27243	1.79012	2.51923	3.59259	2.44928	2.29032	2.52404	2.59031	3.45763	4.4094	1.9186	2.12069	no		0.419584	0.656415	0.342328	0.298068	0.403426	0.217966	0.823819	1.8538	1.54436	0.00170883	0.788481
Q86XE2	QYLGLDGFVER	0.226891	0.0661904	0.0342654	0.160494	0.211538	0.240741	0.15942	0.612903	0.230769	0.185022	0.288136	0.261745	0.117578	0.0896461	no		0.904534	0.266599	0.141155	1.61556	0.781106	0.445351	1.16673	0.411394	0.344888	0.00170883	0.0927958
Q6UWU4	MPIEPGDIGY	1.89076	1.43434	1.52492	1.11111	1.88462	2.18519	1.97101	1.32258	1.93269	2.35242	2.18644	3.34228	1.74419	1.56897	no		0.0952163	0.11403	0.0596981	0.107797	0.131551	0.0676828	0.700416	1.69158	1.41839	0.00114409	1.25949
Q14166	KYIESPVLF	2.84874	3.21212	4.24585	2.20988	2.82692	3.44444	2.75362	2.70968	2.53846	3.62115	4.59322	5.39597	3.4186	3.7069	no		-0.281236	0.605428	0.31549	-0.365194	0.816324	0.468895	0.401119	1.29227	1.09565	0.00170883	1.8112
P67870	DVYTPKSSR	0.189076	0.292929	0.239203	0.121398	0.288207	0.277537	0.172984	0.193548	0.0470066	0.171806	0.491525	0.503356	0.259799	0.172414	no		-0.0698053	0.0282233	0.0171115	-0.802391	0.317296	0.16436	0.693931	0.50173	0.421336	0.00170883	0.492527
O60443	MPDSAAALL	3.72479	3.22727	4.50997	2.7963	4.5	5.16667	4.43478	4.09677	3.87981	6.09251	7.48305	9.43289	3.88081	4.12931	no		0.120785	0.160013	0.0810218	0.114799	0.150687	0.0743717	1.0053	3.05576	2.39894	0.00114409	2.2551
P21333	SPLQFYVDY	0.378151	0.555556	0.976744	0.481481	0.692308	0.175717	0.826087	0.758065	0.129808	0.740088	1.30508	0.441934	0.197934	0.689655	no		-0.501482	0.279176	0.146091	-0.156581	0.0848658	0.0411213	0.380555	0.28859	0.243589	0.00170883	0.597019
Q9C037	APIDEAFESY	0.680672	0.707071	0.89701	0.617284	1.11538	1.25926	1.11594	1.09677	0.923077	1.00441	1.30508	2.53691	0.593023	0.827586	no		0.389037	0.288995	0.152742	0.456792	0.361946	0.193633	1.08488	1.4609	1.22703	0.00170883	0.84723
E7EVE9	YPLEVTKLIY	4.22269	4.59596	5.69103	4.32099	5.59615	6.09259	5.04348	5.08065	4.65865	6.42291	7.71186	5.49664	2.00581	5.25862	no		0.141934	0.358886	0.189443	0.0269018	0.0526305	0.020853	0.436149	1.68992	1.41743	0.00170883	0.956046
A0A087WUS5	NYAAPPSTR	0.579832	0.272727	0.488372	0.222222	0.163647	0.259259	0.710145	0.580645	1.22596	1.36123	1.27119	2.45638	0.488372	0.200856	no		-1.05558	0.336312	0.181227	0.908328	0.64884	0.364872	1.92409	2.67138	2.16166	0.284223	2.54712
P51648	FPFGGVGSSGMGAY	0.428571	0.525253	0.0984427	0.0864413	0.62907	0.000203213	0.57971	0.548387	0.461538	0.422907	0.745763	0.644295	0.383721	0.267943	no		-0.556044	0.331146	0.178615	0.595196	0.378112	0.205224	0.784851	0.584694	0.490894	0.106981	0.955936
E9PNM1	MPAVKAIIYQY	3.61765	3.87374	3.97924	3.0463	3.72596	5.13426	2.87681	3.22581	3.40024	4.59912	4.94915	6.21644	4.13808	4.20259	no		0.053808	0.102713	0.0526463	-0.27151	0.612377	0.345527	0.458756	1.6468	1.38065	0.0792072	1.241
G3V4E4	IPDEQIVVM	2.02311	1.94444	2.52658	1.33333	2.21154	2.32407	2.67391	2.60484	2.24279	3.31057	3.94068	4.79195	2.06686	2.37931	no		-0.146035	0.221067	0.113649	0.211891	0.402408	0.217585	0.89101	3.11059	2.43065	0.0580902	2.74818
Q9Y2E8	FPHKFEISF	4.02101	4.94444	4.89867	5.14198	6.81731	9.86111	4.65217	5.1129	6.85817	10.87	9.05932	12.1208	5.0843	4.77586	no		0.654321	1.34397	0.797244	0.261846	0.35138	0.187413	1.20898	3.39165	2.59653	0.0789468	1.53494
Q86X76	QAGAEILTY	1.44958	0.878788	1.61462	1.06173	1.51923	1.57407	1.34783	1.51613	1.70192	2.33921	2.62712	3.48322	1.1686	1.44828	no		0.0755716	0.0839103	0.0451577	0.211604	0.285307	0.149578	1.09959	3.14328	2.44506	0.00170883	2.41297
Q7Z5L9	IPMTPTSSF	1.72689	1.26263	1.71927	1.74074	2.06731	2.18519	1.71739	1.87097	2.41587	1.96256	2.25424	2.87919	1.22093	1.73276	no		0.347979	0.807299	0.438439	0.350623	0.816187	0.468895	0.591648	1.75976	1.4692	0.00114409	0.589738
E7EN95	YPNSGSVSAY	1.58824	0.929293	1.74419	0.481481	1.19231	1.31481	0.811594	0.774194	1.35577	1.26872	1.32203	2.59732	1.02907	1.56897	no		-0.511962	0.508655	0.256236	-0.534854	0.532528	0.296495	0.283765	0.342612	0.287851	0.00114409	0.892991
O43684	FPNKQGYVL	1.55882	1.32997	2.31894	1.58025	2.10256	2.54321	2.2029	1.98925	2.01923	2.67401	3.28814	3.96644	1.83721	1.91954	no		0.257657	0.414337	0.215332	0.254259	0.406951	0.21997	0.930935	2.72655	2.19098	0.00114409	1.72894
Q99832	LPIGDVATQY	2.1747	1.62121	2.35714	1.75791	2.37061	2.98611	2.39493	2.31238	2.42668	2.68612	3.16525	4.73005	2.27431	2.05922	no		0.209485	0.277299	0.144727	0.213406	0.284008	0.149578	0.782158	1.87379	1.55892	0.00114409	1.19561
Q96FJ0	MPDHTDVSL	0.806723	0.848485	0.956811	0.703704	1.51923	1.5	0.753623	1.09677	1.21154	1.09692	1.57627	2.45638	0.383721	0.965517	no		0.511275	0.520554	0.260722	0.229279	0.175006	0.0881917	0.973671	1.47471	1.23861	0.00170883	0.624167
Q13901	YPVEIHEY	2.63445	2.15152	3.68771	2.48148	3.26923	4.42593	3.15942	2.74194	3.11538	4.04405	4.88136	6.74497	2.77326	3.13793	no		0.264201	0.357746	0.189443	0.0896179	0.0957082	0.0472551	0.88698	2.16357	1.78231	0.00170883	1.34109
J3QLK0	VFDEAIRAVL	0.567227	0.656566	1.00664	0.123457	0.192308	0.166667	0.149013	0.33871	0.000203213	0.174501	0.847458	0.805369	0.715116	0.827586	no		-2.20893	1.71512	1.05295	-2.19259	1.71728	1.12777	-0.287591	0.272671	0.23018	0.00074573	1.07443
P22102	VSNDLLLKI	0.259352	0.116881	0.109489	0.259817	0.211538	0.256517	0.985507	0.887097	0.706731	1.13656	1.20339	1.4094	0.181057	0.166701	no		0.583555	0.243265	0.128259	2.4088	3.28262	2.23439	2.94844	4.82314	3.46043	1.44726	3.39834
A0A0U1RRH9	DYLNAESRVNR	0.221153	0.23984	0.27907	0.291614	0.433462	0.426823	0.255774	0.202896	0.37831	0.493392	0.610169	0.758389	0.22666	0.276535	no		0.638296	0.499483	0.253584	0.177546	0.0920601	0.0462185	1.3311	1.77261	1.47684	0.00170883	0.875716
F5GY88	MPFTTVSEL	1.47479	1.63636	2.14286	1.19753	2.23077	1.85185	2.05797	1.64516	1.32692	2.00881	2.81356	2.73826	0.697674	1.96552	no		0.00716031	0.00890575	0.00548759	-0.0628449	0.0821431	0.0396519	0.525086	1.35085	1.1391	0.00170883	1.14973
E9PJB2	IPFPEGMGGSVY	0.818596	1.34343	1.39535	0.895062	1.41346	1.33333	1.5	1.4919	1.78846	2.0022	2.64407	3.17114	0.854651	1.33142	no		0.0338594	0.0333481	0.0191282	0.426305	0.701378	0.399066	1.13588	3.11355	2.43065	0.0333026	2.45097
P12074	FPWGDGNHTLF	0.441176	0.707071	1.33555	1.16049	0.576923	0.277778	1.46377	1.35484	0.129808	1.01762	2.20339	0.426209	0.000203213	0.931034	no		-0.301627	0.117135	0.0615147	0.247393	0.116033	0.0608424	0.554251	0.336578	0.283102	0.00170883	0.459438
P41229	MPVLEQSVL	0.882353	1.23232	1.42525	1.04938	1.34615	1.74074	1.14493	1.46774	1.13942	1.96916	2.83051	3.0604	1.18605	1.32759	no		0.224614	0.283364	0.148735	0.0839765	0.0874776	0.0424761	1.15082	3.12968	2.43895	0.00170883	2.1866
Q8WY64	VYLPTHTSL	0.642857	0.69697	0.697674	0.506173	0.211538	0.759259	0.565217	0.66129	0.778846	1.163	0.949153	1.57047	0.767442	0.413793	no		-0.46416	0.443062	0.228838	-0.0229441	0.0189824	0.00503523	0.853931	1.72864	1.44747	0.00170883	1.99115
Q9UBB4	IPVFLRHAEL	0.907563	0.747475	0.358804	0.37037	1.26923	0.685185	0.637681	0.389343	0.995192	0.54185	0.864407	1.08725	0.418605	0.758621	no		0.207148	0.147339	0.0750631	0.00598729	0.00346804	0.000607077	0.308225	0.2431	0.204347	0.00170883	0.0683382
A0A1W2PNP0	FPVSDGSNYF	1.2479	1.35354	1.65449	1.19753	1.88462	2.14815	1.81159	1.25806	1.70192	1.74449	2.76271	3.34228	1.44767	1.60345	no		0.297421	0.371623	0.192494	0.164997	0.174511	0.0881587	0.883128	1.91604	1.5917	0.00170883	1.12574
I3L3I6	YATFIVTNY	0.560924	0.449495	0.682724	0.198733	0.0920377	0.537037	0.608696	0.5	0.742788	1.03744	0.771186	1.11745	0.395677	0.637931	no		-1.03234	0.932308	0.525443	0.128978	0.119421	0.0612985	0.789265	1.45937	1.22615	0.274595	2.19186
K7EJV9	FPLTTESAM	1.59244	1.08081	1.50498	1.34156	1.85897	2.42593	1.83575	1.68817	1.80288	2.1674	2.82486	3.92617	1.57558	1.51149	no		0.429337	0.567078	0.292466	0.350379	0.423591	0.227053	1.0939	2.4537	1.99582	0.00170883	1.36836
E9PSF2	EANAIALKY	0.592437	0.555556	0.996678	0.654321	0.391785	0.740741	0.565217	0.596774	0.706731	0.898678	0.881356	1.89262	0.610465	0.810345	no		-0.26334	0.176977	0.0883112	-0.198704	0.131847	0.0676828	0.776066	1.0623	0.910307	0.00114409	1.1921
P48556	NIPAESYTF	0.150198	0.0885262	0.348837	0.123457	0.000203213	0.296296	1.73913	1.75806	1.35577	1.36123	1.81356	1.69128	0.22225	0.0768739	no		-0.4845	0.120551	0.0640694	3.04606	4.81647	3.20369	3.04995	4.82789	3.46043	2.74909	3.57768
A0A075B6H3	FPEPEHSSF	0.579832	0.454545	0.717608	0.506173	0.769231	0.981481	0.594203	0.483871	0.764423	0.54185	1.32203	1.65101	0.662791	0.637931	no		0.365342	0.269401	0.141933	0.0726715	0.0403962	0.0159743	1.00449	1.29715	1.09948	0.00170883	0.738813
B4DKY1	FPVGGPGTSL	1.66387	1.73737	2.20266	1.55556	1.53846	1.94444	1.65217	1.41935	1.91827	2.02203	2.69492	4.71141	1.11628	2.12069	no		-0.153447	0.130294	0.0665784	-0.167449	0.142941	0.0706649	0.750575	1.35004	1.13891	0.00114409	1.36234
P00374	FPEIDLEKY	1.22269	1.51515	1.85382	1.35802	1.67308	2.22222	1.46377	1.48387	1.86058	3.59471	3.42373	5.31544	1.74419	1.67241	no		0.194214	0.194215	0.100954	0.0664855	0.0567543	0.0233457	1.42554	3.64116	2.7412	0.00170883	2.67825
Q6UWP7	AVHDITVAY	0.605042	0.323232	0.478405	0.135802	0.461538	0.481481	0.782609	1.09677	0.836538	1.22907	2.69492	3.52349	0.226744	0.534483	no		-0.382836	0.0885112	0.0472698	0.949148	0.441523	0.237922	2.40446	2.86066	2.27435	0.0178982	2.42843
P33993	EAWASKDATY	2.17647	1.85185	2.96678	2.24691	2.69231	3.12963	2.42512	2.66129	2.65385	3.28634	3.50847	4.32215	1.87791	2.66667	no		0.206019	0.469761	0.241049	0.146037	0.299563	0.153946	0.668347	2.48152	2.01476	0.00170883	1.4797
Q9BT22	FPDPAGKLNQF	1.22269	1.47475	1.50498	1.53086	1.36538	2.03704	1.76812	2.08065	2.00481	2.48458	3.13559	3.8255	1.30814	1.60345	no		0.231329	0.343638	0.184609	0.478096	0.963396	0.569035	1.16843	3.60937	2.71969	0.00170883	2.50859
A0A087WZG4	EYAERPEVARR	0.378151	0.565657	0.727575	0.246914	0.423077	0.685185	0.26087	0.83871	0.706731	0.303965	0.559322	1.14765	0.55814	0.637931	no		-0.302562	0.167902	0.0843129	0.112004	0.0657631	0.0303068	0.266826	0.182193	0.155273	0.00170883	0.360801
Q9NU19	LPGSIQPVY	0.995798	1.0404	1.21595	0.753086	1.07692	0.851852	1	0.983871	0.995192	1.5859	1.40678	1.89262	1.13372	1.24138	no		-0.278159	0.571031	0.295707	-0.126535	0.231424	0.123305	0.587054	2.12657	1.75374	0.00170883	2.37785
K7EJH8	NAFEVAEKY	2.14286	1.72727	2.37209	1.67284	2.77885	3.25	1.94928	1.95025	2.19231	2.20044	2.90678	4.28859	2.00581	2.38793	no		0.303114	0.427096	0.219564	-0.0351839	0.0336373	0.011918	0.589958	1.13978	0.97249	0.00170883	0.461477
P62805	TAMDVVYAL	4.47479	4.94949	7.45515	3.40741	4.875	3.14815	5.32609	3.6371	1.9399	4.09692	8.66949	3.18121	0.331395	6.46552	no		-0.562371	0.631002	0.325691	-0.63053	0.710236	0.403877	-0.0819258	0.0795183	0.063724	0.00170883	0.446835
Q04323	LPDGTSLTQTF	0.655462	0.646465	0.677741	0.691358	0.846154	0.796296	0.536232	0.629032	0.548077	0.911894	1.25424	1.12752	0.453488	0.758621	no		0.237428	0.401571	0.206733	-0.208446	0.283634	0.149578	0.734428	2.07538	1.71787	0.0909351	1.22194
Q00653	SPTDVHKQY	1.2479	0.787879	1.33555	0.925926	1.55769	1.87037	1.2029	1.75806	1.77404	4.01762	4.69492	7.5906	1.09884	1.2931	no		0.369021	0.173012	0.0857353	0.490049	0.253526	0.137573	2.27376	3.69841	2.77835	0.00170883	2.74351
O60488	LFDHAVSKF	3.08824	3.22222	3.84718	0.666667	0.615385	0.907407	0.42029	0.25308	0.0607959	0.872247	1.9661	2.27517	3.45349	3.89655	no		-2.21392	4.76668	3.00691	-3.79032	5.4005	3.59583	-0.990177	3.19293	2.48194	0.0568427	1.4797
Q5TI65	EVAQLIQGGR	0.12605	0.252525	0.159468	0.147803	0.000203213	0.333333	0.198024	0.241935	0.230769	0.356828	0.423729	0.302013	0.206789	0.183736	no		-0.160669	0.0792381	0.0425487	0.318006	0.125401	0.0646631	1.00866	0.682853	0.577154	0.00170883	0.724559
K7EQJ5	KEAPPMEKP	0.554622	0.000203213	0.368771	0.250796	0.384615	0.180752	0.536232	0.645161	0.764423	0.621145	0.644068	1.22819	0.355143	0.135201	no		-0.178405	0.0610112	0.031669	1.07504	0.885245	0.517237	1.43278	1.52147	1.27644	0.181437	1.39817
Q15386	FPIANGPNL	0.617647	0.767677	1.10631	0.950617	1.26923	1.37037	0.536232	0.806452	0.9375	0.898678	2.01695	2.63758	0.959302	0.793103	no		0.526978	0.456212	0.237004	-0.127943	0.0685677	0.0306615	1.15623	1.6705	1.40014	0.0158841	0.835477
P28070	DYADFQYLK	0.105392	0.0530832	0.0161205	0.0799619	0.320691	0.334746	0.119977	0.177419	0.201923	0.449339	0.576271	0.946309	0.000203213	0.0672387	no		2.07451	0.579394	0.299049	1.51595	0.294151	0.152544	3.49751	2.44261	1.98996	0.00170883	1.34787
Q9UBB4	IAIDVIDAY	5.39496	4.87879	6.13953	4.02469	6.46154	6.62963	6.14493	5.33871	5.25	6.13216	7.89831	7.00671	2.19767	6.32759	no		0.0604701	0.126921	0.0655831	0.0278874	0.0542347	0.0218585	0.358077	1.26663	1.07426	0.00170883	0.896357
E9PKH8	FPAEPMKGPIAM	4.04622	3.35354	3.93688	2.95679	3.63462	4.12963	3.7029	3.95968	4.60817	6.3304	7.80508	12.3826	3.60174	4.37069	no		-0.0805477	0.061046	0.031669	0.114231	0.0956266	0.0472551	1.22598	2.70303	2.17964	0.00170883	2.28261
P27144	TPIQSKEAY	0.378151	0.383838	0.398671	0.839506	0.980769	1.37037	0.855072	0.887097	0.735577	0.687225	1.13559	1.5906	0.447795	0.224138	no		1.4589	1.85282	1.1489	1.09408	1.08486	0.654241	1.55627	2.09186	1.7274	0.00170883	0.114485
Q6P1K2	ESVPPGTTISR	0.743697	0.232323	0.408638	0.303449	0.480769	0.555556	0.608696	0.580645	0.605769	1.163	1.0339	1.20805	0.401163	0.534483	no		-0.0475407	0.0331116	0.0191282	0.374542	0.389322	0.209622	1.2981	2.75417	2.20618	0.00170883	2.28261
F8VNY5	YPDNLKHLY	1.31092	1.27273	1.69435	1.23457	1.65385	1.85185	1.30435	1.27419	1.41346	1.79736	2.32203	3.38255	1.65698	1.46552	no		0.14803	0.17396	0.0857572	-0.099825	0.101603	0.0489818	0.810326	1.91159	1.58884	0.00170883	1.35346
Q9UK53	LPIDPNEPTY	0.605042	0.282828	0.598007	0.493827	0.192308	0.703704	0.536232	0.403226	0.663462	0.594714	1.20339	1.18792	0.575581	0.362069	no		-0.0963973	0.0541315	0.0284169	0.109387	0.0667797	0.0303068	1.00691	1.39521	1.17286	0.00170883	1.28931
Q9UKE5	TPFVDPRVY	2.35714	2.25253	2.77076	1.96296	2.5	3.38889	2.14493	1.82258	2.66827	2.93392	3.27119	4.89262	2.51163	2.86207	no		0.0893276	0.114815	0.0600532	-0.15344	0.192515	0.0991838	0.588487	1.41852	1.19364	0.00170883	1.03752
P17275	QPFYHDDSY	1.95378	1.46465	1.95349	1.41975	1.78846	1.96296	1.3913	1.32258	1.90385	1.82379	2.33898	3.22148	2.0407	2.08621	no		-0.054944	0.0715913	0.0377739	-0.218253	0.321412	0.165645	0.459014	1.11102	0.949501	0.00170883	1.08377
E9PPJ1	NAMDVTTGY	1.2605	1.16162	1.84385	1.34568	1.32692	2.2037	1.44928	1.8871	1.84615	2.10132	2.20339	3.98658	1.65698	1.65517	no		0.192913	0.168653	0.0843129	0.28078	0.271229	0.14436	0.958721	1.73227	1.4483	0.00170883	1.21538
Q16236	LPVVDFNEM	0.756303	0.838384	1.36545	0.864198	1.28846	1.01852	1.11594	0.951613	0.764423	1.81057	1.81356	2.19463	0.27907	1.15517	no		0.0993558	0.127428	0.0655831	-0.0638528	0.0738587	0.0341257	0.97505	2.93034	2.3233	0.00170883	2.20071
O43776	FPVEIKSFY	1.47479	1.6532	1.69103	1.18107	1.78846	2.2037	1.42512	1.42473	1.64904	2.45374	2.03955	2.63758	1.53488	1.88506	no		0.102327	0.184216	0.0940585	-0.0991701	0.164046	0.083652	0.56534	1.87487	1.55923	0.00170883	1.31145
A0A2R8Y6G6	SEVILPVPA	1.87815	1.94949	2.33223	1.45679	2.09615	2.74074	3.30435	2.83871	3.72115	4.37445	5.62712	8.19463	2.40698	2.41379	no		0.0310045	0.0195533	0.0111628	0.679303	0.827792	0.477968	1.56266	3.29987	2.55494	0.0792072	2.62112
Q9BVQ7	MPIGPDVSL	3	2.43434	3.2691	2.51852	3.78846	4.92593	3.23188	3.20968	3.31731	3.63436	4.33898	4.55034	2.63372	3.41379	no		0.368073	0.872098	0.482402	0.165127	0.291155	0.151336	0.525	1.47074	1.23622	0.00170883	0.337275
Q9Y6Y9	DASISYTY	1.66387	1.17172	1.56478	1.39506	1.86538	2.57407	1.15942	1.85484	1.70192	2.10132	2.72881	3.7047	1.72674	1.36207	no		0.40699	0.548628	0.277561	0.0999956	0.0928476	0.0462185	0.955739	2.06681	1.71102	0.00170883	1.06811
Q96CG3	LPSSEVVKF	4.65126	3.9697	6.66777	4.81481	6.5	8.05556	6.65217	6.56452	7.70192	9.70044	10.5424	14.6376	6	5.32759	no		0.341383	0.502825	0.255128	0.452318	0.757666	0.436505	1.18995	3.29892	2.55494	0.00170883	2.12546
P06340	FYSQPDHLF	0.189076	0.12293	0.199336	0.62963	0.961538	1.35185	2.26087	2.22581	2.85577	2.4978	2.88136	4.57047	0.180284	0.200869	no		2.52494	0.956784	0.536221	3.8439	3.19658	2.17239	4.28228	4.28338	3.13193	0.819255	2.62811
Q9H1B7	YPTGSGNVY	0.957983	0.606061	0.787375	0.604938	1.03846	0.851852	0.333333	0.741935	0.865385	0.977974	1.11864	1.71141	0.924419	0.568966	no		0.0856536	0.0750906	0.0396344	-0.276989	0.244007	0.13023	0.695512	1.19084	1.01795	0.00170883	0.910175
Q9Y255	AERLFPANVA	0.213021	0.0241829	0.207646	0.308642	0.346154	0.277778	0.217391	0.295379	0.280116	0.251101	0.169492	0.583893	0.0845562	0.175142	no		1.0679	0.540289	0.273439	0.833797	0.354657	0.189032	1.17507	0.643677	0.544205	0.00170883	0.0534623
O15213	HFDLNLRQF	0.315126	0.282828	0.478405	0.204327	0.180409	0.203704	0.140447	0.280284	0.000203213	0.436123	0.898305	0.765101	0.226744	0.425016	no		-0.871194	0.480604	0.245844	-1.35449	0.759503	0.437153	0.963906	1.23657	1.04995	0.00170883	1.65332
P46940	IPADTFAAL	1.0084	1.21212	1.39535	0.839506	1.5	0.796296	1.44928	1.48387	1.39904	2.12775	3.52542	3.8255	0.802326	1.43103	no		-0.205509	0.161625	0.0812314	0.260751	0.257441	0.139463	1.39034	3.26025	2.53331	0.00170883	2.78823
Q5TFE4	LPESAPLIY	1.77731	1.58586	1.86379	2.50617	4.48077	5.61111	4.53623	3.90323	4.21154	3.47577	4.69492	5.45638	1.88372	2.06897	no		1.26916	2.20576	1.40589	1.27521	2.22364	1.48176	1.38243	2.54781	2.06651	0.00114409	0.176478
O14503	YPTSVPVLY	1.57563	2.66667	2.8505	2	2.71154	3.96296	2.73913	2.90323	3	3.37004	4.40678	4.93289	2.80814	2.72414	no		0.290427	0.44466	0.229816	0.28507	0.433407	0.233204	0.841505	2.16758	1.78342	0.00114409	1.25349
A0A087WZK0	VYINTAQEF	1.2605	0.959596	1.21595	0.62963	0.884615	1.25926	0.666667	0.83871	0.822115	1.09692	0.898305	1.34899	1.36047	1.31034	no		-0.30904	0.547511	0.27715	-0.561974	1.05832	0.632281	-0.0390823	0.0564046	0.0449045	0.00170883	0.408208
Q14814	LPFSSMPTAY	1.13445	1.92424	1.87874	1.39506	1.35577	2.65741	2.03623	1.89516	1.78125	2.53744	3.10169	3.6745	1.57849	1.9569	no		0.131397	0.152782	0.0781151	0.210397	0.272924	0.14444	0.915583	2.33048	1.913	0.00170883	1.70058
O14562	FPLDSTGSEL	0.226891	0.292929	0.578073	0.320988	0.519231	0.5	0.623188	0.193548	0.5625	0.660793	0.898305	1.16779	0.436047	0.258621	no		0.287731	0.170697	0.0844904	0.329133	0.202767	0.104246	1.31252	1.79471	1.49444	0.00114409	1.26473
O60306	YPADKISILTTY	0.926471	1.23737	1.48007	0.845679	1.24038	1.91667	1.07246	1.01613	1.21154	1.39427	1.82203	2.07383	1.43895	1.44828	no		0.135497	0.166074	0.0843129	-0.142964	0.15817	0.0795938	0.537816	1.08449	0.929802	0.00170883	0.695088
Q8TCB0-2	VFDASSIQY	0.000203213	0.165791	0.129568	0.226274	0.211538	0.648148	0.594203	0.026051	0.302885	0.660793	0.898305	1.69128	0.117607	0.000203213	no		1.87744	0.457031	0.237004	1.64308	0.344127	0.181566	3.45907	2.34263	1.92416	0.00170883	1.38544
P21796	AGGHKLGLGLEFQA	0.913866	0.782828	0.92691	0.777778	0.990385	1.38889	0.811594	1.10484	1.64423	1.43392	1.11017	1.02685	1.04651	0.62069	no		0.267028	0.324231	0.17438	0.440596	0.656095	0.37067	0.444752	0.665313	0.561539	0.00170883	0.217094
Q16633	LPHQPLATY	2.62185	2.20202	2.78073	2.71605	3.51923	5.16667	3.01449	2.69355	3.57692	3.06608	4.30508	4.91275	2.93023	3.03448	no		0.584336	1.15876	0.674006	0.288024	0.410528	0.22099	0.691826	1.50516	1.26344	0.00170883	0.173457
A0A2R8Y8C1	ATADTVIIY	6.40966	4.97475	7.71927	4.82099	7.60577	9.19444	6.7971	6.8629	7.57933	7.78414	11.0254	11.8087	7.6657	7.25	no		0.178596	0.283758	0.148735	0.152888	0.233334	0.12473	0.680543	1.90119	1.58161	0.00114409	1.21017
P23511	TAEGQTIVY	2.55882	1.83838	3.06977	2.19753	2.73077	3.7963	2.21739	2.74194	2.58173	2.77533	3.13559	4.65101	2.49419	3	no		0.224565	0.335373	0.181227	0.014243	0.0155018	0.00369463	0.500278	1.0478	0.899552	0.00170883	0.481029
P11216	FPDKVAIQL	1.23529	1.34343	1.36545	1.48148	1.63462	2.05556	1.49275	1.59677	2.29327	2.51101	2.88136	3.32215	1.58721	1.2069	no		0.390901	0.788711	0.429473	0.448632	0.967049	0.571097	1.1437	3.76435	2.81836	0.00170883	2.286
A2ACR1	QPFAIGGSGSTF	0.378151	0.444444	0.86711	0.358025	1.11538	1.5	1.86957	2.03226	1.65865	2.65639	3.64407	4.4698	0.680233	0.672414	no		0.815346	0.463448	0.238367	1.71844	1.86331	1.22497	2.67221	4.3985	3.19739	0.265605	2.99723
O00499	LPAVVVETF	3.27731	3.68687	4.50498	2.49383	3.34615	3.11111	3.81159	2.90323	2.68269	3.60793	5.61017	3.84564	1.51744	4.62069	no		-0.357624	0.797047	0.434335	-0.287409	0.620661	0.348297	0.187807	0.445806	0.374435	0.00170883	1.27094
J3KN16	FPANIQVVY	2.39496	2.29798	2.68605	1.52469	2.89423	3.76852	2.85507	3.12097	3.52644	3.73348	3.81356	3.97651	2.93023	2.97414	no		0.14999	0.244259	0.128259	0.364882	0.812034	0.466422	0.643091	1.87525	1.55923	0.00170883	1.23912
A0A0G2JH37	MPAAQEGAVAF	2.88025	2.00505	2.42193	2.03704	2.89423	3.76852	2.39855	2.91129	3.18029	2.82819	3.5	4.77181	2.56395	2.94828	no		0.251655	0.383818	0.197023	0.216462	0.314355	0.163969	0.603164	1.3689	1.15282	0.00170883	0.673041
A0A140TA14	VTAPRTLLL	0.0141296	0.000203213	0.165504	0.666667	0.75	0.962963	0.826087	1	0.75	0.634361	0.491525	0.442953	0.000203213	0.0727064	no		3.72598	3.36889	2.21744	3.84042	3.64066	2.4998	3.12494	2.11712	1.74649	0.00170883	0.897969
Q14814	MPTAYNTDY	0.932773	0.616162	0.737542	0.740741	0.557692	1.27778	0.942029	0.967742	1.05288	1.01762	1.62712	1.73154	0.924419	0.706897	no		0.172125	0.160373	0.0810218	0.373765	0.440531	0.237922	0.93658	1.82864	1.52533	0.00170883	1.30512
P13010	QYQNITVHR	0.000203213	0.189363	0.126251	0.160494	0.677804	0.277778	0.0806109	0.140932	0.225114	0.436123	0.508475	0.825503	0.127749	0.000203213	no		1.82127	0.837952	0.457438	0.500078	0.117988	0.0612318	2.48667	1.73576	1.45045	0.0333026	0.547273
A0A0C4DFL7	KYGPVFSF	1.90336	1.82828	2.8206	0.950617	1.75	1.44444	1.98551	2.33871	2.33654	3.01322	4.47458	5.59732	2.02326	2.65517	no		-0.660595	0.741771	0.396206	0.0236971	0.0224743	0.00746511	0.997865	2.51506	2.04395	0.0792072	2.74818
Q6PKG0	NLERDFFLR	0.390756	0.424242	0.269103	0.271605	0.403846	0.00279536	0.666667	0.516129	0.649038	0.898678	1.45763	1.10738	0.439865	0.000203213	no		-0.676619	0.338069	0.181718	0.756789	0.728766	0.418342	1.67581	2.93006	2.3233	0.331061	2.72949
Q16236	FPFVDDNEV	1.27311	1.32323	2.03322	1.20988	2	1.87037	1.65217	1.32258	1.25481	1.95595	3.49153	3.50336	0.767442	1.87931	no		0.134022	0.138088	0.070476	-0.130368	0.120861	0.0622202	0.951145	2.18225	1.7944	0.00170883	1.60393
Q15056	LPTEPPYTAY	2.10504	1.79798	2.21262	1.49383	2.40385	2.72222	1.97101	2.04839	2.95673	3.10573	3.77966	4.85235	2.16279	2.48276	no		0.114303	0.137755	0.070476	0.189922	0.255279	0.138831	0.940577	2.57131	2.08167	0.00170883	1.9089
P14923	SPVESVLFY	5.08613	6.12626	10.2957	3.26543	3.85577	1.41667	7.21014	3.31452	0.944712	3.70705	11.8559	0.875839	0.600648	8.73276	no		-1.33293	0.867978	0.479209	-0.907092	0.62486	0.350248	-0.387772	0.268014	0.226357	0.00170883	0.413078
Q14213	SPVSFIATY	2.13025	2.43434	3.2392	2.25926	2.88462	3.57407	3.72464	3.46774	2.46635	3.43612	5.13559	5.2953	2.47674	3.17241	no		0.159812	0.219844	0.113649	0.307656	0.520917	0.292205	0.829409	2.27528	1.86915	0.00170883	1.57779
A0A4W8VX11	EVYDGPKNVR	2.10504	2.0404	2.37209	0.802469	1.46154	1.16667	0.956522	1.32258	1.41346	1.54626	2.61017	2.97987	2.37209	2.65517	no		-0.925835	1.88982	1.17622	-0.819704	1.70035	1.11474	0.130847	0.254243	0.213417	0.00170883	1.91509
Q5TEJ7	MPLEDMNEF	1.07983	1.05051	1.50831	1.04938	1.46795	1.83951	1.71981	1.5914	1.33173	1.46256	2.41808	2.49664	0.796512	1.48276	no		0.259881	0.345393	0.185024	0.351637	0.524281	0.292205	0.809541	1.85762	1.54665	0.00170883	1.10617
Q15291	FPSPILKVQY	1.44958	1.49495	1.49502	1.23457	1.36538	1.42593	1.43478	0.919355	1.37019	1.837	1.81356	2.05369	1.63953	1.81034	no		-0.141109	0.375701	0.1948	-0.253431	0.750152	0.431361	0.361626	1.54588	1.29649	0.00170883	1.79071
Q71RC2	HPIQTQAQY	1.21008	1.26263	1.97342	1.02469	1.73077	2.03704	1.42029	1.32258	1.74519	1.85022	2.15254	2.95973	1.81395	1.77586	no		0.108227	0.124176	0.0655354	0.013542	0.0135343	0.00363211	0.647053	1.39872	1.17573	0.00170883	1.00955
B7Z4L4	LPAAAQDVY	3.73109	2.53535	4.03654	2.7037	4.44231	5.51852	4.75362	3.8871	4.29808	5.20705	5.9661	9.22148	4.20349	4.17241	no		0.29773	0.343026	0.184543	0.32864	0.392649	0.211803	0.985126	2.10716	1.73918	0.00114409	1.31145
P56192	YPLLQDPAY	0.302521	0.444444	0.30897	0.283951	0.403846	0.5	0.608696	0.306452	0.432692	0.621145	0.949153	0.986577	0.27907	0.431034	no		0.169766	0.10763	0.0567143	0.352127	0.267188	0.14239	1.27586	2.05502	1.70252	0.00170883	1.54763
Q7KZ85	FPAEPLEL	2.96849	2.55556	4.43023	2.56173	3.49038	2.12963	4.36957	2.68548	1.78125	2.64317	5.34746	2.2349	0.327982	4.06897	no		-0.282908	0.273298	0.143795	-0.171874	0.159687	0.0802029	0.0387872	0.0346973	0.0274494	0.00170883	0.294759
P26641	FPAGKVPAF	2.08824	2.11785	2.50831	1.63374	2.33333	3.33951	2.10145	2.04839	1.91827	2.05286	3.24294	3.83893	2.75	2.56322	no		0.121942	0.159865	0.0810218	-0.146009	0.176651	0.0884489	0.444106	0.896059	0.765024	0.00170883	0.556008
K7ENV7	VPVMLTEQY	0.579832	0.525253	0.61794	0.246914	0.711538	0.462963	0.449275	0.5	0.807692	0.502203	1.20339	0.986577	0.261628	0.706897	no		-0.277616	0.195444	0.101215	0.0281443	0.0188723	0.00503523	0.643826	0.823762	0.699327	0.00170883	1.01265
P52739	MPVEVQTEL	0.605042	0.606061	0.677741	0.753086	0.644231	1.35185	1.07246	0.814516	1.18269	0.92511	1.61864	1.90268	0.540698	0.775862	no		0.541492	0.508418	0.256236	0.700581	0.761413	0.437153	1.23515	1.99766	1.66168	0.00170883	1.04894
O95071	VYSQIPAAVKL	0.267953	0.353535	0.299003	0.0756716	0.106342	0.524263	0.449275	0.440062	0.42188	0.726872	0.79661	0.583893	0.378294	0.232058	no		-0.38217	0.189012	0.0966185	0.510431	0.387566	0.208863	1.19497	1.58175	1.32527	0.0406958	1.6099
Q14494	LPVEEFNEL	1.48739	1.36364	1.92359	1.25926	2.19231	2.27778	1.98551	1.93548	1.64423	1.82379	3.23729	3.16107	1.27326	1.96552	no		0.262984	0.353531	0.188728	0.221053	0.281249	0.149578	0.78413	1.78099	1.48373	0.00170883	1.035
C9JQQ5	YPYEHSYGL	0.945378	0.79798	1.04651	0.925926	0.788462	1.53704	1.23188	0.887097	1.37019	1.71806	2.0339	2.63758	1.15116	1.03448	no		0.220874	0.232562	0.120757	0.322688	0.383872	0.207024	1.19552	2.85114	2.27037	0.00170883	2.01828
Q9H0C5	AEIELPDVEP	0.466387	0.0687815	0.647841	0.790123	1.5	1.57407	3.94203	3.70968	3.66346	5.85463	6.16949	9.68456	0.488372	0.135237	no		1.70771	0.521772	0.260722	3.25773	2.66825	1.79864	4.19774	5.03772	3.57473	0.739591	3.39834
P16220	QPGTTILQY	1.61345	1.0101	1.76412	1.16049	2.05769	2.05556	1.3913	1.53226	1.74519	1.96916	2.42373	3.12081	1.81395	1.65517	no		0.265373	0.381166	0.196381	0.0895841	0.100681	0.0485788	0.776069	1.86306	1.5513	0.00170883	1.07242
Q9BUN8	FPVGPGTGF	3.54202	4.45455	4.84385	3.08642	4.84615	5.01852	5.2029	4.20968	4.125	6.10573	9.23729	11.6174	4.63953	5.31034	no		0.0123818	0.0109832	0.00680174	0.0762775	0.0737406	0.0341257	1.07015	2.64653	2.1429	0.00170883	2.14137
P13010	LPFMEDLRQY	0.0312063	0.220954	0.29627	2.24938	3.51538	3.99444	4.66087	4.84032	4.64567	3.19295	4.06271	3.96242	0.0772422	0.227254	no		4.15338	4.73765	3.00691	4.68903	6.23806	4.17811	4.35437	5.29099	3.60301	1.05942	0.537473
Q8NFU3	EPAAFQALY	1.29832	1.48485	2.06312	2.01235	2.63462	3.25926	2.95652	3.14516	2.68269	3.37004	4.55932	5.09396	1.55233	2.01724	no		0.706107	1.3321	0.789356	0.858059	1.81373	1.19279	1.42615	3.88855	2.89516	0.00170883	2.00636
Q13263	DYNLIVIER	0.302521	0.151515	0.269103	0.201334	0.25	0.109354	0.289855	0.314553	0.235316	0.726872	0.40678	0.442953	0.301302	0.224138	no		-0.367076	0.156024	0.0800686	0.215642	0.107692	0.0546441	1.12448	1.20152	1.02539	0.00170883	1.27796
E9PLG8	LPFPDETHERY	2.59664	2.57576	3.0598	2.41975	2.92308	3.59259	3.02899	2.53226	3.51923	4.03084	4.28814	5.53691	2.98256	3.43103	no		0.118258	0.218867	0.113649	0.14149	0.273255	0.14444	0.75115	2.77363	2.22154	0.00114409	1.97458
M0QZR8	TVIEPLKGY	0.542017	0.494949	0.568106	0.839506	1.19231	1.37037	1.24638	1.35484	2.0625	0.951542	1.10169	1.85235	0.27907	0.672414	no		1.08382	1.20554	0.698148	1.53884	2.28521	1.53062	1.2829	1.63833	1.37427	0.0720742	0.221958
O60888	LPVEQGNFPY	0.680672	0.742424	1.07143	0.466545	1.39423	1.37963	1.05072	0.895161	1.11779	1.40088	1.70339	2.34564	1.04651	0.87931	no		0.377409	0.368474	0.190939	0.296498	0.26553	0.14239	1.12747	2.06594	1.711	0.00170883	1.25143
P62244	LLPSRQFGF	0.176471	0.131313	0.189369	0.283951	0.000203213	0.203704	0.43459	0.000203213	0.310086	0.211454	0.000203213	0.38255	0.208578	0.165576	no		-0.0272285	0.00793081	0.00527457	0.583319	0.140346	0.0698403	0.257278	0.0225055	0.0160263	0.00170883	0.0128029
C9JLU1	YPVDLGDKF	3.97059	3.0303	5.26246	3.54321	5.03846	7.22222	4.43478	3.5	3.62019	5.35242	6.72881	9.8255	4.0814	5.15517	no		0.365927	0.465028	0.238871	-0.085839	0.0726488	0.0338962	0.837022	1.65512	1.38687	0.0178982	0.814019
O96018	LPTAVIANL	1.12185	1.78283	1.95349	0.726052	1.59615	1.75	1.53623	1.34677	0.814904	1.43392	1.75424	1.64094	0.650898	2.05172	no		-0.254601	0.362906	0.189443	-0.393702	0.591121	0.328447	-0.00865799	0.0103213	0.0069031	0.00170883	0.314337
Q9Y5X0	FPEQQKEEF	1.36134	1.0303	1.52492	1.04938	0.961538	1.51852	0.608696	0.919355	1.26923	1.59912	1.77966	2.59732	1.1686	1.65517	no		-0.15015	0.173399	0.0857353	-0.485563	0.629712	0.352243	0.609614	1.37133	1.15421	0.00170883	1.43241
A0AV96	VPIPDVYQTY	0.441176	0.383838	0.578073	0.851852	1.44231	1.2963	1.26087	1.06452	1.32692	2.18062	1.81356	3.40268	0.593023	0.0928983	no		1.35556	1.18413	0.686773	1.3802	1.22664	0.748765	2.39831	3.65691	2.74925	0.00114409	1.89809
E7ETM0	EYVHTKNFIHR	0.415966	0.919192	0.906977	1.51852	2.51923	3.01852	2.21739	2.53226	2.95673	2.97357	3.44068	4.34899	0.418605	0.948276	no		1.65403	2.36638	1.51729	1.78118	2.71259	1.83162	2.26317	4.1389	3.038	0.00170883	1.47591
G5E954	YAFPKEFPY	0.605042	0.585859	0.458472	0.432099	0.846154	1.18519	0.724638	0.677419	0.951923	1.20264	1.27119	2.01342	0.697674	0.551724	no		0.578756	0.514011	0.258122	0.513185	0.428829	0.230421	1.44392	2.41504	1.97499	0.00170883	1.38859
Q709C8	TYISWKEEL	0.340336	0.232323	0.528239	0.154369	0.257514	0.000203213	0.289855	0.184144	0.000203213	0.154937	0.387654	0.442953	0.0363576	0.466657	no		-1.41766	0.726867	0.386814	-1.21511	0.770849	0.440881	-0.15969	0.0873382	0.0697523	0.00114409	0.51422
R4GMQ9	QPWEEIKTSY	1.83403	1.9697	2.09302	1.82099	3.09615	2.91667	2.23913	2.34677	2.97837	3.40969	4.15254	5.03356	2.15407	2.5	no		0.409793	0.765736	0.411658	0.35928	0.631955	0.352726	1.09495	3.30537	2.55718	0.00170883	1.90855
E9PDQ5	KPAPLTPAY	0.894958	0.818182	1.04651	1.01235	0.923077	1.7037	0.84058	1.1129	1.05288	1.40088	1.79661	2.73826	1.09884	1.17241	no		0.399106	0.408825	0.211053	0.123535	0.0936379	0.0465332	1.10494	2.04546	1.69564	0.00170883	1.19112
Q9H977	DASPVQAVF	2.73529	2.78788	3.79734	2.81481	3.96154	5.01852	3.66667	3.40323	3.25962	3.62115	5.27119	7.63087	3.94186	3.96552	no		0.339678	0.426343	0.219564	0.14829	0.147172	0.0733591	0.826012	1.64909	1.38154	0.00170883	0.847564
A0A024RCR6	MPVGPDAIL	0.844538	0.853535	1.3206	0.82716	1.74038	1.61111	1.65942	1.62097	1.74519	3.29736	4.73729	5.9094	0.994186	1.28448	no		0.469125	0.310414	0.1664	0.735377	0.614637	0.345746	2.20766	4.25946	3.12893	0.00170883	2.99723
Q8WVX9	VPVDVVVNM	1.83403	2.02525	2.29236	1.53086	2.51923	3.35185	2.25362	2.05645	1.95433	2.04846	2.52542	3.93624	2.36337	2.62069	no		0.266933	0.3571	0.189443	0.0262045	0.0252468	0.00859755	0.468208	0.795621	0.67719	0.00170883	0.281354
H3BPE1	EVAERLGVTR	0.163866	0.232323	0.249169	0.135802	0.307692	0.0615003	0.130435	0.225806	0.267828	0.290749	0.305085	0.543624	0.226744	0.275862	no		-0.353831	0.132688	0.067503	-0.048394	0.018084	0.00498462	0.820175	0.598744	0.503533	0.00170883	0.723497
B7Z4L4	LPAAAQDVYY	0.731092	0.888889	0.986711	0.864198	0.692308	1.55556	1.42029	1.08065	1.15385	1.45374	2.16949	2.71812	1.11628	0.913793	no		0.25565	0.214569	0.11086	0.487565	0.521624	0.292205	1.28257	2.50499	2.035	0.00170883	1.76381
Q9H869	FPLSESQTL	0.274994	0.0612301	0.468439	0.131234	0.0882041	0.000203213	0.362319	0.0887683	0.418269	0.488987	0.423729	0.785235	0.214528	0.344828	no		-1.87323	0.576128	0.297942	0.111564	0.0456652	0.0189024	1.07734	0.972372	0.833596	0.036329	1.53834
A0A3B3IS71	QPSENLISY	0.567227	0.505051	0.777409	0.617284	0.769231	1.07407	1.05797	1.01613	0.908654	1.49339	1.74576	1.75168	0.680233	0.793103	no		0.411723	0.622043	0.325493	0.689365	1.36853	0.852652	1.432	4.09086	3.00913	0.00170883	2.68537
A0A1B0GWH0	FPEHIFPAL	2.93697	3.74747	5.57143	2.50617	3.40385	2.11111	3.85507	3.06452	1.26923	3.26432	6.89831	0.865772	0.540698	5.25862	no		-0.611596	0.494548	0.252171	-0.581746	0.470051	0.258247	-0.152251	0.114724	0.0941961	0.00114409	0.294335
A0A024RCR6	MPVGPDAILRY	0.585663	0.676768	0.854928	0.564931	0.401142	1.09465	0.621578	0.654122	0.642035	1.23642	1.3145	1.69575	0.708412	0.909962	no		-0.0391145	0.0325749	0.0191282	-0.142862	0.125039	0.0646631	1.00407	2.22666	1.82853	0.00170883	1.88835
H3BMM5	TPLATQLTY	2.33193	1.72727	2.47176	2.44444	2.57692	3.92593	3	2.72581	3.53365	3.96476	4.57627	6.40268	2.80814	2.67241	no		0.454155	0.669118	0.350328	0.503632	0.781989	0.445351	1.19417	2.99986	2.36967	0.00170883	1.72501
Q9UL25	DSNGAILVY	3.64286	3.23232	4.66445	3.01235	5.17308	5.66667	4.05797	3.8871	3.89423	4.75771	6.71186	8.55705	4.15116	4.96552	no		0.263506	0.373174	0.193474	0.0369864	0.0381102	0.0151868	0.795322	1.91268	1.58913	0.00170883	1.12088
Q8WUX2	FPYQDKLVGY	0.579832	0.333333	0.448505	0.407407	0.192308	1.01852	0.811594	0.483871	0.850962	0.911894	1.0678	0.986577	0.226744	0.586207	no		0.249043	0.155933	0.0800686	0.65656	0.600826	0.337458	1.12327	1.49326	1.25417	0.00170883	1.04078
G5E9F5	YPDALITNY	1.52521	1.53535	1.66445	1.60494	2.03846	2.12963	2.17391	2.09677	1.71635	3.18502	3.28814	4.91275	1.74419	2.03448	no		0.28901	0.394026	0.202728	0.341522	0.496957	0.278375	1.26886	3.57668	2.69572	0.00170883	2.4382
P49790	SPFYPGKTTY	1.59664	1.52189	1.90698	1.35391	2.02564	2.23457	1.42029	1.40323	1.78365	1.80176	2.75706	3.53691	1.7907	2.16667	no		0.159792	0.200277	0.104309	-0.125387	0.135661	0.0687138	0.687895	1.5618	1.31074	0.00170883	1.03815
P20591	ETVGEEDIRLFTR	0.542017	0.328283	0.32392	0.401235	0.258307	0.546296	0.373459	0.541685	0.555288	0.792952	0.813559	1.22819	0.515128	0.400401	no		0.0139671	0.00803688	0.00527457	0.300173	0.230826	0.123192	1.24713	2.10453	1.73744	0.00170883	1.72894
Q13409-7	FPVGDVNNF	1.37395	1.31313	1.98339	1.20988	1.78846	2.12963	1.57971	1.62903	1.37019	1.86344	1.9661	2.89933	1.36047	2.01724	no		0.13482	0.185641	0.0941822	-0.0285556	0.0325617	0.0116371	0.526796	1.19686	1.02172	0.00170883	0.760889
P05107	LPDTLKVTY	2.79832	2.12121	2.81561	2.59877	3.04808	4.03704	3.15942	2.87903	3.46875	4.15639	4.72034	5.37584	3.32267	3.34483	no		0.324157	0.832233	0.454436	0.297592	0.73658	0.422493	0.881721	3.40576	2.60589	0.00170883	1.94525
P39656	FPDKPITQY	1.77311	1.00673	1.71096	1.11934	1.82692	2.14815	1.49758	1.51613	1.98558	1.87225	2.06215	2.87919	1.94767	1.73563	no		0.181941	0.235731	0.122732	0.154749	0.192939	0.0991838	0.60144	1.27253	1.07828	0.00114409	0.760261
Q14693	DAFLEQAVSY	0.768908	0.676768	0.857143	0.518519	0.769231	1.51852	1	1.25806	1.00962	1.22907	1.91525	2.15436	0.662791	1	no		0.285252	0.238505	0.125016	0.504866	0.528997	0.293831	1.20224	2.17697	1.79147	0.00170883	1.4797
Q9Y4C8	FPEHAVKAY	1.77731	1.34343	1.77409	1.38272	2.38462	2.77778	1.66667	1.83871	2.48077	3.79295	3.66102	4.20805	2.12791	2.03448	no		0.419158	0.808739	0.438969	0.290368	0.477414	0.261949	1.25249	4.01567	2.97692	0.00170883	2.48398
E9PC62	MPFGNVISA	0.585816	0.909091	0.86711	0.604938	0.432315	1.36111	0.73913	1.04032	0.959135	1.01762	1.87288	1.93289	1.02907	0.913793	no		0.0220322	0.0139408	0.00826004	0.213413	0.165629	0.0843239	1.03003	1.68123	1.41016	0.00170883	1.40152
H3BPE1	EALNLATEF	0.731092	0.959596	1.38538	0.790123	0.903846	1.11111	1.21739	1.04839	1.06731	1.0837	1.59322	1.65101	0.436047	1.34483	no		-0.133046	0.166755	0.0843129	0.11577	0.156999	0.0788757	0.492588	1.09905	0.940568	0.00170883	1.20798
Q9NY97	YPIDDVYTGM	0.315126	0.0740267	0.408638	0.000203213	0.295722	0.0320182	0.0868453	0.370968	0.000203213	0.502203	0.677966	1.06711	0.348837	0.0420497	no		-1.28256	0.46707	0.240276	-0.800611	0.36148	0.193633	1.4941	1.3169	1.11187	0.00170883	1.70257
P30084	RPFASGANFEY	0.680672	1.0404	1.22591	0.91358	0.75	1.44444	1.57971	1.56452	1.75962	1.0837	1.81356	2.91946	1.06395	1.2931	no		0.0767558	0.0478779	0.0241656	0.73467	0.874493	0.508639	0.980964	1.42185	1.19633	0.0792072	1.1433
P07437	YPDRIMNTF	0.163866	0.153084	0.318937	0.102003	0.25	0.555556	0.112526	0.193548	0.302885	0.343612	0.254237	1.04698	0.27907	0.155172	no		0.51322	0.162573	0.0817239	-0.0624242	0.0140856	0.00363211	1.3711	0.807487	0.687563	0.00170883	0.483359
B9ZVT2	YPQPPSQSY	0.894958	0.525253	1.00664	1	0.75	1.35185	1.10145	0.806452	0.951923	1.46696	1.47458	1.85235	1.04651	1.06897	no		0.354042	0.516357	0.259189	0.236838	0.298258	0.153946	0.982108	2.44034	1.98996	0.00170883	1.4046
Q6P3X3	GEFSEAIKA	0.189076	0.121212	0.199336	0.283951	0.230769	0.159183	0.391304	0.532258	0.677885	0.819383	0.79661	1.08725	0.224594	0.000203213	no		0.403109	0.152566	0.0781151	1.65187	1.57138	1.02332	2.40719	3.38306	2.59547	0.334089	2.51656
F8WE26	EPWPENATLY	1.32353	2.26263	2.59136	2.61728	3.21154	3.61111	3.4058	3.90323	3	4.07048	5.59322	7.00671	1.84884	2.72414	no		0.611749	0.893245	0.498884	0.738808	1.20766	0.734303	1.43219	3.45762	2.64266	0.00170883	1.94325
Q9H583	MPTIQITAL	0.718487	0.868687	1.30565	0.469136	0.384615	0.277778	0.913043	0.693548	0.216346	0.475771	1.28814	0.387529	0.143997	1.27586	no		-1.3542	1.2118	0.699633	-0.666212	0.640153	0.357638	-0.427178	0.403127	0.337502	0.00170883	0.537488
Q8IXW5	TAIKPLPSY	1.86555	1.80808	2.21262	1.7037	2.55769	3.01852	1.91304	1.79032	2.03365	2.1674	2.91525	3.72483	2.21512	2.60345	no		0.306572	0.554285	0.282512	-0.0370477	0.0434367	0.017722	0.581381	1.42365	1.19749	0.0333026	0.554233
O00767	FPYDYSASEY	0.642857	1.11111	1.24585	1.12346	1.30769	1.98148	1.6087	1.58065	1.38462	2.06167	2.37288	2.85906	1.27326	1.32759	no		0.556765	0.909462	0.511333	0.608569	1.04461	0.624785	1.28176	3.32026	2.55867	0.00170883	1.80545
Q16576	GEFGGFGSV	5.96218	6.0202	7.40532	4.20988	7.19231	7	5.88406	6.30645	6.72115	6.93833	10.6949	13.349	7.77907	8.58621	no		-0.0752648	0.087486	0.0466604	-0.0358656	0.0403981	0.0159743	0.676299	1.70859	1.4304	0.00170883	1.576
O15294	FPAVGEPNIQQY	0.529412	0.626263	0.966777	0.716049	0.846154	0.907407	0.710145	0.693548	0.908654	1.11013	0.898305	1.04698	0.94186	0.637931	no		0.218552	0.321581	0.173329	0.123626	0.158335	0.0795938	0.525638	1.12182	0.958409	0.00170883	0.550516
P49327	TFDDIVHSF	1.07143	1.14141	1.31561	0.185185	0.0153086	0.278202	0.275362	0.225806	0.475962	0.845815	1.66102	2.55705	0.732558	1.56897	no		-2.88186	1.82321	1.12688	-1.85241	1.46832	0.937299	0.521205	0.770063	0.656082	0.00170883	2.32264
H0YAV9	FPVIYDVKY	1.46639	1.61616	1.67442	1.45679	1.69872	2.31481	1.41546	1.50538	2.23558	2.57269	2.96045	3.52349	2.11628	1.66667	no		0.201584	0.329299	0.177842	0.116326	0.166265	0.0843239	0.928932	2.94818	2.33384	0.00170883	1.9983
O00159	NPYRDLQIY	0.12605	0.313131	0.657807	0.308642	0.000203213	0.37037	0.217391	0.542866	0.0789588	0.409692	0.254237	0.966443	0.488372	0.0697988	no		-0.691608	0.333546	0.179939	-0.386435	0.135021	0.0685154	0.571652	0.314907	0.264416	0.00170883	0.680517
Q16637	AYDKAVASF	1.03361	0.767677	0.986711	0.197916	0.319115	0.452196	0.169049	0.183971	0.270147	0.171806	0.508475	0.704698	0.697674	1.24138	no		-1.52432	2.33048	1.50099	-2.16154	2.80969	1.90508	-1.00937	1.7255	1.44516	0.00170883	0.337275
F5GXF9	MPSQSVEQTY	1.04622	0.363636	0.398671	0.444444	0.923077	0.740741	0.797101	0.693548	0.951923	0.726872	0.745763	1.26846	0.254198	0.810345	no		0.22124	0.166732	0.0843129	0.433587	0.406719	0.21997	0.599936	0.661956	0.55905	0.00170883	0.36534
Q5W0B1	VPYKDEELY	0.441176	0.343434	0.946844	0.530864	0.384615	0.555556	0.797101	0.403226	0.605769	0.806167	1.25424	1.85235	0.348837	0.775862	no		-0.235153	0.12437	0.0655354	0.0608904	0.0327572	0.0116371	1.1762	1.66866	1.399	0.00170883	1.59481
Q03518	HPTAFVVSY	2.77311	2.05051	2.53156	1.79012	2.57692	3.14815	2.18841	2.29032	2.94231	3.35683	3.22034	4.65101	3.29651	3.22414	no		0.0310507	0.0419449	0.0218136	0.0128608	0.0168128	0.00414573	0.610292	1.77056	1.47641	0.00114409	1.42314
P05141	SVQGIIIYR	0.23639	0.174684	0.199336	0.679012	0.634615	1.2963	0.289855	0.483871	0.634615	0.700441	0.508475	0.704698	0.273731	0.16923	no		2.09616	2.20315	1.40566	1.20615	0.704678	0.400611	1.64845	1.31859	1.11234	0.28573	0.529059
K7EQ79	LPSDVVTGY	2.4958	1.9697	2.68106	2.18519	3.23077	3.31481	2.6087	2.91935	3.79327	3.40969	4.35593	5.81879	2.63372	3.2069	no		0.28886	0.41453	0.215332	0.383286	0.618077	0.347716	0.926632	2.36685	1.9444	0.00170883	1.44158
Q86V97	VYKPAQNSW	0.239496	0.363636	0.209302	0.000203213	0.450934	0.000203213	0.208855	0.203167	0.0963894	0.27382	0.341371	0.000203213	0.107966	0.36474	no		-0.848035	0.356734	0.189443	-0.676256	0.23834	0.126812	-0.40074	0.200864	0.168679	0.00170883	0.106468
Q14746	HPNGLQVMY	1.12185	1.06061	1.46512	1.18519	1.38462	2.38889	0.927536	0.983871	1.3125	1.59912	2.18644	3.26174	1.44767	1.63793	no		0.443023	0.487126	0.247265	-0.178126	0.127731	0.0651754	0.950135	1.63077	1.36809	0.0488821	0.772122
Q53G59	SPIDVVEKY	2.84244	2.20707	2.96512	2.46914	3.64423	4.87963	3.2971	3.10484	3.99519	4.17621	5.28814	6.62416	3.60174	3.4569	no		0.455878	0.7498	0.400822	0.375479	0.563666	0.316638	1.00532	2.53484	2.05923	0.00170883	1.26944
Q9UID3	FPVTPVSTL	11.0546	11.8081	14.9103	9.55556	14.7692	21.0185	16.5507	15.1613	14.7548	21.4758	29.1695	34.5302	15.5233	17.0172	no		0.263534	0.331696	0.178627	0.298846	0.393124	0.211803	1.17308	3.08175	2.41275	0.00114409	2.10318
P22415	FPDPNVKYVF	2.86134	3.52525	3.67774	3.41975	4.17308	5.2037	3.30435	3.77419	4.37019	4.87665	6.15254	8.51678	4.0814	4.53448	no		0.346501	0.543579	0.276029	0.185936	0.236301	0.125261	0.957619	2.52166	2.04922	0.00170883	1.44205
A0A1W2PNZ9	SPLSAVSVM	1.58193	1.30303	1.97342	1.45062	1.73077	2.61111	1.97826	1.75806	1.99038	2.53084	3.33898	4.00671	2.18895	2.17241	no		0.253709	0.349439	0.186878	0.23723	0.319668	0.164442	1.02353	2.75309	2.20618	0.00114409	1.81787
F5H6I7	FPYEYSYGL	0.24964	0.414141	0.55814	0.506173	0.442308	0.740741	0.956522	1.03226	0.9375	0.951542	1.50847	0.865772	0.0495082	0.551724	no		0.467207	0.365472	0.189443	1.25992	1.86111	1.22441	1.44455	2.36828	1.94483	0.330275	1.49169
H0YF17	KPIESFNEY	1.66387	1.08081	1.60465	1.53086	1.65385	3.18519	1.75362	1.87097	2.00481	2.14097	1.88136	3.7651	1.36047	1.96552	no		0.550478	0.624401	0.325493	0.372189	0.352369	0.18785	0.840355	1.23271	1.04783	0.00170883	0.360801
Q9UJ83	QPLLIIGKGAAY	2.0042	2.85859	2.65116	2.62963	3.23077	4.57407	2.95652	2.74194	2.75481	4.13656	4.08475	4.85235	2.7907	3.39655	no		0.473714	1.25215	0.72877	0.169937	0.299401	0.153946	0.799019	2.66704	2.15976	0.0709793	0.958357
Q6PD62	NAISVTTSY	2.68487	2	2.48173	2.04938	2.67308	3.83333	2.08696	2.75806	2.98558	3.11894	4.0339	5.27517	2.51163	3.24138	no		0.255612	0.356921	0.189443	0.127833	0.149698	0.0739199	0.794234	1.90197	1.58161	0.00170883	1.13079
Q69YN4	QPVKSFPTM	0.945378	0.686869	0.827243	0.432099	1.19231	1.05556	0.869565	0.677419	0.475962	1.20264	0.949153	2.31544	1.11628	1.01724	no		0.123854	0.0796513	0.04255	-0.281901	0.169851	0.0857998	0.861022	1.11551	0.953197	0.00170883	0.838993
P49327	FPQLDSTSF	1.92857	2	2.62126	2.18519	2.55769	3.81481	3.26087	3.22581	3.17308	3.2511	5.76271	5.37584	2.07558	2.98276	no		0.385763	0.516678	0.259189	0.560528	0.904035	0.526756	1.1355	2.73917	2.19774	0.00170883	1.64272
P09668	LPSQAFEY	0.869748	0.434343	0.832226	0.975309	0.903846	1.55556	1.38406	1.5	1.62981	1.35463	1.68644	2.59732	0.549419	0.974138	no		0.685063	0.71243	0.379182	1.07924	1.53592	0.991853	1.40016	2.41411	1.97499	0.010464	1.20079
Q96E22	LPSHLNISY	0.920168	1.0202	1.11628	0.876543	1.13462	2.12963	1.33333	0.854839	1.22596	1.86344	2.10169	2.73826	1.39535	1.06897	no		0.437954	0.52034	0.260722	0.159569	0.138539	0.0698403	1.13294	2.34672	1.92726	0.00170883	1.32404
A0A0A0MT26	IPFNSTNKY	1.61345	2.05051	2.14286	2.32099	2.73077	3.7963	3.34783	2.5	2.87019	5.02203	5.72881	6.90604	1.8314	2.65517	no		0.607615	1.14904	0.667758	0.586255	1.08688	0.654241	1.60441	4.82043	3.46043	0.00114409	2.95173
P14735	FPIPDLQKY	0.617647	0.545455	0.757475	0.555556	0.576923	0.740741	0.73913	0.83871	0.692308	0.872247	0.813559	1.44966	0.732558	0.87931	no		-0.0360197	0.0303445	0.0184558	0.241247	0.270814	0.14436	0.707142	1.2967	1.09948	0.00170883	1.17254
Q9H2D1	LPEAQLSTVEY	0.252101	0.141414	0.139535	0.222222	0.384615	0.648148	0.521739	0.66129	0.894231	0.740088	1.10169	1.65101	0.244186	0.0483516	no		1.23533	0.494709	0.252171	1.96234	1.30504	0.809761	2.71204	2.78044	2.22429	0.0178982	1.69913
Q9UIF9	FPDQNFEVM	0.260504	0.101376	0.27907	0.283951	0.326923	0.36798	0.338164	0.412191	0.355769	0.387665	0.677966	0.348993	0.293628	0.207482	no		0.610882	0.368356	0.190939	0.787231	0.549316	0.306278	1.14214	1.05374	0.902818	0.00170883	0.454425
Q9Y3B1	EAMEWVIHK	0.209423	0.222222	0.318937	0.358025	0.217776	0.814815	0.376812	0.200554	0.663462	0.660793	1.08475	1.67114	0.344362	0.128611	no		0.889642	0.361414	0.189443	0.725221	0.261779	0.141171	2.18651	2.14864	1.77084	0.00170883	1.32404
Q9NPI7	LPSETIQTY	0.680672	0.565657	0.857143	0.407407	1.28846	1.35185	0.507246	0.532258	1.08173	1.30837	1.13559	1.95302	0.924419	0.965517	no		0.534958	0.48557	0.247265	0.0121322	0.0066075	0.00280788	1.06374	1.50074	1.26034	0.00170883	0.673183
H0Y8X0	FPFEKGSVQY	1.31723	1.29798	1.57475	1.40741	1.89423	1.99074	1.65217	1.57258	1.97596	2.28634	2.70339	3.0906	1.92733	1.91379	no		0.336981	0.80589	0.437913	0.311775	0.720871	0.413745	0.94748	3.49899	2.65653	0.00170883	2.04293
P08133	AEIRAINEA	0.0320691	0.154084	0.318937	0.000203213	0.211538	0.416645	0.0679644	0.143054	0.122608	0.330396	0.220339	0.483221	0.232736	0.0238419	no		0.315112	0.0860259	0.0464453	-0.598308	0.14212	0.0702906	1.03356	0.547093	0.46074	0.00170883	0.368064
H3BSW6	FPSTVSTVY	2.92437	2.41414	3.27907	2.4321	4	4.18519	3.18841	3.51613	3.90865	4.44053	5.15254	6.80537	3.97674	3.84483	no		0.30106	0.51245	0.257329	0.300503	0.511126	0.287078	0.928204	2.71063	2.18472	0.00074573	1.62436
Q9UMZ2	FPAAPIPTL	2.36345	3.98485	4.4701	2.61111	3.08654	3.06481	4.13043	3.48387	2.21394	3.42291	5.86441	3.22148	0.55814	5	no		-0.304078	0.395447	0.203562	-0.13848	0.165955	0.0843239	0.209456	0.311155	0.261601	0.00170883	0.741238
P07948	EPIYIITEY	2.64706	3.22222	4.48505	2.96296	4.28846	2.72222	5.56522	4.90323	3.21635	4.09692	7	2.59732	0.610465	4.7931	no		-0.0540413	0.0425436	0.0220159	0.402339	0.497689	0.27848	0.403334	0.499468	0.420034	0.0158841	0.511797
Q14094	LPLNSVYVY	3.89496	5.23232	5.68106	4.12346	5.61538	6.81481	5.76812	5.01613	5.01923	8.2467	9	10.1477	5.16279	6.87931	no		0.16074	0.35406	0.188728	0.0938315	0.181694	0.0916337	0.887468	3.70827	2.78187	0.00170883	2.58575
Q86TB9	MPTVSVLEY	1.37395	1.75253	1.73422	1.34568	1.78846	2.32407	2.08696	1.90323	1.82452	2.44493	3.40678	3.36242	1.64826	2.25862	no		0.167267	0.274983	0.143948	0.258543	0.488627	0.271294	0.922686	3.0702	2.40646	0.00170883	2.14889
A0A0A0MTC1	LPLSHLVMY	1.08403	0.777778	0.717608	0.481481	0.5	1.5	1.21739	0.951613	1.21154	1.24229	1.67797	1.48993	0.436047	1.2069	no		-0.0558447	0.0425511	0.0220159	0.390209	0.457483	0.248187	0.773794	1.31138	1.10792	0.00170883	1.20121
E9PE15	SAAGVSVAF	2.06723	1.77778	2.75083	1.60494	2.42308	3.09259	1.56522	1.67742	1.88942	2.35242	2.9661	4.85235	2.25	3.08621	no		0.110445	0.110208	0.0587503	-0.362017	0.362813	0.193851	0.624816	1.12628	0.96116	0.00170883	0.803399
Q9Y5X2	LPLTSHIL	1.41176	2.34343	2.45183	2.64815	3.72115	6.99074	3.16667	2.75	3.05769	3.46256	3.54237	5.61745	2.4593	2.90517	no		1.10595	1.44285	0.860028	0.531907	0.431621	0.232017	1.02401	1.2593	1.068	0.0781768	0.0852484
O95071	IPAAVKLTY	5.91176	6.33333	7.90365	6.76543	8.05769	10.1852	7.33333	8.48387	7.64423	9.63436	10.6441	12.6443	9.43605	8.7069	no		0.311717	0.899935	0.503694	0.219601	0.550996	0.306632	0.708393	2.8503	2.27037	0.00170883	1.40751
B7Z9U0	FPSIYDVKY	1.76471	1.82828	2.40698	2.46296	2.83654	3.91667	2.48551	2.79032	3.60577	4.37445	4.11864	5.82886	2.79942	2.81034	no		0.619213	1.17924	0.685148	0.565865	1.02528	0.609773	1.2552	3.45709	2.64266	0.00170883	1.71724
Q86UV5	ELSAVLIHR	0.428571	0.373737	0.607973	0.728395	0.826923	1.24074	1.63768	1.3871	2.40865	3.35683	3.81356	5.1745	0.662791	0.344828	no		0.987411	0.510479	0.256717	1.94588	1.95052	1.28327	3.12986	5.08655	3.57473	0.278196	3.40507
Q9UJU2	HVKPQHEQR	0.768908	0.656566	0.518272	0.259259	0.730769	0.518519	0.507246	0.193548	0.259615	0.488987	0.745763	1.5906	0.383721	0.913793	no		-0.36568	0.222722	0.114603	-1.01712	0.605605	0.340848	0.539592	0.527168	0.444492	0.00170883	0.770579
Q68D06	FPESPSIEF	1.9979	2.90909	3.34884	2.27778	3.39423	3.44444	3.76812	3.29032	2.81971	3.82599	5.44068	4.85235	1.10756	3.88793	no		0.14306	0.23283	0.120757	0.258828	0.504857	0.283202	0.774155	2.47331	2.00997	0.00170883	1.71724
P18583	EPVDISTAM	0.415966	0.191919	0.428571	0.395062	0.538462	0.666667	0.507246	0.419355	0.692308	0.806167	0.79661	1.04698	0.488372	0.37931	no		0.626583	0.61664	0.323111	0.643362	0.642911	0.359671	1.3542	2.27491	1.86915	0.00114409	1.17499
Q15181	SPFHDIPIY	2.5084	2.14141	2.6412	1.7037	2.96154	4.53704	1.92754	1.93548	2.40865	3.71366	4.40678	6.60403	3.43605	3.27586	no		0.335872	0.359897	0.189443	-0.217269	0.170882	0.0863719	1.01402	1.97757	1.64436	0.0264313	1.18805
Q00610	DYQALRTSI	0.189076	0.353535	0.159468	0.283951	0.211538	0.157116	0.0589576	0.322581	0.234739	0.198238	0.474576	0.269723	0.331395	0.120563	no		-0.105424	0.0414883	0.021753	-0.188056	0.0742819	0.0341257	0.424915	0.235801	0.19929	0.00114409	0.269008
Q9Y6W5	LPVPVLETY	2.68487	3.22222	5.11296	3.12346	4.57692	4.94444	5.02899	4.09677	4.21154	5.07489	8.30508	6.74497	2.19767	5.2069	no		0.198416	0.262472	0.138541	0.275335	0.404176	0.218136	0.868853	2.2284	1.82932	0.00170883	1.49169
P61769	HPAENGKSNF	0.857143	0.737374	0.857143	1.8642	2.29808	3.44444	2.07971	2.08871	2.48798	1.96256	2.75424	2.80872	1.15988	1.00862	no		1.63352	2.95834	1.93979	1.44098	2.3845	1.60102	1.61803	2.91095	2.30737	0.00170883	0.0230545
Q9BRP1	LPNDGDEKY	0.378151	0.282828	0.737542	0.691358	0.846154	1.01852	0.623188	0.596774	0.706731	1.42731	0.79661	2.05369	0.662791	0.637931	no		0.870003	0.702447	0.374899	0.462225	0.26487	0.14239	1.6129	2.17859	1.79167	0.00170883	1.0145
Q9Y6J8	WEYDESHVITA	0.258311	0.108302	0.289037	0.271605	0.5	0.555556	0.782609	1.27419	0.9375	0.938326	0.915254	0.966443	0.000203213	0.310792	no		1.01734	0.717238	0.382391	2.19122	3.167	2.15238	2.10471	2.93093	2.3233	0.960542	1.62541
O15503	FPEEVIATI	1.91597	1.76263	2.01329	1.4321	2.23077	1.71296	2.84058	2.15323	1.41346	2.39207	4.40678	2.56711	0.505814	2.69828	no		-0.0824179	0.073025	0.0386877	0.170803	0.180509	0.090914	0.718522	1.37091	1.15421	0.00170883	1.29742
E7ERF2	HPTSVISGY	2.89916	2.27273	3.36877	2.61728	3.67308	4.31481	2.71014	2.98387	3.80769	4.04405	5.49153	6.94631	3.10465	4.05172	no		0.312349	0.459627	0.237004	0.15384	0.183311	0.0927849	0.948462	2.44031	1.98996	0.00170883	1.45641
O15118	TPIDSNIAF	4.76471	3.68687	5.66113	4.95062	6.03846	8.2037	6.33333	6.04839	6.31731	7.36123	9.27119	11.8792	6.69767	6.5	no		0.443569	0.802568	0.436353	0.405969	0.703826	0.400521	1.01456	2.8101	2.24953	0.00170883	1.45464
Q8N0Y7	LPTGIPIVY	4.67647	7.40404	8.81063	6.82716	7.19231	5.98148	8.50725	7.03226	4.61538	7.11013	12.7966	4.79195	1.15116	9.93103	no		-0.0628229	0.056849	0.0291228	-0.0517615	0.046542	0.0189024	0.241543	0.289384	0.243963	0.00114409	0.338266
P30304	YEYEGGHIKGA	0.352941	0.232323	0.139535	0.283951	0.326923	0.277778	1.43478	0.967742	1.00962	0.845815	0.932203	1.5302	0.000203213	0.344828	no		0.294036	0.0992771	0.0520705	2.23502	2.82813	1.91741	2.1904	2.71428	2.18709	1.2556	2.06802
Q6ZUJ8	LPAKVEFGVY	1.14076	1.40404	1.6495	1.19136	1.22115	1.98148	1.55072	1.35484	1.75962	1.99559	2.26271	3.36242	1.70058	2	no		0.0671032	0.0680787	0.0364194	0.153503	0.17548	0.0882038	0.861498	2.02639	1.68412	0.00170883	1.58054
Q9H4Z3	LPVHVFEAL	2.36975	1.9596	2.63123	1.76543	2.36538	4.40741	2.49275	2.12903	2.56731	2.9207	3.91525	3.60403	2.80814	3.32759	no		0.29473	0.416166	0.21557	0.0466038	0.0469406	0.0189024	0.584842	1.13923	0.97249	0.00170883	0.470888
P39023	RERLEQQVP	0.163866	0.191919	0.249169	0.000203213	0.0485894	0.246012	0.26087	0.322581	0.620192	0.475771	0.898305	1.16779	0.289517	0.000203213	no		-1.03707	0.430418	0.221123	0.992509	0.43938	0.237373	2.07099	1.92523	1.59929	0.220048	2.11918
P20023	FPYGTTVTY	1.86555	2.0303	2.37209	2.25926	2.46154	3.44444	2.63768	2.91935	3.08654	3.63436	4.23729	5.21477	3	2.82759	no		0.381504	0.804713	0.437618	0.463636	1.07363	0.645134	1.06201	3.55506	2.67696	0.00170883	2.09468
Q8NF37	YFDAIPVTM	2.7605	3.08081	4.00664	0.666667	1.67308	0.833333	2.44928	1.83871	1.00962	2.84141	7.77966	2.33557	0.505814	4.72414	no		-1.63394	1.03879	0.588442	-0.894485	0.635457	0.354232	0.395795	0.393272	0.330279	0.00170883	1.41675
K7EP59	YPFEGDNIY	0.907563	0.777778	1.07641	1.06173	1.51923	1.55556	1.36232	1.69355	1.44231	1.67841	2.32203	2.97987	1.32558	0.862069	no		0.582832	0.81458	0.44038	0.703756	1.09883	0.657984	1.33771	3.08204	2.41275	0.00170883	1.67393
H0Y9K1	EALAAVLTY	2.26891	2.29293	3.13953	1.91358	2.44231	3.05556	2.78261	2.66129	1.97596	2.98678	4.89831	4.65101	2.11047	3.7069	no		-0.0553609	0.0682715	0.0364194	-0.0537234	0.0661569	0.0303068	0.702901	1.96636	1.63558	0.00074573	1.74056
Q6PKG0	GEIKGSESA	0.617647	0.333333	0.58804	0.37037	0.423077	0.407407	0.0212286	0.358385	0.418269	0.203779	0.254237	0.765101	0.383721	0.741379	no		-0.357951	0.250388	0.130248	-0.947764	0.661212	0.372165	-0.33145	0.23103	0.195163	0.00170883	0.0128012
O60244	YPLTSPPTSY	1.31092	1.34343	1.57475	1.04938	1.69231	2.55556	1.57971	2.1129	2.14904	2.51101	2.94915	3.78523	2.0407	1.82759	no		0.324889	0.397409	0.204247	0.466022	0.668254	0.37769	1.12838	2.66771	2.15976	0.00170883	1.69997
Q5SYF4	LPLVSSTY	2.84874	2.53535	3.57807	3.20988	4.84615	5.90741	4.10145	4	5.12019	4.55947	5.28814	8.33557	4.11628	4.32759	no		0.639735	0.956677	0.536221	0.560982	0.77841	0.443562	1.02068	2.03662	1.69212	0.00170883	0.675762
P18848	DYLEVAKHF	0.000203213	0.20202	0.164614	0.135802	0.173077	0.351852	1.33333	1.09677	1.5	1.14978	1.47458	1.91275	0.00843786	0.177203	no		0.848922	0.314448	0.16779	3.42136	3.74322	2.56977	3.62856	4.26636	3.13069	1.69004	2.99723
P28070	YYRDARSYNR	0.000203213	0.151515	0.225803	0.54321	0.461538	0.814815	1.2029	1.27419	1.34135	2.06167	2.32203	3.58389	0.097963	0.182437	no		2.26896	0.764356	0.411132	3.33835	2.21258	1.47692	4.39951	4.70085	3.41158	0.265605	3.02622
P13747	SEALALTQTWA	0.0887087	0.111111	0.269103	0.333333	0.846154	0.944444	0.695652	0.596774	0.605769	0.898678	0.813559	0.66443	0.014099	0.226822	no		2.17931	1.97184	1.22726	2.01721	1.65632	1.08634	2.34152	2.31835	1.90187	0.00170883	0.175486
B4DY09	QPLALNVAY	1.65126	1.43434	2.21262	1.50617	2.44231	2.7037	1.34783	2.16129	1.84615	2.55066	3.01695	3.32215	2.56395	1.87931	no		0.328318	0.614313	0.322269	0.0154493	0.0180413	0.00498462	0.746634	2.0803	1.72056	0.0178982	1.0145
E7EWC6	FPEASPATL	1.22269	1.12121	1.32558	1.14815	1.88462	2.2037	2.2029	2.53226	2.63942	3.44934	4.22034	5.1745	1.56977	1.77586	no		0.513017	0.647818	0.336065	1.00698	1.91023	1.261	1.80747	4.67241	3.41158	0.155793	3.07104
Q8IZ73	HPILNDPIY	1.38655	1.29293	1.19601	1.08642	1.46154	2.22222	0.985507	1.41935	1.44231	1.63877	1.62712	2.27517	1.88372	1.37931	no		0.299662	0.47296	0.242965	-0.0105839	0.0109433	0.00289107	0.515779	1.04586	0.898705	0.00170883	0.355306
H3BMM5	NPTDISYVY	3.71218	3.07576	4.72425	3.39506	5.78846	6.28704	5.57246	5.15323	6.02163	6.67401	7.52542	9.55369	5.13663	5.60345	no		0.426363	0.793487	0.433383	0.540768	1.13522	0.685914	1.04495	3.0433	2.39541	0.00170883	1.65559
Q96DM3	IPDNSQLEY	0.945378	0.555556	0.727575	0.641975	0.826923	1.07407	0.536232	0.532258	1.15385	1.12335	1.54237	1.87248	0.697674	1.08621	no		0.190437	0.167698	0.0843129	-0.00400141	0.00283035	0.000607077	1.02604	1.95628	1.62631	0.00170883	1.39658
E9PC71	FPYGDASKF	0.894958	0.767677	0.906977	0.691358	1.28846	1.14815	0.782609	0.693548	1.18269	1.61233	1.89831	2.19463	0.872093	1.25862	no		0.283675	0.384347	0.197023	0.0492518	0.0486558	0.0189024	1.15075	3.11641	2.43122	0.00170883	2.07732
B1AK20	FPQIEINKM	2.67227	2.22222	3.30399	2.85802	3.86538	4.46296	2.60145	3.41935	3.07933	4.26211	5.08475	7.20805	3.75872	4.01724	no		0.448314	0.740144	0.396206	0.150531	0.171376	0.0863719	1.01383	2.59295	2.09886	0.00170883	1.32701
A0A0A0MTC1	TPSQPLPTY	1.9916	1.62626	2.32226	2.04938	2.75	3.59259	2.05797	2.30645	2.82692	2.84141	3.08475	3.88591	2.5814	2.91379	no		0.498519	1.10945	0.639458	0.27577	0.47	0.258247	0.724065	1.9464	1.61724	0.00170883	0.492527
F8W9S7	HPQDSAFSY	0.352941	0.151515	0.169435	0.320988	0.0417468	0.5	0.217391	0.370968	0.1875	0.462555	0.254237	0.684564	0.331395	0.224138	no		0.3564	0.14291	0.0719722	0.203278	0.0726658	0.0338962	1.05624	0.731231	0.621654	0.00170883	0.447728
A0A0A0MSW0	HAADVFEAY	2.13025	1.51515	2.25249	1.54321	2.15385	3.48148	2.08696	1.77419	2.00481	2.57709	2.79661	4.91275	2.59884	2.91379	no		0.28349	0.288811	0.152742	-0.00783353	0.00573811	0.00231995	0.802474	1.36263	1.14841	0.00170883	0.769385
Q96C10	FPVEHVQLL	0.176471	0.515152	0.508306	0.308642	0.25	0.648148	0.408444	0.629032	0.576923	0.687225	0.677966	0.785235	0.593023	0.262266	no		0.00822725	0.0048074	0.00332455	0.42805	0.383976	0.207024	0.841675	1.10226	0.942684	0.00170883	0.952656
O60449	WPIDDHFTY	0.794118	1.21212	1.09635	0.950617	1.59615	2.25926	1.57971	1.62903	1.83173	2.39207	2.22034	2.61745	1.5	1.53448	no		0.631375	1.09331	0.625427	0.700089	1.28725	0.795513	1.2205	3.06165	2.40138	0.00170883	1.43374
F5GXX5	EYLSSTPQR	0.145632	0.15443	0.157052	0.123457	0.603268	0.182069	0.24213	0.225806	0.227557	0.290749	0.220339	0.463087	0.000203213	0.226351	no		0.991396	0.45153	0.233658	0.605481	0.208545	0.108122	1.09163	0.535307	0.450797	0.00170883	0.0449161
Q9Y5X2	LPADIQAQF	0.945378	1	1.18605	0.950617	1.82692	2.38889	1.68116	1.41935	1.58654	2.1674	2.10169	2.81879	1.46512	1.55172	no		0.722348	1.16309	0.676522	0.581862	0.824716	0.475737	1.17854	2.56319	2.07915	0.00170883	0.943946
Q12972	NPAPNPAVY	3.42857	3.20202	4.00664	3.65432	4.76923	6.12963	4.11594	3.85484	4.41346	5.44493	6.33898	8.37584	4.74419	5.27586	no		0.452211	0.945419	0.5309	0.219382	0.340776	0.179559	0.922355	2.73589	2.19645	0.00170883	1.27254
A0A0G2JH37	RSAEVTLEV	0.857143	0.989899	1.03654	0.54321	0.634615	0.944444	0.57971	0.596774	1.05288	0.726872	1.30508	1.20805	1.43023	1.22414	no		-0.442256	0.606966	0.315663	-0.371229	0.500791	0.280327	0.168134	0.238449	0.201347	0.00170883	0.867265
Q9HAI6	FPSESSFEY	0.920168	1.07071	1.02658	0.925926	1.46154	2.05556	0.956522	1.06452	1.55769	2.15419	2.08475	3.14094	0.75	1.5	no		0.558209	0.703556	0.375203	0.246116	0.22279	0.118059	1.29026	2.73525	2.19645	0.00170883	1.47591
Q9BYE7	GYLIDATTI	1.16597	0.914141	1.17608	0.845679	1.48077	1.35185	1.2029	1.37097	0.930288	1.2489	1.57627	1.82215	1.27326	1.62069	no		0.175855	0.268594	0.141633	0.105883	0.144931	0.0717612	0.513214	1.20223	1.02539	0.00170883	0.668629
Q00653	ELAERLGLR	0.264706	0.343434	0.498339	0.246914	0.541113	0.454629	0.666667	0.887097	1.26923	1.3348	2	2.71812	0.0320566	0.551724	no		0.167451	0.0525027	0.0271893	1.35125	1.02554	0.609773	2.45166	3.4507	2.63873	0.136685	2.6844
Q5SRE5	DPFVDRIGY	0.214286	0.000203213	0.269103	0.000203213	0.25	0.259259	0.246377	0.145161	0.117438	0.356828	0.745763	0.704698	0.19186	0.241379	no		0.0751857	0.00699607	0.00472028	0.0738071	0.0450186	0.0189024	1.90197	1.65875	1.3898	0.00170883	1.41675
Q07617	SALPTVVAY	5.11134	4.13636	5.40199	4.59877	5.77885	9.08333	5.71739	5.41935	6.20192	6.12555	8.65254	10.2483	7.01163	7.31897	no		0.40971	0.68066	0.358705	0.243122	0.32832	0.169836	0.77258	1.79345	1.49404	0.00170883	0.720149
P61011	QPDNIVYVM	0.983193	0.929293	1.29568	0.777778	1.01923	1.72222	1.04348	1.45161	1.09615	1.38767	1.88136	1.97315	1.1686	1.60345	no		0.133511	0.151733	0.0781151	0.162735	0.192562	0.0991838	0.708416	1.53127	1.28357	0.00114409	1.07792
A0A0G2JMH6	SPVELREPNVL	0.252101	0.111111	0.30897	0.170529	0.140707	0.122029	0.231884	0.354839	0.288462	0.436123	1	0.926174	0.00450809	0.336403	no		-0.633603	0.193816	0.100954	0.380735	0.160767	0.0808282	1.81327	2.16574	1.78249	0.00170883	2.05003
Q460N5-1	SPDSGVYEM	1.54412	1.38384	1.92857	1.75926	2.02885	3.07407	2.10145	2.21774	2.0625	2.60352	2.85593	3.81544	1.84012	2.43966	no		0.498742	0.955296	0.53598	0.394014	0.672108	0.379496	0.933405	2.48356	2.01476	0.00170883	1.04732
C9J3L8	FPANNIVKF	0.756303	0.929293	1.14618	1.14815	1.01923	1.39506	1.04348	1.14516	1.19231	1.55947	1.99435	2.68456	1.25581	1.42529	no		0.331159	0.431479	0.22157	0.255721	0.303869	0.156149	1.13947	2.83715	2.26194	0.00170883	1.80545
P06340	LPFVPSAEDVY	0.642857	0.868687	0.817276	0.839506	1.11538	1.16667	1.23188	0.919355	0.894231	1.3348	1.9322	1.48993	0.27907	1.17241	no		0.422667	0.705068	0.375514	0.387066	0.619664	0.348297	1.03043	2.7427	2.19843	0.00170883	1.4797
Q9UJX3	LPSEIEVKY	2.27521	1.90404	2.56146	2.37037	3.26923	3.87963	2.93478	2.96774	3.50481	3.67401	4.10169	6.19128	3.28779	3.39655	no		0.497944	0.80131	0.435994	0.480885	0.760089	0.437153	1.05105	2.56299	2.07915	0.00114409	1.25055
Q13608	LPADVQTAF	4.10924	3.47475	5.24252	4.49383	6.5	7.42593	5.44928	5.37097	5.625	7.21586	9.13559	11.3154	6.06977	6.48276	no		0.522124	1.03133	0.584169	0.358541	0.590193	0.328345	1.10903	3.2012	2.48565	0.00170883	1.60342
O60264	SAGPADAEM	0.680672	0.676768	0.92691	0.740741	0.903846	1.5	0.73913	1.14516	0.951923	1.01762	1.16949	1.51007	0.872093	1.15517	no		0.461087	0.62938	0.325691	0.312183	0.360578	0.193287	0.694641	1.18805	1.01572	0.00170883	0.326936
Q8N442	QPVEPLPGF	1.08403	1.0101	1.58472	1.16049	1.78846	1.90741	2.27536	1.70968	1.47115	1.40088	2.81356	3.18121	1.2907	1.86207	no		0.40062	0.407672	0.211053	0.568639	0.685933	0.387919	1.00742	1.74097	1.45335	0.00170883	0.94624
E9PCY7	LPYRATENDIY	2.30042	1.71212	2.69601	2.35802	2.47115	3.18519	2.66667	2.29032	3.15144	3.3304	4.26271	4.78188	3.40116	2.93966	no		0.256586	0.495278	0.252171	0.273421	0.540777	0.300635	0.883353	2.95039	2.33385	0.00114409	1.83952
Q14494	FTARRLLSQVR	0.277311	0.111111	0.299003	0.216634	0.296266	0.259259	0.18471	0.0318065	0.177902	0.108437	0.322034	0.483221	0.348837	0.155172	no		0.167695	0.0729142	0.0386877	-0.801476	0.29678	0.153819	0.410506	0.218307	0.18449	0.00170883	0.116633
Q96CN7	IPVIVTEQY	1.2605	1.19192	1.59468	1.35802	1.94231	2.24074	1.73913	1.66129	1.54327	2.44493	2.54237	3.60403	2.05814	1.68966	no		0.453274	0.812284	0.439367	0.288697	0.424647	0.227433	1.08599	3.04844	2.39541	0.00170883	1.64592
Q96QK1	MPSEDVVSL	2.35714	1.69697	2.38206	1.92593	2.75	3.94444	2.62319	2.46774	2.91346	2.70925	4.13559	5.39597	2.4593	3.27586	no		0.421547	0.535126	0.270369	0.314589	0.354029	0.188957	0.927425	1.83666	1.53107	0.00170883	0.891909
A0A0A0MSX9	VPTDEITVY	2.77311	2.27273	2.7907	2.44444	4	5.2037	3.76812	4.77419	4.71635	4.22907	5.76271	7.87248	3.99419	3.53448	no		0.571813	0.738317	0.395212	0.758647	1.15966	0.699601	1.18879	2.42177	1.97717	0.00170883	1.18673
Q7KZF4	LPAQATEYAF	1.48739	1.43434	2.38206	1.51852	1.86538	2.68519	2.01449	2.40323	2.42308	2.90749	3.15254	4.63087	1.58721	2.7069	no		0.194454	0.219458	0.113649	0.367138	0.513224	0.287102	1.01129	2.42617	1.97795	0.00170883	1.69708
Q6P2Q9	FPNIVIKGSEL	2.09559	1.9697	2.12791	2.36111	2.63462	3.35648	1.87681	2.22984	2.3113	2.64978	3.0339	3.51846	3.16134	2.14455	no		0.431474	1.49974	0.89919	0.051429	0.0970999	0.0472551	0.571285	2.22159	1.82441	0.341532	0.410751
A0A1W2PQ90	EFKTLEGVITR	0.390756	0.323232	0.299003	0.209877	0.410639	0.296296	0.231884	0.274194	0.216346	0.462555	0.59322	0.563758	0.000203213	0.517241	no		-0.143925	0.097954	0.0517212	-0.487705	0.350773	0.187357	0.676956	0.889406	0.758883	0.00170883	0.938804
X6RJ95	QPLEEIITY	2.15546	2.18182	3.21927	2.45679	4.17308	4.57407	3.69565	3.56452	3.50481	4.09692	4.27119	6.30201	3.43605	3.86207	no		0.568207	1.00979	0.569984	0.510546	0.856604	0.49823	0.957081	2.27767	1.86915	0.00170883	0.827527
Q15437	MPQFSTIEY	0.806723	0.89899	1.02658	0.790123	1.51923	1.77778	1.15942	1.48387	1.42788	1.77093	2.54237	2.97987	1.01163	1.39655	no		0.580978	0.711582	0.379182	0.575335	0.700853	0.399066	1.41643	3.04338	2.39541	0.00114409	1.72501
Q8TEM1	FPAPAKAVVY	2.77311	2.62121	3.29402	2.95062	3.31731	5.09259	3.61594	3.78226	4.65144	4.78414	6.14407	7.18792	3.88081	4.44828	no		0.386876	0.670251	0.350671	0.471838	0.899846	0.523851	1.06012	3.04413	2.39541	0.00170883	1.76255
Q5TEJ8	LPIATVEEL	2.09244	1.49495	2.43189	2.01235	2.40385	3.53704	2.98551	2.54839	2.625	2.80176	3.71186	4.18792	1.88372	3.08621	no		0.40195	0.734604	0.392333	0.438783	0.836448	0.483223	0.830156	2.19817	1.80475	0.00170883	1.0031
Q9Y6X8	FPYPTQAEL	1.15336	1.06061	1.45017	1.14198	1.58654	2.25	1.52174	1.58871	1.37019	2.2533	3.10169	2.75839	1.43023	1.87931	no		0.442243	0.772391	0.416599	0.290233	0.422181	0.22675	1.14683	3.25879	2.53331	0.00170883	1.86279
H0YKT5	TPISITSSY	1.28571	1.23232	1.76412	1.46914	1.86538	2.68519	1.56522	1.33871	2.14904	2.33921	2.05085	3.8255	2.19767	2	no		0.491355	0.602584	0.314964	0.238793	0.222313	0.118059	0.940021	1.69538	1.42005	0.00170883	0.713898
Q06413	YPSAISTTY	3.28992	2.76768	3.63787	2.92593	4.21154	4.24074	3.47826	3.51613	4.13942	5.65639	5.83051	8.2953	3.71512	4.98276	no		0.230891	0.383645	0.197023	0.199566	0.316604	0.16436	1.02882	3.31631	2.55867	0.00170883	2.23716
A0A0G2JMH6	LPFLPSTEDVY	1.19748	0.979798	2.04319	1.2716	0.884615	0.000287053	3.07246	1.25806	0.325052	0.911894	2.72881	0.312317	0.337687	2.17241	no		-0.968706	0.404581	0.208556	0.141559	0.068175	0.0306615	-0.0944453	0.0407935	0.031618	0.00170883	0.309272
Q14676	MPVPTTPEF	1.05882	1.03535	1.0515	1.00617	1.30769	1.96296	1.22464	1.23387	1.32692	1.55286	2.0339	2.58725	1.30814	1.62069	no		0.443173	0.661585	0.346718	0.26709	0.32423	0.166835	0.97284	2.24544	1.84351	0.00170883	1.10698
H0YKM0	FPHNFQETTY	0.882353	0.676768	0.976744	0.691358	1.07692	1.53704	1.13043	1.03226	1.19712	1.50661	1.64407	2.41611	1.20349	1.31034	no		0.382311	0.434491	0.223354	0.405901	0.473339	0.259115	1.13437	2.38416	1.95158	0.00114409	1.43521
Q96BD5	FPAPVQPVSL	0.743697	0.717172	0.707641	0.777778	0.903846	2.09259	1.15942	0.564516	0.850962	1.92952	0.949153	2.47651	0.837209	1.12069	no		0.799473	0.631134	0.325691	0.247811	0.122144	0.0627968	1.30423	1.5094	1.26702	0.00170883	0.550573
Q92667	LPFQGAEVL	1.03361	0.505051	1.35548	0.851852	0.75	1.07407	1.11594	1.08065	1.32692	1.26872	2.35593	2.19463	0.348837	1.5	no		-0.113099	0.089341	0.0474432	0.283876	0.299192	0.153946	1.0077	2.03903	1.69258	0.00170883	1.8278
Q14289	FANIDQETY	1.13445	1.0404	1.41528	1.02469	1.21154	2.24074	1.66667	1.45161	1.42788	1.95595	2	3.94631	1.41279	1.86207	no		0.318483	0.243225	0.128259	0.34061	0.265932	0.14239	1.13822	1.75347	1.46365	0.00114409	1.14257
Q6ZS81	GSFDVADRMF	0.201681	0.232323	0.428571	0.246914	0.615385	0.648148	0.333333	0.387097	0.706731	0.568282	0.813559	0.825503	0.436047	0.448276	no		0.808253	0.621374	0.325493	0.726426	0.521698	0.292205	1.35559	1.57113	1.31669	0.00170883	0.604916
Q5T760	REAQSLISA	0.844538	0.606061	0.837209	0.604938	1.15385	1.22222	0.797101	0.725806	0.966346	1.13656	1.30508	1.77181	0.889535	1.18966	no		0.381834	0.503173	0.255128	0.121748	0.116811	0.0609058	0.88104	1.82704	1.5245	0.00170883	0.916557
P78527	YPALVVEKM	0.781513	0.757576	1.07641	0.802469	1.01923	1.75926	0.942029	1.27419	0.822115	1.78414	2.05085	2.83893	1.1686	1.36207	no		0.453259	0.478616	0.245396	0.216195	0.177354	0.0886884	1.35145	2.7768	2.222	0.00170883	1.70903
P00338	LYGIKDDVF	0.226891	0.345599	0.159468	0.975309	0.769231	1.27778	0.884058	1.29032	0.966346	0.54185	0.627119	0.66443	0.381282	0.0490672	no		2.04582	2.88779	1.89421	2.10126	3.03906	2.07254	1.32469	1.23346	1.048	0.00170883	1.17054
Q15800	APFGMEAEY	0.453782	0.242424	0.229236	0.101894	0.395289	0.227468	0.0837139	0.060882	0.157696	0.347202	0.252681	0.343069	0.418605	0.482212	no		-0.352855	0.19966	0.104309	-1.6142	0.80663	0.463526	0.0270421	0.0148301	0.0098981	0.00170883	0.199833
A0A2R8YDT1	DFSAGVANR	0.163866	0.0775503	0.199336	0.17284	0.118387	0.124482	0.318841	0.516129	0.548077	0.859031	1.50847	1.89262	0.230399	0.164855	no		-0.0843931	0.0124954	0.00793188	1.64981	0.697702	0.396672	3.27286	3.58539	2.70154	0.0560825	2.84346
P01624	APRLLIYGASTRAT	0.138655	0.161616	0.299003	0.135802	0.08531	0.240741	0.28803	0.237085	0.415456	0.223453	0.169492	0.310996	0.271526	0.313732	no		-0.375784	0.138983	0.070476	0.650318	0.406592	0.21997	0.232236	0.102727	0.0833873	0.0283398	0.243534
P52597	LPYKATENDIY	2.31933	2.15152	2.47176	2.02469	3.19231	3.7963	2.78261	2.8871	3.64904	3.71366	4.79661	6.7651	3.19186	3.63793	no		0.376578	0.462618	0.238367	0.424659	0.550286	0.306585	1.13766	2.5769	2.08516	0.00170883	1.56254
P17275	YPTTTISYL	0.352941	0.585859	0.737542	0.506173	0.673077	0.62963	0.434783	0.419355	0.288462	1.3348	1.18644	1.63087	0.540698	0.87931	no		0.10978	0.1016	0.0524815	-0.552997	0.523045	0.292205	1.30853	3.28942	2.54963	0.0488821	2.49972
Q9HCM1	KEFPYGIEA	3.45378	3.23232	4.13621	2.49383	1.61538	3.5	1.21739	1.58065	1.96154	4.44053	9.05085	7.26846	3.75	5.7069	no		-0.508191	0.536542	0.271088	-1.1851	1.20826	0.734303	0.939785	2.19494	1.80246	0.00170883	2.39651
E9PR30	QELHTFEVT	0.226891	0.252525	0.358804	1.98765	2.34615	3.01852	1.24638	1.46774	1.54327	1.03084	1.10169	2.03356	0.172416	0.442036	no		3.1328	4.37868	2.78114	2.34457	2.35007	1.57544	2.31329	2.28037	1.86915	0.888928	1.79748
Q9HD15	FPVESEAVM	1.04622	0.868687	1.12625	1.28395	1.15385	1.83333	1.62319	1.32258	1.28365	1.40088	1.81356	2.37584	1.60465	1.48276	no		0.49	0.816417	0.441321	0.475843	0.781017	0.445351	0.878303	2.02141	1.68079	0.00114409	0.780733
F2Z2S8	FPEGSVELY	1.86555	1.42929	2.12791	1.7037	2.66346	2.90741	2.23913	2.31452	2.63221	2.88767	3.57627	4.84228	2.13663	2.87069	no		0.423839	0.652693	0.340163	0.406137	0.613018	0.345527	1.06002	2.67529	2.16264	0.00114409	1.47012
Q9NXE4	NPVEYSIVM	0.554622	0.59596	0.607973	0.753086	0.846154	1.14815	0.710145	0.758065	0.807692	1.0837	1.62712	1.67114	0.75	0.931034	no		0.643671	0.993571	0.563038	0.372048	0.435208	0.234404	1.31719	3.11038	2.43065	0.00170883	1.55523
P54687	HPGSSALHY	0.579832	0.535354	1.02658	0.888889	1.32692	1.37037	1.10145	0.935484	0.966346	1.71806	1.38983	2.31544	0.244186	1.13793	no		0.74365	1.06961	0.608455	0.487739	0.551884	0.306855	1.34038	2.81812	2.25372	0.00170883	1.24376
A0A0C4DGP0	YPYTITEY	1.65126	1.43434	1.83389	1.88889	2.07692	2.72222	2.36232	3.29032	3.14423	3.42291	3.9322	6.10067	2.61628	2.55172	no		0.443073	0.461792	0.238174	0.838482	1.25652	0.772732	1.45165	3.10443	2.42985	0.0178982	1.99882
Q8IZX4	FPIDNEDLVY	0.945378	1.09091	1.22591	1.20988	1.94231	2.2963	1.55072	1.48387	1.90385	1.86344	2.16949	2.83893	1.13372	1.74138	no		0.740008	1.37076	0.814609	0.59821	0.978842	0.577092	1.07485	2.47346	2.00997	0.00170883	0.69682
P53396	FPATPLLDY	2.4958	2.53535	5.86047	2.44444	2.46154	0.833333	7.05797	4.24194	0.735577	2.9207	9	0.241611	0.134049	5.82759	no		-0.924267	0.347266	0.1855	0.144076	0.0631184	0.0288919	0.1592	0.070617	0.0563892	0.00170883	0.408723
O60942	LPQNVGLLY	1.22269	1.50505	1.81395	1.25926	1.55769	2.24074	2.33333	2.16129	2.35096	3.06608	3.77966	4.32886	1.27326	2.43103	no		0.155249	0.205345	0.105398	0.591944	1.32282	0.821583	1.29892	4.12817	3.03202	0.151411	2.98593
E7EPP6	MPEPDAQRFF	0.226891	0.232323	0.189369	0.209877	0.393386	0.518519	0.217391	0.290323	0.0808224	0.634361	0.389831	0.966443	0.348837	0.293103	no		0.790428	0.426527	0.219564	-0.140159	0.0417232	0.0164098	1.61787	1.59839	1.34101	0.00170883	0.807501
O75367	AEILELAGNAA	0.277311	0.151515	0.229236	0.506173	0.769231	1.12963	3.92754	4.53226	4.73077	1.86344	1.59322	2.45638	0.354771	0.214075	no		1.86976	1.20421	0.698148	4.32514	7.36863	4.78581	3.1676	4.02056	2.97766	3.99989	2.21624
Q9H1I8	FPVAEDISL	1.13445	1.16162	1.63455	1.23457	1.73077	1.85185	1.95652	1.77419	1.42788	2.15419	2.71186	2.43624	0.680233	2.12069	no		0.293434	0.603285	0.314964	0.392222	0.916106	0.534539	0.893592	3.02179	2.38345	0.00170883	1.8021
P52756	VPDTSTYQY	0.592437	0.424242	0.727575	0.45679	0.692308	0.592593	0.362319	0.354839	0.360577	0.674009	1.27119	1.51007	0.94186	0.172414	no		-0.00212206	0.00139836	0.00101989	-0.694608	0.510917	0.287078	0.986185	1.68657	1.4148	0.00170883	1.42833
Q9UNL4	MPVDPNEPTY	0.69958	0.348485	0.702658	0.475309	0.788462	1.01852	0.565217	0.741935	1.1899	0.938326	1.08475	1.36913	0.84593	0.948276	no		0.382531	0.354678	0.188728	0.512278	0.541628	0.300635	0.954271	1.47733	1.24021	0.00170883	0.786613
A0A087WTV2	EAASYLDQISR	0.103504	0.161616	0.348837	0.246914	0.442308	0.462963	0.217391	0.370968	0.447115	0.674009	1.18644	1.14765	0.332835	0.128178	no		0.908161	0.492401	0.250685	0.754081	0.363268	0.193851	2.29264	3.01103	2.37705	0.00170883	1.89208
P51451	EPIYIVTEY	2.18067	2.25253	3.00997	2.54321	3.32692	3.85185	3.71014	3.32258	3.51923	4.28194	4.84746	6.72483	2.59884	4.05172	no		0.385335	0.667383	0.350062	0.503523	0.994264	0.5856	1.09088	3.17284	2.46892	0.00170883	1.87378
Q8TBM8	FPSGSVHSF	0.441176	0.59596	0.657807	0.333333	1.01923	0.851852	0.971014	0.564516	0.966346	0.700441	1.01695	1.30872	0.924419	0.793103	no		0.379159	0.325846	0.17546	0.561774	0.577923	0.322802	0.83623	1.09737	0.940245	0.00170883	0.528859
P23458	SYFPEITHI	1.22269	1.36364	1.15615	1.16049	1.73077	2.35185	1.30435	1.43548	1.58654	1.82379	1.47458	2.41611	1.86628	2.05172	no		0.486433	0.859852	0.473852	0.209166	0.264273	0.14239	0.610629	1.21889	1.0369	0.00170883	0.186019
Q92750	SSTLTIQKCG	0.529412	0.323232	0.687708	0.112695	1.17308	0.981481	0.797101	1.14516	0.649038	0.38326	0.830508	1.08725	0.627907	0.844828	no		0.557686	0.366512	0.189663	0.750417	0.581577	0.324409	0.579012	0.387607	0.326361	0.00170883	0.0127292
A3KN83	REFSDFIQA	0.138655	0.30303	0.27907	0.387209	0.230769	0.203704	0.520268	0.370968	0.216346	0.806167	0.440678	0.302013	0.396052	0.392513	no		0.18907	0.0743705	0.0393246	0.619831	0.343881	0.181566	1.10362	0.899757	0.767699	0.00170883	0.671786
O14503	YPAHMYQVY	2.36975	2.13131	2.21262	2.22222	2.75	4.18519	2.43478	2.58065	3.25962	3.09251	3.89831	5.25503	2.96512	3.7069	no		0.447834	0.708024	0.376436	0.301662	0.401887	0.217585	0.867116	1.96898	1.63657	0.00170883	0.835477
P82673	FPIEIDSTDY	0.882353	0.909091	0.946844	1.04938	1.71154	2.22222	1.37681	1.58065	1.91827	1.75771	2.59322	2.75839	0.75	1.51724	no		0.863782	1.32322	0.783478	0.832343	1.24411	0.765089	1.37644	2.85862	2.27435	0.00114409	1.07132
P98175	YPVPDVSTY	1.22269	0.848485	1.32558	1.22222	1.34615	1.51852	1.13043	1.5	1.67308	2.03524	1.91525	2.91946	1.88372	1.32759	no		0.266848	0.374219	0.193946	0.341357	0.526267	0.2924	1.01614	2.72588	2.19098	0.00170883	1.77058
Q8TEM1	FPWQPKTGAYQY	0.252101	0.494949	0.55814	0.308642	0.634615	0.425096	0.42029	0.758065	0.548077	0.898678	0.728814	0.986577	0.593023	0.724138	no		0.0681808	0.046356	0.023442	0.403533	0.392834	0.211803	1.00204	1.64769	1.38084	0.00170883	1.32385
F5GZQ3	DAFEFHEAF	1.29832	1.19192	1.73422	1.50617	2.01923	2.48148	1.46377	2.06452	3.11538	3.09251	3.84746	5.27517	1.46512	2.34483	no		0.507851	0.497547	0.253183	0.653214	0.734209	0.420901	1.53183	3.05986	2.40131	0.00170883	1.92955
A0A494C1M1	VFDNYAVTV	0.16069	0.0471373	0.177558	0.135802	0.288462	0.222222	3.28986	2.91935	3.33173	4.34802	6.32203	8.83893	0.0290295	0.213953	no		0.746319	0.0362559	0.019572	4.62976	2.31181	1.55507	5.66169	4.65965	3.40589	0.977588	3.41846
P49792	SFDSALQSV	0.794118	0.808081	0.877076	0.149695	0.269231	0.555556	0.289855	0.290323	0.288462	0.568282	0.728814	1.71141	1.2907	1.37931	no		-1.34721	1.04829	0.594411	-1.51309	1.14313	0.690644	0.279128	0.28173	0.237567	0.00170883	1.30865
Q5JU97	MPAPEIVSY	1.57563	1.03367	1.43854	1.39095	2.05769	2.38272	1.69082	1.74731	2.09135	2.3304	3.0339	3.9396	1.51744	2.25287	no		0.526679	0.794708	0.433736	0.449992	0.626571	0.350533	1.20068	2.90211	2.30156	0.00170883	1.53808
P03923	DPIGAGALYDY	0.26818	0.10101	0.0960806	1.80247	3.15385	3.90741	1.36232	1.54839	1.65865	0.951542	0.915254	1.48993	0.259061	0.0672165	no		4.25177	4.11301	2.70744	3.29585	1.9907	1.31458	2.85091	1.30117	1.10216	0.888928	2.23323
P60709	YALPHAILR	0.932773	0.707071	0.458472	1.58025	3.01923	2.31481	3.04348	3.51613	4.875	4.48018	5.01695	7.02685	1.1686	0.706897	no		1.72035	1.39865	0.832862	2.4461	2.97762	2.02827	2.97726	4.42874	3.20131	0.336136	2.46122
Q8IYN6	QFETALSTF	0.151261	0.111111	0.229236	0.197531	0.211538	0.203704	0.913043	1.1129	0.793269	1.34802	2.0678	1.71141	0.273977	0.198538	no		0.317846	0.0801737	0.0426602	2.51972	2.71676	1.83291	3.3826	5.03795	3.57473	1.20587	3.56864
A0A494C0B4	FPVAGQKLIY	0.731092	0.545455	0.598007	0.802469	0.5	0.759259	0.681159	0.516129	0.923077	1.13656	0.694915	1.10738	1.04651	0.948276	no		0.137307	0.135495	0.0694301	0.177766	0.184685	0.0936927	0.64871	1.1335	0.967317	0.00114409	0.773962
Q8N1G2	TPFSVGLVY	1.77731	2.26263	3.00997	1.66667	2.19231	0.5	4.37681	2.59677	0.9375	1.99559	4.37288	0.30111	0.365589	3.94828	no		-0.693615	0.375646	0.1948	0.166272	0.100346	0.0485788	-0.0800064	0.0419518	0.0323897	0.00170883	0.284106
H3BQF0	FPVSGVGSY	1.90336	1.79798	2.33223	2.46914	3.5	4.03704	2.56522	2.67742	3.21635	3.06608	3.66102	5.69799	3.01744	3.37931	no		0.729807	1.22545	0.708333	0.487473	0.651666	0.36697	1.04217	2.17655	1.79147	0.00170883	0.578494
Q8WYP5	NFDTIDQQF	0.239496	0.272727	0.189369	0.16167	0.129764	0.166667	0.0441495	0.210886	0.123743	0.264317	0.271186	0.744966	0.106876	0.396552	no		-0.614967	0.213195	0.11086	-0.889278	0.297946	0.153946	0.86797	0.616134	0.518561	0.00170883	0.843715
A0A140T9U0	ETWAGSHSMR	0.352941	0.20202	0.30897	0.567901	0.826923	0.351852	0.434783	0.612903	0.461538	1.17621	0.983051	1.65101	0.488372	0.310345	no		1.01562	0.784227	0.426715	0.804818	0.525603	0.292383	2.1409	3.25168	2.5282	0.00170883	1.84624
Q9UBT2	GYLGQVTTI	1.85294	1.27273	1.83389	2.09877	2.28846	2.92593	1.92754	2.29032	2.61058	2.02203	2.64407	3.46309	2.80814	2.75862	no		0.560283	1.20074	0.6971	0.461344	0.894425	0.521119	0.712899	1.73514	1.45045	0.00170883	0.286443
P43304	FPYIEAEVKY	1.0084	0.79798	1.08638	1.14815	1.65385	1.64815	0.985507	1.56452	1.34135	1.837	1.35593	2.15436	1.63953	1.41379	no		0.621404	1.20927	0.698643	0.42783	0.684594	0.387331	0.886363	2.10068	1.73446	0.00170883	0.533572
P41240	EYLEGNNFVHR	2.05462	1.21212	1.86379	1.46914	1.46154	2.46296	2.46377	2.59677	2.91346	3.91189	3.71186	5.13423	2.65116	2.91379	no		0.0721505	0.0772658	0.0413989	0.636196	1.33638	0.830319	1.31422	3.91038	2.91113	0.284223	2.9596
J3QLK0	VFDEAIRAV	0.504202	0.252525	0.378738	0.136675	0.173077	0.259259	0.217391	0.225806	0.533654	0.885463	1.44068	1.95302	0.645349	0.534483	no		-0.996754	0.343796	0.184609	-0.217071	0.0802315	0.0381573	1.91405	2.80874	2.24953	0.00170883	2.65678
P23246	LPADITEDEF	0.630252	0.585859	1.17608	0.938272	1.67308	1.7963	1.07246	0.870968	1.35577	1.24229	2	2.39597	1.20349	1.36207	no		0.881676	1.13979	0.663033	0.463784	0.412496	0.221786	1.23692	2.04113	1.69338	0.00170883	0.540219
O14980	RESPFSTSA	0.289916	0.282828	0.328904	0.0862876	0.0321106	0.134665	0.286828	0.296847	0.158654	0.370044	0.305085	0.261745	0.515561	0.370728	no		-1.83307	1.00404	0.56772	-0.280505	0.177722	0.0886884	0.0552905	0.0347238	0.0274494	0.0488821	0.938804
Q9NZJ4	VPVDDLEVY	1.51261	1.0101	1.65449	1.06173	2.19231	2.81481	1.49275	1.62903	1.90385	2.28634	2.62712	4.18792	1.77907	2.39655	no		0.53889	0.580109	0.299049	0.266772	0.217453	0.11416	1.12355	1.93187	1.60432	0.00170883	0.927408
P26640	FPAVTTAQY	0.920168	0.79798	1.24585	1.06173	1.38462	1.83333	1.42029	1.09677	1.83173	2.15419	2.11864	2.77852	1.41279	1.7069	no		0.529959	0.833128	0.454436	0.553073	0.889779	0.520033	1.25036	3.17433	2.46892	0.00114409	1.73746
E7EV89	YPLEDLPSL	0.882353	1.05051	1.74419	1.09877	1	0.000203213	1.94203	1.1129	0.143236	0.977974	2.47458	0.246271	0.200554	2.12069	no		-0.808866	0.397013	0.204247	-0.201301	0.0959844	0.0472551	0.00851888	0.00398211	0.00322484	0.00170883	0.364016
Q5JRR6	NPLHLDYVM	0.239496	0.393939	0.468439	0.54321	0.538462	1.27778	0.188406	0.108987	0.274038	1.78414	2.01695	3.98658	0.331395	0.637931	no		1.09849	0.384965	0.197023	-0.947308	0.139344	0.0698403	2.82123	2.95372	2.33385	0.0178982	1.94892
K7EL50	SPDPSIYAY	0.668067	0.585859	0.946844	0.839506	1.05769	1.25926	0.855072	1.06452	1.00962	1.82379	1.83051	3.20134	0.837209	1.27586	no		0.520298	0.441967	0.228362	0.4125	0.316353	0.16436	1.63928	3.02493	2.38494	0.00170883	1.95264
Q9P016	EAYPDHTQF	0.655462	0.686869	0.936877	0.592593	1.15385	1.33333	0.73913	0.806452	0.894231	1.45374	2.0678	2.39597	0.819767	1.32759	no		0.434291	0.480359	0.245844	0.0982379	0.0749085	0.0341257	1.37646	3.01641	2.37972	0.00170883	1.90855
Q5SZX6	HPTVVISAY	3.28992	3.23232	3.76744	3.28395	5.44231	6.16667	4.33333	4.40323	5.42308	5.60352	5.0339	7.12752	6	5.48276	no		0.533429	1.19256	0.692248	0.460586	0.955768	0.564234	0.787834	2.14653	1.76963	0.00170883	0.580374
P15880	GAIILAKL	0.995798	1.16162	0.906977	0.950617	1.59615	1.38889	1.18841	1	0.850962	0.792952	1.01695	1.00671	0.924419	1.7931	no		0.361005	0.808715	0.438969	-0.0118294	0.0151947	0.00369463	-0.12164	0.173281	0.147164	0.103027	0.969953
Q9BQI3	FPFAVANQL	0.542017	0.676768	0.807309	0.518519	0.5	0.000203213	0.811594	0.5	0.156926	0.76652	1.54237	0.334438	0.190088	1.18966	no		-0.991941	0.682021	0.359272	-0.464338	0.22444	0.118258	0.383656	0.25306	0.212922	0.00170883	0.956046
P20585	IYFEYSHAF	0.201681	0.151515	0.0996678	0.251734	0.0388606	0.116147	0.232205	0.180672	0.158654	0.54185	0.508475	0.624161	0.19186	0.265915	no		-0.154962	0.04443	0.0225684	0.335753	0.122758	0.0628157	1.88657	2.09882	1.73348	0.00170883	1.80878
A0A024R571	LPLEEHYRF	1.32353	0.979798	1.64452	1.53086	2.09615	3.12963	1.68116	1.87097	2.10577	2.40529	2.33898	3.80537	2.33721	1.96552	no		0.775242	1.13864	0.663033	0.5192	0.602992	0.33893	1.1148	2.0798	1.72056	0.00170883	0.570968
C9JY41	TPIQDNVDQTY	0.731092	0.444444	0.887043	0.395062	1.23077	1.25926	0.57971	0.645161	0.807692	0.819383	1.40678	1.5906	0.784884	1.22414	no		0.484166	0.463001	0.238367	-0.0211495	0.0124215	0.00363211	0.887901	1.21669	1.03527	0.00170883	0.483989
Q99569	AAAYLQHL	1.67647	1.11111	1.73422	1.85185	2.82692	2.5	2.3913	2.3871	2.40865	2.27313	3.0339	2.79866	2.68605	2.41379	no		0.66684	1.92096	1.19227	0.668503	1.92798	1.27141	0.842036	2.68307	2.16844	0.000838423	0.457647
P20273	SPVALNVQY	1.43697	1.37374	1.79402	1.58025	2.46154	2.81481	2.21739	1.79032	2.32212	2.19383	2.91525	3.24161	2.05814	2.74138	no		0.574376	1.22249	0.706613	0.459049	0.869863	0.50715	0.858779	2.25515	1.85226	0.00170883	0.641872
Q6P2Q9	VYSKDNPNLLF	0.118857	0.328283	0.533223	2.58642	3.43269	4.53704	5.61594	5.87097	6.28846	6.1652	7.09322	8.1443	0.195824	0.583786	no		3.42863	3.75197	2.45546	4.18042	5.82178	3.87578	4.44834	6.59813	4.26399	1.42	3.19903
P35610	VPIPTVNQY	0.567227	0.535354	0.538206	0.530864	0.788462	1.05556	0.637681	0.693548	0.908654	1.05727	1.08475	1.87248	0.0850783	0.982759	no		0.533468	0.498946	0.253584	0.449036	0.387154	0.208863	1.29083	2.16283	1.78231	0.00170883	1.19443
F5H800	FSSSTVISY	0.390756	0.20202	0.269103	0.345679	0.615385	0.851852	1.98551	2.35484	2.35096	2.19383	2.28814	3.92617	0.19186	0.517241	no		1.07275	0.352709	0.188728	2.95673	3.17125	2.1527	3.28623	4.02495	2.97784	1.2556	2.82357
Q9ULM6	LPDSGVVEY	1.33613	0.919192	1.56478	1.2716	1.53846	1.94444	2.3913	2.03226	2.61058	2.78855	3.18644	5.19463	2.05814	2.2931	no		0.315683	0.244006	0.128259	0.88076	1.14569	0.691055	1.54789	2.99761	2.36903	0.0580902	2.12546
Q96SB3	APIQVFSTY	0.428571	0.464646	0.627907	0.382716	0.711538	0.907407	0.753623	0.516129	0.850962	0.885463	0.661017	1.32886	0.505814	0.913793	no		0.39606	0.337479	0.181711	0.479411	0.44359	0.239167	0.918593	1.25271	1.06259	0.00170883	0.635234
S4R338	LPDEIYHVY	2.2563	1.87879	2.63123	2.61728	4.19231	4.62963	3.26087	3.3871	4.45673	5.10132	6.38983	8.81879	4.0814	3.81034	no		0.757546	1.00549	0.567758	0.714727	0.914145	0.534539	1.58574	3.41931	2.61705	0.00170883	1.81787
E9PMA1	NPWDNKAVY	0.529412	0.787879	0.906977	0.481481	0.961538	1.59259	0.884058	0.983871	0.836538	1.26872	1.0678	1.61074	0.872093	1.34483	no		0.448657	0.47607	0.244143	0.282014	0.25078	0.135814	0.82752	1.24451	1.05556	0.00170883	0.492527
P06576	QPFQVAEVF	1.31092	1.33333	2.28239	1.14815	1.71154	0.555556	2.47826	1.72581	0.822115	1.90308	4.9661	0.926174	0.000203213	2.98276	no		-0.528619	0.232286	0.120757	0.0288562	0.0127171	0.00363211	0.662009	0.507976	0.426214	0.00170883	0.763762
P62701	DVISIDKTGENFR	0.32311	0.0945627	0.0890352	0.139669	0.185154	0.185185	0.434783	0.241935	0.548077	0.290749	0.440678	0.704698	0.309381	0.199505	no		0.00936736	0.00239577	0.0016385	1.27331	0.808112	0.464121	1.50296	1.12462	0.960096	0.0835122	0.973937
Q6ZS10	AEHNFVAKA	0.579832	0.969697	1.23588	0.246914	0.903846	1.77778	1.95652	1.19355	0.836538	1.163	6.0339	6.18121	1.04651	1.7069	no		0.072291	0.0145719	0.00826004	0.517273	0.137102	0.0692717	2.26391	1.96755	1.63597	0.00170883	1.61537
Q99661	SFNEAMTQI	0.857143	0.69697	0.946844	0.740741	1.07692	1.35185	0.84058	0.951613	1.37019	0.964758	1.83051	1.67114	1.53488	1.17241	no		0.341782	0.38755	0.19837	0.338533	0.382452	0.206739	0.836635	1.5195	1.27514	0.000838423	0.785266
Q9NZM3	YPFEARNHDEM	0.415966	0.308081	0.677741	0.518519	0.692308	0.87963	0.789855	0.814516	0.649038	1.01101	1.0678	1.4094	0.784884	0.862069	no		0.576549	0.678761	0.3576	0.684841	0.891565	0.520736	1.31522	2.62768	2.12765	0.00170883	1.40776
A0A087WZK9	TYYGSFVTR	0.000203213	0.252525	0.27907	0.315872	0.0746659	0.159565	0.165214	0.193548	0.34873	0.356828	0.542373	0.66443	0.207263	0.327586	no		0.0488229	0.0660167	0.0354586	0.411837	0.211565	0.110664	1.55595	1.39179	1.17006	0.00170883	1.0865
Q8TAT6	MPLQDSISL	2.72269	2.12121	2.7608	2.79012	3.15385	5.37037	3.26087	2.96774	3.47596	3.72687	5.89831	6.44295	3.24419	4.68966	no		0.573189	0.859987	0.473852	0.351774	0.417287	0.224223	1.07924	2.35928	1.93883	0.00170883	1.0235
D6RHE0	IPVDTLITY	0.768908	0.787879	1.34551	0.950617	0.461538	1.88889	1.78261	1.45161	1.08173	1.163	1.76271	1.95302	0.383721	1.7931	no		0.185725	0.137423	0.070476	0.572482	0.628794	0.352041	0.749308	0.966579	0.829362	0.00170883	0.641872
Q5SP00	WPDDLQNHTF	0.378151	0.40404	0.33887	0.345679	1.19231	0.740741	0.594203	0.709677	1.62981	1.77093	1.32203	1.95302	0.697674	0.127256	no		1.02336	0.61909	0.324071	1.38785	1.0999	0.658003	2.17027	2.74249	2.19843	0.00170883	1.55523
H7C357	TPSSLYMEY	0.0830007	0.484848	0.289037	0.246003	0.248729	0.0806622	0.365312	0.612903	0.0792898	0.740088	1.16949	1.04698	0.368254	0.534483	no		-0.574553	0.200767	0.104309	0.30349	0.13641	0.0690217	1.78674	2.37761	1.94877	0.00170883	2.21021
Q70CQ2	YYINGKTGL	0.466387	0.10101	0.398671	0.567901	0.461538	1.07407	0.405797	0.564516	0.533654	0.726872	0.779661	0.543624	0.505814	0.603448	no		1.1226	1.14509	0.666074	0.638577	0.44077	0.237922	1.08554	1.07715	0.923003	0.00170883	0.0297749
P27105	RYLQTLTTI	0.226891	0.333333	0.328904	0.54321	0.596154	0.666667	0.768116	0.66129	0.5625	0.634361	0.559322	1.20805	0.55814	0.000203213	no		1.02236	0.923615	0.519772	1.16369	1.1692	0.706957	1.43362	1.72959	1.44747	0.00170883	0.475852
H7BY55	FPVGTVVEY	1.17227	1	1.47508	1.16049	1.73077	2.18519	1.34783	1.85484	1.71635	2.27313	2.62712	3.72483	1.81395	2.2931	no		0.47697	0.623313	0.325493	0.431519	0.537323	0.298894	1.24169	2.83616	2.26194	0.00170883	1.62628
P62241	IVLIDSTPY	0.298068	0.200521	0.149502	1.90123	2.63462	4.01852	4.08696	3.70968	3.99519	3.42291	3.45763	3.60403	0.409693	0.0364202	no		3.72239	3.98528	2.61553	4.18545	5.23972	3.50783	4.01593	4.77032	3.45074	0.482249	0.703264
Q9NX24	VYIPSKTDL	1.76471	1.10101	1.60465	1.71605	2.13462	2.31481	1.89855	1.69355	1.64423	2.19383	1.69492	2.01342	2.84302	1.72414	no		0.46382	1.46541	0.875285	0.228163	0.532952	0.296495	0.400852	1.18603	1.01483	0.0447971	0.135658
Q9BRJ6	AYLEGLQGR	0.222013	0.141414	0.149502	0.160494	0.454445	0.095944	0.15942	0.0750426	0.288462	0.198238	0.305085	0.644295	0.273203	0.32701	no		0.470852	0.158222	0.0810039	0.0278428	0.00695101	0.00280788	1.16181	0.648606	0.548659	0.00170883	0.364752
D6R977	VPMEENSIY	0.289916	0.323232	0.737542	0.728395	0.711538	0.722222	0.0715062	0.322581	0.331731	1.09692	0.694915	0.684564	0.627907	0.862069	no		0.678774	0.799579	0.435994	-0.896017	0.572301	0.319926	0.874545	1.21522	1.03438	0.566758	0.22239
P31689	YDVLGVKP	0.731092	0.363636	0.89701	1.66667	2.26923	3.14815	1.33333	1.83871	1.34135	4.86344	5.55932	9.22148	1.27326	0.465517	no		1.83055	1.01213	0.571286	1.18018	0.413784	0.221898	3.30201	4.03933	2.97939	0.00170883	2.37284
A0A3B3IUA7	ALPSKLPTF	0.277311	0.373737	0.318937	0.185185	0.195317	0.259259	0.176442	0.258065	0.116549	0.237885	0.322034	0.362416	0.627907	0.344828	no		-0.600428	0.422777	0.219564	-0.815764	0.570377	0.319926	-0.0726711	0.0473783	0.0368277	0.00170883	0.316199
O60907	FPFHSAPAL	0.252101	0.111111	0.299003	0.234568	0.384615	0.37037	0.217391	0.170244	0.346154	0.185022	0.881356	0.624161	0.348837	0.431034	no		0.579478	0.251892	0.130557	0.148065	0.046874	0.0189024	1.35211	1.0562	0.904746	0.00170883	0.575579
Q96EP5	NVQGFHPYR	0.336324	0.267702	0.727575	0.0349886	0.000203213	3.57407	0.324202	0.225806	0.177856	0.198238	0.237288	0.946309	0.872093	0.827586	no		1.43854	0.438161	0.225175	-0.87142	0.094611	0.0470845	0.0534238	0.00721697	0.00532131	0.0178982	0.382274
P18077	YARDETEFY	0.176471	0.151515	0.428571	0.320988	0.269231	0.37037	0.188406	0.171898	0.216346	0.303965	0.322034	0.825503	0.495614	0.060771	no		0.34447	0.159217	0.0810218	-0.391753	0.138113	0.0698403	0.940026	0.705784	0.59815	0.00170883	0.408208
Q8IZD2	VPPPPPPPP	0.390756	0.212121	0.289037	0.21463	0.000203213	0.242163	0.0847519	0.399949	0.307464	0.568282	0.40678	0.120274	0.453488	0.586207	no		-0.964721	0.507967	0.256236	-0.171104	0.0703042	0.031965	0.296396	0.153893	0.129915	0.00170883	0.669463
Q16666	EVINDYHFR	1.67647	1.13131	1.62458	0.716049	1.32692	1.59259	1.15942	1.54839	1.83173	3.14537	3.49153	4.65101	2.82558	2.91379	no		-0.285898	0.290461	0.152742	0.0344677	0.0319935	0.0114657	1.34863	3.75389	2.81332	0.00170883	3.16347
Q96JC1	YPNGVVVHY	1.72689	1.68687	1.98339	1.7284	2.05769	3.42593	2.72464	2.25806	3.20192	2.72247	3.13559	5.1745	3.34884	3.55172	no		0.418205	0.447302	0.231838	0.600719	0.771772	0.440981	1.0315	1.86559	1.55267	0.00170883	1.00482
P62993	NYVTPVNR	0.176471	0.111111	0.129568	0.157043	0.478007	0.710678	0.209686	0.000203213	0.149665	0.000203213	0.174688	0.0890476	0.000203213	0.27461	no		1.68975	0.91233	0.51181	-0.214356	0.206173	0.106226	-0.66036	0.194152	0.163188	0.332952	1.08571
P78537	IELDMRTIA	0.201681	0.0737273	0.209302	0.802469	0.557692	1.48148	0.84058	1.16129	1.00962	1.57269	1.27119	1.4698	0.319405	0.150812	no		2.55153	2.20902	1.40676	2.63528	2.38725	1.60147	3.15372	3.63343	2.74081	0.00170883	1.08377
Q96QD8	SYAMANTGI	3.01261	2.42424	3.37874	3.88889	5.01923	3.94444	4.72464	4.59677	4.84615	4.13656	4.54237	6.7651	5.30233	5.81034	no		0.543928	1.27489	0.747706	0.684464	1.80233	1.1833	0.808922	2.30675	1.89223	0.00170883	0.641872
A0A1B0GV24	GERIPDVAA	0.252101	0.381686	0.30897	0.592593	0.653846	1.12963	1.34783	1.06452	0.995192	1.6652	2.13559	2.19463	0.630224	0.26875	no		1.33362	1.39229	0.830537	1.85377	2.61927	1.76345	2.6689	5.0166	3.57473	0.135769	2.96801
X6R6S3	SPTTIQVTY	1.0084	0.888889	1.33555	1.14815	1.88462	2.09259	1.37681	1.74194	2.23558	1.75771	2.57627	2.81879	1.55233	2.17241	no		0.66485	0.999273	0.56772	0.727902	1.15597	0.698091	1.1457	2.41271	1.97499	0.00170883	0.95239
M0QXM4	LPIGATVNM	0.831933	0.722222	1.27076	0.925926	0.990385	2.00926	0.84058	0.91129	1.14663	2.43172	2.60169	5.36577	1.90116	0.991379	no		0.474693	0.224971	0.116192	0.0370992	0.0125618	0.00363211	1.88019	2.42219	1.97717	0.00170883	1.68713
A8MXP9	ILGPPPPSF	0.579832	0.272727	0.478405	0.000203213	0.324586	0.000203213	0.347826	0.0195048	0.000203213	0.409692	0.644068	1.12752	0.00664264	0.896552	no		-2.03399	0.936871	0.527237	-1.85652	0.827819	0.477968	0.7127	0.655662	0.554761	0.00170883	1.58054
F2Z2U4	NPADSISHVAY	0.554622	0.555556	0.518272	0.740741	1.11538	0.981481	1	0.758065	0.894231	1.09692	1.57627	1.57047	0.906977	1.10345	no		0.801175	1.37674	0.817857	0.703742	1.11618	0.672189	1.38181	3.27664	2.54099	0.00170883	1.40507
G3V3A4	FPEIHVAQY	1.61345	1.36364	1.52492	1.37037	1.84615	2.53704	1.97101	1.79032	2.29327	2.78855	3.05085	3.94631	2.6686	3.06897	no		0.35389	0.588555	0.304587	0.427468	0.775559	0.441529	1.12011	3.28573	2.548	0.00170883	2.03832
P63220	GESDDSILRLA	0.181991	0.108587	0.0284617	0.107237	0.384615	0.62963	0.753623	0.354839	0.764423	0.832599	1.05085	1.44966	0.0518278	0.217557	no		1.8136	0.64155	0.332116	2.55345	1.48766	0.95146	3.38506	3.13135	2.43895	0.0178982	1.86279
A0A2R8YDT1	FPGPQGPYY	0.163866	0.323232	0.189369	0.160494	0.269231	0.000203213	0.196322	0.151245	0.201923	0.515419	0.389831	0.805369	0.46227	0.135233	no		-0.653924	0.423929	0.219564	-0.299923	0.092235	0.0462185	1.33843	1.14962	0.981768	0.00170883	1.53592
P67870	HPMAYQLQL	0.415966	0.181818	0.448505	0.54321	0.221381	0.703704	0.449275	0.419355	0.649038	1.24229	1.42373	2.15436	0.715116	0.000203213	no		0.488859	0.243743	0.128259	0.536575	0.278066	0.147675	2.20387	3.39608	2.59858	0.00114409	2.43305
E9PKE3	IFDLGGGTF	0.441176	0.545455	0.976744	0.127185	0.519231	0.0520355	3.13043	1.27419	0.220727	0.92511	5.18644	0.000203213	0.313953	1.34483	no		-1.4911	0.138194	0.070476	1.23623	0.329628	0.170054	1.63825	0.566084	0.475641	0.00170883	0.700931
P25787	NYVNGKTFL	0.163866	0.151515	0.358804	0.419753	0.480769	0.555556	0.217391	0.354839	0.331731	0.594714	0.440678	0.704698	0.47093	0.258621	no		1.11087	1.08845	0.623412	0.423116	0.235646	0.125094	1.36795	1.60378	1.34524	0.0488821	0.276955
P35232	VIFDRFRGV	0.229178	0.107963	0.000203213	0.345795	0.0412592	0.167666	0.782609	0.935484	1.61538	1.6652	1.74576	2.07383	0.141056	0.236521	no		0.717542	0.169803	0.0844904	3.30474	2.91216	1.98255	4.02314	4.69776	3.41158	1.24321	3.37984
A0A024R571	HAYIISSL	1.67647	1.58586	1.42525	1.96296	2.46154	2.59259	2.07246	1.6129	2.68269	2.4978	2.33898	3.22148	3.29651	2.37931	no		0.582031	1.47132	0.878247	0.442011	0.973927	0.574851	0.781625	2.27718	1.86915	0.00170883	0.472169
Q75V66	DAWKLTTQY	0.147867	0.191919	0.179402	0.209877	0.25	0.481481	0.173913	0.66129	0.1875	0.621145	0.610169	0.483221	0.365841	0.169986	no		0.858486	0.387323	0.19837	0.978059	0.482481	0.265772	1.72349	1.44982	1.21867	0.00170883	0.730664
C9J1E7	GFLDTLKD	0.252101	0.131313	0.448505	0.407407	0.673077	0.648148	0.637681	0.258065	0.259615	0.54185	0.644068	0.684564	0.47093	0.586207	no		1.05512	1.02362	0.579629	0.473829	0.283986	0.149578	1.1689	1.2338	1.048	0.0178982	0.101017
O00115	FPGPAGPSF	0.542017	0.777778	0.89701	0.790123	1.17308	1.59259	0.927536	1.19355	1.24038	0.964758	1.91525	2.51678	0.889535	1.56897	no		0.68169	0.623226	0.325493	0.60061	0.510696	0.287078	1.28362	1.85282	1.54416	0.00170883	0.819722
K7EK60	EAFESVVEY	0.12605	0.363636	0.388704	0.382716	0.557692	0.777778	0.637681	0.419355	0.5625	0.76652	0.949153	0.926174	0.627907	0.310345	no		0.967951	1.00263	0.56772	0.882645	0.854085	0.496699	1.58861	2.45618	1.99721	0.00170883	0.984409
Q86X27	KYLNSVQYI	0.554622	0.535354	0.548173	0.62963	0.826923	0.944444	0.84058	0.887097	0.576923	0.977974	0.728814	1.00671	0.889535	1.17241	no		0.551568	0.905416	0.508231	0.49245	0.761143	0.437153	0.728088	1.39995	1.17633	0.00170883	0.269008
Q96GM8	QPDKGEHSY	0.151261	0.10101	0.229236	0.06763	0.211538	0.277778	0.144928	0.225806	0.389423	0.198238	0.355932	0.302013	0.000203213	0.344779	no		0.209983	0.0688803	0.0364194	0.658742	0.301404	0.154215	0.830365	0.433538	0.363491	0.00170883	0.298458
A0A494C0L2	REFESAIVEA	0.0449213	0.0288976	0.150058	0.082896	0.240444	0.364763	0.481803	0.260452	0.349432	0.317181	0.423729	0.422819	0.000203213	0.163004	no		1.61992	0.560209	0.287019	2.28578	1.24658	0.76642	2.37798	1.37773	1.15727	0.00170883	0.516065
Q5QNW6	DIFERIAGEASR	0.142028	0.000203213	0.26982	0.839506	0.788462	1.09259	0.187144	0.290323	0.5625	0.139936	0.266832	0.599189	0.30408	0.0102783	no		2.72301	2.83356	1.86704	1.33564	0.631631	0.352726	1.28767	0.592057	0.497416	0.773037	1.65132
Q9BZ95	EVHTKINTR	0.605042	1.16162	1.70432	0.185185	1.09615	1.46296	1.17391	1	1.21154	1.20264	4.35593	5.53691	1.76163	2.60345	no		-0.338903	0.101276	0.0524815	-0.0359936	0.010909	0.00289107	1.67656	1.74955	1.46046	0.00170883	1.62436
Q460N5-1	DYIITGGGFLR	0.226891	0.161616	0.159468	0.150988	0.000203213	0.123296	0.143685	0.203538	0.138303	0.264317	0.271186	0.281879	0.19186	0.41677	no		-0.997372	0.483414	0.246946	-0.174562	0.0598386	0.0260212	0.576901	0.309962	0.261591	0.00170883	0.830991
H7BYT1	EYIHSKNFI	1.27311	0.883691	1.39037	1.38889	1.93269	2.18519	2.15217	1.97581	1.79567	1.97577	2.01695	2.56711	2.70349	2.10345	no		0.634539	1.55976	0.948524	0.739821	1.96478	1.29434	0.886993	2.56364	2.07915	0.00170883	0.62973
O14836	SADQVALVY	2.0042	2.46465	2.96013	1.88889	4.57692	6.42593	4.7971	4.33871	5.10577	5.2467	9.67797	12.5034	5.68605	5.36207	no		0.795211	0.544452	0.2762	0.938873	0.72172	0.413826	1.88441	2.67358	2.16264	0.00170883	1.56452
Q96D71	LPNDVVLQI	0.138655	0.242424	0.199336	0.37037	0.5	0.518519	0.521739	0.451613	0.591346	0.674009	0.542373	0.805369	0.0602814	0.453111	no		1.25877	1.19228	0.692248	1.43073	1.52456	0.984445	1.80045	2.38269	1.95113	0.00170883	0.763762
P33993	ELVSGGRSVR	0.163866	0.191919	0.149502	0.296296	0.423077	0.37037	0.710145	0.370968	0.576923	0.938326	1.16949	1.81208	0.396889	0.196177	no		1.10882	0.419906	0.2179	1.7143	0.996985	0.58735	2.95564	3.46851	2.64409	0.00170883	2.33498
P53007	IYDEVVKL	0.121378	0.0909091	0.10402	0.0619728	0.288462	0.333333	0.289855	0.193548	0.1875	0.502203	0.745763	0.966443	0.207431	0.250852	no		1.11218	0.356771	0.189443	1.08478	0.341542	0.179776	2.80752	2.68947	2.17271	0.00114409	1.75934
O14979	SAYGGDQNY	0.415966	0.12804	0.129568	0.135802	2	0.296296	0.000203213	0.35858	0.0635035	0.198238	0.305085	0.624161	0.381655	0.534483	no		1.85229	0.71928	0.383614	-0.673616	0.0829581	0.040002	0.743197	0.139961	0.117445	0.116313	0.442229
K7EPI8	MAYGHIDSY	0.201681	0.111111	0.249169	0.333333	0.230769	0.314815	0.10597	0.177419	0.073581	0.198238	0.355932	0.362416	0.00206226	0.448276	no		0.645257	0.387357	0.19837	-0.654665	0.229031	0.121881	0.7058	0.445372	0.374435	0.0566554	0.0321441
H0YMC0	REVADFAVQPA	0.0674097	0.172595	0.216434	0.148148	0.461538	0.537037	0.550725	0.451613	0.432692	0.290749	0.491525	1.00671	0.36591	0.199014	no		1.32903	0.574036	0.297283	1.65259	0.897714	0.52326	1.97065	1.32966	1.12159	0.00170883	0.469114
H3BNC9	EVDPDTKEM	0.193773	0.0171176	0.0922464	0.208193	0.146066	0.255376	0.710145	0.33871	0.850962	0.674009	0.59322	1.12752	0.000203213	0.244252	no		1.00798	0.224796	0.116192	2.64782	1.75784	1.15121	2.98183	2.39827	1.96364	0.360727	1.66762
O60563	DYLNPRSGGISSR	0.176538	0.0373544	0.30897	0.0939667	0.000203213	0.383348	0.256218	0.266494	0.176151	0.436123	0.711864	0.422819	0.423621	0.178406	no		-0.130875	0.211987	0.110609	0.418578	0.125269	0.0646631	1.587	1.0992	0.940568	0.00170883	1.26688
A0A0G2JMH6	VFLPREDHLF	0.163231	0.183619	0.159468	0.888889	1.15385	1.22222	1.86957	1.82258	2.71154	1.07048	0.627119	1.30872	0.413149	0.413263	no		2.68895	2.2636	1.45283	3.66078	4.67559	3.13416	2.56988	2.02347	1.68203	1.23721	0.116378
P13747	SEYWDRETRSA	0.0847152	0.121212	0.159468	0.308642	0.307692	0.277778	0.826087	0.903226	1.02404	0.832599	0.745763	1.04698	0.30733	0.035241	no		1.291	0.677011	0.356641	2.91366	3.87089	2.59628	2.84497	3.68411	2.76778	1.55434	2.30193
F8VSI7	FTLSALYAR	0.0644506	0.260066	0.0805237	0.313228	0.111465	0.137407	0.239691	0.167578	0.360577	0.647577	0.627119	0.90604	0.348837	0.000203213	no		0.472758	0.14216	0.0717483	0.92275	0.38109	0.206138	2.42868	2.68858	2.17271	0.00170883	1.9983
Q9NRP7	FPEERPEVL	0.138655	0.171717	0.199336	0.131112	0.216553	0.000203213	0.202899	0.225806	0.0546245	0.118943	0.186441	0.241611	0.174419	0.451161	no		-0.55113	0.288405	0.152742	-0.0766646	0.0225885	0.00746511	0.101854	0.032257	0.0253935	0.00170883	0.305339
P20036	ADHVSTYAA	0.0935005	0.000203213	0.171192	0.135802	0.403846	2.05556	1.66667	0.709677	0.432692	0.713656	5.13559	5.1745	0.235619	0.206897	no		3.29235	0.319722	0.172002	3.40658	0.355864	0.189684	5.37905	2.1541	1.7754	0.00114409	1.37404
P42766	QLDDLKVEL	0.113445	0.111111	0.0314907	0.13402	0.0628563	0.174483	0.159599	0.269262	0.17852	0.330396	0.389831	0.442953	0.235034	0.0608864	no		0.536406	0.123458	0.0654445	1.24619	0.459713	0.249191	2.18359	1.53342	1.28505	0.00170883	1.11932
Q9Y5A7	EYLSYVENR	0.378151	0.323232	0.209302	0.0969294	0.000203213	0.185523	0.347826	0.645161	0.140369	0.726872	0.762712	1.22819	0.872093	0.775862	no		-1.68791	0.719514	0.383614	0.315576	0.147048	0.0733591	1.5774	1.92015	1.595	0.160718	2.3496
H7C189	MPRDDIFVY	0.138655	0.141414	0.488372	0.407407	0.346154	0.388889	0.333333	0.225806	0.403846	0.528634	0.525424	0.825503	0.27907	0.741379	no		0.572123	0.363857	0.189443	0.325579	0.167766	0.0843239	1.29039	1.44504	1.21569	0.00170883	0.752698
P42766	VELSQLRVA	0.138655	0.0465409	0.153978	0.123457	0.422187	0.21106	0.033417	0.237364	0.245192	1.22907	1	1.44966	0.333253	0.0677748	no		1.1577	0.398611	0.204365	0.60527	0.144464	0.0717413	3.43911	4.40545	3.19739	0.00170883	3.02622
Q9P265	FYDERIVVV	0.693277	0.666667	0.757475	0.266571	0.519231	0.481481	0.42029	0.548387	0.475962	0.330396	1.44068	1.77181	2.09302	1.98276	no		-0.740568	0.424377	0.219564	-0.551598	0.318275	0.16436	0.742618	0.818308	0.69497	0.00170883	1.26851
Q99595	LPSSPFGDY	0.0871005	0.131313	0.259136	1.16049	1.82692	3.12963	1.91304	1.59677	1.94712	1.77093	1.69492	2.27517	0.492285	0.103136	no		3.67911	2.96684	1.94432	3.51437	2.60657	1.75346	3.58758	2.76372	2.21298	0.00170883	0.105785
Q9UPY3	IPVQPTTSY	0.907563	0.717172	1.00664	1.09877	1.59615	1.94444	1.21739	1.20968	1.62981	1.70485	2.49153	4.04698	1.88372	2.7931	no		0.818108	0.690903	0.36656	0.62455	0.447449	0.24242	1.64741	2.445	1.98996	0.00170883	1.24926
P21333	AEFTVETRSA	0.352941	0.10101	0.109635	0.0601741	0.267831	0.276206	0.0295619	0.355407	0.259615	0.436123	0.423729	0.66443	0.625637	0.258621	no		0.100416	0.0308168	0.0185391	0.193733	0.0634849	0.0288919	1.43542	1.19243	1.01897	0.00114409	0.981611
J3QS45	EAFDRSFEVNLR	0.000203213	0.000203213	0.199336	0.303304	0.203225	0.115872	0.304348	0.225806	0.447115	0.436123	0.559322	0.644295	0.198785	0.22327	no		1.63971	0.874535	0.48391	2.29062	1.4166	0.893212	3.03726	2.44328	1.98996	0.00170883	1.08357
Q92499	EAIKILKGEY	0.124027	0.119793	0.0996678	0.123457	0.27175	0.0967	0.000203213	0.373106	0.394516	0.171806	0.220339	0.302013	0.152807	0.401756	no		0.518129	0.124505	0.0655354	1.16052	0.363203	0.193851	1.01501	0.338785	0.284881	0.00170883	0.161624
Q14527	MPVHAAVQM	0.190924	0.326599	0.237906	0.206938	0.469958	0.56016	0.333333	0.474586	0.514423	0.700441	0.853107	1	0.310686	0.896552	no		0.711543	0.516397	0.259189	0.807727	0.635299	0.354232	1.75713	2.61128	2.11363	0.00170883	1.5401
S4R2Z4	ETFISDVLQR	0.000203213	0.120567	0.144929	0.284136	0.393804	0.203704	1.47826	1.58065	1.44231	0.859031	0.932203	0.765101	0.322243	0.000203213	no		1.7304	0.999284	0.56772	4.08245	6.00891	4.02815	3.26621	3.81219	2.84675	2.92919	2.17425
P35637	FSGNPIKV	0.136288	0.0721357	0.0671272	0.000203213	0.000203213	0.000203213	0.000203213	0.177419	0.216945	0.38326	0.355932	0.362416	0.000203213	0.35406	no		-8.82015	0.741862	0.396206	0.517954	0.0228676	0.00746511	1.99922	1.20111	1.02539	0.0792072	1.8609
A0A0G2JMH6	ETVWRLEEFGR	0.280216	0.000203213	0.0536626	0.205453	0.730769	1.25926	1	1.19355	0.793269	0.370044	0.525424	1.14765	0.000203213	0.447815	no		2.71626	1.3083	0.772104	3.16034	1.98034	1.30601	2.6125	1.18037	1.01029	0.00170883	0.0570131
P13639	QPRLMEPIY	0.127347	0.267753	0.000203213	0.000203213	0.000203213	0.0328886	0.248764	0.000203213	0.120853	0.449339	0.525424	0.422819	0.0131766	0.572877	no		-3.56958	0.521257	0.260722	-0.0961399	0.0315339	0.0114026	1.8219	1.47216	1.237	0.00170883	1.87121
Q9H869	APDNIIKFY	0.0978265	0.0702167	0.0996678	0.173545	0.296597	0.0465121	0.322049	0.25195	0.108072	0.356828	0.254237	0.261745	0.012522	0.41221	no		0.948522	0.271645	0.143073	1.34925	0.508364	0.286004	1.70499	0.824457	0.699518	0.00170883	0.377192
K7EJQ7	GEIVVFKV	0.113855	0.000203213	0.0381903	0.142406	0.171002	0.251224	0.492754	0.656787	0.519231	1.04405	1.26271	1.04698	0.406011	0.297692	no		1.89088	0.519947	0.260722	3.45428	2.54429	1.71575	4.46127	5.01425	3.57473	0.650377	3.38289
Q00341	EYHKFLIGK	1.21008	1.11111	2.14286	1.11111	2.65385	6.12963	4.18841	3.48387	3.62019	3.05286	14.8983	13.953	6.27907	12.1207	no		1.14829	0.295618	0.155277	1.33894	0.391019	0.210746	2.83732	2.21777	1.82247	0.00170883	1.44698
P53634	AYDDLGNSGHF	0.0543097	0.0259203	0.000203213	0.0802143	0.288462	0.401389	1.34783	0.903226	1.26923	0.409692	0.847458	1.02685	0.141642	0.325946	no		3.25912	0.5823	0.299785	5.45176	3.7951	2.56977	4.82762	2.43711	1.98782	1.55434	1.34109
A0A024RCR6	APPPPPPPP	0.151261	0.242424	0.0949268	0.296296	0.086567	0.259259	0.246377	0.306452	0.259615	0.436123	0.355932	0.966443	0.348837	8.05172	no		0.394161	0.111308	0.0587503	0.73358	0.261593	0.141171	1.84758	1.45387	1.22194	0.00170883	1.07242
