# Supplementary material for: Quantitative measurement of the requirement of diverse protein degradation pathways in MHC class I peptide presentation
Source: Sci Adv. 2023 Jun 23;9(25):eade7890. doi: 10.1126/sciadv.ade7890 (PMC10289651; doi:10.1126/sciadv.ade7890)
Supplement: Supplementary file 2 — Tables S1 to S11 [file sciadv.ade7890_tables_s1_to_s11.zip › ade7890_Table_S8.xlsx]

## Sheet: Sheet1
		vehicle			CB-5083			CFZ			CHX				CB-5083 vs vehicle			carfilzomib vs vehicle			CB-5083 vs CFZ
Master Protein Accessions	Sequence	Abundance: 126	Abundance: 127N	Abundance: 127C	Abundance: 128N	Abundance: 128C	Abundance: 129N	Abundance: 129C	Abundance: 130N	Abundance: 130C	Abundance: 131N	Abundance: 131C	dec >1.5x by CHX?		log2 FC	negative log10 pval	negative log10 adj pval	log2 FC	negative log10 pval	negative log10 adj pval	negative log10 adj pval
P04844	NVADVVIKF	5.85841	6.14645	6.42204	0.903503	0.727093	0.612175	1.09923	0.8073	0.850226	0.963855	1.10954	YES		-2.64912	9.1142	5.67535	-2.74077	9.00722	6.09767	0.426884
A0A0A0MS08	RVVSVLTVL	1.56078	1.69165	1.6606	0.36812	0.334819	0.276387	0.248417	0.224369	0.215623	0.000532	0.0471143	YES		-1.96456	8.61356	5.65182	-2.83528	8.84978	6.09767	1.02751
Q96S97	ATVPGLLKV	4.41313	5.04805	4.89605	0.219442	0.221397	0.141875	0.0448374	0.0231941	0.107222	0.216334	0.0866108	YES		-4.47214	8.74102	5.65182	-6.35619	8.83756	6.09767	0.339769
B5MDF5	AQYEHDLEV	1.41127	1.53432	1.59459	0.644746	0.495295	0.537064	0.115412	0.0955448	0.0903809	0.160643	0.103651	YES		-1.14736	6.64948	4.28981	-3.9133	7.93623	5.34247	3.35575
Q96S97	IYPTTYVQF	2.7415	3.27803	3.22245	0.217298	0.259039	0.18164	0.0717804	0.0617284	0.0516462	0.131187	0.0294464	YES		-3.45651	7.58033	4.89383	-5.6414	7.7568	5.22103	0.478418
Q9ULT8	LPKNDLITY	2.58128	2.79577	2.78898	1.1065	1.00545	0.918508	0.871921	0.688674	0.87734	1.09839	1.41461	YES		-1.23937	7.32317	4.72941	-1.74397	7.68204	5.19743	1.09941
P52597	TGYGGYEEY	1.34746	1.39588	1.5078	1.11937	1.01535	0.982327	0.273751	0.219002	0.258231	0.297189	0.338045	YES		-0.182194	3.94479	2.64115	-2.501	7.51743	5.07857	4.16215
P04844	EALSALTARL	1.14858	1.30206	1.30665	0.213009	0.183259	0.129111	0.218156	0.196994	0.200129	0.168675	0.252061	YES		-2.28287	7.55454	4.89383	-2.61038	7.46181	5.06435	0.198456
P08670	REYQDLLNV	2.13135	2.49828	2.41164	1.00286	0.851907	0.757977	0.259676	0.210413	0.197547	0.299197	0.290931	YES		-1.20684	6.21797	4.06895	-3.3987	7.40551	5.04583	2.93554
J3KTA4	AINPKLLQL	1.42059	1.54634	1.51507	0.934954	0.767211	0.679921	0.169599	0.120236	0.153648	0.2249	0.189635	YES		-0.510787	5.1377	3.48711	-3.33719	7.24643	4.94043	3.6278
P11142	QPGVLIQVY	1.26968	1.44622	1.34407	0.696212	0.609708	0.544428	0.257565	0.177134	0.204003	0.180723	0.143698	YES		-0.766075	5.76991	3.87512	-2.66826	7.18859	4.94043	3.10274
P08670	QAKQESTEY	0.710759	0.764302	0.801455	0.354539	0.35265	0.349534	0.153413	0.12131	0.143318	0.188755	0.204947	YES		-0.953662	5.7982	3.89082	-2.44511	7.16471	4.94043	3.03287
D6REE5	ATGPSIKI	2.18025	2.57838	2.56965	0.939242	0.790986	0.682867	0.242787	0.219538	0.186572	0.12249	0.213192	YES		-1.57406	6.15215	4.06895	-3.49741	7.1504	4.94043	2.47754
Q7L513	REFSITVV	0.912436	1.05835	1.06341	0.179414	0.156513	0.132057	0.157635	0.0966184	0.0948999	0.0903614	0.146054	YES		-2.23026	6.90658	4.46772	-3.11938	7.05458	4.94043	0.295794
P13639	NEIKDSVVA	4.07219	4.59096	4.98649	0.857756	0.659237	0.602356	0.726249	0.566291	0.630084	0.293173	0.325088	YES		-2.45833	6.98718	4.50256	-2.82771	7.04252	4.94043	0.0925838
Q15029	KSTPVTVVL	1.07871	1.25744	1.22245	0.476054	0.427935	0.398625	0.24349	0.171766	0.20142	0.285141	0.268551	YES		-1.27874	6.17707	4.06895	-2.52873	7.04071	4.94043	2.15721
Q96CS3	DPVGDIVSF	1.76758	2.10069	1.90593	0.78842	0.846459	0.691703	0.363125	0.295223	0.371853	0.361446	0.3404	YES		-1.06987	6.00002	3.97401	-2.4867	7.03687	4.94043	2.47639
Q16531	GESIDIITRA	1.16348	1.34439	1.39605	0.367405	0.273403	0.241532	0.125264	0.0815888	0.0839251	0.203463	0.174323	YES		-1.93357	6.43062	4.13789	-3.74694	7.01329	4.93616	1.49091
O15350	TYFDLPQSSR	0.807639	0.882151	0.848753	0.639028	0.620604	0.529701	0.149191	0.119163	0.130407	0.238956	0.268551	YES		-0.465062	3.69113	2.46446	-2.67041	6.97796	4.91931	3.88207
A0A140T9U0	DTAAQITQR	0.730787	0.770595	0.790541	0.202287	0.153541	0.134512	0.185081	0.155126	0.187863	0.000532	0.03298	YES		-2.05694	7.02723	4.50256	-2.11776	6.95802	4.91783	0.117065
J3KRX5	KNAESNAEL	1.20727	1.39588	1.34304	0.600429	0.508172	0.373098	0.0675581	0.0601181	0.0774693	0.240964	0.195524	YES		-1.14937	5.58873	3.75193	-4.26574	6.93819	4.91783	2.86444
P08238	KEFDGKSLVSV	0.648347	0.703089	0.751559	0.248749	0.201585	0.191949	0.0760028	0.0466989	0.0471272	0.150602	0.160188	YES		-1.39949	5.98857	3.97401	-3.63029	6.89786	4.90616	2.16224
P49327	KTGTVSLEV	1.88356	2.14531	1.89917	0.997856	0.949975	0.845361	0.584096	0.499195	0.61459	1.01205	0.803298	YES		-0.714499	5.89852	3.95102	-1.80382	6.86983	4.89336	2.26239
P62136	IIGRLLEV	0.649744	0.688787	0.690229	0.50822	0.472511	0.407953	0.096411	0.0869565	0.0735959	0.0763052	0.118963	YES		-0.208655	3.59461	2.3938	-2.98096	6.76603	4.81351	3.76891
R4GN08	KPVEGYDISF	0.802049	1.03204	0.955301	1.28091	1.25409	0.9838	5.49331	4.60762	4.62492	0.000532	0.136631	YES		-0.760991	0.495484	0.252248	2.40033	6.71952	4.81351	4.27957
C9JIG4	KEYILVEEA	2.8817	3.06465	3.14865	1.13581	0.878158	0.819833	1.12597	0.767579	0.965139	1.251	1.44405	YES		-1.35039	6.7261	4.32863	-1.66972	6.71312	4.81351	0.0187139
O60264	RFEDSPSYV	0.528179	0.557208	0.568607	0.334525	0.344725	0.295533	0.0464462	0.0386473	0.0774693	0.160643	0.160188	YES		-0.527204	4.22283	2.8214	-3.34688	6.7087	4.81351	3.57361
F5H5D3	KAYHEQLTV	0.639497	0.684211	0.674636	0.259471	0.270926	0.222877	0.104856	0.158347	0.15623	0.000532	0.0918728	YES		-1.02541	5.939	3.95608	-2.25229	6.7083	4.81351	1.77332
P13639	AYLPVNESF	1.78342	1.9897	2.23077	0.574696	0.590887	0.534119	0.351161	0.294149	0.319561	0.572289	0.419317	YES		-1.39659	6.16431	4.06895	-2.63749	6.67568	4.80503	1.15015
Q7L513	SSEFQIPTA	1.71309	1.85698	2.02599	0.54396	0.47053	0.400098	0.520056	0.354267	0.457715	0.518072	0.566549	YES		-1.74847	6.59034	4.26542	-2.07077	6.65396	4.79559	0.0948916
P15311	YEKDDKLTP	1.79693	1.86384	1.88462	1.32094	1.13125	1.02307	0.622097	0.472356	0.493221	0.630522	0.930506	YES		-0.38393	4.58266	3.10759	-1.80437	6.64338	4.79559	3.34562
Q7LBC6	KQGQPVLV	0.692129	0.770023	0.74948	0.644746	0.542843	0.601865	0.0942998	0.0611916	0.121369	0.128514	0.136631	YES		0.0129379	2.18421	1.39468	-2.99788	6.62834	4.79155	4.00641
Q8TEM1	RVGQALEL	0.595249	0.654462	0.572765	0.188706	0.138683	0.125675	0.0464462	0.0697799	0.0658489	0.104418	0.155477	YES		-1.53674	5.98151	3.97401	-3.3233	6.5658	4.74748	1.28504
P07437	EATGGKYVPR	0.853749	1.04119	1.05249	0.29807	0.36107	0.312224	0.0999296	0.0697799	0.0845707	0.313253	0.453475	YES		-1.18804	5.55269	3.73708	-3.53497	6.54995	4.7466	2.12508
Q8NI77	TAVSYLEVY	1.19748	1.30263	1.32173	0.977841	1.02328	0.942072	0.584799	0.512077	0.574564	0.449799	0.599529	YES		-0.413029	3.75105	2.50531	-1.19318	6.54201	4.7466	3.61162
P46777	KIYEGQVEV	5.26735	5.77002	5.98181	3.38528	2.68796	2.48601	1.56298	1.04294	1.26017	2.68876	2.95053	YES		-0.961828	5.04587	3.4132	-2.13821	6.45675	4.68065	2.66182
Q13469	VGNTKVLEI	0.814159	0.947368	0.83368	0.799142	0.744923	0.683358	0.119634	0.149222	0.139445	0.116466	0.240283	YES		-0.342406	1.54482	0.939113	-2.66815	6.44338	4.67662	4.00641
P49327	DGFKEQGVTF	0.743829	0.871854	0.826923	0.313796	0.267954	0.247423	0.199156	0.159957	0.133635	0.166667	0.150766	YES		-1.23338	5.80655	3.89082	-2.3095	6.41756	4.67018	1.28333
Q9UK76	SEEKPVPAA	1.56823	1.66076	1.5447	1.58184	1.40911	1.189	0.197748	0.111111	0.121369	0.293173	0.39576	YES		0.0427902	1.19768	0.693319	-3.47193	6.41511	4.67018	4.04547
F8VSI7	AYVHMVTHF	1.14751	1.19255	1.2967	0.586746	0.453407	0.414896	0.344023	0.266084	0.317993	0.432587	0.456335	YES		-1.06776	5.70927	3.83861	-1.9703	6.40642	4.67018	1.46802
Q9NR09	AEPPPIKSA	0.660456	0.783753	0.837838	0.238742	0.238732	0.223859	0.0605208	0.0526033	0.0296966	0.120482	0.126747	YES		-1.35917	5.42255	3.65579	-3.99805	6.39416	4.67018	1.99197
Q9H4X1	SPTDSTPAL	1.53936	1.72941	1.76871	1.66119	1.48687	1.34119	0.289233	0.204509	0.298257	0.301205	0.282686	YES		-0.160017	1.10685	0.634134	-2.66913	6.38863	4.67018	4.04547
Q96A65	DYDPLVVKL	2.80578	3.04119	3.23701	2.97641	2.53789	2.30142	0.432794	0.29898	0.339574	0.389558	0.418139	YES		-0.132042	1.3833	0.824683	-3.0839	6.33189	4.6416	3.98413
Q9H3C7	SEKGGQPLP	3.64741	3.88558	4.03794	3.13295	2.43437	2.21699	0.572132	0.388621	0.420271	0.506024	0.545347	YES		0.116553	3.28494	2.17996	-3.0667	6.31617	4.6416	3.59591
A0A2R8Y849	KTTPDVIFV	1.64555	1.90961	1.83628	1.40243	1.17732	1.00491	0.2076	0.217928	0.165268	0.130522	0.126031	YES		-0.288415	3.32	2.20258	-3.18994	6.31598	4.6416	3.58756
Q2NL82	KVADTILFL	2.48859	2.84897	2.75728	1.84918	1.50718	1.2646	0.464462	0.29576	0.35184	0.714859	0.689046	YES		-0.380993	4.1241	2.76079	-2.86377	6.31444	4.6416	3.2593
A0A0A0MTC1	IYPQVLHSL	1.33628	1.38158	1.37422	1.07291	0.926696	0.837506	0.493315	0.375201	0.41898	0.650602	0.837456	YES		-0.367789	3.79824	2.53358	-1.66827	6.29984	4.6416	3.39822
Q9NVI1	KTIETSPSL	1.1919	1.38043	1.29782	1.07648	1.02526	0.819833	0.182266	0.169082	0.169141	0.174699	0.18139	YES		-0.274193	2.56005	1.66774	-2.89445	6.29981	4.6416	3.73457
O00151	ASIGNAQKL	0.748486	0.783753	0.83264	0.549678	0.433383	0.405007	0.122449	0.0740741	0.114267	0.202811	0.146054	YES		-0.606256	3.97596	2.65325	-2.92775	6.29902	4.6416	3.32346
P61160	YNIEQEQKL	1.38193	1.55206	1.42931	0.934239	0.719168	0.606775	0.212526	0.171229	0.202711	0.000532	0.138987	YES		-0.638081	4.44613	3.00291	-2.8953	6.29513	4.6416	3.00497
P50990	ATNAAVTVL	1.59478	1.94565	1.82121	1.27448	1.00495	0.923908	0.149191	0.0933977	0.108457	0.200803	0.162544	YES		-0.615869	3.67074	2.44673	-3.93294	6.28059	4.64031	3.43919
P50990	SVSEVIEGY	1.34653	1.62757	1.4922	1.22159	1.08172	0.942563	0.202674	0.148148	0.160749	0.299197	0.255595	YES		-0.335428	2.76024	1.81692	-3.12608	6.27983	4.64031	3.72721
Q9P2N6	KELTGLLTTA	2.87657	3.19336	3.2578	2.74911	2.27142	2.25626	0.904996	0.727858	0.839251	0.799197	0.935218	YES		-0.248568	2.66687	1.75262	-1.91579	6.26117	4.62849	3.72721
P03923	DPIGAGALYDY	0.463903	0.704805	0.60499	0.464618	0.558692	0.418262	1.8677	1.66398	1.71982	0.160643	0.0871614	YES		-0.697337	0.722366	0.382842	1.56597	6.25036	4.62441	4.28342
Q9Y620	KIYEEPIIL	1.56032	1.83638	1.68399	1.64832	1.40069	1.28228	0.223786	0.19431	0.148483	0.136546	0.171967	YES		-0.168522	1.40195	0.839158	-3.16468	6.21443	4.60669	3.89326
P19474	VPLEEAAQEY	1.29856	1.3341	1.42516	1.07362	1.05696	1.14384	0.662913	0.550725	0.661717	0.672691	0.78563	YES		-0.093106	3.10204	2.06458	-1.11354	6.21155	4.60669	3.57825
Q6PKC3	KEFAAIVDV	3.47275	3.98627	4.2396	1.4203	1.16741	1.04075	1.15975	0.819646	0.931569	1.46787	1.55006	YES		-1.5469	5.93254	3.95608	-2.00677	6.20714	4.60669	0.463254
Q9BXS6	ESIDQYIER	0.646483	0.720824	0.755198	0.603288	0.596335	0.565047	0.190711	0.117016	0.138154	0.230924	0.274441	YES		-0.333113	1.85823	1.15894	-2.25104	6.20572	4.60669	3.82274
Q9P2I0	TAGRVLEL	0.678156	0.795767	0.747401	0.367405	0.26003	0.257732	0.111189	0.0842727	0.0987734	0.114458	0.179034	YES		-1.09329	5.03131	3.40537	-2.91638	6.19839	4.60669	2.18483
H7C207	VVGKVLEI	0.499301	0.573227	0.580042	0.398856	0.416048	0.359352	0.0506685	0.0633387	0.0774693	0.240964	0.160188	YES		-0.16021	2.84416	1.8692	-3.10947	6.19429	4.60669	3.64673
Q7Z417	GEYPATLV	1.10946	1.07323	1.26923	0.727663	0.641902	0.555719	0.237861	0.119163	0.171724	0.309237	0.301531	YES		-0.272402	4.15245	2.77805	-2.70675	6.18799	4.60646	3.08816
P01591	VELDNQIVTA	1.07592	1.42792	1.34927	0.0943531	0.077266	0.0530191	0.101337	0.085883	0.091672	0.0923695	0.0440785	YES		-3.83051	6.21743	4.06895	-3.78824	6.16874	4.60553	0.0627279
Q9HD20	RSIDGSIVL	0.663251	0.724256	0.739085	0.517513	0.448737	0.496809	0.216749	0.179281	0.140736	0.196787	0.106007	YES		-0.55983	3.47957	2.31487	-1.98618	6.1659	4.60553	3.41323
P41091	KVGQEIEV	0.890545	1.01602	1.06029	0.514653	0.381377	0.323024	0.111189	0.120236	0.0852163	0.22345	0.0612485	YES		-1.08071	4.83684	3.28447	-3.22801	6.15866	4.60553	2.37075
Q9BTE3	KEAYVNANQA	1.14998	1.25572	1.35239	0.764832	0.669143	0.643594	0.399719	0.249597	0.320852	0.439759	0.498233	YES		-0.805739	4.55868	3.09587	-1.95369	6.1579	4.60553	2.68988
P10412	SELITKAVA	1.66418	1.95595	1.89397	1.00858	0.75582	0.801178	0.519353	0.33387	0.429955	0.301205	0.293286	YES		-0.691357	5.00117	3.39482	-2.10341	6.15079	4.60403	2.13343
F5GZ97	VSAENILTV	0.749418	0.842677	0.81237	0.654753	0.543834	0.461954	0.0506685	0.0713902	0.062621	0.0481928	0.057715	YES		-0.12729	2.85474	1.87677	-3.70262	6.13171	4.59048	3.59591
P46060	AQGKPLAL	1.25198	1.49256	1.56445	0.769121	0.529965	0.527246	0.106967	0.0896404	0.0787605	0.118474	0.169611	YES		-0.834401	4.59229	3.10768	-3.96792	6.12594	4.59017	2.60357
P61513	TVAGGAWTY	1.59991	1.72769	1.79834	1.23088	0.972263	0.907707	0.470091	0.399356	0.473209	0.319277	0.272085	YES		-0.156151	4.12695	2.76079	-1.93272	6.09692	4.56655	2.99005
G3V207	EYGFISQTL	1.17979	1.42277	1.40073	0.973553	0.961367	0.817869	0.334272	0.249061	0.234345	0.369478	0.360424	YES		-0.229161	3.23837	2.15744	-2.29158	6.08434	4.55929	3.44815
P07900	KEFEGKTLV	0.818817	1.00572	0.851351	0.305218	0.232293	0.213549	0.163265	0.127214	0.103938	0.259036	0.306243	YES		-1.35236	5.52351	3.71812	-2.76222	6.06815	4.55719	0.992429
Q9Y217	KSLTGTLYL	1.68235	1.82723	1.85135	1.69693	1.62754	1.25871	0.263195	0.201825	0.251775	0.337349	0.287397	YES		0.0181144	1.34125	0.79615	-2.90285	6.06491	4.55719	3.84533
A0A140T9U0	EAGSHIIQR	1.08477	1.20566	1.22947	0.605432	0.460872	0.428326	0.368051	0.259259	0.313751	0.457831	0.478799	YES		-1.14656	5.28851	3.58205	-1.90318	6.06023	4.55719	1.45549
P49321	KEAQLYAA	2.25897	2.37185	2.53794	1.59328	1.34175	1.22582	0.850106	0.542136	0.693996	1.00201	1.07892	YES		-0.611206	4.40844	2.96959	-1.78082	6.05837	4.55719	2.6848
A0A494C0R8	YLGKVLEL	1.04425	1.12128	1.01247	0.781987	0.690441	0.530191	0.178747	0.155663	0.169141	0.313253	0.252061	YES		-0.558095	3.52985	2.34384	-2.65791	6.05653	4.55719	3.30769
A0A087WYJ0	REVQLFVI	1.23102	1.40789	1.37006	1.12509	0.928182	0.831615	0.26038	0.150832	0.179471	0.150602	0.229682	YES		-0.112713	2.7329	1.79899	-2.76278	6.04	4.54562	3.57361
P53621	GYPEVALHF	1.21938	1.36957	1.41996	1.1351	1.10649	0.905744	0.327234	0.278046	0.219496	0.373494	0.174323	YES		-0.0857975	2.25682	1.44324	-2.28113	6.03499	4.54553	3.69809
P05387	ASVPAGGAV	1.93666	1.9897	1.95946	1.52538	1.19762	0.891507	0.0689655	0.0654858	0.0632666	0.00964591	0.106007	YES		-0.349238	3.23884	2.15744	-4.89573	6.02982	4.54521	3.39822
Q9BXW9	SYPKIIEEF	1.63344	1.86957	1.85551	1.58184	1.36949	1.19244	0.39057	0.266237	0.271788	0.51004	0.432273	YES		-0.306996	2.27721	1.45733	-2.52871	6.02063	4.54082	3.68552
Q2TAL8	REIQEAIAV	1.78947	1.94508	2.06757	1.79557	1.46211	1.36377	0.347643	0.273752	0.367979	0.413655	0.34629	YES		-0.297001	2.01323	1.26545	-2.55199	5.99658	4.52657	3.72721
P10412	SELITKAVAA	1.87517	2.07723	1.99792	1.09364	0.849926	0.776632	0.745954	0.540526	0.686895	0.210843	0.23086	YES		-0.798168	5.32674	3.60388	-1.5923	5.99081	4.52657	1.21267
A0A3B3ITJ4	RSVNSVLLF	1.05636	1.14416	1.29314	0.810579	0.593363	0.648012	0.175932	0.118089	0.118786	0.140562	0.160188	YES		-0.428809	3.65038	2.43791	-3.0812	5.99027	4.52657	3.16957
P53618	EAYVHVNQY	0.743363	0.755721	0.778067	0.495354	0.469539	0.428081	0.313863	0.235641	0.311814	0.226908	0.252061	YES		-0.571072	4.5054	3.05777	-1.40261	5.98771	4.52657	2.46543
Q13118	ANNPVVTTV	0.455054	0.510297	0.546258	0.349535	0.344725	0.301424	0.0591133	0.0558239	0.0303422	0.0481928	0.0730271	YES		-0.403065	3.03704	2.01648	-3.37918	5.97009	4.52569	3.42159
Q92673	IFSEKPVFV	0.809036	0.932494	0.928794	0.664761	0.527984	0.518409	0.202674	0.170692	0.178179	0.222892	0.293286	YES		-0.422616	3.53077	2.34384	-2.27546	5.96218	4.52569	3.21143
Q8IX90	TPSPIIQQL	1.13507	1.25	1.25884	1.09793	0.929668	0.850761	0.341309	0.272142	0.303422	0.371486	0.44523	YES		-0.361354	2.28622	1.46331	-1.99069	5.95764	4.52569	3.63933
P40429	KYQAVTATL	4.87983	5.68307	5.76091	3.37312	2.79297	2.51743	1.68051	1.21632	1.44222	2.12249	2.32627	YES		-0.649341	4.53647	3.08438	-1.91153	5.95406	4.52569	2.36943
P47897	HTGYVIEL	0.97252	1.14817	1.1263	0.957827	0.796929	0.724595	0.13582	0.14117	0.158812	0.0502008	0.151943	YES		-0.141771	2.21927	1.41812	-2.89736	5.95263	4.52569	3.65128
H0Y7W6	DYSSILQKF	1.73777	2.20824	1.91632	1.10865	1.19861	0.867943	0.287122	0.163178	0.163977	0.198795	0.259128	YES		-0.804177	3.86698	2.58041	-3.25452	5.94093	4.52569	2.97748
A0A0A0MTC1	TEYSFLKEV	0.590592	0.70881	0.66736	0.358828	0.331847	0.295533	0.146376	0.140097	0.159458	0.240964	0.175501	YES		-0.596254	4.557	3.09587	-2.14093	5.93926	4.52569	2.31578
P30520	KSIYPTLEI	1.27527	1.47368	1.42827	0.644746	0.540862	0.461463	0.467277	0.293076	0.423499	0.409639	0.513545	YES		-1.01367	5.39847	3.64085	-1.81906	5.93541	4.52569	0.933758
E9PPJ0	SETPQLFTV	1.07499	1.35355	1.421	0.423159	0.313026	0.378007	0.164673	0.122383	0.0929632	0.15261	0.141343	YES		-1.2917	5.17798	3.50255	-3.34054	5.93491	4.52569	1.36898
Q6P2Q9	SELQLPFQA	1.85235	2.33467	2.34563	1.10436	1.02526	0.836524	0.386348	0.344069	0.345384	0.451807	0.39576	YES		-0.776364	4.59257	3.10768	-2.60226	5.93278	4.52569	2.26528
Q12929	KAAEAFSEL	2.93433	3.34211	3.36902	2.40315	1.80882	1.70545	0.674173	0.494901	0.605552	0.891566	0.892815	YES		-0.624313	3.63265	2.42424	-2.44233	5.93148	4.52569	3.1133
P78347	EGLPEGIPFRR	2.13228	2.52174	2.69854	1.52966	1.46112	1.32842	0.706545	0.539989	0.5255	1.09639	1.19906	YES		-0.443328	4.0221	2.68569	-2.05284	5.91803	4.5166	2.82137
Q9UK73	DVSHPIIYR	1.09688	1.21796	1.41372	0.552538	0.494799	0.412862	0.221675	0.155663	0.193028	0.375502	0.452297	YES		-0.956065	4.85755	3.29847	-2.70866	5.90522	4.50873	1.85085
F8WAN9	GYSEHFVEF	1.57988	1.77517	1.93295	1.59757	1.57603	1.3785	0.532723	0.402576	0.435765	0.636546	0.539458	YES		-8.29801e-05	1.44611	0.869386	-1.94743	5.90115	4.50873	3.73457
P53618	AEFEWENKV	0.643689	0.760297	0.785343	0.481058	0.387816	0.328424	0.0429275	0.0354267	0.0497095	0.0461847	0.0306243	YES		-0.667257	3.64888	2.43791	-4.09556	5.89837	4.50873	3.0689
P03923	DPIGAGALY	0.35538	0.382151	0.425676	0.804146	0.65478	0.581247	3.56369	2.65003	3.36927	0.0983936	0.141343	YES		-1.35054	0.701026	0.371408	3.04237	5.89333	4.50755	3.87004
Q9Y4B6	VSGKPLLI	1.25757	1.51945	1.51819	0.604003	0.479445	0.44379	0.427868	0.327429	0.364751	0.5	0.566549	YES		-1.47185	5.44662	3.67052	-1.93917	5.88496	4.50301	0.720979
K7EPJ1	FPASPPKGY	1.06055	1.09439	1.27339	0.49178	0.465577	0.428081	0.400422	0.322598	0.389283	0.353414	0.541814	YES		-1.15877	5.47316	3.67898	-1.62396	5.87404	4.49865	0.646542
P06340	FYSQPDHLF	0.222636	0.204805	0.242204	0.157255	0.125805	0.131075	0.933849	1.03596	0.81601	0.0421687	0.104829	YES		-1.53132	0.836159	0.449609	2.05663	5.87196	4.49865	4.16215
F6UZG9	KSLENILTL	1.81556	2.30435	2.01143	1.56112	1.46508	1.39028	0.548909	0.384326	0.508715	0.550201	0.541814	YES		-0.322936	2.8697	1.88569	-2.08818	5.86932	4.49865	3.39931
Q7KZF4	KEGLVMVEV	2.59711	2.84354	3.10317	2.01608	1.40045	1.38733	0.424701	0.260601	0.32408	0.363454	0.431095	YES		-0.676867	3.70639	2.47436	-3.08141	5.86323	4.49625	2.99426
Q5H909	VEVPETPKA	2.55286	2.95881	3.22921	2.40958	1.86726	1.7732	0.235749	0.148685	0.196901	0.413655	0.351001	YES		-0.559766	2.59822	1.69718	-3.91034	5.85849	4.49518	3.49028
Q14653	ISNSHPLSL	1.07313	1.18993	1.22973	0.862759	0.738484	0.68434	0.430683	0.363929	0.393157	0.606426	0.539458	YES		-0.272861	3.84025	2.55673	-1.55612	5.83899	4.48702	2.85231
Q02224	KNTPYVNEV	2.00279	2.44622	2.19127	1.86276	1.38782	1.35199	0.228008	0.146001	0.154939	0.425703	0.435807	YES		-0.16368	2.60744	1.70134	-3.65005	5.83505	4.48702	3.47094
Q9HB71	VVAPITTGY	1.62972	1.65961	1.93711	1.47963	1.23477	1.05695	0.232231	0.137413	0.194319	0.405622	0.426384	YES		-0.417864	2.44485	1.58349	-3.21216	5.83378	4.48702	3.52193
E7EQS8	NAVKDFTSF	1.05729	1.04233	1.09356	0.98213	0.876176	0.861561	0.501056	0.358025	0.395739	0.600402	0.530035	YES		-0.198986	1.89625	1.18736	-1.34751	5.83219	4.48702	3.65277
Q562F6	SEVSKIVTV	1.08896	1.36613	1.36746	1.00929	0.887073	0.868434	0.254046	0.221685	0.249193	0.271084	0.229682	YES		-0.200139	2.66222	1.7497	-2.39863	5.82896	4.48702	3.44815
H0YAR2	KEFSPFGTITSA	1.04518	1.26659	1.22505	0.602573	0.555721	0.503191	0.402533	0.272678	0.324726	0.37751	0.376914	YES		-0.793319	4.85652	3.29847	-1.82254	5.81174	4.47811	1.64877
Q2TAY7	HPHQNLIATY	0.593386	0.588101	0.547817	0.451751	0.416048	0.409426	0.212526	0.15781	0.15623	0.168675	0.157833	YES		-0.453875	2.89167	1.9046	-1.7155	5.8082	4.47811	3.35719
H7C3B5	VEKPVGVAA	2.85468	3.24142	3.30821	3.07076	2.43586	2.17919	0.312456	0.232421	0.244028	0.439759	0.481743	YES		-0.584745	1.49654	0.905871	-3.5754	5.8038	4.47811	3.72721
Q5H909	TEVSKTPEA	0.843037	0.988558	0.976091	0.750536	0.609212	0.595484	0.220267	0.164788	0.218205	0.309237	0.442874	YES		-0.146165	2.96234	1.96281	-2.21853	5.80335	4.47811	3.32731
E9PR30	FEVTGQETVA	0.554262	0.597826	0.654886	0.731951	0.642893	0.628375	2.14638	1.69995	1.93802	0.0502008	0.133097	YES		-0.760413	0.270584	0.127293	1.67858	5.80302	4.47811	3.89326
F8VSI7	NPSILPTAF	1.09921	1.22311	1.27547	0.358828	0.26944	0.212077	0.465869	0.347826	0.433828	0.40772	0.0124983	YES		-1.78501	6.31364	4.0789	-1.52804	5.79873	4.47714	1.01558
Q9NV88	VFVDSVPEF	1.02795	1.21224	1.26507	0.879199	0.897969	0.743741	0.309641	0.281267	0.287928	0.337349	0.301531	YES		-0.158682	2.8618	1.87931	-1.99586	5.78078	4.4625	3.34972
O14548	TEAPPIIFA	0.880298	0.983982	0.919958	0.77341	0.536899	0.554737	0.114004	0.0493827	0.0877986	0.000532	0.000532	YES		-0.67277	2.7702	1.8227	-3.47046	5.77055	4.45554	3.36417
O75475	VDITTPKAA	2.07033	2.22311	2.40333	1.61258	1.25656	1.27246	0.769177	0.520129	0.624274	0.899598	0.80212	YES		-0.356565	3.8304	2.5515	-1.80719	5.76475	4.453	2.76113
P01906	ILNKALLL	0.99674	0.978261	0.923597	0.787706	0.958395	0.679431	5.36664	4.01342	4.85991	0.0823293	0.0376914	YES		-1.08284	0.218331	0.100446	2.29652	5.7571	4.45121	4.02088
A0A2R8Y7Q1	SESPVITKA	0.605962	0.672197	0.607588	0.372409	0.28529	0.270987	0.164673	0.108427	0.108457	0.146586	0.204947	YES		-0.711317	4.3378	2.91177	-2.30517	5.75088	4.44874	2.2521
P48595	IYGEKTYAF	1.27294	1.31693	1.32017	1.29521	1.10451	0.994109	0.434905	0.359635	0.40736	0.46988	0.46172	YES		-0.187906	1.3812	0.82453	-1.70187	5.72902	4.44177	3.70995
Q96GN5	KFAEEFYSF	1.32045	1.50973	1.40593	1.49821	1.55324	1.22779	0.31316	0.31562	0.299548	0.371486	0.294464	YES		0.107906	0.0597065	0.0278986	-2.19003	5.72829	4.44177	3.98413
Q68D10	GSIPAGRTV	0.517	0.668192	0.595634	0.313081	0.272412	0.25135	0.0408163	0.0268384	0.0735959	0.104418	0.0824499	YES		-0.914392	4.01678	2.68569	-3.65622	5.72779	4.44177	2.54804
I3L2C7	KTNPSVSSL	0.793666	0.879863	0.89501	1.05147	0.889549	0.808542	0.0851513	0.0670961	0.0613299	0.106426	0.103651	YES		0.14197	0.449768	0.225223	-3.58812	5.72529	4.44177	4.04547
P11912	VPASLMVSL	0.362832	0.643593	0.629938	0.0629021	0.0802377	0.0667649	1.5855	1.46699	1.47579	0.0943775	0.0989399	YES		-3.36605	3.56164	2.3683	1.46847	5.72176	4.44126	4.46073
Q9BXJ9	TPLEEAIKF	0.707033	0.826659	0.768191	0.469621	0.379891	0.354934	0.228008	0.152442	0.184635	0.170683	0.237927	YES		-0.568586	4.28262	2.87315	-2.02627	5.71461	4.43888	2.25318
P56192	AEVLISTV	1.69259	2.04577	2.07484	1.53538	1.20456	1.17722	0.384236	0.26409	0.330536	0.574297	0.457008	YES		-0.221158	2.92551	1.93381	-2.57016	5.71339	4.43888	3.26523
Q6P0N0	KEFPITEA	1.45086	1.64588	1.76299	1.31951	1.13175	1.09229	0.519353	0.37037	0.465462	0.730924	0.702002	YES		-0.433967	2.80675	1.83967	-1.84239	5.70612	4.43707	3.30769
A0A087WVQ6	QPIEGHAASF	0.838379	0.851259	0.882017	0.758399	0.572065	0.541483	0.140746	0.152979	0.165268	0.178715	0.136631	YES		-0.323658	2.49148	1.62093	-2.48615	5.70531	4.43707	3.4016
A0A0A0MS08	KSLSLSPEL	1.06381	1.36156	1.16632	0.493209	0.357603	0.32106	0.239268	0.171766	0.170433	0.108434	0.141343	YES		-1.29371	5.01176	3.39897	-2.62689	5.70274	4.43707	1.143
Q9UBK5	SPAQEDGKVY	0.709362	0.763158	0.736486	0.568978	0.606241	0.618066	6.86418	4.90768	6.02195	0.238956	0.268551	YES		-1.47618	0.128161	0.0579332	3.00991	5.69135	4.43077	3.98413
P51571	LYADVGGKQF	1.73777	2.11785	2.10031	0.567548	0.711243	0.632302	0.779029	0.647343	0.657198	0.578313	0.710247	YES		-1.57957	5.82985	3.89614	-1.51527	5.69032	4.43077	0.173708
Q5T8R3	KEIEGIFHA	0.996274	1.16076	1.08992	0.5604	0.443289	0.39028	0.351161	0.254965	0.357005	0.353414	0.41225	YES		-1.0027	5.02379	3.40447	-1.75328	5.68541	4.43077	1.08136
Q8NBS9	KEFPGLAGV	2.28412	2.64645	2.83472	1.09364	0.857355	0.780069	0.845883	0.587225	0.741769	1.45582	1.45701	YES		-1.33362	5.35012	3.61194	-1.83611	5.68348	4.43077	0.483844
Q9UJX2	AVAPVLSI	0.82068	0.948513	0.950624	0.796283	0.63051	0.637212	0.216749	0.161031	0.123951	0.0702811	0.0435807	YES		-0.362664	2.20826	1.4124	-2.43853	5.6821	4.43077	3.48042
Q9H0F5	DPLHQEVSF	0.628784	0.731121	0.773389	0.543245	0.525012	0.490918	0.212526	0.177134	0.187218	0.301205	0.223793	YES		-0.358411	2.73497	1.79899	-1.88675	5.67401	4.42548	3.30769
Q9Y576	AYVGDLQTL	0.818351	0.908467	0.946466	0.807005	0.668648	0.60432	0.193526	0.178744	0.152356	0.2249	0.228504	YES		-0.236904	2.04628	1.29317	-2.34925	5.66652	4.42079	3.52193
O75534	RTGKPIAV	1.136	1.30378	1.40021	0.952823	0.777613	0.695631	0.275862	0.198604	0.236927	0.504016	0.513545	YES		-0.590202	3.26062	2.16615	-2.43238	5.65806	4.4151	3.03528
P12004	TPLSSTVTL	0.86912	1.0286	0.952183	0.661901	0.527984	0.482081	0.256158	0.225443	0.237573	0.192771	0.162544	YES		-0.673831	3.82899	2.5515	-1.9865	5.65354	4.41334	2.61219
Q1KMD3	SEKPAEATA	0.70843	0.808352	0.897609	0.553967	0.454681	0.520373	0.178044	0.129361	0.171078	0.299197	0.326266	YES		-0.818824	3.28042	2.17802	-2.33512	5.64301	4.40555	3.00497
P24928	TYQDIQNTI	6.96507	7.77975	7.88721	5.6669	4.94898	4.11733	2.71921	1.87601	2.15171	3.71888	3.82803	YES		-0.583898	3.50441	2.33037	-1.74606	5.63162	4.3977	2.83636
P52907	KTIDGQQTI	1.68002	1.9508	1.96154	2.05504	1.69094	1.52676	0.221675	0.219538	0.182699	0.321285	0.266196	YES		-0.153408	0.34867	0.171272	-3.16404	5.62974	4.3977	3.82274
H3BQK9	KEFISIINP	1.88822	2.20595	2.38877	1.91279	1.4423	1.44035	0.250528	0.148148	0.196256	0.184739	0.18139	YES		-0.251889	2.09837	1.33621	-3.44585	5.62414	4.3948	3.47395
B4DR61	RYIPTAAAF	0.596646	0.660755	0.724012	0.221587	0.234274	0.212077	0.229416	0.184112	0.19561	0.281124	0.281508	YES		-1.18913	5.46462	3.67898	-1.70169	5.60402	4.37735	0.160837
P27797	GEWEPPVI	2.29856	2.0984	2.12162	1.58041	0.988113	0.870398	0.136524	0.115405	0.103938	0.114458	0.0800942	YES		-0.48873	3.49024	2.32089	-4.19515	5.5998	4.37578	2.80475
P50440	KTPDFESTGL	0.854681	0.950229	0.923077	1.08149	0.998514	0.950417	0.387051	0.341922	0.396385	0.186747	0.223793	YES		0.00628452	1.29953	0.763764	-1.27745	5.59657	4.3752	4.15977
P55160	KEFLVVASV	2.05729	2.39588	2.36798	2.41959	1.90144	1.97742	0.571429	0.466452	0.441575	0.471888	0.567727	YES		-0.0457894	0.574695	0.299745	-2.20495	5.58445	4.3657	3.73457
Q14571	KEAFAIVSV	1.31626	1.5881	1.61331	1.18227	0.89153	0.884634	0.291344	0.243693	0.241446	0.285141	0.287397	YES		-0.450511	2.97162	1.96573	-2.54055	5.5752	4.35906	3.10274
Q6P2Q9	VYSKDNPNLLF	0.271076	0.300915	0.318087	0.313081	0.348687	0.253314	5.03448	3.48148	4.25565	0.176707	0.0895171	YES		-1.96969	0.00867962	0.00302059	3.84286	5.56441	4.35492	3.87004
Q14566	EVTDYAIAR	0.583139	0.638444	0.636175	0.529664	0.394255	0.441826	0.149894	0.0933977	0.117495	0.242972	0.229682	YES		-0.0722525	2.36454	1.52007	-2.36434	5.56029	4.35492	3.35049
O75293	HGLVEVASY	1.34513	1.45595	1.51299	1.41244	1.14314	1.0216	0.318086	0.209877	0.272434	0.0823293	0.101296	YES		-0.356245	1.45139	0.874067	-2.43027	5.55926	4.35492	3.58756
Q9H583	ISSPVVTSL	1.65021	1.93822	1.84979	1.44818	1.00149	0.957781	0.240676	0.185185	0.221433	0.259036	0.303887	YES		-0.382136	3.00235	1.9851	-3.07064	5.55825	4.35492	3.06587
Q9HBU6	AYLEAYKEF	0.712156	0.835812	0.760915	0.894925	0.884596	0.840943	0.334272	0.307568	0.303422	0.359438	0.385159	YES		0.268178	1.5881	0.965487	-1.28841	5.535	4.33733	4.15977
Q7Z6Z7	KGNDTPLAL	0.918025	1.00686	0.95894	1.24446	0.938088	1.01571	0.0942998	0.0386473	0.0800516	0.172691	0.143698	YES		0.327308	0.709884	0.375853	-3.75907	5.53374	4.33733	4.02088
Q14146	KVSDSVLLL	1.48626	1.74085	1.82796	1.50107	1.20604	1.1458	0.377199	0.320451	0.29632	0.381526	0.462898	YES		-0.130293	2.10626	1.34226	-2.34646	5.53254	4.33733	3.39822
A8MXP9	KINEAFIEM	0.892408	0.90389	0.924809	0.795807	0.535909	0.563901	0.146376	0.10306	0.126533	0.137885	0.113859	YES		-0.3604	2.50409	1.62843	-2.85551	5.52754	4.33733	3.2699
A0A087WVQ6	GETIFVTAP	1.33861	1.46453	1.51871	1.09364	0.903418	0.820815	0.546094	0.377885	0.397676	0.550201	0.624264	YES		-0.462147	3.43473	2.28813	-1.7093	5.52707	4.33733	2.74775
P04040	SALEHSIQY	0.257103	0.278032	0.281705	0.331665	0.297177	0.274914	1.22871	0.94686	1.2124	0.136546	0.169611	YES		-0.210655	0.157772	0.0719686	2.05229	5.52577	4.33733	3.82274
A0A0G2JS82	GEIPKVLVA	0.871914	1.10412	1.07692	0.507505	0.421	0.392734	0.280084	0.217928	0.244028	0.401606	0.388693	YES		-1.0103	4.60565	3.11128	-2.04064	5.50902	4.32301	1.42898
P60709	ESGPSIVHR	2.60596	2.91476	3.07692	2.53395	2.08494	1.87506	0.83216	0.567364	0.678825	1.06426	1.1119	YES		-0.139456	2.27466	1.45594	-2.0485	5.49602	4.31504	3.33446
Q92611	AYQSIQNYL	0.918025	1.09611	1.04418	0.694067	0.756315	0.591065	0.344828	0.305958	0.244028	0.349398	0.270907	YES		-0.474751	3.22554	2.15519	-1.77308	5.49243	4.31504	2.85091
A0A3B3IUA7	DEFEFLEKA	0.639031	0.78833	0.857588	0.307362	0.300644	0.266078	0.144265	0.106817	0.12266	0.349398	0.279152	YES		-0.923198	4.54153	3.08495	-2.61205	5.49024	4.31504	1.48805
B1AHC9	KNIYVLQEL	0.539357	0.505721	0.58316	0.510365	0.402179	0.391753	0.0745954	0.0429415	0.0735959	0.000532	0.140083	YES		-0.320043	1.53856	0.936661	-3.09067	5.49012	4.31504	3.53598
F5H5D3	TNLVPYPR	0.493246	0.559497	0.615904	0.178699	0.145617	0.131566	0.136524	0.110038	0.0987734	0.24498	0.31331	YES		-1.77014	5.21295	3.52384	-2.27261	5.48908	4.31504	0.358258
Q9NX08	AANKVVLQL	1.59385	2.05606	2.06029	1.46962	1.38187	1.23024	0.454609	0.314546	0.387347	0.401606	0.4947	YES		-0.194721	2.50235	1.62817	-2.30377	5.47495	4.30504	3.22527
Q86WA8	KMTIPLLV	0.226362	0.509153	0.599792	0.613295	0.904408	0.746195	3.17523	2.36715	2.86507	0.000532	0.14841	YES		-0.374497	0.794399	0.427024	2.6545	5.47286	4.30504	3.69809
Q01082	KVIESTQDL	0.503027	0.693364	0.60395	0.554682	0.519069	0.488954	0.0232597	0.030059	0.0361524	0.179309	0.103651	YES		-0.214388	0.85182	0.456351	-4.3307	5.47205	4.30504	3.68552
S4R3P6	HFDPEVVQI	1.15603	1.34325	1.41216	1.23588	0.991085	0.971036	0.315975	0.221149	0.246611	0.522088	0.517079	YES		-0.0520214	1.54585	0.939496	-2.31926	5.46549	4.30224	3.52193
H3BNF9	KTPDFILQV	0.551467	0.594394	0.623701	0.470336	0.399703	0.378989	0.194933	0.152979	0.161394	0.124498	0.213192	YES		-0.474882	2.8566	1.87677	-1.79679	5.46435	4.30224	3.04777
H0Y7W6	AEVDRQVIP	2.60922	3.0492	3.15904	1.87848	1.39673	1.29602	0.806474	0.638755	0.839251	0.863454	1.14723	YES		-0.631742	4.12979	2.76079	-1.9485	5.46234	4.30224	1.99736
P24539	IYVISAETF	1.01397	1.13844	1.11642	1.03431	0.987618	0.804124	0.372977	0.320988	0.29051	0.351406	0.358068	YES		-0.178571	1.27142	0.744251	-1.73135	5.45291	4.29509	3.57361
Q8TEL6	TYPNTYIF	0.789474	0.930206	0.830561	0.714796	0.716691	0.558665	0.234342	0.167472	0.187218	0.351406	0.309776	YES		-0.0676366	1.97291	1.2355	-2.11422	5.44982	4.29426	3.38583
P60510	KDFIIFEA	1.56777	1.78146	1.92256	1.11151	0.945022	0.883652	0.629838	0.413312	0.35765	0.353414	0.382803	YES		-0.454761	3.88848	2.59575	-1.91204	5.44523	4.29293	2.23762
I3L192	SESRFFVSS	0.508617	0.610412	0.656965	0.108649	0.0965825	0.083947	0.138635	0.099839	0.10652	0.0441767	0.0836278	YES		-2.18811	5.56567	3.7396	-2.36398	5.44398	4.29293	0.133838
O14777	REYQLVVQT	1.80484	2.08295	2.24844	1.64475	1.27786	1.18164	0.437016	0.305421	0.373144	0.487952	0.517079	YES		-0.209694	2.78539	1.82941	-2.45956	5.44139	4.29256	3.05797
Q9Y573	KYIEGVSDF	2.30088	2.58238	2.46362	2.55468	1.99009	1.96367	0.623505	0.488459	0.680439	0.787149	1.04594	YES		0.202198	0.931116	0.510957	-2.03524	5.4355	4.2889	3.64311
Q9H977	SEVGKLLSA	1.43642	1.4754	1.50624	1.21372	0.987618	0.939617	0.648839	0.459474	0.580374	0.646586	0.689046	YES		-0.275894	3.15724	2.10056	-1.38751	5.42718	4.2844	2.82128
P40692	EEYGKILEV	1.83745	2.20195	2.07432	2.18299	1.72561	1.61708	0.324419	0.279656	0.297611	0.0823293	0.300353	YES		-0.0689359	0.64433	0.342826	-2.76135	5.42284	4.2844	3.70343
B5MD58	SINDKIIEL	2.06148	2.68707	2.49584	1.98284	1.64141	1.43594	0.323012	0.346753	0.353777	0.000532	0.0989399	YES		-0.641585	2.41841	1.55933	-2.8233	5.42257	4.2844	3.21143
P78347	EGLPEGVPFRR	0.604565	0.654462	0.673597	0.551823	0.450223	0.398135	0.152006	0.127751	0.145255	0.253012	0.253239	YES		-0.30932	2.43171	1.57149	-2.18499	5.42168	4.2844	3.20887
Q8IZL8	SEFGAPVSV	1.16954	1.47082	1.51767	1.16583	0.960376	0.894453	0.233638	0.154589	0.191737	0.190763	0.229682	YES		0.0264111	2.18599	1.39549	-2.84187	5.42006	4.2844	3.30497
H0Y6W0	KYLQSTISF	1.43549	1.69794	1.7131	1.16512	1.09163	0.955326	0.653061	0.459474	0.539703	0.578313	1.02473	YES		-0.234127	3.39369	2.25802	-1.55253	5.41542	4.28191	2.63932
P21333	AEFTVETRSA	0.389381	0.459382	0.434511	0.323088	0.263001	0.247914	0.0478536	0.0595813	0.0303422	0.000532	0.000532	YES		-0.437957	2.67839	1.76067	-3.21942	5.40761	4.27689	3.08082
Q13118	APAPSTVHF	0.682347	0.800343	0.81185	0.751966	0.615156	0.561119	0.109782	0.114332	0.123951	0.000532	0.0259128	YES		-0.44816	1.20561	0.698719	-2.72078	5.40612	4.27689	3.56656
A0A1W2PP04	GEIVNINLV	0.711225	0.771739	0.918399	0.791994	0.647845	0.672558	0.121042	0.0896404	0.110394	0.116466	0.123675	YES		0.171539	0.827345	0.445785	-2.90287	5.39757	4.27443	3.64673
O95251	NPVDIVSTL	0.585468	0.632723	0.659563	0.581129	0.539871	0.448699	0.16608	0.152979	0.169787	0.166667	0.190813	YES		-0.30731	1.4578	0.879275	-1.94156	5.39342	4.27443	3.49479
K7EMT0	KEAPAQPAP	6.40056	7.27689	7.85759	5.32809	3.96632	3.92342	2.02956	1.26785	1.6346	2.57831	2.87633	YES		-0.544403	3.31511	2.20258	-2.12644	5.39319	4.27443	2.67187
F6VDE0	APSVVKISY	1.20354	1.37529	1.39501	1.07648	0.814264	0.691213	0.235046	0.151369	0.209167	0.313253	0.282686	YES		-0.705488	2.79215	1.83185	-2.73816	5.39314	4.27443	3.00804
Q9NP58	TEVKDLPGA	1.49697	1.70366	1.82017	1.06219	0.998514	0.9838	0.789585	0.683843	0.806972	0.574297	0.645465	YES		-0.79862	4.37408	2.93954	-1.13863	5.38995	4.27331	1.53881
Q02223	TEIEKSISA	1.76246	2.15904	2.19283	1.64189	1.39624	1.23859	0.548909	0.365539	0.398967	0.369478	0.394582	YES		-0.512772	2.59981	1.69718	-2.21887	5.38521	4.27063	3.10056
P20036	LFLPRTDYSF	0.0745226	0.0669336	0.0675676	0.0528949	0.0500248	0.0397644	0.572836	0.632313	0.466107	0.00241289	0.0416292	YES		-1.69175	0.209916	0.0969455	2.99919	5.38175	4.26965	3.86912
P42704	IYKPVTDFF	1.60363	1.65503	1.76871	1.4732	1.52204	1.28473	0.888107	0.709071	0.763073	1.04217	0.957597	YES		-0.0684362	1.88792	1.18145	-1.09087	5.38013	4.26965	3.36417
Q16531	VEFNGKLLA	1.8095	2.32208	2.40177	0.739099	0.540862	0.498773	0.517945	0.401503	0.510006	0.618474	0.618375	YES		-1.45908	5.14392	3.48711	-2.19236	5.36763	4.26322	0.265006
D6RCP9	EVVPEPVAR	0.878901	0.941076	1.01559	0.678342	0.574047	0.4919	0.319493	0.322061	0.342802	0.536145	0.486455	YES		-0.95902	3.7513	2.50531	-1.52639	5.36439	4.26306	2.25159
H0YAL2	SIIDTELKV	0.551933	0.702517	0.740125	0.575411	0.509163	0.487973	0.0689655	0.0740741	0.0858618	0.0441767	0.0612485	YES		-0.0672319	1.57187	0.95649	-3.12328	5.36346	4.26306	3.44815
P35606	GEIQEIVKT	1.27527	1.81465	1.73025	0.661901	0.484894	0.46539	0.115412	0.110038	0.111685	0.14257	0.174323	YES		-1.2437	4.3145	2.89268	-3.83769	5.35227	4.25471	1.55064
P35244	EEISGIVEV	1.02143	1.14245	1.24064	1.26305	1.20307	0.942563	0.159043	0.119699	0.0981278	0.165704	0.0365135	YES		0.142813	0.00527909	0.00194389	-3.17531	5.35115	4.25471	3.78587
Q9BSC4	SEINSLPTI	1.19329	1.47941	1.5343	0.80629	0.696384	0.546883	0.296974	0.293076	0.318915	0.301205	0.204947	YES		-0.6412	4.03914	2.69614	-2.2105	5.3454	4.25094	1.90674
Q96AG3	EVLPINTQY	0.646483	0.786041	0.785863	0.645461	0.607231	0.498282	0.152709	0.156736	0.13428	0.158635	0.0895171	YES		-0.142814	1.73917	1.07409	-2.32177	5.34	4.24749	3.37818
P05496	REFQTSVV	0.66884	0.810069	0.844595	0.68406	0.55473	0.531173	0.14708	0.102523	0.112331	0.0481928	0.134276	YES		0.0106777	1.87277	1.1711	-2.68251	5.33457	4.24401	3.34703
P48556	YEKILFTEA	1.79693	2.19108	2.19854	1.88563	1.41654	1.37555	0.375088	0.244767	0.264041	0.321285	0.318021	YES		-0.106575	1.88216	1.1765	-2.80719	5.32291	4.23816	3.33446
C9JLU1	IYPVDLGDKF	0.616209	0.69222	0.651767	1.17655	1.1258	0.9892	0.111189	0.078905	0.0955455	0.160643	0.128386	YES		0.748176	4.58539	3.10759	-2.77873	5.30042	4.21759	4.46073
Q8TF46	SYIDIEARTR	1.17746	1.23913	1.29834	1.40386	1.15007	1.06431	0.356087	0.257649	0.277598	0.405622	0.459364	YES		0.200586	0.147498	0.0671452	-2.05929	5.29627	4.21535	3.73133
Q6NUI2	VSGQPLLI	2.7769	3.27231	3.03638	2.87634	2.28232	1.98724	0.654469	0.471283	0.596514	0.542169	0.885748	YES		-0.346337	1.70786	1.05147	-2.39927	5.28796	4.21083	3.36037
Q5Y7H0	IVADHVASY	0.82394	0.87357	1.10863	0.142244	0.129767	0.109475	2.17593	1.84219	2.0439	0.14699	0.0765607	YES		-3.0311	4.36253	2.93227	1.11121	5.27634	4.20483	4.46073
P31689	YDVLGVKP	0.537494	0.65389	0.64605	0.729807	0.530461	0.479136	3.09008	2.27697	2.97999	0.106426	0.144876	YES		-0.586409	0.0597591	0.0278986	2.18357	5.27405	4.2044	3.76891
Q9H269	KSGPVVSL	1.58826	2.02632	1.94387	1.28163	1.01387	0.96809	0.534131	0.378959	0.42479	0.742972	0.745583	YES		-0.703789	3.43681	2.28813	-2.05473	5.27179	4.204	2.40352
P62249	GPLQSVQVF	0.519795	0.542334	0.588358	0.463188	0.350669	0.331861	0.0914849	0.108427	0.0968367	0.0167866	0.0220461	YES		-0.513691	2.44552	1.58349	-2.47558	5.26811	4.20217	3.05627
A0A087WVQ6	TAGIIGVNR	0.578482	0.542334	0.609148	0.584703	0.429916	0.475209	0.105559	0.0848094	0.0400258	0.227964	0.0683157	YES		-0.0266549	0.93485	0.513859	-2.90856	5.25869	4.19588	3.54417
P55072	REVDIGIPDA	1.2408	1.53089	1.45998	0.64975	0.588905	0.546392	0.619282	0.433172	0.486766	0.620482	0.743227	YES		-1.12547	4.9576	3.36384	-1.45903	5.25816	4.19588	0.365349
P20618	KDVFISAA	1.07173	1.36098	1.31965	1.33381	1.11243	1.02062	0.216749	0.127214	0.149774	0.15261	0.0624264	YES		0.124077	0.440024	0.219438	-2.92598	5.25296	4.1925	3.65709
O96009	GEIGLGTPP	1.78016	2.2643	2.26715	0.590422	0.433878	0.431026	0.755806	0.564681	0.645578	0.481928	0.433451	YES		-1.69192	5.603	3.7552	-1.6827	5.25044	4.19179	0.500811
Q6P4F7	SESPVILTP	3.50536	3.8833	4.12058	3.93853	2.89747	2.69318	0.494018	0.377885	0.431246	0.445783	0.391048	YES		-0.0132465	1.1772	0.680345	-3.14272	5.24721	4.19059	3.48042
P05496	SPVNSSKQPSY	0.838845	0.842677	0.953742	0.740529	0.697375	0.767796	0.410978	0.353194	0.442866	0.317269	0.493522	YES		-0.159506	1.94469	1.21771	-1.12648	5.24329	4.19003	3.25393
O00767	TTITAPPSR	0.740102	0.770023	0.831601	0.426733	0.287271	0.28326	0.292048	0.227053	0.250484	0.218876	0.253239	YES		-0.87461	4.74621	3.21044	-1.60542	5.23505	4.18478	0.650149
O94952-1	LPGEVLEY	0.766651	0.769451	0.814969	0.591851	0.49579	0.528719	0.389163	0.292539	0.371853	0.307229	0.401649	YES		-0.454712	3.51482	2.33603	-1.15805	5.23097	4.18478	2.27273
H0YCN2	SEKPGSPEA	0.517	0.580092	0.64553	0.307362	0.237741	0.22975	0.153413	0.0955448	0.125242	0.204819	0.160188	YES		-1.03665	4.16201	2.78006	-2.21938	5.22928	4.18478	1.53521
O75533	GELKVVNGA	1.12855	1.45538	1.45686	1.14081	0.911342	0.82327	0.201267	0.105743	0.158812	0.24498	0.254417	YES		-0.315649	2.10774	1.3428	-3.11679	5.22918	4.18478	3.16534
O75330	AELEKSSAA	0.852352	0.947368	1.03742	0.812009	0.648836	0.583211	0.204082	0.206119	0.229826	0.445783	0.322733	YES		-0.125516	2.33438	1.49866	-2.14824	5.22251	4.18095	3.06017
P40227	HAGLVYEY	1.15976	1.38501	1.39657	1.04932	0.870728	0.911635	0.494722	0.321524	0.45836	0.373494	0.506478	YES		-0.254437	2.6785	1.76067	-1.62863	5.22069	4.18095	2.87295
Q9UHY1	GEVTNVTTA	1.45505	1.56865	1.58316	1.39242	1.12927	1.04173	0.608023	0.429415	0.531956	0.610442	0.796231	YES		0.0916182	2.21849	1.41812	-1.55358	5.22014	4.18095	3.11051
O14617	VYVQNVVKL	0.752212	0.743707	0.773909	0.658327	0.534918	0.543937	0.341309	0.253355	0.303422	0.355422	0.479388	YES		-0.241824	2.5038	1.62843	-1.33766	5.21632	4.17886	2.97488
Q9Y217	RYSEYAEEF	1.14206	1.23513	1.39761	1.32237	1.08915	0.94109	0.197748	0.146538	0.168496	0.297189	0.330978	YES		-0.129575	0.702386	0.371903	-2.87998	5.20687	4.1713	3.57361
P26010	LPPGVHISY	0.45319	0.511442	0.570166	0.103645	0.10946	0.0908198	0.126671	0.0805153	0.138799	0.156627	0.182568	YES		-2.00606	5.31507	3.60048	-2.14926	5.20532	4.1713	0.11104
P26358	FVVEQVESY	0.691663	0.861556	0.862266	0.71837	0.610203	0.594011	0.199859	0.217928	0.200129	0.283133	0.21437	YES		-0.225518	1.73212	1.06851	-1.96683	5.20134	4.16902	3.28969
P62937	KTAENFRAL	0.547741	0.576659	0.689189	0.323088	0.355622	0.32106	0.170303	0.0730005	0.113622	0.0763052	0.113074	YES		-0.554168	3.44691	2.2936	-2.34516	5.19755	4.16784	2.28516
O43683	EYNSDLHQF	1.50256	1.63501	1.68087	2.1158	1.71075	1.54246	0.212526	0.17606	0.153648	0.261044	0.226148	YES		0.275246	0.695029	0.369437	-3.15158	5.19676	4.16784	3.88207
Q96DU7	KYSPFVVSF	2.12576	2.44165	2.51299	2.06791	2.08965	1.71085	0.947924	0.606012	0.822466	1.18273	1.40872	YES		-0.0367278	1.60912	0.979142	-1.57505	5.19126	4.16415	3.32477
A0A3B3IT92	GEINVIGEP	1.102	1.29634	1.31705	1.14367	0.895493	0.798724	0.261084	0.207729	0.233054	0.279116	0.327444	YES		-0.363256	1.84336	1.1488	-2.40424	5.18971	4.16415	3.24523
Q12769	KTSGDTLEL	2.25617	2.90618	2.56341	2.55182	1.93759	1.79872	0.246305	0.210413	0.247902	0.136546	0.216726	YES		-0.107396	1.22736	0.713946	-3.45476	5.18644	4.16255	3.4205
Q14494	TPINQNVSL	0.82068	1.10412	1.05509	0.274482	0.223873	0.24055	0.270232	0.232958	0.251775	0.285141	0.23086	YES		-1.72924	5.20682	3.52384	-1.98078	5.18417	4.16195	0.0203385
P16885	KNQSIAIEL	3.28365	3.59382	3.56653	3.3138	3.0213	2.74521	2.00141	1.75201	1.75726	0.409639	0.369847	YES		-0.668803	1.73466	1.07032	-0.922371	5.18008	4.16128	3.2699
H0Y488	KEIGGLTQV	1.87005	2.02002	2.15696	1.59042	1.24913	1.0972	0.655172	0.33548	0.517753	0.7751	0.811543	YES		-0.33617	2.93084	1.93758	-2.0032	5.17965	4.16128	2.67621
A6NIZ0	KSAPSSPTL	0.634374	0.724828	0.737006	0.909936	0.768697	0.69514	0.110486	0.0687064	0.0555197	0.12249	0.0424028	YES		0.7609	0.828931	0.445833	-3.15882	5.17853	4.16128	3.89326
Q9NQT5	KTIQQTLIL	7.27154	8.59611	8.23389	8.40886	7.06191	6.4055	2.6418	1.71229	1.93932	2.60643	2.66667	YES		-0.0318957	0.663696	0.35244	-1.93721	5.17482	4.16076	3.56966
Q9NQS7	TPLSQAIIHQY	0.687471	0.701373	0.889813	0.687634	0.572561	0.525282	0.0971147	0.0536769	0.0671401	0.139546	0.0965842	YES		-0.0602294	1.46941	0.887882	-3.38624	5.17474	4.16076	3.35575
Q969T9	SYDHVELTF	0.81183	1.06751	0.977131	0.845604	0.781575	0.622484	0.159747	0.0950081	0.109103	0.236948	0.246172	YES		-0.317459	1.49682	0.905871	-2.97279	5.17125	4.1589	3.34773
O00151	KDFEQPLAI	1.60736	1.90389	2.0317	2.21229	1.74839	1.62641	0.165376	0.10467	0.131698	0.000532	0.000532	YES		0.0517585	0.0319775	0.0132023	-3.78631	5.16167	4.1531	3.73133
E7EMG9	EGFGDWSQR	0.835119	0.995995	1.00572	0.694782	0.530461	0.476681	0.251232	0.190016	0.225307	0.463855	0.465253	YES		-0.66485	3.23039	2.15519	-2.08949	5.16054	4.1531	2.42005
O76064	KDFEAIIQA	1.41966	1.6762	1.60655	1.37384	1.17385	1.05007	0.624208	0.486312	0.511298	0.714859	0.864547	YES		-0.175182	2.27246	1.45478	-1.53579	5.15937	4.1531	3.03528
Q5UIP0	RELDPSLVSA	1.20866	1.38501	1.46726	1.03074	0.800396	0.783996	0.482055	0.329039	0.389929	0.556225	0.720848	YES		0.136959	3.13589	2.08751	-1.75755	5.15793	4.1531	2.49272
J3KPT4	QPDVVVVEL	0.454588	0.525172	0.497401	0.482487	0.417533	0.395189	0.142857	0.119163	0.120077	0.0582329	0.114252	YES		-0.11331	0.940221	0.516337	-1.95081	5.15702	4.1531	3.48558
O95997	KTFDAPPAL	1.31579	1.4714	1.41268	1.75768	1.40911	1.28424	0.256861	0.192163	0.169787	0.148594	0.175501	YES		0.352211	0.323039	0.15728	-2.76277	5.15579	4.1531	3.78824
O14646	KSSPSILAV	2.80578	3.28318	3.41632	2.44174	1.87766	1.71085	0.945813	0.681696	0.895416	1.4498	1.63958	YES		-0.679102	3.08999	2.05767	-1.91363	5.15374	4.15264	2.52367
Q5JVD6	KESEVLLQA	0.761062	0.891876	0.935031	0.671909	0.561169	0.543446	0.26601	0.206119	0.299548	0.261044	0.318021	YES		-0.263885	2.80286	1.83967	-1.74575	5.15062	4.15133	2.71765
O00762	ELWKNPTAF	1.59106	1.69851	1.55457	0.845604	0.624071	0.522337	0.762843	0.558239	0.633957	0.0461847	0.0918728	YES		-1.16544	5.10866	3.46914	-1.30904	5.14913	4.15133	0.0377021
P78347	DVFVVGTER	0.44667	0.459954	0.492204	0.478914	0.386825	0.35837	0.08867	0.0483092	0.041317	0.108434	0.128386	YES		0.0570011	0.778231	0.419277	-2.97187	5.14771	4.15133	3.52617
P43686	RIQSIPLVI	0.964136	1.09096	1.12006	1.01144	0.798415	0.701031	0.251935	0.186795	0.193673	0.281124	0.234393	YES		-0.418544	1.60276	0.974127	-2.32791	5.13677	4.14195	3.28569
H0Y612	RYQFLEEAF	0.780624	0.883295	0.849272	0.847034	0.850916	0.68434	0.311752	0.230811	0.22918	0.512048	0.358068	YES		0.112657	0.348081	0.171272	-1.70333	5.13212	4.1407	3.6278
Q9BYX4	DAYTHLETF	0.712156	0.871854	0.879938	0.723374	0.614661	0.621011	0.283603	0.22759	0.22337	0.23494	0.250883	YES		-0.0067389	1.80954	1.12273	-1.74601	5.1283	4.1407	3.2038
D6W5A2	RQIDQFLVV	0.82068	0.899314	0.89553	0.628306	0.460129	0.40108	0.279381	0.190016	0.216269	0.389558	0.303887	YES		-0.695711	3.50722	2.33081	-1.93152	5.12822	4.1407	2.13079
Q15042	REFVVIAP	0.816954	0.916476	1.03015	0.578985	0.395245	0.379971	0.205489	0.130972	0.192382	0.281124	0.216726	YES		-0.727934	3.72818	2.48627	-2.38563	5.12624	4.1407	1.90106
Q01082	KEIEELQSQA	1.21379	1.33638	1.41632	1.16226	0.952452	0.896907	0.485574	0.263553	0.400904	0.309237	0.492344	YES		-0.252649	2.10772	1.3428	-1.78619	5.10561	4.12312	3.05627
A0A087WVQ6	GETIFVTA	0.76572	0.93135	0.880457	0.803431	0.633977	0.594993	0.213934	0.154589	0.192382	0.24498	0.289753	YES		-0.120137	1.64253	1.00507	-2.20016	5.09742	4.11846	3.24523
Q99595	LPSSPFGDY	0.166744	0.160183	0.205301	0.253038	0.225359	0.228768	0.691063	0.588835	0.544222	0.0461847	0.0235571	YES		-0.709682	0.711323	0.376268	1.77708	5.09642	4.11846	3.5169
H0Y7W6	AEVEGRLPA	0.813694	0.874714	0.985447	0.500357	0.402675	0.339715	0.316678	0.193237	0.25694	0.287149	0.360424	YES		-0.697335	4.21029	2.81621	-1.8019	5.09327	4.11787	1.21562
O00178	SEGNVVNKP	0.809502	0.835812	0.970894	0.714081	0.629024	0.58272	0.34342	0.235105	0.247902	0.305221	0.274441	YES		-0.252586	2.39296	1.54235	-1.66252	5.09201	4.11787	2.89333
P13639	RVTDGALVV	0.722403	0.970824	0.89501	0.330951	0.274889	0.229259	0.205489	0.15781	0.226598	0.349398	0.316843	YES		-1.37279	4.68398	3.15894	-2.13344	5.09134	4.11787	0.496662
P21333	NPSGNLTETY	0.619935	0.645309	0.699584	0.714081	0.613175	0.482081	0.0760028	0.0429415	0.0613299	0.000532	0.0647821	YES		0.140838	0.408626	0.202255	-3.44614	5.08101	4.11049	3.57794
Q14157-1	NPYSGDLTKF	0.490452	0.545195	0.483888	0.814868	0.727093	0.66863	0.0809289	0.0724638	0.0768238	0.0502008	0.0588928	YES		0.66772	3.22532	2.15519	-2.72257	5.07729	4.10883	4.26629
Q15233	RPSGKGIVEF	1.28365	1.3667	1.53794	1.34096	1.02278	0.956308	0.334272	0.241009	0.299548	0.313253	0.318021	YES		-0.224392	1.57342	0.956731	-2.25929	5.07639	4.10883	3.25526
Q71DI3	REIAQDFKT	2.35398	2.5984	2.77963	2.40029	2.02972	1.79823	0.991555	0.847021	0.915429	0.39759	0.433451	YES		-0.348216	1.83986	1.14643	-1.48931	5.06882	4.10272	3.13195
Q15011	APAPIHNQF	1.46903	1.65561	1.72557	1.34453	1.03318	0.981836	0.570725	0.354267	0.459651	0.493976	0.57715	YES		-0.260881	2.6383	1.72718	-1.80853	5.06613	4.10149	2.72375
A0A0A0MSM0	APFSKVLTF	0.700978	0.766018	0.800416	0.632595	0.55473	0.509573	0.320197	0.200751	0.255649	0.130522	0.206125	YES		-0.0927576	2.35058	1.50722	-1.54581	5.06059	4.0974	2.88354
E9PGM1	QPGEQKYEY	0.554262	0.622426	0.589917	0.888492	0.728579	0.702504	0.078114	0.0386473	0.0664945	0.148356	0.057715	YES		0.316366	2.13941	1.36425	-3.26905	5.05755	4.09692	4.06282
A0A0C4DFM7	VYEYVVERF	0.532837	0.586957	0.574844	0.583989	0.589896	0.538537	0.272343	0.246377	0.222724	0.293173	0.348645	YES		0.195402	0.0697646	0.0324788	-1.19257	5.05721	4.09692	3.72721
C9JWD9	EVISTPGVVAR	0.342338	0.372426	0.409044	0.321658	0.286776	0.268532	0.0752991	0.0585078	0.0664945	0.106426	0.106007	YES		-0.183974	1.59216	0.967466	-2.48815	5.04673	4.08912	3.21537
Q14CZ0	SATAVAQLY	0.690265	0.764302	0.83264	0.679056	0.556711	0.610702	0.282899	0.28234	0.299548	0.216867	0.233216	YES		-0.096126	1.87674	1.17268	-1.40317	5.0463	4.08912	3.10284
P13473-2	KSYAGYQTL	0.317187	0.405606	0.390852	0.635454	0.543834	0.513009	2.25264	1.57864	2.15623	0.148594	0.147232	YES		-0.14215	0.591223	0.308576	2.42666	5.04511	4.08912	3.52193
H3BPG0	VYGPLPQSF	1.16255	1.25286	1.30925	1.21444	1.08073	0.907707	0.494722	0.393988	0.380891	0.491968	0.45583	YES		0.0381058	1.2145	0.705057	-1.55274	5.04184	4.08793	3.34703
J3KRY1	KSIQEIQEL	1.9115	2.26888	2.30769	2.05575	1.6315	1.51645	0.62069	0.454643	0.593932	0.805221	0.885748	YES		-0.239826	1.58378	0.964268	-1.95858	5.04107	4.08793	3.21425
O43684	RYPTSIASL	1.03027	1.1865	1.24792	1.14725	0.961367	0.809524	0.275862	0.197531	0.22918	0.345382	0.433451	YES		-0.394497	1.11196	0.63539	-2.30201	5.03742	4.0857	3.36417
P07954	KEFAQIIKI	2.02422	2.26659	2.18711	2.37884	1.70778	1.59843	0.237861	0.228663	0.293092	0.369478	0.310954	YES		0.0767444	0.71271	0.376971	-3.09219	5.02709	4.07876	3.47395
O96020	IYAPKLQEF	1.18817	1.38787	1.43971	1.19371	1.02328	0.898871	0.46798	0.337627	0.422853	0.554217	0.694935	YES		-0.114648	1.94845	1.22056	-1.70882	5.02626	4.07876	3.05627
P42768	TPTPFFHTF	0.874709	0.961098	1.06601	0.826305	0.818227	0.63083	0.318086	0.277509	0.254358	0.299197	0.310954	YES		-0.422324	1.82979	1.13835	-1.7715	5.01984	4.07529	3.10274
O75533	GELKVVNGAAA	1.66558	1.78261	1.83524	1.36169	1.09312	0.990182	0.824068	0.593129	0.706262	0.937751	1.07656	YES		-0.329952	3.40076	2.26293	-1.31506	5.01872	4.07529	2.07202
P34931	IGIDLGTTY	0.186306	0.200229	0.24948	0.121515	0.163447	0.101129	2.0183	1.39345	1.53131	0.100402	0.0280628	YES		-1.66614	0.244615	0.114346	2.95827	5.01861	4.07529	3.73133
Q9H6H4	KEIDAYIVQA	0.598975	0.625858	0.593035	0.664761	0.582962	0.518409	0.214638	0.146001	0.172369	0.188755	0.273263	YES		0.170692	0.160232	0.0719686	-1.77002	5.01666	4.07473	3.6278
Q14674	NEFDAIQKA	0.629716	0.668764	0.74896	0.63045	0.56315	0.495827	0.235046	0.22598	0.21756	0.36747	0.354535	YES		-0.0117418	1.53155	0.9328	-1.59322	5.00864	4.06809	3.21136
O00626	RLQTALLVV	0.385189	0.427918	0.403326	0.468906	0.401189	0.335297	2.63899	1.80032	2.24274	0.148594	0.0730271	YES		-1.13317	0.00695684	0.00239658	2.45763	5.00107	4.06228	3.68552
E9PKG1	KEVDIYTV	0.942245	1.13215	1.12214	0.846319	0.678554	0.605302	0.321605	0.243693	0.338283	0.0783133	0.06596	YES		-0.401774	2.78264	1.82808	-1.82279	5.00008	4.06228	2.55142
P13674	GEISTIDKV	0.436889	0.530892	0.571726	0.10579	0.106984	0.0814924	0.0985222	0.0526033	0.131698	0.188755	0.113074	YES		-1.57095	4.96902	3.36901	-2.44449	4.9976	4.06161	0.0243738
Q9H0E9	NSTGVLLEV	1.0843	1.40503	1.31705	1.29807	0.995542	1.03093	0.27727	0.167472	0.219496	0.329317	0.29682	YES		0.0123454	0.798561	0.42863	-2.51865	4.99668	4.06161	3.42349
Q14692	VYVDLGGSHVF	0.718211	0.913043	0.899168	0.528949	0.48737	0.434953	0.25475	0.20934	0.300839	0.353414	0.320377	YES		-0.469159	3.51626	2.33603	-1.72598	4.99246	4.05876	1.91503
Q9GZR7	LPSDIAAEA	0.504891	0.548055	0.571726	0.407434	0.347697	0.307315	0.18297	0.0826624	0.130407	0.212851	0.221437	YES		-0.45303	2.72999	1.79899	-2.03643	4.9862	4.05384	2.57192
O60216	NAITLPEEF	1.36656	1.77002	1.57796	1.59685	1.61268	1.23613	0.33216	0.313473	0.284054	0.204819	0.207303	YES		-0.339184	0.305874	0.14746	-2.3423	4.97356	4.04436	3.56403
O95071	SYLTSASSL	0.840242	0.918764	1.02651	0.636883	0.543834	0.4973	0.380718	0.244767	0.303422	0.534137	0.396938	YES		-0.473335	3.42955	2.28736	-1.58434	4.97268	4.04436	1.97344
Q9Y490	SEAKPAAVAA	1.64509	1.88043	2.02807	1.62974	1.20357	1.2867	0.611541	0.448202	0.540349	0.692771	0.681979	YES		-0.282892	2.16116	1.37914	-1.79527	4.97055	4.04364	2.8907
Q9Y490	SEAKPAAVA	1.19888	1.5286	1.52495	1.19085	0.944032	0.90918	0.406756	0.284487	0.285345	0.554217	0.530035	YES		-0.141614	2.19777	1.40551	-2.12247	4.96801	4.04364	2.86636
P11908	VYAILTHGI	0.910107	0.779176	0.808732	0.588992	0.60525	0.500736	0.311049	0.22759	0.366688	0.542169	0.383981	YES		-0.535398	2.96646	1.96281	-1.46427	4.96795	4.04364	2.3729
A0A2R8Y5V9	AEFAERTVA	0.400559	0.458238	0.471414	0.300929	0.26944	0.266568	0.153413	0.0912507	0.116204	0.216867	0.212014	YES		-0.398408	2.98265	1.97515	-1.88211	4.95824	4.03805	2.34852
P29966	AEKGEPAAA	1.5198	1.75172	1.87006	1.26662	1.03071	0.925871	0.634764	0.366613	0.511943	0.686747	0.683157	YES		-0.558094	3.08464	2.05402	-1.76449	4.95791	4.03805	2.26579
F5GYQ1	LYPEGLAQL	0.976246	1.20938	1.16632	0.93138	0.837048	0.674521	0.355384	0.301664	0.287282	0.343373	0.347468	YES		-0.180073	2.24263	1.43427	-1.82764	4.95708	4.03805	2.83636
P21333	GPVGVNVTY	0.890079	0.922197	1.01871	1.04789	0.922734	0.868434	0.414497	0.357488	0.41317	0.429719	0.502945	YES		0.203848	0.016825	0.00656269	-1.25623	4.95455	4.03683	3.65807
O60664	EALDHMVEY	1.28878	1.39588	1.3802	0.896355	0.938583	0.913353	0.832512	0.613527	0.801162	0.848394	0.892226	YES		-0.522581	3.97045	2.65325	-0.855074	4.95216	4.03575	1.29566
A0A2R8Y7Z0	AELATRAIP	0.714485	0.782609	0.846154	0.797713	0.642893	0.582229	0.197748	0.179281	0.194964	0.118474	0.146054	YES		0.205159	0.962718	0.532033	-2.03444	4.95063	4.03552	3.35882
A0A140TA11	VTAPRTLLL	0.0801118	0.0846682	0.140333	0.0972123	0.0693413	0.0618557	0.696692	0.504563	0.675274	0.000532	0.0245346	YES		-1.1707	0.194741	0.0896788	2.62065	4.94788	4.0354	3.72721
Q86WT1	RYAEAVQLL	0.472287	0.464531	0.511435	0.544675	0.451709	0.478154	0.147783	0.118089	0.162686	0.301205	0.318021	YES		-0.339029	0.0952247	0.043155	-1.75675	4.94751	4.0354	3.69809
Q15029	QPVKVLGENY	0.615277	0.685927	0.757796	0.409578	0.30213	0.337752	0.214638	0.1927	0.258877	0.242972	0.286219	YES		-0.670217	3.965	2.65325	-1.62789	4.94419	4.0354	1.28921
Q5VIR6-3	QYGEVANLL	1.38845	1.75744	1.50936	1.53038	1.31402	1.16102	0.469388	0.339238	0.342802	0.512048	0.517079	YES		-0.0937021	0.989984	0.55286	-2.01543	4.9435	4.0354	3.34972
Q9Y2Z0	NYAAALETF	0.870983	1.09725	1.03222	0.973553	1.0005	0.851252	0.387051	0.273752	0.30213	0.46988	0.327444	YES		-0.279135	0.380777	0.188069	-1.63968	4.94272	4.0354	3.52617
J3KPV0	AASKPLGV	0.797392	0.937071	0.983368	0.8406	0.674096	0.643103	0.276566	0.147075	0.198838	0.271084	0.297998	YES		-0.0886461	1.53252	0.933144	-2.12636	4.94265	4.0354	3.14996
Q01082	IPYHSEVPVSL	0.425245	0.504005	0.558732	0.424589	0.460624	0.399607	0.122449	0.0783682	0.0923176	0.000532	0.120141	YES		-0.0545984	0.888384	0.481338	-2.34372	4.94151	4.0354	3.3674
G3V1B3	HGVVPLATY	0.256171	0.292334	0.299896	0.205861	0.155027	0.133039	1.50246	1.04294	1.32279	0.0722892	0.0464579	YES		-1.21885	0.557111	0.28671	2.18884	4.93182	4.02698	3.73898
Q7L7L0	AEILELAGNAA	0.54681	0.596682	0.730769	0.750536	0.634968	0.583211	1.93174	1.50027	1.66495	0.23494	0.221437	YES		-0.174746	0.10894	0.0497309	1.44331	4.93014	4.02658	3.59591
A0A3B3ITD8	NPFGSTSGSLF	0.615277	0.68135	0.681393	0.994282	0.902922	0.79676	0.175229	0.152979	0.136862	0.13253	0.163722	YES		0.583117	2.76759	1.82149	-2.08854	4.92751	4.02521	4.15977
P49321	KEAQLYAAQA	0.890545	1.09268	1.17879	0.693352	0.580485	0.523319	0.287122	0.206119	0.316333	0.281124	0.421673	YES		-0.531661	3.30883	2.19835	-1.96561	4.92426	4.02451	2.01864
P32248	SAAKSWVF	0.727527	0.707094	0.777547	0.528949	0.456662	0.426117	0.36031	0.234031	0.299548	0.37751	0.306243	YES		-0.638211	3.43207	2.28768	-1.30729	4.92017	4.02451	1.89433
P24928	GEIESKFNQA	0.70191	0.839817	0.745842	0.49035	0.405646	0.388807	0.342013	0.297907	0.308586	0.251004	0.260306	YES		-0.506668	4.03809	2.69614	-1.27009	4.91955	4.02451	1.14226
H7C0E5	DALVITHY	0.836516	1.127	1.06133	0.897784	0.863794	0.663721	0.16045	0.119163	0.169141	0.389558	0.325088	YES		-0.10308	1.29184	0.759857	-2.75287	4.9193	4.02451	3.22755
A0A2U3TZM0	NPHNDIQAF	1.60084	1.9016	1.93763	1.59757	1.17632	1.01669	0.357495	0.288245	0.343447	0.491968	0.524146	YES		-0.466808	2.17216	1.38555	-2.45931	4.91795	4.0244	2.83375
Q92900	APVEVTHNF	0.578016	0.66476	0.66632	0.683345	0.594849	0.527246	0.202674	0.145464	0.163331	0.148594	0.182568	YES		-0.0091813	0.314834	0.153102	-1.90017	4.91418	4.02186	3.52897
Q92667	IYAPPLPSL	1.31439	1.63959	1.69127	1.03645	1.04408	0.831615	0.579873	0.428341	0.42479	0.771084	0.805654	YES		-0.550264	3.10021	2.06447	-1.69671	4.9129	4.02182	2.18948
J3QLT9	NANPLIYQR	0.60798	0.704805	0.696119	0.738623	0.578834	0.557028	0.162327	0.129898	0.144609	0.145917	0.176678	YES		0.0657555	0.373373	0.183468	-2.20125	4.90941	4.01956	3.50977
O95067	DLASPLIGR	0.687471	0.636156	0.705821	0.729092	0.565627	0.533137	0.18297	0.105207	0.107166	0.156627	0.110718	YES		-0.0874281	0.586736	0.306541	-2.35991	4.9063	4.01767	3.43919
Q9NZJ0	GELKLVTA	1.12529	1.48627	1.36694	1.00357	0.821199	0.784487	0.402533	0.286634	0.395094	0.353414	0.355713	YES		-0.516098	2.74664	1.80581	-1.87551	4.90274	4.01533	2.45949
E9PKP7	LPSNDSSKF	0.492781	0.573227	0.66632	0.498928	0.414066	0.431026	0.0745954	0.115942	0.117495	0.180723	0.167256	YES		-0.192552	1.54337	0.938327	-2.49156	4.89991	4.01518	3.11051
Q4VC31	AEFQELLKV	1.2911	1.63844	1.52287	1.56969	1.26696	1.12322	0.323716	0.19431	0.173015	0.148594	0.176678	YES		0.0121234	0.630427	0.334916	-2.68775	4.89953	4.01518	3.41457
O43684	GDRLIVGTA	0.663717	0.764302	0.742204	0.707648	0.513125	0.503191	0.174525	0.123457	0.109103	0.0943775	0.0836278	YES		-0.0942437	1.41543	0.849274	-2.41444	4.89894	4.01518	3.15845
Q15020	GEVVQIRP	0.417792	0.570938	0.511435	0.433881	0.356612	0.354934	0.0710767	0.0515298	0.0684312	0.0441767	0.0541814	YES		-0.0947799	1.5305	0.932378	-2.97319	4.89623	4.01367	3.11267
A0A494C0G1	KPNGLILQY	2.33023	2.41362	2.63306	2.39457	2.04408	1.97153	1.23293	0.950081	1.22143	0.957831	1.23439	YES		-0.614392	1.34681	0.800046	-1.11559	4.88969	4.00834	3.18356
Q15029	SEIDIKVA	0.554262	0.635011	0.658004	0.325947	0.241704	0.199313	0.216749	0.158884	0.163977	0.281124	0.108363	YES		-1.07691	4.30077	2.8831	-1.77541	4.88687	4.00672	0.711739
Q5QNW6	ESYSVYVYK	0.162552	0.189931	0.181913	0.259471	0.279346	0.218459	1.71569	1.17338	1.76953	0.0502008	0.06596	YES		-1.03892	0.213899	0.0989749	3.12391	4.88298	4.00403	3.54373
Q7Z3B4	EVVIYVVER	0.329762	0.283181	0.359667	0.329521	0.325904	0.291605	0.0394089	0.0268384	0.024532	0.168675	0.121319	YES		0.111967	0.105841	0.0484585	-3.42143	4.88055	4.00335	3.57361
A0A0C4DGS9	TYVSGTLRF	0.433163	0.48627	0.52183	0.267334	0.21892	0.207658	0.171006	0.133655	0.119432	0.178715	0.209658	YES		-0.683996	3.94329	2.64115	-1.76488	4.87899	4.00335	1.20453
O43164	IALVHTDSY	0.502096	0.51659	0.571206	0.567548	0.426944	0.434462	0.0851513	0.108427	0.112331	0.136546	0.140165	YES		-0.0316587	0.591918	0.308576	-2.37775	4.87872	4.00335	3.41457
P20036	VFPKEPVEL	2.31299	2.40446	2.43035	0.460329	0.434869	0.306333	1.74455	1.80569	1.58167	0.2249	0.130742	YES		-2.52638	8.37507	5.53827	-0.478008	4.87172	3.99801	4.46073
Q12929	GEAAVAFKP	0.625058	0.799771	0.761954	0.45461	0.356612	0.370152	0.244898	0.226516	0.241446	0.269076	0.240283	YES		-0.5696	3.71894	2.48148	-1.61712	4.87102	3.99801	1.48303
Q9Y3B4	TPETRGTAYVVY	0.790871	0.80778	0.910083	0.991422	0.881625	0.779087	0.294159	0.226516	0.273079	0.166667	0.111896	YES		0.439818	0.356624	0.17371	-1.66019	4.86161	3.99036	3.72721
P42166	TPFKGGTLF	0.675361	0.748284	0.789501	0.559685	0.487865	0.442317	0.33779	0.254428	0.299548	0.253012	0.308598	YES		-0.256316	3.09414	2.06012	-1.31136	4.86101	3.99036	2.12753
P18583	KESDQTLAA	1.12715	1.39588	1.47089	1.74196	1.43388	1.39175	0.261787	0.19109	0.236927	0.413655	0.352179	YES		0.425884	0.882319	0.476884	-2.53355	4.85929	3.99021	3.78629
A0A0A0MS08	TYICNVNHK	0.707965	0.569222	0.50104	0.223016	0.2105	0.174276	0.109078	0.0907139	0.0806972	0.148594	0.189635	YES		-1.23227	4.10587	2.74963	-2.66442	4.85779	3.99021	0.938481
Q6P158	AWEERETIL	0.444341	0.52746	0.505717	0.372409	0.270431	0.252332	0.114004	0.0810521	0.0961911	0.321285	0.216726	YES		-0.584442	2.804	1.83967	-2.34286	4.85736	3.99021	2.35559
Q12874	VEFEELLKA	0.597578	0.753432	0.720894	0.576126	0.431897	0.40648	0.161858	0.100913	0.122014	0.062249	0.102473	YES		-0.534628	2.23922	1.43282	-2.42883	4.85411	3.98813	2.72423
Q9P2X0	RELQSQIQEA	0.770843	0.888444	0.948545	0.433167	0.255572	0.285714	0.311752	0.240472	0.271788	0.289157	0.303887	YES		-1.04537	4.57373	3.10335	-1.66211	4.84575	3.98106	0.279317
H0YEU6	VGSKPLYV	0.515603	0.585812	0.600832	0.458899	0.42001	0.353952	0.21323	0.145464	0.180116	0.240964	0.285041	YES		0.112227	2.3124	1.48207	-1.65959	4.84474	3.98106	2.67901
Q13123	YVVDLDDEY	0.976246	1.14703	1.08628	0.987134	1.10302	1.15709	0.517945	0.47343	0.537121	0.670683	0.539458	YES		0.10801	0.0789254	0.0350435	-1.07026	4.84187	3.97952	3.63933
Q9UET6	KEFQLFQGV	1.11318	1.31236	1.19958	1.06648	0.830114	0.85027	0.496833	0.317767	0.433828	0.39759	0.492344	YES		-0.473598	2.11074	1.34398	-1.53792	4.84088	3.97952	2.78253
E9PPA0	KEFEQLAPVL	1.33861	1.80778	1.89813	0.514653	0.415057	0.490918	0.479944	0.322061	0.36927	0.409639	0.39576	YES		-1.66687	4.63205	3.12261	-2.10664	4.83775	3.97753	0.19758
Q9H0K6	HFDIVIRNL	0.456451	0.449657	0.548857	0.554682	0.517088	0.479136	0.144968	0.0805153	0.0839251	0.232932	0.155477	YES		0.139838	0.353502	0.173041	-2.2334	4.83411	3.97504	3.72549
Q16576	GEFGGFGSVT	1.55845	1.55721	1.77859	1.12366	0.973749	0.918999	0.871217	0.596887	0.743706	1.01606	1.08363	YES		-0.84607	3.75557	2.50531	-1.14586	4.82975	3.97271	1.36885
Q460N5	DAGSVPHVNR	1.54401	1.74142	1.86019	1.90207	1.53195	1.41041	0.502463	0.365003	0.4745	0.917671	0.903416	YES		-0.144028	0.329701	0.160356	-1.939	4.8295	3.97271	3.48042
P55854	VPESSLAGHSF	0.275268	0.374142	0.401767	0.394568	0.314017	0.307806	1.38987	1.01181	1.27566	0.0983936	0.109541	YES		-0.89149	0.0449048	0.0205181	1.80666	4.82638	3.97072	3.61162
Q14657	VVGKDLTV	1.38798	1.48741	1.58108	1.45961	1.02031	0.971036	0.34342	0.29737	0.308586	0.365462	0.482921	YES		-0.4098	1.58447	0.964268	-2.23085	4.81478	3.96025	3.02739
E5RFH4	YPFHDSDPSALF	1.96833	2.51259	2.2027	2.59042	2.96285	2.39568	0.584096	0.665593	0.601679	0.381526	0.44523	YES		0.483178	1.42487	0.854657	-1.85204	4.811	3.95873	3.87004
Q9Y6R9	VSGQVLEL	0.758267	0.853547	0.972973	0.976412	0.736008	0.81296	0.180155	0.127751	0.178179	0.236948	0.212014	YES		0.186764	0.100459	0.0454157	-2.41076	4.80873	3.95758	3.54815
P48556	VYIKHPVSL	1.50769	1.58581	1.58576	1.6233	1.35958	1.24153	0.731879	0.564144	0.683667	0.829317	1.02002	YES		-0.213175	0.832294	0.447484	-1.241	4.80685	3.95682	3.30769
O95997	DAYPEIEKF	1.49138	1.70709	1.73909	2.2559	1.76919	1.5729	0.137931	0.0923242	0.143318	0.24425	0.0895171	YES		0.0274986	0.687222	0.364638	-3.72433	4.80334	3.9558	3.73457
Q9Y5Q9	HPDEPLYSF	0.904984	1.13959	1.26143	1.06147	0.952452	0.851252	0.223786	0.201825	0.262105	0.176707	0.235571	YES		-0.0777314	0.830156	0.446676	-2.26521	4.80266	3.9558	3.30769
G3V4W4	KEVDWSQNTA	1.01258	1.08581	1.21726	1.06076	0.816246	0.777614	0.357495	0.240472	0.299548	0.269076	0.29682	YES		-0.356524	1.49319	0.903139	-1.88528	4.80248	3.9558	3.05382
Q460N5	TPDEIDHVF	1.01677	1.20938	1.24272	1.20014	1.00792	1.00295	0.458128	0.322061	0.429955	0.363454	0.469965	YES		-0.149424	0.509691	0.258917	-1.51929	4.79619	3.95172	3.39822
Q92499	QGYSDFINR	0.596646	0.684783	0.702703	0.659757	0.588905	0.529701	0.247713	0.231884	0.262105	0.0682731	0.150766	YES		-0.0405109	0.809841	0.435487	-1.4196	4.79206	3.9487	3.30769
Q9UMN6	SPQLRVPPP	2.95762	3.57323	3.77547	3.28949	2.45567	2.27688	0.776918	0.4219	0.621046	0.951807	1.09069	YES		-0.0829911	1.45974	0.88002	-2.50163	4.78988	3.94762	3.05627
P13010	NPLSGGDQY	0.54681	0.610412	0.627339	0.573267	0.418524	0.350025	0.0682618	0.0628019	0.0516462	0.000532	0.0341578	YES		-0.244311	1.50383	0.910689	-3.28794	4.7873	3.94676	3.03591
P11142	IPTKQTQTF	0.780158	0.891876	0.947505	0.591137	0.465577	0.400098	0.320197	0.249597	0.311814	0.333333	0.394582	YES		-0.251265	3.58517	2.38935	-1.5711	4.78669	3.94676	1.5044
P50995	HLVAVFNEY	0.78435	0.948513	1.02443	1.07362	0.980684	0.935199	0.335679	0.228127	0.271143	0.236948	0.295642	YES		0.314293	0.54453	0.278567	-1.72349	4.78573	3.94676	3.72881
I3L2C7	KYLPALDEF	1.56497	2.02174	1.88981	2.07577	2.03467	1.70054	0.624912	0.425121	0.459651	0.791165	0.621908	YES		0.323438	0.348133	0.171272	-1.85901	4.77431	3.93751	3.69809
Q9BPX3	KEFGDQAEA	1.83046	1.97998	2.11227	1.77627	1.4101	1.34413	0.844476	0.644659	0.857327	1.0261	1.20848	YES		-0.401194	2.17534	1.38694	-1.33577	4.76948	3.93377	2.67781
Q01082	RDLVAIEA	0.540289	0.66476	0.658004	0.537527	0.465577	0.442808	0.202674	0.0955448	0.180762	0.208835	0.325088	YES		-0.266201	1.64691	1.00739	-1.95963	4.76557	3.93094	2.949
P01834	REAKVQWKV	0.52259	0.80778	0.778586	0.365976	0.315998	0.264114	1.65236	1.52979	1.41511	0.393574	0.29682	YES		-1.16302	2.60236	1.69753	1.12424	4.76275	3.92919	4.04547
Q9HBU6	HWDPQEVTL	1.85701	2.24828	2.17308	1.74267	1.30609	1.15808	0.668543	0.6146	0.544222	0.943775	0.972909	YES		-0.327813	2.59009	1.69031	-1.78062	4.76021	3.92773	2.39182
P19367	GTNFRVLLV	0.575221	0.597826	0.62474	0.345247	0.298663	0.241041	0.27164	0.1562	0.187218	0.283133	0.255595	YES		-0.221846	3.97073	2.65325	-1.54743	4.75513	3.92474	0.950536
H3BNB8	LYQDGVFKF	0.412203	0.525172	0.524428	0.386705	0.400693	0.316642	0.111189	0.0853462	0.109103	0.15261	0.133098	YES		-0.140664	1.69006	1.03795	-2.25785	4.75508	3.92474	2.91535
O14979	ASVDKVLEL	1.83372	2.03432	2.13306	1.90565	1.57454	1.4919	0.912034	0.556629	0.694642	1.09237	0.828033	YES		-0.0468338	1.433	0.860946	-1.47199	4.75275	3.92348	3.03591
Q5SRN7	HPISDHEATL	1.15137	1.28032	1.31965	0.629021	0.535414	0.501227	0.749472	0.592056	0.684312	0.524096	0.54417	YES		-1.08644	5.34323	3.61194	-0.888886	4.74964	3.92144	0.85057
Q93074	AEWLGVLKA	0.718211	0.834668	0.809771	0.660472	0.521545	0.533628	0.35468	0.253892	0.295675	0.319277	0.368669	YES		-0.433033	2.46251	1.59768	-1.38562	4.74684	3.9197	2.46709
F5GWT4	GEFKQPIP	1.43083	1.55263	1.70062	1.37956	1.07578	0.936672	0.519353	0.356414	0.488057	0.630522	0.59364	YES		-0.318804	2.15539	1.37788	-1.78011	4.743	3.91693	2.66051
P61978	VPDSSGPERIL	0.348859	0.3873	0.422557	0.325947	0.253591	0.245459	0.078114	0.0606549	0.0697224	0.0682731	0.0883392	YES		-0.35485	1.93115	1.20963	-2.47447	4.73862	3.91361	2.77334
P39023	KFIDTTSKF	1.09315	1.25172	1.24064	1.04003	0.82318	0.665194	0.380718	0.241546	0.313105	0.544177	0.691402	YES		-0.523467	2.20698	1.4124	-1.93857	4.73758	3.91361	2.62399
O75376	NFIDVIITR	0.42245	0.474256	0.472973	0.504646	0.494304	0.396662	0.129486	0.0805153	0.100065	0.158635	0.102473	YES		0.0754765	0.0835126	0.037423	-2.14319	4.73327	3.91036	3.58412
O14579	RSVDVTNTTF	0.379599	0.471968	0.530665	0.334525	0.271917	0.269023	0.0760028	0.0542136	0.0561653	0.0562249	0.0918728	YES		-0.374057	2.33939	1.50151	-2.89067	4.72829	3.90643	2.52524
J3KT73	EEIKDFLLTA	0.51048	0.653318	0.652807	0.467477	0.372462	0.279823	0.0717804	0.0869565	0.0438993	0.000532	0.000532	YES		-0.663232	2.37642	1.52943	-3.16428	4.71925	3.89933	2.49146
F8WE16	VFPDKGYSF	2.38612	2.47082	2.51091	3.31165	2.72759	2.29602	0.480647	0.369297	0.465462	0.686747	0.726737	YES		0.358196	0.752211	0.401488	-2.48574	4.7191	3.89933	3.73133
Q9BT25	RSFAQVLEL	0.628319	0.806636	0.838358	0.674768	0.555721	0.531173	0.202674	0.132045	0.175597	0.311245	0.250883	YES		-0.0342752	1.54276	0.938327	-2.15533	4.70503	3.88661	2.94001
J3KNN7	VYVERAEVL	0.376805	0.407323	0.411123	0.325947	0.27687	0.280314	0.152006	0.0864198	0.102647	0.182731	0.232038	YES		-0.386944	1.98759	1.24683	-1.80916	4.6992	3.88255	2.70419
H7C0E5	TTVEGLITR	0.743363	0.854691	0.79158	0.91208	0.668648	0.632302	0.159747	0.100913	0.121369	0.25502	0.254417	YES		0.12477	0.354669	0.173065	-2.64504	4.69048	3.87674	3.38936
P04233	LPMGALPQGPM	0.181649	0.314645	0.410603	0.266619	0.512135	0.419735	1.54046	1.15137	1.28405	0.114458	0.108363	YES		-0.191494	0.38958	0.192703	2.13227	4.69037	3.87674	3.3773
Q96MG7	IPHTDPVDYEF	0.457848	0.555492	0.546778	0.541816	0.616642	0.5081	0.163265	0.136339	0.103938	0.200803	0.156655	YES		0.332304	0.374514	0.184135	-1.95086	4.68915	3.87674	3.65709
A0A0A0MQZ6	GETEVLKVI	1.51653	1.90046	1.84719	1.50822	1.06686	1.09867	0.553132	0.363929	0.41317	0.550201	0.501767	YES		-0.542855	2.20123	1.40779	-1.98453	4.68824	3.87674	2.56742
O95071	REVVFVEDV	0.435026	0.386728	0.558212	0.264475	0.256563	0.235641	0.0647431	0.0461621	0.0400258	0.000532	0.0871614	YES		-0.723674	2.74636	1.80581	-3.19267	4.687	3.87653	2.17982
B4DEE8	HPVFQQESF	1.19096	1.39931	1.47609	1.09078	0.999505	0.953363	0.674877	0.473967	0.609425	0.740964	0.737338	YES		-0.402728	2.40868	1.55415	-1.20959	4.68118	3.87174	2.42181
Q8WUW1	REYIEIITS	0.834653	0.911899	0.972453	0.739099	0.670629	0.573392	0.44898	0.333333	0.386056	0.184739	0.150766	YES		-0.181308	2.57261	1.67658	-1.21858	4.67814	3.86971	2.30072
D6RD47	EVLVAGFGR	0.478808	0.544622	0.487526	0.383131	0.256563	0.263132	0.144968	0.109501	0.0839251	0.236948	0.117786	YES		-0.483046	2.79009	1.83124	-2.15868	4.67054	3.86313	2.12753
E7EN77	DVNSFVRSR	0.491849	0.602975	0.616424	0.486061	0.37791	0.421699	0.190007	0.156736	0.148483	0.343373	0.26384	YES		-0.155935	1.87571	1.17245	-1.78889	4.6663	3.86119	2.7285
P03901	LANIVPIAM	0.0312063	0.0852403	0.0790021	0.147963	0.213472	0.125184	1.85644	1.12882	1.71788	0.000532	0.0365135	YES		-0.927962	0.242788	0.113317	4.58876	4.66583	3.86119	3.41323
A0A1B0GV24	LPPGSVISY	0.610154	0.628146	0.717256	0.100071	0.0842001	0.0883652	0.339198	0.252281	0.309877	0.2249	0.0777385	YES		-2.7262	6.14608	4.06895	-1.11741	4.66557	3.86119	2.55288
P57076	KEAEAQLWWA	0.42571	0.586957	0.537942	0.59757	0.507677	0.452626	0.0506685	0.0316694	0.0490639	0.0963855	0.121736	YES		-0.263437	0.0159413	0.00653165	-3.56078	4.65779	3.85499	3.52897
A0A0A0MS08	YTQKSLSL	2.02049	2.25915	2.41372	0.735525	0.575532	0.4919	1.2836	0.998926	1.20142	0.463855	0.53828	YES		-1.69289	5.98738	3.97401	-0.942009	4.65737	3.85499	2.28203
Q9Y5V3	SEAPPTNQA	0.805776	0.906178	1.05042	1.15154	0.854879	0.798724	0.0351865	0.0332797	0.0393802	0.062249	0.0612485	YES		0.305057	0.0520517	0.0244759	-4.67886	4.65559	3.85422	3.54248
P53618	FEWENKVTV	1.04052	1.28661	1.35603	0.829164	0.73155	0.659794	0.513723	0.347289	0.405423	0.508032	0.446408	YES		-0.45185	3.18465	2.12237	-1.54017	4.6534	3.85361	1.73742
Q15393	NYISGIQTI	1.38891	1.61156	1.65852	1.49249	1.34819	1.2273	0.794511	0.582394	0.595868	0.807229	0.822144	YES		0.00850679	1.08813	0.620544	-1.23979	4.65274	3.85361	3.10056
P60842	INYDLPTNR	0.637634	0.634439	0.601351	0.467477	0.425953	0.386352	2.99015	2.00966	2.75145	0.15261	0.199058	YES		-1.13925	0.413511	0.20419	2.04875	4.65199	3.85361	3.65445
A0A2R8Y7G1	TYPAELNNI	0.873777	0.902746	0.890852	1.16083	1.03913	0.832597	0.242083	0.201825	0.209167	0.2249	0.14841	YES		0.382379	0.855311	0.458495	-2.0301	4.64814	3.85075	3.73133
P78537	KEIGDVENWA	0.634374	0.797483	0.837318	0.992137	0.784547	0.633284	2.46868	1.87386	2.11943	0.188755	0.142521	YES		-0.227258	0.11424	0.0520315	1.50981	4.64213	3.84673	3.45636
Q9Y2T2	AEIQGVIDA	0.509548	0.564073	0.597193	0.54539	0.464586	0.412371	0.20197	0.165862	0.158167	0.236948	0.246172	YES		-0.0735825	1.06522	0.607063	-1.66742	4.64113	3.84671	3.10056
Q95460	EANQHELLY	0.942711	1.02632	1.10395	0.610436	0.554235	0.573883	0.612245	0.518519	0.618464	0.461847	0.504122	YES		-0.596554	4.66352	3.14374	-0.812919	4.63879	3.84536	0.0193163
A0A3B3IRQ9	NPVGGLLEY	1.21146	1.21453	1.27963	1.21372	1.18326	1.03927	0.802252	0.672571	0.673338	0.686747	0.793875	YES		-0.175855	0.802319	0.430159	-0.786611	4.63523	3.84278	3.19676
P08670	SSVPGVRLL	0.348393	0.470824	0.445946	0.249464	0.177811	0.136475	0.0358902	0.0365003	0.0213041	0.146041	0.0183989	YES		-0.793662	3.13787	2.08751	-3.75521	4.63355	3.84208	1.75533
Q5SQL3	TAAAATLSL	0.527247	0.646453	0.551975	0.414582	0.413076	0.405498	0.229416	0.150295	0.240155	0.184739	0.31331	YES		-0.408699	2.38071	1.5318	-1.47713	4.629	3.8385	2.37926
Q8WXH0	TYVENLRLL	0.485794	0.575515	0.615385	0.573267	0.463596	0.414335	0.123153	0.0976919	0.10071	0.124498	0.144876	YES		0.0355864	0.761957	0.408389	-2.38248	4.62679	3.83779	3.20857
Q71U36	KAYHEQLSV	1.64229	1.84325	1.98233	0.661901	0.624071	0.648012	0.824771	1.08749	1.00839	0.313253	0.270907	YES		-1.11007	5.65354	3.79446	-0.904686	4.62556	3.83779	1.68441
A0A0G2JMH6	KEEHVIIQA	0.793666	0.998856	0.974012	0.390279	0.290243	0.253314	0.384236	0.305958	0.378309	0.0923695	0.0541814	YES		-1.23749	4.86075	3.29847	-1.37249	4.62475	3.83779	0.235899
P51610	RTVESGLEV	0.408011	0.5	0.474012	0.36955	0.310054	0.273932	0.14145	0.119699	0.103292	0.251004	0.299176	YES		-0.229382	2.24667	1.43722	-1.92302	4.6244	3.83779	2.46709
Q92545	IINSNPIEL	0.426642	0.539474	0.556133	0.235168	0.20208	0.165439	0.126671	0.146001	0.15042	0.0582329	0.0954064	YES		-0.94467	4.07857	2.72607	-1.84716	4.61867	3.83472	0.589028
Q6P2Q9	MLDPLEVHL	0.756094	1.14798	1.09702	0.591375	0.584118	0.496482	0.170772	0.140991	0.12266	0.235609	0.285826	YES		-0.277178	2.74283	1.80434	-2.78832	4.61844	3.83472	2.09681
Q9HB71	SYSMIVNNL	1.51653	1.72683	1.67516	1.64117	1.24344	1.02626	0.433146	0.317499	0.336023	0.584337	0.575383	YES		-0.141486	1.32749	0.783499	-2.17831	4.61221	3.8304	2.95827
Q99627	SELGGIWSV	0.744294	0.925629	0.994802	0.757684	0.749876	0.555719	0.240676	0.151369	0.15623	0.0245805	0.136631	YES		-0.518627	1.45271	0.874792	-2.28102	4.60961	3.8291	2.8907
A0A024RCR6	RESFSLVQV	0.815091	1.24027	1.07952	0.950679	0.770183	0.717231	0.118227	0.0670961	0.0897353	0.114458	0.154299	YES		-0.119177	1.21033	0.7014	-3.51061	4.60898	3.8291	3.00957
O75179	RTKDTPLSL	0.676293	0.819222	0.722453	0.934954	0.740961	0.633284	0.0717804	0.0590446	0.0800516	0.203462	0.0871614	YES		0.161261	0.158324	0.0719686	-3.39477	4.60804	3.8291	3.56403
Q1KMD3	EAQPIVTKY	0.555193	0.577803	0.726611	0.506076	0.40317	0.520373	0.164673	0.12131	0.143318	0.212851	0.186101	YES		-0.355825	1.53998	0.937444	-2.11494	4.59169	3.81369	2.83375
P49736	FLPEAPAEL	0.976712	1.20595	1.30509	1.05575	0.94106	0.830633	0.409571	0.289318	0.349258	0.672691	0.679623	YES		-0.13584	1.36156	0.811447	-1.73446	4.58946	3.81241	2.91706
Q9H832	NPYHNEPGF	0.325105	0.382723	0.389813	0.252323	0.227836	0.21944	0.111189	0.102523	0.0613299	0.0381526	0.0989399	YES		-0.47965	2.54682	1.65942	-1.99668	4.58612	3.81002	2.2073
D6RBW1	LPPKIVIGY	0.497438	0.512586	0.464657	0.530379	0.481426	0.412371	0.185785	0.143854	0.116204	0.26506	0.11543	YES		0.0498017	0.171345	0.0767096	-1.7258	4.58517	3.81001	3.39822
P67870	DVYTPKSSR	1.28365	1.43936	1.48337	1.31451	1.03269	0.942072	0.550317	0.394525	0.543577	0.865462	0.895171	YES		-0.265312	1.74834	1.0796	-1.4988	4.58187	3.80792	2.7139
E9PCY7	SDFQSNIA	0.559851	0.677346	0.716216	0.476054	0.332838	0.429062	0.206897	0.155663	0.191091	0.160643	0.157833	YES		-0.391947	2.67906	1.76067	-1.81895	4.5812	3.80792	2.10006
Q9Y255	EVTPDQKLLSR	0.232883	0.155606	0.233888	0.225876	0.233779	0.204222	1.1133	0.777241	1.14913	0.000532	0.0410247	YES		-0.79008	0.0540724	0.0252996	2.28805	4.57149	3.79969	3.44815
E7EWC6	TLPVQPAEL	1.02981	1.21739	1.2448	1.50893	1.26548	1.11537	0.286418	0.278583	0.295029	0.196787	0.220259	YES		0.371177	0.660071	0.35191	-2.0216	4.56994	3.79969	3.68552
P49327	KEGVFAKEV	0.643689	0.907323	0.951143	0.434596	0.30312	0.284732	0.143561	0.0901771	0.0981278	0.220884	0.0918728	YES		-1.09402	3.43919	2.28813	-2.9145	4.56958	3.79969	1.32781
P46940	QKTLQALQI	0.443409	0.594966	0.496881	0.406004	0.274393	0.320079	0.08867	0.0644122	0.0839251	0.000532	0.0918728	YES		-0.862559	2.1564	1.37788	-2.69548	4.56923	3.79969	2.4629
Q13283	QSYGNVVEL	1.44527	1.75	1.72869	1.51537	1.26597	1.12322	0.679099	0.553408	0.646223	0.722892	0.808009	YES		-0.165585	1.72206	1.06207	-1.39006	4.56452	3.79591	2.71006
Q68D91	VLPGHFNTF	0.701444	0.874714	0.908524	0.710508	0.592868	0.55621	0.30753	0.245303	0.231762	0.401606	0.342756	YES		0.300873	1.907	1.19568	-1.66304	4.56148	3.79532	2.60796
Q70J99	RSVFPLSV	0.596181	0.718535	0.726611	0.785561	0.632491	0.600884	0.197044	0.133655	0.174952	0.271084	0.235571	YES		0.0734659	0.0453645	0.0206432	-2.01329	4.56026	3.79532	3.44815
F5GZ28	FEKIEEVSA	1.653	1.91648	1.90904	1.70836	1.38385	1.29308	0.861365	0.64949	0.75468	0.845382	1.00471	YES		-0.141806	1.75085	1.08137	-1.27393	4.56023	3.79532	2.69225
P08240	KPIVFVGTGQTY	0.296227	0.354691	0.301455	0.164403	0.180287	0.130584	0.0506685	0.0697799	0.0516462	0.116466	0.124853	YES		-0.721239	3.12768	2.08503	-2.46833	4.55756	3.79356	1.64877
P53355	VPVEEPIAF	0.467163	0.564645	0.581601	0.423874	0.393264	0.394207	0.23012	0.166935	0.209813	0.240964	0.254417	YES		-0.222918	2.07588	1.31735	-1.41066	4.55156	3.78892	2.49185
G5EA30	VFIDKQTNL	0.908244	1.09268	0.930353	1.22945	0.931154	0.896416	0.187192	0.099839	0.192382	0.208835	0.186101	YES		0.176644	0.177864	0.0800437	-2.61219	4.55108	3.78892	3.54248
B9A062	AVIDVGINR	0.167676	0.193364	0.190229	0.566119	0.421991	0.408444	1.32301	0.866345	1.17624	0.000532	0.0770518	YES		0.143182	1.51388	0.918872	2.61004	4.54897	3.78772	2.80475
J3QTR3	YNIQKESTL	0.871914	0.99714	1.03482	0.814153	0.539871	0.539028	0.279381	0.269458	0.277598	0.128514	0.0706714	YES		0.155336	2.52993	1.64691	-1.813	4.54798	3.78764	2.17411
Q5VY60	VLPESLPVL	0.465766	0.530892	0.535343	0.544675	0.455671	0.387825	0.140746	0.0933977	0.121369	0.192771	0.124853	YES		0.149721	0.50131	0.2553	-2.10745	4.54401	3.78458	3.25811
U3KPZ9	EVFDKTYQF	0.717746	0.938787	0.871622	0.966405	0.721644	0.681394	0.108374	0.113258	0.114913	0.0722892	0.0824499	YES		0.204788	0.264937	0.124932	-2.90921	4.54163	3.78374	3.34972
Q5T6F2	NPYPGDVTKF	0.362832	0.372426	0.391372	0.54539	0.462605	0.433481	0.0731879	0.0660225	0.0813428	0.0682731	0.0777385	YES		0.255885	1.77692	1.10149	-2.35281	4.53668	3.77997	3.84244
H0Y714	RGTPVGLIV	1.70983	2.08982	2.04574	1.85847	1.55869	1.31811	0.744546	0.605475	0.608134	0.413655	0.396938	YES		-0.336588	1.41931	0.850273	-1.5778	4.53341	3.7785	2.83636
Q13535	AEQIVPLSA	1.00792	1.20252	1.17256	0.936383	0.766716	0.666667	0.470091	0.281267	0.393802	0.526104	0.548881	YES		-0.243989	2.34534	1.50483	-1.56275	4.53251	3.77849	2.28664
Q9BZZ5-2	QAIKELPQF	1.30135	1.34439	1.33472	1.45818	1.17088	1.06431	0.575651	0.386473	0.471272	0.429719	0.475854	YES		-0.167056	0.450924	0.225583	-1.4735	4.53088	3.77777	3.26523
O95433	SPEELYRVF	0.384102	0.42868	0.412682	0.381701	0.264157	0.251023	0.073657	0.062623	0.0516462	0.0629183	0.0863761	YES		-0.366513	1.59697	0.971029	-2.70509	4.52949	3.77727	2.73989
Q8TAP9	SVVDISQQY	0.326968	0.325515	0.326923	0.429593	0.396731	0.426117	0.109078	0.0504563	0.0923176	0.0542169	0.143698	YES		0.290158	1.92684	1.20814	-1.95933	4.52825	3.77692	3.86912
A0A3B3IU30	KYMDINFDF	3.21612	3.18593	3.30821	3.51251	3.19217	2.77418	1.7924	1.20505	1.25952	1.37349	1.64429	YES		0.0107127	0.141986	0.0642674	-1.18968	4.52313	3.7727	3.37818
Q6P4F7	LPVDSSHGF	0.405217	0.442792	0.427235	0.383131	0.324913	0.309278	0.149191	0.0805153	0.152356	0.192771	0.223793	YES		0.348919	1.43067	0.859274	-1.73889	4.52028	3.77073	2.82083
Q9ULW0	KSSDQPLTV	1.41872	1.76831	1.80717	1.67405	1.21496	1.16888	0.351865	0.296833	0.41317	0.634538	0.678445	YES		-0.504436	1.13503	0.650416	-2.23365	4.51664	3.76798	2.96316
Q9Y244	LPSHPLEL	0.120168	0.169336	0.212058	0.177269	0.146607	0.108002	1.44687	0.917874	1.37379	0.000532	0.0618373	YES		-1.23611	0.0673174	0.0312358	2.89797	4.51063	3.76389	3.48042
Q8WYJ6	KESIPFAVV	3.23381	3.97654	4.02079	4.03931	2.91184	2.78596	0.841661	0.680086	0.735959	0.769076	0.912839	YES		-0.0793523	0.727077	0.386487	-2.31458	4.51013	3.76389	3.12828
P49757	KDVYVPEA	0.515137	0.613272	0.685031	0.578985	0.503715	0.450172	0.18297	0.0933977	0.13428	0.222892	0.169611	YES		-0.112032	0.913728	0.499355	-2.14276	4.50991	3.76389	3.05627
Q9Y5Q9	EAFLDVGEY	1.21705	1.43135	1.51715	1.19943	1.29817	1.2052	0.777621	0.653247	0.729503	0.73494	0.763251	YES		-0.0119197	1.08893	0.620544	-0.947227	4.50811	3.76298	2.97748
Q7L2K0	AELLPLVSA	0.938053	1.10412	1.05457	0.939242	0.781575	0.671576	0.431386	0.278046	0.371853	0.439759	0.457008	YES		-0.366751	1.767	1.09306	-1.51801	4.50373	3.76035	2.63074
A0A0A0MS08	VPSSSLGTQTY	0.247322	0.300343	0.287942	0.140815	0.172858	0.129111	0.873329	0.643049	0.763073	0.0481928	0.041225	YES		-0.972786	1.32471	0.782218	1.44779	4.50253	3.76003	3.73457
Q9HB58	REYPNLVTI	1.15231	1.43135	1.40644	1.11937	0.883606	0.786451	0.497537	0.369834	0.459651	0.60241	0.660777	YES		-0.35009	2.30671	1.47957	-1.58823	4.49484	3.75491	2.27129
Q9UM00	LPFTPLSY	0.790871	0.897025	0.932432	0.443174	0.392273	0.270987	0.408163	0.250134	0.333118	0.266041	0.0730271	YES		-0.971601	4.27255	2.86712	-1.40219	4.4948	3.75491	0.192051
C9JXA0	NPYSNDILEY	0.655799	0.768879	0.787942	0.738385	0.836057	0.689249	0.281492	0.307568	0.327308	0.34739	0.241461	YES		-0.00479011	0.129148	0.0582045	-1.27176	4.49099	3.75197	3.49479
Q96FZ2	TEKSGSIGA	0.514206	0.602975	0.571726	0.647605	0.534918	0.463427	0.136524	0.138486	0.143318	0.254482	0.000532	YES		-0.0205674	0.108955	0.0497309	-2.01338	4.48968	3.75184	3.3773
Q9NYV6	TVTEVLLKY	0.598975	0.699085	0.677755	0.659042	0.684993	0.608247	0.331457	0.217928	0.298903	0.361446	0.308598	YES		0.842865	0.0646436	0.0299402	-1.21982	4.48913	3.75184	3.39822
Q58A45	HSNSVPLAL	0.671635	0.805492	0.824324	0.689064	0.547796	0.495827	0.275862	0.215781	0.24532	0.176707	0.341578	YES		-0.247447	1.83513	1.1429	-1.64288	4.48809	3.75167	2.56916
Q9UHY7	VPAEVTVIL	0.25524	0.28032	0.275468	0.394568	0.417038	0.324988	1.54117	1.01771	1.5042	0.000532	0.0541814	YES		-0.0734195	0.382705	0.188865	2.32475	4.48524	3.74988	3.26523
O95298	TYGEIFEKF	1.88775	2.15618	2.28638	1.78556	1.76028	1.35935	1.02393	0.805153	0.808263	0.831325	1.13545	YES		-0.556205	1.95527	1.22228	-1.26319	4.48459	3.74988	2.49227
A0A0J9YW13	AEYGEIKNI	0.770377	0.985126	0.93659	1.1351	0.864785	0.809033	0.122449	0.146001	0.091672	0.104418	0.110718	YES		-0.0633719	0.168467	0.0759612	-2.90217	4.47762	3.74377	3.50658
Q9HC16	DTWVLLNQR	0.415463	0.534325	0.600832	0.343102	0.346706	0.330879	0.105559	0.13956	0.108457	0.200725	0.11543	YES		-0.312414	2.24783	1.43722	-2.13275	4.47261	3.73992	2.28505
Q9UEE9	KEVDATSKEA	0.430368	0.508009	0.532225	0.852037	0.774641	0.699067	0.121042	0.0515298	0.058102	0.0923695	0.0777385	YES		0.47424	3.38199	2.24848	-2.67248	4.47206	3.73992	4.1492
A0A0J9YX62	DYYEVLGVQR	0.392175	0.415332	0.454262	0.31451	0.310054	0.218949	0.133709	0.10628	0.091672	0.136546	0.21437	YES		-0.354101	2.27881	1.45733	-1.92767	4.46601	3.73472	2.26009
Q9HCE5	IYKDSSTFL	1.08803	1.17906	1.05561	1.48964	1.16147	1.0324	0.23012	0.144928	0.220788	0.214859	0.187279	YES		0.176975	0.534598	0.272698	-2.47937	4.46041	3.72997	3.59591
Q6PL18	LYPEVFEKF	0.926875	1.16362	1.16528	0.963545	0.834076	0.712813	0.391274	0.304885	0.408005	0.686747	0.687868	YES		-0.313881	1.71536	1.05757	-1.56005	4.44925	3.71994	2.59986
Q9Y4E5-4	TDYKSPSA	0.508151	0.545767	0.692308	0.63188	0.519564	0.468336	0.0928923	0.0853462	0.0690768	0.0542169	0.0447585	YES		-0.0989689	0.30653	0.147795	-2.81982	4.44868	3.71994	3.2699
Q6P158	AENPKLISA	0.921751	1.03204	1.07484	0.762688	0.573551	0.522337	0.447572	0.289318	0.390575	0.403614	0.352179	YES		-0.444726	3.04835	2.02447	-1.42558	4.44762	3.71973	1.56988
P13747	SEALALTQTWA	0.491849	0.646453	0.608628	0.63331	0.649827	0.492882	1.74103	1.41385	1.32021	0.0502008	0.0683157	YES		-0.661174	0.0314513	0.0130435	1.35709	4.44088	3.71383	3.38936
P24941	IPLPLIKSY	1.10387	0.995423	1.09719	0.713367	0.77266	0.503682	0.471499	0.451422	0.507424	0.483936	0.510012	YES		-0.402918	3.32627	2.20338	-1.16012	4.43945	3.71324	1.25695
Q9Y4P3	GEFQEVVRA	0.368887	0.419908	0.360707	0.271623	0.223873	0.26215	0.139338	0.0644122	0.105875	0.168675	0.186101	YES		-0.571438	2.34193	1.50295	-1.89241	4.43646	3.71109	2.17646
Q709C8	TYISWKEEL	1.0191	1.43535	1.37162	0.80772	0.809807	0.66863	0.454609	0.346753	0.329245	0.52008	0.492344	YES		-0.39611	2.84136	1.86892	-1.75877	4.4351	3.71057	1.75634
P20073	YPQVPSSGY	0.479739	0.47254	0.504158	0.564689	0.560674	0.539028	0.225194	0.163178	0.255649	0.281124	0.19788	YES		0.39033	1.1986	0.693733	-1.17727	4.43337	3.70968	3.72881
O75643	RPVPLEQTY	0.76898	0.859268	0.931393	0.721944	0.574047	0.525773	0.356087	0.243156	0.331181	0.383534	0.368669	YES		-0.225615	2.26338	1.44674	-1.45998	4.42387	3.70171	2.21747
O43684	RYPTSIASLAF	1.35212	1.68822	1.75728	1.75054	1.79198	1.36524	0.512315	0.371981	0.386056	0.614458	0.535925	YES		0.159881	0.0975037	0.04443	-1.91709	4.42312	3.70171	3.44815
Q07960	RETVAYLQA	0.536563	0.663616	0.66632	0.428878	0.283309	0.307315	0.18297	0.150295	0.210458	0.228916	0.179034	YES		-0.67911	3.1332	2.08751	-1.77939	4.4229	3.70171	1.44954
P49366	REAPAGALAA	0.283652	0.291762	0.337838	0.155826	0.15057	0.141384	0.0760028	0.050993	0.0852163	0.0682731	0.104829	YES		-0.934482	3.2303	2.15519	-2.10551	4.42088	3.70062	1.337
P04844	RYIANTVEL	0.423847	0.522883	0.534304	0.151537	0.122833	0.110947	0.187192	0.0987654	0.16785	0.26506	0.179034	YES		-1.72581	4.61753	3.11819	-1.70645	4.42014	3.70062	0.173221
O14965	RTATYITEL	0.342338	0.461098	0.492204	0.441744	0.339277	0.323515	0.0175932	0.0252281	0.0242319	0.212288	0.0666334	YES		-0.415775	0.642744	0.341778	-4.27221	4.41705	3.69985	3.10274
Q16531	EVQDTSGGTTALR	0.326036	0.339245	0.407484	0.164403	0.141159	0.128621	0.111893	0.0730005	0.082634	0.230924	0.200236	YES		-0.875947	3.72647	2.48627	-2.00358	4.4155	3.69985	0.72968
Q9Y490	QEISHLIEP	0.604099	0.673341	0.722973	0.548964	0.460624	0.464408	0.318086	0.202362	0.286637	0.383534	0.34629	YES		-0.321664	2.19699	1.40551	-1.30951	4.41527	3.69985	2.25741
P60900	SPEGRLYQVEY	0.554728	0.715675	0.753638	0.848463	0.757801	0.617084	0.0950035	0.0933977	0.0671401	0.0983043	0.0376914	YES		0.152786	0.430253	0.212674	-2.98561	4.41525	3.69985	3.56403
Q9BUV8	AAWEDKDEF	0.412203	0.396453	0.385135	0.279485	0.228826	0.209622	0.149894	0.138486	0.168496	0.150602	0.142521	YES		-0.481912	3.14522	2.09197	-1.38567	4.41072	3.69614	1.41811
Q9NP77	NVYDFKTTY	0.51374	0.535469	0.598753	0.679771	0.648836	0.656848	0.248417	0.197531	0.289864	0.240964	0.244994	YES		0.361278	1.81699	1.12709	-1.16327	4.40691	3.69315	3.79837
P10412	KERSGVSLAA	1.67536	1.80206	1.88669	1.20014	0.916295	0.824251	0.982407	0.757381	0.920594	0.34739	0.31331	YES		-0.674054	4.07356	2.72461	-1.01171	4.40276	3.68982	0.30202
P27708	HPQPGAVEL	0.401956	0.482838	0.496362	0.31594	0.263497	0.252823	0.175229	0.160494	0.170433	0.271084	0.305065	YES		-0.500049	3.05248	2.02692	-1.44822	4.39421	3.68208	1.49012
E9PIV2	KEGYLETVA	1.34327	1.46224	1.44387	1.89278	1.49777	1.55326	0.557354	0.526033	0.657198	0.0923695	0.136631	YES		-0.0356771	1.29334	0.760821	-1.28768	4.38855	3.67724	3.72881
H0Y614	AEEFKVPAA	0.479739	0.601831	0.60499	0.417441	0.265478	0.295533	0.143561	0.119163	0.145901	0.108434	0.0942285	YES		-0.675972	2.72266	1.79435	-2.04524	4.38741	3.6769	1.8003
E9PGM1	FVAEQKVEY	1.42571	1.56293	1.73753	2.2559	1.85537	1.63672	0.367347	0.243693	0.352485	0.371486	0.398115	YES		0.199087	1.25874	0.735281	-2.29428	4.37747	3.6691	3.72721
Q9BWF3-4	TEFQGKITP	0.426642	0.528604	0.481289	0.437455	0.325904	0.357388	0.136524	0.122383	0.162686	0.11245	0.0918728	YES		-0.272849	1.47719	0.892638	-1.76867	4.37673	3.6691	2.66165
O43683	REAPPVVPP	0.600373	0.708238	0.753119	0.759828	0.654284	0.568483	0.21886	0.207193	0.218205	0.35743	0.382803	YES		0.174035	0.183516	0.0833937	-1.67814	4.37556	3.6691	3.28448
Q9NR09	IASAIVNEL	0.541686	0.595538	0.783784	0.541816	0.458148	0.406971	0.114708	0.0853462	0.104584	0.186747	0.0906949	YES		-0.313717	1.51301	0.918628	-2.6567	4.37298	3.66732	2.63868
A0A2R8YEM2	VLPNDPVFL	0.663251	0.790046	0.759356	1.15868	1.08767	0.848797	0.115412	0.0552872	0.102647	0.166667	0.136631	YES		0.288274	2.23321	1.42782	-3.01698	4.36939	3.66482	3.87004
P24539	KEIYVISA	1.99301	2.40847	2.38306	2.27377	1.67558	1.62543	0.800141	0.669351	0.766946	0.257028	0.270907	YES		-0.423213	1.22364	0.711636	-1.60105	4.36887	3.66482	2.77865
Q9NX24	EEVQSLPLP	0.386586	0.440503	0.452183	0.476054	0.399208	0.363279	0.123856	0.0955448	0.129116	0.105336	0.0518257	YES		0.0174222	0.138745	0.0625578	-1.87602	4.36653	3.66476	3.30309
A0A1B0GTR9	KYLINLETL	0.721938	0.875286	0.834719	0.699071	0.785537	0.748159	0.44898	0.374665	0.431246	0.481928	0.534747	YES		-0.0656629	0.699425	0.370625	-0.954548	4.36643	3.66476	3.03614
H7C196	KYLSVQGQLF	2.51933	2.59668	2.78846	2.11937	2.17088	1.7786	1.61295	1.05368	1.23499	1.60843	1.57951	YES		-0.0731322	2.2473	1.43722	-1.0186	4.36473	3.66386	2.15937
P20248	IYPPEVAEF	1.01164	1.2643	1.2947	1.35954	1.33036	1.11193	0.444757	0.47343	0.426081	0.538153	0.42285	YES		0.0836896	0.381055	0.188069	-1.40936	4.3632	3.66312	3.52617
Q30154	VPRSGEVY	0.284117	0.275744	0.308732	0.300214	0.207033	0.206186	0.682618	0.578637	0.714009	0.184739	0.146054	YES		-0.475512	0.551988	0.283097	1.18529	4.36238	3.6631	3.57361
P00403	IPLKIFEM	0.0316721	0.0328276	0.035343	0.0443174	0.0673601	0.0530191	0.391274	0.286634	0.444158	0.000532	0.000532	YES		-1.31114	0.211583	0.0974179	3.49036	4.36124	3.66274	3.26523
V9GYX7	KYFEVPSVL	1.82301	2.26144	2.31393	1.9664	2.06587	1.61561	0.943702	0.68599	0.777921	1.05422	0.739694	YES		-0.226887	0.795833	0.427024	-1.4101	4.35955	3.66185	2.99
Q8N9N2	ISGGKPLEV	0.570564	0.617849	0.608108	0.7005	0.581971	0.525773	0.237157	0.220612	0.188509	0.0843373	0.13192	YES		0.280184	0.0291852	0.0117659	-1.47498	4.35766	3.66074	3.37769
J3KS22	AEVEHVVNA	0.558919	0.688787	0.697505	0.588992	0.494304	0.512518	0.282899	0.165325	0.225952	0.172691	0.122497	YES		-0.237621	1.26336	0.738311	-1.52873	4.34991	3.65535	2.74028
Q9UI30	VEFNPNFVA	0.217979	0.180778	0.198545	0.260186	0.196137	0.204222	0.664321	0.489533	0.628793	0.0843622	0.000532	YES		-0.658358	0.172029	0.0769723	1.57749	4.34178	3.64878	3.2678
H3BSW6	AEVKPILQA	0.64462	0.926773	0.866944	0.584703	0.562655	0.503682	0.258973	0.197531	0.255649	0.365462	0.351001	YES		-0.601433	2.21513	1.41726	-1.77564	4.33843	3.6462	2.15106
Q9Y520	SEKEATPVV	0.538426	0.657895	0.77131	0.52466	0.495295	0.397644	0.181562	0.0526033	0.0955455	0.0843373	0.188457	YES		-0.104803	1.58734	0.965382	-2.57718	4.33494	3.644	2.55195
P35606	GEYIIYTAM	0.360037	0.566362	0.553015	0.209435	0.230807	0.210604	0.0541872	0.0456253	0.0542285	0.0522088	0.06596	YES		-0.72763	2.99094	1.97839	-3.26364	4.33467	3.644	1.46757
Q9NX08	REIVAISSA	0.502096	0.648741	0.567048	0.495354	0.393264	0.392734	0.201267	0.150832	0.20142	0.317269	0.239105	YES		-0.389519	1.79196	1.1105	-1.63393	4.3287	3.63958	2.42181
Q10570	GELRISVLP	0.456451	0.421625	0.47869	0.31451	0.248638	0.244477	0.211119	0.144928	0.149774	0.242972	0.209658	YES		-0.704406	3.06751	2.03859	-1.42347	4.32536	3.63778	1.37371
Q99590	AESKVSVAV	0.51048	0.570938	0.586279	0.480343	0.375433	0.439863	0.239268	0.22759	0.276307	0.188755	0.216726	YES		-0.326106	1.92443	1.20656	-1.1661	4.31228	3.62777	2.31665
Q9HCM1	KEFPYGIEA	1.14765	1.24256	1.35967	1.19085	0.943041	0.932744	0.593948	0.368223	0.528083	0.429719	0.647821	YES		0.138539	1.39265	0.832316	-1.33129	4.31041	3.62666	2.6408
P32942	MVPSVLWPR	0.278528	0.29405	0.298337	0.057664	0.000532	0.0441826	0.000532	0.0697799	0.0309877	0.0276728	0.00881563	YES		-3.02644	4.2909	2.87735	-3.1039	4.30684	3.62386	0.0112615
Q86WA8	TPLGGEIMF	0.200745	0.31865	0.350832	0.328806	0.514611	0.363279	2.35257	1.44069	1.9122	0.168675	0.0765607	YES		-0.516303	0.230257	0.106319	2.71288	4.30088	3.61942	3.21143
Q9UH92	KTIDYIQFL	1.20913	1.54348	1.42412	1.005	1.2105	0.918999	0.650246	0.466989	0.477728	0.522088	0.537102	YES		-0.395701	1.92076	1.20651	-1.38885	4.29751	3.6168	2.30356
P61160	DIAGRDITR	0.523521	0.60984	0.567568	0.481773	0.365032	0.335297	0.230823	0.149222	0.178179	0.188755	0.234393	YES		-0.633517	2.17057	1.38492	-1.60741	4.29233	3.61238	2.13059
Q71RC2	VYSIVPQSW	1.07173	1.58696	1.43659	1.24518	1.14958	0.913598	0.340605	0.208266	0.231117	0.331325	0.374558	YES		0.394217	1.03253	0.582676	-2.39244	4.29064	3.61145	2.80624
E9PBS1	FYPPKVELF	1.3737	1.59153	1.54747	1.47629	1.51428	1.25937	0.843537	0.567543	0.73768	0.933066	0.810365	YES		-0.131387	0.401771	0.199707	-1.07049	4.28819	3.61051	3.11267
P41240	AERLLYPP	0.343735	0.433066	0.426715	0.333095	0.264487	0.278351	0.131597	0.0740741	0.105229	0.0522088	0.0965842	YES		-0.161494	1.72262	1.06207	-1.95273	4.28569	3.60876	2.41955
P49757	DVYVPEASR	0.24313	0.276316	0.29106	0.194425	0.179792	0.154148	0.0640394	0.0225443	0.0348612	0.120482	0.136631	YES		-0.297306	1.94149	1.21612	-2.73852	4.28475	3.60857	2.27796
P08670	RETNLDSLP	0.954821	1.2786	1.37474	0.725518	0.533432	0.438881	0.320197	0.236715	0.293738	0.164659	0.173145	YES		-0.734045	3.22227	2.15519	-2.08463	4.28337	3.60794	1.13433
Q01105	TEFEDIKSG	1.14951	1.39989	1.42775	0.759828	0.599802	0.584192	0.679099	0.427268	0.580374	0.572289	0.647821	YES		-0.739299	3.9099	2.61092	-1.2375	4.26434	3.59037	0.315109
Q9NR09	NYATRIVTL	0.471355	0.480549	0.502079	0.45747	0.425953	0.373098	0.256158	0.200751	0.215623	0.257028	0.21437	YES		-0.0839197	1.1028	0.630557	-1.11234	4.26431	3.59037	2.74393
P39019	ASTARHLYL	0.297625	0.378146	0.349792	0.17584	0.15998	0.103093	0.08867	0.0563607	0.0697224	0.060241	0.0836278	YES		-0.998357	3.31599	2.20258	-2.25567	4.25488	3.58317	0.984201
P08865	HPWEVMPDLY	0.664183	0.778032	0.703742	0.654039	0.47895	0.386843	0.220267	0.147075	0.139445	0.134538	0.122497	YES		-0.332895	1.77949	1.10181	-2.08217	4.25325	3.58261	2.34852
O15294	EAIRISPTF	0.618072	0.641876	0.704782	0.771265	0.636454	0.609229	0.254046	0.168009	0.277598	0.202811	0.270907	YES		0.640834	0.12463	0.0559146	-1.48962	4.25283	3.58261	3.3708
J3KP30	RSSENILTV	0.469958	0.618993	0.532744	0.415297	0.337296	0.30486	0.190007	0.148685	0.169787	0.196787	0.327444	YES		-0.585947	2.39356	1.54235	-1.67324	4.25195	3.58247	1.90966
O43683	SELSGVISS	0.248719	0.329519	0.272349	0.263045	0.246657	0.26215	0.0577058	0.0429415	0.0348612	0.136546	0.04947	YES		0.0317173	0.391187	0.193127	-2.65008	4.25099	3.58225	3.10056
Q9BPZ7	TVNEIVLKV	0.782953	0.81865	0.79106	0.814868	0.585438	0.583702	0.342013	0.258722	0.276953	0.341365	0.380448	YES		-0.201618	1.18466	0.685081	-1.44684	4.24535	3.57734	2.68988
O75534	EFSVILNQR	0.530042	0.68135	0.724012	0.456755	0.422982	0.380952	0.257565	0.211487	0.222724	0.309237	0.380448	YES		-0.58836	2.5519	1.66326	-1.48426	4.24455	3.57728	1.75947
O60502	RANSSVVSV	0.347927	0.409039	0.430873	0.378842	0.265478	0.293569	0.0921886	0.0901771	0.087153	0.0702811	0.143698	YES		-0.508742	1.1951	0.691918	-2.13988	4.24016	3.57362	2.68134
E9PGM1	YPAQGVQQF	1.01444	0.993707	1.11279	1.28949	1.16097	1.08886	0.584799	0.410091	0.534538	0.502008	0.598351	YES		-0.100103	1.14503	0.657025	-1.02898	4.2382	3.5724	3.65537
P50570	VYSPHVLNL	0.353982	0.410755	0.390852	0.466047	0.458643	0.380952	0.129486	0.125604	0.108457	0.196787	0.204947	YES		0.0848757	0.762898	0.408616	-1.66841	4.23508	3.57001	3.57361
Q9H3S1	VVGTPLLV	0.793666	1.04348	1.01767	1.03074	0.742942	0.690231	0.17171	0.180354	0.161394	0.128514	0.228504	YES		-0.00234349	0.650576	0.346531	-2.47508	4.23226	3.56791	2.95198
Q96JC1	IYVHDLLTF	0.477876	0.488558	0.47817	0.378127	0.405646	0.360334	0.287122	0.228663	0.216914	0.309237	0.316843	YES		-0.156166	1.96689	1.23132	-0.979382	4.22964	3.56602	2.19905
Q9BVK8	GEYKIMVA	1.71681	1.48169	1.24844	0.893495	0.421	0.504664	0.380014	0.22759	0.306004	0.269076	0.212014	YES		-0.849523	3.36654	2.23518	-2.28317	4.22682	3.56466	0.886592
Q9Y4C8	VEFLEPLEA	0.320447	0.346682	0.408524	0.164403	0.196137	0.147275	0.0844476	0.0966184	0.118786	0.136546	0.129564	YES		-0.698085	3.31974	2.20258	-1.84289	4.22422	3.56278	0.935871
P20618	QPLLDNQVGF	0.97252	1.03432	1.1684	1.27663	1.34027	0.94649	0.304011	0.214707	0.23499	0.000532	0.0965842	YES		0.814367	0.615252	0.322521	-2.07479	4.22064	3.55993	3.52897
P80217	RVQVQPLEL	0.445272	0.570938	0.52027	0.567548	0.47895	0.393225	0.109078	0.117016	0.109748	0.0562249	0.132298	YES		0.0520081	0.264947	0.124932	-2.19378	4.21739	3.5574	3.13129
A0A140T998	GERISVSAA	0.500699	0.495995	0.556133	0.543245	0.426944	0.360334	0.158339	0.125067	0.138154	0.0783133	0.123675	YES		-0.100166	0.792099	0.426107	-1.88109	4.21551	3.55625	2.85862
Q15649	RSALPTKTV	1.1877	1.31922	1.56445	1.50107	1.10054	0.922926	0.218156	0.128824	0.178179	0.257028	0.223793	YES		-0.179462	0.584559	0.305267	-2.95469	4.21387	3.55533	2.9736
Q6VMQ6	AEFQVKITA	0.681882	0.769451	0.884096	0.702645	0.691431	0.669121	0.411682	0.378959	0.35184	0.419679	0.506478	YES		-0.110513	0.95271	0.524152	-1.03152	4.21252	3.55486	2.77567
H3BUB6	AEFNPFSET	0.306008	0.300343	0.391892	0.105075	0.123824	0.10702	0.0830401	0.0713902	0.082634	0.060241	0.0883392	YES		-1.21321	3.80029	2.53358	-2.07411	4.21197	3.55486	0.370947
P49406	DALPEYSTF	0.635771	0.691076	0.787422	0.849893	0.811788	0.725577	0.315271	0.297907	0.347321	0.293173	0.222615	YES		0.286111	0.994002	0.554709	-1.1383	4.20714	3.55147	3.60531
P31350	QEVQITEA	0.744294	0.85984	0.913202	0.972123	0.620109	0.66863	0.146376	0.0891036	0.130407	0.166667	0.141343	YES		0.00843772	0.423305	0.209005	-2.78243	4.20555	3.5506	3.04777
O14977	VYGSFASKL	0.406148	0.449657	0.459459	0.873481	0.768202	0.69514	0.0921886	0.0606549	0.0742414	0.216246	0.0400471	YES		0.25978	4.01396	2.68569	-2.53405	4.20236	3.54811	4.16215
Q96DB9	HPTDDTTTL	0.376339	0.364989	0.39605	0.38456	0.270431	0.270987	0.104152	0.0762211	0.0813428	0.13253	0.0965842	YES		-0.345613	1.01496	0.571299	-2.11964	4.19762	3.5448	2.72889
Q96DM3	EYIRSLNQF	0.53796	0.671625	0.641892	0.566833	0.484894	0.429553	0.218156	0.180891	0.265332	0.271084	0.353357	YES		-0.243093	1.38124	0.82453	-1.4786	4.19636	3.54425	2.53113
Q9NY61	TAARVIDRF	0.30368	0.37643	0.382536	0.404575	0.394255	0.402553	0.130894	0.0654858	0.0942544	0.0963855	0.0736414	YES		0.297838	0.701858	0.371903	-1.87039	4.19337	3.54292	3.5382
P23921	SPVSKGILQY	1.62972	1.7214	1.80769	1.15583	1.24368	1.05351	1.16608	0.915191	1.14009	0.89759	0.998822	YES		-0.432708	3.81538	2.54087	-0.679366	4.19218	3.54292	0.331381
Q8IVD9	QEVEKVQPP	0.481602	0.58238	0.586279	0.844889	0.665676	0.64703	0.101337	0.0987654	0.112331	0.00717878	0.110718	YES		0.24771	1.72555	1.06267	-2.40107	4.19166	3.54292	3.73133
Q69YN4	KENSGAIEA	0.838379	1.20252	1.15904	1.14081	0.993066	0.877761	0.286418	0.24423	0.261459	0.232932	0.380448	YES		0.527913	0.253091	0.117508	-2.01428	4.19151	3.54292	3.12007
Q9NQX3-2	QPIPGLINY	0.651141	0.636156	0.740125	0.584703	0.569589	0.555719	0.427868	0.359635	0.365397	0.353414	0.336867	YES		0.435448	1.64255	1.00507	-0.814379	4.19149	3.54292	2.36943
P21333	VPASLPVEF	1.53377	1.76144	1.90904	1.70479	1.47994	1.16986	0.702322	0.43693	0.557779	0.616466	0.558304	YES		-0.167289	1.01579	0.571693	-1.61668	4.18914	3.54173	2.72297
S4R3R2	KEIEIYTV	0.851886	1.09554	1.0343	1.10508	0.814264	0.763868	0.259676	0.205046	0.245965	0.329317	0.3298	YES		-0.0569917	0.474309	0.238286	-2.06886	4.1889	3.54173	3.00957
E7ENY0	VPASVTGYSF	0.635305	0.664188	0.733368	0.727663	0.62209	0.561119	0.330049	0.254428	0.284054	0.230924	0.282686	YES		-0.174771	0.357611	0.173783	-1.22686	4.17922	3.53275	3.05799
P12236	SVQGIIIYR	0.212855	0.251716	0.236486	0.283059	0.240713	0.236132	0.912034	0.608159	0.801162	0.000532	0.0647821	YES		-0.616005	0.104823	0.0480362	1.72736	4.16669	3.52123	3.19497
Q9BQG2	NYTDIKDYL	0.793666	1.06865	0.948025	0.967834	0.980684	0.862052	0.418015	0.419753	0.382182	0.473896	0.386337	YES		-0.0285635	0.000375351	5.54191e-05	-1.20392	4.1663	3.52123	3.26523
Q6P1L8	GEYSKVLAI	0.639497	0.820366	0.821206	0.804861	0.584943	0.588611	0.225897	0.167472	0.182699	0.212851	0.191991	YES		-0.0378972	0.682949	0.362685	-1.9854	4.16481	3.52081	2.87295
Q86TB9	TSPIIGSPP	0.213321	0.28833	0.27183	1.46319	0.989599	0.970054	1.72836	1.23457	1.48547	0.141885	0.0433111	YES		0.445953	3.22304	2.15519	2.52385	4.16448	3.52081	0.958685
Q9NW64	GEIRTITVV	0.938985	1.02975	1.20426	0.878485	0.666667	0.563083	0.395496	0.267848	0.313105	0.451807	0.555948	YES		-0.362246	2.22073	1.41835	-1.70023	4.16243	3.51945	1.93507
P04632	SELPGAFEA	1.00326	1.17906	1.2448	1.17513	0.903913	0.856161	0.456017	0.240472	0.35765	0.395582	0.419317	YES		-0.00479227	0.82795	0.445785	-1.70093	4.16158	3.5193	2.79777
J3QRS8	KELEGPQIA	0.635305	0.731121	0.747401	0.890636	0.693413	0.635248	0.195637	0.144928	0.213041	0.26506	0.256773	YES		0.133635	0.21051	0.0969455	-1.93293	4.157	3.51656	3.36383
A0A3B3IRW2	QAGPLPLSY	0.63251	0.755149	0.872141	0.463188	0.408123	0.324006	0.281492	0.252281	0.269852	0.373494	0.259128	YES		-0.57641	3.25398	2.16343	-1.4916	4.15663	3.51656	0.912997
P0DMW3	SPAATPTSY	0.628784	0.647597	0.643451	0.661901	0.586429	0.523319	0.323716	0.259796	0.352485	0.136546	0.153121	YES		-0.165192	0.554263	0.284785	-1.0364	4.15649	3.51656	2.93951
P36578	APIRPDIVNF	0.329762	0.389016	0.39501	0.197284	0.179297	0.171821	0.147783	0.152442	0.102001	0.212851	0.179034	YES		-0.755228	3.48023	2.31487	-1.46939	4.14991	3.51108	0.648334
Q14807	KELLGPPEA	0.767117	0.795195	0.899168	0.889921	0.626053	0.610702	0.272343	0.154053	0.20142	0.232932	0.240283	YES		-0.36098	0.701993	0.371903	-1.97111	4.1462	3.50806	2.84819
Q9NRR3	GEPTNFVHTA	0.96041	1.03089	1.13669	1.23088	0.919762	0.849779	0.335679	0.278583	0.295675	0.461847	0.468787	YES		0.104453	0.173861	0.0780169	-1.7814	4.14363	3.50617	3.13129
Q02790	LYANMFERL	0.525384	0.510297	0.475052	0.444603	0.37048	0.331861	0.208304	0.132045	0.225952	0.277108	0.21437	YES		-0.347803	1.72389	1.06246	-1.41561	4.14229	3.50552	2.26528
A0A140T8Z1	SPEDFVYQF	2.34094	2.9508	2.83316	1.31951	1.58841	1.2489	1.56298	1.13151	1.22853	1.06225	1.13663	YES		-0.660344	3.96794	2.65325	-1.05038	4.13799	3.50254	0.124733
Q9BVS4	KESDIYIVA	3.53423	3.9857	3.98909	4.40172	3.52204	3.2381	1.78536	1.0891	1.4377	2.46988	2.52415	YES		0.140596	0.142133	0.0642674	-1.41628	4.13794	3.50254	3.14649
A0A2U3TZH3	HPGQISAGY	0.271076	0.312357	0.355509	0.194425	0.180287	0.149239	0.08867	0.0601181	0.0645578	0.0883534	0.127208	YES		-0.444373	2.58534	1.68681	-2.13784	4.12705	3.49407	1.57147
P60510	KYGSVTVW	0.833256	0.859268	0.962578	0.952823	0.79049	0.714286	0.42646	0.331186	0.384119	0.279116	0.267373	YES		0.128613	0.458163	0.229435	-1.2175	4.12657	3.49407	2.9703
P60510	RYPDRITLI	0.672566	0.80778	0.72921	0.68406	0.52947	0.498282	0.33779	0.256575	0.280826	0.343373	0.411072	YES		-0.164683	1.65276	1.01177	-1.33609	4.12603	3.49407	2.28913
P17535	LPQHQVPAY	1.25338	1.22769	1.5	1.37455	1.14611	1.00295	0.531316	0.374128	0.544868	0.596386	0.558304	YES		0.0309866	0.687271	0.364638	-1.45679	4.12567	3.49407	2.83823
O75995	SASPTSPDY	0.684676	0.749428	0.835759	0.535382	0.506191	0.544428	0.447572	0.377885	0.445449	0.467871	0.485277	YES		-0.16725	3.04645	2.02424	-0.836748	4.12431	3.49407	1.09742
Q9BYJ4	KYGVFEESL	1.15324	1.36613	1.34719	1.82273	1.43437	1.33922	0.427164	0.259259	0.308586	0.355422	0.392226	YES		0.402129	1.04888	0.594997	-1.95827	4.1241	3.49407	3.58756
Q7KZ85	KENAFSLGA	0.55333	0.691076	0.797297	0.538956	0.484398	0.449681	0.219564	0.179281	0.246611	0.164659	0.294464	YES		-0.16816	1.82046	1.12979	-1.66138	4.12287	3.49357	2.17898
I3L329	VYVQHPITF	1.88449	2.0532	2.20582	1.83059	1.474	1.35395	1.12456	0.853999	1.01227	1.25904	1.34393	YES		-0.221556	2.12433	1.35479	-1.03852	4.11972	3.49109	1.9566
P50991	NPISTVTEL	0.41919	0.45595	0.482848	0.471051	0.432888	0.414826	0.222379	0.168009	0.224661	0.230924	0.257951	YES		0.244357	0.156092	0.071342	-1.1427	4.11644	3.48848	3.12412
Q9UNY4	LPQGHFQER	0.858873	0.970252	1.09407	1.05147	0.856365	0.822288	0.437016	0.312399	0.356359	0.618474	0.487633	YES		-0.00595597	0.354369	0.173065	-1.40249	4.11521	3.48809	3.01838
O60488	EVTDYTTGR	0.33442	0.292906	0.388773	0.287348	0.215948	0.179676	0.0365939	0.0472356	0.0503551	0.000532	0.141343	YES		-0.351517	1.66915	1.02408	-2.92075	4.1147	3.48809	2.26994
A0A0A0MTC1	TYVKEIEVW	0.744294	0.975973	1.08004	0.994996	0.90738	0.783505	0.274455	0.275899	0.241446	0.128514	0.176678	YES		0.163735	0.170027	0.0765422	-1.82238	4.11378	3.48784	3.1133
Q9UBH6	QPAPAWTTF	1.05263	0.995423	1.16528	0.795568	0.73155	0.659303	0.63969	0.549651	0.68173	0.431727	0.568905	YES		-0.422486	3.3381	2.21311	-0.780207	4.11147	3.48648	0.754387
A0A2R8Y7Z0	KEAAEAIEA	1.73451	2.08982	2.2895	2.58399	1.82764	1.62248	0.228008	0.168545	0.165268	0.180723	0.130742	YES		0.240299	0.0382333	0.0158854	-3.44389	4.111	3.48648	3.2031
Q96L73	REYVPPPVP	0.430368	0.535469	0.507277	0.488921	0.400198	0.28866	0.106967	0.0611916	0.0710136	0.116466	0.143698	YES		0.0011074	0.968664	0.535843	-2.62275	4.11007	3.48648	2.68261
Q8NEJ9	YPTEKGLSF	0.481136	0.512014	0.534823	0.440315	0.396731	0.345115	0.242083	0.210413	0.271788	0.0923695	0.13192	YES		-0.116128	1.92316	1.20651	-1.07699	4.10948	3.48648	2.09558
A0A087WWV6	VPWHEEVVQF	1.01164	1.27574	1.21518	1.26662	1.24715	1.03976	0.584096	0.435856	0.392511	0.417671	0.391048	YES		-0.0861433	0.0667309	0.0309927	-1.3102	4.10909	3.48648	3.2699
P63313	GEIASFDKA	1.03307	1.07551	1.08524	0.98356	0.915305	0.834561	0.669951	0.395062	0.526791	0.277108	0.431095	YES		-0.397848	1.20819	0.700144	-1.00462	4.10442	3.48246	2.53974
Q5JRY4	HPLTPLITY	1.0014	1.08238	1.14189	1.2173	1.00495	0.945999	0.564391	0.411165	0.49193	0.514056	0.603062	YES		0.098228	0.0910005	0.040861	-1.13625	4.09732	3.47603	3.15093
P20036	NNLNTLIQR	0.378668	0.434211	0.39501	0.0950679	0.11788	0.0976927	0.204785	0.166935	0.196901	0.0158876	0.0781895	YES		-1.74939	5.13358	3.48711	-1.08695	4.09335	3.47272	1.45668
K7EJE1	FEARIALLP	0.263158	0.26373	0.336798	0.414582	0.477959	0.39028	1.1689	0.868492	0.810846	0.0722892	0.0600707	YES		0.0301929	0.823034	0.442963	1.72149	4.09171	3.47221	2.73686
P28074	NVADLHEKY	0.898929	1.01716	0.940229	1.19371	0.959881	0.897889	0.404645	0.271605	0.380891	0.383534	0.464075	YES		0.0306429	0.359948	0.175638	-1.43399	4.09153	3.47221	3.38583
O00303	DALSTVLQY	1.07825	1.3976	1.35447	1.01144	1.20158	0.991654	0.640394	0.547504	0.531956	0.401606	0.460542	YES		-0.336696	1.24266	0.725489	-1.15518	4.08172	3.46372	2.49572
A0A140T9U0	EPHFIAVGY	0.866791	0.965103	1.01559	0.279485	0.214463	0.212568	0.648839	0.592056	0.562298	0.220884	0.171967	YES		-1.604	6.32741	4.0789	-0.659135	4.07719	3.45984	3.29793
Q9ULI2	DVAGIIADY	0.292501	0.333524	0.316008	0.424589	0.448737	0.357879	0.0788177	0.0407944	0.0768238	0.0441767	0.0824499	YES		0.531603	1.69279	1.03997	-2.26172	4.07334	3.45665	3.72462
A0A494C0R8	NAVDVEGLY	0.570098	0.576659	0.639293	0.484632	0.52105	0.4919	0.381422	0.304885	0.29051	0.361446	0.275618	YES		0.0334719	1.53782	0.936594	-0.870614	4.07267	3.45663	2.30539
O75964	TPALVNAAVTY	0.987424	0.965675	1.16528	0.717655	0.72214	0.594011	0.613652	0.505636	0.562944	0.662651	0.548881	YES		-0.467982	3.26293	2.1665	-0.89042	4.06923	3.45392	0.780257
P60709	APEEHPVLL	2.03866	2.38101	2.39605	2.39528	1.78554	1.59205	0.882477	0.537305	0.705617	0.327309	0.269729	YES		-0.092632	0.869018	0.468382	-1.68113	4.06865	3.45392	2.69496
P39019	QEFVRALAA	0.441546	0.503432	0.528586	0.339528	0.259039	0.234659	0.216045	0.173913	0.208522	0.0662651	0.18139	YES		-0.567258	3.1719	2.11144	-1.29994	4.06421	3.45101	0.877768
C9JUM8	VFDASSIQY	0.260829	0.586957	0.512474	0.744103	0.743437	0.588611	1.17734	1.06119	1.08974	0.0742972	0.0800942	YES		0.294973	1.56855	0.953822	1.29089	4.06376	3.45101	2.27885
G3V4A5	SVLDYFSER	0.227294	0.272883	0.27183	0.182988	0.202576	0.188513	0.0527797	0.0606549	0.0652034	0.000532	0.0718492	YES		-0.410816	1.41857	0.850113	-2.11157	4.06315	3.45101	2.3729
A8MW50	KEKLIAPVA	0.692129	0.858696	0.890852	0.602573	0.542348	0.541973	0.380718	0.263553	0.411879	0.524096	0.537102	YES		-0.379384	2.4127	1.55688	-1.20906	4.06026	3.44877	1.63815
Q86UV5	QYFPKAPEF	0.600373	0.708238	0.77079	0.817012	0.672115	0.670594	0.3019	0.255502	0.249839	0.431727	0.294464	YES		0.218652	0.1871	0.0853009	-1.3651	4.05654	3.44699	3.30769
A0A140T9Z6	EAARVAEQL	0.574755	0.622998	0.727651	0.203717	0.159485	0.13353	0.329346	0.209877	0.27889	0.0883534	0.0895171	YES		-1.6549	4.81732	3.27056	-1.23479	4.04257	3.434	0.956857
Q8TCJ2	SPSVVLASY	0.891476	1.00686	0.988565	0.600429	0.513125	0.517428	0.560169	0.459474	0.637831	0.441767	0.619552	YES		-0.543046	4.1057	2.74963	-0.800539	4.04227	3.434	0.0449434
P04899	YYLNDLERI	0.940848	1.20938	1.13825	0.883488	1.00347	0.82867	0.570021	0.419753	0.522918	0.421687	0.52768	YES		-0.374464	1.35197	0.803528	-1.1203	4.04105	3.43342	2.39182
Q14157-1	SETKIFTA	1.5673	1.71682	1.60863	1.88063	1.51808	1.43888	0.840957	0.517445	0.723047	0.76506	0.866902	YES		0.0302289	0.0516999	0.0242926	-1.23306	4.03961	3.43338	3.13866
Q9Y255	YFLGQSVLR	0.0670703	0.0703661	0.0764033	0.130808	0.134225	0.110457	0.316678	0.243693	0.304713	0.00822654	0.0323155	YES		-0.325503	0.983527	0.547697	2.01631	4.03848	3.43338	2.60796
B5MD58	FVYGEPVTR	0.353982	0.384439	0.431393	0.404575	0.287271	0.28866	0.0717804	0.0869565	0.104584	0.100402	0.117786	YES		-0.257378	0.793633	0.427024	-2.15139	4.03846	3.43338	2.70822
Q86V97	VYKPAQNSW	0.890545	0.943936	1.02807	0.962116	0.752848	0.656357	0.411682	0.325819	0.398321	0.588353	0.519435	YES		-0.326879	1.16107	0.668659	-1.33356	4.03659	3.43232	2.49962
O76080	KENPVVVA	5.98044	7.15332	7.49532	9.38385	6.82268	6.28915	1.41942	0.89533	1.11814	1.5241	1.66196	YES		0.0565774	0.351475	0.17264	-2.58718	4.03118	3.42827	3.36037
H0Y4W0	KSLERATQL	0.986493	1.15904	1.18087	1.21801	0.996533	0.929799	0.481351	0.318841	0.504842	0.240964	0.315665	YES		-0.109443	0.280744	0.131697	-1.34988	4.0308	3.42827	2.9989
Q7Z6Z7	SPAPTITSL	0.38286	0.508009	0.50104	0.721944	0.616147	0.557683	0.0957072	0.0794418	0.0761782	0.104418	0.120141	YES		0.365736	1.92028	1.20651	-2.46943	4.02704	3.42514	3.72881
Q9H3K2	NEIGAIEKA	0.782487	0.966247	1.00156	0.855611	0.615651	0.580756	0.34342	0.249061	0.263396	0.0983936	0.102473	YES		-0.276727	1.56727	0.953227	-1.68411	4.02247	3.42183	2.23917
M0R0P8	KQPEDYFYL	1.60503	1.82265	1.80977	2.00858	1.85835	1.60923	1.04222	0.822866	0.912201	0.853414	1.14841	YES		0.20027	0.305547	0.14746	-0.915188	4.02004	3.42003	3.34256
Q16537	RSQGKPIEL	0.341872	0.415332	0.435551	0.458899	0.368499	0.353461	0.101337	0.0966184	0.118786	0.140562	0.0977621	YES		0.00340126	0.0349224	0.0145307	-1.91292	4.01778	3.4184	3.13617
O96009	SEIPKLPAV	1.67536	1.88558	1.99948	1.34167	0.995542	0.923908	0.996481	0.677402	0.88315	0.865462	1.04122	YES		-0.442636	3.2476	2.16061	-1.12072	4.01221	3.41345	0.721149
J3KRR0	KEVDPGTKTA	0.971588	1.19908	1.19127	2.43317	1.93561	1.98233	0.185785	0.173913	0.154939	0.104418	0.179034	YES		0.627575	4.15585	2.77805	-2.70767	4.01111	3.41298	4.16215
Q9UBL3	TPHSEIIFY	0.603633	0.709382	0.703742	0.59757	0.467558	0.436917	0.33216	0.284487	0.259522	0.413655	0.435807	YES		-0.51612	1.95176	1.22217	-1.20275	4.00874	3.4115	1.9559
Q92608	RDILLPVI	0.643689	0.852403	0.885655	0.994996	0.791481	0.78596	0.248417	0.207729	0.196256	0.116466	0.128386	YES		0.244795	0.354917	0.173065	-1.86819	4.00837	3.4115	3.35049
F8W6I7	EVIEIMTDR	0.302748	0.338101	0.314449	0.270908	0.16741	0.159548	0.0661506	0.0391841	0.0503551	0.0481928	0.128386	YES		-0.254978	1.93081	1.20963	-2.61728	4.00709	3.41084	1.97075
H3BQK9	SPDEKSVITY	0.389381	0.368421	0.356549	0.35168	0.317979	0.281787	0.167488	0.115942	0.0774693	0.136546	0.242638	YES		0.178989	0.816702	0.440426	-1.62654	4.00367	3.40867	2.67187
Q15393	VYPDGIRHI	0.678621	0.776888	0.780665	0.77055	0.534918	0.498773	0.261084	0.173376	0.204648	0.421687	0.391048	YES		-0.0800946	1.07576	0.61105	-1.8069	4.00057	3.40618	2.51551
F8VZX1	ETLETIINRL	0.978109	1.32723	1.2552	0.952109	1.06043	0.783014	0.512315	0.359098	0.36346	0.403614	0.522968	YES		-0.43125	1.36028	0.810723	-1.52773	3.99876	3.405	2.34306
Q32M88	TPAPPDLTL	0.554262	0.606407	0.525988	0.606147	0.542843	0.499755	0.299789	0.199678	0.259522	0.208835	0.285041	YES		-0.274493	0.112043	0.051036	-1.15202	3.99556	3.40242	3.07434
A0A0A0MRA5	RSSGYPLTI	1.11178	1.4508	1.47921	1.19014	0.962358	0.810015	0.53765	0.372517	0.394448	0.682731	0.586572	YES		-0.35661	1.67103	1.02457	-1.63137	3.99012	3.3976	2.13302
P62136	SIIGRLLEV	0.308803	0.370137	0.328482	0.149392	0.257058	0.153657	0.0816327	0.0461621	0.0497095	0.0722892	0.0424028	YES		-0.286604	2.32734	1.4927	-2.50474	3.98459	3.39354	1.61513
O00159	APVGGHILSY	0.418258	0.437071	0.492723	0.284489	0.238732	0.268041	0.220971	0.168545	0.231117	0.104418	0.160188	YES		-0.680784	3.22113	2.15519	-1.11906	3.98421	3.39354	0.71363
O75489	HPDGVIPVL	0.952492	1.05435	1.11486	1.09793	0.896483	0.922926	0.614356	0.463231	0.526791	0.273092	0.497055	YES		-0.179881	0.44883	0.224815	-0.960319	3.98336	3.39331	2.85143
D6RAN8	YALEEGIVRY	0.443409	0.482838	0.496881	0.483917	0.454681	0.434462	0.232231	0.216318	0.282763	0.204819	0.196702	YES		0.181561	0.212302	0.0979312	-0.960508	3.9758	3.3874	2.9989
P05388	VPHSIINGY	0.533768	0.654462	0.739085	0.64832	0.491332	0.481591	0.187896	0.1562	0.200129	0.24498	0.222615	YES		-0.201282	0.830829	0.446905	-1.82432	3.97562	3.3874	2.63868
M0R271	SELLQLVSP	0.406148	0.463387	0.504158	0.441744	0.314017	0.304369	0.147783	0.12131	0.118786	0.124498	0.0730271	YES		-0.444154	1.29431	0.761247	-1.82438	3.974	3.3864	2.35872
A0A087X253	IPNENELQF	0.817885	0.946224	0.980249	1.1208	1.1154	0.882671	0.410978	0.404724	0.359587	0.417671	0.425206	YES		0.171348	0.91179	0.497828	-1.22345	3.97308	3.38609	3.50016
Q8IWL3	KEIESIVKA	1.08524	1.09153	1.28794	1.25232	0.894502	0.849288	0.419423	0.254428	0.356359	0.562249	0.584217	YES		-0.00303208	0.694527	0.369277	-1.7498	3.96403	3.37765	2.70084
P62316	FNTGPLSV	0.803912	1.08352	1.05509	1.04646	0.896483	0.931762	0.333568	0.461621	0.402841	0.650602	0.162544	YES		0.127439	0.104698	0.0480362	-1.29639	3.961	3.37523	3.05627
O94967	NATGPDLEF	0.889148	0.824943	1.01351	0.801287	0.817732	0.790869	0.536242	0.346216	0.490639	0.546185	0.573616	YES		-0.219234	0.887195	0.480552	-0.990201	3.95948	3.37432	2.58803
A0A2R8Y7Z0	YPVDGLPDL	1.71542	2.18478	2.2053	2.36097	2.40466	1.95533	0.973962	0.843264	0.762427	0.538153	0.508834	YES		0.275914	0.611038	0.318994	-1.24293	3.9504	3.36645	3.39822
P27797	HPEIDNPEY	0.359106	0.409039	0.495322	0.330951	0.304111	0.348552	0.158339	0.108964	0.139445	0.196787	0.141343	YES		0.134963	1.31965	0.777869	-1.63518	3.94359	3.36086	2.30869
E5RGJ2	RNSEQIVEV	0.593852	0.762586	0.739085	0.735525	0.592868	0.566028	0.302604	0.220075	0.253712	0.325301	0.29682	YES		-0.133873	0.513375	0.260689	-1.43245	3.93787	3.35574	2.77857
G3V393	GYPLWKVTF	1.11504	1.36499	1.47193	1.1737	1.3789	0.903289	0.465869	0.301664	0.326662	0.285141	0.534747	YES		-0.112672	0.602646	0.314071	-1.8527	3.93413	3.3526	2.72417
P62081	RELNITAA	0.868654	1.10641	1.13046	0.914939	0.665181	0.624448	0.405348	0.323671	0.360232	0.403614	0.460542	YES		-0.351653	1.87846	1.17361	-1.5115	3.93319	3.35227	1.92267
Q8IV04	RSLPFPTVL	0.469958	0.640732	0.612266	0.681916	0.565627	0.528228	0.202674	0.115942	0.13428	0.138554	0.19788	YES		0.21252	0.111515	0.051036	-1.92763	3.93172	3.352	3.19312
E9PCY7	RYGDGGSTF	0.399627	0.405034	0.43659	0.577555	0.512135	0.436917	0.157635	0.0912507	0.112331	0.124498	0.0541814	YES		0.225764	1.29753	0.76285	-1.78086	3.92345	3.34433	3.57361
O43809	RTVEGVLIV	0.548673	0.646453	0.605509	0.636169	0.557207	0.444772	0.23012	0.143317	0.239509	0.311245	0.302709	YES		-0.0900422	0.446046	0.222561	-1.55467	3.92245	3.34392	2.80624
A0A087WUS5	KATAYILSV	2.67629	3.40389	3.26403	3.30093	2.99851	2.58714	1.64954	1.19914	1.34926	1.14056	1.3404	YES		-0.230586	0.263991	0.124379	-1.15439	3.91566	3.33774	2.91453
Q9NU22	HPDVLPFAL	0.400559	0.489703	0.480249	0.343817	0.316493	0.282769	0.233638	0.196994	0.193028	0.140562	0.159011	YES		-0.158317	2.41254	1.55688	-1.13588	3.91423	3.3369	1.45387
P28838	VFVGKGITF	0.609222	0.631007	0.662162	0.809149	0.840515	0.714286	0.369458	0.278583	0.344739	0.110442	0.124853	YES		0.0937152	2.13501	1.36361	-0.938269	3.91345	3.33672	3.73133
Q96C00	RELETSGGGISA	0.523987	0.512586	0.531185	0.451751	0.316989	0.292096	0.235749	0.122383	0.15042	0.273092	0.255595	YES		-0.226154	2.00722	1.26209	-1.62423	3.91276	3.33663	1.79547
Q5T6F2	SETKVFTA	0.66232	0.782037	0.809771	0.812009	0.619614	0.555228	0.292752	0.203435	0.236927	0.37751	0.335689	YES		-0.234575	0.605714	0.316074	-1.62046	3.91016	3.33462	2.70419
Q9BPX3	KEFGDQAEAA	0.721006	0.839817	0.872141	0.721944	0.596335	0.68434	0.450387	0.276973	0.400258	0.445783	0.398115	YES		0.011675	1.31173	0.772694	-1.10944	3.90159	3.3272	2.2735
Q9H649	QYAVLLNRF	0.397764	0.393021	0.429834	0.399571	0.392769	0.360825	0.223082	0.204509	0.222724	0.236948	0.270907	YES		-0.0531806	0.369823	0.180724	-0.908401	3.90128	3.3272	2.83636
M0R213	KYEELFPAF	1.1919	1.41362	1.42775	1.03717	1.1793	0.899362	0.782548	0.530327	0.591995	0.779116	0.862191	YES		-0.163695	1.78429	1.1051	-1.08226	3.90096	3.3272	1.9559
Q09666	VDVNLPKA	1.26316	1.496	1.70998	2.33024	1.6528	1.57486	0.127375	0.0644122	0.0587476	0.174699	0.0518257	YES		0.28738	0.971672	0.537994	-4.15691	3.89437	3.3212	3.48042
P62249	QSISKALVA	0.810899	1.03261	0.972973	0.551823	0.471521	0.382425	1.65799	1.40848	1.50355	0.140562	0.0989399	YES		-1.17114	3.26924	2.17083	0.698307	3.88918	3.31661	3.93544
A0A1W2PQ90	GSSDRILEL	0.337215	0.382723	0.342516	0.339528	0.231303	0.227786	0.108374	0.0746108	0.0819884	0.0374481	0.117786	YES		-0.458749	1.30937	0.770883	-2.00348	3.88685	3.31487	2.2624
K7ERS0	AEFHQIEGV	0.607359	0.708238	0.779106	0.82416	0.631005	0.592047	0.237861	0.17284	0.227243	0.212851	0.223793	YES		0.0817937	0.0839491	0.0376116	-1.71525	3.88267	3.31128	3.01911
P21333	SETDLSLLTA	0.301816	0.366133	0.402287	0.364546	0.323923	0.232695	0.0605208	0.0536769	0.0593932	0.000532	0.0706714	YES		-0.192291	0.558403	0.287157	-2.62417	3.88153	3.31073	2.70678
P38919	RETQALILA	0.369353	0.415332	0.441788	0.375983	0.349678	0.301424	0.187896	0.147611	0.185281	0.261044	0.255595	YES		-0.12366	1.0741	0.61105	-1.23575	3.86808	3.29912	2.38917
Q9Y490	EAVDNLSAF	0.345599	0.367277	0.402287	0.360972	0.320951	0.248895	0.0914849	0.0901771	0.142673	0.0943775	0.150766	YES		-0.0784092	0.846756	0.454758	-1.7817	3.86758	3.29912	2.52528
P11049	VPAESHIY	1.15277	1.19565	1.38877	0.909936	0.773155	0.745214	0.729768	0.621041	0.78244	0.624498	0.797409	YES		-0.575993	3.28437	2.17996	-0.808904	3.86347	3.2956	0.496967
Q99828	EYQDLTFLTK	0.754541	0.729977	0.818087	0.731951	0.515106	0.469318	0.329346	0.226516	0.291801	0.192771	0.308598	YES		-0.290117	1.62944	0.994036	-1.4417	3.86083	3.29354	2.02107
Q6YN16	EEFKGEIAV	0.382394	0.435927	0.410603	0.59614	0.552254	0.516446	1.37016	0.889426	1.1827	0.118474	0.209658	YES		-0.023135	0.682518	0.362585	1.48597	3.85568	3.28898	2.61681
O43760	YPGASVDNY	0.226828	0.198513	0.226091	0.177984	0.157008	0.115366	0.634061	0.461621	0.518399	0.106426	0.0683157	YES		-1.08684	0.732977	0.390332	1.30903	3.85044	3.28491	3.39289
Q13561	TPPDSSLVTY	0.359571	0.386728	0.369023	0.480343	0.331847	0.292587	0.0408163	0.0289855	0.0426081	0.000532	0.000532	YES		-0.0826286	0.0252762	0.0101289	-3.31062	3.8491	3.28415	3.03739
Q96DI7	TYQVLAVTF	0.97252	1.16762	1.20374	0.972123	1.00446	0.685812	0.516538	0.283951	0.326662	0.542169	0.658422	YES		-0.428533	1.18019	0.682343	-1.56884	3.84788	3.28351	2.30072
O75083	DASKVVTVF	3.61062	3.53375	3.96414	3.08077	2.77613	2.69858	2.55876	1.74933	2.29826	1.46185	2.16726	YES		-0.385707	2.33592	1.49912	-0.749741	3.84609	3.28287	1.43587
O43683	SELSGVISSA	1.08104	1.26373	1.37162	1.50822	1.23328	1.05253	0.451091	0.306495	0.442221	0.506024	0.475854	YES		0.241653	0.0778223	0.0347925	-1.6311	3.83857	3.27593	3.10789
P17028	ILPKELQTW	1.18118	1.22654	1.30146	2.02001	1.69985	1.3353	0.267417	0.148148	0.1898	0.140562	0.000532	YES		0.515818	1.75315	1.08293	-2.61522	3.83671	3.27465	3.64673
O95067	EIGNRVTTR	0.683745	0.767162	0.734407	0.853467	0.594354	0.516937	0.214638	0.140097	0.144609	0.14257	0.273263	YES		-0.123773	0.407043	0.201576	-2.12974	3.83575	3.27427	2.75897
P07437	EYPDRIMNTF	0.459711	0.320366	0.391632	0.265547	0.160475	0.148503	0.0724842	0.0681696	0.0745642	0.0311245	0.0176678	YES		-0.967791	2.55363	1.66377	-2.44474	3.83005	3.26971	1.20608
F5H5D3	QTNLVPYPR	0.967396	1.377	1.51195	0.492495	0.505201	0.4919	0.463054	0.444981	0.445449	0.487952	0.464075	YES		-1.04455	3.66424	2.44352	-1.51056	3.82629	3.26652	0.108197
Q70UQ0	SEGGKTPVA	0.467163	0.479977	0.54106	0.463188	0.41258	0.327933	1.10556	0.832528	1.03873	0.000532	0.0259128	YES		-0.449807	0.648558	0.345664	1.0002	3.82431	3.26512	3.3607
Q99615	RSFQRALEL	0.465766	0.62357	0.635135	0.443888	0.368499	0.29946	0.211823	0.164251	0.193673	0.351406	0.358068	YES		-0.501293	2.16126	1.37914	-1.59776	3.81756	3.25895	1.54982
Q92543	KEIEQGDVTA	0.706102	0.910755	0.798337	0.699071	0.527984	0.528228	0.377199	0.26087	0.355068	0.405622	0.506478	YES		-0.422258	1.87328	1.1711	-1.28207	3.815	3.25695	1.78258
M0QZ21	AYLEAIHNF	0.65021	0.800915	0.722453	0.850608	0.749876	0.674521	0.372977	0.308105	0.347321	0.449799	0.409894	YES		0.130075	0.251677	0.117508	-1.07967	3.80923	3.2522	3.19653
P18583	LELPGQPVA	0.738705	0.860412	0.807173	1.03574	0.868252	0.778596	0.384236	0.293612	0.342156	0.48996	0.480565	YES		-0.171653	0.679082	0.360796	-1.23823	3.80911	3.2522	3.36108
A6NL66	RYLVISEKL	0.834653	1.02346	0.995322	0.99857	0.944527	0.836033	0.562984	0.365003	0.406714	0.548193	0.581861	YES		-0.0102236	0.127248	0.0577166	-1.09618	3.80451	3.24874	2.92547
Q7L513	SPLGMPDPHLY	0.476013	0.781465	0.826403	0.0914939	0.105002	0.106038	0.152006	0.105207	0.104584	0.228916	0.186101	YES		-2.3451	3.90025	2.6044	-2.52602	3.8013	3.2461	0.0658126
K7EPJ5	VYSPKSPSL	0.600838	0.643021	0.768191	1.03931	0.801882	0.747668	0.136524	0.132582	0.144609	0.124498	0.182568	YES		0.501836	1.39901	0.837739	-2.28196	3.79668	3.24354	3.5482
Q9UDW3	SFQDNLHNR	0.540289	0.569794	0.530146	0.696212	0.593363	0.552774	0.296974	0.241546	0.240155	0.273092	0.261484	YES		0.234856	0.828031	0.445785	-1.0748	3.79647	3.24354	3.39822
P28838	ISGPPLKA	0.908244	1.04805	1.02911	1.32523	1.01932	0.925871	0.394089	0.255502	0.269852	0.289157	0.299176	YES		0.124793	0.426809	0.210458	-1.6991	3.79335	3.24098	3.2678
P05496	EFQTSVVSR	0.613414	0.735126	0.704782	0.533953	0.453195	0.404026	0.393385	0.309716	0.365397	0.351406	0.309776	YES		-0.641689	2.70182	1.77797	-0.942376	3.78735	3.23581	0.997309
P21964	RYLPDTLLL	0.564509	0.545767	0.626819	0.533238	0.525012	0.455572	0.316678	0.184648	0.300839	0.341365	0.339223	YES		0.0985764	0.843189	0.452384	-1.1147	3.78705	3.23581	2.45638
Q01085	VFPEKGYSF	1.19236	1.29519	1.34356	1.91422	1.5478	1.24399	0.344124	0.215781	0.241446	0.429719	0.462898	YES		0.79283	1.0648	0.607063	-2.25726	3.78376	3.23308	3.45946
A0A0J9YWM9	LPLPNDKTLLY	0.270144	0.295195	0.301455	0.340243	0.347697	0.353461	0.0760028	0.114868	0.125242	0.120482	0.108363	YES		0.431696	1.1917	0.689857	-1.45525	3.78127	3.23194	3.49378
P53396	NFTNVAATF	0.504891	0.672769	0.717256	0.404575	0.400198	0.40648	0.284307	0.280193	0.22337	0.305221	0.367491	YES		-0.366711	2.48607	1.61775	-1.2661	3.78125	3.23194	1.2078
C9J9C7	FYTVIPHNF	0.556591	0.703089	0.800416	0.776984	0.75681	0.693176	0.311752	0.235105	0.258877	0.271084	0.267373	YES		0.013922	0.406039	0.201193	-1.35434	3.78094	3.23194	3.25811
Q86XN7	QPTEVVNIL	1.21146	1.22712	1.32588	1.28735	1.18326	1.13402	0.812104	0.61299	0.859264	0.75502	0.729093	YES		-0.0619635	0.314901	0.153102	-0.720653	3.77945	3.23101	2.77238
Q13901	YPVEIHEYL	1.30088	1.64989	1.66788	1.54539	1.57702	1.39224	0.926812	0.77402	0.750807	0.74498	0.852768	YES		-0.259039	0.123319	0.0551585	-0.913724	3.77835	3.23047	2.90756
I3L2C4	SPQEKEALY	1.19283	1.35984	1.46726	2.53181	2.01981	1.79627	0.208304	0.17606	0.188509	0.228916	0.219081	YES		0.557505	2.70105	1.77797	-2.81088	3.77353	3.22677	3.78537
O43734	REFPQFEP	0.587331	0.686499	0.683472	0.77341	0.614165	0.653903	0.351865	0.24745	0.225307	0.283133	0.348645	YES		0.0790468	0.20195	0.093407	-1.24706	3.77196	3.22624	3.13866
J3KTA4	RELAQQVQQVA	0.859339	0.980549	1.04418	0.884203	0.635958	0.652921	0.46798	0.30059	0.436411	0.495984	0.517079	YES		-0.378518	1.66474	1.02037	-1.25909	3.77138	3.22624	1.90042
Q9H9Y2	TVIPNSHVY	0.386586	0.435927	0.410603	0.352395	0.271917	0.311733	0.150598	0.162641	0.220142	0.136546	0.195524	YES		-0.289282	1.66964	1.02408	-1.20907	3.77133	3.22624	1.89636
Q9UBZ4	VPLEQSPVL	0.469027	0.491419	0.576923	0.694067	0.574542	0.528719	0.204082	0.163714	0.149128	0.180723	0.171967	YES		0.424077	0.904883	0.492966	-1.57244	3.76437	3.21983	3.39931
F6VDE0	EYVANLTNL	0.503959	0.547483	0.496881	0.443174	0.356117	0.423171	0.311752	0.22598	0.259522	0.315261	0.321555	YES		-0.504868	1.70413	1.04918	-0.957595	3.76122	3.21723	1.85791
H3BT31	QEVDASIFKA	0.576619	0.592677	0.714137	0.794853	0.667657	0.670594	0.27727	0.205046	0.306004	0.220884	0.195524	YES		0.32156	0.78557	0.422604	-1.25651	3.75694	3.21516	3.3674
Q8NHM5	KSITPLML	0.42571	0.721968	0.7079	0.45747	0.525012	0.503682	0.136524	0.101986	0.082634	0.0153469	0.127208	YES		-0.20895	0.840217	0.451225	-2.53058	3.75534	3.21411	2.42404
O14579	ADYLAHES	0.266418	0.313501	0.246362	0.155826	0.140664	0.146294	0.104152	0.0644122	0.0542285	0.0843373	0.134276	YES		-0.580967	2.52942	1.64691	-1.89093	3.74996	3.20927	1.1223
P40227	HPRIITEGF	0.34653	0.363844	0.357588	0.284489	0.289252	0.244477	0.159043	0.118089	0.188509	0.168675	0.186101	YES		-0.466885	1.61041	0.979762	-1.19757	3.7472	3.20761	1.911
Q9Y5B9	KYTEGVQSL	0.293898	0.353547	0.352911	0.353824	0.271917	0.28326	0.123153	0.0950081	0.102647	0.064257	0.0942285	YES		-0.011762	0.40453	0.200695	-1.64073	3.74175	3.20271	2.68951
Q9UBQ5	KENAYDLEA	0.993014	1.37529	1.35343	1.5604	1.23477	1.18802	0.444757	0.345679	0.371207	0.0803213	0.0977621	YES		0.257378	0.289655	0.137039	-1.67981	3.73905	3.20056	3.16957
Q9NU22	LPVEGGKGGEF	0.42571	0.407323	0.54158	0.380272	0.312036	0.287678	0.152006	0.168545	0.176888	0.200803	0.273263	YES		-0.50381	1.75695	1.08525	-1.46643	3.73552	3.19757	1.78014
Q6VY07	KDVSVPVA	0.215184	0.281465	0.233368	0.184417	0.212481	0.201276	0.052076	0.0381106	0.0639122	0.099278	0.0447585	YES		-0.0923705	0.781496	0.421094	-2.24407	3.73299	3.19559	2.44171
Q13409	HPNLVVGGTY	0.437354	0.446224	0.519231	0.374553	0.347202	0.305842	0.200563	0.167472	0.259522	0.216867	0.257951	YES		-0.708485	1.90046	1.19077	-1.1605	3.73137	3.19518	1.66129
A8MXP9	ILGPPPPSF	0.268747	0.279748	0.321726	0.28163	0.249133	0.231222	0.114004	0.0767579	0.0884442	0.124498	0.124853	YES		0.0551925	0.590673	0.308576	-1.64005	3.73095	3.19518	2.55917
P62805	NVIRDAVTY	0.259898	0.302822	0.313236	0.331665	0.262176	0.248405	0.0788177	0.0636965	0.0817732	0.000532	0.03298	YES		0.0119324	0.131507	0.058884	-1.96551	3.72824	3.19301	2.8594
P23610	RDLGQPAAA	0.275268	0.347826	0.310291	0.349535	0.280832	0.258714	0.085855	0.057971	0.0890897	0.00719349	0.0977621	YES		-0.21029	0.164641	0.0736127	-2.00266	3.72346	3.18878	2.83636
Q96RS0	REGWFSVTP	0.343735	0.467963	0.494802	0.355969	0.315007	0.298478	0.17171	0.085883	0.118786	0.147042	0.127208	YES		-0.402249	1.36344	0.812194	-1.79545	3.72124	3.1871	2.05782
Q9BS26	VFTPVTTEI	0.654867	0.73913	0.776507	0.886347	0.692422	0.67354	0.344828	0.214707	0.287928	0.325301	0.383981	YES		-0.104731	0.160174	0.0719686	-1.35681	3.71904	3.18544	3.09152
P37108	EVNKFQMAY	0.390312	0.415332	0.425156	0.580415	0.41159	0.352479	0.0577058	0.0354267	0.029051	0.000532	0.0348005	YES		-0.0290306	0.288322	0.136593	-3.33247	3.71612	3.18399	3.15284
P46087	EALLPIER	0.296693	0.37357	0.391372	0.321658	0.26944	0.209131	0.1133	0.0595813	0.0671401	0.192771	0.13192	YES		-0.44281	1.16458	0.670639	-2.14505	3.71612	3.18399	2.18032
E9PC90	FAFVTDNTY	0.574755	0.6127	0.611227	0.748392	0.677563	0.658812	0.399015	0.342995	0.376372	0.309237	0.358068	YES		0.319679	1.61634	0.983391	-0.685528	3.71573	3.18399	3.57361
O60488	SYLITSVEL	0.434094	0.490847	0.463617	0.458899	0.424963	0.309278	0.1886	0.178207	0.182053	0.236948	0.190813	YES		-0.0527785	0.791709	0.426107	-1.33908	3.71544	3.18399	2.41885
Q9H6J7	REFSFVQA	0.354914	0.389016	0.463098	0.448177	0.392273	0.335297	0.119634	0.114332	0.149774	0.14257	0.128386	YES		-0.0895996	0.0930436	0.0415748	-1.65326	3.71288	3.1821	2.88034
A0A0A0MRY0	LPHSATVTL	0.574755	0.635584	0.716216	0.91351	0.735513	0.682867	0.251935	0.17445	0.202711	0.2249	0.200236	YES		0.30327	1.13668	0.6511	-1.61467	3.71105	3.18121	3.44815
Q709C8	QPMDIHVEL	0.991849	0.892162	0.93789	0.864904	0.678058	0.654394	0.557706	0.374933	0.503873	0.470884	0.552415	YES		-0.647034	1.74407	1.07753	-0.974097	3.71042	3.18111	1.76286
E7EW33	TNFEDRNAF	0.622264	0.688787	0.784823	0.892066	0.563645	0.551792	0.106967	0.0880301	0.0968367	0.180723	0.134276	YES		0.129847	0.122746	0.0550251	-2.84433	3.70683	3.17806	2.85143
A0A2R8Y7Z0	HAVVNLINY	1.24825	1.58524	1.51611	1.68692	1.29569	1.21453	0.64532	0.511004	0.506133	0.351406	0.353357	YES		-0.0711652	0.144609	0.0655743	-1.38757	3.70596	3.17772	2.83636
P05141	TAVAGLTSY	0.481602	0.538902	0.560291	0.470336	0.36949	0.410407	0.267417	0.259796	0.308586	0.232932	0.301531	YES		-0.28932	1.70538	1.04971	-0.919421	3.69817	3.17047	1.77858
O15371	YSWDIVVQR	0.611085	0.79405	0.818607	1.20729	1.15057	0.933235	0.225897	0.223833	0.155584	0.194779	0.293286	YES		0.613307	2.56658	1.67302	-1.87723	3.68641	3.16083	3.73457
A0A0C4DFU4	VYAPFIEKL	1.43642	1.67506	1.57796	1.17513	0.931154	0.770741	0.95285	0.743961	0.803099	0.75502	0.890459	YES		-0.621915	3.15561	2.10056	-0.90754	3.6855	3.16045	0.422991
P51665	LPDVSLQEF	0.390778	0.477117	0.477131	0.518227	0.545815	0.463427	0.232935	0.165862	0.176888	0.064257	0.141343	YES		0.253238	0.799763	0.429345	-1.22428	3.68456	3.16005	3.34972
Q9NR09	ELNSPLVRR	0.447601	0.50286	0.550936	0.375268	0.319465	0.238095	0.242083	0.140097	0.164622	0.305221	0.305065	YES		-0.469617	2.31901	1.4876	-1.45722	3.6825	3.15851	1.24066
P21333	GPYEVEVTY	0.786213	0.917048	0.850312	1.05004	1.01139	0.893471	0.534131	0.346216	0.336346	0.369478	0.343934	YES		0.997409	1.06607	0.607218	-1.06955	3.67428	3.15135	3.40753
Q96RT1	YPTPYPDEL	0.454588	0.448513	0.464657	0.516083	0.457652	0.415317	0.256158	0.154589	0.205294	0.184739	0.162544	YES		0.100493	0.0668255	0.0309927	-1.15071	3.67365	3.15124	2.9989
Q99941	KEYLQGLEA	0.32231	0.371854	0.379418	0.365976	0.294205	0.304369	0.16045	0.135266	0.152356	0.11245	0.106007	YES		-0.242036	0.541046	0.275956	-1.26063	3.67047	3.1486	2.53839
O60494	GGTYNATWTP	0.435957	0.370709	0.448545	0.802001	0.570084	0.503682	1.27023	0.925389	1.06068	0.172691	0.150766	YES		0.36707	1.10711	0.634134	1.37531	3.66983	3.14847	2.17488
P19971	ADIRGFVA	0.702841	0.847826	0.835239	0.777698	0.639921	0.612666	0.460943	0.379495	0.415107	0.375502	0.358068	YES		-0.244586	1.12308	0.643261	-0.926224	3.66223	3.1414	2.15672
Q99941	EYLQGLEARL	0.510946	0.687643	0.601871	0.531094	0.599802	0.409426	0.216749	0.201825	0.216269	0.236948	0.242638	YES		-0.26249	0.733835	0.390494	-1.50389	3.66107	3.14126	2.40681
C9JU26	SPSGIFGAF	0.459245	0.578947	0.56341	0.5604	0.460624	0.254296	3.34131	1.88513	2.5113	0.15261	0.0824499	YES		-1.03784	0.132003	0.058884	2.2724	3.65849	3.13961	3.03528
Q9UBQ5	DFDSVSSIM	0.713554	1.08009	1.02599	0.869192	1.19663	0.903289	0.184377	0.19109	0.210458	0.140562	0.14841	YES		0.287554	0.171116	0.0767096	-2.26672	3.65835	3.13961	3.05627
Q5TDF0	QYVVDLTSF	0.408011	0.516018	0.454262	0.458899	0.493314	0.322042	0.161858	0.0891036	0.099419	0.156627	0.0800942	YES		-0.0520521	0.276967	0.130143	-1.97589	3.65676	3.13907	2.70326
P98194	YPFSSEQKW	0.371216	0.441076	0.482848	0.353109	0.284794	0.288169	0.198452	0.148148	0.192382	0.168675	0.159011	YES		-0.303015	1.86334	1.16247	-1.2648	3.65468	3.13751	1.59998
C9JCK5	KDYLAAIA	2.78621	3.20881	3.14189	3.16226	2.26548	2.12518	1.49824	0.972625	1.26985	1.45984	1.51001	YES		-0.0744098	1.02508	0.577007	-1.28839	3.64678	3.13116	2.20424
Q5JR91	KEIDVISIP	2.66605	3.39817	3.37526	2.64904	2.17434	2.0324	1.59184	1.09071	1.70303	1.83133	1.8351	YES		-0.414758	1.95197	1.22217	-1.10594	3.64505	3.13005	1.51849
P13639	LPSPVTAQKY	1.30135	1.34821	1.51767	0.776269	0.693413	0.68794	0.951443	0.655216	0.883581	0.64257	0.862191	YES		-0.736042	4.17464	2.78886	-0.742804	3.64335	3.12929	0.49671
P53621	HEYPWILSA	0.792734	0.923341	1.0499	0.748392	0.73056	0.637212	0.544687	0.409554	0.456423	0.451807	0.448763	YES		-0.400263	1.81504	1.12591	-0.971411	3.63695	3.12392	1.61892
Q92522	VQNDTLLQV	1.12203	1.89531	1.81341	1.05647	0.950471	0.841433	0.506685	0.273752	0.355713	0.584337	0.565371	YES		-0.927441	2.0432	1.2912	-2.08809	3.62942	3.11741	1.42611
Q9BSV6	VYPGDPLRF	0.614811	0.699085	0.744283	1.06362	0.922239	0.76485	0.229416	0.177134	0.233699	0.240964	0.212014	YES		0.300973	1.84589	1.14976	-1.68466	3.62802	3.11653	3.58756
P16885	YPVTPELLERY	0.316255	0.427346	0.358628	0.275197	0.342744	0.236622	0.123856	0.0907139	0.103292	0.0883534	0.100118	YES		-0.131066	1.10734	0.634134	-1.79395	3.61853	3.10851	2.1256
A0A0A0MTB8	AYGNVFSAF	0.481602	0.631579	0.610187	0.340243	0.401189	0.29946	0.302604	0.179281	0.198838	0.353414	0.318021	YES		-0.729893	2.49041	1.62093	-1.34009	3.61846	3.10851	0.990546
P24752	KEVVIVSA	1.45878	1.85755	1.87318	1.39528	1.16147	1.10702	1.00211	0.644122	0.830213	0.935743	0.987044	YES		-0.467305	2.13556	1.36361	-1.06733	3.61577	3.10633	1.32458
M0R213	KEYDSISRL	0.190033	0.223112	0.231809	0.24446	0.21793	0.239568	0.0492611	0.0397209	0.0529374	0.0708798	0.0824499	YES		0.343878	0.311324	0.150761	-2.18412	3.61291	3.10407	3.1069
O95229	EVSAEVRER	0.747089	0.784325	0.893451	0.99857	0.710253	0.665194	0.286418	0.223833	0.255649	0.383534	0.480565	YES		0.175524	0.0710619	0.0325197	-1.66268	3.61249	3.10407	2.82764
Q13347	REGDLLFTVA	2.31579	2.80263	2.92723	2.36598	1.94799	1.73294	1.57002	1.11379	1.17237	1.05622	0.995289	YES		-0.528954	1.78581	1.10518	-1.06104	3.60889	3.10098	1.60965
O95219	KEALISYAV	0.372613	0.5	0.529106	0.731951	0.627043	0.690231	0.995074	0.781535	1.02647	0.140562	0.155477	YES		0.639663	1.71892	1.06038	0.999815	3.6021	3.09572	1.65494
M0QZR8	TVIEPLKGY	0.291104	0.312357	0.311331	0.305933	0.25161	0.225331	0.718508	0.52496	0.628147	0.000532	0.0270907	YES		-0.54102	0.391407	0.193127	1.03277	3.59171	3.08583	3.13129
A6NHR9	REINITSA	0.342804	0.443936	0.429314	0.326662	0.265973	0.245459	0.187896	0.101986	0.136217	0.0903614	0.176678	YES		-0.47635	1.77818	1.10149	-1.51295	3.58962	3.0844	1.59432
Q8WYA1	KTAEGFLFV	1.4462	1.7214	1.77339	1.86776	1.39921	1.27344	0.726249	0.49007	0.667527	0.682731	0.975265	YES		-0.0199649	0.367389	0.179681	-1.39112	3.58891	3.0844	2.58734
G3V286	RGNTPLHL	0.357708	0.404462	0.410603	0.434596	0.359089	0.317624	0.149894	0.176597	0.125242	0.0582329	0.0812721	YES		0.557452	0.219858	0.100938	-1.37638	3.5873	3.08382	2.69113
P50570	RESSLILAV	0.612017	0.819222	0.674636	0.894925	0.674591	0.653903	0.267417	0.155663	0.174306	0.180723	0.240283	YES		-0.0864343	0.198071	0.0917888	-1.81768	3.58717	3.08382	3.03315
O15294	KALEVFPEF	0.355845	0.401602	0.409563	0.581844	0.536899	0.713795	0.121042	0.0332797	0.0529374	0.128514	0.221783	YES		0.568398	2.5993	1.69718	-2.49331	3.58044	3.07759	3.73133
Q9BZV1	VYGFVREAL	0.375408	0.459954	0.504158	0.629021	0.563645	0.490918	0.161858	0.14278	0.153648	0.148594	0.0989399	YES		0.450638	1.4037	0.839907	-1.5474	3.57805	3.0757	3.46948
A0A2R8YDT1	DFSAGVANR	0.251048	0.326659	0.321206	0.109364	0.0777613	0.071674	0.123153	0.0864198	0.0800516	0.0763052	0.0506478	YES		-1.36156	3.7142	2.47946	-1.634	3.57251	3.07066	0.0920251
A0A024RCR6	RDLEAPEV	0.372613	0.447368	0.496881	0.38599	0.292224	0.273441	0.179451	0.144391	0.16204	0.228916	0.206125	YES		0.0416941	1.60275	0.974127	-1.43843	3.5678	3.06646	1.70855
Q9Y5K5	KEFSQSFDAA	1.26688	1.61098	1.72869	1.77127	1.40267	1.28326	0.660099	0.466989	0.590058	0.481928	0.588928	YES		0.138268	0.122718	0.0550251	-1.42368	3.55205	3.05221	2.73493
Q96PZ2	HAAGFAYTY	0.787145	0.787185	0.903846	0.808435	0.743437	0.779578	0.529205	0.409554	0.565526	0.491968	0.487633	YES		-0.261923	0.42721	0.210547	-0.720201	3.54211	3.04327	2.50212
Q96H35	LPLENASIL	0.388449	0.455378	0.456341	0.601858	0.464586	0.495827	0.17734	0.112721	0.178179	0.188755	0.235571	YES		0.71957	1.06776	0.608153	-1.47338	3.53973	3.04189	3.3607
O60884	NPFEKGDLY	0.235678	0.259725	0.231809	0.205861	0.191184	0.18164	0.0760028	0.0708535	0.099419	0.108434	0.138987	YES		0.0139385	1.03759	0.586846	-1.5621	3.52999	3.03314	2.0859
Q02080-2	EPLRPGPAL	0.426176	0.430778	0.545738	0.422445	0.38633	0.375061	0.24912	0.184648	0.212395	0.202811	0.162544	YES		-0.0662339	0.95516	0.525753	-1.11823	3.52471	3.02885	2.13242
P49588	EALQLATSF	0.34653	0.360984	0.393451	0.391708	0.309559	0.303387	0.173118	0.15781	0.15042	0.0582329	0.0353357	YES		-0.0115705	0.440517	0.219438	-1.19362	3.52421	3.02885	2.4821
P01624	TQSPATLSV	0.296227	0.442792	0.428274	0.0829164	0.0861813	0.0805106	0.157635	0.0590446	0.0903809	0.144578	0.0965842	YES		-1.96171	3.70336	2.47402	-1.92657	3.51834	3.02409	0.121318
P36578	RNIPGITLL	0.553796	0.689931	0.710499	0.730522	0.589896	0.530682	0.303308	0.219002	0.260168	0.0421687	0.117786	YES		-0.404888	0.221766	0.101119	-1.32048	3.51751	3.02409	2.63868
P31350	REIIINAV	0.688402	0.874142	0.858628	1.10222	0.732046	0.619539	0.112597	0.0697799	0.0658489	0.120482	0.11543	YES		0.217824	0.0324161	0.013348	-3.28598	3.51748	3.02409	2.85013
Q9Y6K5	AEIISEIRA	0.524918	0.540046	0.485447	0.588992	0.338782	0.32597	0.128079	0.0654858	0.0800516	0.10241	0.0883392	YES		-0.176792	0.724228	0.384358	-2.50243	3.5159	3.02312	2.27796
Q8TCT6	SSSSRFLEV	0.312063	0.392449	0.360707	0.167262	0.150074	0.124693	0.179451	0.116479	0.153648	0.174699	0.153121	YES		-0.97303	3.55013	2.35925	-1.24451	3.51553	3.02312	0.020069
B3KTM8	EVAPPEYHR	0.862832	0.90246	1.01793	1.10793	0.837296	0.783996	0.457424	0.320988	0.363783	0.403614	0.474676	YES		0.156675	0.0739065	0.0335087	-1.28495	3.51465	3.02307	2.74775
Q96SZ5	EAVRPGVLR	0.576619	0.684211	0.661642	0.57827	0.432392	0.370643	0.310345	0.148148	0.253066	0.317269	0.425206	YES		-0.478746	1.59208	0.967466	-1.43391	3.50358	3.01278	1.6436
H7C0W7	HEPSSIGSM	0.447136	0.691076	0.744283	0.258756	0.38732	0.312224	0.173118	0.109501	0.176888	0.204819	0.19788	YES		-0.702028	2.37487	1.5293	-2.03449	3.5032	3.01278	0.96025
S4R3Q0	AAFPGASLY	1.33489	1.31922	1.61227	1.69264	1.53839	1.56112	0.892329	0.655931	0.892189	0.638554	0.657244	YES		0.281144	0.939763	0.516337	-0.805864	3.50066	3.0112	3.30769
E9PFI7	RYSDSTFTF	0.634839	0.802632	0.79158	0.746962	0.614165	0.580265	0.415201	0.342458	0.3357	0.331325	0.416961	YES		-0.0180947	0.799647	0.429345	-1.02766	3.49609	3.00711	2.20911
B3KME9	HPEKLATVL	0.302748	0.379863	0.39501	0.441744	0.400198	0.391753	0.147783	0.118089	0.16785	0.192771	0.19788	YES		-0.0504164	0.756551	0.404764	-1.31301	3.49506	3.00656	3.24322
P27694	TAVKNDYEM	0.608291	0.975973	0.991684	0.478914	0.646855	0.60972	0.251935	0.20934	0.250484	0.349398	0.322733	YES		-0.26397	1.60083	0.972877	-1.85564	3.49239	3.00464	1.62367
P13639	KQFAEMYVA	5.40708	3.63444	3.20842	1.61687	0.622585	0.548355	0.804363	0.524423	0.770174	0.473896	0.458186	YES		-1.83041	3.29283	2.18439	-2.54503	3.48936	3.00232	0.121646
E7EN77	QYLQDAYSF	0.39497	0.564073	0.510395	0.438885	0.527984	0.410407	0.206897	0.147075	0.161394	0.321285	0.29682	YES		-0.0830085	0.244426	0.114346	-1.5116	3.48883	3.00228	2.59406
Q5TEJ8	HPTDPLTSF	0.631579	1.01716	0.952183	0.962116	0.953938	0.904271	0.347643	0.24584	0.300839	0.353414	0.449941	YES		0.171781	0.343436	0.168265	-1.54016	3.48535	2.99928	3.04926
P63279	EPPLFHPNVY	0.354914	0.421053	0.442308	0.463188	0.338782	0.291114	0.128783	0.0874933	0.107166	0.128514	0.150766	YES		-0.401128	0.38046	0.188069	-1.91326	3.48418	2.9986	2.49007
P04035	KEFQVPMA	0.939683	1.03146	0.996881	0.736598	0.442051	0.436181	0.532372	0.396135	0.505487	0.540161	0.535925	YES		-0.98587	3.13271	2.08751	-1.04947	3.47992	2.99616	0.238213
P50990	EVISKLYAV	0.519795	0.594966	0.5	0.66619	0.580981	0.472754	0.255454	0.125067	0.159458	0.164659	0.226148	YES		0.308409	0.247199	0.116185	-1.58035	3.47958	2.99616	2.99365
P12236	TAVAGVVSY	0.563577	0.627002	0.715177	0.488921	0.461615	0.35837	0.326531	0.228663	0.339574	0.196787	0.351001	YES		-0.698247	2.13691	1.36361	-1.09078	3.47933	2.99616	1.1526
Q86Y13	RYNGGLLEF	0.33768	0.573799	0.575884	0.594711	0.525012	0.457536	0.0844476	0.0708535	0.0806972	0.168675	0.134276	YES		0.325889	0.172593	0.0769723	-2.65591	3.47771	2.99501	2.93915
H0YJX4	TYYRGFLTL	0.414066	0.489703	0.451143	0.353109	0.460624	0.326951	0.767769	0.693505	0.704325	0.148594	0.0565371	YES		-0.647357	0.83411	0.448714	0.676567	3.47196	2.98975	3.2593
Q92508	APLPAQAVF	0.270144	0.283753	0.303534	0.132952	0.105993	0.196367	0.0816327	0.0644122	0.111039	0.0898419	0.06596	YES		-0.914348	2.5369	1.65193	-1.73778	3.46924	2.98799	0.767585
Q9Y5K5	FEFDTKTSA	0.594318	0.610984	0.725052	0.864189	0.73997	0.694649	0.325123	0.260333	0.335055	0.305221	0.372203	YES		0.325512	1.23278	0.717679	-1.06836	3.45987	2.98006	3.3698
P20036	YAAFVQTHR	0.646483	0.674485	0.733888	0.428163	0.302625	0.288169	0.431386	0.356951	0.412524	0.395582	0.402827	YES		-1.02627	4.01668	2.68569	-0.774968	3.45794	2.97873	0.500694
Q6ZW49	REVFDLPVV	0.366558	0.406751	0.428794	0.320944	0.256067	0.244968	0.227305	0.150832	0.146546	0.23494	0.187279	YES		-0.390698	2.0096	1.26359	-1.19604	3.4576	2.97873	1.24517
C9J0C0	QSTQRSLAL	0.323242	0.516018	0.450104	0.410293	0.265478	0.259205	0.0774103	0.0386473	0.0813428	0.100402	0.0541814	YES		-0.169251	1.06746	0.608153	-2.70746	3.45516	2.97725	1.98707
H7BYT1	YPSEFATYL	0.506754	0.669336	0.649688	0.647605	0.788509	0.645066	0.299789	0.229737	0.247902	0.200803	0.221437	YES		0.135011	0.745855	0.396935	-1.23173	3.44857	2.97114	3.21136
M0R317	EPAHIVASF	0.684676	0.802632	0.847713	0.807005	0.668648	0.556701	0.410274	0.249597	0.306004	0.309237	0.392226	YES		-0.00734117	0.6602	0.35191	-1.27353	3.44762	2.97097	2.26185
O95219	NYGRVFSEW	0.728458	0.977689	0.913202	0.883488	0.960872	0.710849	0.431386	0.345679	0.355713	0.399598	0.330978	YES		0.177189	0.0965497	0.0438332	-1.20934	3.4469	2.97089	2.6848
Q92888	VPVPPNVAF	0.734048	0.715866	0.895357	0.814868	0.77332	0.774669	0.500586	0.360351	0.453196	0.423025	0.437377	YES		-0.33319	0.0359734	0.0150234	-0.835643	3.44141	2.96587	2.80152
Q13352	RELENLIGI	0.319516	0.409611	0.426195	0.508935	0.497276	0.34757	0.0562984	0.0880301	0.0877986	0.241248	0.108106	YES		0.251546	0.635516	0.336852	-2.31531	3.44056	2.96549	3.15317
A0A0G2JHL0	TAAPPAQPL	0.679553	0.62357	0.723493	0.691923	0.603269	0.580756	0.438424	0.292539	0.383473	0.415663	0.383981	YES		-0.0225138	0.45744	0.229435	-0.862759	3.4388	2.96421	2.3929
O75083	KYAPSGFYI	1.619	2.17735	1.94906	1.48821	1.57801	1.30191	1.16538	1.08964	1.02001	0.795181	0.817432	YES		-0.629015	1.98007	1.24018	-0.810903	3.43667	2.96254	1.24592
B1AXG1	KYVYVVTEL	0.874709	0.831808	1.02495	1.30379	1.06389	0.96809	0.427868	0.329576	0.361524	0.389558	0.489988	YES		0.352357	1.25619	0.734308	-1.28751	3.42871	2.95552	3.36417
O00478	IYTFPHASF	0.929204	1.31293	1.27911	1.21801	1.27093	1.11144	0.648135	0.391841	0.45836	0.401606	0.421673	YES		-0.340457	0.0859411	0.038591	-1.23272	3.42123	2.94926	2.83264
B8ZZY2	AELDSVFSSA	0.639031	0.855835	0.794179	0.880629	0.718177	0.575356	0.299789	0.215781	0.258231	0.39759	0.341578	YES		0.0982382	0.179352	0.0809371	-1.56471	3.42044	2.94926	2.5905
J3QLT9	ENANPLIYQR	0.518398	0.632151	0.695946	1.07648	0.733531	0.725577	0.0710767	0.0295223	0.0361524	0.220509	0.0649316	YES		0.492997	1.36459	0.812784	-3.75516	3.42011	2.94926	3.39112
Q15382	SYDPTIENTF	0.246856	0.397025	0.342516	0.407434	0.432392	0.364752	0.0724842	0.0751476	0.0832795	0.153329	0.0341578	YES		0.135746	0.908453	0.495719	-2.09483	3.41529	2.94492	3.25841
Q9UJX4	AEFFLSQQA	0.515137	0.58238	0.702703	0.663331	0.502229	0.468336	0.202674	0.249061	0.192382	0.228916	0.21437	YES		-0.160251	0.380429	0.188069	-1.48278	3.4054	2.93735	2.41955
Q8IZT6	SYNPLWLRI	0.313926	0.339817	0.367983	0.215868	0.31897	0.200295	0.130894	0.114868	0.0684312	0.0883534	0.0942285	YES		-0.269925	1.35098	0.803101	-1.70128	3.38233	2.91614	1.69902
Q99541	RNAASFKEV	0.325105	0.408467	0.372141	0.460329	0.408123	0.306333	0.109782	0.0912507	0.120077	0.180723	0.124853	YES		0.196637	0.209196	0.0964686	-1.78384	3.37577	2.91128	2.8907
O60264	KDIDILNSA	1.74243	2.19108	2.24844	2.29092	1.82417	1.75454	1.15412	0.869565	0.975468	0.259036	0.262662	YES		0.0816098	0.237456	0.110249	-1.04351	3.37562	2.91128	2.50357
P26368	SENPSVYVP	0.964136	0.935927	1.18607	0.892066	0.557702	0.574374	0.499648	0.338164	0.367979	0.538153	0.67609	YES		-0.591062	1.961	1.22715	-1.35582	3.37503	2.91114	1.18788
Q15370	EPFSSPPEL	0.294364	0.364416	0.317568	0.437455	0.361565	0.286696	0.0738916	0.0837359	0.0761782	0.000532	0.0613297	YES		0.0188649	0.384952	0.189875	-2.06209	3.36672	2.90375	2.99939
J3KN78	GEIILKVP	0.619469	0.607551	0.786902	0.653324	0.36949	0.386843	0.211119	0.180354	0.174306	0.104418	0.0800942	YES		-0.30514	1.38447	0.825281	-1.8317	3.35745	2.89525	1.6436
Q9Y520	TEIGTMISV	2.14811	1.72883	1.59148	2.1158	1.17979	1.10064	0.319493	0.198604	0.254358	0.228916	0.409894	YES		0.0510702	0.660109	0.35191	-2.8236	3.35683	2.89525	2.17685
Q9UBS3	REIAEAYETL	0.396367	0.456522	0.550936	0.636883	0.41159	0.432008	0.0872625	0.0756844	0.0852163	0.148594	0.0541814	YES		0.0267001	0.150098	0.0684112	-2.5	3.35639	2.89525	2.83636
Q9NZJ0	LPLPSNTPTF	0.440149	0.619565	0.574324	0.706934	0.636949	0.517428	0.218156	0.17284	0.142673	0.253012	0.179034	YES		0.116219	0.581943	0.304152	-1.61443	3.35529	2.89461	3.09152
E7EQQ5	REYQVKLQA	0.353982	0.378719	0.491164	0.421015	0.389797	0.32597	0.170303	0.128288	0.145255	0.136546	0.215548	YES		-0.0194219	0.27404	0.128623	-1.46332	3.35379	2.89357	2.46108
J3KR82	QYASRFVQL	0.238472	0.242563	0.2921	0.248749	0.189203	0.194404	0.0971147	0.0644122	0.0697224	0.11245	0.0824499	YES		-0.00547122	0.773943	0.416071	-1.74127	3.35144	2.89168	2.09534
D6R977	TPIKDGILY	2.32604	2.4611	2.67568	2.73052	2.19316	2.07953	1.57917	1.0424	1.35055	0.963855	1.49117	YES		0.0498032	0.333246	0.161794	-0.909809	3.34865	2.88934	2.40833
Q9Y3I1	VPHSLETLY	0.921286	1.03547	1.07484	1.08363	0.768697	0.814924	0.585503	0.340311	0.382182	0.658635	0.405183	YES		0.00396979	0.596271	0.310367	-1.21272	3.34495	2.887	2.21047
P04818	QYLGQIQHI	0.331626	0.407323	0.434511	0.447462	0.329866	0.405498	0.108374	0.0740741	0.178179	0.176707	0.179034	YES		0.0726347	0.0231538	0.00879321	-1.70219	3.34299	2.8855	2.71566
A0A140TA76	EVFEYIIFR	0.302748	0.353547	0.35343	0.205861	0.266469	0.254296	0.178747	0.132045	0.0942544	0.172691	0.150766	YES		-0.381763	1.57193	0.95649	-1.3178	3.34174	2.88516	1.48214
J3KN67	QEIQLKEA	0.33442	0.425629	0.380977	0.344532	0.280337	0.274423	0.185785	0.158884	0.185281	0.128514	0.113074	YES		-0.0449855	1.29053	0.759083	-1.10641	3.34073	2.88459	1.70017
B7Z7Y1	RYSGNQVLF	0.722869	0.990275	0.962578	0.927806	0.801882	0.700049	0.474314	0.31562	0.329245	0.407631	0.459364	YES		0.0720331	0.414746	0.204545	-1.25749	3.34005	2.88437	2.33807
Q9BQI3	RYLNEFEEL	0.909641	1.12471	1.10135	1.18585	1.1679	0.949926	0.643209	0.513151	0.538412	0.62249	0.650177	YES		-0.0976941	0.286505	0.135895	-0.8877	3.33744	2.88266	2.91706
P57740	AYLEAHETF	0.865083	0.856598	0.928621	1.10793	0.801387	0.71674	0.39878	0.318125	0.316333	0.502008	0.569297	YES		0.128961	0.0302695	0.0125209	-1.35898	3.33605	2.88203	2.66285
Q4ADV7	RPSVLIVTY	0.282254	0.296339	0.322245	0.2802	0.213967	0.264114	0.123856	0.109501	0.145901	0.000532	0.141343	YES		-0.204387	0.818811	0.441405	-1.24809	3.33591	2.88203	2.04727
E9PIE4	AYLVNTYAL	0.552399	0.696224	0.606029	0.494639	0.452699	0.365734	0.361013	0.319377	0.337637	0.331325	0.316843	YES		-0.355159	2.22642	1.42283	-0.865371	3.33283	2.8794	0.899386
Q9UHP3	KETGQPLV	0.608291	0.599542	0.873181	1.36383	1.12234	1.01424	0.122449	0.0826624	0.102001	0.136546	0.103651	YES		0.820762	2.73126	1.79899	-2.76045	3.32532	2.87267	3.72462
F2Z3A3	RDVALEFSP	0.325571	0.396453	0.418399	0.453896	0.425953	0.365243	0.904996	0.646806	0.732085	0.0542169	0.0930506	YES		-0.0915883	0.214082	0.0989749	1.00192	3.32241	2.87122	2.48367
O43683	NPWDDKLIF	2.02888	3.17277	2.56757	3.87134	3.98217	2.71772	0.436312	0.415459	0.348612	0.220884	0.266196	YES		0.333963	1.39865	0.837739	-2.69427	3.32033	2.86959	3.36383
Q9UKK3	EYRPEFSNF	0.178854	0.208238	0.259875	0.191565	0.163447	0.142366	0.0390394	0.0429415	0.000532	0.0993514	0.000532	YES		-0.555343	0.76796	0.412246	-2.971	3.31695	2.86665	2.06583
I3L2C7	REWGEELQA	0.283186	0.278032	0.27131	0.331665	0.256563	0.275896	0.108374	0.0837359	0.12266	0.000532	0.14841	YES		-0.0921608	0.13439	0.0602702	-1.4032	3.3147	2.86485	2.79445
E7EM64	VLYDRQGIGR	0.585934	0.652746	0.727651	1.17227	1.00099	0.871379	0.251232	0.218465	0.218851	0.0923695	0.113074	YES		0.556671	2.85511	1.87677	-1.51388	3.31132	2.86199	3.72881
G3V286	GYSPYQLTW	0.559851	0.870137	0.850832	0.945675	1.03021	0.66863	0.151302	0.110038	0.114913	0.456674	0.0388693	YES		0.196285	0.51723	0.262956	-2.59978	3.31038	2.86186	3.03528
B1ANE3	DPYQGTIVL	1.05356	1.31808	1.23285	1.05361	0.923229	0.992636	0.772695	0.674181	0.845707	0.39759	0.419317	YES		-0.242102	1.61138	0.980053	-0.65282	3.30965	2.86157	1.41629
H3BRR6	ETAFAFHLR	0.506754	0.563501	0.522869	0.57827	0.511144	0.435444	0.323012	0.249061	0.282763	0.333333	0.229682	YES		0.177087	0.214921	0.0993139	-0.898139	3.30379	2.85675	2.46709
P28289	LPYNTSLVEM	0.575376	0.85164	0.836798	0.694782	0.894172	0.690558	0.284776	0.279835	0.224231	0.1834	0.161759	YES		0.095892	0.0210317	0.00787021	-1.52095	3.3035	2.85675	2.68988
H0YNE4	RPIFGGTVY	0.329762	0.33524	0.297297	0.441744	0.315007	0.27786	0.0760028	0.0740741	0.0529374	0.000532	0.0612485	YES		0.0858253	0.222115	0.101119	-2.24491	3.30021	2.8539	2.84756
P42768	VYSTPTPFF	0.547275	0.756293	0.863306	0.855611	0.803368	0.593029	0.23012	0.165862	0.170433	0.218876	0.212014	YES		0.10808	0.114619	0.0521358	-1.93569	3.29866	2.85279	2.76559
Q6PIY7	GYIERPQLI	0.483	0.554348	0.545738	0.732666	0.588905	0.506136	0.215341	0.201288	0.213686	0.259036	0.219081	YES		0.164539	0.736461	0.392073	-1.32859	3.27406	2.83084	3.10788
P48556	IPAESYTFF	0.985095	1.26888	1.14709	1.25518	1.52055	1.2268	0.662913	0.421363	0.505487	0.365462	0.407538	YES		0.320056	1.01352	0.570295	-1.09717	3.27335	2.83056	3.21806
O95551	LPNNIVDVW	0.936656	1.05263	1.18295	1.43174	1.52105	1.06431	0.458128	0.321524	0.36346	0.242972	0.32391	YES		0.341888	1.32645	0.783009	-1.47253	3.26298	2.82152	3.32477
Q9Y5Y0	QYSIISNVF	0.537028	0.743707	0.711538	0.348106	0.380882	0.217968	0.333568	0.21256	0.287282	0.331325	0.375736	YES		-0.898256	2.98369	1.97515	-1.25732	3.26256	2.82152	0.170399
H3BUI9	ENYSPVSR	0.313926	0.330664	0.355509	0.259471	0.211491	0.187531	0.175229	0.127751	0.166559	0.168675	0.216726	YES		-0.346862	2.15493	1.37788	-1.09083	3.25995	2.81935	0.880207
Q9P2A4	REIGTLATV	0.76898	0.905606	0.887214	1.00071	0.794948	0.711831	0.488388	0.305958	0.366688	0.453815	0.566549	YES		-0.19404	0.0795686	0.0351616	-1.14175	3.24823	2.80894	2.54212
B5ME19	HNADQPLRV	0.359106	0.322654	0.482328	0.373124	0.316989	0.273441	0.153413	0.0923242	0.0910265	0.11245	0.111896	YES		-0.152801	0.671102	0.355822	-1.78939	3.22803	2.78961	2.05272
Q9H467	AYVPGFAHI	0.458314	0.56865	0.556653	1.32523	1.05944	1.02504	0.111189	0.0601181	0.109103	0.100402	0.0989399	YES		1.83351	4.19845	2.80881	-2.49761	3.22633	2.78834	4.02088
H9KV28	NPVSWVQTF	0.244061	0.377574	0.275468	0.284489	0.274889	0.205204	0.0907811	0.0295223	0.0477728	0.000532	0.0103522	YES		-0.191111	0.466589	0.233492	-2.41616	3.2173	2.77975	2.19125
A2A2F0	KSYVNPTEL	0.18817	0.224256	0.266112	0.24446	0.23576	0.171821	0.0394089	0.0343532	0.0503551	0.000532	0.0780739	YES		-0.325226	0.0983491	0.0444469	-2.45073	3.21	2.77374	2.49321
O94903	ASNPKILSL	0.451793	0.566362	0.558212	0.567548	0.388311	0.424153	0.239268	0.193237	0.238864	0.196787	0.275618	YES		-0.207296	0.578508	0.301317	-1.23143	3.20625	2.77042	2.10035
Q5QPJ9	EVLEKLIEK	0.368887	0.473684	0.399168	0.506076	0.419019	0.326951	0.876847	0.665593	0.865074	0.0883534	0.157833	YES		-0.323673	0.0167723	0.00656269	0.955182	3.20367	2.76827	2.57244
P06340	GTYVSSVPR	0.312063	0.25286	0.366944	0.217298	0.237741	0.210113	0.716397	0.504563	0.655907	0.0963855	0.0871614	YES		-0.811394	0.802332	0.430159	1.01013	3.20243	2.76746	3.10153
A8MUD9	VPAEPKLAF	1.11225	1.25172	1.19335	1.01644	0.792472	0.648994	0.752991	0.681696	0.604261	0.164659	0.1649	YES		-0.293712	2.37611	1.52943	-0.802963	3.20199	2.76746	0.619507
O75143	REFQNPPQL	0.652073	0.80778	0.744283	1.2609	0.815255	0.849288	0.133709	0.119163	0.103292	0.000532	0.0553749	YES		0.24128	1.19471	0.691918	-2.6296	3.20019	2.76608	3.2566
Q15020	REFESAIVEA	0.499301	0.585812	0.60499	0.577555	0.425953	0.389789	0.212526	0.216855	0.306004	0.285141	0.374558	YES		-0.0540961	0.901127	0.49084	-1.20054	3.19322	2.75954	1.84806
P37268	AEKYQTVIA	2.87471	3.04176	3.19075	3.79485	3.12283	2.86254	1.97255	1.38969	1.69077	0.835341	0.995289	YES		-0.0562637	0.412157	0.20419	-0.849866	3.19042	2.75737	2.89333
Q9BVV8	TVFESRNLR	0.340941	0.401602	0.423597	0.63331	0.517088	0.458517	0.940183	0.654858	0.845707	0.170683	0.189635	YES		-0.0240913	1.03208	0.582674	1.06558	3.19019	2.75737	1.74187
A0A0C4DGX4	RYTLQASTF	0.316721	0.39016	0.403326	0.195139	0.220901	0.189985	0.203378	0.163178	0.202711	0.23494	0.212014	YES		-0.759748	2.99254	1.97839	-0.963652	3.18196	2.75085	0.107717
Q15629	AYPHNLMTF	0.578016	0.951945	1.11798	0.289492	0.331847	0.313206	0.24349	0.215244	0.240155	0.542169	0.452297	YES		-1.31945	2.83523	1.86472	-1.92174	3.17792	2.74766	0.214434
Q52LA3	KELGSLTTA	1.98789	2.45881	2.53638	2.23731	1.72363	1.59843	1.4159	1.0424	1.12976	1.1245	1.10247	YES		-0.111282	1.28862	0.757715	-0.960656	3.17667	2.74684	1.52661
Q9UQ35	YPTVDSNSL	0.206334	0.245423	0.232848	0.237312	0.238732	0.198822	0.096411	0.0713902	0.0542285	0.062249	0.0730271	YES		0.0984867	0.0404578	0.0174069	-1.62452	3.17063	2.74123	2.52225
O95433	YYFEGIKQTF	0.639963	0.834096	0.689189	0.617584	0.763744	0.641139	0.444757	0.305958	0.285345	0.441767	0.407538	YES		0.326608	0.289217	0.137039	-1.06209	3.16937	2.74038	2.28872
P51610	HPQPTQVQF	0.476013	0.556064	0.626299	0.595425	0.411095	0.389789	0.235749	0.157273	0.219496	0.188755	0.219081	YES		-0.277134	0.679962	0.361019	-1.43694	3.16591	2.73778	1.98639
Q9P2B7	EAVKPTVGM	0.414532	0.684783	0.684511	0.503931	0.61367	0.612666	0.197044	0.179817	0.194319	0.184739	0.201413	YES		-0.0989838	0.0883956	0.0397653	-1.64296	3.15782	2.73095	2.46526
E9PR30	QETVAQIKA	0.787455	0.882914	0.99307	0.847272	0.68879	0.61332	1.78044	1.30936	1.54164	0.186078	0.14998	YES		-0.604157	0.711681	0.376284	0.798169	3.15201	2.72641	3.03501
P62993	NYVTPVNR	0.163329	0.150267	0.161123	0.233024	0.178966	0.179349	0.000532	0.0085883	0.0191716	0.0334672	0.0180605	YES		0.249105	0.648745	0.345664	-4.06861	3.15052	2.72536	3.00242
Q9NXW2	DYYEILGVSR	0.178854	0.156751	0.16632	0.0514653	0.0861813	0.0687285	0.033779	0.0311326	0.0284054	0.0666948	0.0518257	YES		-0.899597	2.32355	1.49107	-2.42726	3.14389	2.71955	0.603906
O75330	KDTTLPASA	0.249651	0.355835	0.320166	0.324518	0.247647	0.234659	0.118227	0.071927	0.091672	0.000532	0.0965842	YES		-0.0304618	0.459346	0.229604	-1.71567	3.14136	2.71786	2.1314
Q5ST95	QYPFHVPLL	1.55799	1.98455	2.01975	1.21444	1.34225	0.976436	1.23012	0.909823	0.950291	0.726908	0.763251	YES		0.0494528	2.6143	1.70692	-0.847964	3.12785	2.70477	0.346779
Q15008	RYSVFFQSL	0.900326	1.40675	1.26091	1.08077	1.36107	0.985763	0.519353	0.340848	0.395739	0.433735	0.436985	YES		-0.0873152	0.123714	0.0553687	-1.50634	3.12509	2.70243	2.40352
A0A087WVQ6	VPNKVIQCF	0.351188	0.265446	0.25052	0.220157	0.153541	0.143348	0.106967	0.0815888	0.0619755	0.128514	0.0871614	YES		-0.815197	1.78344	1.10501	-1.7913	3.12067	2.69843	1.04782
P09874	VYDIAQVNL	0.367024	0.656751	0.569647	0.476054	0.389302	0.386843	0.178747	0.135266	0.145901	0.000532	0.0541814	YES		-0.103591	0.83696	0.449808	-1.79269	3.11929	2.69746	1.82117
M0QX05	EILELLNQR	0.411737	0.546911	0.529106	0.370264	0.389302	0.304369	0.284307	0.210413	0.258231	0.248996	0.254417	YES		-0.419394	1.80961	1.12273	-0.982508	3.1139	2.6925	1.01685
E9PIV2	YYEEQHPEL	1.20307	1.28089	1.40852	2.19871	1.8732	1.7619	0.793103	0.600644	0.658489	0.568273	0.666667	YES		0.455089	3.25769	2.16519	-0.923496	3.11185	2.69086	3.73457
E5RH53	FATPPSSTY	0.646483	0.588101	0.652807	0.563259	0.565627	0.47619	0.413793	0.26409	0.409296	0.269076	0.212014	YES		0.0243604	1.01136	0.569431	-0.795803	3.10339	2.68323	1.66557
P29350	RYTVGGLETF	0.249185	0.358124	0.361227	0.45747	0.411095	0.366716	0.103448	0.099839	0.11685	0.0742972	0.118963	YES		0.191281	1.21895	0.70849	-1.59712	3.10275	2.683	3.21143
O60502	LPIDGANDLF	2.26036	2.88272	2.92464	2.28163	2.59287	1.95974	1.74666	1.13419	1.23305	0.97992	1.06243	YES		-0.532193	0.867856	0.468015	-0.971654	3.10153	2.6825	1.77706
Q5TAW7	KYISKPENL	0.207732	0.248284	0.267152	0.190136	0.229817	0.199313	0.0985222	0.0590446	0.0929632	0.0963855	0.137194	YES		-0.178554	0.560418	0.288286	-1.52935	3.10142	2.6825	2.01774
E5RK46	KNIPMTLEL	0.621565	0.465961	0.443607	0.57148	0.29792	0.315169	0.103096	0.0601181	0.0910265	0.106426	0.106596	YES		-0.466585	0.728727	0.387473	-2.59033	3.09951	2.68108	1.89109
Q8TEL6	AEFKLIPGL	2.4993	3.16304	3.17672	3.37312	2.67112	2.43888	1.66502	1.52174	1.36604	0.309237	0.246172	YES		-0.266608	0.174117	0.0780756	-0.957137	3.09875	2.68108	2.33205
P17028	SYSQSSNLF	0.414532	0.589245	0.553015	0.604718	0.458643	0.434953	0.219564	0.200751	0.188509	0.136546	0.171967	YES		-0.128012	0.123753	0.0553687	-1.35448	3.08317	2.66633	2.36943
P15954	FATPFLVVR	0.148579	0.119565	0.130457	0.249464	0.201585	0.17673	0.548205	0.308642	0.482892	0.000532	0.085111	YES		-0.211588	0.631229	0.335385	1.74893	3.08246	2.66603	1.94733
P08238	FEVVYMTEP	0.378202	0.384439	0.370062	0.10579	0.123824	0.0677467	0.206592	0.000532	0.000532	0.0204347	0.0541814	YES		-1.81177	2.70543	1.77846	-2.44751	3.07885	2.66283	0.231783
P52292	LPIVTPAL	0.497438	0.565217	0.611227	0.625447	0.562655	0.590083	0.359606	0.241009	0.35184	0.285141	0.330978	YES		0.204185	0.33104	0.160993	-0.813475	3.07751	2.6619	2.77014
Q13888	FPQHTIASL	0.346064	0.413043	0.399168	0.411723	0.343735	0.355425	0.200563	0.150832	0.233699	0.136546	0.201413	YES		0.0457037	0.171517	0.0767096	-0.985239	3.07478	2.65958	2.31262
Q9BWH2	KSNQIPTEV	1.02375	1.54691	1.5	1.43531	1.10253	0.94649	0.536242	0.357488	0.53583	0.485944	0.654888	YES		-0.237127	0.558901	0.28736	-1.50969	3.06913	2.65475	1.98927
A0A2R8Y690	EYMEHVYLI	1.54355	1.51888	1.51325	1.81094	1.35983	1.15194	0.851513	0.59474	0.722079	0.970884	0.975265	YES		-0.253042	0.225147	0.103516	-1.0774	3.06358	2.65125	2.26038
Q7Z7K0	TAYYNDPAF	0.424779	0.439359	0.471933	0.473195	0.393264	0.393716	0.289937	0.270531	0.260813	0.188755	0.174323	YES		-0.396466	0.336524	0.164367	-0.702049	3.06152	2.6496	2.16097
P40937	RDLIVAEA	1.16162	1.4262	1.50832	1.32595	0.96632	0.991163	0.807882	0.606549	0.746934	0.636546	0.733804	YES		-0.105681	1.22118	0.709691	-0.922322	3.05081	2.6393	1.45151
Q13547	LPHAPGVQM	0.403819	0.633867	0.75104	0.370979	0.434869	0.385862	0.185785	0.15781	0.20142	0.230924	0.235571	YES		-0.554312	1.42953	0.85873	-1.71456	3.04919	2.63809	1.27676
A0A0B4J1R3	KEFPSQASP	2.33209	2.78146	2.84875	2.96926	2.24567	2.03927	1.52498	1.03543	1.35378	1.33133	1.28622	YES		0.512383	0.411579	0.20419	-1.02447	3.04587	2.63639	2.08877
Q53ET0	FPAEKGQLF	0.776898	0.7746	0.776507	1.16297	0.930163	0.932744	0.472203	0.387547	0.468689	0.433735	0.468787	YES		0.243685	2.15763	1.37788	-0.809362	3.04332	2.63465	3.48042
O14744	REWVAPEKA	0.596181	0.568078	0.696985	0.619728	0.421991	0.412862	0.344124	0.196457	0.25113	0.212851	0.268551	YES		-0.277426	1.07168	0.610085	-1.23322	3.02924	2.62179	1.54364
Q9UIG0	TAIREAQTF	0.191896	0.244851	0.22973	0.165833	0.11689	0.127639	0.0844476	0.0762211	0.0464816	0.000532	0.0848057	YES		-0.745549	1.6807	1.03142	-1.68588	3.02623	2.61918	1.03269
X6RM59	DFDMTLSRF	0.257103	0.494279	0.536383	0.340243	0.473502	0.41728	0.0394089	0.0504563	0.0645578	0.2249	0.141343	YES		-0.0983901	0.09592	0.043382	-3.05991	3.02252	2.61588	2.3468
Q9NUG6	RYLVEVEEL	0.598975	0.642449	0.742723	1.05861	0.881625	0.814924	0.367347	0.213097	0.269852	0.277108	0.287397	YES		0.379533	2.08045	1.32101	-1.22248	3.0204	2.61416	3.44815
P46013	VIDEPVRL	0.593386	1.47883	1.30094	0.747677	0.550272	0.469318	0.0668543	0.0386473	0.0690768	0.182731	0.171967	YES		-0.594129	1.48712	0.898292	-4.27215	3.01999	2.61416	1.19457
Q5TEJ8	GDRLEVLGP	0.215184	0.220824	0.280665	0.254467	0.1684	0.166912	0.0717804	0.044015	0.0503551	0.000532	0.000532	YES		-0.368476	0.571323	0.297114	-2.10882	3.01585	2.61042	1.93059
P14921	DSFESIESY	0.229157	0.399314	0.316008	0.450322	0.473502	0.361316	0.0464462	0.0794418	0.0451904	0.148594	0.0591855	YES		0.416897	1.27027	0.743885	-2.46486	3.01191	2.60722	3.18622
Q8IY67	RELSVQLQP	0.251514	0.283753	0.388773	0.335954	0.256563	0.282769	0.102745	0.0848094	0.0877986	0.0993145	0.141343	YES		-0.490151	0.149851	0.0683552	-1.74668	3.01185	2.60722	2.28361
G3V1R5	TYLPTSPLL	0.386586	0.510297	0.557173	0.340243	0.33581	0.235641	0.250528	0.171766	0.214332	0.301205	0.237927	YES		-0.432955	2.01912	1.27046	-1.19157	3.01025	2.60602	0.727897
P28070	SYGSLARFR	0.466698	0.560641	0.553015	0.747677	0.65577	0.589102	0.318086	0.263553	0.244028	0.0702811	0.127208	YES		0.307294	1.62561	0.990896	-0.936614	3.00262	2.59919	3.30769
Q9BY44	NAELWQVSW	0.8966	1.09554	1.27131	0.592566	0.613175	0.484045	0.705137	0.558239	0.489348	0.62249	0.512367	YES		-1.07521	3.10477	2.06558	-0.896797	2.99547	2.59244	0.0601605
Q9UBZ4	HVGPFIDSY	0.707965	0.895309	0.91736	1.11508	0.927687	0.836033	0.478536	0.261406	0.369916	0.295181	0.368669	YES		0.300074	0.636667	0.337373	-1.18341	2.98934	2.58706	2.8907
E9PFK9	DFYHNVAER	0.369197	0.435164	0.448371	0.724803	0.618788	0.547865	0.202205	0.147075	0.146761	0.253012	0.243424	YES		0.282355	2.55558	1.66449	-1.33655	2.98929	2.58706	3.57361
Q13011	YESLRVTSA	0.0940848	0.0892449	0.12474	0.171551	0.0911342	0.139421	0.319493	0.241546	0.272434	0.000532	0.0518257	YES		0.746401	0.411666	0.20419	1.43588	2.98523	2.58409	2.03256
A6PW57	EVEPGVHLGR	0.374476	0.374142	0.507277	0.307362	0.321942	0.291605	0.230823	0.19431	0.202711	0.2249	0.249706	YES		-0.0917039	1.56601	0.953227	-1.00023	2.97854	2.5779	1.07981
P43490	VPVSVVSDSY	1.16069	1.31121	1.51455	0.899929	0.861813	0.632793	0.870514	0.347289	0.426081	0.417671	0.330978	YES		-0.590679	2.04075	1.2912	-1.278	2.97346	2.57322	0.673164
F2Z2U4	DYLENIFVK	0.203074	0.212815	0.214137	0.140815	0.17682	0.167894	0.101337	0.0526033	0.0639122	0.0702811	0.057715	YES		-0.317991	0.938999	0.516337	-1.53206	2.95961	2.56016	1.57837
A2A2F0	TYGPSFPAF	0.643223	0.786613	0.821726	0.706934	0.822684	0.586647	0.442646	0.285561	0.383473	0.349398	0.424028	YES		-0.0129188	0.248065	0.116488	-1.01818	2.95913	2.56008	2.15088
Q13115	EAFEFVKQR	0.23987	0.274027	0.259875	0.421015	0.359584	0.379971	0.128783	0.104133	0.111685	0.0682731	0.057715	YES		0.471007	2.68042	1.76067	-1.16698	2.94861	2.55035	3.58756
A0A087WZK9	HAIEESVVL	0.367955	0.475973	0.475052	0.400286	0.297177	0.37408	0.25475	0.190016	0.213041	0.204819	0.160188	YES		0.290584	1.01134	0.569431	-1.00369	2.94595	2.54809	1.50907
P31350	AEASFWTA	0.409874	0.544622	0.466736	0.699071	0.38633	0.394698	0.0619282	0.0407944	0.0632666	0.0883534	0.0541814	YES		0.0805118	0.0865233	0.038591	-3.09798	2.9444	2.54693	2.4884
Q16864	QSIPAVLEI	0.283186	0.410755	0.361746	0.411723	0.358593	0.291605	0.142153	0.0966184	0.139445	0.212851	0.129564	YES		-0.149555	0.0157995	0.00653165	-1.4809	2.93879	2.54172	2.40681
P07437	REIVHIQA	1.06055	1.28776	1.46258	0.458184	0.47053	0.416789	0.803659	0.840043	0.834732	0.186747	0.196702	YES		-1.42745	4.71608	3.18571	-0.620697	2.93575	2.53946	2.06583
Q07666	IPLPPPPAPETY	0.180717	0.155606	0.194387	0.120086	0.141654	0.0952381	0.0253343	0.0568975	0.0322789	0.000532	0.0518257	YES		-0.375819	1.15003	0.659588	-2.21244	2.93543	2.53946	1.38807
O14980	RESPFSTSA	0.263624	0.278604	0.314969	0.290207	0.231798	0.198822	0.123153	0.108427	0.132343	0.12249	0.134276	YES		-0.201233	0.690031	0.366117	-1.23599	2.93421	2.53871	1.7555
Q9Y255	AERLFPANVA	0.253843	0.323227	0.325364	0.339528	0.278356	0.282769	0.665025	0.471283	0.546804	0.0662651	0.0424028	YES		-0.355945	0.00384717	0.00181148	0.899239	2.92752	2.53281	2.38227
P11586	KETGVPIA	0.911504	1.24199	1.19283	1.50893	1.09856	1.03486	0.494018	0.320451	0.460943	0.722892	0.57715	YES		0.0752849	0.304618	0.146793	-1.39161	2.92406	2.52974	2.65708
O43865	SFDAHLTEL	0.311132	0.464531	0.427235	0.45747	0.342744	0.244477	0.122449	0.0708535	0.0903809	0.108434	0.155477	YES		0.0968412	0.381167	0.188069	-2.08416	2.92261	2.52869	2.00123
O43791	LPDDKLTLF	0.387517	0.384439	0.377339	0.334525	0.326895	0.344624	0.215341	0.249061	0.277598	0.0923695	0.000532	YES		-0.343569	0.923738	0.507308	-0.631258	2.91619	2.52344	1.54724
Q14653	HPLSLTSDQY	0.232883	0.263158	0.253638	0.201573	0.229321	0.205204	0.130894	0.0713902	0.12266	0.104418	0.163722	YES		-0.141573	0.651377	0.346543	-1.20608	2.90055	2.51014	1.75533
P11021	QARIEIESF	0.427573	0.4754	0.501559	0.325232	0.210996	0.196367	0.29064	0.194847	0.245965	0.259036	0.310954	YES		-0.921423	2.88748	1.90194	-0.941254	2.89192	2.50284	0.00266354
H7C5L3	ESSKPPILR	0.359571	0.439359	0.37526	0.414582	0.295196	0.188513	0.114004	0.104133	0.129116	0.0963855	0.162544	YES		-0.0913011	0.855172	0.458495	-1.75761	2.89171	2.50284	1.57837
Q13115	TPATPTSQF	0.580345	0.5	0.636175	1.19943	0.943536	0.923417	0.201267	0.197531	0.222079	0.176707	0.215548	YES		0.208313	3.44772	2.2936	-1.46711	2.88092	2.49322	3.73457
O43809	LYPLTNYTF	0.633442	0.839245	0.717256	0.676912	0.860822	0.444772	0.276566	0.200751	0.224015	0.305221	0.261484	YES		0.040918	0.288785	0.136832	-1.64272	2.87413	2.48681	2.04308
Q9NQZ5	ISAKPLEM	0.627387	1.07208	1.20842	0.855611	1.0525	0.988709	0.351865	0.250671	0.303422	0.395582	0.424028	YES		-0.0753918	0.00912144	0.00323207	-1.68246	2.85372	2.4689	2.30627
H0YHA7	RENKTAVVV	0.731253	1.2849	1.18035	0.799857	0.686478	0.711831	0.438424	0.366076	0.493221	0.341365	0.387515	YES		-0.430297	1.45792	0.879275	-1.30051	2.85353	2.4689	1.03749
P78537	IELDMRTIA	0.27946	0.286613	0.243243	0.331665	0.210005	0.170839	0.807178	0.518519	0.59264	0.0963269	0.0671378	YES		-0.391258	0.165732	0.0743984	1.24508	2.85203	2.46778	2.49185
P11473	LPHLADLVSY	0.799255	0.886156	0.793139	0.598284	0.902922	0.666667	0.424349	0.514224	0.413815	0.395582	0.398115	YES		-0.004998	0.659041	0.351746	-0.873986	2.8438	2.45994	1.69327
Q8N9N2	SGGKPLEV	0.292501	0.282609	0.284823	0.348821	0.215948	0.268041	0.0830401	0.044015	0.13428	0.000532	0.122497	YES		0.0987747	0.0799524	0.0353702	-1.71832	2.84326	2.45978	2.21986
P35232	ITQRELVSR	0.0232883	0.000532	0.0347739	0.0500357	0.0425953	0.0343643	0.191414	0.133119	0.142027	0.000532	0.000532	YES		-0.535251	0.397669	0.197359	2.99323	2.84118	2.45808	1.91705
O43736	RYLPQTYVV	0.260363	0.276888	0.262994	0.258041	0.252105	0.244477	0.170303	0.103596	0.123951	0.126506	0.0965842	YES		-0.0675629	0.220871	0.101119	-1.00822	2.82032	2.4376	2.06047
P10412	APAPAEKTPV	0.33442	0.350114	0.25052	0.220157	0.220901	0.167894	0.146376	0.110574	0.15623	0.160643	0.136631	YES		-0.397909	1.74667	1.07883	-1.17828	2.81756	2.43572	0.760535
Q6P2Q9	VYTTTVHWL	0.574755	0.846682	0.993763	0.750536	0.733036	0.555719	0.365939	0.272678	0.271143	0.46988	0.452297	YES		-0.0817451	0.57425	0.299745	-1.40858	2.81662	2.4356	1.73987
P63092	RATHRLLLL	0.394038	0.567506	0.589397	0.548964	0.445765	0.388807	0.213934	0.251208	0.196256	0.220884	0.167256	YES		0.599279	0.404018	0.200435	-1.22955	2.81388	2.43378	1.89109
P63220	GESDDSILRLA	1.00932	1.20423	1.20946	0.827019	0.744428	0.602847	2.13441	1.55931	1.75468	0.124498	0.0789164	YES		-0.89959	1.71467	1.05757	0.670569	2.80941	2.42974	3.26033
D6RA11	SPYQGGVFF	0.285049	0.308924	0.319647	0.207291	0.219911	0.137457	0.179451	0.129898	0.129116	0.0696753	0.13231	YES		-0.656762	2.07251	1.31579	-1.05913	2.8089	2.4296	0.48928
Q5TB30	SNFGPEVTR	0.222636	0.305492	0.297297	0.259471	0.181773	0.175258	0.118227	0.0880301	0.0948999	0.154618	0.111896	YES		-0.692561	1.02085	0.57454	-1.45462	2.80205	2.42351	1.35622
C9JSM2	RSSGNLLTI	0.280391	0.405034	0.348233	0.505361	0.352155	0.346097	0.0971147	0.10306	0.0987734	0.0863454	0.0435807	YES		0.271067	0.516779	0.262956	-1.78979	2.79554	2.41776	2.70317
P14406	IYELAVASF	0.281323	0.298627	0.343035	0.360257	0.425953	0.225822	0.0816327	0.0343532	0.0735959	0.0944321	0.0541814	YES		-0.247219	0.236052	0.109582	-2.28349	2.79003	2.41263	2.50357
Q9H0S4	YYIFIPSKF	1.06102	0.902174	0.816008	0.491065	0.987122	0.513991	0.315271	0.287708	0.323434	0.467871	0.42285	YES		-0.352775	1.09709	0.626716	-1.58494	2.78917	2.41215	1.2793
P35269	YNFTPLAR	0.2585	0.382151	0.350832	0.47248	0.31055	0.269023	0.0689655	0.0558239	0.0510006	0.0502008	0.117786	YES		-0.266494	0.134002	0.0602569	-2.49573	2.78315	2.40763	2.41243
Q9UQL6	GELPRQPTT	0.210526	0.243135	0.274428	0.283774	0.221397	0.198331	0.0914849	0.064949	0.0961911	0.0823293	0.114252	YES		0.0280049	0.0899128	0.0402203	-1.52712	2.78215	2.407	2.16097
A0A0A0MTR2	FFEVSPVSF	0.17047	0.230549	0.238046	0.164403	0.182764	0.0682376	0.0344828	0.0171766	0.0419626	0.0742972	0.118963	YES		-0.458904	1.04574	0.593201	-2.77105	2.77907	2.40429	1.31045
Q96B49	FAAGVWLAR	0.0684676	0.120709	0.128378	0.15797	0.169886	0.129111	0.257565	0.245303	0.228535	0.0522088	0.0482921	YES		0.277398	0.819046	0.441405	1.20366	2.77707	2.40304	1.49788
P23378	KYTGVLTEL	1.0326	1.72597	1.72089	1.76483	1.40168	1.25331	0.636875	0.441761	0.498386	0.473896	0.59364	YES		-0.183397	0.0337701	0.0142062	-1.50613	2.77531	2.40186	2.21847
E2QRF9	EPLDNFESL	0.323242	0.382151	0.349272	0.390279	0.365527	0.313206	0.218156	0.143854	0.196256	0.204819	0.190813	YES		0.0412672	0.0481949	0.0222589	-0.917761	2.77514	2.40186	2.31396
O95905	LPPPSDPQY	0.362366	0.397025	0.407484	0.411723	0.264487	0.293569	0.204082	0.179281	0.194964	0.184739	0.155477	YES		-0.0206828	0.809719	0.435487	-1.01269	2.76866	2.39576	1.49763
Q9HC77	TYPEGLEVLHF	0.233815	0.331236	0.329522	0.415297	0.519564	0.401571	0.123856	0.0751476	0.070368	0.0963855	0.113074	YES		0.45472	1.95043	1.22169	-1.7316	2.76069	2.38853	3.3204
Q9H9Y6	VYTASIPAL	0.58966	0.715103	0.769231	0.899214	0.778603	0.645066	0.405348	0.340311	0.25694	0.385542	0.41225	YES		0.331783	0.510127	0.258984	-1.04867	2.75794	2.38616	2.67901
Q9H6K1	FETEFNTQP	0.863531	0.856979	0.954262	3.03503	2.69539	2.41335	0.287122	0.242619	0.258231	0.0923695	0.103651	YES		1.35055	5.91645	3.95471	-1.7632	2.75727	2.38586	4.45101
Q96Q15	LPSSFVEKL	0.420121	0.430206	0.454262	0.591851	0.463596	0.463427	0.27727	0.199678	0.227243	0.128514	0.190813	YES		0.13102	0.869118	0.468382	-0.889557	2.75116	2.38012	2.86182
A9UJP8	KAADPTFV	1.41034	1.59039	1.58108	2.73481	1.90688	1.72901	0.496833	0.428341	0.441575	0.184739	0.176678	YES		0.183183	1.4845	0.897515	-1.74517	2.7478	2.37712	3.13345
A0A0A0MQZ6	WEVPLPKV	1.66046	1.54748	1.75936	2.00643	1.17434	1.02111	0.70936	0.501342	0.511298	0.514056	0.623086	YES		-0.359315	0.516555	0.262956	-1.52838	2.74498	2.37467	1.72094
Q8N3C0	REMENIIATV	0.848393	1.02517	0.928274	1.09221	0.77786	0.691949	0.550669	0.342995	0.409296	0.568273	0.53828	YES		-0.0893723	0.318966	0.155419	-1.10458	2.73158	2.36334	1.89433
Q92673	NTNDFVTLR	0.251514	0.275172	0.254678	0.323088	0.279346	0.226313	0.12456	0.105207	0.110394	0.104418	0.110718	YES		-0.236741	0.198693	0.0920686	-1.19978	2.72567	2.35796	2.42583
Q9NUD7	IPVEEPLPF	0.82068	0.796339	0.939709	0.957827	0.985636	0.736377	0.584096	0.443371	0.349903	0.353414	0.34629	YES		0.12087	0.191861	0.0876572	-0.892383	2.72085	2.3535	2.41877
P62753	FPATGCQKL	0.497438	0.415332	0.381497	0.434596	0.301139	0.259205	0.211119	0.159957	0.20142	0.184739	0.171967	YES		-0.695565	1.01988	0.57415	-1.1768	2.69835	2.33374	1.25222
Q92979	VPSSDPIVF	0.55007	0.606407	0.642931	0.340958	0.306587	0.264605	0.451091	0.275899	0.380891	0.216867	0.190813	YES		-0.752708	3.35801	2.22878	-0.69972	2.69444	2.33059	0.500422
Q8WUM4	TAYDNFVEL	0.187704	0.282609	0.236486	0.602573	0.599307	0.536573	0.0626319	0.0762211	0.0897353	0.14061	0.0848057	YES		0.797036	4.89756	3.31603	-1.62855	2.69064	2.32764	4.1456
A0A1W2PQ90	VYSQFITQL	0.551933	0.999428	0.940229	0.864189	0.937593	0.743741	0.36031	0.278046	0.303422	0.323293	0.285041	YES		0.103252	0.0565969	0.0261434	-1.40361	2.69059	2.32764	2.26306
Q460N5	DYIITGGGFLR	0.285049	0.377002	0.325364	0.2802	0.279842	0.255277	0.187896	0.19109	0.18399	0.108434	0.137809	YES		-0.363319	0.98721	0.550949	-0.810585	2.68848	2.32626	1.26975
B7Z6Z4	AEIRHVLVT	0.386586	0.467391	0.497401	0.610436	0.489351	0.485027	0.274455	0.214707	0.222079	0.174699	0.136631	YES		0.254469	0.864754	0.465706	-0.926022	2.6863	2.32445	2.82703
P08575	AEFQSIPRVF	0.269679	0.324943	0.337318	0.329521	0.275879	0.269023	0.1886	0.13956	0.154939	0.188755	0.117786	YES		0.449158	0.239345	0.110968	-0.94792	2.6828	2.32168	1.92321
Q8N1B3	AYDPYLIAM	0.317653	0.685355	0.680873	0.287348	0.443784	0.41728	0.136524	0.132045	0.0658489	0.100402	0.11543	YES		-0.606671	0.957304	0.527471	-2.33207	2.6801	2.3197	1.28503
Q9Y6X3	EYTRALFLL	0.440149	0.557208	0.612786	0.458184	0.450223	0.315169	0.332864	0.200751	0.227889	0.208835	0.325088	YES		-0.151332	1.13306	0.649412	-1.08026	2.67887	2.31919	1.13284
Q14213	HPWGSSSSF	0.740568	0.794622	0.872661	0.54539	0.506191	0.364752	0.560873	0.413849	0.562298	0.433735	0.447585	YES		-0.622852	2.99074	1.97839	-0.647611	2.65551	2.29655	0.198356
Q9Y4B6	KEADLPMTAA	0.723801	1.20481	1.40437	0.33238	0.491332	0.442808	0.465869	0.340311	0.444803	0.548193	0.71967	YES		-1.43584	2.63584	1.72718	-1.41375	2.65459	2.29599	0.00903951
Q9GIY3	NYGVVESF	0.657662	0.756293	0.66632	0.218728	0.23477	0.187531	0.567206	0.501342	0.507424	0.0334035	0.0366934	YES		-1.4644	5.72614	3.84358	-0.400532	2.64639	2.28888	3.37137
A0A0J9YX62	SFDTGFTSF	0.260829	0.732265	0.548857	0.66762	0.75582	0.624448	0.000532	0.0657863	0.0503551	0.341913	0.06596	YES		0.102339	0.809513	0.435487	-3.72421	2.64222	2.28507	2.76795
A0A087WZK9	TYYGSFVTRA	0.254774	0.314645	0.321206	0.319514	0.27687	0.222386	0.164673	0.119699	0.121369	0.11245	0.120141	YES		-0.0967379	0.277548	0.130502	-1.13426	2.63217	2.27681	1.84349
A0A2R8Y6W5	LPAPGVPAW	0.634839	0.689931	0.776507	1.56326	1.27241	0.991163	0.163969	0.134192	0.125242	0.136546	0.140165	YES		0.996033	2.70096	1.77797	-2.31116	2.63055	2.27555	3.50977
P13796	STDVAKTF	0.262226	0.631007	0.50104	0.696926	0.639425	0.471772	0.0591133	0.0171766	0.0438993	0.278563	0.0918728	YES		0.164321	0.727049	0.386487	-3.53613	2.62789	2.27325	2.71551
E9PKG1	EIFGTIGMR	0.548362	0.348589	0.31289	0.36407	0.111937	0.128948	0.0417546	0.0329218	0.0348612	0.0682731	0.121712	YES		-0.441172	1.38147	0.82453	-3.46532	2.62282	2.26854	0.873074
Q13347	REGDLLFTV	0.552399	0.494279	0.431913	0.697641	0.353145	0.338243	0.109078	0.0670961	0.0781149	0.000532	0.0400471	YES		0.111675	0.122605	0.0550251	-2.53968	2.61928	2.26536	1.99197
Q9HAI6	TEITEISTP	0.332557	0.448513	0.430353	0.370264	0.329866	0.286696	0.192822	0.166398	0.263396	0.194078	0.0447585	YES		-0.242805	0.880151	0.47639	-0.960288	2.60921	2.25636	1.28124
Q9Y2H1	KETLVFPP	0.552399	0.676201	0.648649	0.883488	0.640911	0.687285	1.12738	0.880301	0.968367	0.409639	0.391048	YES		-0.0581291	0.662064	0.35244	0.664775	2.60352	2.25102	1.46369
Q9NPA3	TYNQKHSLF	1.17187	1.33181	1.28378	1.60686	1.36107	1.26657	0.866995	0.762211	0.941252	0.767068	0.744405	YES		0.0755637	0.835285	0.44912	-0.559204	2.59842	2.24628	2.75477
Q9H0A8	GDVKATVA	0.311132	0.407323	0.355509	0.413152	0.346706	0.307315	0.211119	0.143854	0.183344	0.140377	0.0730271	YES		-0.106477	0.0190792	0.00782309	-0.996417	2.59264	2.24121	2.09558
P61978	RNTDEMVEL	0.747089	0.56865	0.495842	0.696688	0.277365	0.273605	0.118227	0.0432993	0.0989886	0.0749665	0.0855909	YES		-0.24197	0.817177	0.440524	-2.79781	2.58036	2.22999	1.3055
E9PGM1	IIFETPLRV	0.284117	0.250572	0.245322	0.443174	0.320951	0.308297	0.0914849	0.0837359	0.082634	0.100402	0.0636042	YES		0.373197	1.37699	0.822359	-1.59694	2.57016	2.22085	3.00957
A0A140T9U0	YPAEITLTW	1.37587	1.50057	1.83628	0.771265	0.759782	0.383898	1.09641	0.521202	0.684958	0.407631	0.603062	YES		-0.991878	2.94988	1.95193	-1.03332	2.56901	2.22005	0.228907
Q5H909	NADPQAVTM	0.342338	0.610984	0.662162	0.374553	0.476474	0.43299	0.197748	0.167472	0.218851	0.160643	0.24735	YES		-0.321417	0.695974	0.369437	-1.46775	2.56779	2.21918	1.40197
A0A0A0MR59	AYQLMTDVF	0.749884	1.03661	1.09667	0.894925	1.2313	0.662739	0.429275	0.187869	0.27889	0.449799	0.433451	YES		0.142356	0.0744959	0.0339246	-1.68603	2.56275	2.21494	1.99968
B4E127	YPGPGNHFW	0.175128	0.304348	0.254678	0.260186	0.2526	0.206186	0.0872625	0.0815888	0.0684312	0.0923695	0.04947	YES		0.0277113	0.0467509	0.0216948	-1.62948	2.56248	2.21494	2.0346
P49792	SFDSALQSV	0.782953	1.8873	1.59356	1.28949	0.999505	0.946981	0.409571	0.261943	0.291156	0.943775	0.908127	YES		-0.0980803	0.666844	0.354117	-2.14703	2.56161	2.21442	1.42175
Q9H8H0	VFDYSINSV	0.531439	1.39359	1.23233	1.13867	1.00446	0.758959	0.174525	0.122383	0.143964	0.413655	0.347468	YES		0.0858285	0.158129	0.0719686	-2.84029	2.56077	2.21393	1.90607
Q9H0E9	DPHTVTVSM	0.327899	0.546911	0.586798	0.448177	0.586924	0.509573	0.1886	0.173376	0.198838	0.182731	0.199058	YES		-0.280946	0.154738	0.0707556	-1.38196	2.56014	2.21365	2.26579
Q13571	SYMEVPTYL	1.26828	2.23284	2.22609	0.711222	1.18078	0.841924	0.8867	0.73913	0.790187	1.0261	1.00353	YES		-0.619754	2.3111	1.48183	-1.2452	2.55253	2.20675	0.121318
F5GWT4	HEIESLYTKL	0.242198	0.274027	0.259356	0.241601	0.24319	0.195876	0.162562	0.0805153	0.120077	0.10241	0.150766	YES		-0.177216	0.454373	0.228234	-1.0947	2.54743	2.20199	1.59314
Q8WUH6	IGGKSLEV	0.713554	0.732838	0.839917	1.17584	0.911838	0.844379	0.43772	0.361245	0.409296	0.369478	0.431095	YES		0.419958	1.47296	0.890416	-0.920087	2.54636	2.20127	3.03665
A0A2R8Y7Z0	QESKLIILA	1.30508	1.70366	1.75988	1.81272	1.32937	1.37948	0.966925	0.871712	0.930923	0.120482	0.195524	YES		0.115996	0.215084	0.0993139	-0.783913	2.5458	2.20125	1.82965
Q9BUN5	FLTEVTDVY	0.605962	0.70881	0.709459	0.897784	1.07479	0.870398	0.429275	0.389157	0.446094	0.429719	0.435807	YES		0.281097	2.73103	1.79899	-0.678777	2.54405	2.20001	3.49028
A0A0U1RR85	REIDDYIVQA	0.12762	0.141876	0.174116	0.195139	0.177316	0.153657	0.0232231	0.0316694	0.0380891	0.000532	0.0341578	YES		0.399479	0.465732	0.233159	-2.25429	2.54211	2.19842	2.49962
Q9H910	KEQEPMPTV	0.272939	0.475973	0.5	0.344532	0.515106	0.493864	0.119634	0.113795	0.127824	0.13253	0.186101	YES		0.258357	0.202184	0.093407	-1.78959	2.53206	2.18906	2.28664
Q9Y2X3	KEFETPEKA	0.426642	0.323799	0.471933	0.38742	0.312036	0.242514	0.190007	0.132045	0.219496	0.172691	0.24735	YES		-0.278456	0.9297	0.509958	-1.17452	2.52891	2.18696	1.15639
Q99436	IAAGIFNDL	0.460177	0.605263	0.598753	0.854896	0.785537	0.466372	0.178747	0.101986	0.143318	0.000532	0.0244791	YES		0.0385433	0.772358	0.415207	-1.97251	2.51486	2.17465	2.67781
P11142	YPEEVSSMVL	0.485794	0.919908	0.873701	0.353109	0.450718	0.415317	0.320197	0.314546	0.316979	0.319277	0.29682	YES		-0.699271	1.99675	1.25425	-1.26004	2.51049	2.17096	0.296016
A6NMQ1	LYPSIIQEF	0.48626	0.692982	0.738046	0.435073	0.57124	0.222222	0.304011	0.132403	0.180331	0.35743	0.361209	YES		-0.101468	1.25136	0.730888	-1.63632	2.50956	2.17038	0.870957
Q9BQE5	KEFVGGNTP	1.73731	2.01602	2.03015	1.90493	1.48192	1.46637	1.49543	0.989801	1.19755	0.423695	0.452297	YES		-0.111771	1.00515	0.564548	-0.651143	2.50624	2.16741	1.06826
E7EMG9	IELPSMAVA	0.917559	1.85355	1.90333	0.601858	0.853888	0.82376	0.624912	0.43693	0.529374	0.823293	0.810365	YES		-0.776432	1.9311	1.20963	-1.55466	2.50192	2.16435	0.335969
A0A0D9SF54	TFDAGLQAF	0.494178	1.59611	1.21466	0.745533	0.662209	0.576338	0.111893	0.0842727	0.109103	0.47992	0.425206	YES		-0.377666	0.991245	0.552975	-3.43648	2.49247	2.15604	1.06717
Q659A1	KFDPVGEIL	0.599441	1.66133	1.36954	1.50465	1.26449	1.11095	0.193526	0.154589	0.194319	0.389558	0.514723	YES		0.189374	0.129252	0.0582045	-2.74257	2.4889	2.15282	2.18536
Q12802	ETATTPIFANR	0.186772	0.183066	0.16736	0.151537	0.114413	0.10702	0.0837438	0.0552872	0.0619755	0.11245	0.0765607	YES		-0.347502	1.12204	0.642698	-1.41821	2.48623	2.15049	0.952459
P42345	ATIGELAQV	0.373544	0.525172	0.464657	0.484632	0.50421	0.487973	0.316678	0.166398	0.241446	0.257028	0.242638	YES		0.121668	0.320884	0.156415	-0.912077	2.48516	2.14996	2.35501
Q6IS14	EAAVAIKAM	1.57802	1.22168	1.13488	1.5579	0.769193	0.796024	0.469388	0.329039	0.434474	0.386546	0.402827	YES		-0.350602	0.612975	0.320555	-1.67415	2.48501	2.14996	1.39681
A0A3B3IRL9	KEYFGIVSV	0.935259	1.32609	1.24948	0.761973	0.906389	0.648994	0.803659	0.513151	0.675274	0.694779	0.732627	YES		-0.383311	1.93545	1.21176	-0.817531	2.47885	2.14413	0.314668
E7EVA4	EFLQVPAVTR	0.543083	0.648169	0.630977	0.419585	0.300644	0.305351	0.456017	0.329039	0.398967	0.242972	0.316843	YES		-0.600801	3.03308	2.01418	-0.622008	2.46832	2.13464	0.376187
G3V535	KYNQATPTF	1.23428	2.35011	2.23805	2.48034	2.05052	1.85616	0.805771	0.54321	0.773402	1.0743	1.06478	YES		-0.0326939	0.265208	0.124932	-1.45594	2.46647	2.13312	2.29324
Q9Y5X2	VYLPLTSHI	1.19748	0.71167	0.616944	0.634739	0.579495	0.482572	0.301196	0.225443	0.289219	0.481928	0.546525	YES		-0.276181	1.0993	0.62752	-1.63052	2.46345	2.13044	0.949815
Q99832	LPIGDVATQYF	0.853284	1.0595	0.988565	0.864189	1.17533	0.958763	0.688248	0.523886	0.571982	0.447791	0.475854	YES		0.0831574	0.136915	0.0617291	-0.701513	2.44391	2.11294	2.16097
P06744	RSNTPILV	0.201211	0.336384	0.281705	0.31737	0.190193	0.191458	0.0971147	0.0665593	0.0593932	0.124498	0.0588928	YES		0.0902043	0.362896	0.17689	-1.87691	2.42263	2.09234	1.56771
F8WEJ5	FEFEYQTKV	0.367024	0.393593	0.410603	0.285919	0.199108	0.218949	0.292752	0.171766	0.135571	0.148594	0.160188	YES		-0.511563	1.96392	1.22921	-0.964763	2.41486	2.08558	0.246826
A0A075B6T1	LPEPGLGLAY	0.331626	0.433066	0.411642	0.275911	0.337296	0.284732	0.264602	0.240472	0.232408	0.218876	0.219081	YES		-0.280503	1.47344	0.890416	-0.673617	2.40834	2.07973	0.596538
Q5JXR6	KFDDIRIYF	0.388449	0.735698	0.64657	1.21015	1.474	1.23319	0.250528	0.148148	0.103938	0.315261	0.319199	YES		1.06963	3.80044	2.53358	-1.81681	2.39545	2.06853	3.73146
P62241	VYNASNNEL	0.15184	0.295195	0.264033	0.345961	0.267459	0.261168	0.0605208	0.0611916	0.0568108	0.0764485	0.113074	YES		0.322185	0.599667	0.312791	-1.99387	2.39005	2.06379	2.49007
P01591	GETKMVET	0.97252	0.562929	0.392931	0.235883	0.0534918	0.0638193	0.135116	0.0504563	0.112331	0.136546	0.000532	YES		-2.02483	2.30685	1.47957	-2.69448	2.38778	2.06186	0.0377021
P04233	YTGFSILV	0.390312	0.349542	0.525988	0.604718	0.679049	0.212568	6.01407	2.18787	3.17753	0.0983936	0.215548	YES		-0.927294	0.0319401	0.0132023	3.16827	2.38688	2.06164	1.91206
P13796	IPMNPNTNDLF	0.154634	0.267735	0.274428	0.250179	0.242694	0.216986	0.0844476	0.0762211	0.0839251	0.00889591	0.0636042	YES		-0.124228	0.040822	0.0174507	-1.51035	2.38514	2.06023	2.00609
A0A1W2PNZ9	GETGRIILP	0.191896	0.215103	0.232848	0.203002	0.138683	0.157094	0.0299225	0.129901	0.0238289	0.000532	0.12382	YES		-0.470825	0.600289	0.313107	-1.80075	2.37533	2.05142	1.30055
Q9BY77	AEVDPDTILKA	1.15929	1.36613	1.44231	4.75768	3.79693	3.42759	0.180859	0.126677	0.149128	0.0722892	0.196702	YES		1.44802	4.64878	3.1342	-3.11911	2.35689	2.03398	3.98413
P30281	EVFPLAMNY	1.20261	1.53261	1.45192	1.71944	1.526	1.01375	0.822308	0.579442	0.668496	0.428715	0.420495	YES		0.18833	0.0478321	0.0221055	-1.01616	2.35523	2.03278	1.9923
Q9HBG6	SYNPITHQL	0.190033	0.254005	0.288981	0.31737	0.21793	0.223859	0.0548909	0.109501	0.082634	0.146627	0.115759	YES		0.135663	0.0776262	0.0347925	-1.56919	2.35115	2.02924	2.02525
Q6PJG6	LERDPIPAA	0.235678	0.26087	0.286902	0.214439	0.159485	0.143348	0.130894	0.0880301	0.161394	0.0963855	0.1649	YES		-0.546046	1.49909	0.907184	-1.04263	2.34895	2.02769	0.526086
Q56NI9	FWDGKIVLV	0.859804	2.53204	2.59459	1.44389	1.33036	1.04566	0.401126	0.290929	0.289219	0.706827	0.786808	YES		-0.3162	0.900239	0.490765	-2.60897	2.34753	2.0266	1.00505
J3QLK0	VFDEAIRAVL	0.654401	1.65675	1.54626	0.63188	0.563645	0.500736	0.422942	0.296296	0.362169	0.620482	0.638398	YES		-0.995795	1.80271	1.11743	-1.83472	2.34564	2.02504	0.305375
A0A2R8YD43	TSTVPLVGR	0.15184	0.226545	0.247401	0.137241	0.130758	0.148257	0.0619282	0.0944713	0.0839251	0.108434	0.103651	YES		-0.315627	1.18626	0.685917	-1.38068	2.34108	2.02181	0.763455
Q9BXS6	VASTPISQR	0.166279	0.213959	0.239085	0.265189	0.206043	0.201276	0.0641349	0.104167	0.0135571	0.000532	0.000532	YES		-0.112442	0.190204	0.086803	-1.76787	2.33059	2.01165	2.13079
Q9Y4B6	KEADLPMTA	0.286446	0.477689	0.559252	0.161544	0.238732	0.205695	0.211119	0.14278	0.18399	0.172691	0.267373	YES		-0.815006	2.12214	1.35352	-1.29885	2.32819	2.00991	0.0983487
Q6P3X3	GEFSEAIKA	0.300885	0.398169	0.370062	0.322373	0.230312	0.263623	0.222379	0.207729	0.199484	0.150602	0.136631	YES		-0.249541	1.25878	0.735281	-0.763931	2.32441	2.00678	0.692838
Q16533	RYFLPPYTF	0.842105	0.853547	0.767672	0.686919	1.15007	0.679921	0.399719	0.360709	0.316333	0.401606	0.385159	YES		0.141168	0.0539124	0.0252996	-1.19391	2.32373	2.00643	1.97689
Q16637	AYDKAVASF	0.414532	1.29863	0.992723	1.37169	1.13373	0.940108	0.0823364	0.0563607	0.102001	0.281124	0.420495	YES		0.276904	0.562333	0.289312	-3.4908	2.32336	2.00639	2.41877
Q13772	SEWLIRPP	0.229157	0.271167	0.290541	0.256612	0.212977	0.191949	0.168895	0.0955448	0.127179	0.12313	0.0876011	YES		-0.485578	0.618437	0.325085	-1.01398	2.32226	2.00562	1.23597
Q92499	QFDNYGEEF	0.213321	0.520595	0.392931	0.340243	0.30213	0.250368	0.115412	0.0912507	0.0787605	0.164659	0.146054	YES		-0.294157	0.511455	0.259787	-1.98112	2.32177	2.00545	1.33515
O43684	YPTSIASLAF	1.20354	1.48398	1.38773	0.887777	1.3155	0.756014	0.896552	0.609769	0.799225	0.722892	0.866902	YES		-0.636567	1.40015	0.83809	-0.821782	2.31944	2.00383	0.578983
P39656	VPFDGDDIQL	0.212389	0.314645	0.27131	0.0514653	0.0832095	0.059892	0.154821	0.0869565	0.136862	0.0839842	0.0307243	YES		-2.20692	3.24728	2.16061	-1.07619	2.31916	2.00383	0.717034
F5GWT4	FPSEITDTV	0.273871	0.369565	0.47817	0.287348	0.376424	0.32597	0.191414	0.163178	0.144609	0.216867	0.169611	YES		0.0412147	0.364264	0.177444	-1.16787	2.31439	1.99971	1.4712
Q9H0A9	YYLNEIQSF	0.970191	1.29348	1.15593	1.08149	1.51015	0.985763	0.723434	0.453033	0.487411	0.564257	0.502945	YES		0.00379948	0.133759	0.0602009	-1.03928	2.31134	1.99732	2.05936
Q9NQ31	QPAENISKDLY	0.422916	0.394737	0.413721	0.641887	0.53789	0.484045	0.779733	0.559313	0.62621	0.156627	0.19788	YES		0.314641	1.28566	0.755291	0.674448	2.30933	1.99596	0.657252
P17275	SELERLIVP	0.498836	0.590961	0.637214	0.466047	0.436355	0.378498	1.12597	0.743961	0.905746	0.0542169	0.0683157	YES		-0.627585	0.854769	0.458486	0.684561	2.29082	1.97809	2.58038
P14678	GENLVSMTV	0.561947	0.508009	0.459979	0.845961	0.443784	0.419489	0.114356	0.0856146	0.112008	0.0271084	0.090106	YES		0.238299	0.23257	0.107578	-2.29395	2.2881	1.9757	2.13677
E7EQV9	AYKYIQELW	0.79646	1.08696	1.0104	1.33238	1.368	0.945508	0.43209	0.581857	0.453196	0.289331	0.0800942	YES		0.0950863	1.10931	0.635184	-0.979962	2.28379	1.97269	2.7139
A0A140T9U0	EDLRSWTA	0.583605	0.740275	0.656445	0.225876	0.170381	0.160039	0.536242	0.43693	0.442221	0.223877	0.0459364	YES		-1.45445	4.85669	3.29847	-0.484535	2.28231	1.97153	2.70419
O75934	YEAPGVREA	0.3619	0.383867	0.446985	0.474625	0.346211	0.294551	0.235046	0.1562	0.205294	0.226908	0.235571	YES		-0.144062	0.19981	0.0920686	-0.999607	2.27842	1.96796	1.60855
H0YEH2	LPDQTLPIL	1.43875	1.61442	1.65644	1.9178	1.94453	1.4163	1.15764	0.71766	0.955455	0.919679	1.00118	YES		0.0516264	0.552207	0.283097	-0.734424	2.26801	1.95852	2.3729
O75083	IWDVSVNSV	0.478342	1.40561	1.42256	1.16083	0.972759	0.817869	0.231527	0.164251	0.178179	0.329317	0.302709	YES		-0.17376	0.198691	0.0920686	-2.52629	2.26423	1.95506	1.59808
Q9NXE4	KFDFPVSYL	0.191896	0.518307	0.411642	0.38456	0.402179	0.381934	0.121042	0.0515298	0.0903809	0.160643	0.06596	YES		0.271689	0.0756263	0.0340786	-2.093	2.26316	1.95462	1.9559
P21333	TPYEEGLHSVDVTY	0.187238	0.231121	0.247921	0.220872	0.306587	0.234168	0.106967	0.0874933	0.0884442	0.0441767	0.0588928	YES		0.401829	0.431422	0.213195	-1.23581	2.26315	1.95462	2.28244
P20036	LPRTDYSF	0.408011	0.398169	0.453742	0.195854	0.157008	0.116838	0.629134	0.527107	0.546159	0.176707	0.11543	YES		-1.25118	3.7879	2.52802	0.434235	2.26037	1.95217	3.72881
Q9BWF3	LPQVQNTAM	0.466698	0.67849	0.8342	0.661187	0.730064	0.776141	0.378607	0.256039	0.340219	0.299197	0.31331	YES		0.0075304	0.303567	0.146196	-1.02178	2.25248	1.94492	2.17495
Q5TAW7	TFDIASDAF	1.12063	3.70366	2.84875	2.25733	2.00495	1.52774	0.474314	0.313473	0.372498	0.933735	0.959953	YES		-0.0902768	0.515436	0.26212	-2.72532	2.2474	1.9408	1.26431
A0A140T8Z1	RFDSDVGEF	0.495109	1.41819	1.28326	1.24303	0.946508	0.901325	0.221675	0.200215	0.237573	0.188755	0.253239	YES		-0.375003	0.0562043	0.0261434	-2.27716	2.24148	1.93552	1.7555
Q9NVI1	FYQPKIQQF	0.232883	0.191076	0.22973	0.243031	0.196137	0.200295	0.0999296	0.10628	0.126533	0.000532	0.0612485	YES		0.0956245	0.0599255	0.0278986	-0.974194	2.23813	1.93249	1.74879
P13010	IFTDLSSRF	0.237541	0.26659	0.338877	0.357398	0.292224	0.279823	0.16608	0.127751	0.120077	0.000532	0.0730271	YES		-0.0913398	0.328298	0.159652	-1.02623	2.23315	1.928	2.17982
Q14586	IYDKTSVLF	0.544946	1.70881	1.40021	1.2466	1.08965	1.0216	0.284307	0.229737	0.225307	0.566265	0.700824	YES		0.162301	0.1477	0.0671574	-2.30513	2.23268	1.928	1.62897
Q5W0C6	IFDEAEKL	0.435491	1.42391	1.20634	1.03002	0.770183	0.753068	0.2076	0.116479	0.162686	0.269076	0.267373	YES		-0.00458499	0.322408	0.157014	-2.65494	2.23002	1.92566	1.44008
Q9NVR2	EFYINYVTR	0.217047	0.159039	0.237006	0.172981	0.197127	0.0913108	0.085855	0.0429415	0.0516462	0.000532	0.0683157	YES		-0.320965	0.649224	0.345664	-1.76456	2.22965	1.92561	1.11889
Q01082	HPDEKSIITY	0.737308	0.772311	0.932952	0.934954	0.616642	0.611193	0.539761	0.329039	0.423499	0.447791	0.528857	YES		0.0991945	0.412042	0.20419	-0.918461	2.22857	1.92484	1.34541
P46013	QAIEDLAGF	0.239404	0.312357	0.260915	0.172981	0.163447	0.232695	0.157635	0.13956	0.148483	0.104418	0.155477	YES		-0.5187	1.41643	0.849274	-0.866677	2.22456	1.92179	0.487242
A0A1W2PNW1	STLESIYQR	0.376339	0.363272	0.392412	0.499643	0.454681	0.420226	0.276566	0.218465	0.271788	0.192771	0.186101	YES		-0.134525	1.41712	0.849274	-0.561946	2.22398	1.92152	2.83636
Q6P1K2	IYDKFIAQL	0.400093	1.05263	0.777027	1.16655	1.1372	0.957781	0.210415	0.179817	0.189154	0.000532	0.128386	YES		0.604546	1.31741	0.776178	-1.94428	2.2205	1.91836	2.78307
P18850	VSNDKALMV	0.564509	1.07666	1.27651	0.463188	0.520059	0.448699	0.394089	0.346753	0.418334	0.417671	0.548881	YES		-0.698655	1.85396	1.15578	-1.33172	2.2159	1.9144	0.180382
Q14289	RTDDLVYL	0.121099	0.340961	0.300416	0.294496	0.248638	0.319097	0.0351865	0.0536769	0.041317	0.108434	0.0848057	YES		0.150913	0.242759	0.113317	-2.55018	2.21318	1.912	2.09534
Q14106	TPFVEGLSY	0.807639	0.847826	1.04418	0.917084	1.03517	0.825233	0.674877	0.552872	0.60878	0.562249	0.578327	YES		0.199273	0.127973	0.0579332	-0.555788	2.21272	1.91184	1.97689
C9JM43	TFEDVAVYF	0.384257	0.897025	0.759356	0.331665	0.399208	0.255277	0.306122	0.179281	0.205294	0.341365	0.375736	YES		-1.06015	1.69627	1.04275	-1.5629	2.21155	1.911	0.279464
Q9UNH7	VDYENANKA	0.161155	0.20595	0.225572	0.132952	0.138683	0.101129	0.119977	0.0203972	0.0542285	0.000532	0.0421901	YES		-0.75612	1.12906	0.647735	-1.60671	2.20984	1.90979	0.694867
P23921	YPFESAEAQLL	0.737308	0.926773	0.941788	0.576841	0.608222	0.606284	0.69247	0.537305	0.663008	0.467871	0.570082	YES		-0.364475	2.52286	1.64511	-0.461255	2.20971	1.90979	0.161419
A0A1B0GV24	NEFSILKSP	0.891011	1.04348	1.03846	0.308792	0.205547	0.194894	1.59043	1.14332	1.44416	0.136546	0.0777385	YES		-1.95481	3.86765	2.58041	0.490884	2.20721	1.90789	3.73133
E9PFK9	VENDKLPPP	0.626456	0.803776	0.917879	1.797	1.38088	1.25479	0.348346	0.219538	0.244028	0.114458	0.0777385	YES		0.81378	2.93823	1.94185	-1.5321	2.19002	1.89293	3.44815
Q9UHA2	EVNQETIQR	0.143456	0.149886	0.167879	0.183703	0.138187	0.142857	0.320901	0.239936	0.254358	0.060241	0.04947	YES		-0.263401	0.0125505	0.00546001	0.821685	2.18892	1.89213	1.77187
Q75V66	EYLETVTQF	0.231952	0.369565	0.261435	0.231594	0.245171	0.215513	0.144968	0.128288	0.154939	0.120482	0.175501	YES		-0.0206646	0.729877	0.388204	-1.01101	2.18537	1.88921	1.00326
A0A087WVQ6	EYDNAIITM	0.783419	2.90389	2.40229	1.4253	1.90788	1.56308	0.330753	0.28234	0.228535	0.204819	0.155477	YES		0.0122947	0.369407	0.180724	-2.85509	2.179	1.88315	1.34379
Q9H8V3	IFDSKVTEI	1.10992	4.20824	3.48181	3.33524	2.42298	2.18115	0.346939	0.230274	0.244674	0.317269	0.441696	YES		-0.0260293	0.153611	0.0700121	-3.42049	2.17574	1.88052	1.57475
Q9UET6	SYDPDFNQL	0.487191	0.900458	0.841996	1.70479	1.58593	1.27835	0.292752	0.227053	0.236281	0.315261	0.332155	YES		1.05332	3.3404	2.21329	-1.56019	2.17084	1.87593	3.57361
B0QZ40	KEIAAVIETV	2.3251	2.61499	2.78482	3.79342	3.04458	2.76681	1.88459	1.24799	1.54358	0.65261	0.770318	YES		0.162411	1.26204	0.737523	-0.724198	2.17033	1.87573	2.72664
A0A2R8Y438	YYDVAKQLL	0.711691	2.38558	2.01767	1.82487	1.76275	1.47619	0.383533	0.26409	0.325371	0.604418	0.539458	YES		0.260195	0.0154563	0.00634995	-2.39422	2.16788	1.8739	1.75169
Q9NPB8	KFDADPVEL	1.19096	3.98513	3.3342	3.14153	2.52006	2.37261	0.608726	0.43854	0.483538	1.53414	1.49117	YES		0.0277987	0.0920667	0.0410777	-2.47492	2.16774	1.8739	1.6436
P07437	YPDRIMNTF	0.562413	0.456522	0.420998	0.430665	0.227836	0.243004	0.292048	0.198604	0.246288	0.136546	0.166667	YES		-0.613693	1.6205	0.986465	-0.966382	2.16463	1.87128	0.296727
Q8NF50	SYLPVGSVSF	0.23102	0.25286	0.277547	0.331665	0.423972	0.331861	0.16608	0.0891036	0.0761782	0.108434	0.010148	YES		0.469311	1.59016	0.966877	-1.2003	2.15013	1.85771	2.88034
O43674	AEIPEGYVP	1.42198	1.51773	1.66684	1.75054	1.41852	1.24497	1.21042	0.915191	0.985797	0.433735	0.393404	YES		0.57118	0.185287	0.0844863	-0.566124	2.14753	1.85542	1.51604
P46940	KYGIQMPAF	0.249651	0.426201	0.442827	0.200143	0.354136	0.29406	0.186488	0.125604	0.139445	0.156627	0.151943	YES		-0.283721	0.740158	0.39402	-1.30888	2.13949	1.84862	0.954181
Q8NB46	YGNRQNLEL	0.154634	0.195652	0.196466	0.271623	0.170381	0.172803	0.0577058	0.0634434	0.041317	0.0883534	0.0471143	YES		0.174544	0.266958	0.12523	-1.75075	2.13434	1.84408	2.05798
Q6SJ93	SANDYFSER	0.173265	0.216247	0.155925	0.220157	0.232789	0.169858	0.0647431	0.0515298	0.0903809	0.000532	0.000532	YES		0.948851	0.361095	0.175876	-1.4002	2.1278	1.83816	2.13242
A0A0J9YX62	NPDDVFREF	0.313926	0.379291	0.35499	0.275197	0.325904	0.265096	0.258269	0.2292	0.218851	0.15261	0.170789	YES		-0.146341	1.03149	0.582525	-0.569529	2.12704	1.83771	0.700931
O43684	LYDVPANSM	0.41919	1.89245	1.58056	1.69264	1.6741	1.55326	0.146376	0.105743	0.127824	0.467871	0.404005	YES		0.545733	0.487575	0.245997	-3.35673	2.11974	1.83072	2.22603
K7ERS0	AEFHQIEGVVA	0.329762	0.415904	0.461538	0.480343	0.41258	0.408444	0.289937	0.222759	0.232408	0.136546	0.226148	YES		0.101419	0.312816	0.151567	-0.696157	2.11744	1.82934	2.08819
B4E127	KYQPRIAVF	0.250582	0.305492	0.340956	0.406004	0.25161	0.266078	0.161858	0.0848094	0.120077	0.120482	0.157833	YES		-0.161834	0.0646049	0.0299402	-1.29038	2.11424	1.82675	1.82117
A0A0B4J1V8	LPGGPTLTF	0.357243	0.482838	0.459459	0.435311	0.42843	0.349534	0.310345	0.266774	0.26275	0.116466	0.11543	YES		-0.0769348	0.281619	0.132349	-0.629764	2.10554	1.81866	1.37196
P41002	AEVNGLKAS	0.239404	0.265446	0.285863	0.168692	0.216939	0.129602	0.144968	0.0912507	0.173015	0.172691	0.1649	YES		-0.803204	1.46221	0.881287	-0.950228	2.09679	1.81046	0.356486
Q9Y6H1	EPARPDITY	0.465766	0.494279	0.550416	0.765547	0.615156	0.516446	0.284307	0.259259	0.315042	0.263052	0.242638	YES		0.391458	1.15638	0.664955	-0.814917	2.09508	1.80912	2.63626
Q9NVR2	FPDQPVVW	0.653004	0.795195	0.907484	0.936383	0.89153	0.748159	0.534835	0.466989	0.565526	0.341365	0.336867	YES		0.0837811	0.453282	0.22741	-0.587819	2.09065	1.805	2.17898
P51149	VFDVTAPNTF	0.32231	0.751144	0.656965	0.546819	0.543834	0.394698	0.234342	0.182501	0.215623	0.36747	0.294464	YES		-0.280539	0.341335	0.167591	-1.45206	2.07618	1.79144	1.28091
F8W8A5	LPQTSHVSF	0.17047	0.197941	0.243243	0.220157	0.148588	0.147275	0.0999296	0.0429415	0.0942544	0.0803213	0.0753828	YES		0.1436	0.401344	0.199707	-1.36707	2.07262	1.78849	1.21511
P49757	TFDASRTTF	0.147648	0.402746	0.303015	0.431022	0.330362	0.302405	0.0675581	0.0531401	0.0464816	0.13253	0.117786	YES		0.520877	0.502753	0.255974	-2.35184	2.07185	1.78802	2.20386
Q9Y6X3	RESNNMVVP	0.242198	0.461098	0.503119	0.238742	0.289252	0.293569	0.190007	0.150295	0.183344	0.200803	0.195524	YES		-0.551703	1.07173	0.610085	-1.20406	2.07026	1.78704	0.619951
E9PR89	EAAKGTLTY	0.674895	0.705378	0.773909	0.793424	0.564636	0.581247	0.543279	0.477187	0.449968	0.0883534	0.0742049	YES		-0.0447028	0.517074	0.262956	-0.550897	2.06716	1.78455	1.09204
Q92499	RELLIIGGVA	0.230088	0.283753	0.319127	0.254467	0.263497	0.237604	0.201267	0.133119	0.135571	0.164659	0.146054	YES		0.0393109	0.321142	0.156441	-0.825734	2.066	1.7837	1.29116
Q6VMQ6	VFDKTLAEL	1.10014	4.2357	3.6684	3.45247	2.70629	2.51203	0.546798	0.391841	0.435119	1.01205	1.13899	YES		0.0226057	0.0542679	0.0252996	-2.71248	2.06123	1.77953	1.60354
P52701	EIPENFTTR	0.369818	0.356979	0.557173	0.295926	0.297177	0.243495	0.222379	0.20934	0.271143	0.156627	0.00358855	YES		-0.397064	1.54143	0.93763	-0.8693	2.05683	1.77543	0.27368
C9JW94	LFDKSINEF	0.411737	1.70995	1.38254	1.58041	1.32838	1.0972	0.146376	0.0778315	0.142027	0.194779	0.224971	YES		0.476039	0.226675	0.104069	-3.25826	2.05394	1.77284	1.9566
F8W9P4	AYLEALSHL	0.845366	0.810641	0.858108	1.01144	0.913819	0.814433	1.26179	0.962426	1.11362	0.395582	0.332155	YES		-0.359877	0.431691	0.213195	0.408862	2.04953	1.76903	1.16043
H0YEW4	KYMSVIAEL	1.34606	1.0492	1.11954	1.604	0.831105	0.825724	0.544687	0.301664	0.5255	0.325301	0.67609	YES		-0.103518	0.159027	0.0719686	-1.35732	2.03611	1.757	1.45312
Q8TEM1	IAIPVTVAF	0.215184	0.328375	0.29106	0.131523	0.125805	0.0864016	0.190007	0.111648	0.126533	0.144578	0.150766	YES		-1.13133	2.46715	1.60116	-0.962874	2.03575	1.757	0.236467
P19784	RYFKGPELL	0.276665	0.283753	0.293139	0.364546	0.325904	0.269023	0.206897	0.0762211	0.142027	0.188755	0.171967	YES		0.616493	0.37783	0.185716	-1.00553	2.03569	1.757	2.08409
P62273	QQLYWSHPR	0.368514	0.391762	0.434927	0.408006	0.339574	0.300049	0.667417	0.476221	0.614332	0.108434	0.137102	YES		-0.521986	0.404951	0.200862	0.556654	2.03083	1.75274	2.10035
P35221	FIDASRLVY	0.591989	1.10927	1.07121	1.25876	1.17434	1.0918	0.512315	0.438003	0.498386	0.371486	0.47232	YES		0.33546	1.05555	0.600315	-0.936404	2.02528	1.74779	2.53113
A0A0U1RRL5	RTIQAPTQV	0.205869	0.187643	0.194387	0.253038	0.163447	0.158076	0.0548909	0.0365003	0.116204	0.120482	0.108363	YES		0.085934	0.0422278	0.0185095	-1.50179	2.02042	1.74322	1.5881
P07437	VNMVPFPR	0.526316	0.316934	0.326403	0.294496	0.114908	0.136475	0.156228	0.130972	0.175597	0.0883534	0.110718	YES		-0.940505	1.75971	1.08723	-1.33763	2.01547	1.73859	0.117513
B3KTM8	HPDAPMSQVY	1.73265	1.33982	1.24064	2.42566	1.02031	0.985027	0.240324	0.151906	0.219819	0.217871	0.167256	YES		0.368807	0.0380973	0.0158854	-2.81701	2.01519	1.73859	1.70175
A0A087WZ88	IFDRVLTEL	0.169073	0.523455	0.398129	0.784846	0.779594	0.594502	0.0584096	0.0504563	0.0522918	0.0763052	0.0353357	YES		0.772538	2.3252	1.49165	-2.75865	2.01394	1.73764	3.15416
Q9Y6J8	WEYDESHVI	0.368887	0.457666	0.439709	0.716226	0.519069	0.486991	0.225194	0.238325	0.163977	0.201566	0.000532	YES		0.177407	1.37742	0.822359	-1.0129	2.01106	1.73507	2.70084
H3BM52	IYTPIFNEY	0.34327	0.44508	0.452183	1.72266	1.94354	1.55768	0.139338	0.0944713	0.101356	0.0983936	0.0553592	YES		1.64714	6.23916	4.06895	-1.88801	2.0107	1.735	4.45101
O95379	EMLHQIIQR	0.351653	0.322082	0.308732	0.610436	0.330362	0.323024	0.0985222	0.071927	0.0632666	0.0682731	0.0930506	YES		0.280931	0.624126	0.329841	-2.07165	2.00708	1.73168	2.25006
Q9UBQ5	NPENLATLERY	0.289241	0.257437	0.301975	0.253038	0.274393	0.241532	0.166784	0.133655	0.220788	0.156627	0.143698	YES		-0.0203962	0.363653	0.177241	-0.703263	2.00209	1.72758	1.18952
O14548	KADGVPVYL	0.62925	1.75172	1.56289	1.54896	1.17979	1.16102	0.492611	0.305421	0.391866	0.36747	0.333333	YES		0.0339051	0.0229335	0.00879321	-1.72877	1.99807	1.72387	1.59651
A6NIH7	IYSIDFTRF	0.341407	0.5	0.450624	1.10436	1.39326	1.07707	0.16608	0.120236	0.147192	0.176707	0.1649	YES		1.12634	4.62218	3.11819	-1.57551	1.99579	1.72212	3.89326
Q17RB0	NPIPFPETF	0.268281	0.319222	0.259875	0.523231	0.631005	0.426608	0.131597	0.101986	0.0936088	0.0522088	0.0977621	YES		0.817357	2.80515	1.83967	-1.37287	1.99431	1.72113	3.35049
Q8IUQ4	VFDTSIAQL	0.225431	0.673913	0.549376	0.576126	0.503219	0.435444	0.179451	0.10628	0.091672	0.194779	0.290931	YES		0.274899	0.0757521	0.0340786	-1.9406	1.99415	1.72113	1.73807
Q5JPI9	VYERELQTF	0.238007	0.240847	0.295738	0.443888	0.358593	0.346588	0.167488	0.12292	0.109748	0.062249	0.128386	YES		0.536921	1.97193	1.2355	-0.952873	1.97169	1.70015	2.98588
Q5TBH8	VYFGDPVSL	0.66232	0.757437	0.693347	0.697641	0.745914	0.605302	0.614356	0.468062	0.482892	0.319277	0.3404	YES		0.0721507	0.151599	0.0692452	-0.432915	1.9684	1.69745	1.40399
P17535	QEFAEGFVKA	0.085701	0.17849	0.135135	0.07005	0.089153	0.0864016	0.00351121	0.0603064	0.000532	0.000532	0.00222958	YES		-0.459577	0.7533	0.401984	-2.63356	1.96225	1.69219	0.786625
Q96GW9	DALGGLLNR	0.542152	0.692792	0.70894	0.596855	0.494304	0.405007	0.500352	0.386473	0.403486	0.311245	0.342756	YES		-0.250445	1.27284	0.745141	-0.591222	1.9575	1.68832	0.382091
Q9NZB2	LPDEDLASF	0.357708	0.470252	0.449064	0.438885	0.428925	0.346588	0.287122	0.288782	0.298257	0.204819	0.237927	YES		-0.16971	0.207989	0.0962426	-0.546817	1.95673	1.68784	1.32343
H7C5L5	HPVSEGTLMY	0.42571	0.728833	0.852391	0.213009	0.311045	0.329897	0.388459	0.269458	0.339574	0.345382	0.336867	YES		-1.13039	2.24684	1.43722	-1.00862	1.95528	1.68668	0.140264
A2ACR1	QPFAIGGSGSTFIY	0.612017	0.701945	0.716736	0.766262	0.932145	0.761414	0.555947	0.439077	0.44674	0.361446	0.427562	YES		0.1215	1.36487	0.812784	-0.494141	1.95145	1.68315	2.66375
P62906	IPHMDIEAL	1.23055	1.0103	0.872141	1.30236	0.547796	0.490918	0.461647	0.237252	0.334409	0.309237	0.341578	YES		-0.313571	0.590677	0.308576	-1.59103	1.94006	1.67351	0.910808
A6NL66	HLDPGPIYM	0.572892	0.463387	0.431913	0.766262	0.352155	0.351497	0.164673	0.0896404	0.143318	0.060241	0.024735	YES		0.123311	0.00178237	0.000468367	-1.88454	1.93719	1.67093	1.58411
F8VP44	LYDPVISKL	0.405682	1.03719	0.865385	1.28592	1.09856	1.01669	0.311049	0.231347	0.276953	0.409639	0.451119	YES		0.315649	1.36547	0.812784	-1.49425	1.93679	1.67083	2.65708
Q6PI26	NVHDIMVSF	0.339388	1.10755	0.843035	0.727663	0.748225	0.694158	0.248651	0.170692	0.233269	0.393574	0.392619	YES		0.0403702	0.0885151	0.0397653	-1.81103	1.93567	1.67	1.45634
P31350	QYIEFVADR	0.39823	0.451945	0.472453	0.493924	0.388806	0.348552	0.340605	0.254965	0.26856	0.146586	0.200236	YES		-0.183878	0.274756	0.12889	-0.614086	1.93327	1.66799	1.22549
A0A0U1RQV5	QPSTIATSM	0.749884	0.567506	0.560551	0.590779	0.273898	0.263132	0.346939	0.259528	0.336346	0.209839	0.20318	YES		-0.413628	1.51129	0.917527	-0.994108	1.93308	1.66799	0.208593
C9J3D7	REASDLQIAA	0.574755	0.530892	0.545738	0.706219	0.502229	0.624448	0.88107	0.641975	0.852163	0.236948	0.275618	YES		0.0539457	0.360116	0.175638	0.524376	1.92243	1.65821	1.12091
Q14534	HPLTGGGMTVAF	0.311132	0.528604	0.630457	0.205147	0.280832	0.20864	0.236453	0.257112	0.247902	0.194779	0.156655	YES		-0.898995	2.05288	1.29707	-0.987551	1.92091	1.65698	0.059261
P22314	RYDGQVAVF	0.505822	1.5103	1.44179	1.41959	1.11639	0.926853	0.33216	0.296296	0.31246	0.281124	0.221437	YES		0.212025	0.00214797	0.00056411	-1.87776	1.91624	1.65261	1.56815
Q5VXN0	RPFEDQTSL	0.305853	0.316171	0.284823	0.382654	0.243355	0.253641	0.202205	0.145285	0.138154	0.168675	0.153121	YES		0.210168	0.0762559	0.0340786	-0.90096	1.91086	1.64751	1.45312
Q9NRP7	AEVRLTPP	0.204937	0.289474	0.314969	0.557541	0.322932	0.309278	0.0605208	0.0375738	0.0542285	0.000532	0.0918728	YES		0.65821	1.00797	0.566939	-2.40968	1.90776	1.64528	2.42747
Q14CZ0	QPFREAIAL	0.339078	0.349542	0.408004	0.418871	0.355622	0.329897	0.245602	0.240472	0.272434	0.240964	0.242638	YES		-0.188948	0.0256837	0.0101289	-0.531833	1.90135	1.63916	1.59131
F6VVE8	TWDPALAQI	0.389381	0.978261	0.64553	0.368835	0.277365	0.219931	0.278677	0.198604	0.26856	0.164659	0.14841	YES		-1.03502	1.70251	1.04826	-1.43253	1.90014	1.63824	0.0874827
Q92905	VFDLSEKL	0.268747	0.947368	0.737006	1.30736	0.996038	0.996564	0.161858	0.0874933	0.0968367	0.15261	0.189635	YES		0.712703	1.55872	0.948695	-2.49616	1.89794	1.63633	2.72889
Q5JSL3	DYENVIAQR	0.118305	0.153318	0.156445	0.129378	0.127786	0.109966	0.0661506	0.0499195	0.062621	0.0522088	0.0647821	YES		-0.0313188	0.342427	0.167855	-1.26037	1.89023	1.62978	1.11082
D6REW7	QEYPTLKVP	1.46623	1.70481	1.79366	1.31523	1.10203	1.03093	1.47431	1.01825	1.13944	0.506024	0.623086	YES		-0.472871	2.16506	1.38037	-0.450938	1.88809	1.62792	0.129689
Q9P258	HEVIVSAA	0.216116	0.265446	0.205821	0.254467	0.211986	0.194404	0.108374	0.0687064	0.163977	0.148594	0.129564	YES		-0.0947683	0.0902774	0.0404075	-1.0111	1.88095	1.62222	1.4086
A0A087WT92	GEHTLLVTV	0.34653	1.63673	1.38929	1.27591	0.937593	0.870889	0.204785	0.112721	0.169787	0.190763	0.193168	YES		-0.176242	0.120255	0.0539406	-2.79098	1.87254	1.61467	1.35907
A0A140T8Y4	VMAPRTLVL	0.329452	0.265065	0.211365	0.228735	0.111276	0.0818197	0.135585	0.0894614	0.120508	0.0781658	0.000532	YES		-0.81264	1.52795	0.931079	-1.22166	1.87182	1.61424	0.161026
Q92608	AYTLLLHTW	0.313461	0.469108	0.548857	0.409578	0.532442	0.35837	0.263195	0.207193	0.213041	0.148594	0.239105	YES		0.0660603	0.0541865	0.0252996	-0.962109	1.86576	1.60908	1.44627
Q9NVM9	HFDLASTTI	0.111784	0.188787	0.204782	0.121515	0.13472	0.116838	0.0914849	0.0483092	0.0477728	0.000532	0.0706714	YES		-0.167448	0.650921	0.346543	-1.42989	1.86402	1.60815	0.791367
O43255	VFDTAIAHLF	0.256637	0.756865	0.651247	0.711222	0.742447	0.53461	0.239972	0.119699	0.144609	0.196787	0.182568	YES		0.414001	0.384216	0.189634	-1.72301	1.81501	1.56226	1.92368
A0A140T9C7	WPDDLQNHTF	0.341872	0.360412	0.309252	0.547534	0.442298	0.378007	0.228712	0.17445	0.182699	0.0682731	0.0400471	YES		0.322371	1.48276	0.896381	-0.787918	1.81288	1.56041	2.64978
A0A024RCR6	SAVDVHINM	0.0833721	0.116133	0.138773	0.084346	0.111441	0.0908198	0.0197044	0.0252281	0.0400258	0.060241	0.03298	YES		0.0141456	0.262927	0.123576	-1.99338	1.8099	1.558	1.12793
Q9UHL4	AYDTVRWEF	0.263158	0.553776	0.514033	0.339528	0.322437	0.228277	0.211823	0.212024	0.218851	0.156627	0.0965842	YES		-0.3121	1.07402	0.61105	-1.05026	1.80827	1.55665	0.41324
Q9HCS7	NYDEALRLL	0.273405	0.831236	0.627339	0.556112	0.572065	0.479136	0.258973	0.17284	0.157521	0.363454	0.215548	YES		0.0968312	0.12711	0.0577166	-1.55527	1.7952	1.54443	1.28333
P28072	TTGSYIANR	0.172333	0.144165	0.205821	0.278771	0.205052	0.164948	0.0717804	0.0483092	0.0671401	0.0174163	0.04947	YES		0.627839	0.550098	0.281795	-1.48012	1.79062	1.54013	2.04426
P31350	IVNENLVER	0.224499	0.269451	0.304574	0.338813	0.229817	0.217477	0.39057	0.380569	0.392511	0.000532	0.0730271	YES		-0.482968	0.0359124	0.0150234	0.54325	1.76476	1.51679	1.49696
Q7Z5R6	IYPELQIERF	0.23102	0.264302	0.255717	0.230164	0.241704	0.20324	0.180155	0.181428	0.126533	0.000532	0.155477	YES		-0.170447	0.387027	0.191206	-0.621665	1.75727	1.51016	0.949734
Q4VNC1	PAALTTGIIY	0.393107	0.26659	0.35343	0.478914	0.300149	0.267059	0.156228	0.147075	0.173015	0.136546	0.171967	YES		-0.0291668	0.0661579	0.0307629	-1.08882	1.74398	1.49769	1.52039
Q13347	RDMTMFVTA	0.866791	0.647025	0.585239	1.20229	0.407132	0.42268	0.0978184	0.0805153	0.123305	0.0662651	0.0353357	YES		0.0931644	0.03887	0.0161356	-2.79884	1.73564	1.48963	1.3568
P62244	LLPSRQFGF	0.128086	0.179634	0.179834	0.176555	0.163447	0.142857	0.0893737	0.0772947	0.0735959	0.0803213	0.04947	YES		-0.00733145	0.0193176	0.00782309	-1.02094	1.72693	1.48175	1.38082
Q9Y678	HEMVVYEA	0.810433	0.489703	0.516632	0.733381	0.275384	0.328915	0.212526	0.213634	0.231117	0.325301	0.226148	YES		-0.125554	0.590948	0.308576	-1.4668	1.72573	1.48083	0.728722
Q13571	SYIELPAYL	0.901723	1.16133	1.41892	0.586133	0.674591	0.22435	0.912738	0.365539	0.520981	0.421687	0.712603	YES		-1.126	2.07299	1.31579	-0.952501	1.72197	1.47735	0.169322
K7EKH7	RFDEAYIYM	0.109455	0.244279	0.267672	0.231594	0.297672	0.278841	0.059817	0.0842727	0.0774693	0.110442	0.0989399	YES		0.461706	0.681691	0.362088	-1.48784	1.71028	1.46658	2.08819
Q13190	LFDDKAVEI	0.542152	2.58581	1.94491	1.74839	1.25012	1.28522	0.391274	0.269458	0.415752	0.771084	0.572438	YES		-0.0715774	0.238221	0.110249	-2.23648	1.71009	1.46658	1.06826
A0A0C4DFL7	TPVFGKGVAY	0.154634	0.161327	0.182432	0.084346	0.0693413	0.0662739	0.311752	0.213634	0.255649	0.000532	0.0471143	YES		-1.28239	1.67842	1.02985	0.6481	1.70689	1.46365	2.69277
Q96NL6	FLAPLVTEY	0.342338	0.336384	0.389293	0.357398	0.435364	0.345115	0.273047	0.163178	0.26275	0.188755	0.189635	YES		0.103317	0.226032	0.103982	-0.61162	1.70507	1.46266	1.6819
O75446	IPVNEKDTLTY	0.544946	0.574371	0.560291	0.750536	0.529965	0.542955	0.384236	0.343532	0.427372	0.0963855	0.150766	YES		0.0912763	0.35095	0.17264	-0.540056	1.70191	1.46034	1.80715
Q86YV0	ETLGQVVRRL	0.101537	0.146453	0.122661	0.170122	0.131748	0.13353	0.0267417	0.0246914	0.0671401	0.0773537	0.0636042	YES		0.18246	0.323925	0.157293	-1.64428	1.70076	1.45945	1.77858
A0A087WX43	VPEPFSTESF	0.252911	0.351831	0.341996	0.341673	0.357603	0.317133	0.267417	0.147075	0.129761	0.104418	0.0871614	YES		0.211262	0.201979	0.093407	-0.798687	1.69137	1.45062	1.6436
G3V4M2	REFDGIGAV	0.149045	0.108696	0.148649	0.0929235	0.0525012	0.0589102	0.070373	0.0343532	0.0568108	0.0374012	0.0871614	YES		-0.820773	1.35254	0.803544	-1.331	1.68789	1.44741	0.153427
P49327	QVADVVVSR	0.18258	0.177346	0.163202	0.0514653	0.0733036	0.0726559	0.126671	0.0772947	0.0852163	0.000532	0.06596	YES		-0.953724	2.39237	1.54235	-0.855183	1.68505	1.44485	0.424579
O94874	TYDLPGNFL	0.126688	0.427918	0.308732	0.265904	0.320951	0.27786	0.118227	0.0611916	0.0774693	0.144578	0.0895171	YES		0.191564	0.00221675	0.00056411	-1.74879	1.68411	1.44446	1.37924
Q9NQZ5	TYTDVTPRQF	0.229157	0.283753	0.257796	0.440315	0.311045	0.305351	0.17734	0.0848094	0.111039	0.000532	0.0824499	YES		0.407916	1.14225	0.654934	-1.04628	1.68042	1.44105	2.36943
O94953	LQPERYELW	0.250116	0.382723	0.362786	0.458184	0.481922	0.391753	0.249824	0.177134	0.158812	0.180723	0.146054	YES		0.433439	1.33635	0.791805	-0.765269	1.67975	1.44065	2.48745
Q9NY12	PYFNAPVYL	0.368421	0.749428	0.510395	0.64832	0.654284	0.303878	0.242787	0.130435	0.209813	0.10241	0.212014	YES		-0.156722	0.0206284	0.00782309	-1.48166	1.67333	1.43505	1.33162
Q15459	AFDLDVVKL	0.889148	2.85355	2.33628	2.01358	1.73353	1.48945	1.27023	0.205582	0.216914	0.465863	0.43934	YES		-0.0205784	0.224886	0.103464	-1.84448	1.66951	1.43151	1.04805
F8W6I7	GPYGGGGQYF	0.764322	0.628719	0.566008	0.507505	0.437345	0.354443	0.546094	0.414922	0.44093	0.174699	0.257951	YES		-0.431429	1.99827	1.25489	-0.482723	1.66005	1.42314	0.160837
Q07343	ISSDTFITY	0.19469	0.236842	0.256237	0.361687	0.376424	0.292096	0.377903	0.294686	0.334409	0.124498	0.108363	YES		0.0558804	1.79404	1.11181	0.550064	1.659	1.42236	0.0588967
F8W8A5	YPHEPTAVF	0.314858	0.32151	0.418919	0.331665	0.337791	0.232695	0.268825	0.195384	0.205294	0.120482	0.113074	YES		0.00018141	0.536449	0.273392	-0.656475	1.65472	1.41834	0.719679
Q5T0A3	VYAFSIENF	0.329762	0.433066	0.426715	0.341673	0.442793	0.150221	0.267417	0.10789	0.142027	0.13253	0.226148	YES		-0.162634	0.504001	0.256034	-1.20124	1.64679	1.41123	0.740897
P62249	IQYDRTLLV	0.19469	0.239703	0.264033	0.172266	0.16741	0.126657	0.329346	0.428341	0.293738	0.000532	0.0341578	YES		-0.805765	0.995844	0.556116	0.590166	1.63915	1.40441	2.25318
Q9NZJ5	EIIAPSPQRSR	0.108058	0.173913	0.192308	0.121515	0.0931154	0.0765832	0.0957072	0.0536769	0.0490639	0.100402	0.0965842	YES		-0.538634	0.980432	0.545465	-1.25697	1.59868	1.36611	0.329834
Q9Y3A2	QFDVATHL	0.457848	2.35355	1.68971	1.98142	1.48787	1.41679	0.446165	0.242619	0.300194	0.813253	0.793875	YES		0.121867	0.113437	0.051702	-2.18627	1.59176	1.35946	1.46183
Q16633	DAYALNHTL	0.380531	0.542906	0.558732	0.654753	0.60426	0.523319	0.763547	0.609769	0.641704	0.24498	0.244994	YES		0.0579617	0.793996	0.427024	0.443084	1.58804	1.356	0.458177
Q5JXR6	KYDSTAIYL	0.32231	0.979405	0.867983	2.21873	1.8425	1.72116	0.278677	0.187869	0.194964	0.361446	0.471143	YES		1.19153	3.65314	2.43791	-1.71366	1.56376	1.33362	3.5382
Q15274	RYDLGGLVM	0.220307	0.589531	0.465696	0.730164	0.380386	0.347324	0.110134	0.0872249	0.0948999	0.0943775	0.146054	YES		0.470052	0.201852	0.093407	-2.12579	1.56345	1.33357	1.54329
A0A2R8YDT1	HPWFGMEQEY	0.547741	0.443936	0.41684	0.536812	0.278851	0.29406	0.311752	0.249597	0.259522	0.188755	0.135453	YES		-0.44922	0.684475	0.362783	-0.778948	1.55878	1.32944	0.5187
Q8WVX9	NPFHWGEVEY	0.83605	1.22368	1.10707	0.907076	1.01288	0.78056	0.867699	0.738057	0.706262	0.64257	0.683157	YES		0.0995057	0.747084	0.397424	-0.453875	1.55816	1.32908	0.471924
Q9BSV6	RLGLPLLL	0.149977	0.153318	0.199584	0.195854	0.163447	0.0608738	0.0661506	0.0493827	0.0684312	0.0777905	0.0565371	YES		-0.00890908	0.294978	0.14055	-1.45078	1.54008	1.31181	0.865669
F8W8D3	EPLRDFSAM	0.473684	0.476545	0.448025	0.66619	0.338782	0.34217	0.294863	0.196457	0.224661	0.273092	0.260306	YES		-0.19066	0.0726525	0.0329482	-0.965633	1.53944	1.31144	1.13634
Q96HR3	ETVQDIVYR	0.24313	0.297483	0.299376	0.363117	0.290243	0.22975	0.205489	0.148148	0.162686	0.160643	0.176678	YES		0.184949	0.134419	0.0602702	-0.702097	1.51631	1.29044	1.42942
Q8TB68	RLPVSIPLF	0.427108	0.553204	0.599792	0.492495	0.686478	0.415317	0.40746	0.217928	0.295029	0.287149	0.283863	YES		-0.224737	0.0195009	0.00782309	-0.77966	1.51483	1.28949	1.26455
H0YMC0	KPWAPLQDSEVY	1.67862	1.89931	1.77027	2.53967	2.25012	1.8056	1.49965	1.27429	1.22531	1.15863	1.08127	YES		0.0552599	1.34802	0.800695	-0.419328	1.47771	1.25529	2.36943
Q3T8J9	APDNIIKFY	0.582673	0.643021	0.627339	0.646176	0.580485	0.471772	0.549613	0.441224	0.466753	0.192771	0.123675	YES		-0.0365809	0.461388	0.23039	-0.346304	1.46514	1.24298	0.638743
Q9NVD3	EAVDSIFSY	0.378202	0.505721	0.493243	0.390279	0.488856	0.425626	0.365939	0.318304	0.353777	0.277108	0.232038	YES		-0.358133	0.221519	0.101119	-0.407869	1.45734	1.2357	0.877768
Q9NRD1	TWTEVSYTF	0.480205	0.652174	0.755717	0.687634	0.671124	0.567992	0.545391	0.357488	0.358296	0.39759	0.381625	YES		-0.193114	0.0560841	0.0261434	-0.582165	1.45568	1.2343	1.26975
A0A140T9U0	VMAPRTLIL	1.14499	0.61033	0.426938	0.715205	0.198967	0.177712	0.262994	0.153209	0.215439	0.0756212	0.062623	YES		-0.854616	0.945751	0.51973	-1.78864	1.44626	1.22594	0.25164
A0A087WW44	VWDQASTL	0.0712622	0.272311	0.217775	0.35168	0.253591	0.205695	0.052076	0.0225443	0.0406714	0.000532	0.0353357	YES		0.899589	0.710152	0.375853	-2.28361	1.44362	1.22355	1.91849
P41567	DYIHIRIQQR	0.125757	0.113272	0.113306	0.131523	0.11689	0.102111	0.0422238	0.0547504	0.0658489	0.0715848	0.000532	YES		0.0269896	0.00817776	0.00302059	-1.11364	1.43624	1.21644	1.14808
Q69YN4	ENTSIIFR	0.102469	0.172769	0.122661	0.158685	0.120852	0.116838	0.0816327	0.0497117	0.0271143	0.000532	0.0610052	YES		-0.00811924	0.00540654	0.00194389	-1.32829	1.43044	1.21117	1.14797
Q9BY32	QEYFGSLAA	0.554262	0.591533	0.621622	0.587563	0.477464	0.414335	0.534835	0.384326	0.429309	0.335341	0.374558	YES		-0.364341	0.900443	0.490765	-0.390318	1.41756	1.19933	0.263824
E9PQD7	DAISKTYSY	0.669772	0.659039	0.711019	0.628306	0.553244	0.555719	0.857143	0.695115	0.882505	0.361446	0.398115	YES		-0.295749	1.02455	0.576918	0.255333	1.41158	1.19361	2.12333
Q7Z6J4	AEFPHSFLV	0.249651	0.779176	0.27131	0.287348	0.192174	0.197349	0.153413	0.107354	0.074887	0.0303887	0.176678	YES		-0.744894	0.822357	0.442683	-1.95362	1.39959	1.18214	0.303881
Q8WUJ0	DAFAYVQER	0.135072	0.162471	0.148649	0.165833	0.143635	0.130584	0.129071	0.0311326	0.0295999	0.000532	0.0565371	YES		0.02911	0.0202155	0.00782309	-1.23316	1.39244	1.17526	1.09106
Q6UWP7	AVHDITVAY	0.102934	0.44508	0.39605	0.326662	0.255572	0.262641	0.125968	0.0982287	0.111685	0.0522088	0.0918728	YES		0.0658094	0.155262	0.0707556	-1.49093	1.39088	1.17396	0.901587
P04233	VYPPLKGSF	0.664183	0.677346	0.723493	0.761973	0.677563	0.653903	1.11752	0.676329	1.02905	0.413655	0.419317	YES		-0.377088	0.0317309	0.0131582	0.451023	1.37656	1.16094	1.05874
A0A0G2JNS6	VWDVGSHF	0.346996	1.26945	1.00104	1.55754	1.0213	0.934217	0.349754	0.21256	0.260813	0.269076	0.282686	YES		0.374613	0.584696	0.305267	-1.66899	1.37589	1.16053	1.76369
Q9UHD8	REMIPFAVV	1.07313	0.655606	0.476091	1.12652	0.338782	0.294551	0.213934	0.127751	0.154939	0.144263	0.0965842	YES		-0.237208	0.262491	0.123357	-2.15044	1.36694	1.15236	0.755027
Q92616	SEGKLTVVA	0.308337	0.41762	0.357588	0.295926	0.258544	0.293569	0.257565	0.208266	0.320207	0.000532	0.187889	YES		-0.36703	1.02333	0.576143	-0.463089	1.35673	1.14303	0.150412
Q03154	IYTRLLPAL	0.188635	0.26087	0.232848	0.154396	0.212977	0.190476	0.163265	0.142244	0.153648	0.13253	0.0989399	YES		-0.257202	0.661931	0.35244	-0.571532	1.35657	1.14303	0.38998
A0A087WUL9	GELLMHPVL	0.179786	0.336957	0.41736	0.324518	0.412085	0.413844	0.189303	0.147075	0.16785	0.000532	0.000532	YES		-0.187737	0.574305	0.299745	-0.889503	1.33954	1.12675	1.72844
A0A0C4DGX4	LPSELERSY	0.159292	0.184783	0.148129	0.120801	0.0812283	0.0520373	0.109782	0.0842727	0.0910265	0.0863454	0.0694935	YES		-0.70459	1.56283	0.950693	-0.787883	1.32823	1.11623	0.101628
Q04917	QYESKVFYL	0.589194	0.645309	0.587318	2.29807	1.92026	1.67599	0.350457	0.240472	0.272434	0.184739	0.39576	YES		0.971932	4.94879	3.36119	-1.07734	1.32389	1.11266	3.89326
Q8WVM8	EPVWKVLIY	0.32231	0.434211	0.367464	0.295211	0.37791	0.333333	0.319493	0.273215	0.243383	0.214859	0.190813	YES		0.135679	0.437312	0.217251	-0.426889	1.32335	1.11238	0.551396
P06733	EAMRIGAEVY	0.771775	0.637872	0.573285	0.96569	0.555721	0.596956	0.46798	0.287708	0.438993	0.361446	0.36278	YES		0.175881	0.154329	0.0705383	-0.731009	1.29954	1.08985	1.27339
P60709	RGYSFTTTA	0.187238	0.195652	0.231809	0.194425	0.111937	0.118802	0.116819	0.146001	0.126533	0.0227462	0.0188653	YES		-0.40682	1.05021	0.595883	-0.658799	1.29465	1.08573	0.106114
E9PN81	RDFDRFIGA	0.316721	0.409992	0.445599	0.460805	0.35331	0.353788	0.333099	0.265522	0.252206	0.0776439	0.127994	YES		0.00879673	0.0103626	0.00415257	-0.462421	1.23649	1.03316	0.97677
P11926	VFDMGAEVGF	0.122031	0.299199	0.33316	0.160829	0.228331	0.164948	0.167488	0.117552	0.0839251	0.110442	0.0989399	YES		-0.312026	0.548309	0.280591	-1.03183	1.23359	1.03056	0.391425
A6NIZ0	ESLLVSVQRL	0.208663	0.210526	0.256757	0.381701	0.263497	0.278841	0.142153	0.163178	0.111039	0.13253	0.13192	YES		0.264129	1.16621	0.671335	-0.699041	1.23156	1.02899	2.09634
P57076	AEAQLWWAA	0.085701	0.138444	0.147609	0.14153	0.104012	0.0677467	0.0577058	0.0450886	0.0619755	0.000532	0.0422903	YES		-0.352188	0.255561	0.118383	-1.1739	1.2082	1.00714	0.639559
Q969W0	MPQHIMAIL	0.688402	0.37643	0.372141	0.671909	0.292224	0.300442	0.263195	0.151369	0.222079	0.200803	0.179034	YES		0.00528309	0.1858	0.0845999	-1.17448	1.20461	1.0043	0.712468
O00472	IPFRPSIQF	0.155566	0.159039	0.169958	0.135096	0.179297	0.162003	0.117523	0.0891036	0.107811	0.0662651	0.0706714	YES		0.0337595	0.0362524	0.0150234	-0.62391	1.19516	0.996105	0.902726
P98179	NPEHASVAM	0.835817	0.604691	0.489345	1.36562	0.519564	0.523073	0.187544	0.133655	0.208522	0.192771	0.180212	YES		0.220214	0.313254	0.151775	-1.86519	1.1799	0.983082	1.35748
Q71DI3	KSAPATGGV	0.428039	0.467963	0.461538	0.495354	0.413571	0.400098	0.416608	0.283951	0.378954	0.000532	0.0706714	YES		-0.180944	0.141947	0.0642674	-0.330615	1.1669	0.971078	0.733824
P62829	GEMKGSAIT	1.05636	0.578375	0.391372	1.16941	0.207528	0.223859	0.136524	0.085883	0.109103	0.130522	0.0954064	YES		-0.481071	0.210098	0.0969455	-2.61159	1.13878	0.945741	0.634498
F6RP06	IYNGDMEKI	0.773172	0.501144	0.346674	1.06791	0.272412	0.287678	0.137931	0.0574342	0.103938	0.000532	0.0553592	YES		-0.164701	0.00371281	0.00181148	-2.43719	1.13859	0.945741	0.918449
G3V5V3	DYMKTTSNF	0.886819	0.496568	0.363825	1.13224	0.274393	0.331861	0.163265	0.071927	0.0710136	0.15261	0.141343	YES		0.372043	0.00422272	0.00181148	-2.51248	1.13258	0.940712	0.901587
A0A140T9R1	EAEKSQLIM	1.31719	0.70595	0.555094	1.69979	0.394255	0.425135	0.17734	0.0955448	0.121369	0.183844	0.0683157	YES		-0.223643	0.0190334	0.00782309	-2.70919	1.12205	0.931161	0.871638
Q8N392	TYMKDLYQL	0.157429	0.185355	0.110187	0.31737	0.118871	0.138439	0.0478536	0.0429415	0.0322789	0.000532	0.0612485	YES		0.427875	0.324806	0.157324	-1.87989	1.11499	0.925088	1.31523
P54578	NTDEPPMVF	3.1905	2.24142	1.95738	4.19157	0.979693	1.11635	1.18649	0.520666	0.68173	0.951807	0.619552	YES		-0.00309868	0.176913	0.0800018	-1.6291	1.11307	0.923659	0.651144
A0A3B3IU23	AEHVVQPKA	0.320447	2.13844	1.51715	2.13939	1.60872	1.63328	0.628431	0.410628	0.454487	0.710843	0.712603	YES		0.0344661	0.543814	0.278142	-1.41259	1.10335	0.914915	1.51827
O75934	VYNENLVHM	0.164881	0.402746	0.412682	0.373124	0.530956	0.504664	0.216749	0.15781	0.158812	0.128514	0.127208	YES		0.280691	1.04691	0.593479	-0.878098	1.10244	0.914487	1.92242
Q86XI2	IYQQIIQTY	0.417327	0.435927	0.393971	0.536812	0.544329	0.426608	0.541168	0.45679	0.499032	0.14257	0.0954064	YES		0.314947	1.15864	0.666721	0.263344	1.10076	0.913057	0.0226555
A8MTZ0	VLPKQGPLF	0.130415	0.152174	0.181393	0.360972	0.322437	0.320079	0.118227	0.0767579	0.0942544	0.0461847	0.0294464	YES		1.04386	3.52302	2.33943	-0.681805	1.09654	0.909316	3.36073
P01624	GEIVMTQSP	0.96204	0.826945	0.836798	0.776269	0.325656	0.351988	0.732935	0.542136	0.644287	0.242972	0.209658	YES		-0.914392	1.92234	1.20651	-0.452124	1.0685	0.884283	0.502975
C9J614	HPIDDLQSAY	0.47415	0.43135	0.49896	0.380272	0.437841	0.403535	0.596763	0.459474	0.63654	0.305221	0.299176	YES		-0.206453	0.601302	0.313507	0.269375	1.05994	0.877316	1.53372
Q5TI65	VQPRNWLLF	0.383326	0.511442	0.559771	0.410293	0.434373	0.238586	0.455313	0.245303	0.300194	0.126506	0.206125	YES		-0.456789	0.819427	0.441405	-0.539393	1.05026	0.868601	0.101628
Q9NQR4	IPEEDAGKLY	0.164881	0.255149	0.2079	0.178699	0.159485	0.159057	0.296974	0.280193	0.241446	0.0923695	0.0204975	YES		-0.334072	0.654853	0.348575	0.382578	1.04759	0.866284	1.56923
J3QTR3	ESTLHLVLR	0.941313	1.03976	1.13176	0.980343	0.799901	0.731468	0.945109	0.893451	0.847644	0.334337	0.361602	YES		-0.514059	1.56604	0.953227	-0.212658	1.04132	0.8611	0.267687
P60900	IADISQVY	0.473218	1.10755	0.918919	1.39743	1.21149	1.08051	0.622097	0.430488	0.552615	0.415663	0.518257	YES		0.233901	1.42313	0.853504	-0.638995	1.00975	0.831682	2.12143
P62937	KEGMNIVEA	1.6898	1.01602	0.778586	2.67906	0.603269	0.792342	0.219564	0.129898	0.206585	0.128514	0.0824499	YES		0.459674	0.145976	0.0663832	-2.64763	1.0088	0.830999	1.01229
P13612	FPEPNPRVIEL	0.162552	0.21167	0.212578	0.0872051	0.141159	0.141384	0.171006	0.112185	0.125888	0.0582329	0.11543	YES		-0.616236	1.25481	0.733453	-0.520493	0.983916	0.811054	0.119709
Q13077	REHAIDAFRP	0.0824406	0.208238	0.22973	0.173695	0.177811	0.152185	0.123153	0.0976919	0.0632666	0.0662651	0.106007	YES		0.051102	0.0457162	0.0208275	-0.873188	0.976604	0.80562	0.711106
Q8NB46	AYVGDVPIL	0.414532	0.532037	0.512474	0.944961	0.940069	0.723613	0.439127	0.288782	0.343447	0.0973677	0.0942285	YES		0.568864	3.13191	2.08751	-0.445584	0.969191	0.800079	3.12412
Q15011	SSLSRFLMV	0.131346	0.171625	0.195426	0.119371	0.0985636	0.0991654	0.169599	0.0606549	0.070368	0.0542169	0.0482921	YES		-0.501131	0.836806	0.449808	-0.729346	0.932307	0.767144	0.0411063
Q96JC1	RFDESMQVF	0.289241	0.435355	0.330042	0.764117	0.308073	0.307806	0.181562	0.126141	0.131698	0.0461847	0.101296	YES		0.537135	0.416491	0.205202	-1.26314	0.920509	0.75627	1.24711
Q71RC2	SPVFMQPVY	1.55333	0.727689	0.701143	1.84632	0.569094	0.552774	0.428571	0.280193	0.347966	0.401606	0.325088	YES		0.226308	0.00422718	0.00181148	-1.49675	0.906907	0.74382	0.715401
H0YLH9	REYTEGLTEA	0.0363298	0.0457666	0.0280665	0.0528949	0.055473	0.0559647	0.000532	0.0182098	0.000532	0.000532	0.000532	YES		0.102793	0.269901	0.127208	-2.51492	0.905068	0.742221	1.07289
F5GYX3	AYDDKIYYF	0.302282	0.655034	0.622661	0.517513	0.483903	0.408444	0.483462	0.24745	0.329245	0.305221	0.275618	YES		-0.248467	0.228822	0.105304	-0.575626	0.89921	0.736813	0.431923
P60842	IELDLKATQA	0.311132	0.314645	0.345114	0.177269	0.122833	0.135493	0.299789	0.255502	0.265978	0.000532	0.000532	YES		-0.550571	3.47703	2.31463	-0.241456	0.896438	0.73427	2.12831
P13639	TPMFVVKAY	0.408011	0.264302	0.220374	0.348821	0.192174	0.191458	0.225194	0.134192	0.206585	0.128514	0.1649	YES		-0.369704	0.369513	0.180724	-0.657428	0.895278	0.73334	0.302427
Q9HC98	FYGDKMNLF	0.744294	0.441648	0.363825	1.26233	0.529965	0.538046	0.251935	0.155663	0.138154	0.200803	0.242638	YES		0.482501	0.647125	0.344987	-1.50573	0.886154	0.724904	1.43587
Q92499	GYLPNQLFRTF	0.0773172	0.076659	0.0977131	0.0657613	0.094106	0.0314188	0.0295567	0.0322061	0.0490639	0.000532	0.000532	YES		-0.104709	0.310171	0.150066	-1.18334	0.883859	0.723233	0.346742
P42224	FPMEIRQY	0.578016	0.319794	0.265593	0.643317	0.195641	0.227786	0.223082	0.12453	0.162686	0.0863454	0.163722	YES		-0.0326156	0.0918237	0.0410662	-1.18894	0.880269	0.719935	0.573776
P33552	EPEPHILLF	1.03586	1.31178	1.35655	1.6862	1.41902	1.16446	1.20549	0.753623	0.922531	0.163724	0.11543	YES		0.233742	0.547979	0.280555	-0.36227	0.87506	0.716325	1.33515
A0A0J9YWL0	IPLEEGELEL	0.133209	0.162471	0.149688	0.167262	0.214958	0.12273	0.118227	0.0633387	0.0981278	0.000532	0.0730271	YES		-0.0849547	0.247386	0.116185	-0.671155	0.868578	0.71007	1.01543
Q9H9Y2	GEYEWVHKP	0.630647	0.741419	0.852391	0.674053	0.514116	0.490918	0.92259	0.740204	0.975468	0.379518	0.37338	YES		-0.487391	1.19426	0.691918	0.246134	0.850763	0.694526	1.84483
P01834	YSLSSTLTL	1.00233	1.17277	1.01559	0.290207	0.383358	0.27295	0.934553	1.05958	0.876695	0.13253	0.110718	YES		-1.61739	5.37725	3.62859	-0.152401	0.847515	0.69241	3.6278
Q16181	TIIEVNGKRVR	0.723801	0.76659	0.801455	0.726233	0.7053	0.586156	0.779733	0.552872	0.646869	0.273092	0.303887	YES		-0.479103	0.718323	0.379835	-0.211394	0.845446	0.690792	0.0564132
P52333	MAYEPVQR	0.615277	0.303204	0.27027	1.02073	0.234274	0.260187	0.0851513	0.0386473	0.0723047	0.0763052	0.0765607	YES		0.329792	0.21544	0.0994186	-2.59976	0.838236	0.684484	0.954181
O95271	AYAEYVIYR	0.136004	0.0812357	0.115385	0.154396	0.0861813	0.0736377	0.000532	0.0684873	0.0897964	0.0433899	0.0549652	YES		-0.235217	0.0543221	0.0252996	-1.06654	0.836322	0.683303	0.586708
A0A0U1RQC9	TYSPALNKMF	0.363065	0.320938	0.285343	0.437098	0.224368	0.217231	0.360662	0.0794418	0.103938	0.154618	0.140754	YES		-0.0444264	0.130443	0.0588444	-0.833296	0.831314	0.67936	0.488196
Q9UBW7	IFIDPGYQTF	0.674429	0.254005	0.410603	0.228735	0.351659	0.227786	0.468684	0.120236	0.143318	0.253012	0.0918728	YES		-0.793111	0.70034	0.37106	-0.87081	0.827669	0.676389	0.056689
P11926	SEVELMKVA	0.22776	0.439931	0.470894	0.212294	0.254581	0.254786	0.249824	0.301127	0.293738	0.196787	0.240283	YES		-0.448684	1.24838	0.729643	-0.43075	0.812702	0.662986	0.21353
I3L3D5	KDSPSVWAA	0.41919	0.410183	0.451663	0.535382	0.379396	0.329897	0.584096	0.415459	0.596514	0.0441767	0.04947	YES		-0.0481395	0.0655283	0.0303048	0.317212	0.81203	0.662537	0.739247
P60709	TEAPLNPKA	1.00978	1.13558	1.35811	1.14081	0.872214	0.811978	1.39901	1.22705	1.41252	0.0582329	0.0848057	YES		-0.729148	1.06793	0.608153	0.205067	0.796063	0.647907	1.70138
E9PR71	QPVTTVPSM	1.31812	0.542334	0.402287	1.36097	0.250619	0.303387	0.308234	0.17284	0.231117	0.361446	0.327444	YES		-0.129379	0.131857	0.058884	-1.66774	0.789558	0.642955	0.456874
E7EUC7	REFPTVPLV	0.485794	0.526316	0.598233	0.492495	0.422486	0.357879	0.632653	0.167472	0.310523	0.216867	0.252061	YES		-0.0803395	0.479759	0.242024	-0.535966	0.782981	0.637043	0.149232
P02786	SPYVSPKESPF	0.221705	0.227117	0.257796	0.249464	0.17682	0.172803	0.367347	0.205582	0.350549	0.138554	0.0989399	YES		-0.427371	0.31988	0.15568	0.386148	0.761389	0.617437	1.00326
P23921	YPFESAEAQL	0.597112	0.756293	0.831601	0.553252	0.583457	0.396662	0.879662	0.808374	0.805681	0.285141	0.273263	YES		-0.31486	1.77438	1.09969	0.19066	0.723497	0.582803	2.15854
P42858	KEMEVSPSA	1.62459	0.845538	0.616944	2.11723	0.400693	0.511046	0.484166	0.263553	0.351194	0.620482	0.420495	YES		0.203265	0.0143558	0.0058947	-1.49016	0.723169	0.582726	0.553753
O75934	VYNENLVHMI	0.232417	0.179634	0.143971	0.468192	0.153046	0.141875	0.0935961	0.0499195	0.0542285	0.0582329	0.0848057	YES		0.358366	0.363489	0.177241	-1.49151	0.717206	0.577637	1.01036
P07437	HGIDPTGTY	1.38705	1.66705	1.62786	0.77341	0.937098	0.777614	1.66784	1.02952	1.32602	0.554217	0.706714	YES		-1.06237	2.78575	1.82941	-0.218705	0.712204	0.573506	1.59272
K7EPI8	MAYGHIDSY	0.229623	0.134439	0.119023	0.275911	0.109955	0.0991654	0.109078	0.050993	0.0903809	0.0863454	0.0812721	YES		0.0751576	0.00396958	0.00181148	-0.947743	0.702213	0.564873	0.564079
Q00653	QPFGGGSHM	0.673265	0.423627	0.4579	1.24375	0.435612	0.505646	0.278325	0.190553	0.261136	0.133534	0.17609	YES		0.479103	0.49563	0.252248	-1.09073	0.693397	0.557086	1.12289
Q6ZS81	GGSFDVADRMF	0.0810433	0.139016	0.129938	0.0814868	0.11689	0.0883652	0.0745954	0.0756844	0.082634	0.000532	0.0341578	YES		0.0811927	0.323382	0.157293	-0.587547	0.691709	0.556145	0.204316
P53804	ALSERSPVA	0.0680019	0.0955378	0.0836798	0.0693352	0.0629024	0.0638193	0.108374	0.105207	0.14009	0.0441767	0.000532	YES		-0.372535	0.280284	0.13146	0.516617	0.689713	0.554726	0.90024
F8W9P4	QYEPLFHML	1.04984	0.867563	0.852911	1.52931	0.893512	0.77295	0.873329	0.501879	0.584571	0.466867	0.465253	YES		-0.290052	0.311401	0.150761	-0.499357	0.689525	0.554726	0.933612
R4GN08	SEMKLSVNA	0.706567	0.712815	0.619543	1.03431	0.596335	0.577811	1.08726	0.695652	0.829567	0.23494	0.174323	YES		-0.523245	0.15688	0.0719373	0.357613	0.678239	0.544731	0.345608
Q5SRN7	RYLENGKETL	0.149977	0.176201	0.175676	0.0400286	0.0544824	0.0402553	0.156228	0.122383	0.118786	0.000532	0.0588928	YES		-1.92707	2.76024	1.81692	-0.336684	0.657837	0.526046	1.61173
P62829	LPAAGVGDMVM	0.330694	0.616705	0.830042	0.270908	0.529965	0.473736	0.447572	0.422974	0.42479	0.192771	0.294464	YES		-0.336693	0.686106	0.363855	-0.456475	0.650905	0.520184	0.0153924
Q96AZ6	IYDTSTDRLLW	0.0680019	0.2254	0.175156	0.28163	0.358098	0.226804	0.125264	0.0756844	0.0645578	0.000532	0.000532	YES		0.435791	1.48133	0.89556	-0.819484	0.650425	0.519918	1.90216
Q96EN9	TVHGVTQAF	0.126688	0.533181	0.425156	0.611866	0.476474	0.399607	0.247713	0.166398	0.260813	0.140562	0.0777385	YES		0.630494	0.634223	0.336852	-0.68493	0.64839	0.518096	1.21562
Q07343	NPTKSLELY	0.941313	1.02117	0.918919	1.8935	1.64042	1.46343	0.914145	0.71766	0.839897	0.421687	0.634865	YES		0.398238	3.76047	2.50631	-0.221265	0.641382	0.51194	3.33446
Q8N139	GEILGLLGP	0.251514	0.278032	0.279626	0.203002	0.214958	0.157094	0.419423	0.229737	0.343447	0.0550401	0.0706714	YES		-0.930087	0.832113	0.447484	0.294777	0.613401	0.487142	1.35871
D6R992	EGLPRLVSR	0.11551	0.146453	0.177755	0.181558	0.192174	0.158076	0.208304	0.151369	0.194964	0.000532	0.0848057	YES		-0.347151	0.462551	0.230788	0.334967	0.60931	0.483474	0.0694227
Q7Z4G4	DAIITDPPY	0.265487	0.23913	0.278586	0.337384	0.289252	0.270987	0.966925	0.177134	0.300839	0.160643	0.153121	YES		-0.0442946	0.0771848	0.0345255	0.883508	0.593052	0.469113	0.368354
P20036	MPETTETVL	3.14672	1.5103	1.14449	3.37527	0.749381	0.914089	1.33779	0.676865	0.971595	0.929719	0.660777	YES		-0.0942353	0.124886	0.0559845	-0.958092	0.586526	0.463847	0.309886
Q13347	TYMGHTGAVW	0.567769	0.891304	1.19699	0.987848	1.24468	1.07707	0.743139	0.681159	0.70368	0.248996	0.219081	YES		0.38965	0.765303	0.409947	-0.319804	0.58623	0.463762	1.27676
P62328	KETIEQEKQA	0.441546	0.473684	0.565489	0.413152	0.457652	0.5135	0.741731	0.474503	0.5255	0.184739	0.155477	YES		-0.120815	0.174955	0.0785192	0.234227	0.5786	0.457596	0.682941
P01624	LPDTTGEIVM	0.55007	0.834096	0.988046	0.442459	0.667657	0.573883	0.887403	1.0526	0.848935	0.176707	0.187279	YES		-0.469998	1.07448	0.61105	0.233485	0.575632	0.455487	1.52233
Q8IVM0	FPEFPATRAY	0.141593	0.154462	0.136175	0.397427	0.653789	0.296514	0.934553	0.119163	0.135571	0.000532	0.0777385	YES		1.00577	0.729806	0.388204	1.46023	0.575448	0.455487	0.0698956
I3L2A9	DPVPVTIAL	0.38286	0.410755	0.420478	0.411723	0.416048	0.376534	0.415904	0.294149	0.372498	0.259036	0.260306	YES		-0.415468	0.0306516	0.0127383	-0.165443	0.567761	0.450086	0.406363
E9PR30	RFVNVVPTF	0.70191	0.870709	0.818607	1.14725	1.06835	0.907216	0.862069	0.585615	0.622337	0.176707	0.11543	YES		0.394313	1.52835	0.931079	-0.208105	0.55766	0.441847	1.86207
U3KQ12	VPSSELQIY	0.802515	0.931922	0.93711	1.10865	0.940069	0.810997	0.809289	0.742351	0.853454	0.461847	0.552415	YES		0.121691	0.35487	0.173065	-0.151582	0.544782	0.432118	0.850214
P50395	IYGGTYML	0.635305	0.346682	0.361746	1.24089	0.342744	0.341679	0.229416	0.137413	0.213041	0.100402	0.106007	YES		0.571746	0.374285	0.184135	-1.21245	0.523851	0.412351	0.85042
A1KXE4	YPAGFPMGY	0.856078	0.374142	0.393971	1.53109	0.48737	0.44379	0.320901	0.187869	0.174306	0.160643	0.21437	YES		0.623471	0.450146	0.225336	-1.2496	0.519737	0.40885	0.918659
Q9NY61	LPQPDVFPL	0.0288775	0.0560641	0.0665281	0.0400286	0.0643883	0.0225822	0.0816327	0.0365003	0.152356	0.000532	0.0296849	YES		-0.343008	0.0829087	0.037423	0.836543	0.519138	0.408716	0.518433
Q16236	LPVVDFNEM	0.284816	0.211957	0.214397	0.44782	0.276127	0.240795	0.229416	0.140097	0.152679	0.105422	0.151943	YES		0.217229	0.730184	0.388204	-0.445614	0.505804	0.398373	1.1659
O00571	NALGLDQQF	0.396833	0.446224	0.431393	0.564689	0.546805	0.435935	0.474314	0.213634	0.373144	0.156627	0.167256	YES		-0.0789865	0.669462	0.355434	-0.264325	0.492296	0.386885	1.09748
Q5TDH0	IPAAESQIVY	0.228225	0.191076	0.22973	0.295926	0.301139	0.271969	0.144968	0.166398	0.23499	0.104418	0.0989399	YES		0.553888	1.25119	0.730888	-0.248443	0.486832	0.382139	1.58129
O75964	KEAVLNGLVA	1.02981	1.25229	1.30925	1.11508	0.896483	0.774178	1.17452	0.91197	1.14526	0.65261	0.647821	YES		-0.58631	1.31509	0.774959	-0.15221	0.485179	0.381221	0.501679
P13760	VEHPSLTSP	0.30368	1.54519	1.30925	0.275911	0.198613	0.16053	1.69177	1.02308	1.40607	0.0803213	0.0789164	YES		-2.48935	1.55825	0.948695	0.383896	0.47835	0.376151	1.81355
P46940	TGNPTVIKM	0.0959478	0.0983982	0.141372	0.0657613	0.129767	0.0864016	0.0928923	0.0848094	0.0658489	0.000532	0.0686717	YES		-0.325334	0.248379	0.116488	-0.463028	0.476784	0.375292	0.125103
Q5SRI9	SGFDGIYTY	0.550536	0.573227	0.654886	0.304503	0.364537	0.360334	2.4152	0.428341	0.401549	0.277108	0.24735	YES		-0.82268	0.20799	0.0962426	0.867478	0.465853	0.366844	0.619459
A9UJP8	LFDATLTQY	0.16395	0.264302	0.262994	0.38742	0.402179	0.304369	0.202674	0.182501	0.184635	0.15261	0.0848057	YES		0.609899	1.95178	1.22217	-0.278715	0.459381	0.361561	2.0894
H3BPJ9	KEVEQFTQVA	1.6232	1.87815	1.9527	2.25518	1.80436	1.75749	2.25334	1.6817	2.04196	0.614458	0.63722	YES		-0.180659	0.278042	0.130552	0.132095	0.432868	0.33921	0.0827266
P02786	RYNSQLLSF	0.475547	0.68135	0.682952	0.393853	0.361565	0.32646	0.784659	0.591519	0.655907	0.291165	0.32391	YES		-1.39564	2.13066	1.36019	0.143373	0.411139	0.321558	2.17546
E9PQ57	TAERGLIVY	0.259432	0.258581	0.29158	0.285919	0.230312	0.21404	0.346235	0.259796	0.294383	0.0763052	0.122497	YES		-0.364098	0.331078	0.160993	0.153392	0.390328	0.302298	0.67893
U3KQ24	HVYEIPVEY	0.4136	0.532037	0.582121	0.507505	0.548787	0.506627	0.562984	0.271605	0.49193	0.293173	0.292108	YES		-0.060729	0.0538873	0.0252996	-0.20377	0.385628	0.298758	0.369734
P67870	HPMAYQLQL	1.61528	0.811213	0.610187	1.86562	0.479445	0.57241	0.968332	0.43693	0.600387	0.534137	0.595995	YES		0.00618464	0.0338545	0.0142062	-0.598424	0.37097	0.286988	0.247068
P0DPD7	QVLSEVSRV	0.0819748	0.108696	0.115385	0.125804	0.106984	0.166912	0.152006	0.0987654	0.129116	0.000532	0.0588928	YES		-0.0109463	0.483204	0.243326	0.311777	0.360806	0.279501	0.0621727
A0A0A0MS08	LYSLSSVVTVPSSS	0.0242198	0.0503432	0.0612535	0.0601211	0.0495295	0.0618557	0.114004	0.0450886	0.0490639	0.000532	0.0106139	YES		0.125683	0.154812	0.0707556	0.61601	0.354532	0.275508	0.120283
Q0VDD5	ETLAGLRSR	0.322776	0.391876	0.404366	0.343817	0.357107	0.298478	0.451091	0.349436	0.408651	0.178715	0.180212	YES		-0.0371093	0.474112	0.238286	0.111793	0.335351	0.260668	0.760638
F8VVM2	IYDSVKVYF	0.448067	0.511442	0.528067	0.476054	0.533928	0.486991	1.47643	0.278046	0.342156	0.293173	0.287397	YES		-0.230087	0.0037312	0.00181148	0.495108	0.30616	0.239108	0.231971
Q5W0C6	EVLGPHLER	0.0652073	0.0961098	0.0956341	0.0629021	0.0683507	0.0392734	0.0647431	0.0617284	0.0755326	0.0522088	0.0459364	YES		-0.279214	0.528992	0.268595	-0.34711	0.303806	0.237305	0.119709
Q9UKT9	YPIALTRAEM	0.363763	0.177918	0.185031	0.610436	0.153046	0.163476	0.232231	0.123994	0.118786	0.158635	0.118963	YES		0.422093	0.220622	0.101078	-0.613424	0.289031	0.22547	0.470438
Q96DU3	RETEIWTP	0.358174	0.311213	0.417879	0.689064	0.403665	0.427099	0.524982	0.327429	0.405423	0.0763052	0.159011	YES		0.247916	0.893607	0.484538	0.210236	0.283522	0.221033	0.375085
P29966	KEAPAEGEA	0.69306	0.749428	0.489605	0.371694	0.367509	0.311242	0.843068	0.636608	0.615881	0.26506	0.162544	YES		-1.02504	2.11348	1.34579	0.117169	0.278777	0.216678	2.05303
P20273	MPIREGDTVTL	0.447136	0.231121	0.202703	0.721944	0.197127	0.164458	0.26601	0.139023	0.185926	0.190763	0.160188	YES		0.115998	0.182404	0.0827981	-0.576017	0.277449	0.215532	0.418512
Q13011	VFPDKEVML	0.500233	0.8627	0.893971	0.918513	1.21694	1.08198	0.772695	0.586151	0.663654	0.11245	0.0718492	YES		0.248942	1.53723	0.936594	-0.158205	0.273814	0.212845	1.59888
Q00653	SVRGGDEVY	0.206334	0.240847	0.222973	0.208006	0.201585	0.171821	0.215341	0.21095	0.192382	0.000532	0.0954064	YES		-0.465128	0.528349	0.268595	-0.115314	0.271997	0.211537	0.139361
Q96GC5	MPTKTIEVL	1.95435	1.00801	0.72869	3.34096	0.765726	0.829161	1.04856	0.492217	0.872176	0.805221	0.795053	YES		0.5115	0.252713	0.117508	-0.613235	0.260732	0.202988	0.474059
Q9Y3B1	AEIEELTAS	0.564509	0.665904	0.72869	0.641172	0.572065	0.578792	0.722027	0.474503	0.633312	0.345382	0.341578	YES		-0.337165	0.354064	0.173065	-0.0984739	0.260251	0.202688	0.0516853
P63313	LPTKETIEQ	1.47788	1.2786	0.943867	0.669049	0.762259	0.692194	1.41942	1.00429	1.00065	0.718876	0.6702	YES		-0.91206	2.01138	1.26448	-0.111825	0.246256	0.191572	1.32672
Q5VYM1	VQRTVPQPV	0.512343	0.636156	0.714137	0.836312	0.549777	0.575356	0.799437	0.500268	0.751453	0.140562	0.221437	YES		0.181768	0.116912	0.0526194	0.139093	0.244236	0.189731	0.0793781
Q9Y2R0	TFYSISQER	0.390778	0.427918	0.428274	0.471051	0.345716	0.344134	0.534131	0.35051	0.448677	0.188755	0.202591	YES		0.77009	0.210042	0.0969455	0.0965936	0.21083	0.162376	0.380918
Q5ST95	MTPPERLFLPR	0.175128	0.115561	0.0935551	0.285919	0.0733036	0.112911	0.135116	0.0880301	0.0723047	0.00908139	0.0550681	YES		0.133939	0.205604	0.0954515	-0.379104	0.208059	0.159958	0.373468
H0YKT4	NAVDDRGLY	0.21891	0.228833	0.22869	0.131523	0.0792472	0.0667649	0.17734	0.219002	0.236281	0.116466	0.000532	YES		-1.47555	2.58192	1.68464	-0.0966017	0.190832	0.146425	1.8911
A6NMQ3	KYFDSGDYNM	0.333489	0.572082	0.389813	0.24732	0.421991	0.412371	0.494018	0.474503	0.428664	0.168675	0.26384	YES		-0.304941	0.45575	0.228433	0.109144	0.18792	0.144038	0.588108
Q6PD62	APSDTVLMF	0.411737	0.657895	0.714657	0.506791	0.677068	0.524791	0.660802	0.405797	0.584248	0.303213	0.343934	YES		0.0651296	0.0951581	0.043155	-0.112143	0.179362	0.137052	0.055802
Q71DI3	MPKDIQLAR	0.110852	0.0938215	0.049896	0.253038	0.060426	0.0667649	0.0774103	0.0526033	0.058102	0.0117594	0.000532	YES		0.00753709	0.341854	0.167813	-0.436442	0.161894	0.123573	0.458129
B7Z6Z4	DYVEGLRVF	0.469027	0.564073	0.550416	0.650465	0.700347	0.5189	0.64532	0.538916	0.473854	0.0742972	0.183456	YES		-0.0885668	0.785397	0.422604	0.0663913	0.155334	0.119244	0.42441
Q16665	EPNPESLEL	0.619003	0.721396	0.719335	0.904217	0.789004	0.690722	0.679099	0.582931	0.726275	0.158635	0.207303	YES		0.0893512	0.88624	0.48	-0.0509189	0.143402	0.110572	0.907637
F6U784	KEIEVDSSP	1.0517	1.12128	1.1684	1.20229	1.01734	0.875798	1.17945	0.945786	1.11556	0.497138	0.000532	YES		-0.343308	0.401518	0.199707	-0.0440962	0.140561	0.109315	0.161153
P15311	AELEFAIQP	0.313926	0.395881	0.410603	0.246605	0.23477	0.230241	0.425757	0.381106	0.352485	0.178715	0.140165	YES		-0.419572	2.25716	1.44324	0.0492862	0.139032	0.108512	2.02153
H3BPJ9	KEVEQFTQV	0.993479	1.19394	1.24376	1.66548	1.25508	1.15955	1.20971	0.903918	1.16398	0.228916	0.169611	YES		0.251619	0.758482	0.406117	-0.0660613	0.135074	0.105592	0.788084
H0Y4W0	SPSYPEISF	0.208663	0.273455	0.241164	0.250179	0.324913	0.458517	0.1886	0.386473	0.216914	0.156627	0.129564	YES		0.970653	0.770044	0.413632	0.130917	0.127092	0.0995162	0.445909
F8WF14	FSKDNNSIITR	0.140661	0.145309	0.151767	0.0800572	0.0633977	0.0520373	0.16045	0.123457	0.131698	0.000532	0.000773108	YES		-1.27049	1.83944	1.14643	-0.0748527	0.107044	0.083326	1.348
P14550	HPLYPFNDPY	0.373079	0.423341	0.508836	0.408863	0.425953	0.389789	0.524279	0.429415	0.389283	0.134538	0.146054	YES		0.287771	0.230433	0.106319	0.0411024	0.0976906	0.0761376	0.284109
H7C2R7	IYPHGLVLL	0.878435	0.895881	0.951143	0.926376	0.954928	0.803142	0.640394	0.254428	1.60232	0.285141	0.233216	YES		-0.163687	0.0159524	0.00653165	-0.126219	0.0960028	0.0755502	0.0600477
O15055	VPVDLQHQF	0.265952	0.918764	0.367464	0.634739	0.251114	0.170839	1.3392	0.136339	0.310523	0.194779	0.174323	YES		-0.63457	0.203186	0.0939285	0.202484	0.0877237	0.0693159	0.247895
F8W6L0	VPFIAVTSF	0.197485	0.215103	0.222453	0.201573	0.229817	0.111929	0.287122	0.15781	0.215623	0.0883534	0.0683157	YES		-0.362996	0.291391	0.137865	0.0568282	0.0690378	0.0544072	0.306255
Q92673	VPDPEFSGKSY	0.120168	0.0915332	0.142412	0.114367	0.108965	0.0785469	0.108374	0.112721	0.117495	0.000532	0.00833683	YES		-0.173348	0.267894	0.125701	-0.0646643	0.0687063	0.0544026	0.132138
F5H1M7	LQELGSSQSA	0.299022	0.319794	0.393971	0.360972	0.258049	0.235641	0.358198	0.290929	0.340219	0.144578	0.176678	YES		-0.707364	0.56715	0.293239	-0.0337827	0.0630049	0.0499877	0.365684
P35579	NPYKNLPIY	0.57755	0.598398	0.664241	0.430307	0.503219	0.422189	0.669951	0.610843	0.574564	0.232932	0.240283	YES		-0.512387	2.34598	1.50483	0.0118431	0.0436432	0.0342138	1.98006
H0YH49	KEDGANLYVA	0.456451	1.22426	1.20894	0.270193	0.258544	0.206186	1.02182	0.812668	0.985152	0.000532	0.0424028	YES		-1.91321	2.2262	1.42283	-0.0353847	0.0429754	0.0337075	1.75947
F8W1G2	NPHEVQPSY	0.42245	0.450229	0.477131	0.916369	0.703318	0.648012	0.470091	0.40365	0.497095	0.134538	0.243816	YES		0.617607	2.66644	1.75262	0.0223003	0.0361559	0.0283044	2.13096
Q9HB40	NPVGTGFSY	0.0707965	0.128146	0.0956341	0.0543245	0.0396236	0.0392734	0.0760028	0.0976919	0.112331	0.000532	0.000532	YES		-1.23648	1.04608	0.593201	-0.0425023	0.0358555	0.0281997	0.779992
Q9BTT4	HDITVPLEV	0.500233	0.537757	0.504158	0.588992	0.578504	0.553756	0.591133	0.462695	0.479019	0.145294	0.0848057	YES		0.0668017	0.775766	0.417534	-0.00872848	0.0273646	0.0214752	0.657252
F5H6W4	SVQPSSSLSAR	0.10014	0.101259	0.0893971	0.128663	0.113422	0.0819833	0.118227	0.0520666	0.122014	0.060241	0.0365135	YES		-0.0562398	0.139202	0.0626185	0.00748172	0.00558186	0.00415664	0.0996519
Q6P2Q9	VYSKDNPNL	0.162087	0.147597	0.186071	0.152966	0.191184	0.183603	1.71147	1.73698	1.70691	0.140562	0.0753828	no		-1.19125	0.151795	0.0692452	3.37838	10.6503	7.21149	7.18857
P60709	YALPHAILR	0.609688	0.748284	0.723493	0.617584	0.536899	0.495827	2.29838	2.26355	2.27631	0.696787	0.479388	no		-0.549891	1.77767	1.10149	1.71603	8.88456	6.09767	6.0343
P06733	RYISPDQLADL	0.266418	0.350114	0.260915	0.430307	0.414066	0.391753	2.29557	2.34675	2.06327	0.389558	0.327444	no		-0.422323	0.880851	0.47639	2.93398	8.2102	5.54949	5.03881
P12074	LPGVAVSM	0.175128	0.224256	0.296258	0.38742	0.494304	0.450663	2.43772	2.06763	2.50097	0.253012	0.157833	no		-0.699005	1.0885	0.620544	3.33224	7.14832	4.94043	4.44091
Q5CZC0	SLIIDDTEY	0.266884	0.295195	0.343035	0.442459	0.371966	0.333824	1.78184	1.50778	1.7366	0.335174	0.0376914	no		-0.485806	0.537323	0.273416	2.47331	7.04724	4.94043	4.45101
Q13287	DLINIHFQR	0.197951	0.181922	0.199064	0.202287	0.178306	0.151203	0.942998	0.828771	0.948999	0.251004	0.18139	no		-0.914894	0.158505	0.0719686	2.23254	6.92533	4.91783	4.46073
O95139	VPVWIIHYY	0.128551	0.141304	0.159563	0.162974	0.221892	0.13353	0.742435	0.693505	0.702389	0.164197	0.0259128	no		-0.395213	0.407414	0.201576	2.31602	6.72473	4.81351	4.28342
Q15363	IFEVAEGGF	0.0684676	0.0612128	0.0753638	0.0757684	0.0975731	0.0549828	0.529205	0.527644	0.501614	0.216014	0.0582524	no		-1.01473	0.110985	0.0508875	2.92612	6.68919	4.80663	4.30777
Q9Y6W5	KFYTDPSYF	1.39218	1.56007	1.55561	1.44818	1.53541	1.33628	0.475018	0.393988	0.424145	3.23494	0.57126	no		-0.280545	0.442139	0.219839	-1.80155	6.56309	4.74748	4.20733
A0A0G2JMH6	ETVWRLEEFGR	0.0652073	0.107551	0.0935551	0.233024	0.355622	0.241532	0.955665	0.818035	0.84958	0.140562	0.0824499	no		-0.372046	2.29246	1.46744	3.30017	6.48347	4.69783	3.8882
P13010	QYQNITVHR	0.0670703	0.097254	0.119543	0.0743388	0.0931154	0.0756014	0.540464	0.570048	0.517753	0.164659	0.150766	no		-1.29209	0.189323	0.0865069	2.52005	6.38477	4.67018	4.27341
P62136	REIFLSQP	0.173265	0.272311	0.259875	0.283059	0.204061	0.193422	1.02604	0.880301	0.978696	0.000532	0.280139	no		-1.10052	0.0600918	0.0278986	2.03197	6.17292	4.60553	4.15977
P22307	FPEAASSFRTH	0.0838379	0.0812357	0.108108	0.158685	0.126795	0.124693	1.43702	1.05314	1.2989	0.228916	0.0636042	no		-1.28291	0.217306	0.100253	3.79391	5.96286	4.52569	4.00641
P11912	AVVPGTLLLFR	0.0880298	0.076659	0.0862786	0.038599	0.060426	0.0422189	0.678395	0.549114	0.5694	0.000532	0.0815917	no		-2.09887	0.441214	0.219839	2.83995	5.93112	4.52569	4.15977
Q96CS3	EVISLINTR	0.715883	0.840389	0.818087	0.36669	0.309559	0.265096	0.24349	0.187869	0.203357	0.46988	0.627797	no		-0.868337	5.21915	3.52384	-1.90335	5.83603	4.48702	1.05336
Q16778	ESYSIYVYK	0.0633442	0.0629291	0.0748441	0.118656	0.123328	0.0868925	1.68895	1.22276	1.6714	0.0983936	0.217331	no		-1.63363	0.144849	0.0655743	4.51022	5.75653	4.45121	3.89514
Q86WA8	MPQSMPEYAL	0.155566	0.398169	0.385655	0.208721	0.643883	0.505646	2.54187	2.06817	2.18012	0.208835	0.136631	no		-0.2851	0.413835	0.20419	2.85365	5.73651	4.44177	3.85688
Q9BQG2	QPEKITLIF	0.0950163	0.106407	0.115385	0.132952	0.131748	0.168876	0.581281	0.478798	0.53583	0.13253	0.0871614	no		-0.413668	0.557071	0.28671	2.3327	5.72654	4.44177	3.82274
O94964	KYGIVQEF	1.19888	1.31465	1.37006	1.35811	1.24814	1.22435	0.558761	0.345679	0.373144	0.686747	0.876325	no		-0.0785618	0.0909083	0.040861	-1.60397	5.56177	4.35492	3.85688
C9JUM8	FVFDASSIQY	0.0968794	0.116705	0.117983	0.119371	0.14314	0.163967	0.776214	0.587225	0.638476	0.315261	0.0588928	no		-0.956249	0.27498	0.12889	2.59401	5.39618	4.27443	3.73146
Q92888	KYPLLLQSI	2.40661	2.66419	2.50832	2.16512	2.19168	1.78007	1.17171	0.833602	0.996772	1.44177	1.6914	no		-0.0372747	2.13631	1.36361	-1.33607	5.37728	4.26883	3.28589
P09601	TVAVGLYAM	0.105263	0.0680778	0.156445	0.0578985	0.0916295	0.0878743	2.1703	1.48631	1.74048	0.0863454	0.0235571	no		-2.03888	0.0757529	0.0340786	4.03258	5.37212	4.2657	3.82274
P16619	IPQNFIADY	0.271076	0.35984	0.385655	0.408863	0.435859	0.389298	2.09571	1.58186	1.60813	0.301205	0.235571	no		-0.696176	0.235822	0.109564	2.37838	5.3308	4.24219	3.73133
A0A0D9SF70	MAVLANGVM	0.055314	0.0331808	0.0239085	0.045747	0.0683507	0.0913108	0.53765	0.402576	0.479019	0.158345	0.000532	no		-1.51931	0.351074	0.17264	3.65837	5.3268	4.24013	3.72721
P61956	DVFQQQTGGVY	0.0251514	0.0251716	0.0734444	0.0528949	0.0505201	0.0245459	0.757213	0.551798	0.775985	0.0264788	0.166636	no		-1.94295	0.00809229	0.00302059	4.07434	5.29358	4.21456	3.74006
Q30154	LPGGSYMA	0.0340009	0.0503432	0.0301455	0.0593281	0.055473	0.0530191	1.33216	0.91358	1.33505	0.0511943	0.03298	no		-2.31597	0.0611981	0.0283684	4.96699	5.2772	4.20483	3.73457
Q16633	LPTSTLQY	0.0530973	0.0675057	0.0883576	0.157255	0.160475	0.126657	1.61999	1.08427	1.49387	0.102647	0.0393344	no		1.136	0.275052	0.12889	4.32844	5.27689	4.20483	3.72549
Q14573	KYGSVIQLL	0.943642	1.05835	1.00832	0.833452	0.775632	0.707904	0.496833	0.397209	0.498386	0.457831	0.711425	no		0.255994	2.77337	1.82447	-1.11231	5.24564	4.19059	2.84681
Q96RK4	QYASAFHFL	0.726595	0.699085	0.698545	0.619014	0.565627	0.569465	0.395496	0.313473	0.352485	0.385542	0.59364	no		-0.109963	2.25678	1.44324	-1.00089	5.22988	4.18478	3.10422
Q7L513	SEFQIPTA	1.56311	1.64645	1.77027	0.760543	0.625062	0.560628	0.828994	0.500268	0.62621	1.36948	1.26031	no		-1.41384	5.13812	3.48711	-1.34858	5.12853	4.1407	0.00878817
Q15154	LPDEKVELF	0.873777	0.967963	0.965177	0.634739	0.641407	0.57241	0.436312	0.220075	0.29051	0.805221	0.452297	no		-0.372045	3.16108	2.10243	-1.56771	5.12734	4.1407	2.4304
Q86YV0	ETLGQVVRR	0.874709	1.00057	0.964137	0.776269	0.645369	0.632793	0.445461	0.366613	0.393802	0.919679	0.921084	no		-0.325181	2.96287	1.96281	-1.23551	5.1142	4.13019	2.56742
Q9NRZ9	IFYTAIVNR	0.64462	0.676201	0.709979	0.477484	0.488361	0.431026	0.365939	0.302738	0.325371	0.522088	0.588928	no		-0.303343	3.61694	2.41361	-1.03066	5.10204	4.12106	1.9796
A8MW78	KYFLWEEKF	0.955286	1.0881	1.06601	0.954253	0.911342	0.783996	0.494018	0.436393	0.394448	0.596386	0.757362	no		-0.157958	1.54869	0.940419	-1.2308	5.08581	4.11382	3.26523
Q96BH1	YGFQEKEAF	0.820214	0.795195	0.867983	0.919228	0.803863	0.799705	0.408163	0.35051	0.414461	0.439759	0.59364	no		-0.0162484	0.116015	0.0524545	-1.08194	5.02782	4.07876	3.72721
Q96KB5	SYQKVIELF	1.78714	2.06865	1.99896	1.49464	1.48539	1.20717	0.973962	0.696189	0.825048	1.31727	1.4311	no		-0.253263	2.93187	1.93758	-1.23045	4.97593	4.04492	2.41243
A0A140T9D8	FPFAPPAAA	0.117839	0.122998	0.1658	0.118656	0.131253	0.157094	2.72132	1.72947	2.24145	0.636546	0.282686	no		-1.74824	0.000196327	5.32145e-05	4.04068	4.95822	4.03805	3.6559
P55072	YPVEHPDKF	2.94271	3.21396	3.64865	1.61687	1.28182	1.16838	1.47361	1.01449	1.26921	1.82731	2.25206	no		-1.08605	4.75797	3.21674	-1.38386	4.92127	4.02451	0.153427
A0A075B6H7	REIVMTQSP	0.335817	0.245995	0.234407	0.245533	0.125062	0.123711	3.25581	2.1036	2.73564	0.201807	0.100707	no		-2.27435	0.172078	0.0769723	3.31001	4.91942	4.02451	3.70922
Q709C8	TATEITESF	0.737774	0.743135	0.75	0.549678	0.576028	0.561119	0.448276	0.355878	0.457069	0.481928	0.515901	no		0.531526	3.11815	2.07723	-0.822809	4.81172	3.95873	2.03467
P63313	GEIASFDK	0.288309	0.335812	0.35343	0.458899	0.399208	0.468336	2.16256	1.43103	1.88702	0.24498	0.174323	no		-0.53124	0.317467	0.154381	2.48709	4.79985	3.95427	3.46651
P35232	LPAGQSVLL	0.0428505	0.0331808	0.027027	0.0571837	0.0574542	0.0697104	1.99859	1.20451	1.694	0.115023	0.0113999	no		-2.61984	0.0572302	0.0264418	5.57039	4.77515	3.93751	3.5482
P13010	LPFMEDLRQY	0.0591523	0.0503432	0.0504158	0.0714796	0.0683507	0.0530191	1.78325	1.22115	1.16591	0.0421687	0.0306243	no		-1.83447	0.0262568	0.0101379	4.70481	4.70429	3.88661	3.52897
P49366	VYINTAQEF	1.27434	1.25629	1.36175	0.994996	0.766716	0.758959	0.672766	0.457327	0.575855	1.31727	1.17786	no		-0.426605	3.31636	2.20258	-1.19008	4.6902	3.87674	1.65057
P40692	GEVIQRPANA	0.112715	0.090389	0.0852391	0.291637	0.275384	0.287678	0.754398	0.505636	0.601679	0.148594	0.21031	no		0.303635	1.91826	1.20531	2.69077	4.64342	3.84702	2.68844
Q5Y7H0	ILNKALML	0.0959478	0.117849	0.123701	0.0914939	0.0742942	0.135493	0.744546	0.50993	0.606843	0.0958683	0.151173	no		-1.15042	0.0777649	0.0347925	2.46338	4.61991	3.83472	3.53669
P63267	YPIEHGIITN	0.191896	0.23341	0.181913	0.257327	0.244676	0.193422	0.764251	0.580784	0.796643	0.220884	0.209658	no		-0.383546	0.207694	0.0961952	1.81845	4.61368	3.83092	3.39822
Q9UN86	RYPDSHQLF	0.468561	0.503432	0.484407	0.31737	0.315998	0.276878	0.219564	0.147075	0.229826	0.441767	0.292108	no		-0.38003	3.2337	2.15519	-1.2879	4.56037	3.79532	1.54336
P03886	ITAPTLAL	0.516069	0.570938	0.462578	0.954968	0.786528	0.734413	2.14778	1.4847	1.91349	0.345382	0.204947	no		-0.0482502	1.10936	0.635184	1.83956	4.54135	3.78374	2.9989
A0A3B3ITJ4	IYIAGHPAF	0.778761	0.826087	0.802495	0.66619	0.539871	0.494845	0.410978	0.296296	0.277598	0.746988	0.657244	no		-0.288404	2.56964	1.67485	-1.28943	4.53487	3.77906	2.12795
K7EMM8	ELAQVIVSR	0.519795	0.572082	0.60343	0.410293	0.391283	0.293078	0.235046	0.164788	0.200775	0.385542	0.347468	no		-0.111337	2.79784	1.8361	-1.49705	4.50687	3.76261	1.90216
Q8NFC6	AESLQPVAA	0.895668	1.06579	1.05198	1.0822	0.903418	0.831615	0.421534	0.308642	0.343447	0.682731	0.616019	no		-0.0583099	0.389517	0.192703	-1.48892	4.49798	3.75635	3.2678
P50991	HPTIISESF	0.879367	1.02117	1.01455	1.0436	0.959881	0.872852	0.486981	0.363392	0.493221	0.485944	0.666667	no		-0.0335546	0.0752985	0.0340399	-1.11744	4.41559	3.69985	3.36037
P46940	IINTHTLLL	1.28505	1.71053	1.64345	1.14868	1.04111	0.966618	0.717804	0.566828	0.594577	0.905622	1.05771	no		-0.58745	2.63642	1.72718	-1.3037	4.37743	3.6691	1.8688
P50990	RELEVQHPAA	0.427573	0.516018	0.559252	0.365976	0.278356	0.284732	0.16045	0.0869565	0.139445	0.5167	0.167256	no		-0.693151	2.5268	1.64665	-1.95784	4.37604	3.6691	1.9566
A0A1W2PQ13	AYGLVSATF	1.33349	1.4714	1.48649	0.921372	0.777613	0.652921	0.847291	0.643049	0.757908	1.03213	1.05183	no		-1.09753	4.20974	2.81621	-0.932638	4.36687	3.66476	0.122713
P46013	GELKSVPTT	1.18817	1.34554	1.39917	0.912795	0.732541	0.712813	0.691063	0.457327	0.64816	1.00602	1.02591	no		-0.701586	3.45873	2.29863	-1.13036	4.35293	3.6568	0.962183
Q12874	EYVEILGEQR	0.513274	0.621281	0.635135	0.528949	0.43685	0.407462	0.218156	0.178207	0.227243	0.53012	0.520612	no		-0.144367	1.65197	1.01177	-1.50479	4.35184	3.65649	2.53248
Q7L2H7	EAFVIDAVR	0.554728	0.643021	0.586798	0.498928	0.437841	0.404026	0.310345	0.252818	0.282117	0.395582	0.462898	no		-0.327369	2.30043	1.47435	-1.07806	4.34436	3.65058	2.09681
A0A0C4DFL7	SPIEFLENAY	1.61761	2.23341	2.06081	0.908506	1.1263	0.853216	0.812808	0.594203	0.7153	2.14859	0.654888	no		-0.994005	3.66227	2.44352	-1.47797	4.3293	3.63958	0.685311
Q8TB40	VYADQPHIF	1.14299	1.21968	1.17879	1.24946	1.06786	0.962199	0.619282	0.50671	0.630084	0.851406	0.791519	no		0.0925055	0.575692	0.299745	-1.01199	4.32697	3.63862	3.06017
Q8IYU8	RDGSFTVSA	0.0847694	0.127574	0.136694	0.183703	0.166914	0.13893	0.574243	0.398819	0.515171	0.305769	0.0318021	no		-0.153391	0.46296	0.230927	2.09214	4.32165	3.63484	3.10792
A0A3B3ITQ0	KYLLTPVNF	1.20354	1.17391	1.27755	1.03074	1.0946	0.956308	0.744546	0.446592	0.606843	0.811245	0.840989	no		-0.0149398	1.43293	0.860946	-1.02349	4.32089	3.63484	2.63167
P63218	QAAADLKQF	0.0447136	0.0961098	0.0800416	0.0872051	0.0742942	0.0677467	0.496833	0.449812	0.68173	0.000532	0.332921	no		-1.38388	0.0166124	0.00656269	2.8822	4.31973	3.63446	3.34562
A0A0G2JII1	RTVALTALL	0.200279	0.19222	0.244283	0.321658	0.216939	0.226804	0.865588	0.603328	0.785023	0.0599946	0.24149	no		-0.515958	0.26984	0.127208	1.82358	4.30349	3.62127	3.19494
Q13263	DYNLIVIER	0.404751	0.429634	0.459979	0.252323	0.232789	0.175749	0.194933	0.134729	0.134926	0.331325	0.416961	no		-0.669467	3.49819	2.3265	-1.47822	4.289	3.61056	0.824338
O75643	ETQLPVSFR	0.512809	0.562929	0.56341	0.413867	0.322437	0.307315	0.27727	0.210413	0.212395	0.487952	0.526502	no		-0.276018	2.96293	1.96281	-1.22736	4.25953	3.58634	1.38885
A0A3F2YNW8	KSIPVTQEL	1.13926	1.23112	1.19751	1.05933	0.939079	0.776632	0.619282	0.417606	0.593932	0.811245	0.878681	no		-0.179577	1.92127	1.20651	-1.12947	4.25657	3.58412	2.26239
Q14344	IFETIVNNR	0.366558	0.375858	0.382017	0.363117	0.321942	0.297005	0.16608	0.147611	0.148483	0.23494	0.255595	no		-0.0707881	0.890244	0.482224	-1.28269	4.22745	3.56466	2.82464
Q92922	AEIEDPPIP	1.19516	1.29805	1.37786	1.02645	0.869737	0.772705	0.719212	0.494901	0.656553	1	0.982332	no		-0.0222273	2.77783	1.82611	-1.04918	4.20753	3.55147	1.49989
Q15149	QPDEKSIITY	1.02375	1.24714	1.29834	1.005	0.893512	0.908198	0.612245	0.454106	0.618464	1.06024	0.779741	no		-0.117684	1.86029	1.16022	-1.08302	4.20157	3.54804	2.24186
O00626	RLQTALLV	0.0884956	0.090389	0.0966736	0.0786276	0.0594354	0.0814924	1.41309	0.803006	1.06908	0.0883534	0.000532	no		-1.73254	0.0509455	0.0238748	3.57554	4.15608	3.51656	3.28969
Q92871	REIFFPETA	0.43782	0.505721	0.509356	0.341673	0.337791	0.301424	0.257565	0.203972	0.242737	0.293173	0.367491	no		-0.734693	2.84091	1.86892	-1.04472	4.13708	3.50236	1.33825
D6W5A2	ESLPATHIR	1.47368	1.64073	1.76923	1.3431	1.08717	0.939617	0.847291	0.61621	0.708844	1.24498	1.23204	no		-0.501687	2.52363	1.64511	-1.16871	4.12404	3.49407	1.62274
J3KPT4	VYVVGTAHF	0.721938	0.895309	0.932432	0.73767	0.659237	0.580756	0.403941	0.341385	0.37379	0.532129	0.677267	no		-0.272807	1.75968	1.08723	-1.18796	4.08598	3.46732	2.17898
Q68EM7	EYGKFFVTL	1.58826	1.57151	1.7578	1.52966	1.58841	1.22631	0.957072	0.670424	0.744997	1.09237	1.28975	no		-0.213752	0.881444	0.476411	-1.05154	4.06446	3.45101	2.68844
F5H0R1	REGQALPVA	0.462506	0.510297	0.540021	0.339528	0.273403	0.247423	0.235749	0.168545	0.240801	0.373494	0.434629	no		-0.893584	3.24084	2.15744	-1.22966	4.05825	3.4474	0.790603
Q9Y2E5	VYTSVVEEL	1.72706	2.15561	2.1606	1.2466	1.11441	1.03682	1.19493	0.918948	1.03873	1.47189	1.46525	no		-0.697741	3.79635	2.53358	-0.93878	4.05715	3.44699	0.202308
P61962	EVYDIAFSR	0.6898	0.831808	0.808212	0.661901	0.600297	0.542955	0.451795	0.340311	0.350549	0.427711	0.546525	no		-0.392056	1.92915	1.20963	-1.02783	4.03848	3.43338	2.00609
Q96GQ7	LPQDVILKF	0.909176	0.963387	1.06965	0.822016	0.77266	0.710849	0.619282	0.484165	0.591349	0.751004	0.704358	no		-0.204366	2.24169	1.43427	-0.795787	4.03612	3.43232	1.75634
P13010	RYGSDIVPF	0.126688	0.1373	0.134096	0.157255	0.174344	0.159057	0.441942	0.330649	0.370562	0.285135	0.0782133	no		-0.418657	0.413406	0.20419	1.52187	4.02464	3.42337	2.90785
Q13501	GEARPGPTA	0.580345	0.648741	0.679834	0.554682	0.465577	0.41728	0.330753	0.266237	0.315042	0.550201	0.54417	no		-0.204214	2.04821	1.2942	-1.0656	4.00465	3.40902	1.88078
Q6PL18	AYAIIKEEL	3.47462	3.82151	4.06341	3.51108	2.80238	2.48503	2.00281	1.22491	1.54551	2.45382	2.58893	no		-0.309235	1.64375	1.00507	-1.25086	3.98819	3.39629	2.15088
B0S8I6	HYDAVEAEL	0.78435	1.03661	1.18087	0.91351	0.760773	0.742268	0.342013	0.286634	0.233699	0.879518	0.890459	no		-0.200944	1.0804	0.614355	-1.79951	3.97719	3.38775	2.49185
Q9NXW2	EAFKAIGTAY	1.24173	1.10069	1.24584	0.934239	0.940069	0.998036	0.760028	0.570585	0.79858	0.710843	0.922261	no		-0.524383	2.0888	1.32846	-0.752978	3.95055	3.36645	1.77558
Q9Y2I1	KEVLVPEA	1.29669	1.39703	1.55821	1.15797	0.956909	0.861561	0.77551	0.454643	0.646869	0.927711	0.955241	no		-0.542442	2.28778	1.46382	-1.17967	3.94486	3.36152	1.59888
Q969F9	KYQIINEEF	1.67676	1.91476	2.04262	1.75625	1.46954	1.25773	0.985925	0.745035	0.86572	1.39157	1.51001	no		-0.0735136	1.56157	0.950082	-1.11753	3.93235	3.35202	2.14526
Q96CG3	FETQFILSP	0.286912	0.337529	0.314969	0.348821	0.371471	0.329897	0.676988	0.572195	0.540994	0.26506	0.268551	no		-0.313525	0.412001	0.20419	0.930277	3.87826	3.30805	2.79135
A0A0G2JH37	RSAEVTLEV	0.813694	0.915332	1.02911	0.604003	0.480931	0.436917	0.501056	0.432099	0.475791	0.85743	0.982332	no		-0.782826	3.62322	2.41736	-0.969076	3.87656	3.30693	0.183775
Q14444	KYQEVTNNL	1.83186	2.08238	2.0842	2.41601	1.96582	1.73	0.968332	0.621578	0.741769	1.28715	1.43816	no		0.0849147	0.0783921	0.0348598	-1.36322	3.85132	3.28521	3.1133
D6REE5	ETNYGIPQR	0.489054	0.654462	0.632017	0.374553	0.306092	0.255768	0.265306	0.195921	0.205294	0.363454	0.432273	no		-0.64219	3.06348	2.03624	-1.41353	3.8473	3.2835	0.706669
Q9H2D1	VYENVSHFL	1.05915	1.15389	1.18971	2.2802	1.9267	1.70005	2.52287	2.01074	2.34022	0.688755	0.772674	no		-0.0397162	2.92232	1.93217	1.01441	3.83112	3.27021	0.834234
A0A3B3IS71	LPHAVQETF	0.827667	1.0778	1.10655	0.84346	0.677563	0.592047	0.433498	0.309179	0.401549	0.674699	0.685512	no		-0.190974	1.94392	1.21771	-1.39636	3.8085	3.25217	1.72094
J3KNP2	EALLPYTER	0.37401	0.454805	0.435031	0.465332	0.391283	0.342661	0.132301	0.129361	0.173015	0.283133	0.267373	no		-0.0454222	0.215438	0.0994186	-1.53981	3.79786	3.24354	2.85143
O95071	VYSQIPAAVKL	1.14252	1.504	1.49636	1.0629	0.939079	0.85567	0.725545	0.42029	0.57521	0.748996	0.961131	no		-0.54004	2.14639	1.37029	-1.26735	3.7973	3.24354	1.53881
O95801	SPEEQAKTY	0.227294	0.232838	0.234407	0.22802	0.200594	0.17624	0.0647431	0.0413312	0.0503551	0.302712	0.000532	no		-0.2289	0.534905	0.272698	-2.15054	3.77362	3.22677	2.63726
O95155	ETVDPTYIFHPR	1.14206	1.16304	1.47765	1.0243	0.885587	0.765341	0.637579	0.442297	0.550032	1.00602	1.28622	no		-0.599079	2.04971	1.2948	-1.21465	3.75952	3.21645	1.57329
Q8NF64	QYAPSTAQF	0.503493	0.585812	0.565489	0.593996	0.471521	0.478154	0.265306	0.191626	0.276307	0.401606	0.454653	no		-0.0779121	0.356838	0.17371	-1.17429	3.7592	3.21645	2.72849
F2Z2U4	RYFENPQVI	0.387983	0.42849	0.408004	0.329521	0.31154	0.266078	0.222379	0.115942	0.144609	0.359438	0.3404	no		-0.373944	1.67648	1.02861	-1.34228	3.75878	3.21645	1.87631
P20036	ADHVSTYAA	0.0568235	0.21167	0.127859	0.07005	0.0733036	0.065783	1.10908	0.633387	1.11427	0.106914	0.000532	no		-2.05664	0.205523	0.0954515	2.84951	3.74732	3.20761	3.12828
Q2TAL8	REIQEAIAVA	0.987424	1.04233	1.0868	0.969979	0.754829	0.763378	0.629838	0.406334	0.551323	0.694779	0.733804	no		-0.480388	1.58455	0.964268	-0.973201	3.73185	3.19518	1.91206
P60900	AEIDAHLVA	1.18165	1.37357	1.38514	1.47605	1.17682	1.07069	2.5651	2.04026	2.32731	0.915663	0.8351	no		-0.600661	0.191503	0.0874998	0.815084	3.71248	3.1821	3.10284
Q8N3U4	KEYDVAVQA	0.514206	0.658467	0.607069	0.595425	0.461119	0.485518	0.282196	0.230274	0.275662	0.321285	0.409894	no		-0.309257	0.812052	0.436902	-1.17516	3.68899	3.16205	2.38081
P27694	AEAILGQNAA	0.260829	0.290618	0.254678	0.21158	0.182268	0.183603	0.0900774	0.0891036	0.108457	0.188755	0.141343	no		-0.377829	1.68766	1.03626	-1.48675	3.68869	3.16205	1.77997
C9JQJ4	SYIDEQFER	0.470424	0.479405	0.569127	0.506076	0.39475	0.351497	0.211119	0.194847	0.182699	0.277108	0.341578	no		-0.578539	1.01307	0.570282	-1.36756	3.68789	3.16178	2.25522
P52292	SELPIVTPA	0.542618	0.602403	0.745842	0.513224	0.413076	0.398625	0.287825	0.188943	0.240155	0.463855	0.432273	no		-0.25071	1.85349	1.15578	-1.39915	3.67627	3.15281	1.6339
Q05086	TYKVISNEF	0.72939	0.864989	0.879418	1.17941	1.11937	1.02013	0.482759	0.272678	0.360232	0.730924	0.739694	no		0.153804	2.4045	1.55111	-1.14882	3.66104	3.14126	3.72721
H7C2L4	AAQDRDQIYR	0.0945505	0.0978261	0.0899168	0.248749	0.244676	0.255277	0.751583	0.407944	0.693351	0.0923695	0.118963	no		0.170495	1.04469	0.592601	2.7145	3.6578	3.13958	2.20304
Q9NZL6	KELVIPDSA	0.857941	1.01144	0.876299	1.00929	0.751857	0.686303	0.401126	0.271605	0.366688	0.62249	0.694935	no		-0.140605	0.538919	0.274702	-1.40139	3.65353	3.13688	2.52524
Q86TS9	GPLTELPDWSY	0.0782487	0.133867	0.110187	0.145818	0.198118	0.0942563	0.762843	0.44015	0.590058	0.317797	0.0695561	no		-0.737209	0.205554	0.0954515	2.47593	3.64693	3.13116	2.74372
Q6PKG0	GEIKGSESA	0.812762	0.926201	1.0026	0.955683	0.80733	0.803142	0.527797	0.338701	0.479664	0.624498	0.660777	no		-0.226558	0.357666	0.173783	-1.02615	3.64463	3.13005	2.6408
Q9BZL6	IPAPGSGVSF	1.60876	1.55378	1.81653	1.60686	1.53195	1.49975	1.19141	0.91036	1.12201	0.961847	1.23439	no		-0.223792	0.610283	0.318994	-0.627116	3.64038	3.12683	2.46776
H3BMZ6	HPVVGDLTY	0.701444	0.795195	0.863306	0.709793	0.652798	0.602847	0.477129	0.379495	0.481601	0.451807	0.578327	no		0.0537656	1.41539	0.849274	-0.818432	3.63008	3.11757	1.92267
Q7KZ85	HPYSQALIQY	0.874243	0.915332	1.04366	0.774839	0.86627	0.789887	0.621393	0.543747	0.643641	0.668675	0.766784	no		-0.0323707	1.43916	0.864809	-0.647432	3.62295	3.11198	1.90106
Q8WYA1	KELEYIVSV	1.551	1.77002	1.69335	1.79414	1.43536	1.51595	1.10908	0.794418	0.887024	1.2249	1.38045	no		-0.0350004	0.335448	0.163761	-0.845535	3.60421	3.09681	2.62526
Q15042	REFVVIAPAA	0.207732	0.258581	0.243243	0.148678	0.0802377	0.100147	0.0534835	0.0375738	0.0426081	0.235791	0.0665082	no		-0.97925	2.50001	1.62817	-2.40829	3.60305	3.09616	0.96335
Q9BXM9	DANSKQLLY	0.826269	0.812357	0.920998	0.80629	0.781575	0.777614	0.558761	0.499195	0.637831	0.674699	0.782097	no		0.403707	0.717303	0.379778	-0.593977	3.58876	3.0844	2.34916
A0A494C0R8	EYILPGSRER	0.726906	0.819222	0.859667	0.741959	0.60558	0.527246	0.441004	0.299159	0.411879	0.705489	0.797801	no		-0.410586	1.53315	0.933144	-1.06232	3.56256	3.06172	1.75719
E9PF32	IYIINVHSM	0.435647	0.508772	0.55544	0.519419	0.463926	0.460154	0.281023	0.207551	0.252206	0.410977	0.307813	no		0.043291	0.18485	0.084249	-1.01771	3.55397	3.05363	2.69115
P40222	LYTEKFEEF	1.23614	1.63215	1.64865	1.38885	1.27043	1.11242	0.849402	0.613527	0.680439	0.98996	1.11072	no		0.0036338	1.06456	0.607063	-1.07547	3.54253	3.04327	2.07977
P42696	KEYGQIESV	2.1197	2.29176	2.46985	2.58327	2.04408	1.91507	1.29205	0.879764	1.16979	1.49799	1.70671	no		-0.00105015	0.24712	0.116185	-1.04215	3.5405	3.04215	2.63819
Q96BX8	VYIHHFDRI	1.04378	1.14416	1.24272	1.45175	1.20456	1.13058	0.654469	0.483092	0.566172	0.853414	1.03416	no		0.0486052	0.630136	0.334916	-1.00979	3.53808	3.04073	3.21143
Q9Y6Y9	DASISYTY	0.912902	0.939931	0.950104	0.783417	0.782566	0.768287	0.730471	0.573269	0.699161	0.712851	0.731449	no		-0.361057	2.15518	1.37788	-0.484848	3.5245	3.02885	1.19341
P35232	KEFTEAVEA	1.38286	1.58352	1.56809	1.50465	1.30064	1.32941	1.04856	0.789587	1.00646	1.27711	1.04358	no		-0.102837	0.742864	0.39532	-0.672709	3.5225	3.02763	2.2715
P08238	QVANSAFVER	0.236143	0.213387	0.257277	0.0829164	0.0832095	0.0613648	0.0760028	0.0520666	0.082634	0.190763	0.193168	no		-1.19952	3.41742	2.27741	-1.7461	3.51449	3.02307	0.059261
Q96B42	AEYINEAAA	0.143456	0.132723	0.156965	0.514653	0.423972	0.464408	0.534835	0.3489	0.489348	0.116466	0.179034	no		0.9288	3.59196	2.39365	1.6645	3.50274	3.01278	0.055802
O60264	EPNSTKFVF	0.625524	0.718535	0.732328	0.649035	0.525012	0.519391	0.42646	0.353731	0.406714	0.471888	0.465253	no		-0.471455	1.51835	0.922725	-0.806872	3.49216	3.00464	1.69033
Q01082	DAARLQAAY	0.353982	0.385584	0.326403	0.341673	0.298167	0.304369	0.16608	0.10628	0.184635	0.216867	0.244994	no		-0.454781	0.591523	0.308576	-1.22191	3.48306	2.99809	2.33807
O95503	ETVRIINR	0.685608	0.796911	0.850312	0.671909	0.515602	0.469318	0.432794	0.283951	0.353777	0.550201	0.375736	no		-0.56694	1.92996	1.20963	-1.12377	3.48271	2.99809	1.34437
A0A1B0GUA3	EVPELYHQR	0.326036	0.327231	0.381497	0.230164	0.210996	0.205204	0.159043	0.118089	0.187218	0.437751	0.353357	no		0.00782834	2.4604	1.59673	-1.15602	3.47096	2.98922	0.844597
P29966	AERPGEAA	0.0987424	0.097254	0.0987526	0.250179	0.160475	0.130584	0.351865	0.290929	0.377017	0.000532	0.195223	no		-0.0976718	1.13578	0.650681	1.79074	3.46784	2.98707	1.95362
P53350	FTSGYIPAR	0.664183	0.815789	0.865385	0.972123	0.757801	0.735395	0.341309	0.30059	0.342802	0.514056	0.542992	no		0.236701	0.217517	0.100256	-1.25205	3.46564	2.98535	2.96316
M0R1K5	KYGALVNNF	1.90498	2.20481	2.04886	2.64475	2.19019	2.10015	1.19775	0.932904	1.22014	1.46586	1.46996	no		0.256284	0.876641	0.473669	-0.87811	3.45665	2.97826	3.26523
A0A087X253	EISGTFTHR	0.619935	0.710526	0.739605	0.761258	0.641902	0.63083	0.418719	0.308642	0.394448	0.680723	0.666667	no		-0.111476	0.0842312	0.0377177	-0.883849	3.44746	2.97097	2.69225
Q5SXM2	TPAPPTHAL	0.66558	0.663616	0.738565	0.603288	0.533432	0.554246	0.456721	0.33387	0.463525	0.465863	0.551237	no		-0.123878	1.61312	0.981116	-0.721399	3.43576	2.96211	1.55081
O75116	TAAPVVPEL	1.8435	1.93936	2.11123	1.83274	1.64042	1.71232	1.40746	1.05958	1.41123	1.22892	1.58068	no		-0.210437	1.16213	0.668736	-0.603854	3.42689	2.95417	1.89433
Q6ICB0	EVAQFLTGR	0.414998	0.463959	0.485967	0.448177	0.349183	0.316642	0.237861	0.181965	0.190445	0.343373	0.358068	no		-0.396468	1.08308	0.616428	-1.1613	3.42048	2.94926	1.94252
P60520	KYPDRVPVI	0.65347	0.702517	0.790021	0.590422	0.464586	0.460972	0.434905	0.259796	0.362169	0.512048	0.712603	no		-0.382451	2.04207	1.2912	-1.02186	3.41463	2.94473	1.16043
P39656	TAARAWAL	0.147648	0.12357	0.161642	0.140815	0.132244	0.109475	0.534131	0.336554	0.433828	0.0461847	0.0989399	no		-0.753777	0.13128	0.0588444	1.59154	3.41071	2.94126	2.85481
Q86U90	LPGPVTLVM	0.427108	0.632151	0.773909	0.636883	0.8316	0.760923	1.43772	1.10467	1.48418	0.606426	0.673734	no		-0.00980719	0.504304	0.256034	1.13521	3.40833	2.93979	2.33205
Q16795	AEIEDVKPA	0.315324	0.372998	0.35499	0.494639	0.392769	0.450172	0.717101	0.548041	0.679148	0.248996	0.215548	no		0.169064	1.05405	0.599273	0.898074	3.4083	2.93979	1.95173
Q16637	IYPATIASI	0.335817	0.45881	0.477651	0.495354	0.367509	0.341188	0.123856	0.0971551	0.103938	0.297189	0.336867	no		-0.115928	0.168023	0.0757276	-1.96913	3.4044	2.93682	2.58801
P46109	HYLDTTTLI	0.746157	0.84897	0.891892	1.02073	0.865775	0.840452	0.492611	0.322061	0.460943	0.582329	0.584217	no		0.112795	0.561897	0.289173	-0.963225	3.39387	2.92675	3.10274
A0A3B3IUA7	ALPSKLPTF	0.824406	0.87643	0.914761	0.556112	0.704804	0.478645	0.565095	0.361245	0.378309	0.911647	0.806832	no		-0.460807	2.3449	1.50483	-1.00348	3.38719	2.92054	0.854338
P07954	NVNEVISNR	0.338146	0.393593	0.39605	0.35025	0.260525	0.239568	0.173118	0.137413	0.153648	0.309237	0.266196	no		-0.367287	1.4018	0.839158	-1.28075	3.38155	2.91582	1.65578
Q9Y6A9	IYGYVAEQF	1.02469	1.13501	1.03638	0.571837	0.751857	0.569465	0.767065	0.590446	0.571982	0.718876	0.826855	no		-0.550181	3.45499	2.29717	-0.728082	3.37567	2.91128	0.0477267
H0Y721	AYVELVHHI	0.34653	0.393593	0.402287	0.38599	0.347697	0.349534	0.232231	0.163178	0.184635	0.257028	0.277974	no		-0.368246	0.257696	0.120301	-0.977846	3.37366	2.91023	2.49007
P62253	ELQSALLLR	0.211458	0.223112	0.247921	0.353109	0.267459	0.258223	0.539057	0.409554	0.48612	0.225493	0.0388693	no		-0.136056	0.780158	0.42048	1.0719	3.35689	2.89525	2.09558
O43818	KEIQAPASA	0.762925	0.883295	0.964657	0.942102	0.730064	0.846343	0.524982	0.407944	0.448031	1.35341	0.888104	no		-0.00377016	0.17217	0.0769723	-0.918866	3.34715	2.88829	2.5371
Q92616	EVLNEVNRR	0.266418	0.315789	0.324324	0.288778	0.23477	0.205204	0.132301	0.0912507	0.0942544	0.220884	0.200236	no		-0.16182	0.931326	0.510957	-1.51221	3.34668	2.88828	1.97689
Q9NUH8	MPVGLIAGASL	0.288542	0.305778	0.329262	0.37777	0.413819	0.373589	0.57354	0.454911	0.545836	0.332329	0.391048	no		0.098662	1.19703	0.693173	0.769387	3.34254	2.8855	1.77332
P18583	QELPGLPAP	0.677224	0.840961	0.821206	0.796283	0.660723	0.587138	0.444757	0.393988	0.382182	0.417671	0.555948	no		0.0950599	0.785214	0.422604	-0.938155	3.33925	2.88402	2.07547
A0A499FIY5	LPDSSISDY	0.385654	0.494279	0.45738	0.341673	0.287271	0.253314	0.230823	0.170692	0.231117	0.341365	0.228504	no		-0.670019	2.21464	1.41726	-1.0799	3.3252	2.87267	0.900407
Q14166	KYIESPVLF	2.24546	2.4405	2.56549	2.22588	1.94552	1.7678	1.76214	1.24477	1.42027	1.99598	2.3086	no		-0.351544	1.54688	0.939895	-0.711883	3.3239	2.87186	1.48224
P11473	TYDPTYSDF	0.368887	0.671053	0.668399	0.669049	0.711243	0.681885	0.142153	0.115942	0.111685	0.48996	0.433451	no		0.295659	0.781033	0.420993	-2.20785	3.3235	2.87186	3.15041
E7ENX8	VYPERTPLL	0.362366	0.465675	0.435551	0.243031	0.186231	0.217968	0.239268	0.127751	0.176888	0.421687	0.254417	no		-0.830895	2.89325	1.90464	-1.2161	3.31096	2.86199	0.283933
A0AV96	VPIPDVYQTY	0.219376	0.241991	0.246881	0.31451	0.358593	0.266568	0.539761	0.429952	0.435119	0.214859	0.23086	no		0.0380589	1.02819	0.579668	0.98807	3.30436	2.85675	1.86539
Q6PI26	EAIEQILKY	1.23707	1.30606	1.28586	1.33452	1.24715	1.08591	0.903589	0.671498	0.879277	0.7751	1.00824	no		0.266453	0.284162	0.134446	-0.641619	3.29817	2.85275	2.40495
Q8IZT6	IPISPISPAF	0.292501	0.298627	0.277547	0.321658	0.305102	0.235641	0.128079	0.0837359	0.107166	0.337577	0.108363	no		-0.103218	0.0224989	0.00868513	-1.44535	3.29197	2.84699	2.63868
Q86U70	TYLEPGIGR	0.213787	0.228261	0.236486	0.200858	0.189698	0.17624	0.0907811	0.0644122	0.0884442	0.168675	0.0977621	no		-0.116329	0.742474	0.395282	-1.47768	3.29005	2.84551	2.05857
Q7KZF4	RDYVAPTA	0.521192	0.547483	0.663202	0.511079	0.416048	0.36917	0.299085	0.214171	0.298903	0.429719	0.453475	no		-0.358958	1.5574	0.948493	-1.0925	3.28735	2.84356	1.43469
P40763	SELAGLLSA	0.901723	1.0595	1.09252	0.963545	0.84002	0.718213	0.654469	0.414922	0.489348	0.692771	0.707892	no		-0.223084	1.10976	0.635184	-0.970196	3.28722	2.84356	1.77989
Q15181	IPIYADKDVF	0.557056	0.544622	0.591476	0.611866	0.596335	0.581738	0.992259	0.757381	0.894771	0.572289	0.539458	no		-0.360146	0.236701	0.109948	0.643232	3.26767	2.82533	2.41834
A0A087WYN9	AYLDKSPQF	0.414532	0.408467	0.401247	0.426019	0.287271	0.338733	0.219564	0.133119	0.157521	0.301205	0.219081	no		-0.652848	0.67754	0.360569	-1.26275	3.26259	2.82152	2.08138
Q9NZ08	DAFKSGIVQY	1.80857	1.86442	1.96881	1.33738	1.2838	1.1998	1.43631	1.22813	1.54745	0.871486	1.3616	no		-0.369191	3.94488	2.64115	-0.421688	3.25497	2.8148	0.628399
H3BNZ4	QPAPSSTSGSY	0.317653	0.320366	0.351871	0.422445	0.380882	0.385371	0.155524	0.14278	0.197547	0.240964	0.290931	no		0.175415	1.26737	0.741799	-0.99736	3.25143	2.8117	3.30147
J3KTA4	EANQAINPK	0.244527	0.323799	0.321206	0.288778	0.275384	0.252823	0.115412	0.105743	0.13428	0.349398	0.321555	no		-0.0432918	0.330263	0.160684	-1.32346	3.24186	2.803	2.31578
A0A087WZK9	TYYGSFVTR	0.571029	0.635584	0.685551	0.568263	0.480931	0.433481	0.413793	0.26087	0.282763	0.53012	0.624264	no		-0.229074	1.37934	0.823573	-0.982804	3.21428	2.77716	1.49696
P39023	RERLEQQVP	0.559851	0.545767	0.623181	0.493924	0.40416	0.354443	0.350457	0.210413	0.311814	0.337349	0.449941	no		-0.315979	1.80984	1.12273	-0.986237	3.21245	2.77576	1.12981
Q8N201	SPHGGALVM	0.330694	0.490847	0.462578	0.321658	0.401189	0.438881	0.126671	0.13956	0.178179	0.417671	0.487633	no		-0.11181	0.351398	0.17264	-1.53081	3.18904	2.75665	2.26038
P62328	NPLPSKETIEQE	0.703307	1.04233	0.881497	0.330236	0.379396	0.584192	0.35468	0.376812	0.176888	2.01205	1.07656	no		-0.959758	2.52826	1.64691	-1.53212	3.18661	2.75465	0.473587
F8VQZ7	FEHTILLRP	0.0130415	0.0938215	0.0644491	0.137956	0.104012	0.111929	0.467277	0.246914	0.364106	0.141271	0.0424028	no		-0.341504	0.521493	0.265049	2.65405	3.18344	2.7519	2.12491
P62328	PLPSKETIEQE	0.450862	0.850114	0.531705	0.36955	0.279346	0.401571	0.0928923	0.092861	0.0806972	1	0.500589	no		-0.768488	1.58269	0.96403	-2.78202	3.18028	2.74959	1.29038
Q8TEH3	LPNDVISSL	0.618072	0.639016	0.685031	0.66619	0.600297	0.556701	0.460943	0.330649	0.409296	0.459839	0.485277	no		0.137354	0.391397	0.193127	-0.693529	3.16825	2.73969	2.2074
Q04323	REKAEELAA	0.682347	0.815217	0.818087	1.24089	1.13621	1.06529	0.485574	0.296833	0.424145	0.684739	0.65371	no		0.301982	3.20791	2.1438	-0.940529	3.16488	2.73717	3.73457
P19397	IYLLIHNNF	0.483465	0.313501	0.418919	0.128663	0.183754	0.143348	0.155524	0.168009	0.16204	0.283133	0.288575	no		-1.12393	3.27308	2.17267	-1.32425	3.16349	2.7362	0.0627279
P28749	KEAVITPVA	0.537028	0.670481	0.656965	0.639743	0.504705	0.440353	0.334975	0.185722	0.275016	0.445783	0.381625	no		0.0237337	0.714166	0.377398	-1.22845	3.15469	2.72825	1.95174
Q9UPN7	KEFNFPEEA	1.09735	1.27803	1.25988	1.40243	1.03517	1.09867	0.738916	0.519592	0.654616	0.883534	0.961131	no		0.0485795	0.117791	0.0528095	-0.926125	3.15398	2.72796	2.42882
O43432	VPEHSPVVY	0.465766	0.520595	0.474012	0.590422	0.545815	0.58812	0.323716	0.228663	0.317624	0.269076	0.421673	no		0.462005	1.37441	0.820343	-0.747245	3.15011	2.72536	3.28969
G3V3Q6	KYNDNFFGL	2.67443	4.42906	4.14345	3.65404	3.43289	2.8218	1.60943	1.15298	1.26598	2.8253	3.298	no		-0.189965	0.462018	0.230525	-1.48126	3.14206	2.71814	2.13096
Q7L5D6	SASVVFTTY	1.00792	1.06178	1.16008	0.98213	1.12531	0.900344	0.76988	0.57649	0.693351	0.843373	0.803298	no		0.155879	0.457992	0.229435	-0.663067	3.10602	2.68544	2.10245
A0A3B3ITW1	DYVPETVYR	0.608756	0.648741	0.724012	0.54539	0.479445	0.418753	0.446165	0.290392	0.380891	0.558233	0.638398	no		-0.420788	1.95415	1.22217	-0.826394	3.09876	2.68108	0.879091
Q96AX1	GEIKQFVS	0.299953	0.411899	0.37526	0.258756	0.224864	0.196367	0.197044	0.129898	0.13428	0.200803	0.252061	no		-0.563686	2.04162	1.2912	-1.23697	3.09138	2.67412	0.793293
Q6ULP2	GEFGGFSEV	1.23521	1.41533	1.47453	1.45104	1.20109	1.16937	0.950739	0.633387	0.817301	1.07631	1.10601	no		-0.226707	0.420281	0.207506	-0.780528	3.07309	2.65831	2.10322
P61769	HPSDIEVDL	0.538426	0.675629	0.652287	0.68549	0.613175	0.562101	1.17945	0.874396	1.06972	0.524096	0.514723	no		-0.000903078	0.00792239	0.00302059	0.742982	3.06704	2.65308	2.49438
O94964	KYGIVQEFF	1.02003	1.41991	1.45322	1.17655	1.23824	1.05351	0.767065	0.635534	0.689477	0.851406	1.30506	no		-0.556943	0.602174	0.314071	-0.896006	3.06662	2.65306	1.95496
Q06547	SPLHLAAQY	0.782487	0.94508	0.918919	0.847748	0.741951	0.683358	0.53765	0.405797	0.60297	0.51004	0.617197	no		-0.249334	0.947383	0.52094	-0.775149	3.06454	2.65139	1.67733
O43709	ETEARKYVR	0.560782	0.604119	0.567568	0.650465	0.520059	0.464408	0.327938	0.22759	0.333118	0.449799	0.424028	no		-0.211948	0.251829	0.117508	-0.963149	3.0637	2.65125	2.23683
Q8TCU6	QYVTQINRL	0.243596	0.247712	0.306133	0.288778	0.229817	0.239077	0.117523	0.102523	0.0761782	0.240964	0.0989399	no		0.143183	0.161706	0.0725132	-1.42869	3.04668	2.63639	2.30027
Q96Q15	KEKEVVAVA	1.03912	1.18707	1.2157	1.28949	1.00198	0.896416	0.691063	0.505636	0.612008	0.771084	0.823322	no		0.00444044	0.356572	0.17371	-0.928243	3.04617	2.63639	2.13104
Q5TFE4	LPESAPLIY	0.658593	0.754577	0.778586	0.82559	0.691927	0.620029	1.43842	1.06871	1.1969	0.829317	0.795053	no		-0.531234	0.0675358	0.0312824	0.757009	3.04611	2.63639	2.54225
Q9UQE7	ETYLNENLR	0.275734	0.293478	0.310811	0.177269	0.164438	0.14973	0.17171	0.121846	0.155584	0.297189	0.342756	no		-0.848327	2.77389	1.82447	-0.970373	3.04464	2.63557	0.155154
H3BQK9	EVAERLGVTR	0.278528	0.297483	0.305267	0.274005	0.224864	0.211422	0.165142	0.128467	0.132128	0.24498	0.266981	no		-0.126876	1.05872	0.602135	-1.04964	3.03716	2.6289	1.56269
Q96B13	IYPEVVHMF	0.566682	0.547674	0.568261	0.620443	0.432227	0.421535	0.320432	0.244051	0.254358	0.480589	0.439733	no		-0.233518	0.610177	0.318994	-1.03905	3.03442	2.62656	1.91758
P62312	IIGRPVVV	0.144388	0.171625	0.168399	0.152966	0.111937	0.128621	0.033779	0.000532	0.0296966	0.0912255	0.200525	no		-0.597916	0.500558	0.255102	-2.91992	3.00374	2.59991	1.97689
P62328	LPSKETIEQ	0.962273	1.16362	0.925156	0.863474	0.65577	0.702995	0.684025	0.591519	0.512589	1.00602	0.730271	no		-0.524914	1.97779	1.23876	-0.770849	2.98771	2.58588	0.738099
A0A3B3ITJ4	VEFDSVQSA	0.580345	0.54119	0.704262	0.568978	0.392273	0.414826	0.334272	0.236178	0.30213	0.35743	0.424028	no		-0.396352	1.3618	0.811447	-1.06517	2.98512	2.58409	1.26496
P62328	NPLPSKE	1.31299	2.58352	1.67412	0.533238	0.795443	1.46932	0.116819	0.181428	0.0710136	3.57229	1.59717	no		-0.847846	1.55939	0.948695	-3.91513	2.97031	2.57047	1.07625
Q99832	AEIRVHTV	0.230088	0.232265	0.267152	0.213009	0.207033	0.184585	0.122449	0.0762211	0.109748	0.188755	0.204947	no		-0.262509	0.762039	0.408389	-1.24203	2.95841	2.55975	1.72042
C9JL73	RSGQVLEV	0.340475	0.330664	0.448025	0.35025	0.271917	0.255277	0.169599	0.108964	0.173015	0.283133	0.256773	no		-0.271094	0.966192	0.534227	-1.30937	2.93535	2.53946	1.53372
P61160	FPEHIFPAL	1.24453	1.377	1.43295	1.26305	1.25111	1.06676	1.07178	0.850778	0.916075	0.869478	0.915194	no		0.281595	1.05568	0.600315	-0.514321	2.93286	2.53776	1.46115
Q9NRF9	RAASVFVLY	0.702375	0.721968	0.81185	0.684775	0.614165	0.60972	0.539057	0.488459	0.575855	0.473896	0.551237	no		-0.103025	1.47255	0.890416	-0.479936	2.91702	2.52385	1.09338
J3KQ69	SATYIAEEY	0.910107	0.902746	1.01403	1.00429	1.03863	0.93569	0.691063	0.568438	0.739832	0.644578	0.795053	no		0.163317	0.410768	0.203889	-0.499695	2.91699	2.52385	2.71551
B0QY90	FLDLTEQEF	0.540289	1.02746	0.876299	0.461758	0.45369	0.40648	0.33216	0.246914	0.219496	0.674699	0.619552	no		-0.832099	2.0009	1.25664	-1.61378	2.9152	2.52284	0.648334
P28289	FTQQGPRLR	0.605496	0.636156	0.730769	0.709078	0.659733	0.63623	0.495426	0.386473	0.378309	0.634538	0.525324	no		0.136539	0.0831504	0.037423	-0.646306	2.90999	2.51801	2.45949
Q9Y2E6	SEIKSIPGV	1.22916	1.23398	1.31445	1.34596	1.06043	1.00147	0.852217	0.515298	0.767592	1.01807	0.921084	no		-0.204349	0.525756	0.268027	-0.823157	2.90221	2.51063	1.86491
A0A0A0MT59	DYKVASAEYHR	0.444341	0.514874	0.621622	0.66762	0.569589	0.528228	0.937368	0.750403	0.884442	0.610442	0.565371	no		-0.0764369	0.415661	0.205202	0.702321	2.90163	2.51043	1.9559
P35813	NVIEAVYNR	0.384257	0.437643	0.399688	0.318799	0.26102	0.257241	0.26038	0.155663	0.242092	0.323293	0.375736	no		-0.455437	1.9909	1.24927	-0.892304	2.90093	2.51014	0.6427
Q63ZY3	KYLDNPNAL	0.675361	0.790618	0.762994	1.03931	0.803368	0.718704	0.409571	0.273752	0.321498	0.518072	0.464075	no		0.0311897	0.662443	0.35244	-1.14944	2.8957	2.50567	2.84662
Q9Y253	EARAFGVTR	0.483	0.560641	0.554054	0.792709	0.637444	0.567501	0.294159	0.197531	0.20723	0.385542	0.319199	no		0.350011	1.21814	0.708188	-1.19279	2.89259	2.50295	3.10422
U3NG26	RPIFIITEY	0.707499	0.728261	0.81289	0.687634	0.73997	0.629357	0.574947	0.4219	0.491285	0.508032	0.52179	no		0.231569	0.600386	0.313107	-0.595556	2.88484	2.49636	1.77972
P27144	TPIQSKEAY	0.286912	0.283181	0.318087	0.447462	0.365527	0.346588	0.668543	0.478798	0.524855	0.24498	0.269729	no		-0.018931	0.89133	0.482666	0.91282	2.88247	2.49438	1.54042
Q96PU8	YPIEPSGVL	0.564974	0.566934	0.649168	0.666905	0.578009	0.581738	0.441239	0.362319	0.353131	0.413655	0.334511	no		0.0161395	0.136614	0.0617291	-0.622749	2.87218	2.48525	2.48232
C9J286	VYDVVELKF	0.432697	0.78032	0.720374	0.521086	0.467063	0.412862	0.286418	0.173913	0.184635	0.664659	0.704358	no		-0.492567	1.09801	0.626716	-1.58384	2.86238	2.47584	1.35386
G3V1R5	YPDENGFDAF	0.517	0.613272	0.6658	0.450322	0.536404	0.526264	0.385644	0.361782	0.39703	0.538153	0.349823	no		-0.0952329	1.16452	0.670639	-0.650184	2.85799	2.47183	1.29177
P50570	EVEEYKNFR	0.367955	0.37643	0.39501	0.464618	0.455671	0.40648	0.242083	0.190016	0.254358	0.405622	0.299176	no		0.190668	1.09609	0.626397	-0.731028	2.85563	2.46985	3.03614
Q09666	ETQSRTITVTR	0.391244	0.337529	0.399168	0.403145	0.341753	0.378989	0.24912	0.190016	0.145901	0.301205	0.259128	no		-0.0460589	0.0123634	0.00546001	-0.947091	2.85391	2.4689	2.30356
J3KNV1	FPNSGGPSQNF	0.28598	0.315789	0.35343	0.261615	0.270431	0.245459	0.184377	0.122383	0.188509	0.232932	0.244994	no		-0.513871	0.990532	0.552975	-0.94759	2.81875	2.43641	1.39991
H7BXQ8	RELGGIPIV	0.971588	1.1373	1.24012	1.09864	0.911838	0.833579	0.755806	0.533548	0.679793	0.863454	0.805654	no		-0.235205	0.925652	0.507793	-0.766165	2.81729	2.43572	1.45204
P30281	RYVPRASYF	0.232417	0.287185	0.265593	0.246605	0.244676	0.205695	0.135116	0.113795	0.129116	0.230924	0.201413	no		0.140873	0.481268	0.242779	-1.05456	2.81641	2.4356	1.82022
P17275	YPTTTISYL	0.928272	1.07208	1.05717	1.12437	1.14512	1.00687	0.793103	0.641439	0.751453	0.708835	0.775029	no		0.180139	0.577491	0.300898	-0.484075	2.81383	2.43378	2.74654
A0A0B4J1V8	AANPHSFVF	0.446204	0.565217	0.550936	0.476054	0.28628	0.327933	0.229416	0.292002	0.160103	0.726908	0.26384	no		-0.438117	1.45979	0.88002	-1.19689	2.80675	2.42784	0.988169
Q8NFU5	EYNNNFHVL	0.491849	0.586957	0.643451	0.723374	0.65577	0.565538	0.35468	0.302738	0.307295	0.321285	0.416961	no		0.683134	0.697188	0.369437	-0.836129	2.79896	2.4208	2.80624
Q6ZS81	TVMGTSTEY	0.240335	0.295195	0.348233	0.24589	0.35364	0.293569	0.0928923	0.108427	0.114913	0.13253	0.252061	no		0.15267	0.0269818	0.0103846	-1.48267	2.7883	2.41165	2.30072
E9PGM1	KEFLPEGQDIGA	0.19469	0.19222	0.282744	0.343102	0.266469	0.264114	0.0534835	0.0354267	0.0516462	0.149528	0.153859	no		0.188834	0.972426	0.538318	-2.25227	2.7851	2.40882	2.93951
M0QYV0	EYVPETVYR	0.4136	0.367277	0.490644	0.327377	0.321942	0.255277	0.240676	0.165325	0.249193	0.385542	0.457008	no		-0.111095	1.63069	0.994603	-0.956564	2.78451	2.40861	0.827978
P14324	LPIAAAMY	0.250116	0.40389	0.414761	0.248034	0.42843	0.387825	0.764954	0.585615	0.763719	0.253012	0.322733	no		-0.586088	0.00684604	0.00239658	0.984223	2.77853	2.40413	2.27129
Q709C8	TFDLTVVSY	0.258034	0.430206	0.359667	0.294496	0.282318	0.247423	0.173118	0.0815888	0.109748	0.389558	0.325088	no		-0.0874288	0.786429	0.422604	-1.5237	2.76772	2.39519	1.51604
F5H6I7	TVRDAVVGR	0.247788	0.216247	0.257796	0.214439	0.176325	0.209131	0.130894	0.0955448	0.109748	0.212851	0.204947	no		-0.261788	0.741215	0.394374	-1.1024	2.73466	2.36473	1.52016
Q9Y244	EPHLMVEY	0.108524	0.177346	0.242204	0.1594	0.280832	0.231713	0.406052	0.353731	0.422208	0.189085	0.146809	no		-0.427459	0.471236	0.235954	1.16241	2.73352	2.36396	1.75169
Q9BXR5	NYPTKFQYL	0.444807	0.512014	0.489085	0.459614	0.421991	0.404516	0.364532	0.250671	0.297611	0.437751	0.388693	no		-0.133945	0.692728	0.368147	-0.66358	2.73305	2.36386	1.5584
A0A0B4J1Z9	MEGKVPVAA	0.0596181	0.107551	0.102911	0.0500357	0.10104	0.126657	0.423645	0.246914	0.286637	0.0864878	0.000532	no		-0.719044	0.0176912	0.00680526	1.82543	2.732	2.36334	2.20424
Q14318	EYSEAIPILR	0.301816	0.305492	0.344075	0.250179	0.188212	0.173785	0.192822	0.155663	0.161394	0.285141	0.306243	no		-0.361701	2.105	1.34192	-0.899871	2.73142	2.36334	0.395528
P13639	YFDPANGKF	0.588728	1.31465	1.19127	0.308792	0.277365	0.209131	0.302604	0.24584	0.251775	1.53414	1.62309	no		-1.91837	2.72581	1.79616	-1.95131	2.72036	2.35338	0.00275982
F8VRE4	REYSSLPLP	0.262692	0.410755	0.388773	0.804861	0.559683	0.650957	1.08093	0.662373	0.836669	0.293173	0.299176	no		0.536708	1.68162	1.03142	1.28027	2.71745	2.35084	0.715989
P18077	YARDETEFY	0.722403	0.717963	0.757277	0.729807	0.687469	0.718704	0.561576	0.444981	0.599096	0.475904	0.73616	no		-0.274058	0.190281	0.086803	-0.452796	2.70818	2.34193	1.99419
O00159	NPYRDLQIY	0.64136	0.618993	0.647609	0.616869	0.526994	0.492391	0.432794	0.31401	0.472563	0.439759	0.45583	no		-0.411286	0.963211	0.5321	-0.645901	2.70683	2.34096	1.30627
C9JE98	YYEKQFPEI	0.372613	0.372426	0.377339	0.408863	0.400198	0.380461	0.280084	0.24584	0.23499	0.293173	0.375736	no		-0.357376	0.377202	0.185579	-0.560751	2.70365	2.33814	2.55043
H3BM18	EVINDYHFR	0.585313	0.673532	0.718988	0.641887	0.569589	0.570447	0.506216	0.413312	0.429955	1.44712	1.33726	no		-0.0984004	0.717021	0.379778	-0.551514	2.70291	2.33777	1.51094
Q9Y6K5	TVLELVTQY	0.941313	1.00915	1.0317	0.901358	1.11342	0.869907	0.740324	0.590446	0.68173	0.594378	0.709069	no		0.0547098	0.181849	0.0824421	-0.567375	2.69815	2.33374	1.99419
A0A0J9YYL3	QPLGTLPQAVM	0.381928	0.660183	0.690229	0.721944	0.751857	0.715758	0.219564	0.256575	0.218205	0.485944	0.209658	no		0.530583	1.09584	0.626397	-1.319	2.69427	2.33059	2.94616
P02545	VYIDRVRSL	0.867722	0.932494	1.01507	0.819157	0.656761	0.640157	0.710063	0.427805	0.55907	0.618474	0.765607	no		-0.322204	1.65226	1.01177	-0.730349	2.68944	2.32685	0.713421
Q5TI65	VQPRNWLLFA	0.0698649	0.0858124	0.0795218	0.0822016	0.118375	0.0770741	0.213934	0.182501	0.199484	0.000532	0.193687	no		-0.638286	0.216784	0.0999373	1.34123	2.68412	2.32263	1.94957
O15294	AYMPHTFFI	0.541841	0.62357	0.578309	0.689064	0.541522	0.46179	0.355618	0.235105	0.311599	0.583668	0.489203	no		0.123626	0.103104	0.0471042	-0.950455	2.68021	2.3197	2.06583
P46940	AYQHLFYLL	1.50769	1.56979	1.44595	0.836312	1.17533	0.472263	0.945813	0.634461	0.672692	1.02008	1.18846	no		-0.69223	2.4159	1.55797	-1.00559	2.67901	2.31919	0.136022
Q9NX47	EYLIVFPKL	0.219842	0.26659	0.239085	0.172981	0.182268	0.106038	0.115412	0.0987654	0.0787605	0.176707	0.18139	no		-0.439405	1.59859	0.971647	-1.30842	2.67472	2.31541	0.740762
O15031	TYTDRVFFL	0.564509	0.71968	0.655925	0.616154	0.52105	0.413353	0.425053	0.353194	0.303422	0.445783	0.37927	no		-0.411757	1.1129	0.63539	-0.842883	2.65128	2.29323	1.12237
Q05655	EALNQVTQR	0.288309	0.30492	0.365904	0.273767	0.249133	0.209131	0.197044	0.157273	0.147837	0.343373	0.3298	no		-0.175756	1.24196	0.725312	-0.933599	2.6511	2.29323	1.0119
Q9UQE7	LPQEAFEKY	0.414066	0.386156	0.454782	0.278771	0.280337	0.276387	0.312456	0.199141	0.255649	0.323293	0.305065	no		-0.737564	2.2771	1.45733	-0.70993	2.63955	2.28276	0.198616
Q16576	GEFGGFGSV	0.769912	0.851259	0.884615	0.769121	0.635463	0.580756	0.614356	0.395598	0.549387	0.907631	0.981154	no		-0.176691	1.39044	0.83068	-0.684326	2.63589	2.27966	0.877768
H3BQK9	EALNLATEF	0.689334	0.667048	0.799376	0.724803	0.640911	0.571429	0.53202	0.3854	0.45836	0.522088	0.605418	no		0.00825497	0.606951	0.316695	-0.647946	2.63574	2.27966	1.53961
Q13433	HPQEVYNEY	0.734048	0.658467	0.829002	0.474625	0.562655	0.526264	0.530612	0.441761	0.548741	0.540161	0.618375	no		-0.26225	2.48072	1.61357	-0.546417	2.63438	2.27867	0.0753682
Q9Y266	QPAIIDGELY	0.653004	0.743135	0.765073	0.71837	0.67261	0.627884	0.57354	0.444981	0.513234	0.47992	0.532391	no		-0.163148	0.45992	0.229771	-0.496655	2.61494	2.26138	1.64877
O43299	VYQHLFTRI	0.289707	0.305492	0.380457	0.24589	0.23477	0.179676	0.1886	0.147075	0.169141	0.26506	0.209658	no		-0.455098	1.72465	1.06249	-0.950616	2.61301	2.2598	0.584943
A0A0D9SF70	LPTADIAQF	0.774103	0.792906	0.95894	1.09793	0.933631	0.954836	0.588318	0.526033	0.582957	0.51004	0.595995	no		-0.0634514	1.38086	0.82453	-0.573577	2.5953	2.24352	3.02663
A6NL66	FPEQIAEKL	0.782953	0.855835	0.942827	0.990708	0.858346	0.783014	0.638283	0.428878	0.539057	0.5	0.62662	no		-0.0346122	0.082786	0.037423	-0.684606	2.5894	2.23832	2.21294
Q86YV0	APFGEKEAY	0.50163	0.487986	0.567048	0.531808	0.435364	0.444772	0.372273	0.280193	0.352485	0.273092	0.474676	no		-0.124828	0.544727	0.278567	-0.631332	2.58505	2.23433	1.54627
Q15121	SYIEHIFEI	0.745226	0.96167	0.800936	0.872051	1.04705	0.828179	0.575651	0.466452	0.476436	0.714859	0.67609	no		0.102226	0.490759	0.248548	-0.723756	2.57642	2.22641	2.54132
Q8N3U4	TAADIFKQY	0.479739	0.451945	0.444906	0.503217	0.443784	0.403535	0.309641	0.235105	0.329245	0.441767	0.466431	no		-0.058228	0.0823811	0.037273	-0.65541	2.57261	2.22295	1.99853
P15311	YPEDVAEEL	0.732184	0.778604	0.869543	0.713367	0.794948	0.675012	0.624208	0.58132	0.554551	0.558233	0.717314	no		0.0506332	0.684331	0.362783	-0.435521	2.5635	2.21526	1.40824
P38606	QTQSIYIPR	0.399162	0.423913	0.448545	0.320944	0.240713	0.249877	0.310345	0.184112	0.244028	0.297189	0.420495	no		-0.434177	2.20682	1.4124	-0.784027	2.55492	2.20878	0.185129
F5GYQ1	AYLESFYKF	0.538891	0.699657	0.623181	0.479628	0.547796	0.403535	0.436312	0.366613	0.367334	0.371486	0.452297	no		-0.284557	1.54074	0.937573	-0.669815	2.54564	2.20125	0.668915
Q9BWH6	LPVPSGVAF	0.927806	0.843249	1.01975	1.0436	1.01734	0.9838	0.691063	0.555019	0.750161	0.767068	0.784452	no		0.165563	0.680441	0.361169	-0.483395	2.53716	2.19382	2.63868
P09017	HVSTVNPNY	0.700512	0.659611	0.759356	0.98213	0.791481	0.662739	0.381422	0.238325	0.419626	0.48996	0.475854	no		0.113071	0.609469	0.318596	-1.028	2.5311	2.18846	2.58803
H3BPY5	VPVEGDEVTY	0.36749	0.359268	0.426195	0.47391	0.442298	0.406971	0.268825	0.233494	0.234345	0.335341	0.366313	no		0.170037	0.921504	0.505486	-0.646255	2.52899	2.18696	2.75897
P49792	HTGPGLLSM	0.057755	0.0840961	0.0997921	0.0850608	0.0842001	0.0873834	0.278677	0.164788	0.25113	0.060241	0.0341578	no		-0.353337	0.0501101	0.0235439	1.52329	2.52691	2.18531	1.99991
Q00403	NAFKEITTM	0.581742	0.895881	0.95738	0.571122	0.732541	0.741286	0.450387	0.312399	0.387992	0.451807	0.559482	no		0.0229548	0.634694	0.336852	-1.08131	2.52558	2.18433	1.41629
Q9Y2Z0	HPIIPEQSTF	2.54401	2.5595	2.53015	2.88921	2.0951	1.91949	1.74806	1.33119	1.5623	2.11245	2.2073	no		-0.00999566	0.482429	0.243326	-0.717768	2.52345	2.18255	1.54569
P04844	TALFVAATY	0.809967	0.755721	0.948545	0.471766	0.519564	0.554246	0.640394	0.468599	0.599742	0.694779	0.664311	no		-0.841502	2.98848	1.97775	-0.55719	2.51818	2.17762	0.299333
Q99543	EVFTPVFER	0.2585	0.275744	0.304054	0.293781	0.221892	0.219931	0.161858	0.111111	0.147837	0.343373	0.37927	no		-0.238267	0.484307	0.24383	-0.994307	2.51071	2.17096	1.53366
K7EKG4	GEYRGSDFTA	0.675827	0.741419	0.808732	0.656183	0.444775	0.426608	0.510908	0.359635	0.443512	0.526104	0.502945	no		-0.34716	1.90355	1.19304	-0.760413	2.50389	2.1654	0.357921
Q96JM7	KYLEETNSL	0.518398	0.576087	0.669958	0.629736	0.502229	0.514973	0.37931	0.279656	0.396385	0.708835	0.639576	no		0.0871719	0.297777	0.14222	-0.741489	2.50195	2.16435	1.70175
Q8NFP7	VYVLTVTEL	0.42571	0.526316	0.642412	0.523231	0.541852	0.473245	0.330753	0.217928	0.303422	0.542169	0.518257	no		-0.141954	0.120575	0.0539406	-0.903949	2.50181	2.16435	1.90042
Q96RL7	EFSTLIVQR	0.381928	0.372998	0.359667	0.400286	0.256563	0.200295	0.190007	0.0912507	0.15623	0.228916	0.277974	no		-0.189236	0.826978	0.445785	-1.3492	2.49412	2.15721	1.2143
P08238	YSNKEIFLR	0.207732	0.324371	0.282744	0.228735	0.15899	0.162985	0.116819	0.085883	0.12266	0.299197	0.338045	no		-0.677458	1.26999	0.743885	-1.32448	2.49398	2.15721	0.841403
O14503	REVLQYLA	0.483931	0.572654	0.535343	0.565404	0.469044	0.421208	0.78114	0.668814	0.77082	0.273092	0.42874	no		-0.174973	0.406931	0.201576	0.480287	2.47578	2.14141	2.41458
P29966	AERPGEAAV	0.259898	0.270023	0.330561	0.283059	0.194156	0.22484	0.16045	0.109501	0.142027	0.276254	0.0588928	no		-0.197437	0.746106	0.396935	-1.06258	2.47282	2.13879	1.26576
Q16520	TPSPPEVVY	0.659525	0.683638	0.740644	0.8599	0.827142	0.82327	0.546798	0.404187	0.55326	0.47992	0.540636	no		0.277002	1.78513	1.10518	-0.470183	2.45827	2.1256	3.12084
Q8N5I2	YPYEAPPSY	0.482534	0.436499	0.550416	0.441029	0.464091	0.423171	0.376495	0.301664	0.31246	0.399598	0.381625	no		-0.26844	0.588603	0.307504	-0.568872	2.45174	2.11959	1.38691
Q15417	YPDEYHGEY	1.30601	1.48055	1.63877	1.61544	1.34473	1.4001	1.10908	0.853462	1.08134	0.925703	1.39105	no		-0.275668	0.0704456	0.032511	-0.539872	2.45157	2.11959	1.91529
Q13469	ENFAPGTTR	0.231952	0.252288	0.234407	0.230164	0.21793	0.179676	0.144265	0.113795	0.12266	0.144578	0.234393	no		0.0757474	0.524623	0.267716	-0.916556	2.45067	2.11911	1.44474
Q9HCS7	HPLPETAVRGY	0.917559	1.03604	1.18035	1.10436	0.881129	0.804615	0.760732	0.480408	0.568754	0.761044	0.780919	no		0.167909	0.502265	0.255974	-0.792079	2.45042	2.11911	1.46319
Q68EM7	GEYGKFFVT	0.649278	0.60984	0.561331	0.577555	0.434869	0.457536	0.439127	0.24584	0.389929	0.522088	0.41225	no		-0.59097	1.03937	0.588179	-0.760096	2.42778	2.09715	0.96509
Q9UIG0	RYQDIIHSI	0.202143	0.33524	0.280665	0.218728	0.207033	0.171821	0.128079	0.0826624	0.125242	0.2249	0.266196	no		-0.271906	0.998628	0.558465	-1.2838	2.41584	2.08589	0.987383
O75533	GELKVVNGAA	1.36889	1.60412	1.49844	1.33167	1.10797	1.01571	1.19282	0.777241	0.998063	1.54819	1.37456	no		-0.412428	1.59021	0.966877	-0.591189	2.41521	2.08559	0.514451
Q9P107	RDYYQPLAA	0.319516	0.395881	0.382536	0.358828	0.241704	0.222877	0.223786	0.0815888	0.161394	0.176707	0.244994	no		-0.46158	0.935399	0.513859	-1.23401	2.4092	2.08026	1.03367
P30050	DPNEIKVVY	1.59711	1.64703	1.71206	1.65547	1.39376	1.38635	1.39761	1.07676	1.27566	1.26707	1.43463	no		-0.270633	0.925115	0.507793	-0.402332	2.4062	2.07793	1.03933
Q5SRE5	DFVGVHQER	0.44372	0.492754	0.538462	0.465571	0.351989	0.335133	0.35468	0.217928	0.278029	0.522088	0.598351	no		-0.243787	1.14743	0.658285	-0.794036	2.39827	2.07034	0.85057
P17096	QPPVSPGTAL	0.433163	0.462815	0.389813	0.187277	0.22734	0.231222	0.31879	0.310252	0.276307	0.433735	0.38987	no		-0.871891	3.78473	2.52771	-0.506109	2.39761	2.07001	1.29566
E9PHH8	DALGHFFQY	0.517	0.663616	0.714137	0.52752	0.65577	0.540992	0.419423	0.342458	0.409296	0.437751	0.343934	no		-0.159633	0.433155	0.213881	-0.69405	2.39722	2.06996	1.47917
Q9UBS9	LYIVEPLKF	0.569166	0.454233	0.449064	0.410293	0.503219	0.359352	0.34905	0.174987	0.192382	0.526104	0.398115	no		0.087423	0.497966	0.253329	-1.03936	2.39457	2.06798	1.41772
C9J2U0	IYPPKLHQF	0.250582	0.291762	0.321206	0.265904	0.203071	0.187531	0.130894	0.149222	0.173015	0.212851	0.195524	no		0.19449	1.10954	0.635184	-0.930354	2.38709	2.06164	0.871804
Q9BXM9	ETKALNFNL	1.72427	1.95195	1.85031	2.18442	1.83952	1.61168	1.38283	0.8073	1.17431	1.35542	1.48174	no		-0.227843	0.0735473	0.0334098	-0.716008	2.38312	2.05854	2.04727
B4DKY1	FPVGGPGTSL	0.659991	0.741991	0.752599	0.785561	0.653294	0.633775	0.500352	0.40204	0.560362	0.568273	0.663133	no		-0.281475	0.18881	0.0863013	-0.558721	2.37672	2.05248	1.70736
Q9NYV6	NYIGSFLAR	0.278528	0.314645	0.262474	0.306648	0.304606	0.240059	0.173118	0.12453	0.16785	0.236948	0.213192	no		0.126427	0.0152078	0.0062877	-0.878241	2.37333	2.04974	1.92267
Q6ZS81	TYPQLEGFKF	0.585934	0.819222	0.740125	0.628306	0.737989	0.553265	0.510908	0.370907	0.345384	0.483936	0.592462	no		-0.121582	0.448096	0.224346	-0.805797	2.3614	2.03815	1.43411
P03923	KEYDGVVVV	1.46344	1.63272	1.76819	2.45175	2.05745	1.86942	2.82055	2.04187	2.64041	1.14056	1.31449	no		0.0905213	1.27523	0.745946	0.625187	2.35503	2.03278	0.706776
H0YL69	RPFGVSLLY	0.644155	0.651602	0.740644	0.733381	0.77365	0.689249	1.24279	0.87708	0.963202	0.662651	0.750294	no		0.215405	0.250607	0.117315	0.598345	2.35002	2.02843	1.61516
P02545	KELEKTYSA	0.401025	0.437071	0.517152	0.429593	0.327885	0.317133	0.278677	0.227053	0.304067	0.351406	0.414605	no		-0.341385	1.11188	0.63539	-0.742924	2.34475	2.02448	0.831396
Q71UI9	EELDSLIKA	0.145319	0.154462	0.154886	0.10436	0.0703318	0.0706922	0.0492611	0.041868	0.0619755	0.0825687	0.114753	no		-0.6943	1.58358	0.964268	-1.57029	2.34409	2.02416	0.462571
Q86UW9	DYLEQQVAR	0.262692	0.408467	0.31289	0.275911	0.20109	0.253314	0.184377	0.156736	0.113622	0.261044	0.183746	no		-0.359208	1.01913	0.57415	-1.1137	2.34368	2.02408	0.903644
P22415	EVLQGGSQR	0.17606	0.234554	0.230769	0.250179	0.188212	0.158567	0.096411	0.0466989	0.0832795	0.062249	0.157833	no		-0.0946217	0.164256	0.0736127	-1.50238	2.32848	2.00991	1.69438
P30679	KSTSVILFL	3.01164	3.90389	4	3.96783	3.92472	3.24693	2.71569	1.51261	2.21046	2.85743	3.34629	no		-0.176418	0.0710191	0.0325197	-0.761527	2.32687	2.00892	1.9983
H3BRL5	FPDEKIPTL	1.36889	1.47769	1.61071	1.38027	1.27192	1.15611	1.24842	1.05904	1.17495	1.16867	1.19552	no		-0.316449	1.49157	0.902128	-0.356077	2.3196	2.00383	0.507769
Q15029	EVVQITWNR	0.161155	0.132723	0.178794	0.0743388	0.103021	0.187531	0.395496	0.304885	0.281472	0.104418	0.18139	no		-0.6389	0.364178	0.177444	1.05467	2.31599	2.00098	2.26954
Q9Y617	NPDASYVYY	0.595249	0.679634	0.72869	0.679771	0.63794	0.544428	0.5095	0.413849	0.482247	0.481928	0.52768	no		-0.255304	0.416223	0.205202	-0.511394	2.31185	1.9975	1.41987
D6RE65	TPTEISLVL	1.18677	1.29748	1.48233	1.4253	1.48687	1.1458	1.01196	0.815888	0.852163	1.03213	0.890459	no		-0.124953	0.103046	0.0471042	-0.565656	2.31048	1.99677	2.02287
O00762	YPYNAPTVKF	0.102469	0.160183	0.133056	0.0657613	0.0842001	0.077565	0.0139502	0.030059	0.0348612	0.000532	0.115527	no		-0.583678	1.13086	0.648355	-2.32688	2.30443	1.99137	0.774644
A0A0A0MQZ6	EYIELHRKR	0.615743	0.693364	0.747401	0.693352	0.6211	0.421208	0.44335	0.365003	0.423499	0.538153	0.57715	no		-0.156151	0.763061	0.408616	-0.739368	2.28691	1.97483	1.06826
O60711	SPFFERSGLAY	0.301351	0.31865	0.318607	0.275197	0.309559	0.267059	0.2076	0.209877	0.221433	0.186747	0.223793	no		-0.269263	0.526772	0.268027	-0.55491	2.28385	1.97269	1.28503
O14562	FPLDSTGSEL	0.414998	0.449085	0.480769	0.521801	0.461119	0.467354	0.33779	0.287708	0.338283	0.34739	0.368669	no		0.265212	0.497638	0.253294	-0.48067	2.2838	1.97269	2.34647
P04632	ESEEVRQFR	0.800652	0.973112	0.921518	1.15797	0.905399	0.793814	0.610134	0.425658	0.537121	0.708835	0.760895	no		0.026498	0.225598	0.103757	-0.776998	2.27505	1.96491	2.12491
H0Y867	KETVVISPP	0.571029	0.71167	0.719335	0.741959	0.572561	0.563574	0.488388	0.325282	0.400258	0.7751	0.603062	no		0.0813554	0.249291	0.117072	-0.721783	2.27193	1.96211	1.54982
Q15233	QPGSFEYEY	0.671635	0.735698	0.8342	0.814153	0.787023	0.605302	0.541168	0.446592	0.499677	0.584337	0.595995	no		0.127301	0.0634999	0.029304	-0.591657	2.25408	1.9462	1.75578
Q5T760	REAQSLISA	0.743363	0.791762	0.886694	0.726948	0.640416	0.621993	0.655172	0.383253	0.551969	0.646586	0.68669	no		-0.230871	1.07316	0.610655	-0.606707	2.25214	1.9449	0.774644
Q96T88	EAQVVRVTR	0.489054	0.573227	0.621622	0.586133	0.388311	0.424153	0.381422	0.27912	0.326662	0.714859	0.734982	no		-0.124485	0.79798	0.428419	-0.770389	2.25154	1.94462	1.00402
Q9HB58	EYPNLVTIYR	0.113181	0.146453	0.147609	0.07005	0.110946	0.105056	0.044335	0.037037	0.0154939	0.263708	0.0506478	no		-0.299096	0.748032	0.397978	-2.07183	2.24213	1.93585	1.03894
B5MD00	MPEPTVLSL	0.106195	0.213959	0.246362	0.151537	0.260525	0.206186	0.468684	0.311326	0.420917	0.903614	0.1649	no		0.101934	0.115571	0.0521932	1.08396	2.23289	1.928	1.66901
Q9NYP7	KYITQGQLLQF	0.999534	1.31579	1.10447	0.572552	0.80634	0.566519	0.887403	0.648953	0.692059	0.771084	0.916372	no		-0.220531	2.74214	1.80434	-0.617891	2.22726	1.92386	0.313102
Q9NWB7	RPFEQPQEY	0.633908	0.665332	0.663202	0.729092	0.61367	0.601375	0.492611	0.306495	0.495158	0.401606	0.531213	no		-0.198062	0.0359528	0.0150234	-0.600518	2.22481	1.92179	1.76827
Q9Y5V3	EAVLWEALR	0.173265	0.186499	0.200624	0.155826	0.157504	0.10702	0.0985222	0.0558239	0.0852163	0.136546	0.169611	no		-0.272306	0.848426	0.455281	-1.22602	2.21816	1.91634	0.933168
Q9NYP7	QPFSCRGILVVY	0.202143	0.215103	0.216216	0.1401	0.174344	0.138439	0.130894	0.109501	0.102001	0.108434	0.141343	no		-0.417392	1.29638	0.762781	-0.887592	2.20719	1.90789	0.563301
Q9Y520	FPTVQHQEL	0.388449	0.37643	0.453222	0.515368	0.417038	0.424644	0.256861	0.185185	0.291156	0.333333	0.347468	no		0.241518	0.497951	0.253329	-0.732352	2.20459	1.90561	2.28895
H3BR94	DLANVRVGR	0.367955	0.489703	0.510395	0.483202	0.35364	0.371134	0.296974	0.206119	0.271143	0.393574	0.355713	no		-0.0793113	0.461118	0.23039	-0.821279	2.20247	1.904	1.2741
P67870	HARYILTNR	0.132278	0.172769	0.194387	0.172981	0.154532	0.123711	0.0675581	0.0493827	0.0568108	0.128514	0.06596	no		-0.135984	0.224017	0.102804	-1.52327	2.20235	1.904	1.51827
G3XAN8	AELQRLVAA	0.308337	0.450801	0.347193	0.368835	0.375433	0.302405	0.660099	0.564681	0.493221	0.457831	0.318021	no		-0.276065	0.138906	0.0625578	0.634947	2.2014	1.90336	1.9796
P14921	EPSFITESY	0.700978	0.748856	0.779626	0.971408	0.869242	0.722631	0.56791	0.476114	0.478373	0.570281	0.62662	no		0.161025	0.924667	0.507793	-0.55035	2.19736	1.89963	2.56128
P52597	VEFATHEEA	0.249651	0.279176	0.248441	0.293066	0.197127	0.158076	0.146376	0.0590446	0.103292	0.184739	0.129564	no		-0.0470089	0.470143	0.235947	-1.33215	2.19028	1.89293	1.25443
Q9UEE5	EPFQDGYSL	0.77783	0.812357	0.939709	0.92995	0.913819	0.864998	0.667136	0.556092	0.699161	0.684739	0.707892	no		-0.0435677	0.51004	0.258984	-0.396178	2.18693	1.89046	2.28664
Q13409	FPVGDVNNF	1.18305	1.19336	1.40281	1.25661	1.25755	1.1188	1.06685	0.791197	0.952873	0.98996	1.03887	no		-0.612313	0.226538	0.104069	-0.427043	2.17853	1.883	1.49661
P62328	NPLPSKETIE	0.602236	0.943364	0.779106	0.295926	0.365032	0.686794	0.344124	0.415459	0.235636	1.71084	0.992933	no		-0.729715	1.54802	0.940392	-1.22396	2.16756	1.8739	0.348978
Q9HCS7	EIYGVTHTR	0.34653	0.44508	0.427235	0.364546	0.315998	0.295533	0.27164	0.237252	0.298257	0.506024	0.546525	no		-0.0736871	1.18693	0.686093	-0.594609	2.15599	1.86295	0.601225
B1AKT1	IPFSGKGYVL	0.41919	0.443936	0.438669	0.507505	0.518574	0.459008	0.313863	0.235105	0.349903	0.319277	0.399293	no		-0.0900171	0.862012	0.464151	-0.534316	2.15393	1.8612	2.49572
H3BNZ4	YPTQPGQGY	1.1225	1.07208	1.18451	1.38528	1.27489	1.16102	0.945109	0.699946	0.882505	0.855422	1.07303	no		0.175461	1.01029	0.568817	-0.418889	2.14522	1.85342	2.57977
Q13761	NPSPYHLYY	1.30042	1.30721	1.32277	0.959971	1.26548	0.997545	0.900774	0.807837	1.12782	0.871486	1.23557	no		-0.353608	1.31588	0.7752	-0.470594	2.14247	1.85098	0.495013
I3L2R6	TAVPTLLKY	0.410806	0.5	0.517672	0.426019	0.48737	0.44379	0.350457	0.296296	0.360232	0.417671	0.244994	no		-0.448861	0.253627	0.117508	-0.504434	2.14007	1.84889	1.43411
H3BTP3	HAVGPSTAM	0.412669	0.532037	0.786902	0.520372	0.623081	0.589102	0.263195	0.216855	0.300839	0.417671	0.355713	no		-0.107057	0.00120856	0.000258936	-1.14892	2.13483	1.84427	1.74933
Q9NZD2	VYDTNPAKF	0.352119	1.04233	0.878898	0.784846	0.602278	0.559156	0.174525	0.138486	0.216269	0.556225	0.537102	no		-0.230809	0.28555	0.135165	-2.10272	2.13277	1.84282	1.39278
J3KQ69	HAQSIGMNR	0.152771	0.189931	0.206861	0.157255	0.141159	0.113893	0.0999296	0.0654858	0.074887	0.14257	0.168433	no		-0.32641	0.819188	0.441405	-1.19343	2.11791	1.82934	0.869727
A0A2R8Y5V9	EFAERTVAK	0.60177	0.659611	0.655405	0.650465	0.450223	0.47619	0.487685	0.292539	0.415752	0.845382	0.765607	no		-0.41469	0.883322	0.477485	-0.680501	2.11773	1.82934	0.814532
Q8WYP5	NFDTIDQQF	0.631579	1.66476	1.26195	0.896355	0.934126	0.836524	0.484166	0.33387	0.356359	0.84739	0.857479	no		-0.247157	0.659792	0.35191	-1.59927	2.11433	1.82675	1.00118
P62993	QPTYVQALF	0.762459	0.816362	0.897089	0.92995	0.844477	0.723613	0.643209	0.492754	0.628147	0.491968	0.617197	no		0.198734	0.0388532	0.0161356	-0.489019	2.10857	1.82139	1.77914
J3KPV0	DAVDVTQDY	0.647415	0.708238	0.778586	0.977841	0.843982	0.766814	0.546094	0.446592	0.49193	0.638554	0.671378	no		0.127273	1.40876	0.843219	-0.523632	2.09672	1.81046	2.76113
Q8NF37	YFDAIPVTM	0.856311	1.7746	1.50182	1.49786	1.07182	0.835788	0.614356	0.414654	0.503228	1.18775	0.954653	no		-0.267348	0.450554	0.225479	-1.43145	2.07917	1.79382	1.16863
Q9BX40	FFDNISSEL	0.567303	1.70538	1.25	1.005	1.0213	0.83947	0.38494	0.271068	0.279535	0.694779	0.806832	no		-0.0760043	0.399476	0.198657	-1.9128	2.07656	1.79151	1.22005
F2Z2U4	WEALTEY	0.132278	0.117849	0.14657	0.148678	0.120852	0.0834561	0.0464462	0.0257649	0.0258231	0.107185	0.114837	no		-0.020558	0.206792	0.095778	-2.01668	2.07505	1.79061	1.43053
Q9BXS6	NYLNQHVNR	0.17932	0.216819	0.258316	0.225876	0.175334	0.167894	0.111189	0.0907139	0.114913	0.220884	0.235571	no		-0.387652	0.395934	0.196348	-1.04665	2.0704	1.78704	1.21806
A0A0A0MRM8	FPFETSSY	0.498836	0.585812	0.593555	0.799857	0.832095	0.682867	0.431386	0.345679	0.382828	0.353414	0.400471	no		0.222423	2.54467	1.65848	-0.532926	2.06837	1.78545	3.27161
Q86UE8	AFDLTEQRY	0.49837	1.65961	1.38669	1.43888	1.21545	1.10506	0.294863	0.179281	0.285345	0.967871	1.05183	no		0.33533	0.0999656	0.0452811	-2.22255	2.06426	1.78225	1.82602
P49321	QYDEAVAQF	0.597112	1.81693	1.6159	1.12437	0.890045	0.819833	0.411682	0.275899	0.386701	0.981928	0.856302	no		-0.20826	0.702279	0.371903	-1.90739	2.05112	1.77032	0.908239
P62328	NPLPSKETIEQ	0.438752	0.554348	0.484927	0.237312	0.309559	0.483063	0.261084	0.316157	0.20723	1.34739	0.711425	no		-0.365689	1.24844	0.729643	-0.913881	2.04769	1.76762	0.470503
Q06889	AEKGGAPSA	0.107126	0.128146	0.147609	0.101501	0.109955	0.0864016	0.0492611	0.0332797	0.000532	0.0535341	0.195972	no		-0.0958828	0.376118	0.185061	-2.20445	2.04722	1.76762	1.21781
P61026	GAMGIMLVY	0.612948	0.906178	1.18763	0.848463	1.43487	0.680903	2.14989	1.42941	1.77728	2.90562	3.78916	no		0.720932	0.127947	0.0579332	0.984748	2.04722	1.76762	1.49839
Q6ZT12	EPAPNQVTF	0.444807	0.419336	0.519751	0.456755	0.413076	0.338733	0.34905	0.214707	0.306649	0.323293	0.347468	no		-0.349262	0.56157	0.289142	-0.668971	2.03107	1.75274	1.01558
H3BQK9	NPVELKALY	0.892408	0.951945	0.970374	0.906362	0.839029	0.817869	0.850809	0.553408	0.672692	0.837349	0.881037	no		-0.301706	0.559282	0.287445	-0.438557	2.02797	1.75018	1.01543
P20591	KYIQRQETI	0.427573	0.480549	0.452183	0.488921	0.338782	0.303387	0.336383	0.24584	0.20142	0.309237	0.393404	no		-0.332381	0.66908	0.355378	-0.795662	2.0058	1.7307	0.899891
Q92734	YTQPGPGYR	0.166744	0.165332	0.154886	0.153681	0.18524	0.177221	0.244898	0.247987	0.245965	0.124498	0.100118	no		-0.179821	0.15234	0.069378	0.601473	2.00359	1.72879	1.43365
B4E1E0	HPFFVGVQY	0.711225	0.707666	0.828482	0.631165	0.785042	0.680903	0.591133	0.492754	0.600387	0.524096	0.591284	no		-0.0316001	0.405465	0.201123	-0.416113	1.99573	1.72212	1.13879
K7EMM8	QAVDAVEEF	0.29483	0.296339	0.330561	0.294496	0.268945	0.279823	0.197748	0.17284	0.246611	0.210843	0.24735	no		-0.0620892	0.387878	0.191809	-0.57861	1.99327	1.72055	1.15458
Q9UBB9	IYIDRGVVF	0.156497	0.199657	0.161642	0.135811	0.146112	0.152676	0.105559	0.0574342	0.0735959	0.156627	0.109541	no		-0.263741	0.459216	0.229604	-1.13	1.99122	1.7188	1.07981
Q9Y520	NYGPGPSLR	0.17047	0.233982	0.239605	0.216583	0.179792	0.135984	0.111893	0.0654858	0.112331	0.230924	0.236749	no		-0.179046	0.496643	0.252854	-1.15258	1.99093	1.7188	1.04209
Q15181	SPFHDIPIY	1.02282	0.965103	1.21518	1.12294	1.13224	1.08051	0.873329	0.755233	0.887669	0.849398	1.02002	no		-0.117277	0.273362	0.128585	-0.348205	1.99053	1.7187	1.9559
Q9UBZ4	SYFSFSRNR	0.385654	0.480549	0.450104	0.431737	0.445765	0.352479	0.33779	0.201825	0.299548	0.273092	0.407538	no		0.0164294	0.250179	0.117102	-0.649473	1.96949	1.69824	1.28503
Q5JPE7	TFDVAPSRL	0.158361	0.604119	0.336798	0.0671909	0.0475483	0.0500736	0.0478536	0.0343532	0.0477728	0.293173	0.171967	no		-2.21388	1.89123	1.18315	-3.0802	1.96727	1.69671	0.0322849
P51003	SESKNLPQS	0.174197	0.147597	0.203742	0.223016	0.176325	0.140403	0.0506685	0.0450886	0.0944784	0.143906	0.251917	no		-0.324553	0.0501496	0.0235439	-1.466	1.96707	1.69671	1.67941
P20073	REFSGYVES	0.171402	0.237986	0.217256	0.218728	0.178306	0.135493	0.0802252	0.0923242	0.118786	0.148594	0.212014	no		-0.69644	0.422478	0.208929	-1.10496	1.95962	1.68985	1.08857
P02786	HPVTGQFLY	0.649744	0.639016	0.717775	0.603288	0.61367	0.611684	0.894441	0.724101	0.911556	0.528112	0.584217	no		-0.419239	0.535119	0.272698	0.334486	1.95928	1.6898	2.15073
Q9Y520	FYMDTSHLF	0.769756	1.33791	1.33576	0.943531	1.35414	1.07904	0.672297	0.554303	0.565957	1.66399	1.63644	no		-0.0588881	0.0473061	0.0218001	-0.941826	1.94978	1.68202	1.52233
B0QY63	FYPYGLQTF	0.376805	0.587529	0.470374	0.448177	0.59683	0.359352	0.285714	0.203435	0.219496	0.7751	0.525324	no		0.144494	0.0490068	0.0226087	-1.01762	1.94974	1.68202	1.52016
P48556	IPAESYTF	0.813694	0.775172	0.864865	0.911365	0.894007	0.77565	0.70373	0.604402	0.669464	0.536145	0.68669	no		-0.0521736	0.394937	0.195878	-0.311229	1.94658	1.67915	2.03065
C9JLU1	YPVDLGDKF	0.731719	0.701373	0.788981	0.782702	0.767211	0.779578	0.68121	0.447128	0.508715	0.467871	0.617197	no		-0.13302	0.251247	0.117508	-0.440804	1.94606	1.67893	1.90216
A0A0J9YWL0	FPTDPKVVVY	1.26036	1.30892	1.32484	1.49107	1.27192	1.1674	1.08937	0.853999	1.05036	0.917671	0.962309	no		0.0883604	0.0469101	0.0216948	-0.379359	1.94093	1.67409	1.65153
E9PM00	TPAGVVNKY	0.562646	0.559497	0.554054	0.547534	0.494304	0.426117	0.460239	0.283414	0.420917	0.417671	0.548881	no		-0.0612089	0.658055	0.351135	-0.525394	1.92798	1.66318	0.843042
H3BUK6	AFDNMVTSM	0.190343	0.789092	0.698891	0.629021	0.65577	0.599247	0.105559	0.0880301	0.131698	0.429719	0.375344	no		0.106244	0.199447	0.0920686	-2.36724	1.92758	1.66307	1.83188
Q9Y217	EPAVVSLEY	1.02608	1.14817	1.09044	1.3045	1.07925	0.979872	0.92259	0.70102	0.746934	0.791165	0.949352	no		-0.150041	0.137597	0.0617857	-0.461728	1.91027	1.64721	1.74807
F8VZN8	KFDDGAVFL	1.88076	6.63215	5.74844	3.72266	2.7578	2.55179	1.45602	0.879227	1.26791	4.56225	5.04122	no		-0.663795	0.821636	0.442341	-1.98478	1.90894	1.64617	0.686443
O43809	YEKDSSVAA	1.69818	1.78604	2.01143	1.89064	1.44775	1.42661	1.50035	1.09662	1.38025	1.10442	1.27562	no		-0.126381	0.796435	0.427244	-0.466534	1.89745	1.63612	0.697593
Q8IY37	LPLHVLPLY	0.367024	0.300915	0.330561	0.268763	0.288757	0.220913	0.232935	0.216318	0.244028	0.178715	0.283863	no		-0.449692	1.3067	0.768752	-0.526323	1.89696	1.63593	0.315863
J3KT73	EIKDFLLTAR	0.186306	0.172769	0.221414	0.151537	0.106984	0.129602	0.112597	0.0976919	0.103292	0.120482	0.143698	no		-0.402246	1.30298	0.766668	-0.88843	1.89287	1.63212	0.315586
H0YC47	REAQSFISA	0.29809	0.336957	0.384096	0.321658	0.301139	0.246441	0.241379	0.147611	0.239509	0.319277	0.316843	no		0.0264351	0.596021	0.310367	-0.697371	1.88616	1.62627	0.862934
O96005	VYISEHEHF	0.320913	0.435355	0.428794	0.265189	0.241704	0.225331	0.298381	0.220612	0.277598	0.319277	0.465253	no		-0.678207	2.21519	1.41726	-0.57305	1.88432	1.62473	0.161652
Q01082	YEERVQAVV	0.123894	0.106407	0.152807	0.0972123	0.105993	0.0932744	0.052076	0.0246914	0.0514599	0.104418	0.0424028	no		-0.12879	0.511407	0.259787	-1.57905	1.88317	1.62386	0.935871
P55081	RDFSAPTL	0.147182	0.157895	0.185031	0.297355	0.199108	0.210113	0.0675581	0.0461621	0.0503551	0.220767	0.0305316	no		0.654925	1.17324	0.676888	-1.57874	1.88181	1.62279	2.51015
J3KTN6	TVSDAILRY	1.02189	0.993135	1.24532	1.04146	0.943041	0.950417	0.92822	0.591519	0.806327	0.73494	0.895171	no		-0.285173	0.525976	0.268027	-0.487134	1.87917	1.62072	0.918043
G3V4K3	APVQILQEY	1.21472	1.21739	1.55613	1.55397	1.29866	1.19882	1.02322	0.851315	0.96062	0.995984	1.02473	no		0.0652331	0.0629091	0.0290551	-0.492324	1.87761	1.61945	1.62276
H0Y9Q7	APVPTGEVY	0.846763	0.921053	1.02703	0.711222	0.640416	0.616593	0.795918	0.638755	0.778567	0.718876	0.630153	no		-0.579387	2.67274	1.75633	-0.336607	1.86965	1.61235	0.524558
Q16236	FPFVDDNEV	0.260829	0.315217	0.295738	0.308077	0.34522	0.337752	0.227305	0.188943	0.164622	0.182731	0.210836	no		0.249648	0.639428	0.339503	-0.585757	1.866	1.60908	2.16097
H7C0R2	IYDLATQTL	0.378202	1.35011	1.15541	0.721944	0.606736	0.59352	0.336383	0.189479	0.258231	0.7751	0.69258	no		-0.413361	0.734177	0.390494	-1.87883	1.86552	1.60908	0.720979
A0A499FJL5	SYLPLAHMF	0.432697	0.706522	0.988046	0.309507	0.443289	0.298969	0.36031	0.252818	0.321498	0.815261	0.55477	no		-1.01457	1.66325	1.01957	-1.18654	1.86514	1.60898	0.0891567
E9PRZ1	EVASVWVER	0.142524	0.169336	0.180353	0.135811	0.120357	0.100147	0.0992259	0.0568975	0.0742414	0.208835	0.127208	no		-0.530595	0.856087	0.458621	-1.09537	1.86135	1.60576	0.61901
Q08AF3	LPESTHVEF	0.380531	0.285469	0.357069	0.303788	0.31996	0.289642	0.229416	0.158884	0.264687	0.291165	0.306243	no		-0.32386	0.422927	0.209005	-0.647778	1.84947	1.59417	0.990546
P11021	QPTVTIKVY	0.652538	0.701373	0.752079	0.606147	0.504705	0.528228	0.619986	0.427268	0.531956	0.676707	0.645465	no		-0.583916	1.61607	0.983391	-0.415296	1.84857	1.59358	0.103049
C9JI76	EYTEGISQR	0.40708	0.430206	0.485447	0.587563	0.452699	0.401571	0.329346	0.179817	0.260168	0.409639	0.47821	no		0.000408	0.286713	0.135895	-0.781845	1.84831	1.59358	1.8623
F5GYW0	SPSKPTLAY	1.11598	0.971968	1.09979	1.17155	1.12085	1.16544	0.836735	0.694042	0.975468	0.873494	0.965842	no		-0.0286306	0.603911	0.314579	-0.347005	1.84188	1.58743	2.12301
Q96JI7	IFDVVDGTYV	0.404285	0.758581	0.643451	0.824875	0.77365	0.619539	0.398311	0.232958	0.250484	0.417671	0.435807	no		0.398351	0.695977	0.369437	-1.03461	1.83562	1.58145	2.17927
Q9NRH3	SASTTTLRY	0.346996	0.3873	0.401247	0.408149	0.325904	0.29946	0.26038	0.250671	0.2847	0.281124	0.37927	no		0.401428	0.426032	0.210409	-0.512994	1.83504	1.58115	0.976485
Q71RC2	NPHQQYSVY	0.196553	0.254005	0.276507	0.195854	0.171372	0.166912	0.173118	0.10306	0.138154	0.228916	0.106007	no		-0.191449	1.0427	0.591058	-0.811302	1.83447	1.58087	0.457773
P03905	TATELIMFY	0.164881	0.185927	0.349272	0.172981	0.316989	0.0972018	2.25194	0.735373	0.956746	0.186747	0.341578	no		-0.998776	0.0377997	0.0158854	2.49409	1.81626	1.56308	1.53961
Q8IZH2	TYVTILPEL	0.854215	0.845538	1.39813	0.757684	0.864785	0.170839	0.558761	0.263017	0.240155	0.305221	0.694935	no		-0.56215	1.08009	0.614355	-1.54459	1.81611	1.56308	0.414822
P60709	QVITIGNERFR	0.057755	0.0709382	0.0634096	0.0986419	0.0673601	0.0893471	0.167488	0.137413	0.129116	0.000532	0.0824499	no		0.124633	0.354201	0.173065	1.17587	1.81004	1.558	1.02566
O75132	SFDDTNEKF	0.148114	0.446224	0.295218	0.390279	0.273403	0.222877	0.0872625	0.0225443	0.0684312	0.216867	0.14841	no		0.291358	0.00439051	0.00181148	-2.31928	1.805	1.55366	1.46802
B7Z6Z4	AEFKEAFQL	0.108058	0.147597	0.150728	0.223016	0.175334	0.161021	0.0380014	0.0483092	0.0516462	0.175095	0.000532	no		0.290308	0.924636	0.507793	-1.55862	1.79796	1.54691	2.30365
P23921	IPDDLKQLY	0.727993	0.716819	0.803015	0.732666	0.649827	0.529701	0.65095	0.522813	0.501614	0.497992	0.64311	no		-0.160745	0.95161	0.523475	-0.424045	1.78795	1.53774	0.488196
Q7Z333	LFDITGQDF	0.168142	0.559497	0.388254	0.328091	0.395245	0.267059	0.133709	0.0772947	0.0787605	0.34739	0.196702	no		-0.0527095	0.183316	0.0833937	-1.94525	1.78126	1.53133	1.19889
Q7Z7L7	SYQEVTVQR	0.161155	0.207094	0.223493	0.157255	0.130758	0.124693	0.128079	0.100913	0.0981278	0.220884	0.207303	no		-0.139637	1.12899	0.647735	-0.855151	1.78041	1.53076	0.356486
P22681	REFVSISSP	0.150442	0.163616	0.194387	0.161544	0.152551	0.14973	0.0985222	0.0864198	0.0890897	0.138554	0.122497	no		-0.103834	0.237937	0.110249	-0.891748	1.77927	1.5299	1.12967
Q14676	ESQPAIWNR	0.192827	0.196796	0.281705	0.208721	0.156513	0.14433	0.123856	0.109501	0.121369	0.200803	0.24735	no		-0.241665	0.794104	0.427024	-0.920314	1.77229	1.5232	0.595844
P41214	TVVRNLEAY	0.374476	0.322654	0.345114	0.313081	0.273403	0.303387	0.237861	0.208266	0.295675	0.196787	0.233216	no		-0.385885	0.785186	0.422604	-0.490589	1.7691	1.52029	0.600201
Q9UKK3	FPELDSPQL	0.685608	0.892449	0.828482	0.717655	0.79049	0.592047	0.605208	0.59796	0.609425	0.634538	0.44523	no		-0.112418	0.801647	0.429859	-0.408904	1.76865	1.52012	0.588108
Q9P265	FYDERIVVV	0.145785	0.40389	0.35499	0.2802	0.249629	0.215022	0.134412	0.0982287	0.0897353	0.335341	0.363958	no		-0.244316	0.365832	0.178368	-1.48864	1.76658	1.51833	0.978427
H0Y997	IFNQTGIEA	0.283652	0.95595	0.800416	0.22802	0.178801	0.145803	0.263899	0.186259	0.224015	0.823293	1.03887	no		-1.54949	1.93599	1.21176	-1.59739	1.76387	1.51619	0.0751908
P24928	QTFENQVNR	0.17932	0.190503	0.16632	0.167262	0.126795	0.129602	0.105559	0.103596	0.0903809	0.0662651	0.13192	no		-0.268589	0.721083	0.381905	-0.839887	1.76232	1.51491	0.648693
O43707	EEIEGLISA	0.659525	0.853547	0.870062	0.794853	0.735017	0.64163	0.675581	0.495437	0.54164	0.813253	0.815077	no		-0.133319	0.431577	0.213195	-0.476623	1.75701	1.51016	0.904269
Q5SZL2	KYLADLPTL	0.21891	0.267735	0.253638	0.270193	0.187221	0.257241	0.167488	0.122383	0.151065	0.108434	0.169611	no		-0.172814	0.0949719	0.043147	-0.747507	1.75184	1.50527	1.28839
Q96Q27	LPLHEAAYY	0.520727	0.530892	0.596154	0.670479	0.568103	0.601375	0.441942	0.333333	0.460297	0.333333	0.489988	no		-0.077852	0.688708	0.365127	-0.415338	1.72885	1.48312	2.10322
Q14203	RELTNQQEA	0.171402	0.167048	0.176715	0.128663	0.153541	0.100147	0.105559	0.0805153	0.091672	0.104418	0.174323	no		-0.433814	0.86409	0.465438	-0.891265	1.72788	1.48242	0.506873
Q99615	NAVKLDDTY	0.477876	0.48913	0.523909	0.511794	0.483408	0.537064	0.345531	0.29737	0.457069	0.38755	0.535925	no		0.0819163	0.117486	0.0528095	-0.438734	1.71747	1.47312	1.56653
Q5UE93	IPLLHTVMY	0.357398	0.353547	0.392931	0.38742	0.4035	0.345934	0.298851	0.266595	0.283193	0.26506	0.292894	no		0.0803493	0.146356	0.066571	-0.379355	1.71116	1.4671	1.59547
P49792	FPTEESSINY	0.868188	0.80778	0.933992	0.934954	0.996038	0.793814	0.768473	0.618357	0.652679	0.773092	0.765607	no		-0.170355	0.243152	0.113317	-0.355806	1.70636	1.4634	1.70138
Q9H2D1	LPEAQLSTVEY	0.420121	0.582952	0.592516	0.70193	0.829619	0.60972	0.791696	0.675792	0.744351	0.630522	0.493522	no		-0.0307466	1.48503	0.897515	0.471158	1.7057	1.46302	0.096826
J3QLK0	VFDEAIRAV	0.132278	0.414188	0.400208	0.200858	0.136701	0.127639	0.0999296	0.0933977	0.116204	0.281124	0.293286	no		-0.837109	1.23028	0.716214	-1.61278	1.70398	1.46191	0.236342
Q9NVR0	RYNPNLNTW	0.140661	0.105263	0.132017	0.155826	0.16741	0.141384	0.0309641	0.0590446	0.0574095	0.136546	0.0683157	no		0.567356	0.517953	0.262956	-1.35825	1.70376	1.46191	1.9559
Q13043	ETVQLRNPPR	0.0912902	0.0663616	0.118503	0.107219	0.125805	0.129602	0.18297	0.144928	0.205294	0.176707	0.0800942	no		0.0252208	0.449236	0.224956	0.949175	1.69692	1.45589	0.839882
Q9H2Y9	QPSAIIVTL	0.231952	0.184211	0.201663	0.172981	0.15156	0.177712	0.108374	0.114868	0.151065	0.232932	0.146054	no		-0.329091	0.684039	0.362783	-0.722973	1.68456	1.44463	0.617621
F8WCN2	LPFCQPSKITY	0.615743	0.407323	0.403326	0.422445	0.397722	0.316642	0.327938	0.293612	0.269852	0.327309	0.312132	no		-0.175098	0.802498	0.430159	-0.678222	1.67752	1.43886	0.515723
P37802	QLQEGKN	0.283652	0.463387	0.329002	0.214439	0.212481	0.383407	0.149191	0.230274	0.132989	0.865462	0.405183	no		-0.276794	0.675198	0.35921	-1.07024	1.67741	1.43886	0.619025
Q13409	YPELLVASY	1.48207	1.82723	1.60239	1.73124	2.00792	1.64408	1.42716	1.20666	1.23241	1.38956	1.49823	no		-0.231157	0.634143	0.336852	-0.345293	1.66637	1.42863	2.0187
F5H6W4	LPSEHQTIL	0.125757	0.162471	0.217256	0.253038	0.160475	0.126657	0.0689655	0.0450886	0.03357	0.124498	0.0636042	no		-0.0832937	0.103499	0.0471973	-1.77574	1.66491	1.42745	1.50748
Q9P016	EAYPDHTQF	0.701444	0.675057	0.796258	0.731237	0.660228	0.657339	0.628431	0.448739	0.606198	0.60241	0.652532	no		-0.344116	0.310768	0.150434	-0.368178	1.66219	1.425	0.948558
Q07864	IYADNQVMHF	0.13973	0.25286	0.328482	0.171551	0.213967	0.27295	0.115412	0.0923242	0.0723047	0.124498	0.167256	no		-0.226092	0.157103	0.0719686	-1.36451	1.65194	1.41584	1.11889
B5MDF5	DPNLEFVAM	1.00932	1.66362	1.63306	0.809149	1.20852	0.881689	1.02463	0.793881	0.899935	1.21687	1.12956	no		-0.411942	1.43664	0.86289	-0.663561	1.65079	1.41496	0.0934499
E9PQT7	EALNVLVNR	0.331626	0.371281	0.452183	0.340243	0.278356	0.282769	0.320901	0.195384	0.247902	0.542169	0.495878	no		-0.585709	0.981802	0.546404	-0.596009	1.64169	1.40641	0.359192
Q6ZN28	NYMPGQLTI	0.479273	0.870709	0.87526	0.727663	0.930659	0.799215	0.506685	0.427805	0.331827	0.84739	0.316843	no		0.326949	0.290431	0.13713	-0.813324	1.64004	1.40503	1.69902
Q9BSJ2	RYTIVQQQI	0.192827	0.236842	0.221414	0.237312	0.173353	0.191458	0.130894	0.113795	0.152356	0.200803	0.195524	no		-0.152449	0.22125	0.101119	-0.713539	1.63702	1.40255	1.02427
A0A087WUS5	NYAAPPSTR	0.246856	0.310069	0.39501	0.364546	0.409113	0.323024	0.220971	0.181428	0.175597	0.285141	0.259128	no		0.194499	0.513156	0.260689	-0.719803	1.63513	1.40093	1.90371
O75530	DYNPNKTNR	0.136004	0.140732	0.158004	0.162974	0.122833	0.100147	0.0745954	0.0611916	0.0658489	0.116466	0.120141	no		-0.054505	0.242151	0.113135	-1.1084	1.62698	1.39306	0.992227
A0A3B3IT92	YPQEVIPTF	1.5864	1.87643	1.89345	1.67048	2.19614	1.74521	1.49824	1.29898	1.3073	1.17068	1.31449	no		0.153161	0.23501	0.108963	-0.38402	1.62586	1.3922	1.62718
Q01082	ELLEPLNER	0.133209	0.0915332	0.119543	0.100071	0.089153	0.0922926	0.0372344	0.0268384	0.0593932	0.393681	0.0209776	no		-0.332053	0.348247	0.171272	-1.47949	1.62308	1.3897	0.877768
Q86W34	RYGSDFYSM	0.235678	0.331808	0.47817	0.284489	0.375433	0.356406	0.219564	0.149222	0.157521	0.277108	0.167256	no		0.79757	0.0564493	0.0261434	-0.990434	1.6218	1.38869	1.23337
A0A0C4DGR2	TTLVPLFR	0.102003	0.131007	0.109667	0.221587	0.183754	0.164948	0.0591133	0.0225443	0.0225952	0.000532	0.0817454	no		0.699082	1.52253	0.926276	-1.71676	1.60558	1.37274	2.54904
Q8TEK8	SIADRPLYL	0.135072	0.120137	0.161123	0.170122	0.135711	0.135493	0.0591133	0.0332797	0.0870883	0.119767	0.109476	no		0.0119284	0.108286	0.0495504	-1.2139	1.58422	1.35245	1.45104
P09874	TPDPSANISL	0.517	0.586957	0.547817	0.442459	0.467063	0.451154	0.512315	0.353731	0.428018	0.335341	0.374558	no		-0.255881	1.24077	0.724641	-0.352107	1.57969	1.3482	0.15403
Q13901	YPVEIHEY	1.33815	1.35469	1.5343	1.60329	1.36602	1.45901	1.21675	0.914654	1.24015	1.1004	1.25088	no		-0.144466	0.269276	0.126863	-0.326267	1.57843	1.34721	1.62662
J3QSG9	EPLTLEQEY	0.279925	0.354119	0.319127	0.273052	0.335315	0.275896	0.244898	0.193773	0.236927	0.297189	0.253239	no		0.387694	0.287114	0.136057	-0.496569	1.57765	1.3467	0.902726
O75410	VPVSTINHAF	0.424779	0.48627	0.580042	0.434596	0.423972	0.35837	0.463054	0.135266	0.194964	0.337349	0.223793	no		-0.185236	0.502464	0.255974	-0.910458	1.5771	1.34641	0.690129
Q96Q05	FPLQPGKVATF	0.359106	0.402746	0.418919	0.461044	0.41258	0.38488	0.352569	0.212024	0.264687	0.289157	0.418139	no		-0.0108554	0.248139	0.116488	-0.509799	1.56448	1.33406	1.59424
Q7Z2T5	DPFGTSVNY	0.561248	0.576659	0.635135	0.7005	0.653294	0.593029	0.522871	0.439077	0.482247	0.497992	0.54417	no		0.21895	0.720064	0.381231	-0.295962	1.56227	1.33265	2.00836
O00764	VPEDLLPVY	1.24639	1.47712	1.55821	1.69264	1.74938	1.40108	1.22871	1.00913	1.11039	0.943775	1.02945	no		0.198641	0.840091	0.451225	-0.354791	1.5519	1.32309	2.09134
Q96L73	IPIEPDYKF	0.156497	0.152174	0.127859	0.157255	0.147598	0.149239	0.0661506	0.0815888	0.0877986	0.136546	0.106007	no		0.0384419	0.0858907	0.038591	-0.890121	1.54204	1.3135	1.38568
K7EKP8	NPEPNTVSY	0.535631	0.660183	0.571726	0.623302	0.636949	0.594993	0.482759	0.411165	0.522918	0.722892	0.607774	no		-0.31473	0.28189	0.132397	-0.319064	1.53709	1.30935	1.60709
Q96ST3	VYAQVARLF	0.239404	0.254005	0.27027	0.24589	0.190193	0.14433	0.201267	0.125604	0.145901	0.188755	0.153121	no		-0.435209	0.880305	0.47639	-0.691824	1.53615	1.30868	0.357921
A0A3B3ISR8	RPAPVEVTY	0.628319	0.641304	0.773389	0.918513	0.746409	0.707904	0.566502	0.353194	0.504196	0.493976	0.633687	no		0.112922	0.713474	0.377376	-0.520857	1.53493	1.30773	1.98639
Q12802	IYELMQTEF	0.152771	0.184211	0.202703	0.157255	0.224864	0.143348	0.0985222	0.085883	0.10071	0.140562	0.0824499	no		0.151039	0.0530045	0.0250917	-0.920571	1.53428	1.30734	1.16043
Q8N8Q9	MPVDDVIGTL	0.204471	0.424485	0.319647	0.185847	0.240713	0.199313	0.175229	0.140633	0.197547	0.198795	0.24735	no		0.11774	1.07468	0.61105	-0.885696	1.53377	1.3071	0.225071
F5H0S8	IPLRSSWVM	0.0353982	0.0549199	0.0706861	0.0393138	0.0708271	0.0422189	0.145672	0.0933977	0.155584	0.105188	0.0824499	no		-0.382363	0.0343101	0.0142498	1.29349	1.52668	1.30027	1.29414
Q9Y2I1	FPHGDLTEF	0.476013	0.55492	0.54262	0.540386	0.441803	0.420226	0.453202	0.374665	0.403486	0.516064	0.548881	no		-0.256676	0.650949	0.346543	-0.353781	1.51711	1.29097	0.514494
A5YKK6	FPQYPDKEL	0.735911	0.7746	0.810291	0.909221	0.820703	0.867943	0.688248	0.530864	0.694642	0.692771	0.765607	no		-0.0875342	0.95454	0.525557	-0.278218	1.51494	1.28949	2.14126
O75808	KEAGFLMGA	0.251048	0.387872	0.425676	0.43817	0.634473	0.581738	0.209008	0.171229	0.191091	0.251004	0.283863	no		0.351909	1.84843	1.15151	-0.897914	1.51205	1.28697	2.6848
A0A0A0MTH3	HTLEPLIPR	0.378202	0.423627	0.407744	0.443531	0.364537	0.340206	0.356087	0.234568	0.283086	0.459839	0.535336	no		0.112376	0.191215	0.0874127	-0.469221	1.50865	1.28384	0.954181
O43707	NAFEVAEKY	0.65347	0.575515	0.682432	0.653324	0.662209	0.585174	0.578466	0.428341	0.519045	0.586345	0.665489	no		-0.117532	0.0252024	0.0101289	-0.325028	1.50507	1.28053	1.17982
J3QR07	RELPFTKSA	0.549604	0.734554	0.704782	0.77341	0.514116	0.543937	0.502463	0.375738	0.473854	0.626506	0.457008	no		0.0107961	0.271652	0.127701	-0.556845	1.50255	1.27827	0.86016
Q9Y2K7	KYNANFVTF	1.54355	2.82609	2.7474	2.11723	1.74443	1.59941	1.76355	1.02201	1.52227	2.88353	2.93522	no		-0.568974	0.789342	0.424631	-0.724317	1.49924	1.27523	0.395765
F8WEG8	TPIQVLHEY	0.671635	0.749428	0.764033	0.862044	0.743933	0.75405	0.664321	0.562534	0.588767	0.698795	0.843345	no		0.488609	0.59912	0.31255	-0.267233	1.49694	1.27319	1.87261
Q96GM8	FPAGIYDTKY	0.63251	0.583524	0.62422	0.645461	0.600297	0.525282	0.572132	0.422974	0.465462	0.542169	0.567727	no		-0.280321	0.189306	0.0865069	-0.333376	1.49578	1.27229	0.946612
O95140	GDRIFFVSA	0.120168	0.101831	0.111227	0.0929235	0.0792472	0.0726559	0.0464462	0.044015	0.0529374	0.0191334	0.0753828	no		-0.361741	0.582444	0.304354	-1.21647	1.48652	1.26348	0.549548
O00116	IPIGGGTSVSY	0.622264	0.628146	0.626299	0.784846	0.677068	0.608247	0.779029	0.698336	0.772111	0.630522	0.636042	no		0.102049	0.666881	0.354117	0.261384	1.48643	1.26348	0.48066
P04406	QNIIPASTGAAKA	0.681882	0.720824	0.735967	0.790565	0.782566	0.873834	0.906404	0.785829	0.790187	1.09237	0.996466	no		0.118088	1.30526	0.768407	0.215032	1.48325	1.26056	0.074795
G5E9G4	FPTSHSVLY	0.67769	0.898169	0.838877	1.0579	0.875186	0.778105	1.13371	0.894793	1.15171	0.917671	1.06125	no		-0.298149	0.454912	0.228234	0.397258	1.46175	1.23985	0.64139
P17275	YPTTTISY	1.02608	0.879291	1.11486	1.21658	1.10698	1.06136	0.878958	0.628556	0.854099	0.835341	0.926973	no		-0.142494	0.704309	0.372578	-0.354889	1.45031	1.2292	1.91852
Q8WX92	MPSLQPVVM	0.136004	0.283181	0.337838	0.179414	0.395245	0.376043	0.53765	0.377885	0.436411	0.383534	0.368669	no		0.0325599	0.364492	0.177444	0.836629	1.44988	1.22903	0.716418
Q8TCU6	EFRDESQYFR	0.272007	0.155606	0.195426	0.294496	0.140664	0.126657	0.0745954	0.0794418	0.074887	0.128514	0.162544	no		-0.0694686	0.152645	0.0694296	-1.44446	1.44672	1.22613	0.950536
Q7Z7L7	IPEELEFQY	0.27061	0.344394	0.349792	0.318799	0.34423	0.298478	0.244898	0.246377	0.23499	0.329317	0.200236	no		-0.0087365	0.0118304	0.00546001	-0.409727	1.43463	1.2151	1.14088
C9J5D1	ADVQKTDN	0.199348	0.312357	0.203742	0.167262	0.121842	0.21404	0.0985222	0.184648	0.0813428	0.594378	0.336867	no		-0.567261	0.773117	0.415605	-0.972873	1.42688	1.20787	0.357983
P61221	HPQFVTDVM	0.149045	0.286041	0.288981	0.134382	0.182268	0.20864	0.154117	0.103596	0.12847	0.208835	0.174323	no		-0.590106	0.743714	0.395818	-0.906839	1.42173	1.20298	0.374024
Q5SWH9	EAIVTVIM	0.506055	0.556064	0.58238	0.63867	0.635215	0.579529	0.486277	0.344069	0.47224	0.478916	0.616608	no		0.260996	0.779011	0.419696	-0.33627	1.42043	1.20194	1.95496
Q96PU8	EYPDFNFVGR	0.1034	0.106407	0.118503	0.0986419	0.0822189	0.0589102	0.0577058	0.027912	0.0490639	0.0923695	0.0683157	no		-0.47514	0.537053	0.273416	-1.28551	1.4076	1.1899	0.526086
O15213	GTYQPLSTR	0.134141	0.254005	0.246362	0.142959	0.121842	0.109966	0.183978	0.0322061	0.0400258	0.371642	0.000532	no		-0.626105	0.876298	0.473669	-1.30831	1.38391	1.16725	0.25734
Q5JRA7	KDFAQTTSA	1.15417	1.27517	1.42672	1.36026	1.13571	1.10555	1.15482	0.800859	1.06391	0.811245	0.897527	no		-0.355313	0.319266	0.155488	-0.352772	1.38052	1.16412	0.708452
P02545	AERNSNLVGA	0.142524	0.16476	0.151767	0.0714796	0.0574542	0.180658	0.0365939	0.0672896	0.0770717	0.000532	0.128541	no		-0.703937	0.64265	0.341778	-1.34302	1.37849	1.16235	0.420757
P82673	FPIEIDSTDY	0.412203	0.561785	0.545738	0.66762	0.659733	0.586647	0.790992	0.637144	0.570691	0.628514	0.601885	no		0.246606	1.0902	0.621226	0.395343	1.37746	1.16158	0.125503
P41226	YPLDPTTEHIY	0.527713	0.572654	0.629938	0.539671	0.679049	0.552283	0.469388	0.457864	0.472563	0.65261	0.57126	no		-0.156655	0.112048	0.051036	-0.305791	1.37293	1.15783	1.2793
Q9NZI7	SPWPDAPTAY	0.386586	0.414188	0.498441	0.600429	0.583457	0.516446	0.568614	0.551798	0.488057	0.608434	0.420495	no		-0.0732851	1.8441	1.1488	0.308048	1.37171	1.15687	0.23809
P56192	NYTLVSHLI	0.288775	0.320366	0.429834	0.272337	0.283309	0.229259	0.287825	0.167472	0.237573	0.279116	0.242638	no		-0.199457	0.9361	0.513859	-0.584504	1.36185	1.14752	0.205514
Q9BRQ0	SPFPGPDPGF	1.83698	2.15332	2.27963	2.39457	2.44378	2.27884	1.86911	1.73591	1.87605	1.99598	1.85395	no		0.197434	1.47642	0.892478	-0.193992	1.35803	1.14396	2.3729
P22314	QPAENVNQY	0.547741	0.524027	0.574844	0.616154	0.518078	0.468827	0.498944	0.392915	0.422208	0.451807	0.552415	no		-0.115101	0.117286	0.0528095	-0.325462	1.34049	1.1272	0.907926
Q15800	APFGMEAEY	0.675982	0.70595	0.760222	0.621873	0.60492	0.562265	0.674642	0.492754	0.615451	0.681392	0.628975	no		-0.331865	1.31212	0.772694	-0.264879	1.33952	1.12675	0.0108514
Q14669	EFFSINAQR	0.106195	0.172769	0.134096	0.0943531	0.0950966	0.0648012	0.0661506	0.0891036	0.0464816	0.13253	0.0989399	no		-0.392794	0.944326	0.519147	-1.03388	1.33576	1.12324	0.184339
Q13547	YTTDRVMTV	0.125757	0.270023	0.321726	0.131523	0.17682	0.174767	0.144968	0.110574	0.103938	0.168675	0.150766	no		-0.260245	0.791614	0.426107	-0.997075	1.3295	1.11725	0.279317
O95671	ETLPPFPTR	0.167676	0.19508	0.180873	0.187277	0.165924	0.166912	0.13582	0.123457	0.102001	0.208835	0.188457	no		0.148712	0.114131	0.0520315	-0.589514	1.32591	1.11419	0.901075
P43657	PYNINLILY	1.62506	0.914188	1.22193	1.11723	1.12729	0.862052	0.934553	0.89372	0.739832	0.963855	0.864547	no		-0.415111	0.632773	0.336303	-0.550481	1.32568	1.11419	0.390394
F6WR09	FPVRDGVVL	0.141593	0.177918	0.148129	0.160114	0.154037	0.133039	0.096411	0.100376	0.0897353	0.0742972	0.11543	no		0.0247904	0.0981747	0.0444469	-0.706751	1.31944	1.10872	0.915814
O43395	AELQARIQA	0.0726595	0.121281	0.0904366	0.0629021	0.0416048	0.0795287	0.0422238	0.0225443	0.0296966	0.0375814	0.0965842	no		-0.261571	0.593321	0.308886	-1.58996	1.30418	1.09372	0.406159
O96018	LPTAVIANL	0.591057	0.586384	0.661123	0.556826	0.537395	0.484045	0.563688	0.392378	0.530665	0.439759	0.619552	no		-0.228564	0.902779	0.491677	-0.306437	1.30339	1.09319	0.190199
Q86UB9	FPHADTIIY	0.530042	0.681922	0.689189	0.690493	0.676077	0.610211	0.558761	0.395062	0.529374	0.516064	0.607774	no		0.14133	0.163777	0.0736127	-0.358165	1.30049	1.09055	1.28503
E5RIH5	TYARNLPAF	0.311132	0.514874	0.4579	0.378127	0.430906	0.358861	0.351865	0.221685	0.301485	0.433735	0.41225	no		-0.431627	0.275408	0.12889	-0.553127	1.29595	1.08652	0.687269
Q8N3X1	EISTAVVQR	0.118305	0.0961098	0.129938	0.144389	0.0614165	0.0864016	0.0534835	0.0483092	0.0284054	0.192771	0.106007	no		-0.0175621	0.229837	0.106109	-1.40318	1.29555	1.08638	0.733824
B8ZWD1	AYINKVEEL	0.390312	0.48627	0.486486	0.873481	0.713224	0.631321	0.35468	0.222222	0.318915	0.35743	0.367491	no		0.698963	2.50001	1.62817	-0.605581	1.29319	1.08453	2.93018
Q99598	VYDGFSFI	0.258034	0.526316	0.866944	0.463188	0.586429	0.0549828	0.24912	0.0794418	0.0929632	0.196787	0.452297	no		-0.05048	0.471847	0.236294	-1.96991	1.28662	1.07821	0.493216
B7Z7Y1	IPDQVIRVF	0.199814	0.226545	0.244802	0.219442	0.23576	0.206186	0.167488	0.135802	0.177534	0.11245	0.156655	no		0.0541549	0.0413404	0.017789	-0.481149	1.2827	1.07455	0.966721
Q99541	MAGDIYSVF	0.589194	0.944508	1.01611	0.706934	1.16741	0.879725	1.39127	1.01771	1.23241	0.931727	1.02238	no		-0.0248096	0.167842	0.0757276	0.514099	1.28206	1.07416	0.795452
J3KS22	QPFLEVTKEAF	0.25198	0.311213	0.285863	0.325232	0.336305	0.312715	0.211823	0.200215	0.241446	0.214859	0.249706	no		-0.0746303	0.738918	0.393131	-0.377707	1.27883	1.07119	1.81929
Q8IY81	QAQLLFENR	0.141593	0.176201	0.176715	0.204432	0.141654	0.105056	0.105559	0.0772947	0.0839251	0.116466	0.153121	no		0.0313186	0.170596	0.0766567	-0.890352	1.27705	1.06966	0.788198
Q14106	SPNAKEFVY	1.31858	1.33581	1.50416	1.91065	1.5156	1.45459	1.17945	0.895867	1.17366	1.14859	1.40047	no		0.304374	0.964026	0.532489	-0.356096	1.27611	1.06898	1.98639
A0A0G2JJD3	NAMDVVVQF	0.523521	0.520595	0.629418	0.463903	0.503219	0.501718	0.493315	0.373591	0.491285	0.568273	0.548881	no		-0.213347	0.747992	0.397978	-0.301212	1.27255	1.06567	0.272661
O15269	TIASAIPAY	0.803912	0.962243	0.984407	1.34954	1.09856	1.06726	1.39901	0.988728	1.16333	0.991968	1.14252	no		-0.155573	1.20102	0.695646	0.368529	1.26863	1.062	0.0267582
Q8WXD5	HAVQTVETM	0.248719	0.485126	0.492723	0.293066	0.368499	0.426117	0.292752	0.182501	0.258231	0.277108	0.353357	no		-0.0867066	0.267207	0.125233	-0.74179	1.26825	1.06188	0.673201
Q9GZS3	LPIAASSSL	0.301816	0.342105	0.43659	0.363117	0.263497	0.334806	0.299789	0.202899	0.254358	0.220884	0.285041	no		-0.356398	0.368427	0.180232	-0.513264	1.26704	1.06092	0.573059
Q96MG7	IPHTDPVDY	0.46204	0.526316	0.595114	0.646176	0.570084	0.477663	0.439127	0.327966	0.429955	0.431727	0.475854	no		-0.0349251	0.271212	0.127481	-0.403609	1.26498	1.05912	1.3837
O60563	LPDTRSEAY	0.281323	0.255149	0.302495	0.323088	0.322437	0.269023	0.235046	0.168009	0.21756	0.271084	0.24735	no		0.250873	0.34116	0.167591	-0.434917	1.26464	1.05903	1.45634
Q8WVV9	YPLPQASSSY	0.448533	0.531465	0.507796	0.559685	0.550768	0.488463	0.470795	0.370907	0.359587	0.483936	0.473498	no		0.16983	0.390316	0.192703	-0.308591	1.25977	1.05464	1.49989
Q9BZQ8	VYEEILHQI	0.0847694	0.120137	0.138254	0.127234	0.112927	0.0932744	0.0591133	0.0622652	0.0322789	0.000532	0.0824499	no		-0.181398	0.0406684	0.0174507	-1.15917	1.25959	1.05464	0.949734
O75643	VYMDWYEKF	0.263624	0.47254	0.431913	0.250893	0.40317	0.303878	0.284307	0.205046	0.249839	0.439759	0.459364	no		-0.452731	0.520709	0.26455	-0.660115	1.25948	1.05464	0.431404
A8MQ07	NVLDDVYEY	0.268281	0.393593	0.314969	0.335954	0.402179	0.36917	0.278677	0.216855	0.198838	0.349398	0.315665	no		0.0634958	0.481863	0.243033	-0.492423	1.25442	1.04982	1.57924
Q01082	EAFLNNQEY	0.954821	1	1.17983	1.09221	1.00693	0.910653	0.967628	0.644122	0.872821	0.929719	1.00824	no		-0.23378	0.169293	0.0762571	-0.335309	1.25396	1.04962	0.771367
P27348	AFDEAIAEL	0.3102	1.01945	0.900208	1.20944	1.20059	1.0162	0.42646	0.377885	0.284054	0.987952	0.772674	no		0.621088	1.32455	0.782218	-1.03474	1.25244	1.04835	2.21099
P49736	ETIYQNYQR	0.172799	0.199657	0.203742	0.186562	0.158494	0.141384	0.134412	0.129898	0.13428	0.0441767	0.149588	no		-0.301783	0.536698	0.273392	-0.531658	1.24946	1.04563	0.412261
A0A0S2Z6F0	FPASFPNRQY	0.121099	0.165904	0.163202	0.10579	0.105002	0.120766	0.0774103	0.0730005	0.113622	0.128514	0.122497	no		-0.516541	0.71689	0.379778	-0.769866	1.24905	1.04547	0.278097
Q8N1G2	VFDVLDGEEM	0.118305	0.400458	0.317568	0.208721	0.260525	0.215513	0.164673	0.105743	0.118141	0.331325	0.293286	no		0.275968	0.323792	0.157293	-1.10595	1.23339	1.03056	0.588203
A0A3B3IRQ9	NPISGLLEY	0.843503	1.08638	0.984407	1.03288	1.15404	0.958763	0.873329	0.756307	0.793415	0.763052	0.765607	no		-0.0769472	0.484329	0.24383	-0.266322	1.23127	1.02895	1.56461
Q9NZL9	YVFDGTNPPY	0.233815	0.29119	0.283784	0.24589	0.263992	0.247423	0.340605	0.343532	0.311168	0.146586	0.23086	no		-0.364391	0.25123	0.117508	0.299377	1.22075	1.01868	1.32343
G3V2S9	LPFDKETGF	1.32231	1.30092	1.5395	1.52823	1.46855	1.28081	1.34201	0.908213	1.11298	1.04618	1.22379	no		-0.0108917	0.119032	0.053269	-0.307694	1.2197	1.01791	1.15639
Q6P2E9	EFLLTHPVLS	0.802981	0.610984	1.41372	0.80772	0.675582	1.34315	0.529205	0.463768	0.275016	0.831325	0.956419	no		0.0682426	0.000583842	5.54191e-05	-1.15708	1.21932	1.01791	0.978427
A0A0G2JLD7	SPFDIADTSTAF	0.519329	0.650458	0.62422	0.529664	0.673105	0.604811	0.481351	0.373054	0.544222	0.363454	0.51119	no		-0.0264702	0.0260786	0.0101379	-0.359174	1.21922	1.01791	1.01849
F2Z2U4	KEPYNYFLL	0.465766	0.40389	0.533264	0.251608	0.363546	0.129602	0.441942	0.179281	0.233699	0.285141	0.607774	no		-0.987604	1.49967	0.907184	-0.714568	1.20788	1.00707	0.127873
P15291	QAGDTIFNR	0.101537	0.127002	0.12474	0.077198	0.0544824	0.0765832	0.0478536	0.071927	0.0671401	0.246286	0.118348	no		-0.628817	1.02096	0.57454	-0.918383	1.20667	1.0061	0.0786515
Q9UER7	HPEVVPFLY	0.321379	0.29405	0.35447	0.325947	0.335315	0.31566	0.314567	0.188406	0.214332	0.2249	0.239105	no		-0.0512961	0.0207393	0.00782309	-0.435248	1.20096	1.0009	0.996301
Q99832	LPIGDVATQY	1.0149	1.14874	1.17827	1.3431	1.02576	1.02356	1.038	0.723027	0.866365	0.740964	1.00707	no		0.0915824	0.0544584	0.0252996	-0.347045	1.19793	0.998122	1.04501
Q12972	IPIDSTVSF	1.04425	1.12471	1.31809	1.4396	1.26696	1.01522	1.00352	0.819109	0.912847	1.39759	1.02473	no		0.105591	0.285061	0.134899	-0.350215	1.19587	0.996314	1.33986
Q9NPI0	SYDLFVNSF	0.109921	0.278032	0.241164	0.0800572	0.0980684	0.0324006	0.130894	0.099839	0.0955455	0.164659	0.207303	no		-1.44237	1.74147	1.07567	-0.947226	1.19519	0.996105	0.283469
F8W7X4	LPDTQITSY	0.470424	0.562929	0.597713	0.713367	0.612184	0.536082	0.456017	0.407944	0.42479	0.465863	0.44523	no		-0.160531	0.733099	0.390332	-0.339841	1.19407	0.995259	1.74952
Q6ZUJ8	LPAKVEFGVY	0.456451	0.442792	0.532225	0.518942	0.469539	0.495827	0.42083	0.288782	0.42479	0.405622	0.586572	no		0.138046	0.147857	0.0671574	-0.335562	1.19127	0.99271	1.17015
J3KQ69	MPLGSAVDIL	0.113647	0.227689	0.192308	0.194425	0.279346	0.216986	0.0914849	0.0687064	0.116204	0.207186	0.0824499	no		0.340219	0.646458	0.344637	-0.949143	1.19027	0.991958	1.67253
P04150	FPQQGQISL	0.353982	0.310069	0.376819	0.436026	0.354631	0.343643	0.300493	0.247987	0.256294	0.273092	0.31331	no		0.0469496	0.376911	0.185534	-0.371134	1.18821	0.990146	1.43229
A0A3B3IU30	DPIGGHIHSY	0.480671	0.59897	0.627339	0.611151	0.63794	0.58812	0.534131	0.360709	0.457069	0.327309	0.438163	no		0.177552	0.343251	0.168265	-0.336448	1.18687	0.989056	1.39681
P08133	AEIRAINEA	0.265021	0.245995	0.323805	0.300214	0.236751	0.201767	0.217452	0.160494	0.21175	0.194779	0.252061	no		-0.312795	0.371856	0.182195	-0.501496	1.18591	0.98835	0.506237
P20023	FPYGTTVTY	0.814625	0.875286	0.882536	1.0772	1.0951	0.893471	1.08163	0.939882	0.958037	0.97992	1.00589	no		0.172653	1.48635	0.898138	0.211954	1.18393	0.986617	0.133413
Q9NUM3	APVMSMVTY	0.235678	0.33524	0.491684	0.278771	0.384349	0.350515	1.18227	0.246914	1.051	0.180723	0.299176	no		-0.641143	0.0255723	0.0101289	1.22284	1.18267	0.985604	0.988785
Q9C037	APIDEAFESY	0.707965	0.881007	0.905405	0.801287	0.975235	0.784978	0.757213	0.652174	0.611362	0.702811	0.63722	no		0.111494	0.113194	0.0516419	-0.303789	1.17375	0.977181	1.11016
E9PDQ5	KPAPLTPAY	0.809502	0.825515	0.886175	0.96569	0.900446	0.870889	0.753695	0.582931	0.803099	0.781124	0.971731	no		0.135072	0.578185	0.301293	-0.236681	1.17193	0.975614	1.59888
P60709	FEQEMATAA	0.95156	1.42277	1.8264	0.904932	1.27687	1.135	1.09148	0.775094	0.990316	1.2249	1.20848	no		-0.207927	0.695391	0.369437	-0.556193	1.1677	0.971627	0.239876
Q96K76	LPEQSPVSY	0.380997	0.452517	0.494283	0.408149	0.36949	0.373098	0.415904	0.292539	0.344093	0.35743	0.446408	no		-0.0893535	0.675594	0.359279	-0.335164	1.16662	0.971044	0.252529
C9JQQ5	YPYEHSYGL	0.301816	0.338673	0.378378	0.261615	0.330857	0.256259	0.282899	0.236178	0.277598	0.116466	0.23086	no		-0.0326219	0.838	0.449808	-0.354902	1.16397	0.968678	0.148748
Q9Y217	QLIDLAEEY	0.715883	1.03089	0.946985	0.979986	0.978207	0.888071	0.790289	0.709071	0.698515	0.815261	0.857479	no		-0.114478	0.272453	0.128281	-0.293512	1.16376	0.968678	1.29743
A0A0A0MTI1	AEIRIIPA	0.482534	0.660183	0.582121	0.358828	0.326895	0.330879	0.5095	0.416532	0.488057	0.518072	0.348645	no		-0.634483	2.82967	1.86063	-0.286587	1.16311	0.968282	1.2664
Q9UHD8	IPFAVVGSDHEY	0.157429	0.154462	0.204782	0.203002	0.146607	0.132548	0.121042	0.0955448	0.103292	0.100402	0.1649	no		-0.249911	0.142068	0.0642674	-0.691726	1.16087	0.966284	0.728857
Q5Y7H0	ETVWQLPLFR	0.0400559	0.0783753	0.0966736	0.000532	0.0321942	0.0987698	0.441942	0.14278	0.139445	0.0962144	0.173254	no		-1.39121	0.163204	0.0734287	1.75128	1.15217	0.957837	1.15678
Q5UIP0	FPVSKTLVL	0.845366	0.929062	0.984927	0.869907	0.820703	0.786451	0.83955	0.596887	0.859264	0.73494	0.902238	no		-0.116339	0.622004	0.328342	-0.265397	1.15104	0.95695	0.28031
C9J5D1	FPVSYNDKF	0.272473	0.273455	0.290021	0.356683	0.345716	0.273932	0.24349	0.158347	0.213041	0.261044	0.223793	no		0.062707	0.651725	0.346543	-0.443116	1.14442	0.950582	1.64123
P17014	EYISSDGSYAR	0.210992	0.245423	0.293139	0.232309	0.242199	0.238095	0.191414	0.127214	0.213686	0.273092	0.297998	no		-0.0563611	0.135359	0.0608634	-0.493754	1.14343	0.949833	0.723662
H0Y653	YPASTVQIL	0.592455	0.548055	0.719335	0.556112	0.526994	0.490918	0.501056	0.386473	0.584893	0.51004	0.548881	no		-0.509098	0.784798	0.42258	-0.33699	1.14248	0.949135	0.166949
O15350	QPSSTFDTM	0.153703	0.203661	0.286902	0.230164	0.172363	0.174767	0.150598	0.0912507	0.144609	0.176707	0.186101	no		-0.295871	0.218363	0.100446	-0.737345	1.13699	0.944385	0.623165
A6NHR9	EAIYSGYIRNR	0.160224	0.202517	0.20894	0.197284	0.130758	0.172803	0.136524	0.12131	0.129116	0.220884	0.19788	no		-0.31974	0.346147	0.170214	-0.563066	1.13413	0.941767	0.493066
Q9Y255	HVLTEDIVHR	0.11877	0.142449	0.179834	0.19371	0.157008	0.158076	0.261084	0.154589	0.263396	0.160643	0.110718	no		0.0809481	0.242351	0.113135	0.622607	1.13381	0.941701	0.594417
P14316	EYAVLTSTI	0.956684	0.731121	0.673597	1.28806	0.589401	0.486991	0.461647	0.284487	0.395094	0.333333	0.603062	no		-0.0545333	0.00173499	0.000468367	-1.04906	1.12806	0.936622	0.907213
Q04917	RYDDMASAM	0.0652073	0.257437	0.313929	0.383131	0.747895	0.564556	0.000532	0.0214707	0.0194025	0.219418	0.0942285	no		0.645033	2.16094	1.37914	-3.94244	1.128	0.936622	2.65824
P98179	QGGYDRYSGGN	0.118305	0.175057	0.142412	0.114367	0.0455671	0.152185	0.112597	0.0472356	0.0374435	0.321285	0.186101	no		-0.32383	0.496908	0.252854	-1.14336	1.12418	0.933045	0.357921
P09104	SDLILPVPA	0.220773	0.213959	0.259875	0.200143	0.194156	0.206186	0.205489	0.10306	0.176888	0.168675	0.190813	no		-0.00775333	0.416173	0.205202	-0.516913	1.12165	0.931012	0.421212
P17275	QPFYHDDSY	1.2953	1.21911	1.43399	1.58041	1.50025	1.32204	1.26812	0.869028	1.1175	1.1988	1.37456	no		-0.00584327	0.662366	0.35244	-0.278766	1.11989	0.929494	1.63004
P50995	RSNEHIREL	0.0563577	0.0652174	0.0743243	0.0586133	0.0708271	0.0648012	0.0168895	0.0187869	0.0129116	0.137411	0.0388693	no		0.206947	0.00778962	0.00302059	-2.01144	1.11607	0.925922	0.882567
P30153	MAWLVDHVY	1.35631	1.40503	1.43659	1.66976	1.45369	1.28081	1.35257	1.03328	1.14009	1.04819	1.20848	no		0.0642095	0.260608	0.12198	-0.251673	1.11426	0.924601	1.24536
P62258	RYDEMVESM	0.168607	0.19222	0.219335	0.45461	0.212977	0.237604	0.105559	0.0547504	0.0348612	0.253012	0.190813	no		0.467094	0.901707	0.491013	-1.57172	1.11054	0.921367	1.8195
P37268	HYSPIYLSF	0.261761	0.32151	0.285863	0.308792	0.520059	0.249386	0.121042	0.170692	0.174306	0.368918	0.0871614	no		0.191606	0.488981	0.247127	-0.899124	1.10587	0.91694	1.4712
P28072	QAVADAVTY	1.22636	1.25286	1.40696	1.72623	1.37444	1.36672	1.18015	0.87547	1.11168	0.871486	1.26384	no		-0.162569	0.84931	0.455424	-0.295098	1.10396	0.915281	1.77187
Q9NXW2	FPSSNVHVY	0.89334	0.977117	0.943867	0.882059	0.85686	0.694158	0.844476	0.756844	0.866365	1.03614	1.19199	no		-0.181207	1.23742	0.721804	-0.18963	1.1029	0.914702	0.0570379
Q7Z7E8	LPQHPDVEM	0.993945	1.5349	1.81705	1.06219	1.56959	1.38832	1.10345	0.855609	1.08909	0.967871	1.29211	no		-0.429577	0.203357	0.0939285	-0.511719	1.10014	0.912679	0.610774
Q9UQ35	LASPRTAVAPSAVN	0.342804	0.503432	0.339397	0.289492	0.216939	0.44379	0.255454	0.303274	0.207876	0.881526	0.520612	no		-0.286331	0.53477	0.272698	-0.629104	1.09552	0.908544	0.307293
P55036	AEFGQAESA	0.505822	0.542906	0.596154	0.885633	0.699851	0.64163	0.471499	0.357488	0.420271	0.586345	0.573616	no		0.293688	1.72068	1.06142	-0.396913	1.09326	0.906523	2.36415
O75400	SPDGRTYYY	0.248253	0.227689	0.241684	0.305218	0.306587	0.244477	0.216749	0.13795	0.165913	0.222892	0.219081	no		0.183053	0.705975	0.373307	-0.463024	1.09148	0.904984	1.64423
Q9BSJ2	MPHDLITQL	0.342804	0.779176	0.790021	0.458899	0.747895	0.681394	0.433498	0.313473	0.392511	0.526104	0.485277	no		-0.072898	0.0212301	0.00787021	-0.746705	1.08954	0.903287	0.841727
F5GY05	QALPSQAFIYR	0.12762	0.147597	0.172557	0.131523	0.148588	0.0991654	0.114004	0.0869565	0.074887	0.172691	0.157833	no		-0.171633	0.347142	0.170734	-0.6989	1.0856	0.899599	0.458129
P07948	YPYDGIHPDDLSF	0.242198	0.227689	0.324324	0.240172	0.258544	0.286696	0.187192	0.159957	0.228535	0.192771	0.23086	no		0.629932	0.0278343	0.0109701	-0.464247	1.08493	0.899168	0.827978
Q9UKV8	TPVQGVWDM	0.230554	0.344966	0.402807	0.199428	0.276374	0.260677	0.2076	0.196994	0.275016	0.257028	0.241461	no		-0.242418	0.83476	0.44898	-0.525608	1.08359	0.898066	0.109754
Q53T59	EYQILVVTR	0.217513	0.255149	0.296778	0.390279	0.264983	0.241532	0.190007	0.152442	0.158812	0.319277	0.333333	no		0.0828569	0.428954	0.212031	-0.618244	1.08234	0.897065	1.39681
E9PNJ4	EVTAALRER	0.168142	0.236842	0.246881	0.224446	0.171372	0.157094	0.181562	0.0917874	0.151065	0.208835	0.226148	no		-0.0324397	0.383736	0.189402	-0.619098	1.07812	0.893081	0.418512
A0A087X282	EVVRLLVTR	0.253377	0.375286	0.325884	0.379557	0.353145	0.347079	0.275158	0.211487	0.242092	0.295181	0.289753	no		0.165956	0.517252	0.262956	-0.389417	1.07713	0.89234	1.47367
Q5SY16	LPVEQGFTF	0.28598	0.326087	0.326403	0.35168	0.371471	0.269023	0.284307	0.206119	0.220788	0.180723	0.219081	no		0.000160735	0.18535	0.0844863	-0.400029	1.07381	0.889259	1.1191
Q9NVI1	QPVEKAIIM	0.359571	0.602975	0.748441	0.347391	0.528975	0.426117	0.357495	0.301664	0.463525	0.361446	0.426384	no		-0.386655	0.679081	0.360796	-0.607878	1.06829	0.884283	0.189459
Q7Z401	YPQEDYESF	0.559851	0.587529	0.705301	0.624017	0.73056	0.652921	0.546094	0.506173	0.523564	0.558233	0.575972	no		-0.430573	0.518144	0.262956	-0.233502	1.06811	0.884283	1.46791
P41229	MPVLEQSVL	0.543704	0.586194	0.614692	0.694305	0.591712	0.510882	0.556885	0.367865	0.456208	0.587684	0.500196	no		0.110193	0.105287	0.0480846	-0.337218	1.06398	0.880395	1.00494
O95140	MPEGGGALAEGF	0.385654	0.652746	0.773909	0.403145	0.645369	0.600393	0.396904	0.37037	0.44093	0.425703	0.431095	no		-0.244859	0.214439	0.0990387	-0.584965	1.06201	0.878668	0.571624
B1ANE3	EAMHGVFLY	0.189722	0.26926	0.296951	0.284012	0.280667	0.252986	0.401126	0.2691	0.342587	0.385542	0.304672	no		-0.27169	0.186895	0.0852963	0.422037	1.06128	0.878178	0.597877
P00492	IPDKFVVGY	1.52492	1.54863	1.64657	2.01144	1.65082	1.54246	1.47783	1.08696	1.35119	1.28715	1.63722	no		0.166233	0.564864	0.29125	-0.269447	1.06095	0.878086	1.50328
P60484	FPAERLEGVY	0.0633442	0.0881007	0.0977131	0.135811	0.135711	0.0814924	0.18297	0.107354	0.147192	0.136546	0.161304	no		0.0437676	0.504391	0.256034	0.812272	1.05829	0.875908	0.305379
Q14139	DMAKVFVEY	1.16721	1.0984	1.14345	1.80272	1.24319	1.2106	0.913441	0.839506	0.817301	0.915663	0.892815	no		0.164393	1.06953	0.608431	-0.407466	1.0562	0.87406	1.90674
P17010-3	QNSSIRVPR	0.258966	0.231121	0.304574	0.283059	0.189203	0.174767	0.242083	0.101986	0.173015	0.425703	0.28033	no		-0.33087	0.480499	0.24249	-0.619941	1.05432	0.872418	0.321006
Q8NEZ4	LPIHNQDAF	0.508151	0.470252	0.50052	0.653324	0.524022	0.504664	0.446165	0.339238	0.415107	0.379518	0.506478	no		0.191928	0.707781	0.374092	-0.3009	1.04733	0.866284	1.61162
Q99614	FVQNPNNNR	0.119236	0.113272	0.136175	0.161544	0.11788	0.109966	0.085855	0.0483092	0.0723047	0.0883534	0.120141	no		-0.114252	0.0910997	0.040861	-0.836457	1.04722	0.866284	0.972977
A0A087WZ85	AEYAGLKVA	0.738239	0.741419	0.809252	0.991422	0.773155	0.768778	0.679803	0.529791	0.672692	0.863454	0.630153	no		-0.143067	0.554333	0.284785	-0.282175	1.04467	0.863968	1.48194
Q04323	LPDGTSLTQTF	1.31486	1.66247	1.6263	2.62187	2.67013	1.95631	1.18719	1.19807	1.13557	1.21888	1.23439	no		0.856496	2.77935	1.82622	-0.386855	1.04391	0.863449	2.9736
Q15056	LPTEPPYTAY	0.428505	0.356407	0.47869	0.546104	0.529965	0.45459	0.380014	0.31723	0.316979	0.353414	0.382803	no		0.15912	1.13056	0.648355	-0.317168	1.03988	0.859895	1.93777
Q5SY16	QPAQDIFSVY	0.618537	0.674485	0.742723	0.745533	0.84943	0.719195	0.617875	0.573806	0.57521	0.640562	0.59364	no		-0.0880467	1.08416	0.61704	-0.204345	1.03879	0.859051	1.90505
Q8WU76	FPLLPQDVHLL	0.087564	0.101831	0.0925156	0.0571837	0.0683507	0.0638193	0.0788177	0.0386473	0.000532	0.000532	0.106007	no		-0.601585	0.482473	0.243326	-1.25649	1.02748	0.847973	0.30202
O75865	QYLEEAPKF	0.421053	0.491991	0.553015	0.607577	0.564636	0.532155	0.377199	0.320988	0.475145	0.550201	0.41225	no		0.117437	0.793854	0.427024	-0.321331	1.02446	0.845195	1.66445
Q13635	IPAAEPIEY	0.609688	0.644165	0.752599	0.808435	0.688955	0.591065	0.605208	0.458937	0.557779	0.504016	0.628975	no		-0.0885964	0.157216	0.0719686	-0.30694	1.0204	0.841375	1.03638
K7ES20	LPVDLAEEL	0.445272	0.570938	0.556133	0.49035	0.603269	0.535101	0.467277	0.401503	0.441575	0.425703	0.341578	no		0.211073	0.158164	0.0719686	-0.262959	1.01578	0.836992	1.03367
O95704	EAIGTLTAR	0.113647	0.0881007	0.170478	0.120086	0.129767	0.130584	0.0774103	0.0783682	0.0426081	0.453727	0.0942285	no		0.362339	0.0309587	0.0127383	-0.907863	1.01243	0.833878	0.860408
Q9UID3	HFDPEVYL	0.137867	0.24714	0.255717	0.234453	0.239723	0.143348	0.163265	0.127751	0.0955455	0.160643	0.0471143	no		-0.150388	0.0616609	0.02849	-0.729003	1.0119	0.833586	0.715422
P51587	YAIHDETSY	0.184443	0.243707	0.259875	0.268763	0.228826	0.20324	0.167488	0.125604	0.196256	0.220884	0.186101	no		-0.0271722	0.0426146	0.0187293	-0.491604	1.00859	0.830999	0.874491
M0R0P8	EAAESIAFR	0.118305	0.149886	0.111227	0.107219	0.0683507	0.0510555	0.0914849	0.0590446	0.0671401	0.108434	0.103651	no		0.0493437	0.939239	0.516337	-0.801644	1.00764	0.830278	0.0272471
Q13535	EPFPGHWAY	0.351188	0.470252	0.495842	0.504646	0.43685	0.40648	0.637579	0.4584	0.551323	0.417671	0.388693	no		-0.0912977	0.0626264	0.0290173	0.322542	1.00675	0.829625	0.711337
M0QZ21	EVHAVVTVR	0.192827	0.887872	0.693347	0.809149	0.665676	0.562592	0.336383	0.241546	0.287928	0.437751	0.52768	no		0.244422	0.220962	0.101119	-1.03484	1.00626	0.829382	1.10389
B4DLR8	MNFNPIISR	0.308803	0.186499	0.168399	0.417441	0.137197	0.12273	0.0837438	0.0676329	0.0619755	0.159304	0.218435	no		-0.00612509	0.0195444	0.00782309	-1.6373	1.00579	0.829297	0.838055
H0YAA8	FASLVSQDY	0.367024	0.496568	0.518711	0.570407	0.499257	0.474227	0.405348	0.376812	0.318915	0.385542	0.391048	no		-0.0435994	0.504206	0.256034	-0.32816	1.0057	0.829297	1.40595
H3BT29	EVLDMHGFLR	0.237541	0.501144	0.460499	0.285919	0.408123	0.34757	0.308234	0.215781	0.273725	0.662651	0.548881	no		-0.0718131	0.31592	0.153523	-0.588063	1.00483	0.828662	0.424904
P25098	MAVELPDSF	0.286446	0.462243	0.527547	0.293066	0.507677	0.429553	0.285714	0.251208	0.322143	0.453815	0.326266	no		-0.206169	0.0746193	0.0339246	-0.571055	1.0007	0.824768	0.6909
Q9BSV6	SPQPDGKVVY	1.18165	1.30034	1.33472	1.52466	1.3264	1.19833	1.20408	0.912507	1.12912	1.06426	1.24382	no		0.124798	0.329085	0.159973	-0.233799	1.00041	0.824715	1.22393
Q6ZS81	FPLDKDELL	0.594318	0.54119	0.611746	0.697641	0.660228	0.640648	0.566502	0.44015	0.51388	0.491968	0.583039	no		-0.197704	1.13354	0.649412	-0.200512	0.999617	0.824157	1.91146
Q7KZF4	LPAQATEYAF	1.43735	1.7151	1.84407	1.70407	1.87221	1.54639	1.56791	1.34944	1.39316	1.70281	1.55241	no		-0.101873	0.130464	0.0588444	-0.213071	0.998457	0.823234	0.985207
Q69YN4	QPVKSFPTM	0.762615	0.599924	0.638947	1.05313	0.601288	0.605466	0.49308	0.371802	0.46912	0.385542	0.522968	no		-0.0210716	0.308195	0.148775	-0.58531	0.996494	0.821508	1.19721
Q8WWX9	TAYRPDWNR	0.412203	0.371281	0.438669	0.586133	0.389302	0.353952	0.610837	0.452496	0.536475	0.257028	0.335689	no		0.109598	0.213464	0.0988881	0.388473	0.995753	0.821003	0.519195
M0QZ21	VYTVVDEMF	0.931532	1.42105	1.48233	1.1737	1.65329	0.96269	1.03941	0.711755	0.927695	1.25502	1.56419	no		-0.21579	0.0250866	0.0101289	-0.517575	0.992896	0.818477	0.752553
Q86UY6	AFDLTKTNM	0.057755	0.470252	0.358628	0.207291	0.298167	0.26215	0.114004	0.10628	0.140736	0.433735	0.489988	no		-0.180804	0.164091	0.0736127	-1.29626	0.992754	0.818477	0.574061
J3KT00	TAAKAILLY	0.78435	0.74714	0.803534	0.777698	0.711243	0.687285	0.752991	0.397209	0.702389	0.634538	0.782097	no		-0.249574	0.252509	0.117508	-0.333895	0.990286	0.816245	0.477083
Q00534	ETFEHPNVVR	0.835585	0.904462	1.03326	1.0386	0.890045	0.742268	0.85292	0.644659	0.777276	0.702811	0.697291	no		-0.209768	0.146353	0.066571	-0.285835	0.988272	0.814468	0.589028
K7ERJ6	LPHDPDLAY	0.247788	0.313501	0.260915	0.307362	0.26944	0.291605	0.226601	0.127751	0.249193	0.136546	0.259128	no		-0.166327	0.150894	0.0688257	-0.446034	0.98692	0.813351	1.00047
Q6W2J9	AEFYRQVSA	0.0614811	0.0881007	0.101871	0.0929235	0.0653789	0.0490918	0.0619282	0.0246914	0.00053151	0.000532	0.0848057	no		-0.0341378	0.197752	0.0917353	-1.5287	0.985101	0.811767	0.527733
Q96A61	LPLEEVVQEY	0.377271	0.5	0.495842	0.546104	0.687469	0.555719	0.871217	0.468062	0.586185	0.46988	0.482921	no		1.17757	0.692078	0.36783	0.487756	0.984483	0.811385	0.133421
C9JY41	TPIQDNVDQTY	0.82068	0.914188	0.93659	1.01072	0.952947	0.855179	0.897959	0.59796	0.739832	0.995984	0.932862	no		-0.133034	0.259093	0.121063	-0.256867	0.983521	0.810894	1.12967
Q96BX8	KELEPLKEMTA	0.198416	0.336384	0.445946	0.200143	0.415057	0.308297	0.253343	0.150295	0.154939	0.220884	0.365135	no		-0.090924	0.0920129	0.0410777	-0.812126	0.983196	0.810804	0.65262
P17096	KQPPVSP	0.481602	1.00458	0.747401	0.473195	0.413076	0.804124	0.486981	0.539989	0.406714	2.87952	1.54299	no		-0.386254	0.606515	0.316568	-0.639631	0.982613	0.810456	0.1848
Q8NFF5	SPFPELEQF	0.138798	0.155034	0.161123	0.130808	0.155027	0.118311	0.109782	0.0960816	0.108457	0.24688	0.100118	no		-0.294152	0.279586	0.131097	-0.533488	0.981464	0.809543	0.44413
P33993	TYTSARTLL	0.104332	0.125858	0.176715	0.197284	0.123824	0.12273	0.1886	0.186795	0.220788	0.204819	0.0800942	no		-0.169944	0.13716	0.0617291	0.551063	0.980691	0.809004	0.594049
A0A0A0MTH9	QAAELIDSEF	0.111784	0.154462	0.153846	0.114367	0.132739	0.116838	0.0928923	0.0794418	0.102001	0.104418	0.106007	no		-0.132729	0.301351	0.144887	-0.614766	0.979749	0.808307	0.421226
P18583	LPGPPATSM	0.296693	0.377002	0.481289	0.423874	0.460129	0.457536	0.316678	0.230274	0.326662	0.333333	0.326266	no		-0.000990358	0.586786	0.306541	-0.402805	0.979524	0.808307	1.45804
O95759	MILSRFLDHI	0.0852352	0.122426	0.130457	0.144389	0.128281	0.111438	0.202674	0.161031	0.138154	0.210843	0.155477	no		0.0397512	0.206539	0.095778	0.569753	0.974482	0.803733	0.511097
P49790	SPFYPGKTTY	0.716814	0.629291	0.684511	0.704074	0.709262	0.644084	0.677692	0.492217	0.579729	0.65261	0.742049	no		-0.308631	0.0625296	0.0290173	-0.214862	0.974027	0.803513	0.874709
Q92608	YYGQGFPSF	0.208663	0.255149	0.211019	0.225876	0.254581	0.164948	0.296974	0.308105	0.25694	0.24498	0.160188	no		-0.284196	0.107194	0.0492695	0.353194	0.973451	0.803176	0.934142
X6RAJ1	REYMGFIQA	0.122031	0.0949657	0.0639293	0.12366	0.085686	0.0564556	0.0562984	0.020934	0.0342156	0.228681	0.0282686	no		-0.00280907	0.0582143	0.0269165	-1.33382	0.973223	0.803176	0.691312
F6WR09	FPHGNPGGTSM	0.107592	0.156751	0.18711	0.145104	0.161466	0.178694	0.121042	0.0848094	0.0729503	0.12249	0.116608	no		0.0369869	0.1366	0.0617291	-0.695338	0.97189	0.802077	0.970634
P11142	IFDLGGGTF	0.261295	0.697368	0.597193	0.364546	0.334819	0.230241	0.40183	0.230811	0.329245	0.271084	0.347468	no		-0.611079	1.0362	0.585896	-0.693773	0.97086	0.80128	0.0260941
O15118	IASNVTETM	0.265487	0.332952	0.362786	0.1401	0.257553	0.278841	0.261787	0.208266	0.241446	0.248996	0.322733	no		-0.651525	1.13888	0.652811	-0.43401	0.96984	0.800495	0.0711948
A0A087X251	IPITETEAY	0.420121	0.520595	0.474012	0.507505	0.477464	0.475209	0.44898	0.346753	0.406714	0.473896	0.645465	no		-0.0188536	0.150524	0.0686467	-0.234553	0.968476	0.799597	0.985359
Q7Z401	ETRNIQSR	0.0763857	0.0537757	0.106029	0.0643317	0.103021	0.0628375	0.0323716	0.0365003	0.0149951	0.238181	0.000532	no		-0.294148	0.024583	0.00978886	-1.49378	0.961057	0.792411	0.72818
C9JW37	RAGVPMEV	0.258966	0.440503	0.41684	0.278771	0.351659	0.281787	0.296974	0.284487	0.258231	0.35743	0.233216	no		-0.298785	0.655275	0.348676	-0.410804	0.957305	0.788892	0.140264
J3KNP2	QATRTVPVF	0.444341	0.518307	0.528586	0.583274	0.49579	0.440844	0.451091	0.366613	0.423499	0.341365	0.512367	no		-0.000562243	0.0748467	0.0339281	-0.264768	0.955151	0.786971	0.876327
P33993	SYIDRLAPR	0.595249	0.720252	0.763514	0.868477	0.71471	0.654885	0.665025	0.455717	0.542931	0.7249	0.601885	no		0.0168125	0.291802	0.13805	-0.321529	0.954656	0.786742	1.14137
D6RGX2	FPDEPYKDGY	1.10387	1.20767	1.44491	1.44031	1.3259	1.15955	1.23997	0.906602	0.946417	1.08835	1.26737	no		-0.103994	0.181386	0.0823761	-0.280363	0.954457	0.786742	1.01101
K7EJ66	FPYQVGTEL	0.196553	0.205378	0.265593	0.243746	0.239723	0.237604	0.172414	0.161567	0.179471	0.124498	0.170789	no		0.225886	0.259604	0.121341	-0.37859	0.953154	0.785672	1.10368
Q8N9N2	QPFTHFLAF	0.275734	0.381007	0.348233	0.337384	0.400198	0.296514	0.268825	0.225443	0.287928	0.196787	0.266196	no		-0.108168	0.0858851	0.038591	-0.361556	0.951169	0.784064	0.887295
Q9UKA2	TAVHVLETY	0.198416	0.16476	0.222453	0.231594	0.38732	0.268041	0.475721	0.183575	0.327954	0.236948	0.322733	no		0.180739	0.664745	0.352667	0.753427	0.951081	0.784064	0.13105
A0A087WYX8	LPSAVLQSM	0.65184	0.597826	0.630198	0.753038	0.88732	0.610702	0.574595	0.330918	0.52776	0.389558	0.477032	no		0.214047	0.753061	0.401984	-0.391314	0.947932	0.781241	1.57188
P37802	RGASQAGMTGYGMP	0.667163	0.529291	0.341164	0.807148	0.188806	0.339323	0.308515	0.21299	0.183861	1.23213	0.437691	no		0.653702	0.170474	0.0766567	-1.12425	0.947794	0.781241	0.529493
A0A3B3ITD8	SPVEAVFSY	0.430368	0.429062	0.43815	0.453181	0.51263	0.418262	0.59817	0.474503	0.460943	0.516064	0.519435	no		0.0279297	0.273572	0.128585	0.241115	0.942915	0.776594	0.421212
Q8WY64	VYLPTHTSL	0.445272	0.535469	0.527027	0.733381	0.580485	0.526264	0.471499	0.312399	0.382182	0.37751	0.489988	no		-0.0404543	0.909265	0.495948	-0.370748	0.940977	0.774888	1.69327
O00116	EYVDPNNIFGNR	0.413135	0.508009	0.523389	0.515368	0.560178	0.435935	0.613652	0.560386	0.522272	0.46988	0.399293	no		-0.201188	0.187424	0.0853009	0.231798	0.939839	0.773981	0.505403
Q9NZL9	EVNIPNRR	0.306474	0.352403	0.287942	0.308792	0.315998	0.236622	0.27727	0.197531	0.271143	0.46988	0.39576	no		-0.207313	0.325239	0.157525	-0.344023	0.937967	0.772341	0.369736
D6RC98	YPTDLTLQL	0.10666	0.149314	0.137214	0.132952	0.135215	0.151203	0.105559	0.0633387	0.0800516	0.116466	0.108363	no		-0.00798007	0.121505	0.0546372	-0.659365	0.93752	0.772126	0.922255
Q99558	LPEDRALYY	0.24313	0.20881	0.260915	0.338813	0.29371	0.270987	0.189303	0.159957	0.200129	0.14257	0.199058	no		0.170552	1.12112	0.642253	-0.375779	0.92805	0.763118	1.84946
Q96B13	EPIYPEVVHMF	0.359571	0.602975	0.593555	0.404575	0.644874	0.569465	0.415201	0.336017	0.371853	0.361446	0.464075	no		0.124973	0.0938743	0.0422275	-0.470488	0.925519	0.760818	0.877768
O96019	MPTVHYEF	0.0968794	0.203661	0.242204	0.131523	0.147598	0.149239	0.147783	0.0966184	0.0761782	0.228916	0.162544	no		0.0447353	0.403243	0.199983	-0.75959	0.921011	0.756541	0.29307
P16220	QPGTTILQY	1.07126	1.18764	1.1632	1.30307	1.13323	1.04075	1.17382	0.818572	0.896708	1.3012	1.28033	no		-0.0603361	0.0646356	0.0299402	-0.244264	0.919686	0.755677	0.833402
A0A0A0MTC1	LPLSHLVMY	0.318584	0.37643	0.387041	0.308315	0.384349	0.313533	0.327	0.273036	0.298257	0.354752	0.323518	no		-0.207267	0.307739	0.148547	-0.268516	0.919077	0.755299	0.37148
Q96F45	TAFPGTDKL	0.0624127	0.128146	0.126819	0.185847	0.179297	0.127639	0.000532	0.13956	0.000532	0.0387386	0.122371	no		0.317926	0.457627	0.229435	-1.17436	0.915255	0.751708	1.28333
P02786	YPYLGTTMDTY	0.301816	0.487986	0.47921	0.338813	0.601288	0.490427	0.56791	0.542673	0.545513	0.596386	0.624264	no		-0.364492	0.309618	0.149742	0.38408	0.912636	0.749319	0.366242
Q9UPN7	FPEEAVLQQAF	0.454122	0.535469	0.58316	0.614725	0.740466	0.644084	0.831105	0.523349	0.628793	0.708835	0.744405	no		0.263133	0.948809	0.521944	0.334574	0.904848	0.742221	0.018246
C9JTA7	LPIVSPLY	0.157429	0.163616	0.191788	0.246605	0.172363	0.209622	0.235046	0.191626	0.248547	0.216867	0.170789	no		0.217274	0.585356	0.305463	0.396869	0.893343	0.731635	0.146369
Q96SK2	LPTDSAIIM	0.296227	0.406178	0.39501	0.268763	0.376424	0.366225	0.522167	0.362856	0.495804	0.313253	0.37927	no		-0.355749	0.207947	0.0962426	0.331422	0.891939	0.730461	0.990125
P01624	APRLLIYGASTRAT	0.186306	0.212815	0.222713	0.242316	0.231798	0.256014	0.275158	0.239667	0.242414	0.296185	0.299176	no		-0.143809	0.669961	0.355606	0.284221	0.885513	0.724492	0.0978895
P08238	EYLNFIRGV	0.235678	0.24714	0.182952	0.135811	0.164438	0.146294	0.219564	0.115942	0.148483	0.184739	0.160188	no		-0.553493	1.11303	0.63539	-0.46005	0.883795	0.723233	0.0999165
O15294	FPAVGEPNIQQY	0.640894	0.748284	0.79903	0.951632	1.0705	0.824088	0.702791	0.580068	0.518184	0.617135	0.581861	no		0.879889	1.65951	1.01653	-0.280917	0.879804	0.719842	2.18538
Q15386	YPNPAAQML	0.12762	0.212815	0.16736	0.221587	0.228826	0.225822	0.228008	0.201825	0.231117	0.236948	0.174323	no		0.470123	0.989451	0.552758	0.380298	0.879536	0.719842	0.0474297
[truncated: 749 more rows]
