# Supplementary material for: Quantitative measurement of the requirement of diverse protein degradation pathways in MHC class I peptide presentation
Source: Sci Adv. 2023 Jun 23;9(25):eade7890. doi: 10.1126/sciadv.ade7890 (PMC10289651; doi:10.1126/sciadv.ade7890)
Supplement: Supplementary file 2 — Tables S1 to S11 [file sciadv.ade7890_tables_s1_to_s11.zip › ade7890_Table_S9.xlsx]

## Sheet: Sheet1
		vehicle			MLN4924			CSN5i-3			cycloheximide				MLN4924 vs vehicle			CSN5i-3 vs vehicle			MLN4924 vs CSN5i-3
Master Protein Accessions	Sequence	Abundance: 126	Abundance: 127N	Abundance: 127C	Abundance: 128N	Abundance: 128C	Abundance: 129N	Abundance: 129C	Abundance: 130N	Abundance: 130C	Abundance: 131N	Abundance: 131C	dec >1.5x by CHX?		log2 FC	negative log10 pval	negative log10 adj pval	log2 FC	negative log10 pval	negative log10 adj pval	negative log10 adj pval
P08670	YASSPGGVY	1.01939	1.59043	1.17196	0.536585	0.589774	0.617204	4.93552	5.11771	5.33678	0.134615	0.001307	YES		-1.11703	2.5813	0.727293	2.02486	7.92886	4.94992	5.38714
Q8IVD9	AEKEPVPVP	0.945522	1.21676	0.928037	1.00915	1.12604	1.17312	3.07869	3.06601	3.18388	0.0913462	0.135135	YES		0.0983386	0.343531	0.041846	1.5939	7.61721	4.79569	4.94637
Q9NRD1	KDWDQPVA	0.44506	0.526596	0.366355	0.479675	0.665874	0.660215	2.04809	2.16502	2.11777	0.0287127	0.108108	YES		0.432519	1.13798	0.181667	2.24231	7.55278	4.79569	4.83521
Q92905	VFDLSEKL	0.277932	1.2992	0.847664	0.897358	0.399524	0.906452	6.02077	6.0451	5.8843	0.129808	0.120582	YES		-0.138176	0.109971	0.00998856	2.88806	7.31643	4.63852	4.86145
Q8IVD9	QEVEKVQPP	1.59372	2.21277	1.80187	1.92683	2.02378	2.19355	5.39235	5.26513	5.72934	0.278846	0.29106	YES		0.131638	0.456638	0.0524992	1.54689	7.21967	4.60871	4.74146
E9PBS1	FYPPKVELF	1.47184	1.93484	1.43551	1.64533	2.08323	1.74516	12.4055	10.2013	11.8678	0.680288	0.540541	YES		0.176862	0.163434	0.0163928	2.8318	7.16007	4.6071	4.74687
P08670	RETNLDSLP	0.542936	0.852394	0.645794	0.26626	0.324614	0.302151	2.52459	2.36304	2.59298	0.0105006	0.0114465	YES		-1.19259	2.41549	0.691959	1.87379	7.09404	4.59222	4.97065
Q96EF6	IEKNLTPVP	1.40351	1.61968	1.4243	1.10366	1.27943	1.33978	3.0776	3.06931	3.09298	0.555288	0.432432	YES		-0.256575	1.66706	0.347721	1.05488	7.04312	4.58705	4.94637
E7EMG9	EGFGDWSQR	1.21791	1.48803	1.20654	0.477642	0.545779	0.449462	3.63607	3.23762	3.40289	0.501202	0.390852	YES		-1.40944	3.8556	1.32394	1.3932	6.88814	4.47347	5.10789
P08670	EYQDLLNVK	0.718375	0.91578	0.723364	0.346883	0.369402	0.417204	2.6674	2.57792	3.01377	0.191228	0.203052	YES		-1.0565	2.07336	0.531109	1.80871	6.66022	4.28334	4.83521
P08670	REYQDLLNV	0.628501	0.952128	0.717134	0.295393	0.359096	0.313262	2.75847	2.45031	2.82438	0.158654	0.164103	YES		-1.24752	2.23134	0.607784	1.80574	6.52604	4.18392	4.83521
G3V1R5	TYLPTSPLL	0.674054	1.06915	0.785981	0.811992	0.884661	0.770968	2.96175	2.60726	2.86364	0.472356	0.255717	YES		-0.0355512	0.058839	0.00519625	1.73731	6.44063	4.13069	4.22262
Q16531	GESIDIITRA	1.25208	1.6516	1.27757	0.420732	0.521998	0.603226	3.01639	3.05721	3.16116	0.0925481	0.0686734	YES		-1.43543	4.16128	1.34158	1.14314	6.21649	3.93652	4.94637
O43865	SFDAHLTEL	0.527239	0.75133	0.552336	0.555894	0.51843	0.621505	1.57705	1.69857	1.66116	0.128606	0.201663	YES		-0.110566	0.244631	0.0292526	1.43101	5.96607	3.74045	3.94918
Q92466	SEIRVYSA	0.336103	0.378989	0.304673	0.237805	0.285375	0.226882	0.983607	1.05831	1.07645	0.0805288	0.001307	YES		-0.443158	0.883192	0.120145	1.61255	5.84146	3.64067	4.00818
Q99627	SELGGIWSV	1.28994	2.11303	1.60748	2.07114	2.79191	1.7871	7.86557	6.77888	6.42459	0.293269	0.239085	YES		0.408448	0.640211	0.0763707	2.07211	5.75326	3.58781	3.48304
D6RFN0	AYINRASLL	0.132041	0.192819	0.147664	0.137195	0.17717	0.143011	0.83388	0.778878	0.893595	0.0519127	0.0683652	YES		-0.0470052	0.0330352	0.00164551	2.40713	5.74284	3.58781	3.75786
Q8NFY9	REVGILVSP	0.412742	0.553191	0.396262	0.452236	0.386445	0.476344	1.23388	1.30803	1.22211	0.235577	0.259875	YES		-0.0508441	0.090998	0.00807758	1.46634	5.70492	3.57108	3.75786
P08670	SSVPGVRLL	0.537396	0.820479	0.579439	0.229675	0.319857	0.26129	1.75301	1.67437	1.59091	0.0517593	0.191816	YES		-1.2566	2.56572	0.722439	1.37314	5.5051	3.41077	4.23522
P16402	SELITKAVAA	3.20222	4.3125	3.44206	1.96545	2.36029	2.38172	0.662295	0.528053	0.559917	0.276442	0.109517	YES		-0.707986	3.09566	0.905597	-2.64618	5.41309	3.33723	1.9978
P08670	QAKQESTEY	0.807018	0.970745	0.770093	0.301829	0.426873	0.470968	2.81093	2.69197	3.46591	0.189904	0.161917	YES		-1.08665	1.35086	0.264018	1.81563	5.38446	3.32634	3.86397
Q9NRD1	TWTEVSYTF	0.421976	0.62633	0.441121	0.614837	0.810939	0.591398	2.85574	2.07811	2.69318	0.301683	0.182952	YES		0.437578	0.420267	0.0480699	2.35636	5.21979	3.1951	3.10315
P15311	YEKDDKLTP	2.01939	2.81516	2.01589	1.45935	1.76813	1.79892	4.51913	4.51815	4.70351	0.620192	0.56341	YES		-0.446669	1.63146	0.331252	1.0042	5.16471	3.1645	3.84203
Q16531	VEFNGKLLA	1.4626	2.1383	1.42243	0.690041	0.712247	0.825806	3.55956	3.31243	3.58574	0.418269	0.507277	YES		-1.17283	2.93468	0.876555	1.05785	4.88002	2.9109	4.00793
E7EMG9	QASIELPSM	0.278855	0.5	0.392523	0.180894	0.282996	0.202151	1.34863	1.08911	1.24793	0.0745192	0.174548	YES		-0.814524	1.04557	0.15509	1.65372	4.85215	2.9109	3.49398
P62750	KEAPAPPKA	2.48569	3.35372	2.63458	2.95528	3.09631	3.08925	0.88306	0.941694	0.802686	0.114183	0.149688	YES		0.109286	0.514791	0.0592255	-1.68938	4.84606	2.9109	3.3212
Q16531	SYVVAMETF	0.413666	0.829787	0.519626	0.296748	0.313912	0.363441	1.64809	1.52695	1.71281	0.199519	0.24948	YES		-0.855954	1.3683	0.264985	1.4711	4.83595	2.9109	3.5557
Q9Y4B6	VSGKPLLI	1.57618	2.18883	1.52056	0.825203	0.8478	0.996774	3.34645	3.33003	3.54752	0.510817	0.577963	YES		-0.985339	2.96448	0.888626	0.95183	4.82338	2.9109	4.00523
F6UZG9	KSLENILTL	1.63435	2.09043	1.48037	1.01524	1.01308	1.08065	3.56066	3.15402	3.68698	0.335337	0.266112	YES		-0.743503	2.2831	0.621197	0.998802	4.82076	2.9109	3.84203
Q16531	TYLDNGVVF	2.44321	3.58777	2.13645	1.17683	1.30083	1.22151	5.94098	5.79538	6.46074	0.658654	0.386694	YES		-1.14268	2.50246	0.716339	1.15576	4.79846	2.91059	3.86016
Q8NFC6	AESLQPVAA	0.240074	0.327128	0.299065	0.25	0.321046	0.337634	0.848087	0.932893	1.07851	0.0793269	0.163751	YES		0.0689619	0.071807	0.00519625	1.72288	4.75443	2.87815	2.87874
Q16531	GTIDEIQKL	0.620499	0.970745	0.624299	0.323171	0.380499	0.370968	1.68306	1.59846	1.64463	0.0542245	0.072293	YES		-1.04381	2.32153	0.621347	1.1528	4.73965	2.87465	3.81506
P16402	SELITKAVA	2.53093	3.53457	2.53364	1.60366	1.82759	1.74086	0.656831	0.675468	0.612603	0.409856	0.367983	YES		-0.733443	2.70925	0.777091	-2.1445	4.6057	2.76242	1.23286
Q9Y4B6	KEADLPMTA	0.380425	0.617021	0.514019	0.35061	0.348395	0.417204	1.15191	1.06381	1.17149	0.225962	0.214137	YES		-0.43734	0.965965	0.144396	1.16415	4.50603	2.67322	3.24861
E7EM64	LPVLSTDKF	0.291782	0.478723	0.362617	0.455285	0.489893	0.380645	1.04044	0.910891	0.958678	0.09375	0.116424	YES		0.226584	0.417061	0.0480699	1.36072	4.47499	2.6524	2.4831
P16402	KERSGVSLAA	1.31487	1.90426	1.40841	0.88313	0.951249	1.00968	0.344262	0.328933	0.36157	0.259615	0.264033	YES		-0.702293	2.49116	0.716339	-2.16094	4.44937	2.6441	1.2101
P15311	EYTAKIALL	1.96214	3.5359	2.37009	1.69919	1.80618	1.89785	5.5541	5.52255	5.52996	0.395433	0.465696	YES		-0.542203	1.34452	0.260438	1.07766	4.44695	2.6441	3.33518
O94952-1	LPGEVLEY	0.846722	1.11835	0.798131	0.853659	0.929845	0.904301	1.67869	1.64026	1.82438	0.427885	0.336798	YES		-0.0399136	0.0978608	0.00897506	0.896361	4.40956	2.61626	2.79734
E9PKG1	EIFGTIGMR	0.852262	0.735372	0.620561	0.220528	0.282996	0.255914	0.181421	0.211221	0.198347	0.112981	0.0693641	YES		-1.53986	3.95254	1.34158	-1.90166	4.28268	2.49872	0.046893
Q9Y4B6	KEADLPMTAA	1.05325	1.14273	1.00935	0.613821	0.745145	0.769176	1.65464	1.86359	2.00826	0.550481	0.487872	YES		-0.590876	2.18871	0.592874	0.785895	4.26212	2.49095	3.50186
Q9Y3I1	VPHSLETLY	0.527239	0.6875	0.565421	0.547764	0.676576	0.554839	1.08743	1.23652	1.14876	0.231971	0.169768	YES		-0.000795469	0.00154158	6.61916e-05	0.964058	4.24448	2.49038	2.56833
O75995	DVLPEEAVGHAR	0.976916	1.4734	1.18318	0.617886	0.656361	0.683871	2.54863	2.11661	2.42562	0.682692	0.677755	YES		-0.891891	2.26174	0.621197	0.964603	4.22804	2.48798	3.50186
P08670	LPLPNFSSL	0.129379	0.273936	0.175701	0.125	0.129608	0.106452	0.796721	0.694169	0.615702	0.0686801	0.102191	YES		-0.681367	0.514391	0.0592255	1.86324	4.15629	2.42451	2.83115
G3V1E0	GYMEGYYTF	0.694367	1.21809	0.899065	0.74187	0.827586	0.726882	1.85792	1.90099	2.11777	0.314904	0.345114	YES		-0.292014	0.627176	0.0763707	1.06365	4.14126	2.41759	2.8679
A0A024RAC6	REKPPSSGV	0.140351	0.220745	0.157009	0.0752033	0.142687	0.103226	0.581421	0.789879	0.657025	0.001307	0.001307	YES		-0.690148	0.451047	0.0524683	1.96897	4.10744	2.39174	2.77955
P49757	KDVYVPEA	2.59095	3.30718	2.75514	2.22663	2.75268	2.65054	4.34973	4.39494	4.72004	0.512019	0.573805	YES		-0.181593	0.811399	0.106185	0.637865	4.05216	2.34428	2.87359
P55072	TPSKGVLFY	2.06833	3.0359	2.04766	1.90752	2.14269	2.06882	4.26776	4.07811	4.44938	0.223558	0.245322	YES		-0.225024	0.664981	0.0767098	0.83921	4.02611	2.32592	2.81229
P68104	HPGQISAGY	0.319483	0.390957	0.373832	0.247967	0.247325	0.283871	0.701639	0.732673	0.818182	0.195312	0.10395	YES		-0.47673	1.00301	0.144396	1.0548	3.94931	2.25667	2.87359
P68104	HALLAYTL	0.289935	0.359043	0.233645	0.25	0.233056	0.266667	0.631694	0.717272	0.745868	0.075651	0.0725789	YES		-0.23544	0.331273	0.0387173	1.24697	3.87352	2.18831	2.52009
A6NL66	RYLVISEKL	1.40628	1.77926	1.36916	1.24695	1.45779	1.26989	2.3235	2.32893	2.58781	0.795673	0.64657	YES		-0.196533	0.747447	0.0931802	0.668684	3.81239	2.13448	2.70591
Q86V97	VYKPAQNSW	0.8735	1.0984	0.998131	0.776423	0.979786	0.875269	1.52131	1.52035	1.66736	0.576923	0.619543	YES		-0.174607	0.654242	0.0767098	0.664947	3.80504	2.13431	2.65175
P46060	AQGKPLAL	1.98984	2.61702	1.85234	2.64939	2.87634	2.98925	3.43934	3.37514	3.45041	0.175481	0.191268	YES		0.398647	2.13621	0.555212	0.668291	3.74068	2.07701	0.736923
Q12929	HPADGYAF	0.646353	0.933511	0.697196	0.691057	0.675386	0.795699	1.30929	1.34653	1.52686	0.105769	0.108108	YES		-0.0747106	0.155365	0.0159022	0.877257	3.72853	2.07181	2.29541
C9JXR7	DAANLRETF	0.260388	0.299202	0.2	0.213415	0.229489	0.262366	0.570492	0.579758	0.615702	0.0685096	0.10202	YES		-0.107047	0.134235	0.0125346	1.21715	3.67316	2.02503	2.22769
A0A0C4DGX4	RYTLQASTF	0.754386	1.38032	1.04393	0.378049	0.447087	0.489247	1.91366	2.0055	2.14669	0.371394	0.338877	YES		-1.27402	2.49421	0.716339	0.932306	3.66818	2.02503	3.3212
P31939	KEALGIPAA	1.22438	1.56915	1.32523	1.48984	1.57194	1.51613	2.00874	1.86359	2.00413	0.877404	0.711019	YES		0.152478	0.839712	0.108745	0.512738	3.53177	1.90178	1.36606
F6UZG9	DPHQQIYTF	0.34349	0.446809	0.352336	0.284553	0.299643	0.34086	0.704918	0.705171	0.692149	0.135213	0.130977	YES		-0.304752	0.691082	0.0810995	0.879561	3.49129	1.86773	2.45866
Q16531	EVQDTSGGTTALR	0.296399	0.595745	0.385047	0.160569	0.239001	0.247312	0.899454	0.936194	0.916322	0.241587	0.120729	YES		-0.981399	1.48733	0.307729	1.10749	3.4716	1.86181	2.81226
Q712K3	TSSQKALML	1.02124	0.894947	0.747664	0.385163	0.488704	0.508602	1.43825	1.79318	1.99793	0.147837	0.144303	YES		-0.946265	1.77342	0.389241	0.973124	3.46887	1.86181	2.87874
J3KN78	GEIILKVP	2.57895	3.27128	2.32991	2.36687	2.5981	2.92366	4.36175	4.0341	4.56921	0.191106	0.230769	YES		-0.0523503	0.141807	0.0126355	0.664434	3.46662	1.86181	2.08281
Q12929	GEAAVAFKP	1.00092	1.39894	0.958879	0.875	0.984542	1.03118	1.83934	1.82398	1.7686	0.323317	0.276507	YES		-0.216488	0.662182	0.0767098	0.693543	3.40718	1.81444	2.38027
E9PKG1	KEVDIYTV	5.81256	8.49734	5.23084	2.67785	3.39358	3.1914	2.14317	2.32123	2.23554	0.257212	0.340248	YES		-1.07696	2.72862	0.777706	-1.54427	3.32449	1.73766	0.0948635
P07900	KEFEGKTLV	0.746076	0.906915	0.770093	0.904472	0.818074	1.12043	1.23716	1.35314	1.30785	0.139423	0.274428	YES		0.230557	0.798118	0.106185	0.685943	3.1774	1.60215	1.05548
P39023	KFIDTTSKF	2.06002	2.65027	2.04206	1.4624	1.6088	1.50108	1.40656	1.27503	1.46694	0.831731	1.05198	YES		-0.562476	2.70053	0.777091	-0.702788	3.16964	1.60007	0.054106
P49757	TFDASRTTF	0.138504	0.505319	0.385981	0.323171	0.23193	0.323656	0.808743	0.850385	0.895661	0.0997596	0.0219379	YES		-0.228835	0.216477	0.0260562	1.31083	3.14335	1.57938	1.91288
P55072	REVDIGIPDA	0.782087	1.13564	0.845794	0.670732	0.813317	0.821505	1.38579	1.62706	1.4969	0.325721	0.309771	YES		-0.261393	0.698702	0.0818532	0.706543	3.11101	1.5593	2.18737
P60510	KYGSVTVW	1.30009	1.71011	1.28411	1.23069	1.41498	1.44839	0.798907	0.745875	0.816116	0.215144	0.162162	YES		-0.0688943	0.224085	0.0260562	-0.863091	3.10238	1.5593	1.43215
F8W9J4	TFPNNPVEL	1.36103	1.89628	1.44019	1.7439	2.05945	1.89247	2.88306	2.40704	2.37397	0.152644	0.265861	YES		0.278013	0.94703	0.140128	0.706218	3.09587	1.55888	0.902584
Q12929	KAAEAFSEL	1.20776	1.81516	1.37477	1.13211	1.10464	1.27957	2.18907	2.21012	2.27893	0.207933	0.222453	YES		-0.322677	1.10966	0.176046	0.602698	3.07005	1.54548	2.38027
Q9UPN9	RYQFLEEAF	0.78578	1.29388	0.757944	0.534553	0.579073	0.555914	1.61311	1.65897	1.90496	0.373798	0.253638	YES		-0.765225	1.50364	0.314962	0.867452	3.06705	1.54548	2.56127
B8ZWD1	AYINKVEEL	0.77747	1.01064	0.71028	0.681911	0.852556	0.903226	1.24918	1.43234	1.38636	0.521635	0.476091	YES		-0.0354816	0.0725393	0.00519625	0.703282	3.03242	1.51588	1.67309
Q9HB71	VVAPITTGY	1.04524	1.35771	1.06636	1.02134	1.17004	1.38065	1.74426	1.82838	1.70248	0.186298	0.197505	YES		0.0420912	0.109744	0.00998856	0.604555	3.0202	1.50863	1.45834
P43405	EYVKQTWNL	0.888273	1.06383	0.985047	0.981707	1.04875	0.898925	1.42951	1.28493	1.6157	0.413462	0.303534	YES		-0.00381977	0.00922721	6.61916e-05	0.559997	2.87112	1.3693	1.47102
P12004	TPLSSTVTL	0.929825	1.50133	1.03738	1.22967	1.4126	1.39247	1.84372	1.81188	1.84091	0.211538	0.174636	YES		0.218152	0.664147	0.0767098	0.664187	2.83681	1.33979	0.889847
Q9NVR0	RYNPNLNTW	0.21422	0.276596	0.227103	0.283537	0.302021	0.324731	0.46776	0.448845	0.536157	0.13101	0.0852391	YES		0.342505	0.605973	0.0731545	1.01691	2.81389	1.3239	0.902584
P60510	KDFIIFEA	1.39982	1.99202	1.3028	1.35467	1.43639	1.57742	0.814208	0.759076	0.694215	0.176683	0.189189	YES		-0.103883	0.267382	0.0314688	-1.04991	2.80953	1.3239	1.15662
Q13347	REGDLLFTVA	1.59187	2.00399	1.56729	1.58943	1.79905	1.85914	2.36831	2.30913	2.29752	0.639423	0.609148	YES		0.0234106	0.0808947	0.0057745	0.433932	2.80684	1.3239	1.34245
P62316	FNTGPLSV	0.358264	0.670213	0.536449	0.786585	0.753864	1.01075	0.918033	1.33773	1.19008	0.269231	0.0873181	YES		0.705083	1.4159	0.275811	1.13877	2.80128	1.32294	0.37576
Q9NVR0	VYNPELDKW	0.312096	0.430851	0.263551	0.487805	0.485137	0.445161	0.738798	0.644664	0.576446	0.0765252	0.133056	YES		0.494617	1.11361	0.177375	0.961441	2.78554	1.31625	0.567641
P49327	DGFKEQGVTF	1.17082	1.53723	1.19626	0.670732	0.778835	0.748387	0.82623	0.854785	0.827479	0.177991	0.060765	YES		-0.82891	3.3118	0.980635	-0.638249	2.77271	1.30787	0.0743882
E7EMG9	IELPSMAVA	0.862419	0.545213	0.390654	0.252033	0.335315	0.305376	1.08852	1.19032	1.4814	0.137019	0.203742	YES		-1.01034	1.19736	0.203698	1.06421	2.76729	1.30687	2.22731
Q5H909	TEVSKTPEA	2.20314	2.8617	2.13925	1.58537	1.89893	1.74731	1.51913	1.59076	1.53099	0.495192	0.544699	YES		-0.461563	2.10859	0.539021	-0.63442	2.7341	1.27804	0.0772977
Q92522	VQNDTLLQV	1.52262	3.20878	2.21869	1.40854	0.938169	1.52473	0.605464	0.594059	0.580579	0.651442	0.602911	YES		-0.844163	1.56724	0.324989	-1.96507	2.69957	1.25493	0.245712
P61201	SAIPHPLIM	0.0757156	0.156915	0.121495	0.103659	0.118906	0.0967742	0.321311	0.349835	0.456612	0.0402052	0.001307	YES		-0.149174	0.0743404	0.00547783	1.67112	2.69815	1.25493	1.43215
A0A0A0MQZ6	GETEVLKVI	1.30933	1.72606	1.16916	1.1128	1.20214	1.35914	0.760656	0.720572	0.829545	0.418269	0.311707	YES		-0.194566	0.612454	0.0751924	-0.863575	2.66261	1.22359	0.79412
B5MDF5	AQYEHDLEV	1.29455	1.61835	1.36449	1.16565	1.25208	1.50753	1.86885	2.08691	1.92562	0.121394	0.139293	YES		-0.123943	0.441691	0.0509167	0.459424	2.61465	1.17977	1.67309
E9PR89	EAAKGTLTY	0.938135	1.48803	1.09813	1.22967	1.39001	1.50645	1.68852	1.79648	1.93285	0.133024	0.204839	YES		0.227456	0.67446	0.0767098	0.620386	2.53974	1.11306	0.673764
P29966	AERPGEAAV	1.69344	2.37766	1.81589	0.658537	0.72176	0.744086	1.19016	1.34323	1.28099	0.167067	0.143451	YES		-1.47049	4.17565	1.34158	-0.626078	2.52544	1.1028	0.889847
P20036	YAAFVQTHR	1.1699	1.56915	1.19907	1.48577	1.59453	1.55054	1.68852	1.87239	1.80475	0.467548	0.523909	YES		0.23377	1.12839	0.179939	0.446252	2.51868	1.10005	0.352228
Q5H909	VEVPETPKA	2.27793	3.21809	2.37477	1.64228	2.15933	2.2129	1.54098	1.51485	1.57438	0.180288	0.201663	YES		-0.388059	1.3683	0.264985	-0.765428	2.50578	1.09111	0.232561
P31939	REVSDGIIAP	0.698061	0.986702	0.718692	0.819106	0.808561	0.863441	1.09727	1.25083	1.14256	0.471154	0.376299	YES		0.0516779	0.126149	0.0125346	0.538388	2.45119	1.04045	1.00773
Q12929	EVQDELIHRL	0.797784	1.20213	1.11402	1.05285	0.882283	0.916129	1.80546	1.48295	1.46074	0.360577	0.220374	YES		-0.127138	0.276859	0.0321366	0.608935	2.43665	1.0298	1.43215
Q9NV96	TYNYPVHYF	1.39982	1.98271	1.63271	1.71037	1.8585	2.0957	2.17705	2.38064	2.5031	0.516827	0.322245	YES		0.175647	0.632048	0.0763707	0.493511	2.41688	1.0139	0.608894
O43719	HPDGVASVSF	0.256694	0.396277	0.24486	0.219512	0.242568	0.223656	0.544262	0.528053	0.516529	0.0491959	0.001307	YES		-0.388789	0.595492	0.0704477	0.823462	2.38354	0.988175	1.60813
A0A0A0MQZ6	WEVPLPKV	3.23176	3.05319	2.21028	2.46341	3.14388	2.44194	1.68962	1.58416	1.77686	1.36899	1.16424	YES		-0.0778038	0.208366	0.0239048	-0.750189	2.37435	0.98648	0.890734
Q96KP4	GSIPVTLTF	0.459834	0.837766	0.734579	0.682927	0.720571	0.550538	1.32678	0.972497	1.24174	0.0186977	0.0684538	YES		-0.0565712	0.0749767	0.00559179	0.801133	2.37066	0.98648	1.18511
H3BQK9	SPDEKSVITY	2.66851	3.71543	2.79907	3.30996	3.5981	3.45161	3.94973	4.07921	4.1281	0.811877	0.950104	YES		0.17394	0.800189	0.106185	0.404753	2.34144	0.964564	0.428564
P49327	QVADVVVSR	0.448753	0.654255	0.540187	0.243902	0.216409	0.208602	0.319126	0.264026	0.318182	0.120192	0.116424	YES		-1.29661	2.98368	0.88935	-0.866371	2.30147	0.935629	0.104709
Q7Z5R6	IYPELQIERF	0.526316	0.845745	0.485047	0.400407	0.458977	0.362366	0.980328	0.959296	1.04752	0.319712	0.205821	YES		-0.604109	1.20308	0.206408	0.68571	2.29337	0.935629	1.93995
Q8WWQ0	GSTDHIIRV	0.731302	1.11702	0.951402	0.839431	0.868014	0.870968	1.30055	1.26513	1.30579	0.199519	0.182952	YES		-0.118802	0.346842	0.0419015	0.467592	2.28614	0.935629	1.38214
P07437	EYPDRIMNTF	0.506925	0.647606	0.42243	0.575203	0.659929	0.524731	0.218579	0.279428	0.245868	0.0617655	0.0580621	YES		0.158316	0.373361	0.0474722	-1.08402	2.28448	0.935629	1.40085
Q96CS3	GLSHTEVLFV	3.95014	3.09574	2.60093	1.37907	3.18074	2.43118	1.40219	1.49175	1.28306	0.588942	0.536383	YES		-0.464557	0.998153	0.144396	-1.20759	2.27883	0.933359	0.28311
P41002	AEVNGLKAS	0.347184	0.409574	0.388785	0.351626	0.420927	0.401075	0.553005	0.580858	0.572314	0.194712	0.203742	YES		0.0349442	0.0683184	0.00519625	0.574736	2.24582	0.907455	0.923317
P60510	RYPDRITLI	1.00739	1.29521	0.940187	0.962398	1.03686	1.07957	0.728962	0.713971	0.737603	0.486779	0.281676	YES		-0.0748523	0.239545	0.0285543	-0.572551	2.24294	0.907455	0.780669
Q8IV04	RSLPFPTVL	0.55771	0.910904	0.594393	0.656504	0.740785	0.787097	1.02404	1.0231	1.16632	0.18149	0.151767	YES		0.082479	0.153225	0.0151982	0.639383	2.22655	0.894338	0.838726
Q9BYX4	DAYTHLETF	0.944598	1.375	0.941121	0.895325	1.03686	1.0957	1.52678	1.49615	1.6374	0.387019	0.297297	YES		-0.10688	0.258744	0.0301984	0.515239	2.22106	0.8921	1.25902
Q13347	TYMGHTGAVW	0.778393	1.36968	1.0271	1.33232	1.45779	1.29032	1.69071	1.54455	1.51756	0.237981	0.127927	YES		0.361883	1.17674	0.194893	0.581949	2.2046	0.87887	0.166299
Q12802	IYELMQTEF	0.297938	0.509752	0.361994	0.353659	0.36306	0.335484	0.683424	0.564723	0.734848	0.242788	0.134526	YES		-0.152706	0.215652	0.0260562	0.761564	2.18947	0.866946	1.19464
P02545	VYIDRVRSL	0.743306	0.836436	0.640187	0.762195	0.750297	0.766667	0.954098	0.9967	0.948347	0.432692	0.407484	YES		0.0379883	0.120759	0.0109203	0.385114	2.17638	0.857035	0.836855
Q13907	HPLSNPAEL	0.694367	0.941489	0.72243	0.986789	1.00832	1.2043	1.17705	1.06051	1.11674	0.129808	0.143451	YES		0.440068	1.81064	0.403792	0.508269	2.1695	0.853319	0.0219999
H0YN26	TSIANLPKL	0.523546	0.630319	0.527103	0.455285	0.510107	0.668817	0.816393	0.825083	0.797521	0.0466008	0.162727	YES		-0.0406997	0.0821068	0.0057745	0.536996	2.16201	0.851019	1.03585
P61221	HPQFVTDVM	0.481071	0.886968	0.639252	0.61687	0.743163	0.76129	1.00765	1.0286	1.09607	0.441106	0.328482	YES		0.0797142	0.141124	0.0125346	0.641985	2.15218	0.84841	0.803097
P17535	LPQHQVPAY	5.21976	5.89628	4.41215	3.95935	4.36742	4.35699	3.88415	3.74477	4.20145	1.43029	1.21414	YES		-0.291907	1.61031	0.324989	-0.392394	2.1444	0.845967	0.046926
Q02790	LYANMFERL	0.864266	1.32713	0.85514	1.0122	1.30202	0.913978	1.61202	1.46645	1.60537	0.480769	0.417879	YES		0.083559	0.155604	0.0159315	0.620523	2.14367	0.845967	0.786553
P07437	REIVHIQA	0.693444	0.924202	0.530841	0.805894	0.819263	0.934409	0.355191	0.383938	0.34814	0.0948641	0.0397687	YES		0.252578	0.694547	0.0810995	-0.982611	2.13096	0.83925	1.50547
Q96FZ2	TEKSGSIGA	1.21514	1.69548	1.21495	1.10772	1.39596	1.43548	0.778142	0.866887	0.900826	0.0379138	0.170905	YES		-0.0667055	0.165526	0.0163928	-0.696445	2.12773	0.838982	0.773654
Q712K3	YPYSPPTFR	0.0904894	0.130319	0.130841	0.119919	0.164501	0.0903226	0.27541	0.290429	0.311983	0.0215736	0.001307	YES		0.0917588	0.0559477	0.00519625	1.31979	2.12029	0.834488	0.865104
Q9NWX5	VTNSQKLQL	1.44968	2.32181	1.40748	1.21138	1.45541	1.70108	2.56831	2.56106	2.6405	0.555288	0.519751	YES		-0.245734	0.526598	0.0592255	0.585225	2.1122	0.830325	1.39875
Q9BZZ5	QAIKELPQF	0.762696	1.08777	0.73271	0.745935	0.848989	0.91828	1.18689	1.23872	1.23347	0.228365	0.12474	YES		-0.0396163	0.0847489	0.00664386	0.502337	2.1096	0.830325	1.00773
Q71U36	KAYHEQLSV	3.11819	4.97074	3.54766	4.49492	5.01784	5.31935	2.39016	2.25523	2.27893	0.186298	0.203742	YES		0.350054	1.36315	0.264985	-0.748926	2.1057	0.830325	1.92261
P07437	VNMVPFPR	0.628809	0.599734	0.559813	0.45122	0.63258	0.703226	0.303825	0.368537	0.338843	0.111779	0.212082	YES		-0.00107366	0.00204734	6.61916e-05	-0.822558	2.10454	0.830325	0.909522
Q09666	VDVNLPKA	2.84949	3.8391	2.8	2.32012	2.78359	2.75161	2.2459	2.13091	2.23967	0.123824	0.118503	YES		-0.272522	1.09321	0.166065	-0.520129	2.08951	0.818144	0.150685
P40222	LYTEKFEEF	1.96122	2.68218	2.01215	2.36484	2.27705	2.3	2.86667	2.81408	2.81508	1.17188	1.09148	YES		0.0607705	0.222124	0.0260562	0.352197	2.08048	0.814748	0.687105
P08238	VANSAFVER	0.967682	1.59707	1.30561	1.67276	1.7396	1.82043	1.92678	1.76788	1.73244	0.296875	0.278586	YES		0.435111	1.79604	0.396557	0.48771	2.07415	0.811208	0.0179398
A6NL66	HLDPGPIYM	0.582949	0.87234	0.647975	0.50813	0.656361	0.653047	1.02077	1.01283	0.965565	0.0628769	0.0611381	YES		-0.210644	0.52219	0.0592255	0.511931	2.05667	0.796512	1.36606
Q9GZR7	LPSDIAAEA	0.710065	1.08644	0.656075	0.512195	0.623068	0.725806	0.385792	0.389439	0.456612	0.18149	0.205821	YES		-0.398166	0.879124	0.118818	-0.993479	2.05349	0.796087	0.231171
A0A2R8Y5V9	AEFAERTVA	0.520776	0.746011	0.617757	0.388211	0.478002	0.472043	0.82623	0.889989	0.879132	0.137019	0.193347	YES		-0.49386	1.49918	0.314962	0.461715	2.01025	0.76101	1.93718
O75330	AELEKSSAA	0.714681	0.878989	0.716822	0.843496	0.739596	0.804301	1.00546	0.958196	1.00103	0.271635	0.212058	YES		0.047235	0.15442	0.0154892	0.359682	2.0028	0.756254	0.695719
F5H5D3	KAYHEQLTV	3.28347	5.41755	3.66355	4.62703	5.05351	5.26989	2.59672	2.36524	2.45351	0.274038	0.372141	YES		0.273974	0.914422	0.129532	-0.737603	1.95999	0.718771	1.53263
F5H5D3	TNLVPYPR	0.882733	1.33777	0.902804	0.938008	1.09631	1.19355	0.60765	0.657866	0.577479	0.258413	0.305613	YES		0.0475102	0.10044	0.00897506	-0.76102	1.95488	0.7163	0.923317
Q5TAW7	TFDIASDAF	1.0434	3.83511	2.48037	3.22866	0.964328	2.63871	4.61967	4.9714	5.41322	0.817308	0.835759	YES		-0.107242	0.0825915	0.0057745	1.02782	1.93258	0.696622	0.897744
Q9ULT8	LPKNDLITY	1.71376	2.29654	1.62243	1.69309	2.04162	1.90215	2.49399	2.37514	2.49793	0.694712	0.713098	YES		0.00105653	0.00262096	6.61916e-05	0.387255	1.92683	0.693486	0.803097
B1AHC9	VYPEESLVI	0.958449	1.32713	0.856075	1.0752	1.03686	0.92043	1.39672	1.38834	1.57025	0.326923	0.212058	YES		-0.0510181	0.109062	0.00979069	0.471252	1.91025	0.6795	0.905245
Q9Y2Z0	NYAAALETF	1.30563	1.9016	1.18692	1.1626	1.35553	1.29247	1.95191	1.9714	2.27273	0.572115	0.336798	YES		-0.205563	0.485764	0.0566137	0.495764	1.90092	0.672747	1.21439
Q96BX8	VYIHHFDRI	0.536473	0.781915	0.729907	0.67378	0.741974	0.82043	0.949727	0.892189	0.945248	0.447115	0.43659	YES		0.126616	0.353871	0.0432769	0.444375	1.86798	0.644915	0.422836
P20248	IYPPEVAEF	1.50508	2.03989	1.45794	1.86179	1.84067	1.91398	2.03716	2.12981	2.26653	0.567308	0.536383	YES		0.166885	0.674508	0.0767098	0.362835	1.86434	0.644624	0.232658
F8WF14	FSKDNNSIITR	0.969529	1.15824	1.11495	1.33333	1.52556	1.59462	1.34208	1.30253	1.42149	0.489183	0.469854	YES		0.457739	2.75404	0.78362	0.326436	1.86264	0.644624	0.145637
P53350	FTSGYIPAR	0.869806	1.31516	1	1.1311	1.17598	1.18817	1.4765	1.45325	1.31612	0.616587	0.609148	YES		0.134118	0.41709	0.0480699	0.41478	1.85692	0.641408	0.369312
P42224	FPMEIRQY	1.32595	1.00798	0.865421	0.640244	0.827586	0.775269	0.662295	0.687569	0.75	0.402644	0.345114	YES		-0.512284	1.57973	0.324989	-0.607481	1.84724	0.634216	0.0179398
Q9HB71	NVQVHFTER	0.435826	0.646277	0.46729	0.583333	0.625446	0.724731	0.745355	0.719472	0.764463	0.201923	0.241164	YES		0.31952	0.936662	0.140128	0.524881	1.83876	0.628206	0.119142
P27694	AEAILGQNAA	0.650046	0.859043	0.680374	0.727642	0.730083	0.8	0.850273	1.07591	1.06198	0.334135	0.266112	YES		0.0442933	0.0989297	0.00897506	0.448683	1.83293	0.627308	0.644042
P36578	RNIPGITLL	1.0277	1.63564	1.19065	1.41362	1.58977	1.61935	0.896175	0.759076	0.807851	0.183894	0.221407	YES		0.262396	0.907072	0.127762	-0.645878	1.83083	0.627308	1.45107
Q14213	HPWGSSSSF	0.747922	0.853723	0.781308	0.823171	0.896552	0.924731	0.985792	0.918592	1.05269	0.484375	0.330561	YES		0.150218	0.711777	0.0863036	0.311417	1.82936	0.627308	0.203975
P35606	GEYIIYTAM	1.52447	2.36037	1.71495	2.39329	2.64804	2.65806	2.4	2.47855	2.61674	0.234375	0.2079	YES		0.459371	2.04153	0.510913	0.420609	1.8281	0.627308	0.0164352
Q92922	AEIEDPPIP	1.41274	1.8883	1.41589	0.968496	1.17955	1.11613	1.11475	1.13421	1.23037	0.983173	0.775468	YES		-0.53113	2.16311	0.576278	-0.439034	1.82237	0.624479	0.0192606
H7C0E5	TTVEGLITR	0.971376	1.27128	1.02897	1.15854	1.07372	1.18387	1.32131	1.46645	1.32438	0.225962	0.209979	YES		0.0623555	0.21595	0.0260562	0.329882	1.82047	0.624479	0.510861
Q15011	APAPAPIHNQF	0.232687	0.332447	0.278505	0.325203	0.330559	0.354839	0.439344	0.429043	0.43595	0.112981	0.0651174	YES		0.260516	0.52623	0.0592255	0.628621	1.80334	0.6121	0.2786
Q14566	EVTDYAIAR	2.06094	2.99601	2.32336	1.69411	1.84661	1.84409	1.8918	1.80088	1.74483	0.638221	0.627859	YES		-0.454789	1.85345	0.427162	-0.440734	1.79968	0.610787	0.00357822
P50914	ADINTKWAA	1.13573	1.57181	0.891589	1.14431	1.29845	1.64516	0.640437	0.655666	0.609504	0.177885	0.001307	YES		0.18372	0.394813	0.0474722	-0.917398	1.79374	0.607189	1.07317
O95071	FYTAIAQAF	0.527239	0.869681	0.673832	0.704268	0.707491	0.695699	1.01093	0.907591	0.94938	0.18149	0.151767	YES		0.0253495	0.0497672	0.00519625	0.46984	1.7866	0.60238	0.670383
Q9Y573	KYIEGVSDF	2.16251	2.69548	2.1	1.76728	2.06897	2.27634	2.83934	2.81628	2.95145	0.679087	0.694387	YES		-0.186888	0.799191	0.106185	0.306852	1.77828	0.596378	1.36632
Q8WVC0	IEVEIPKV	0.448753	0.659574	0.523364	0.49187	0.577883	0.666667	0.736612	0.794279	0.770661	0.331731	0.261921	YES		0.0897469	0.187756	0.0194233	0.496238	1.76922	0.589616	0.504097
P35579	LEMDLKDLEA	1.32318	1.45878	1.08598	0.648374	0.807372	0.801075	0.971585	0.881188	1.06508	0.348558	0.212058	YES		-0.777271	2.99801	0.88935	-0.406655	1.76406	0.586863	0.325323
Q9BVS4	KESDIYIVA	3.33518	4.69149	3.85047	4.28862	4.75624	4.75914	4.98142	5.0385	4.72314	2.30529	2.09148	YES		0.216899	1.10639	0.175369	0.311849	1.76189	0.586863	0.0667882
P15311	AELEFAIQP	0.686981	1.03324	0.619626	0.504065	0.75981	0.631183	1.11585	1.08471	1.21074	0.222356	0.209979	YES		-0.304175	0.606296	0.0731545	0.543904	1.75922	0.586456	1.2101
Q7KZF4	KEGLVMVEV	4.20545	5.24801	3.75	2.89939	3.09156	3.16882	3.62732	3.29208	3.24535	0.341346	0.356549	YES		-0.527533	2.36475	0.656878	-0.37734	1.74739	0.576886	0.0667882
P48595	IYGEKTYAF	1.36473	1.79122	1.2243	1.22561	1.47087	1.4043	1.82186	1.85149	2.05372	0.483173	0.413721	YES		-0.0951153	0.257429	0.0301984	0.386782	1.74455	0.576288	0.925176
A0A2R8YDT1	HPWFGMEQEY	1.01754	1.15248	0.802492	0.688347	0.754657	0.829391	0.69071	0.643931	0.784435	0.582532	0.303534	YES		-0.387472	1.38418	0.265892	-0.48825	1.73768	0.571657	0.0191508
P62906	IPHMDIEAL	2.74146	2.60239	1.87664	2.00915	2.35077	2.15914	1.64372	1.65677	1.95248	0.913462	0.634096	YES		-0.147433	0.488226	0.0569194	-0.458966	1.71751	0.555911	0.2633
O60264	KDIDILNSA	1.55956	2.26862	1.49346	0.755081	0.803805	0.831183	1.25246	1.27173	1.15599	0.192308	0.157418	YES		-1.15482	3.06063	0.905597	-0.532093	1.70888	0.551634	0.399553
P08238	YSNKEIFL	1.21422	2.62234	1.8215	2.22358	1.83829	2.52043	3.0459	2.86249	2.69731	0.496394	0.47817	YES		0.218284	0.411378	0.0476581	0.604987	1.69777	0.544907	0.284909
B1AHC9	KNIYVLQEL	0.755309	1.06649	0.821495	0.880081	1.00357	1.09677	1.28743	1.0253	1.41012	0.111104	0.0200488	YES		0.17318	0.407249	0.0476581	0.494074	1.68986	0.541292	0.284909
Q9Y2I1	KEVLVPEA	2.69621	3.9016	2.58879	2.10569	2.23306	1.96129	2.03934	2.22442	2.19628	1.28125	1.14345	YES		-0.54417	1.79407	0.396557	-0.507985	1.68346	0.537028	0.00738208
Q6PI26	NVHDIMVSF	0.561404	1.86436	1.13458	1.47967	0.297265	1.40806	2.06448	2.36249	2.66219	0.609375	0.568607	YES		-0.160722	0.11503	0.0106604	0.993597	1.67383	0.53163	0.77817
Q8TEL6	TYPNTYIF	1.26223	1.70612	1.3243	0.754065	0.894174	0.83871	1.73333	1.69747	1.93388	0.442308	0.390852	YES		-0.787492	2.83606	0.812756	0.321625	1.6592	0.520509	2.5034
Q2NL82	KVADTILFL	2.65743	3.94415	3.25981	2.87195	3.04043	2.55914	4.7388	4.05831	3.96281	0.479567	0.698545	YES		-0.219171	0.678846	0.0767098	0.371755	1.65606	0.520509	1.19464
P08238	YAWESSAGGSF	0.482918	0.771277	0.452336	0.606707	0.7717	0.730108	0.845902	0.806381	0.853306	0.257212	0.166632	YES		0.305161	0.720049	0.0889931	0.554083	1.65435	0.520509	0.132339
E7EUC7	REFPTVPLV	0.503232	0.648936	0.527103	0.438008	0.555291	0.505376	1.1082	0.70297	0.786157	0.276442	0.328482	YES		-0.164147	0.22824	0.0274505	0.629191	1.6514	0.519621	0.858967
Q5TEJ8	HPTDPLTSF	1.26131	1.86968	1.2972	1.91667	1.87634	2.04946	2.03279	1.93619	1.82025	0.475962	0.444906	YES		0.399861	1.72175	0.370104	0.386655	1.64897	0.519242	0.00457008
Q5VIR6	QYGEVANLL	1.69621	2.42819	1.94953	2.20224	2.49227	2.3043	2.44372	2.50715	2.61777	0.58774	0.598753	YES		0.204477	0.92535	0.135433	0.317401	1.64325	0.515566	0.0811483
P62136	IIGRLLEV	0.669437	0.986702	0.701869	0.514228	0.538644	0.58172	0.609836	0.487349	0.48657	0.075069	0.0282661	YES		-0.528638	1.51617	0.32018	-0.574219	1.63879	0.513141	0.00738208
Q8IWL3	KEIESIVKA	0.462142	0.583112	0.456075	0.536077	0.623068	0.593548	0.650273	0.651815	0.679752	0.173077	0.241164	YES		0.223334	0.738289	0.0903649	0.400601	1.61891	0.500836	0.114573
A0A087WZK9	YYGSFVTR	0.463527	0.800532	0.543925	0.619919	0.770511	0.741935	0.8	0.886689	0.921488	0.338942	0.307692	YES		0.238073	0.5354	0.0592255	0.528659	1.61535	0.500665	0.188582
Q9Y576	AYVGDLQTL	1.05263	1.51995	1.20187	0.786585	0.866825	0.952688	1.68197	1.50605	1.58884	0.266827	0.307692	YES		-0.534374	1.91284	0.4468	0.339797	1.6133	0.500665	1.93995
Q92611	STFEWVARR	1.40905	1.85505	1.52243	1.89939	2.32937	1.96022	2.0306	1.967	1.98244	0.890625	0.777547	YES		0.37072	1.90723	0.4468	0.321173	1.59346	0.491359	0.0179398
A0A1W2PNX8	KEVQDLFEA	1.22438	1.58777	1.28972	1.50813	1.36504	1.80215	1.65464	1.73157	1.84091	0.800481	0.823285	YES		0.188787	0.700669	0.0825301	0.349739	1.59031	0.491359	0.115804
P35610	AVSAVVHEY	1.29548	1.82713	1.39159	0.720528	0.859691	0.795699	1.07869	1.07041	1.24587	0.433894	0.334719	YES		-0.925983	3.06964	0.905597	-0.411072	1.58931	0.491359	0.485309
O00626	RLQTALLVV	1.30009	1.77926	1.51776	1.4187	1.60285	1.63656	2.0306	1.87129	1.77583	0.215144	0.218295	YES		0.0190198	0.055234	0.00519625	0.304585	1.58759	0.491359	0.518645
O00478	IYTFPHASF	0.533703	0.910904	0.674766	0.734756	0.777646	0.829032	1.14098	0.942794	0.911157	0.192308	0.140406	YES		0.143755	0.29495	0.0353886	0.498887	1.58237	0.488031	0.305099
E9PFK9	DFYHNVAER	1.01108	1.24867	1.02991	1.15752	1.17479	1.25054	1.32787	1.33773	1.25103	0.490385	0.459459	YES		0.12317	0.624596	0.0763707	0.251678	1.57981	0.487548	0.140429
P31350	QYIEFVADR	1.01662	1.47207	1.10841	1.23984	1.27824	1.29462	1.55301	1.44884	1.51653	0.507212	0.453222	YES		0.0839767	0.2669	0.0314688	0.328969	1.57625	0.487542	0.321298
P42696	KEYGQIESV	3.07941	4.18883	3.04112	2.48476	2.8478	3.1086	2.53443	2.67877	2.6064	2.1274	1.93555	YES		-0.288442	1.11527	0.177375	-0.398788	1.56798	0.481137	0.0334302
H0YEW4	VYAVIPAEKF	0.939982	1.17287	1.13458	1.13821	1.34126	1.34624	1.41858	1.26293	1.30579	0.639423	0.486486	YES		0.236427	1.1702	0.194147	0.296109	1.56576	0.480761	0.0234278
O95801	SPEEQAKTY	0.280702	0.31117	0.340187	0.341463	0.401902	0.48172	0.535519	0.444444	0.43595	0.0817308	0.001307	YES		0.39439	0.852439	0.114033	0.603241	1.56192	0.479158	0.0777674
Q9NQS7	TPLSQAIIHQY	0.684211	0.948138	0.678505	0.775407	0.920333	0.854839	0.95847	0.9956	1.05785	0.103302	0.0254339	YES		0.142399	0.417714	0.0480699	0.382258	1.56047	0.479158	0.230057
A0A024RCR6	RDLEAPEV	2.07295	2.82048	2.04206	2.0935	2.35672	2.42796	2.84262	2.80638	2.94421	0.814904	0.766644	YES		-0.0119708	0.0325185	0.00164551	0.309203	1.55789	0.478407	0.614226
J3QLR8	ETVGSIFSR	0.34626	0.470745	0.37757	0.417683	0.413793	0.421505	0.561749	0.563256	0.505165	0.25	0.176715	YES		0.0688674	0.137667	0.0125346	0.448525	1.54519	0.467528	0.406768
P30153	MAWLVDHVY	1.4349	1.42287	1.05327	0.887195	1.22711	0.849462	1.02514	0.859186	0.929752	0.716346	0.409563	YES		-0.400122	1.2911	0.244971	-0.474894	1.53377	0.459503	0.0164352
P13639	AYLPVNESF	1.66297	2.27128	1.56075	0.708333	0.78478	0.683871	2.1541	2.34433	2.40186	0.383413	0.237006	YES		-1.33579	3.57289	1.11683	0.328539	1.53355	0.459503	2.87217
K7EKG4	GEYRGSDFTA	0.772853	0.914894	0.778505	0.953252	0.998811	0.980645	0.946448	0.972497	1.01446	0.442308	0.494802	YES		0.249914	1.52805	0.32018	0.250258	1.5307	0.458459	0.000179448
P08238	KEFDGKSLVSV	0.98615	1.27394	1.13832	1.30081	1.31748	1.56344	1.44262	1.40374	1.34091	0.144231	0.220374	YES		0.299244	1.51653	0.32018	0.301154	1.52892	0.458459	0.00150186
F5H5D3	QTNLVPYPR	0.969529	2.10372	1.39439	1.7439	1.61831	1.79785	0.740984	0.876788	0.880165	0.25	0.203702	YES		0.207874	0.4216	0.0483826	-0.838778	1.52472	0.456043	0.923317
J3QTR3	ESTLHLVLR	0.739151	1.15492	0.98972	1.07063	1.12485	1.14516	1.34317	1.18317	1.1968	0.2315	0.226227	YES		0.212159	0.723884	0.08999	0.368552	1.51923	0.45269	0.104709
Q96S97	ATVPGLLKV	1.89012	2.77793	2.11963	2.2439	2.34007	2.26022	1.62732	1.79648	1.76756	0.001307	0.316081	YES		0.0119628	0.0325596	0.00164551	-0.386803	1.51782	0.45269	0.595101
M0R213	KYEELFPAF	1.27793	1.70213	1.19252	1.34959	1.60523	1.14194	2.00874	1.73157	1.76033	0.875	0.503119	YES		-0.026457	0.0535157	0.00519625	0.398661	1.51427	0.4509	0.61266
Q9H9Y2	GEYEWVHKP	1.17267	1.54255	1.25421	1.21341	1.43639	1.52473	0.900546	1.11551	0.991736	0.75	0.515593	YES		0.0726833	0.227711	0.0274034	-0.400225	1.50188	0.441943	0.774849
P46013	ESKSVQRVTR	1.44044	2.16489	1.53645	1.61789	1.85493	1.89892	2.27541	2.10781	2.19628	0.829327	0.760915	YES		0.0631216	0.162278	0.0163928	0.355709	1.49146	0.433334	0.352228
Q9UQE7	LPQEAFEKY	0.947368	1.09176	0.790654	0.602642	0.807372	0.666667	0.756284	0.612761	0.730372	0.622596	0.532225	YES		-0.446409	1.537	0.32339	-0.4307	1.48344	0.427053	0.00357822
Q969T9	SYDHVELTF	1.13758	1.54521	1.05794	1.59553	1.28419	1.70645	1.54754	1.63366	1.75723	0.168269	0.22869	YES		0.293966	0.969065	0.144396	0.400731	1.47435	0.419684	0.036239
P07437	HGIDPTGTY	1.55494	2.45612	1.77196	2.22154	2.48038	3.07957	1.33115	1.24642	1.06818	0.165865	0.001307	YES		0.428224	1.35919	0.264985	-0.665606	1.4706	0.419372	1.50547
Q9H3C7	SEKGGQPLP	9.07479	12.7048	9.23738	6.02033	6.57313	7.02796	13.4798	12.0682	12.5599	0.987981	0.898129	YES		-0.660629	2.43207	0.700284	0.297033	1.45503	0.409106	2.153
B5ME19	HNADQPLRV	0.432133	0.56383	0.358879	0.489837	0.532699	0.596774	0.625137	0.618262	0.616736	0.112981	0.137214	YES		0.257256	0.657172	0.0767098	0.457283	1.45356	0.409106	0.104709
P53350	EVLVDPRSR	1.03416	1.2766	1.01869	1.25407	1.23424	1.46452	1.36612	1.29813	1.37397	0.1875	0.149688	YES		0.2476	1.23798	0.218082	0.278434	1.44155	0.398784	0.0145682
Q16236	LPVVDFNEM	0.858726	1.04521	1.06729	0.808943	1.35553	0.806452	0.469945	0.591859	0.727273	0.459135	0.22869	YES		-0.000147817	0.000218176	6.61916e-05	-0.731844	1.43774	0.397554	0.493124
P49327	QSSERPLFL	0.582641	0.929521	0.614953	0.35874	0.404281	0.454839	0.477596	0.40484	0.515496	0.21274	0.0640477	YES		-0.804551	1.8458	0.427162	-0.605604	1.43698	0.397554	0.0259207
P11142	DAAKNQVAM	1.72669	3.1516	2.14393	2.5813	2.49227	2.64946	3.13443	2.94829	3.36777	0.360577	0.295218	YES		0.137243	0.311177	0.0375325	0.428465	1.43477	0.397014	0.231505
P11908	VYAILTHGI	1.17729	1.51729	1.16355	1.21646	1.13199	1.26129	1.6	1.45325	1.58988	0.554087	0.627859	YES		-0.0960048	0.346854	0.0419015	0.267195	1.43121	0.396675	0.820749
O43663	RPIFGGTVY	0.290859	0.316489	0.234579	0.319106	0.307967	0.348387	0.440437	0.364136	0.426653	0.0793269	0.0804001	YES		0.212386	0.382043	0.0474722	0.548328	1.42896	0.396675	0.184118
P60520	KYPDRVPVI	1.90212	2.85239	2.08972	2.28963	2.41141	2.70968	2.8929	2.75798	2.96798	1.36899	1.43867	YES		0.114725	0.349346	0.0424893	0.332605	1.42632	0.396675	0.204759
Q04917	QYESKVFYL	0.587258	0.835106	0.614953	0.75	0.920333	0.958065	0.873224	0.909791	0.899793	0.332933	0.322245	YES		0.367513	1.28509	0.243954	0.397073	1.42621	0.396675	0.00910825
A0A1W2PNF7	IVNGHTLLV	0.951062	1.49468	1.08131	1.32317	1.20452	1.42258	1.5235	1.42244	1.6312	0.723558	0.621622	YES		0.163489	0.460122	0.0524992	0.375983	1.4122	0.393414	0.145637
J3KPV0	AASKPLGV	0.477378	0.732713	0.556075	0.626016	0.667063	0.6	0.797814	0.79648	0.72314	0.15024	0.170478	YES		0.100115	0.23403	0.0279385	0.391908	1.41179	0.393414	0.264258
A0A3B3IT92	GEINVIGEP	1.51893	2.03324	1.38411	1.17886	1.35315	1.4129	1.23497	1.20132	1.31302	0.314904	0.274428	YES		-0.323431	1.13811	0.181667	-0.396801	1.41168	0.393414	0.0179398
A0A140T9U0	VMAPRTLIL	1.26162	1.10062	0.880062	0.859417	1.16964	1.06344	0.720583	0.837917	0.824036	0.0845098	0.110729	YES		-0.068246	0.169355	0.0163928	-0.44452	1.41007	0.393414	0.305559
E7EVJ4	REFVMQVKV	0.469067	0.582447	0.336449	0.463415	0.50654	0.587097	0.583607	0.715072	0.669421	0.059455	0.0873181	YES		0.165848	0.309283	0.0370601	0.503834	1.40992	0.393414	0.219918
Q9UHY7	VPAEVTVIL	0.457987	0.648936	0.44486	0.686992	1.07491	0.812903	1.05574	0.585259	1.06198	0.0745192	0.0268607	YES		0.730537	1.22519	0.214735	0.800624	1.40986	0.393414	0.0118267
O95067	EIGNRVTTR	1.2687	1.93351	1.51402	2.06098	2.01427	1.93333	1.8623	1.9582	2.03719	0.451923	0.31185	YES		0.34939	1.62595	0.331252	0.312696	1.40857	0.393414	0.015745
P08238	KEFDGKSLVS	1.90582	3.06915	1.96636	2.25203	2.64447	3.07742	3.05792	3.0033	3.35537	0.956731	1.30146	YES		0.200079	0.476627	0.0524992	0.439995	1.40228	0.388695	0.137333
Q5T6F2	REKPQISAA	0.778393	1.24335	0.895327	1.22256	1.32699	1.36667	1.20328	1.30583	1.2686	0.286058	0.37422	YES		0.424941	1.66339	0.347209	0.372989	1.40035	0.388335	0.0179398
E5RK46	KNIPMTLEL	1.09942	1.72163	1.21745	1.22222	1.43321	1.52688	1.71148	1.64283	1.96143	0.35016	0.259182	YES		0.0504862	0.103067	0.00897506	0.396454	1.39704	0.388057	0.352228
P60709	YALPHAILR	1.44968	2.11569	1.73271	1.26829	1.58264	1.71935	2.17049	2.12761	2.32851	0.980769	0.837838	YES		-0.213184	0.665722	0.0767098	0.322803	1.39472	0.388057	1.00939
P46940	IINTHTLLL	1.51062	2.50133	1.84766	2.2622	2.22711	2.62796	2.42404	2.61936	2.56095	0.766827	0.841996	YES		0.280517	0.93715	0.140128	0.376021	1.39382	0.388057	0.0334302
Q96Q89	NYDIAIAEL	1.76547	4.99202	2.96075	3.42073	1.1201	2.74624	4.98142	5.22332	5.82645	1.1875	0.760915	YES		-0.415357	0.428456	0.048786	0.722115	1.39198	0.388057	0.857404
P53618	AEFEWENKV	1.29363	1.67686	1.26916	1.9502	2.12604	1.95269	1.7224	1.72167	1.63946	0.0619431	0.0466017	YES		0.507957	3.03848	0.904641	0.261888	1.38949	0.388057	0.597403
O15371	YSWDIVVQR	0.875346	1.34973	0.914953	1.13923	1.38763	0.95914	1.5541	1.31023	1.42562	0.433894	0.247401	YES		0.150793	0.316157	0.0375325	0.450181	1.38775	0.388057	0.20701
P19086	YYLNDLERI	0.677747	1.10372	0.661682	0.898374	0.903686	0.806452	1.14317	1.06711	1.08884	0.403846	0.307692	YES		0.0944829	0.187273	0.0193518	0.433337	1.38474	0.38727	0.282728
O95071	VYSQIPAAVKL	0.668513	0.913564	0.699065	0.755081	0.78478	0.75914	0.907104	0.928493	0.981405	0.323317	0.284823	YES		0.0112505	0.0280938	0.00164551	0.304404	1.37864	0.383473	0.418583
Q13347	REGDLLFTV	0.65097	0.912234	0.588785	0.771341	0.89893	0.911828	0.947541	0.990099	0.889463	0.0677771	0.001307	YES		0.262874	0.792749	0.106185	0.393654	1.37602	0.382355	0.054106
O75643	RPVPLEQTY	1.22438	1.50532	1.14019	1.11382	1.29964	1.30215	1.54973	1.58416	1.48967	0.545673	0.482328	YES		-0.0586889	0.198528	0.02194	0.256713	1.37296	0.380793	0.673764
P17535	QEFAEGFVKA	0.992613	1.28457	1.01215	0.875	0.980975	1	0.735519	0.788779	1.0062	0.128606	0.18711	YES		-0.203814	0.687165	0.0792915	-0.378376	1.36819	0.378506	0.0732117
F6W2C3	RDVALEFSP	1.1976	1.58378	1.24766	1.52134	1.72414	1.65376	1.68087	1.57426	1.57231	0.397837	0.571726	YES		0.282123	1.51256	0.318944	0.260824	1.3677	0.378506	0.00913785
O95905	ESIRAAVNR	1.03139	1.50532	1.11963	1.19919	1.31153	1.33333	1.61421	1.43784	1.49897	0.41226	0.546778	YES		0.0722286	0.203245	0.0235606	0.315789	1.36578	0.378069	0.26365
O95071	SYLTSASSL	1.67682	2.53059	1.8757	1.89939	1.98216	2.10968	2.50601	2.44004	2.56198	0.683894	0.686071	YES		-0.0219564	0.0551804	0.00519625	0.303627	1.35872	0.372475	0.504389
P30520	KSIYPTLEI	1.56417	2.19149	1.59159	1.82419	2.13793	2.02043	2.20765	2.0286	2.55579	0.588942	0.413721	YES		0.161963	0.489785	0.0569194	0.345047	1.35243	0.371886	0.114927
Q5TI65	EVAQLIQGGR	0.680517	0.882979	0.68785	0.678862	0.795482	0.88172	0.874317	1.022	0.956612	0.174279	0.112266	YES		0.0655906	0.162371	0.0163928	0.341657	1.35143	0.371886	0.28311
P62136	REIFLSQPILL	1.56233	2.76064	1.80561	1.61789	1.93341	1.4	1.35738	1.17712	1.47107	0.206731	0.120582	YES		-0.307744	0.6536	0.0767098	-0.613544	1.35119	0.371886	0.0772977
P40222	AEKSRTYVA	0.328717	0.414894	0.371963	0.493902	0.516052	0.544086	0.472131	0.464246	0.605372	0.209135	0.203742	YES		0.47824	1.39703	0.265892	0.466784	1.35093	0.371886	0.00280743
Q01082	LFDANKAEL	0.254848	0.869681	0.779439	1.08333	0.309156	1.13978	1.11694	1.27613	1.2624	0.161058	0.0956341	YES		0.411425	0.38067	0.0474722	0.941046	1.35083	0.371886	0.15445
P00338	VADLAESIM	0.441367	1.16489	0.880374	1.01524	0.631391	1.02473	1.32022	1.19692	1.29649	0.126202	0.122661	YES		0.103384	0.125859	0.0125346	0.616969	1.3465	0.369006	0.307886
G3V286	QQTPLHLAV	1.17267	1.46011	1.09159	0.914634	1.05351	0.896774	1.68743	1.44774	1.41736	0.283654	0.241164	YES		-0.378501	1.39793	0.265892	0.289675	1.33804	0.363472	1.44972
C9JQJ4	ERTVQIEA	0.469067	0.555851	0.405607	0.567073	0.527943	0.606452	0.612022	0.583058	0.654959	0.0649038	0.0997921	YES		0.250234	0.781159	0.101015	0.37101	1.33523	0.363472	0.046926
M0QZF4	IYYVDVQKF	0.223453	0.218085	0.224299	0.0602114	0.125362	0.083871	0.349727	0.358636	0.301653	0.0528846	0.001307	YES		-1.30518	1.56786	0.324989	0.601135	1.32944	0.359102	1.53471
P55263	YAASIIIRR	0.578024	0.840426	0.637383	0.79878	0.903686	0.851613	0.913661	0.767877	1.09711	0.269231	0.224532	YES		0.313081	0.841919	0.109312	0.434659	1.3271	0.358172	0.0355541
P46940	SISGVTAAY	0.635272	0.925532	0.723364	0.929878	1.20927	1.06667	0.936612	1.07811	0.978306	0.001307	0.208821	YES		0.489024	1.78816	0.396557	0.389935	1.32217	0.354654	0.0355541
P13639	LPSPVTAQKY	1.33333	1.7766	1.19502	0.823848	0.998018	1.00573	1.81275	1.63256	1.94421	0.855769	0.849619	YES		-0.606416	1.86838	0.427162	0.324164	1.3118	0.3485	1.72613
Q13011	KEVDVGLAA	3.17175	4.71144	3.17757	3.91159	4.07491	4.51075	4.65246	4.47855	4.69525	2.06851	1.87942	YES		0.176161	0.5821	0.068542	0.321961	1.30822	0.347906	0.0878701
F6WR09	FPHGNPGGTSM	0.339797	0.599734	0.469159	0.485772	0.621879	0.56129	0.613115	0.628163	0.724174	0.25	0.201663	YES		0.244579	0.510211	0.0592255	0.480507	1.30782	0.347906	0.105319
Q9ULW0	TFDETVSTY	0.55217	1.67154	1.20374	1.43902	0.538644	1.62688	1.7224	2.0154	2.13533	0.207933	0.180873	YES		0.0726835	0.060274	0.00519625	0.776995	1.30704	0.347906	0.346534
F5GYX3	AYDDKIYYF	0.883657	2.0492	1.42336	1.86179	0.564804	2.15699	2.24481	2.41804	2.79029	0.498798	0.449064	YES		0.0733975	0.0609727	0.00519625	0.77477	1.30257	0.345846	0.343227
P39023	RERLEQQVP	0.980609	1.36702	0.998131	0.76626	0.844233	0.932258	0.861202	0.79868	0.921488	0.675481	0.575884	YES		-0.395944	1.38025	0.265892	-0.374198	1.30191	0.345846	0.00502436
Q9NXL6	HPLGVLSAF	0.282548	0.305851	0.280374	0.29065	0.332937	0.322581	0.430601	0.363036	0.411157	0.100962	0.0997921	YES		0.123117	0.215852	0.0260562	0.471735	1.30017	0.345846	0.230057
Q9H649	QYAVLLNRF	0.579871	0.848404	0.660748	0.667683	0.89893	0.823656	0.885246	0.856986	0.983471	0.448317	0.303348	YES		0.194345	0.512724	0.0592255	0.3838	1.29511	0.344195	0.104709
O94762	AEVKGSVSA	0.688827	0.87234	0.861682	0.849593	0.875149	1.0172	1.09945	0.924092	0.964876	0.389423	0.469854	YES		0.178495	0.636533	0.0763707	0.302679	1.29087	0.342529	0.068459
Q96DB9	HPTDDTTTL	0.607572	0.768617	0.664486	0.900407	0.903686	0.949462	0.791257	0.818482	0.831612	0.122596	0.147609	YES		0.432249	2.43268	0.700284	0.258633	1.29074	0.342529	0.231505
O76064	KDFEAIIQA	1.19298	1.55851	1.19252	1.62398	1.73603	1.90108	1.65464	1.44554	1.74587	0.540865	0.765073	YES		0.415695	1.97861	0.471943	0.297146	1.28631	0.339451	0.0770409
Q14692	VYVDLGGSHVF	0.757156	1.06649	0.571963	0.546748	0.694411	0.593548	0.533333	0.488449	0.559917	0.336538	0.14553	YES		-0.384842	0.81354	0.106185	-0.598916	1.28475	0.33923	0.0355541
A0A2R8Y7Q1	SESPVITKA	1.21514	1.75	1.41308	1.23374	1.33175	1.29677	1.15847	1.07591	1.26033	0.473558	0.33264	YES		-0.180901	0.660243	0.0767098	-0.325175	1.28278	0.338606	0.0655212
J3QLK0	VFDEAIRAVL	1.49307	4.1117	2.48037	1.14533	0.376932	0.95914	1.32459	1.37294	1.44525	1.22596	0.839917	YES		-1.70412	1.90778	0.4468	-0.964677	1.27565	0.335576	0.0655212
Q13451	IPIGIDKAL	0.703601	0.992021	0.803738	0.780488	0.787158	0.877419	1.2	0.968097	0.983471	0.266827	0.16632	YES		-0.0316861	0.0683115	0.00519625	0.334511	1.27334	0.335576	0.470314
Q9ULM3	RTYTGLQTL	0.733149	1.07181	0.717757	0.888211	0.839477	1.01935	1.11913	1.0319	1.07851	0.221154	0.191268	YES		0.122903	0.308416	0.0370453	0.356352	1.27097	0.335576	0.158007
Q96SZ5	EAVRPGVLR	0.938135	1.29122	0.907477	0.892276	1.03567	0.954839	1.26667	1.31023	1.26963	0.385817	0.509356	YES		-0.121845	0.356284	0.0432769	0.294246	1.26943	0.335576	0.738776
P20591	IFFENHPYF	0.596491	0.820479	0.609346	0.768293	0.881094	0.723656	0.808743	0.858086	0.895661	0.3125	0.222453	YES		0.227879	0.741244	0.0906257	0.338687	1.26824	0.335576	0.0416554
P63313	GEIASFDK	0.129271	0.18617	0.158879	0.207317	0.221165	0.298925	0.240437	0.29703	0.293388	0.0697115	0.001307	YES		0.616905	0.83272	0.107281	0.808739	1.26806	0.335576	0.0306055
P61960	AEEFKVPAA	1.9409	2.78723	2.13738	2.15447	2.23187	2.34516	2.68743	2.70957	2.79545	0.40024	0.449064	YES		-0.0284415	0.0837616	0.00653495	0.254927	1.26789	0.335576	0.484788
P49757	DVYVPEASR	0.193906	0.255319	0.173832	0.097561	0.166468	0.152688	0.288525	0.343234	0.345041	0.0432692	0.001307	YES		-0.580293	0.647205	0.0764261	0.6487	1.26034	0.330619	0.921217
Q02556	QEVDASIFKA	1.06925	1.2633	0.88972	0.788618	1.12485	0.924731	0.863388	0.770077	0.809917	0.379808	0.237006	YES		-0.183101	0.521774	0.0592255	-0.399198	1.2536	0.325167	0.0904292
Q8TCY9	AETKDIPAA	0.714681	1.04654	0.742991	0.85061	0.945303	0.930108	1.00656	1.0319	1.08781	0.501202	0.424116	YES		0.122438	0.348094	0.0424815	0.320084	1.24647	0.320612	0.137333
Q14324	EVFTTTEGRTR	0.457064	0.621011	0.495327	0.534553	0.657551	0.711828	0.656831	0.693069	0.683884	0.257212	0.253638	YES		0.275095	0.823467	0.106978	0.37028	1.23757	0.313023	0.0259207
P19397	IYLLIHNNF	1.50877	1.56915	1.12523	1.1311	1.65517	1.5828	1.98689	1.66887	1.72004	0.822115	0.530146	YES		0.0558523	0.118361	0.0107855	0.355005	1.23633	0.313023	0.26365
O94776	ESLPATHIR	2.18283	2.8617	2.33832	1.80488	2.09275	1.92688	2.08634	2.13971	2.04959	1.46875	1.54886	YES		-0.342041	1.82734	0.414285	-0.234414	1.23119	0.311521	0.054601
P49790	FPIGSSGF	1.48846	1.93617	1.60561	1.34959	1.53627	1.66237	2.0612	2.11661	1.80165	0.473558	0.548857	YES		-0.145322	0.530617	0.0592255	0.249391	1.22995	0.311521	0.830705
P18085	GEIVTTIP	2.20314	3.29787	2.11963	2.01423	2.53508	2.63656	3.1082	3.30473	3.28306	0.0673077	0.0708727	YES		-0.0847501	0.183311	0.0176369	0.347476	1.22976	0.311521	0.564226
Q07343	NPTKSLELY	0.928901	1.24069	0.96729	1.07419	1.38169	1.33011	1.42514	1.17382	1.33264	0.362981	0.343035	YES		0.271336	0.955496	0.140908	0.325785	1.22371	0.307233	0.0179398
Q9BSC4	SEINSLPTI	2.00462	2.84043	2.11963	1.6189	1.77051	1.64946	2.54754	2.90429	2.93905	0.387019	0.343035	YES		-0.466953	1.73454	0.370104	0.268768	1.22297	0.307233	1.5798
U3KPZ9	EVFDKTYQF	0.810711	1.05585	0.826168	0.99187	1.0654	1.06667	0.712568	0.732673	0.752066	0.001307	0.12474	YES		0.214295	1.03067	0.154128	-0.293333	1.22049	0.307192	1.15189
Q14213	LPATATMSL	0.325946	0.503989	0.407477	0.362805	0.483948	0.498925	0.821858	0.517052	0.536157	0.274038	0.212058	YES		0.121006	0.143186	0.0132552	0.599615	1.21903	0.30704	0.236086
E9PMT2	IPKEDSTTF	1.22807	1.74468	1.12336	1.10366	1.07967	1.42151	1.65683	1.77558	1.76653	0.663462	0.731809	YES		-0.184325	0.445909	0.0520522	0.34396	1.21627	0.30599	0.773654
P46940	FFSPKVVSL	0.699908	1.20745	0.852336	1.04675	1.11058	1.33763	1.24809	1.21452	1.17769	0.192308	0.178794	YES		0.340771	0.975135	0.144396	0.399549	1.21551	0.30599	0.0164352
P13639	RVTDGALVV	0.651893	0.841755	0.704673	0.36687	0.388823	0.452688	0.907104	0.80308	0.951446	0.265625	0.126819	YES		-0.863327	2.75345	0.78362	0.275908	1.20971	0.30454	2.22731
O14579	ADYLAHES	0.831025	0.978723	0.84486	0.977642	1.06064	1.08602	1.04918	1.0143	0.995868	0.259615	0.18711	YES		0.235037	1.44039	0.285356	0.204726	1.20685	0.30454	0.0164352
H7BYZ6	DLLIPLTNR	0.76639	1.13564	0.727103	0.526423	0.525565	0.731183	1.10164	1.11771	1.16529	0.379808	0.253638	YES		-0.560141	1.38065	0.265892	0.364417	1.20639	0.30454	1.36807
I3L2M9	ETSGISIYRL	0.398892	0.662234	0.437383	0.504065	0.532699	0.630108	0.723497	0.671067	0.634298	0.240385	0.237006	YES		0.153615	0.292733	0.0353886	0.437143	1.20585	0.30454	0.145637
A0A024RCR6	RESFSLVQV	0.98338	1.49069	1.03645	1.36179	1.36385	1.41075	1.58798	1.29043	1.55992	0.123798	0.0774747	YES		0.236689	0.741187	0.0906257	0.338331	1.20536	0.30454	0.0355541
O43299	VYQHLFTRI	0.517082	0.75133	0.571028	0.57622	0.722949	0.683871	0.763934	0.752475	0.821281	0.316106	0.22869	YES		0.108447	0.260611	0.0301984	0.345817	1.20443	0.30454	0.158007
Q9Y2W2	VEVESIPLP	0.841182	1.13697	0.782243	0.900407	0.940547	0.934409	1.13005	1.0363	1.2655	0.373798	0.268191	YES		0.00780233	0.0165641	0.00143237	0.314115	1.20344	0.30454	0.33619
Q9HBU6	HWDPQEVTL	1.49215	1.94149	1.43738	1.33435	1.60285	1.5043	1.4459	1.22442	1.26136	0.646635	0.546778	YES		-0.133177	0.454909	0.0524683	-0.309076	1.2018	0.30454	0.10064
P46777	KIYEGQVEV	7.93536	11.2646	8.2972	8.59248	8.60404	8.40215	7.95191	7.10671	7.34814	3.40385	3.56965	YES		-0.103215	0.353923	0.0432769	-0.29535	1.20043	0.30454	0.117817
P31350	QEVQITEA	1.58449	2.09574	1.65981	1.71748	1.75149	1.79785	2.03607	2.0484	2.06405	0.293269	0.282744	YES		-0.0199211	0.0709035	0.00519625	0.203387	1.19972	0.30454	0.421256
Q99661	NASKGIYAM	0.522622	1.03989	0.702804	0.889228	0.909631	0.953763	1.10055	0.925193	1.04855	0.157452	0.106029	YES		0.281092	0.639982	0.0763707	0.44054	1.1995	0.30454	0.04851
I3L3D5	KDSPSVWAA	1.56233	1.85638	1.25047	1.78862	2.61118	2.53548	1.94973	2.15842	2.08471	0.0600962	0.120582	YES		0.570786	1.88649	0.430425	0.407436	1.19315	0.303376	0.0756248
P61160	YNIEQEQKL	0.902585	1.30652	1.04579	1.27998	1.32164	1.46452	1.35519	1.30968	1.27324	0.0958481	0.0829489	YES		0.321047	1.46277	0.293318	0.274894	1.19281	0.303376	0.0179398
V9GY27	MFDIVGTHL	1.65836	2.16755	1.54579	0.906504	0.837099	0.763441	1.14973	1.38394	1.66116	0.586538	0.453222	YES		-1.09939	3.064	0.905597	-0.35677	1.19183	0.303376	0.738776
Q9H0S4	YYIFIPSKF	2.72853	2.59043	2.08972	1.42988	1.88347	1.69355	2.72568	2.89219	2.96178	1.38702	0.717256	YES		-0.565299	2.61152	0.740459	0.211703	1.18772	0.303376	2.1196
P24941	IPLPLIKSY	2.47645	2.82447	2.24299	1.79268	2.35791	2.24946	3.12459	2.72057	2.97934	1.04688	0.629938	YES		-0.237229	1.03376	0.154128	0.226202	1.1864	0.303376	1.13055
Q6P2Q9	MLDPLEVHL	0.99723	0.851064	0.699065	0.660569	0.941736	0.606452	0.450273	0.49945	0.770661	0.235577	0.112266	YES		-0.205768	0.390692	0.0474722	-0.566271	1.18272	0.303376	0.105528
P60842	YETLTITQA	0.918744	1.29122	1.01402	0.945122	1.02497	1.14194	1.20437	1.32893	1.38223	0.616587	0.659044	YES		-0.0509907	0.131928	0.0125346	0.280364	1.18211	0.303376	0.479962
A0A2R8YGD3	REFAVTATP	0.759003	1.10372	0.885981	0.837398	0.925089	0.88172	0.994536	1.16832	1.23554	0.25	0.266112	YES		-0.0559177	0.130847	0.0125346	0.306098	1.18087	0.303376	0.479797
P52292	LPIVTPAL	0.894737	1.11702	0.879439	1.01829	1.31391	1.25806	1.15191	1.09901	1.36157	0.611779	0.559252	YES		0.312425	1.13667	0.181667	0.321328	1.18065	0.303376	0.00280743
P60709	FEQEMATAA	1.87442	3.15691	2.42991	2.00711	2.15339	2.10323	3.25027	2.89659	3.12603	1.36538	1.19543	YES		-0.252395	0.706525	0.0842472	0.313604	1.17952	0.303376	0.909522
P04632	ESEEVRQFR	3.30563	4.73404	3.68785	4.04878	4.40666	5.08387	4.67978	4.61386	4.89463	2.04808	2.13306	YES		0.207256	0.807304	0.106185	0.2748	1.17774	0.303376	0.0219999
Q96RK4	QYASAFHFL	0.845799	1.11569	0.91028	0.893293	1.02497	0.972043	1.17377	1.06161	1.16632	0.605769	0.428274	YES		0.00928173	0.0257418	0.00164551	0.244315	1.17554	0.303376	0.307902
K7ERS0	AEFHQIEGVVA	1.3084	1.59441	1.24206	1.53455	1.71463	1.63118	1.57158	1.66447	1.55062	0.742788	0.575884	YES		0.23566	1.38255	0.265892	0.207695	1.17472	0.303376	0.0145682
Q14573	KEAFAIVSV	2.10065	2.66489	1.98879	2.04268	2.16766	2.26237	1.83934	1.85479	1.99174	0.22476	0.145771	YES		-0.0614426	0.228923	0.0274942	-0.248432	1.17462	0.303376	0.161491
K7EKH7	RFDEAYIYM	0.414589	1.00266	0.761682	0.860772	0.318668	1.00215	1.02951	1.20022	1.25723	0.397837	0.330561	YES		0.00176029	0.00145563	6.61916e-05	0.678349	1.17398	0.303376	0.33619
Q15011	APAPIHNQF	1.33056	1.8391	1.27664	1.56301	1.68133	1.66022	1.77268	1.77558	1.78409	0.364183	0.347193	YES		0.141519	0.516382	0.0592255	0.262167	1.1717	0.302223	0.0724181
O15371	SWDIVVQRV	0.142198	0.260638	0.198131	0.296748	0.19025	0.206452	0.31694	0.332233	0.311983	0.0673077	0.116424	YES		0.206505	0.221067	0.0260562	0.677486	1.16941	0.301057	0.16372
H3BUI9	ENYSPVSR	0.409972	0.43883	0.38785	0.440041	0.460166	0.493548	0.589071	0.449945	0.554752	0.236779	0.220374	YES		0.172537	0.421278	0.0483826	0.366002	1.16796	0.300725	0.102248
Q9UPN6	KETVVTTQA	0.78301	0.816489	0.693458	0.914634	1.20809	1.05161	0.957377	0.864686	1.0186	0.463942	0.303534	YES		0.469244	2.00879	0.497209	0.309016	1.16391	0.297794	0.108638
A0A0G2JNS6	VWDVGSHF	0.328717	0.894947	0.697196	0.986789	0.410226	0.917204	1.05792	0.957096	1.07438	0.319712	0.237006	YES		0.268773	0.302853	0.0359273	0.685574	1.1625	0.297502	0.131573
Q9UNW8	SPVALADHY	0.373038	0.515957	0.373832	0.396341	0.454221	0.462366	0.548634	0.512651	0.580579	0.278846	0.232848	YES		0.0561309	0.103502	0.00897506	0.378677	1.15874	0.297285	0.23724
Q8WVV9	SVSPVVHVR	0.55217	0.853723	0.676636	0.630081	0.887039	0.825806	0.977049	0.822882	0.917355	0.252404	0.303534	YES		0.169976	0.383044	0.0474722	0.38383	1.1571	0.297285	0.105319
P11142	TVFDAKRLIGR	3.41644	4.98005	3.77383	3.57317	4.39952	4.33011	5.24809	4.58196	4.96694	1.98437	1.92723	YES		0.0156198	0.0370705	0.00195364	0.281936	1.15696	0.297285	0.284909
A0A024RCR6	SAVDVHINM	0.617729	1.0625	0.666355	0.797764	0.964328	0.954839	0.962842	1.0011	1.18698	0.34375	0.411642	YES		0.211416	0.441149	0.0509167	0.425214	1.15644	0.297285	0.0891727
E9PGM1	IIFETPLRV	0.56325	0.816489	0.642991	0.762195	0.86088	0.916129	0.817486	0.811881	0.892562	0.120192	0.0312606	YES		0.328072	1.20097	0.205804	0.318224	1.15251	0.297285	0.00316648
A0A1B0GU06	EEMKGIAAV	0.89566	1.58511	1.28598	1.57927	1.5648	1.90968	1.60656	1.64356	1.59298	0.552885	0.382536	YES		0.424035	1.42614	0.283394	0.36261	1.15206	0.297285	0.0179398
Q5JWU1	YYLTHGLYL	0.662973	0.819149	0.598131	0.664634	0.744352	0.630108	0.900546	0.750275	1.33678	0.353365	0.282744	YES		-0.028831	0.0330803	0.00164551	0.522227	1.15175	0.297285	0.352228
P50990	EVISKLYAV	1.14774	1.56782	1.22804	1.76423	1.82164	2.0043	1.68743	1.48625	1.54339	0.375	0.35343	YES		0.503381	2.64025	0.740486	0.258379	1.15129	0.297285	0.421256
Q0VDD5	ETLAGLRSR	0.715605	1.03723	0.836449	1.21138	1.33413	1.34086	0.990164	1.11551	1.04855	0.246394	0.232848	YES		0.585868	2.82166	0.812756	0.284732	1.14494	0.2931	0.577583
P50995	HLVAVFNEY	0.7747	1.12101	0.75514	0.862805	0.820452	0.923656	1.06339	1.07591	1.1374	0.260817	0.170478	YES		-0.0241132	0.0518151	0.00519625	0.305785	1.1421	0.292606	0.368354
P37268	HYSPIYLSF	0.327793	0.454787	0.281308	0.368902	0.462545	0.404301	0.504918	0.491749	0.456612	0.110577	0.0754724	YES		0.216037	0.413318	0.0476581	0.449964	1.14165	0.292606	0.0967115
P82094	KSIDRVLDI	0.593721	0.865691	0.652336	0.760163	0.741974	0.849462	0.8	0.893289	0.940083	0.326923	0.288981	YES		0.155204	0.434526	0.049922	0.318473	1.14121	0.292606	0.0878701
A0A1W2PP04	GEIVNINLV	2.30102	3.17819	2.05607	1.84756	2.19025	2.11613	2.03169	1.87679	1.99587	0.272837	0.232848	YES		-0.292151	0.926763	0.135433	-0.351883	1.13671	0.290993	0.0145682
Q9NZJ0	LPLPSNTPTF	0.99169	1.71809	0.975701	0.867886	1.04637	1.03441	1.54754	1.62156	1.68802	0.423077	0.370062	YES		-0.321787	0.637848	0.0763707	0.39825	1.13486	0.290993	0.843823
Q13907	HEIDYILLV	0.908587	1.71543	1.14019	1.55894	1.32224	1.27527	1.78579	1.50275	1.70868	0.271635	0.336798	YES		0.143008	0.276295	0.0321366	0.408783	1.13427	0.290993	0.132339
Q14444	KYQEVTNNL	2.14404	3.13165	2.24393	2.48374	2.5648	2.47312	3.04809	3.0176	2.89669	1.02644	0.968815	YES		0.000391994	0.000980274	6.61916e-05	0.253223	1.12787	0.28565	0.307902
Q9UDW3	SFQDNLHNR	0.617729	0.801862	0.628037	0.835366	0.926278	0.96129	0.820765	0.79758	0.853306	0.353365	0.218295	YES		0.411209	1.93001	0.4468	0.271521	1.12648	0.285418	0.104709
Q13283	QSYGNVVEL	2.53555	3.40957	2.4486	3.00407	3.11534	3.20215	3.22295	3.19142	3.41839	1.28125	1.14761	YES		0.15126	0.647996	0.0764261	0.228286	1.11792	0.282151	0.0355541
I3L329	VYVQHPITF	1.39612	1.89362	1.40374	1.33943	1.5981	1.62688	1.7694	1.9648	1.8688	0.641827	0.634096	YES		-0.0402287	0.108315	0.0095844	0.255542	1.11773	0.282151	0.411811
O94855	REILVNQTA	0.245614	0.25266	0.242991	0.339431	0.330559	0.324731	0.334426	0.382838	0.31405	0.144231	0.137214	YES		0.424304	0.946531	0.140128	0.476424	1.11722	0.282151	0.0108766
O14682	LPASPSVSL	0.987073	1.30851	0.852336	1.02236	1.32461	1.21505	1.21421	1.27723	1.52789	0.487981	0.318087	YES		0.178299	0.442	0.0509167	0.352555	1.11496	0.282151	0.0777674
M0R1K5	KYGALVNNF	0.727608	1.05718	0.662617	0.831301	0.997622	0.94086	1.02186	0.980198	1.10021	0.393029	0.432432	YES		0.178519	0.457909	0.0524992	0.342067	1.10593	0.277992	0.0727564
Q9BZV1	VYGFVREAL	0.365651	0.444149	0.379439	0.373984	0.297265	0.449462	0.553005	0.470847	0.530992	0.112981	0.0849434	YES		-0.0856242	0.146059	0.0136995	0.386731	1.10464	0.277992	0.439951
Q14807	KELLGPPEA	2.56787	3.25266	2.55607	2.79878	3.05232	2.9957	3.16721	3.05611	3.28306	0.655048	0.686071	YES		0.0787904	0.371318	0.0468742	0.182531	1.10229	0.276832	0.10064
P78357	DAISYRFPR	0.512465	0.648936	0.568224	0.619919	0.749108	0.666667	0.720219	0.647965	0.743802	0.378606	0.365904	YES		0.23506	0.835534	0.107363	0.28814	1.10014	0.276832	0.0179398
A0A0A0MTB8	SSSPNIMLL	1.28717	2.65957	1.98879	2.44207	2.45303	2.31828	2.77814	2.53685	2.43182	0.245192	0.239085	YES		0.281301	0.712886	0.0867709	0.384227	1.09924	0.276832	0.0234278
P51610	RTVESGLEV	0.866113	1.32048	1.02617	0.909553	1	1.16667	1.24044	1.30473	1.42149	0.502404	0.501462	YES		-0.0626546	0.139757	0.0125346	0.30411	1.09805	0.276832	0.427335
Q8WV37	LPDLNINSM	0.206833	0.401596	0.28785	0.355691	0.501784	0.419355	0.42623	0.453245	0.427686	0.194712	0.0893766	YES		0.510546	0.998825	0.144396	0.544417	1.09741	0.276832	0.00663087
Q6P2C8	QAISAIQAL	0.596491	0.867021	0.631776	0.806911	0.713436	0.845161	1.37049	0.69747	1.00207	0.158654	0.22869	YES		0.175001	0.227016	0.0272965	0.551103	1.0951	0.275527	0.140429
P36578	APIRPDIVNF	0.437673	0.680851	0.517757	0.563008	0.625446	0.789247	0.325683	0.376238	0.417355	0.233173	0.31185	YES		0.273404	0.652184	0.0767098	-0.547855	1.09257	0.274002	0.830705
Q16690	EAFDYIKQR	0.759003	0.861702	0.609346	0.825203	1.05589	0.956989	0.918033	0.877888	0.948347	0.129808	0.10395	YES		0.347838	1.33543	0.260438	0.299345	1.09117	0.273601	0.0164352
F8VVM2	IYDSVKVYF	1.02678	1.58378	1.10561	1.30488	0.934602	1.62043	3.11038	1.46865	1.65806	0.719952	0.536383	YES		0.0547539	0.0399005	0.0025511	0.747059	1.08591	0.272931	0.255908
Q9Y255	FTWNINHAR	0.510619	0.730053	0.507477	0.72561	0.730083	0.788172	0.781421	0.691969	0.714876	0.378606	0.355509	YES		0.360158	1.25414	0.225041	0.32396	1.0858	0.272931	0.0108766
A0A087WZK9	TYYGSFVTR	0.816251	1.10771	0.969159	0.814024	1.11177	0.927957	1.1377	1.17712	1.16529	0.623798	0.550936	YES		-0.019767	0.0471936	0.00519625	0.266506	1.08355	0.271929	0.33619
P42166	KTYDAASYI	1.55494	2.14628	1.55514	1.5813	1.87396	1.87527	1.37923	1.34213	1.52479	0.295673	0.474012	YES		0.0202156	0.0517972	0.00519625	-0.307904	1.08094	0.270296	0.338176
Q9BY32	QEYFGSLAA	0.936288	1.17952	0.993458	0.998984	1.11296	1.12473	1.21093	1.10451	1.30372	0.545673	0.463617	YES		0.0579382	0.198027	0.02194	0.21908	1.07705	0.268367	0.145637
Q9P2B7	EAVKPTVGM	0.686981	1.05319	0.761682	0.932927	0.963139	0.913978	1.16721	0.932893	1.02169	0.272837	0.195426	YES		0.167595	0.447939	0.0524683	0.319381	1.06925	0.261561	0.0668825
Q9Y6K5	AEIISEIRA	1.42382	1.67154	1.31028	1.36992	1.40666	1.52258	1.3235	1.23322	1.27789	0.168269	0.237161	YES		-0.0352993	0.140767	0.0125346	-0.200272	1.06784	0.261561	0.169401
Q6IA86	LPNTDVPIL	1.34441	2.16489	1.44112	1.86789	1.92152	1.75269	1.97596	1.9824	2.17562	0.223558	0.14553	YES		0.162878	0.450028	0.0524683	0.309269	1.06686	0.261561	0.0660128
P49588	EALQLATSF	0.367498	0.603723	0.353271	0.408537	0.630202	0.505376	0.563934	0.745875	0.582645	0.168269	0.133056	YES		0.221341	0.328263	0.0387173	0.514819	1.06516	0.261561	0.104709
O43709	ETEARKYVR	2.63435	3.77394	2.86636	3.0813	3.42093	3.46344	3.54426	3.78878	3.55888	1.8113	1.79418	YES		0.103675	0.370149	0.0466314	0.231896	1.06402	0.261561	0.0878701
Q01658	TEFIHLISS	1.16066	1.6117	1.13458	1.30183	1.31391	1.48602	1.47432	1.56876	1.6405	0.695913	0.659044	YES		0.0702026	0.196204	0.0205509	0.261567	1.06145	0.261561	0.140429
Q68D10	GSIPAGRTV	0.578024	0.795213	0.609346	0.595528	0.687277	0.634409	0.577049	0.39824	0.541322	0.219181	0.0382721	YES		-0.0483695	0.101975	0.00897506	-0.38653	1.05993	0.261561	0.195985
Q8TEM1	GEMKVYVI	1.13204	1.26862	0.88785	1.16667	1.12961	1.33978	0.907104	0.871287	0.904959	0.199519	0.0270221	YES		0.144942	0.529581	0.0592255	-0.293398	1.05702	0.261561	0.738776
Q14653	ISNSHPLSL	1.45522	1.60904	1.40935	1.38618	1.62188	1.76989	1.64153	1.74037	1.69835	0.641827	0.49896	YES		0.0949538	0.446268	0.0520522	0.183462	1.05343	0.261561	0.0655212
A0A087WT92	GEHTLLVTV	0.423823	1.92154	1.35981	1.94106	0.300832	1.32796	2.01093	2.11111	2.34814	0.177885	0.193347	YES		-0.0536811	0.0331461	0.00164551	0.804263	1.05215	0.261561	0.302864
P35606	TYLPSQVSR	0.315789	0.404255	0.325234	0.439024	0.478002	0.509677	0.450273	0.528053	0.402893	0.0769231	0.050642	YES		0.448799	1.22583	0.214735	0.402054	1.05044	0.261561	0.0111905
Q13011	VFPDKEVML	0.932595	1.93085	1.4028	1.4939	1.60761	1.72043	1.89071	1.81848	1.82748	0.135817	0.126819	YES		0.176646	0.375997	0.0474722	0.376051	1.0503	0.261561	0.0843124
Q5H909	NADPQAVTM	1.17575	1.79876	1.31464	1.02507	1.12406	1.22437	1.16284	1.07224	1.17562	0.438301	0.516979	YES		-0.346445	1.10481	0.17521	-0.330622	1.05013	0.261561	0.00357822
F8WEJ5	FEFEYQTKV	0.619575	0.985372	0.504673	0.908537	0.884661	0.875269	0.914754	0.851485	1.04959	0.346154	0.313929	YES		0.339027	0.785112	0.102836	0.416575	1.04966	0.261561	0.0179398
Q00534	ETFEHPNVVR	1.29548	1.78059	1.30841	1.47663	1.6088	1.54624	1.66339	1.70297	1.76343	0.9375	0.904366	YES		0.0791268	0.269111	0.0314688	0.226496	1.04916	0.261561	0.111572
P13639	NEIKDSVVA	6.89935	8.82713	6.68318	2.32317	2.65517	2.89462	9.02842	8.47635	8.07128	0.385817	0.31185	YES		-1.50914	4.60695	1.34158	0.190672	1.04764	0.261561	3.33518
Q01082	EVAELTRLR	0.56325	0.768617	0.685981	0.699187	0.74673	0.836559	0.939891	0.756876	0.785124	0.302885	0.320166	YES		0.177782	0.520197	0.0592255	0.298621	1.04762	0.261561	0.0467386
Q9GZS3	IYDVQHANL	0.87627	3.38431	2.56542	2.24695	0.693222	1.90968	3.16503	3.68867	3.71178	0.637019	0.611227	YES		-0.4931	0.471496	0.0524992	0.630245	1.04374	0.261561	0.68171
A0A2R8YGD3	SFDSVPVSL	0.474608	1.56915	0.966355	0.973577	0.378121	0.860215	1.31803	1.51375	1.8595	0.276442	0.257796	YES		-0.444522	0.413107	0.0476581	0.640167	1.04368	0.261561	0.640788
U3KQ24	HVYEIPVEY	2.09326	2.64894	1.98972	2.16768	2.19976	2.45376	2.36066	2.66557	2.83058	0.670673	0.650728	YES		0.0190104	0.0544942	0.00519625	0.222925	1.04207	0.260865	0.227632
Q15629	AYPHNLMTF	1.14958	1.35306	1.04533	0.609248	0.782402	0.706989	1.01148	0.99615	1.03667	0.250601	0.213098	YES		-0.75754	3.21203	0.960089	-0.220884	1.03845	0.259162	0.925176
P13760	VEHPSLTSP	0.274238	1.25665	0.915888	1.24797	0.193817	1.27312	1.34536	1.52475	1.50723	0.0978817	0.0737658	YES		0.150019	0.0988869	0.00897506	0.839173	1.03668	0.259162	0.186446
P63279	EPPLFHPNVY	0.851339	1.11525	0.798754	1.03726	1.19461	1.19427	1.03315	1.11551	1.17011	0.290865	0.248094	YES		0.309126	1.28528	0.243954	0.263193	1.03657	0.259162	0.0164352
A0A0J9YW13	AEYGEIKNI	0.843952	1.28723	0.966355	0.932927	1.0107	1.03871	0.760656	0.855886	0.849174	0.0576923	0.249524	YES		-0.0546797	0.133283	0.0125346	-0.329117	1.03398	0.259162	0.161491
Q8IVL5	GENPHGVKA	1.39058	1.67553	1.42991	1.61789	1.87634	1.89462	1.71585	1.59736	1.82645	0.206731	0.386694	YES		0.261328	1.5286	0.32018	0.193022	1.03354	0.259162	0.0355541
Q5T6F2	IPFAAPTAL	0.65097	0.807181	0.643925	0.829268	0.933413	0.803226	0.82623	0.781078	0.896694	0.233173	0.197505	YES		0.287654	1.23016	0.21501	0.252421	1.03338	0.259162	0.014234
Q8WUW1	EIHQDWANR	0.183404	0.900709	0.694704	0.917344	0.227507	0.939068	0.968306	1.05464	1.09917	0.254521	0.24255	YES		0.228381	0.170703	0.0163928	0.811607	1.03326	0.259162	0.145637
Q92673	NTNDFVTLR	0.301016	0.364362	0.25514	0.372967	0.400713	0.367742	0.405464	0.393839	0.414256	0.192308	0.157343	YES		0.310316	0.726303	0.0902201	0.398728	1.03217	0.259156	0.0179398
H7BXQ8	RELGGIPIV	2.33518	3.37766	2.26075	2.65955	2.86564	2.84194	3.1388	2.9923	3.49277	1.53966	1.36798	YES		0.069503	0.179791	0.0163928	0.271388	1.029	0.257756	0.140429
P46940	KYGIQMPAF	0.358264	0.80984	0.420561	0.670732	0.828775	0.673118	0.793443	0.691969	0.789256	0.173077	0.10542	YES		0.451624	0.842793	0.109365	0.517841	1.02897	0.257756	0.0128886
H3BQK9	KEFISIINP	5.27239	6.89362	5.0486	4.17683	4.82878	4.81075	5.01858	4.87569	4.7376	0.33774	0.370062	YES		-0.317256	1.42729	0.283394	-0.234519	1.02577	0.2577	0.0234278
Q8NBI5	AFDSSSAVF	1.82641	6.98138	4.95327	5.95325	1.46492	6.22366	7.17596	7.53575	7.94008	1.28125	0.777547	YES		-0.0125546	0.00865613	6.61916e-05	0.719033	1.02455	0.2577	0.268447
Q3T8J9	APDNIIKFY	0.409972	0.486702	0.407477	0.351626	0.539834	0.544086	0.570492	0.539054	0.578512	0.0649038	0.062567	YES		0.138488	0.272998	0.0317799	0.372254	1.02445	0.2577	0.105345
Q9UNY4	LPQGHFQER	0.824561	1.2234	0.954206	0.925813	1.19025	1.0828	1.15082	1.23872	1.25207	0.5625	0.505198	YES		0.0915509	0.238516	0.0285543	0.27857	1.01513	0.254065	0.113701
P08238	TSLSEYVSR	0.22807	0.343085	0.279439	0.279472	0.360285	0.406452	0.414208	0.408141	0.360537	0.15024	0.122661	YES		0.298627	0.523431	0.0592255	0.475767	1.01365	0.254065	0.0377499
Q9HCS7	HPLPETAVRGY	1.25946	1.85239	1.31121	1.36382	1.72295	1.7086	1.70164	1.81078	1.875	0.96875	0.962578	YES		0.116594	0.311647	0.0375325	0.284546	1.01224	0.254065	0.0964517
F8VVN4	YYEEQHPEL	2.28347	2.98537	2.48411	2.67175	2.88466	3.24516	2.93552	3.06601	2.88946	0.731971	0.638254	YES		0.183014	0.914684	0.129532	0.197597	1.0121	0.254065	0.00663087
Q8IXQ6	SVNPHDITV	0.566944	0.81117	0.695327	0.865854	0.815696	1.02366	0.878689	0.921892	0.768595	0.117788	0.0834593	YES		0.383711	1.35612	0.264985	0.309279	1.01133	0.254065	0.018166
Q5JPE7	TFDVAPSRL	0.168052	0.81117	0.55514	0.696138	0.167658	0.646237	0.761749	0.89989	0.951446	0.189904	0.180873	YES		-0.0230596	0.0144967	0.000600605	0.768115	1.01116	0.254065	0.267167
O95486	KTLETQSAL	1.56417	2.21277	1.57944	2.33537	2.52556	3.02366	2.18361	2.12541	2.29339	0.177885	0.10395	YES		0.557777	2.26687	0.621197	0.301734	1.01024	0.254065	0.269764
Q93009	KENEMLVTV	4.22776	4.12855	3.26168	2.93428	3.20571	3.47312	2.99016	3.38467	3.63499	0.260417	0.186039	YES		-0.273286	1.31622	0.260438	-0.214944	1.00736	0.253732	0.0179398
H0YAR2	VATKPLYV	0.475531	0.75	0.585981	0.702236	0.856124	0.744086	0.760656	0.807481	0.707645	0.270433	0.272349	YES		0.345972	1.07586	0.16387	0.329167	1.00454	0.251885	0.00457008
H0YBZ2	LAGQATTAY	2.72761	3.68085	2.8785	3.04268	3.42449	3.36774	3.49071	3.44994	3.69421	0.694712	0.823285	YES		0.0827062	0.328958	0.0387173	0.195523	1.0038	0.251885	0.0878701
P52292	HENESVYKA	0.928901	1.04521	0.88785	0.987805	0.992866	1.21613	1.00109	1.13311	1.25413	0.19351	0.232848	YES		0.159623	0.567849	0.0655463	0.243572	0.998565	0.249562	0.0334302
Q1KMD3	SEKPAEATA	0.941828	1.27793	1.01028	0.778455	0.982164	0.965591	0.837158	0.887789	0.942149	0.240385	0.145204	YES		-0.244652	0.869872	0.118818	-0.27628	0.998117	0.249562	0.00738241
O43684	LYDVPANSM	0.718375	3.18351	2.17009	2.66768	0.740785	3.0957	3.32678	3.36634	3.4845	0.467548	0.411642	YES		0.0991974	0.07085	0.00519625	0.745161	0.997693	0.249562	0.190951
P07437	EATGGKYVPR	1.00369	2.09973	1.49346	1.8435	1.73484	1.93118	1.12678	1.15072	0.984504	0.323317	0.320166	YES		0.261269	0.620551	0.0763707	-0.494902	0.997203	0.249562	0.764202
Q15542	NYPVWDTQF	0.43398	0.640957	0.504673	0.439024	0.435196	0.354839	0.410929	0.415842	0.384298	0.21875	0.239137	YES		-0.362014	0.936274	0.140128	-0.383288	0.996047	0.249255	0.00396438
Q9BSJ2	MPHDLITQL	0.609418	1.27394	0.723364	0.979675	1.00595	1.01075	1.22404	1.20792	1.05992	0.466346	0.4158	YES		0.200982	0.358573	0.0436469	0.42177	0.993336	0.247859	0.0732117
Q6P2Q9	VYTTTVHWL	1.21884	1.90957	1.53271	1.64431	1.95006	1.65161	2.12678	1.73157	1.84504	0.747596	0.656965	YES		0.170536	0.483025	0.0543119	0.291143	0.992958	0.247859	0.0424927
Q16666	EVPNKIINR	0.0904894	0.0904255	0.0897196	0.0934959	0.0856124	0.0774194	0.155191	0.162816	0.21281	0.0447071	0.0581519	YES		-0.0772316	0.035047	0.00173871	0.97187	0.991139	0.247825	0.275537
E9PPJ0	SETPQLFTV	0.786704	1.14894	0.776636	0.84248	0.88585	1.05054	0.70929	0.684268	0.71281	0.0877404	0.0630665	YES		0.0349934	0.0737284	0.0053971	-0.364746	0.990383	0.247825	0.307902
O43683	EYNSDLHQF	1.61219	2.25	1.89159	1.95122	2.29964	2.2	2.15738	2.21342	2.27479	0.245192	0.174636	YES		0.164983	0.728135	0.0902201	0.207888	0.989567	0.247825	0.0179398
Q9H4X1	DFASPFHER	1.747	2.41401	1.85296	1.50271	1.70273	1.70681	2.26885	2.32417	2.32851	0.657058	0.586281	YES		-0.291931	1.25317	0.225041	0.202774	0.989557	0.247825	1.14702
P82932	VDFYAPTA	0.962142	1.33777	0.88785	1.09756	1.21284	1.34194	1.28087	1.19472	1.44008	0.475962	0.428274	YES		0.196278	0.562722	0.0649695	0.296719	0.98561	0.245551	0.0324815
P38606	TSNMPVAAR	0.402585	0.257979	0.252336	0.0894309	0.271106	0.148387	0.0961749	0.209021	0.200413	0.117788	0.112266	YES		-0.843008	0.97478	0.144396	-0.852436	0.984668	0.245444	0.00150186
Q8WTT2	SATELFEAY	1.86704	2.5266	1.57383	1.5061	1.6409	1.85591	1.42514	1.41914	1.81198	0.9375	0.785863	YES		-0.254349	0.664154	0.0767098	-0.357946	0.974101	0.237458	0.0179398
Q9NPB8	KFDADPVEL	1.96214	7.66755	4.97477	5.86585	1.83948	6.55054	7.42295	7.83168	8.08988	1.99399	2.02911	YES		-0.0348533	0.0251441	0.00164551	0.676674	0.973361	0.237458	0.2633
Q01105	TEFEDIKSG	0.816251	1.26064	0.856075	0.849593	0.970273	1.0871	1.09071	1.18262	1.44628	0.375	0.266112	YES		-0.0128464	0.0206695	0.00152704	0.342792	0.969429	0.234352	0.255711
Q9NRG4	SVFEDSNVY	0.934441	1.42021	0.979439	1.08333	1.25089	1.32043	1.37923	1.30253	1.36364	0.682692	0.503119	YES		0.132441	0.356148	0.0432769	0.278988	0.958299	0.2258	0.0668825
Q9UET6	SYDPDFNQL	0.942752	2.00532	1.52523	1.91565	1.11296	1.86667	1.83716	2.10671	2.16012	0.623798	0.571726	YES		0.13005	0.184686	0.0182132	0.448412	0.957586	0.2258	0.114573
F5GYA2	VYPPPHQVF	0.56879	0.643617	0.542056	0.719512	0.727705	0.666667	0.765027	0.655666	0.64876	0.0552885	0.134216	YES		0.268866	1.12255	0.177375	0.23822	0.954551	0.224407	0.0108766
Q9UBV2	NYDLALKYF	0.904894	2.09043	1.02804	1.80691	0.608799	1.52688	1.90601	1.89219	2.33264	0.713942	0.515593	YES		-0.0292555	0.0236516	0.00164551	0.607686	0.949974	0.222535	0.248641
Q9NZJ0	GELKLVTA	1.42198	1.99734	1.39533	1.24797	1.62069	1.58065	1.95519	1.9934	1.80888	0.448317	0.509356	YES		-0.11385	0.294146	0.0353886	0.258007	0.949433	0.222535	0.479797
O76071	SYDDTVKL	0.360111	0.970745	0.762617	0.924797	0.233056	0.991398	0.911475	1.18372	1.24587	0.317308	0.370062	YES		0.0379358	0.0275586	0.00164551	0.674409	0.943662	0.217574	0.203975
A0A3B3IU23	AEHVVQPKA	0.544783	2.99202	2.37757	3.63923	0.545779	3.17634	3.0929	3.62706	3.95351	0.777644	0.91684	YES		0.315745	0.219361	0.0260562	0.851732	0.942746	0.217466	0.105319
J3QLK0	VFDEAIRAV	0.287165	1.2008	0.91215	0.292683	0.0868014	0.336559	0.409836	0.39714	0.485537	0.475962	0.459459	YES		-1.74498	1.55791	0.324517	-0.892923	0.941857	0.217384	0.0610182
Q9BZZ5	AEFNLVNNA	1.25115	1.94149	1.26355	1.13211	1.34721	1.42581	1.78251	1.9582	1.71798	0.375	0.214098	YES		-0.190443	0.444446	0.0517908	0.292741	0.937276	0.215213	0.597403
P62136	SIIGRLLEV	0.509695	0.944149	0.52243	0.450203	0.500595	0.373118	0.486339	0.356436	0.497934	0.103365	0.0997921	YES		-0.577971	0.966873	0.144396	-0.559788	0.936158	0.214895	0.00150186
A8MXP9	KINEAFIEM	1.64912	2.20811	1.60794	1.64228	1.761	1.91022	1.47486	1.50275	1.63688	0.251803	0.266197	YES		-0.0406088	0.118542	0.0107855	-0.244096	0.933235	0.214127	0.139526
Q7L513	SEFQIPTA	2.19852	3.04521	2.18131	2.56707	2.83472	2.66882	2.6776	2.94829	3.01446	1.52404	1.38462	YES		0.120278	0.423904	0.0486596	0.218691	0.932471	0.214127	0.0456535
E9PFK9	VENDKLPPP	1.15512	1.44947	1.01402	1.34045	1.44352	1.54301	1.39454	1.45545	1.36364	0.0901442	0.163405	YES		0.257923	1.15342	0.187312	0.219623	0.931044	0.214127	0.0164352
Q92499	QGYSDFINR	0.612188	0.833777	0.572897	0.538618	0.563615	0.577419	0.512568	0.578658	0.528926	0.191106	0.174636	YES		-0.26538	0.760839	0.0958501	-0.317413	0.930638	0.214127	0.0111905
Q9NP73	VPEPFSTESF	0.384118	0.583777	0.38972	0.528455	0.590963	0.546237	0.718033	0.513751	0.55062	0.134615	0.0794619	YES		0.295016	0.622908	0.0763707	0.392751	0.930617	0.214127	0.0179398
P09874	VYDIAQVNL	0.42844	0.925532	0.614953	0.762195	0.378121	0.836559	0.907104	0.932893	0.93595	0.146635	0.127328	YES		0.00581411	0.00585861	6.61916e-05	0.495572	0.929469	0.213958	0.213339
F8VSI7	NPSILPTAF	0.936288	1.41755	1.05607	1.2378	1.46492	1.32688	1.38361	1.35314	1.32438	0.145621	0.190145	YES		0.240904	0.872865	0.118818	0.252142	0.928354	0.213958	0.00357822
A0A087WUL9	VEIILHVV	0.727608	0.988032	0.654206	0.734756	0.854935	0.903226	0.977049	0.885589	1.0186	0.237981	0.116424	YES		0.0730412	0.165068	0.0163928	0.281893	0.92762	0.213958	0.114573
O14965	RTATYITEL	0.68144	0.949468	0.666355	0.818089	0.891795	0.980645	0.908197	0.910891	0.934917	0.00364058	0.0398178	YES		0.227974	0.766268	0.0966495	0.261615	0.923393	0.213958	0.0108766
P28070	SYGSLARFR	0.663897	0.906915	0.772897	1.0315	1.04281	1.02258	0.900546	0.918592	0.882231	0.168269	0.185031	YES		0.402027	2.18561	0.592874	0.204898	0.923311	0.213958	0.269711
P06733	KTIAPALV	2.10619	3.25266	2.37103	2.80183	3.06302	3.39247	3	3.0088	3.22417	0.22476	0.299376	YES		0.26015	0.941173	0.140128	0.256351	0.922608	0.213958	0.00150186
G3V0E5	RYNSQLLSF	0.405355	0.735372	0.496262	0.739837	0.625446	0.709677	0.653552	0.772277	0.686983	0.189904	0.143451	YES		0.342039	0.828901	0.106978	0.36812	0.918988	0.213107	0.00573791
Q9NPA3	TYNQKHSLF	0.422899	0.481383	0.334579	0.522358	0.526754	0.65914	0.570492	0.473047	0.543388	0.170673	0.247401	YES		0.463505	1.32253	0.260438	0.357221	0.918661	0.213107	0.0234278
Q9ULR0	FEKEPLPPP	0.520776	0.648936	0.495327	0.567073	0.642093	0.698925	0.710383	0.686469	0.613636	0.223558	0.245322	YES		0.196574	0.591431	0.070421	0.27199	0.917718	0.212935	0.018166
F5GZ28	FEKIEEVSA	1.56694	2.09707	1.48037	1.77439	2.03805	2.06452	1.94536	1.94609	2.11364	0.669471	0.609148	YES		0.192069	0.747776	0.0931802	0.223184	0.914308	0.210617	0.0108766
P54578	NTDEPPMVF	1.31302	1.1516	1.03364	0.79878	0.765755	0.96129	1.03388	0.990099	1.02686	0.259615	0.182952	YES		-0.469882	2.2378	0.607812	-0.197432	0.913476	0.210617	0.300692
O43736	FPNEFIVET	0.786704	1.42287	0.872897	1.08943	0.94887	1.22796	1.18251	1.37184	1.40186	0.608173	0.434511	YES		0.0835506	0.139304	0.0125346	0.360031	0.909882	0.208609	0.119581
E9PGM1	QPGEQKYEY	0.882733	1.43351	0.914019	1.1687	1.1082	1.26237	1.30055	1.31353	1.34298	0.00703478	0.0914761	YES		0.1318	0.315322	0.0375325	0.292775	0.909251	0.208609	0.0669085
P62241	VYNASNNEL	1.45522	2.71941	2.0243	2.57012	2.05945	2.86774	1.40328	1.49725	1.6436	0.436298	0.423125	YES		0.274355	0.668697	0.0767098	-0.448017	0.905392	0.206957	0.738776
A0A3B3ITD8	NPFGSTSGSLF	1.25762	1.68218	1.27757	1.38923	1.75386	1.45591	1.73333	1.50715	1.7314	0.332933	0.303534	YES		0.124979	0.387524	0.0474722	0.237451	0.904959	0.206957	0.0478657
Q5JPI9	VYERELQTF	0.918744	1.16755	1.02523	1.15244	1.36504	1.35269	1.13443	1.23102	1.19525	0.313702	0.282744	YES		0.314772	1.69159	0.362636	0.194535	0.904432	0.206957	0.102031
P28838	VFVGKGITF	0.972299	1.3258	0.905607	1.40854	1.58026	1.54301	1.28306	1.17602	1.34194	0.0817308	0.205919	YES		0.500346	2.26703	0.621197	0.246645	0.90215	0.205756	0.325323
P50990	ATILRELEV	0.21976	0.31117	0.228037	0.300813	0.368609	0.32043	0.308197	0.360836	0.363636	0.115385	0.0914761	YES		0.383175	0.728277	0.0902201	0.444268	0.900585	0.204986	0.0111905
Q13115	TPATPTSQF	1.51154	1.78191	1.24112	1.67988	1.97384	1.89892	1.7377	1.65677	1.8843	0.390625	0.349272	YES		0.292206	1.31878	0.260438	0.219233	0.89979	0.204986	0.0262395
O00151	ASIGNAQKL	0.438596	0.769947	0.490654	0.561992	0.657551	0.734409	0.763934	0.729373	0.693182	0.0861194	0.0554886	YES		0.201541	0.400964	0.0474722	0.363763	0.899121	0.204986	0.0434379
Q00610	EYDNAIITM	0.357341	1.76596	1.09907	1.56199	0.335315	1.51075	1.62295	1.83278	1.90496	0.0470819	0.148037	YES		0.0808313	0.0526121	0.00519625	0.7343	0.894904	0.203913	0.159269
P11142	IPTKQTQTF	1.13019	1.65824	1.18037	1.3689	1.30559	1.35161	1.6	1.50825	1.53202	0.403846	0.343035	YES		0.020677	0.0515781	0.00519625	0.225503	0.893574	0.203913	0.159269
P51571	LYADVGGKQF	1.53001	2.37101	1.77757	2.00102	2.1736	2.3129	2.28087	2.24752	2.16012	0.450721	0.49896	YES		0.192135	0.675966	0.0767098	0.236155	0.891984	0.203913	0.0164352
Q8N1B3	AYDPYLIAM	0.474608	1.44814	0.957009	1.24492	0.673008	1.07312	1.30055	1.36634	1.44938	0.15625	0.174636	YES		0.0547036	0.0544514	0.00519625	0.515389	0.891356	0.203913	0.158007
P60842	INYDLPTNR	0.402585	0.577128	0.385047	0.408537	0.501784	0.632258	0.585792	0.567657	0.613636	0.125	0.155834	YES		0.176697	0.323729	0.0383901	0.372725	0.890304	0.203913	0.0644114
Q04323	REKAEELAA	1.03786	1.49202	1.16636	1.34146	1.50059	1.49247	1.44481	1.39164	1.44008	0.669471	0.700624	YES		0.22982	0.999596	0.144396	0.210385	0.888337	0.203913	0.00738208
Q15020	GEVVQIRP	0.859649	1.06117	0.813084	0.85874	0.838288	1.01505	0.774863	0.810781	0.724174	0.0528846	0.0504459	YES		-0.0115618	0.0302845	0.00164551	-0.243183	0.887849	0.203913	0.172507
O75410	VPVSTINHAF	0.371191	0.553191	0.463551	0.436992	0.592152	0.451613	0.745355	0.50385	0.57438	0.158654	0.10395	YES		0.0933959	0.137899	0.0125346	0.393839	0.885447	0.20377	0.114573
Q8IY81	QAQLLFENR	0.290859	0.425532	0.290654	0.345528	0.429251	0.330108	0.206557	0.245325	0.248967	0.198317	0.138067	YES		0.133771	0.219078	0.0260562	-0.522953	0.88511	0.20377	0.369312
P53618	EAYVHVNQY	1.5217	1.77394	1.45234	1.56504	2.23306	2.28602	1.78798	1.9824	1.94421	0.394231	0.345114	YES		0.357737	1.30666	0.255428	0.267339	0.879726	0.201815	0.0291597
O95671	ETLPPFPTRL	0.87904	1.41622	0.916822	1.07114	1.16171	1.0914	1.76284	1.20572	1.19938	0.688702	0.503119	YES		0.0495178	0.0712432	0.00519625	0.375825	0.87767	0.200859	0.145637
P42858	KEMEVSPSA	1.9132	1.68218	1.51121	1.10366	1.47087	1.72688	1.00656	1.50055	1.56715	0.622596	0.573805	YES		-0.247554	0.641439	0.0763707	-0.325826	0.875182	0.200859	0.0164352
Q9Y253	EARAFGVTR	0.56879	0.756649	0.660748	0.61687	0.730083	0.780645	0.747541	0.816282	0.775826	0.361779	0.392931	YES		0.0992243	0.282179	0.0353886	0.236291	0.873959	0.200859	0.068459
Q460N5-1	DAGSVPHVNR	2.1108	2.79787	2.26262	2.67988	3.08442	2.93763	2.82514	2.58746	2.68698	0.890625	0.997921	YES		0.279103	1.59483	0.324989	0.175614	0.873538	0.200859	0.0827273
Q709C8	QPMDIHVEL	4.60388	5.18883	3.40561	3.36179	4.30678	3.90968	3.6306	3.38174	3.95455	1.83173	1.38046	YES		-0.188937	0.585045	0.070421	-0.2672	0.873115	0.200859	0.0179398
H0Y488	KEIGGLTQV	1.55402	2.28723	1.62523	1.49593	1.68371	1.6914	1.50055	1.52145	1.54132	0.501202	0.488565	YES		-0.166383	0.518518	0.0592255	-0.260529	0.872729	0.200859	0.0219999
Q9Y217	RYSEYAEEF	0.851339	1.11968	0.82243	1.05386	0.971463	1.06022	1.18251	1.0385	1.02996	0.242788	0.220374	YES		0.143475	0.497423	0.0592255	0.218825	0.871389	0.200859	0.0234278
P60709	RGYSFTTTA	0.642659	0.958777	0.672897	0.627033	0.657551	0.725806	0.902732	0.876788	0.93905	0.0865474	0.0506258	YES		-0.177969	0.454648	0.0524683	0.257404	0.870615	0.200859	0.556288
A0A087WZK9	TYYGSFVTRA	0.410896	0.56516	0.465421	0.471545	0.58264	0.524731	0.561749	0.550055	0.650826	0.22476	0.162162	YES		0.131387	0.304324	0.0359273	0.290183	0.869369	0.200859	0.0655212
Q9ULW0	KSSDQPLTV	3.86888	5.60239	4.0215	4.03049	4.24732	4.42043	5.12022	5.18922	5.23037	1.26923	1.18087	YES		-0.0875579	0.270251	0.0314688	0.203782	0.867476	0.200859	0.400773
K7EL50	GEWEPPVI	3.46076	3.46277	2.77009	3.23679	4.43995	3.74624	2.61639	2.57866	2.92975	0.137019	0.0791592	YES		0.236832	0.978069	0.144396	-0.254702	0.866706	0.200859	0.893889
Q9Y520	TEIGTMISV	2.0988	2.39761	1.49907	1.8872	2.17004	1.89462	1.68743	1.58746	1.68492	0.264423	0.160083	YES		-0.010534	0.0241264	0.00164551	-0.273589	0.865503	0.200859	0.16837
A0A087WUS5	NYAAPPSTR	0.302862	0.49867	0.401869	0.402439	0.536266	0.494624	0.577049	0.492849	0.483471	0.201923	0.197505	YES		0.252251	0.511974	0.0592255	0.368283	0.865445	0.200859	0.0219999
P62829	GEMKGSAIT	0.891967	0.744681	0.702804	0.577236	0.789536	0.866667	0.386885	0.717272	0.667355	0.125	0.001307	YES		-0.0669036	0.116229	0.0106604	-0.401189	0.862355	0.200859	0.115266
Q15008	KTYDKTVAL	0.77747	1.02128	0.699065	0.859756	0.977408	1.12473	1.00546	0.941694	1.05992	0.463942	0.428274	YES		0.245856	0.766799	0.0966495	0.267696	0.861106	0.200859	0.00663087
Q15008	RYSVFFQSL	1.14312	1.84309	1.32243	1.30589	1.51962	1.57097	1.69399	1.67217	1.78512	0.602163	0.390852	YES		0.0291182	0.0617482	0.00519625	0.2577	0.860591	0.200859	0.145637
A0A087WZ85	AEYAGLKVA	0.23638	0.489362	0.252336	0.434959	0.411415	0.430108	0.421858	0.424642	0.514463	0.153846	0.178794	YES		0.384151	0.628582	0.0763707	0.476606	0.858565	0.200859	0.0164352
P42704	GETDLIQKA	1.02585	1.71809	1.21215	1.21646	1.42806	1.48602	1.50273	1.64136	1.65186	0.864183	0.696466	YES		0.062258	0.130246	0.0125346	0.277744	0.857634	0.200859	0.113291
P11926	VFDMGAEVGF	0.105263	0.337766	0.233645	0.375	0.16409	0.353763	0.395628	0.358636	0.331612	0.0818799	0.0721672	YES		0.399963	0.387191	0.0474722	0.682326	0.856521	0.200859	0.0377499
Q12802	KEGLPVFVV	5.10249	7.00532	4.62617	3.85569	4.40904	4.37312	6.53115	6.47635	6.39566	0.203125	0.299376	YES		-0.40503	1.43808	0.285211	0.213511	0.85452	0.200859	1.17921
B4DR61	RYIPTAAAF	1.38873	1.85505	1.33738	1.4502	1.46373	1.53656	1.72022	1.65567	1.88017	0.433894	0.328482	YES		-0.0417504	0.120043	0.0109203	0.198262	0.85435	0.200859	0.2786
P11473-2	TYDPTYSDF	0.622345	1.07447	0.762617	0.867886	0.542212	0.833333	0.90929	1.13531	1.10021	0.426683	0.33264	YES		-0.132617	0.208472	0.0239048	0.354649	0.853927	0.200859	0.346534
A0A0B4J1S1	EVFSHILKR	0.723915	0.944149	0.84486	0.815041	1.06778	0.963441	0.891803	1.0077	1.05785	0.415865	0.336798	YES		0.1797	0.595066	0.0704477	0.234941	0.852764	0.200859	0.0179398
Q5SZL2	KYLADLPTL	1.45429	1.88963	1.41682	1.41768	1.478	1.44516	1.77049	1.74807	1.83264	0.948317	0.769231	YES		-0.133211	0.555745	0.0627135	0.168679	0.851197	0.200859	0.615721
C9JW94	LFDKSINEF	0.531856	2.05984	1.32804	1.625	0.293698	1.56882	2.00984	2.0099	2.10434	0.130306	0.272094	YES		-0.168556	0.121269	0.0109203	0.643736	0.850735	0.200859	0.277761
O14979	ASVDKVLEL	4.27331	5.61436	4.14579	3.59959	3.89774	4.08387	4.28852	3.92079	4.03719	1.61538	1.48025	YES		-0.277086	1.25187	0.225041	-0.196502	0.848955	0.200859	0.0235872
Q13118	APAPSTVHF	0.622345	0.832447	0.585047	0.564024	0.636147	0.712903	0.75847	0.819582	0.855372	0.0757965	0.218787	YES		-0.0925617	0.212311	0.0245268	0.254532	0.847533	0.200859	0.346534
P62993	NYVTPVNR	0.424284	0.505984	0.466355	0.452744	0.56956	0.558065	0.560656	0.519252	0.596591	0.113582	0.149514	YES		0.178318	0.499993	0.0592255	0.263508	0.845898	0.200859	0.0219999
Q13011	EALGSGLVSR	0.482918	0.720745	0.509346	0.572154	0.655172	0.677419	0.681967	0.705171	0.688017	0.341346	0.33264	YES		0.153067	0.382646	0.0474722	0.276686	0.843978	0.200859	0.0365431
Q9HCS7	NYDEALRLL	0.397969	1.22739	0.785047	1.03354	0.363853	0.855914	1.09617	1.11881	1.34917	0.278846	0.253638	YES		-0.0972365	0.0807651	0.0057745	0.564284	0.843273	0.200859	0.246331
Q99832	RTIPGKQQL	1.14127	1.65957	1.15514	1.26829	1.41974	1.66452	1.57158	1.61276	1.53099	0.216346	0.174636	YES		0.137822	0.375606	0.0474722	0.253323	0.842419	0.200859	0.0377499
E9PGM1	YPAQGVQQF	1.16159	1.43351	0.940187	1.04878	1.29964	1.40538	1.72022	1.11881	1.62603	0.664663	0.496881	YES		0.086525	0.147107	0.0138842	0.336854	0.841846	0.200859	0.105345
Q13347	RDMTMFVTA	0.920899	0.862589	0.645483	0.691057	0.791122	0.843728	0.837158	0.990099	1.06267	0.144231	0.087172	YES		-0.0625519	0.138866	0.0125346	0.25069	0.840363	0.200859	0.283206
P46013	VIDEPVRL	0.797784	2.32314	1.46075	1.81606	0.894174	2.0828	2.33443	2.06601	2.20661	0.152644	0.15056	YES		0.0650633	0.0605704	0.00519625	0.528132	0.840311	0.200859	0.140429
P23921	SPVSKGILQY	0.987073	1.31782	0.723364	0.447154	0.633769	0.602151	0.828415	0.691969	0.819215	0.442308	0.370062	YES		-0.847389	1.86044	0.427162	-0.372226	0.839734	0.200859	0.158007
O43791	LPDDKLTLF	0.626962	0.840426	0.681308	0.497967	0.554102	0.515054	0.591257	0.616062	0.621901	0.001307	0.0504756	YES		-0.455343	1.71896	0.370104	-0.232233	0.838695	0.200859	0.114573
P08238	EYLNFIRGV	0.231764	0.333777	0.197196	0.251016	0.331748	0.265591	0.351913	0.345435	0.339876	0.139423	0.0935551	YES		0.153484	0.202014	0.0235606	0.44347	0.836184	0.199008	0.0878701
Q9H8V3	IFDSKVTEI	1.02031	4.93883	3.15047	3.78963	0.916766	3.96667	4.86557	4.69307	4.79545	0.323317	0.301455	YES		-0.0708473	0.0474561	0.00519625	0.656001	0.834955	0.198763	0.215196
P34931	IGIDLGTTY	0.415512	0.558511	0.357009	0.445122	0.651605	0.496774	0.539891	0.558856	0.609504	0.103365	0.001307	YES		0.259655	0.529937	0.0592255	0.359974	0.834012	0.198763	0.0179398
P29966	AEKGEPAAA	3.94183	5.68617	4.09907	2.2124	2.70392	2.51935	3.65792	3.92629	4.08471	1.37861	1.17256	YES		-0.884487	2.89615	0.855057	-0.234351	0.833047	0.198763	0.822186
O15439	KFDQVTVFL	0.221607	0.648936	0.394393	0.636179	0.20214	0.580645	0.609836	0.576458	0.795455	0.108173	0.137214	YES		0.165775	0.131735	0.0125346	0.64771	0.832657	0.198763	0.105528
F8W1G2	NPHEVQPSY	1.22068	1.83245	1.58131	1.96341	2.11415	2.36344	1.64809	1.94719	1.86777	0.658654	0.715177	YES		0.474891	2.07454	0.531109	0.237312	0.83094	0.198352	0.2633
Q9H4A3-7	QGTTSQQVLTA	0.0960295	0.257979	0.138318	0.0894309	0.121284	0.0795699	0.0677596	0.0616062	0.0847107	0.0279131	0.0390054	YES		-0.762144	0.556137	0.0627135	-1.20149	0.829927	0.19799	0.0179398
P40692	EEYGKILEV	1.76639	2.56383	1.90935	2.03049	2.1082	2.3	1.71913	1.85039	1.73967	0.28125	0.226611	YES		0.0453222	0.130559	0.0125346	-0.232956	0.828462	0.197568	0.273171
A6NJ78	KESDIVLYA	4.94552	7.6383	5.4729	7.02642	7.74316	7.57634	7.17814	6.82508	7.03099	3.07692	2.80665	YES		0.307476	1.29557	0.247744	0.220202	0.828204	0.197568	0.0355541
E9PF32	IYIINVHSM	0.413666	0.68617	0.651402	0.551829	0.574316	0.719355	0.715847	0.783278	0.674587	0.360577	0.365904	YES		0.075637	0.136348	0.0125346	0.311786	0.825565	0.197311	0.105345
B4DLR8	MNFNPIISR	0.955679	0.658245	0.664486	1.07419	1.65279	1.46559	0.540984	0.543454	0.478306	0.170673	0.202343	YES		0.879809	2.53633	0.716339	-0.543946	0.824969	0.197311	1.89275
H7C0E5	DALVITHY	1.57802	2.33378	1.65701	1.76728	1.82402	2.0172	2.10383	2.11661	2.25826	0.330529	0.39501	YES		0.0102458	0.0240374	0.00164551	0.218336	0.824713	0.197311	0.153192
P28072	TTGSYIANR	0.269621	0.345745	0.257944	0.351626	0.449465	0.434409	0.424044	0.409241	0.320248	0.120192	0.0294821	YES		0.500529	1.13039	0.179939	0.401493	0.82335	0.196833	0.0179398
P60842	ENYIHRIGR	2.00369	3.06383	2.33271	2.10163	2.3591	2.50108	2.81749	2.85809	2.89876	1.15625	1.1185	YES		-0.0881109	0.245577	0.0292526	0.212454	0.822948	0.196833	0.352228
C9J2U0	IYPPKLHQF	0.397969	0.546543	0.374766	0.345528	0.431629	0.454839	0.527869	0.540154	0.557851	0.227163	0.24948	YES		-0.0987503	0.17874	0.0163928	0.301467	0.820822	0.195348	0.305099
Q8NF64	QYAPSTAQF	0.875346	1.16223	0.870093	0.987805	1.07729	1.06129	1.11038	1.07811	1.12603	0.59375	0.559252	YES		0.10463	0.377056	0.0474722	0.188936	0.815746	0.191617	0.0355541
P01624	GEIVMTQSP	1.27054	1.32314	1.0986	1.03557	1.2497	1.25108	1.03825	1.09131	1.14928	0.249399	0.20894	YES		-0.0622525	0.246257	0.0292526	-0.171328	0.81517	0.191617	0.0665856
Q5JXR6	KYDSTAIYL	0.946445	3.43218	2.4972	2.67886	0.791914	3.07742	3.31803	3.47525	3.54649	0.620192	0.694387	YES		-0.0704348	0.0531065	0.00519625	0.5886	0.813526	0.190761	0.211023
Q15029	SEIDIKVA	1.68513	2.3617	1.64112	1.74289	2.11891	2.25806	2.26995	2.24972	2.15083	0.348558	0.456667	YES		0.105587	0.294036	0.0353886	0.229884	0.811261	0.190761	0.054106
A0A3B3ITJ4	VEFDSVQSA	0.593721	0.863032	0.626168	0.74187	0.888228	0.960215	0.749727	0.877888	0.904959	0.331731	0.372141	YES		0.314518	0.940832	0.140128	0.281996	0.8095	0.190761	0.0087349
P20036	LPRTDYSF	0.56325	0.808511	0.528972	0.707317	0.656361	0.617204	1.00765	0.717272	0.688017	0.182692	0.12474	YES		0.0595878	0.0906069	0.00807758	0.344235	0.809414	0.190761	0.114549
O94864	SFDLLPREF	0.42844	1.41755	0.652336	1.0813	0.337693	0.896774	1.28087	1.15072	1.36983	0.247596	0.0914761	YES		-0.109473	0.0802285	0.0057745	0.605576	0.807617	0.190761	0.231505
K7EQJ5	KEAPPMEKP	1.17359	2.18218	1.53925	2.16565	2.16052	2.17419	2.03934	1.87459	2.01756	0.688702	0.706861	YES		0.409205	1.37756	0.265892	0.277079	0.807011	0.190761	0.048524
B3KTM8	HPDAPMSQVY	1.91782	1.83378	1.56262	1.20122	1.56599	1.64839	1.31257	1.64191	1.63326	0.20012	0.109511	YES		-0.267247	1.04951	0.15509	-0.212071	0.806241	0.190761	0.0164352
Q9UHG3	IYNGETLVF	0.784857	1.25798	0.842991	1.46748	1.37931	1.2043	1.05574	1.15072	1.35537	0.365385	0.266112	YES		0.489326	1.55786	0.324517	0.303632	0.805637	0.190761	0.0891952
O15397	DEYQFFTQA	0.33241	0.454787	0.420561	0.410569	0.525565	0.423656	0.485246	0.525853	0.475207	0.168269	0.137214	YES		0.171052	0.379356	0.0474722	0.299399	0.805402	0.190761	0.0355541
A0A1B0GUA3	SAVEEKVSY	1.08218	1.23404	0.863551	0.932927	1.10107	1.3828	1.21093	1.31133	1.27686	0.608173	0.503119	YES		0.103719	0.247459	0.0292526	0.256741	0.804616	0.190761	0.0655212
Q9UBB9	VYPLMKEYF	1.45337	1.2633	1.08598	0.752033	1.19382	0.909677	1.06011	1.0121	1.11983	0.408654	0.237006	YES		-0.413248	1.37065	0.264985	-0.252524	0.801259	0.190761	0.048429
P11142	IFDLGGGTF	0.413666	1.5625	1.19626	1.59451	0.418549	0.982796	1.80109	1.58966	1.44525	0.484375	0.513514	YES		-0.0826183	0.0590864	0.00519625	0.608227	0.799042	0.190761	0.209679
Q6UWP7	AVHDITVAY	0.34072	1.56782	0.93271	1.30285	0.219976	1.13441	1.3071	1.48845	1.76033	0.197115	0.234927	YES		-0.0966023	0.0597825	0.00519625	0.681205	0.798997	0.190761	0.209679
Q9UHG3	YYQHIVTTL	0.695291	0.978723	0.675701	0.807927	0.925089	0.991398	0.928962	0.876788	0.98657	0.436298	0.390852	YES		0.21346	0.647935	0.0764261	0.248978	0.798118	0.190761	0.0108323
P80217	RVQVQPLEL	0.409049	0.631649	0.453271	0.626016	0.750297	0.776344	0.618579	0.610561	0.61157	0.0796053	0.001307	YES		0.526969	1.72262	0.370104	0.301113	0.797129	0.190761	0.131573
Q92673	VPDPEFSGKSY	1.13758	1.59043	1.1271	1.55894	1.59334	1.8172	1.43169	1.52915	1.5186	0.223558	0.203742	YES		0.366326	1.60229	0.324989	0.216547	0.795348	0.190761	0.104709
P21964	RYLPDTLLL	1.30194	1.68617	1.28598	1.53455	1.66231	1.28817	1.61093	1.60396	1.67149	0.754808	0.43659	YES		0.0695007	0.215953	0.0260562	0.193148	0.793539	0.190761	0.0718156
Q6NVV1	KYQAVTATL	5.88735	7.91888	6.25514	7.08841	7.51605	7.46882	6.24918	5.66227	5.92769	2.15385	2.20998	YES		0.137881	0.700564	0.0825301	-0.169375	0.793384	0.190761	0.68171
O43734	REFPQFEP	0.611265	0.914894	0.699065	0.715447	0.887039	0.748387	0.832787	0.994499	0.840909	0.331731	0.31185	YES		0.0792463	0.172511	0.0163928	0.261914	0.793209	0.190761	0.0878701
Q7KZF4	AEAKFFTES	2.2373	2.9109	2.26262	1.63618	2.15101	2.02151	2.09727	2.13201	2.2469	0.5	0.471933	YES		-0.35142	1.52265	0.32018	-0.194491	0.791404	0.190177	0.0870422
Q92900	APVEVTHNF	0.992613	1.2367	0.906542	1.02947	1.20571	1.23226	1.13989	1.17932	1.28306	0.18149	0.197505	YES		0.14501	0.516533	0.0592255	0.200045	0.791326	0.190177	0.0179398
G3V1Q4	TIIEVNGKRVR	1.05725	1.48537	1.13271	1.04167	1.26397	1.3043	1.45027	1.38944	1.39566	0.31851	0.268191	YES		-0.0258996	0.0646448	0.00519625	0.204615	0.788345	0.189037	0.209053
E5RFH4	YPFHDSDPSALF	1.07202	1.65027	1.02991	1.4187	1.55529	1.40753	0.959563	0.960396	1.10124	0.219952	0.114345	YES		0.223696	0.652391	0.0767098	-0.312614	0.78691	0.189037	0.647027
Q8NEJ9	YPTEKGLSF	0.742382	0.985372	0.7	0.666667	0.494649	0.751613	0.967213	0.927393	0.975207	0.145433	0.155925	YES		-0.343839	0.950791	0.140128	0.241334	0.786493	0.189037	0.830705
Q52LA3	KELGSLTTA	1.95199	2.80718	2.02897	2.64431	2.60642	2.77634	2.55082	2.50935	2.69008	0.975962	0.860707	YES		0.241858	1.07452	0.163764	0.191228	0.785361	0.189037	0.0179398
Q86YV0	ETLGQVVRRL	0.475531	0.824468	0.623364	0.718496	0.793103	0.804301	0.72459	0.790979	0.822314	0.230769	0.274428	YES		0.267942	0.732221	0.0902201	0.281571	0.783878	0.188906	0.00357822
P78347	EGLPEGIPFRR	1.70822	2.09574	1.93084	1.67886	1.70749	1.76129	1.83388	1.74037	1.71074	0.675481	0.673597	YES		-0.155832	1.09027	0.165949	-0.117841	0.783685	0.188906	0.0179398
Q71RC2	SPVFMQPVY	1.87258	1.30186	1.11308	1.17276	1.64804	1.27957	0.959563	1.10121	1.26446	0.694712	0.469854	YES		-0.0643892	0.111716	0.0101468	-0.366687	0.783434	0.188906	0.105195
Q13901	YPVEIHEYL	1.9723	2.94149	1.78505	2.06707	2.65636	2.32903	2.61749	2.60396	2.82645	1.30048	0.7921	YES		0.0742177	0.155671	0.0159315	0.264701	0.781963	0.188884	0.0884606
Q15393	VYPDGIRHI	1.08218	1.39628	1.09439	0.901423	1.05589	1.04624	1.29399	1.33223	1.38533	0.49399	0.476091	YES		-0.250408	1.0794	0.164918	0.167086	0.781435	0.188884	0.902142
A0A0G2JS82	GEIPKVLVA	1.73684	2.51197	1.76729	2.06911	2.10583	2.42473	2.21749	2.30363	2.46281	0.569712	0.559252	YES		0.133564	0.415436	0.0476581	0.21521	0.780182	0.188884	0.0234278
Q9UJX4	AEFFLSQQA	2.12927	3.06915	2.09159	2.71138	2.8918	2.79355	2.7847	2.77448	2.82025	0.84375	0.860707	YES		0.203906	0.795569	0.106185	0.200931	0.780054	0.188884	0.00150186
Q96S97	IYPTTYVQF	2.39612	3.89894	2.48318	2.77642	3.28537	2.66344	2.27978	2.28053	2.46798	0.0640934	0.0953362	YES		-0.00873648	0.0158123	0.00143237	-0.320758	0.779564	0.188884	0.145637
H3BMZ6	HPVVGDLTY	1.70914	2.1516	1.55234	1.82215	2.10345	2.07204	2.04153	1.91639	2.19628	1.16947	0.952183	YES		0.147948	0.579032	0.0677784	0.185124	0.77925	0.188884	0.0148566
Q5TB30	SNFGPEVTR	0.336103	0.466755	0.31215	0.432927	0.391201	0.404301	0.478689	0.462046	0.43905	0.132212	0.160083	YES		0.13976	0.273763	0.0318114	0.307388	0.777481	0.187706	0.0503352
H7C5L5	HPVSEGTLMY	0.21145	0.321809	0.215888	0.25813	0.292509	0.337634	0.335519	0.335534	0.326446	0.13101	0.101871	YES		0.245757	0.377271	0.0474722	0.413068	0.77523	0.187489	0.0324815
O60488	LPLAHVLEL	1.03232	1.29787	1.16822	1.07114	1.00357	1.02796	1.07104	0.952695	1.1095	0.310096	0.257796	YES		-0.173194	0.856944	0.114033	-0.159047	0.775098	0.187489	0.00573791
A0A1W2PQ13	AYGLVSATF	0.899354	1.28324	0.838318	1.23374	1.31391	1.16667	1.18579	1.13421	1.22831	0.526442	0.482328	YES		0.298111	1.08783	0.165949	0.232147	0.774906	0.187489	0.0179398
Q6VMQ6	VFDKTLAEL	1.64451	7.67553	5.13178	5.5376	1.26516	5.5871	7.34645	7.26623	7.25207	1.35457	1.25364	YES		-0.222091	0.164967	0.0163928	0.597356	0.77395	0.187119	0.270206
D6R9Q5	QPHLVNIQF	0.783934	1.0492	0.737383	0.892276	0.97503	1.04301	0.982514	0.909791	1.1374	0.09375	0.163843	YES		0.179117	0.52939	0.0592255	0.237116	0.771448	0.185407	0.0179398
H7C5C1	AEIPEGYVP	2.39151	3.04255	2.3215	2.54268	2.68728	3.0172	2.12678	2.23982	2.44008	0.615385	0.453222	YES		0.0886684	0.340227	0.041846	-0.188278	0.768618	0.185407	0.3929
O00178	SEGNVVNKP	1.59926	2.04255	1.69065	1.74085	2.14625	2.23871	1.91585	2.08361	2.04752	0.459135	0.327194	YES		0.200099	0.874824	0.118818	0.18141	0.767688	0.185407	0.00703062
P54709	IYNPTTGEF	1.17082	1.79521	1.18318	1.38415	1.75505	1.53118	1.59563	1.60176	1.75413	0.725962	0.656965	YES		0.170703	0.448156	0.0524683	0.255034	0.76764	0.185407	0.0185237
P53355	YPESTVGTLM	0.358264	0.718085	0.462617	0.54878	0.669441	0.634409	0.645902	0.60066	0.729339	0.314904	0.224532	YES		0.267614	0.506984	0.0592255	0.360549	0.767225	0.185407	0.0179398
Q96T76	MPEKEPSVL	1.19668	0.851064	0.766355	0.546748	1.00595	0.963441	0.535519	0.814081	0.739669	0.483173	0.336798	YES		-0.161462	0.257337	0.0301984	-0.429672	0.766891	0.185407	0.054106
Q9Y2E6	SEIKSIPGV	1.52724	2.12633	1.53364	1.62907	1.78716	1.90645	1.82623	2.0253	2.11157	1.08534	1.01455	YES		0.0371916	0.097306	0.00897506	0.201103	0.766074	0.185407	0.105345
Q92673	IFSEKPVFV	1.50323	2.41489	1.81589	1.98882	2.29727	2.41398	2.26667	2.22882	2.22211	0.481971	0.419958	YES		0.22463	0.747974	0.0931802	0.2284	0.764996	0.185407	0.00150186
O43255	VFDTAIAHLF	0.277932	0.913564	0.6	0.787602	0.246136	0.425806	0.891803	0.771177	0.961777	0.152644	0.160083	YES		-0.295647	0.246961	0.0292526	0.55102	0.763583	0.185407	0.325323
Q6UW56	NPLKGDLANTF	0.535549	0.805851	0.828037	0.918699	0.991677	1.03656	0.955191	0.908691	0.741736	0.247596	0.108108	YES		0.441894	1.5404	0.32339	0.264304	0.763177	0.185407	0.10064
P14550	HPLYPFNDPY	0.376731	0.537234	0.321495	0.463415	0.50654	0.548387	0.546448	0.468647	0.530992	0.146635	0.105814	YES		0.297447	0.676224	0.0767098	0.323572	0.760263	0.185407	0.00573791
A0A1W2PS02	EPHLMVEY	0.345337	0.765957	0.545794	0.815041	0.737218	0.901075	0.712568	0.710671	0.700413	0.001307	0.116285	YES		0.566092	1.45735	0.29132	0.357897	0.75907	0.185407	0.0770409
Q8IZT6	IPISPISPAF	0.915051	1.4641	0.901869	1.2439	1.41974	1.2871	1.38689	1.23542	1.32748	0.617788	0.405405	YES		0.26798	0.760222	0.0958501	0.267633	0.758874	0.185407	0.000179448
Q7KZF4	RDYVAPTA	1.21514	1.57846	1.27757	1.10772	1.17004	1.35161	1.45137	1.54565	1.56302	0.789663	0.889813	YES		-0.165724	0.66722	0.0767098	0.163602	0.757385	0.185407	0.637062
Q5T6F2	SETKVFTA	1.27608	1.83378	1.43084	1.50407	1.79191	1.82258	1.75519	1.65127	1.80888	0.5	0.519751	YES		0.172822	0.622934	0.0763707	0.199846	0.756205	0.185407	0.00913785
H0Y7W6	AEVDRQVIP	1.09326	1.55053	1.13084	1.18496	1.26754	1.30108	1.46011	1.33553	1.53512	0.314904	0.237006	YES		-0.00807155	0.0193444	0.00143237	0.198286	0.754943	0.185407	0.158007
O15213	IYDNQGIEL	0.836565	3.10372	1.92336	2.04268	0.608799	2.43656	0.961749	1.05611	1.08058	0.125	0.149688	YES		-0.204689	0.162574	0.0163928	-0.920261	0.7537	0.185255	0.0777674
A0A2R8YDT1	DFSAGVANR	0.281625	0.478723	0.354206	0.278455	0.335315	0.319355	0.295082	0.271727	0.269628	0.115385	0.0977131	YES		-0.256324	0.440958	0.0509167	-0.414137	0.751153	0.184366	0.018166
O00303	HPVILASIVDSY	0.186519	0.244681	0.154206	0.161585	0.272295	0.12198	8.42732	0.249725	0.493802	0.0665613	0.0730437	YES		-0.0747129	0.00171353	6.61916e-05	3.96955	0.749312	0.184366	0.145637
P21333	NPSGNLTETY	1.25485	1.65426	1.39065	0.528455	0.611177	0.666667	1.20109	1.28823	1.34711	0.13101	0.125758	YES		-1.25122	4.2667	1.34158	-0.164491	0.749105	0.184366	2.0932
Q75V66	EYLETVTQF	0.531856	0.795213	0.504673	0.722561	0.750297	0.676344	0.794536	0.623762	0.829545	0.356971	0.343035	YES		0.230585	0.534005	0.0592255	0.295325	0.749049	0.184366	0.0164352
C9J9C7	FYTVIPHNF	1.05448	1.62899	1.21121	1.32317	1.44114	1.38817	1.46339	1.46865	1.56302	0.489183	0.490644	YES		0.0924689	0.264309	0.0312232	0.206832	0.746958	0.184366	0.0473336
P50995	RSNEHIREL	0.127424	0.119681	0.11215	0.142276	0.140309	0.202151	0.205464	0.213421	0.157025	0.001307	0.0392903	YES		0.432195	0.378795	0.0474722	0.68084	0.746666	0.184366	0.0259207
Q9UK76	SEEKPVPAA	1.14497	1.75399	1.46262	1.64533	1.44233	1.47419	1.53333	1.65787	1.8719	0.409856	0.216216	YES		0.06477	0.164334	0.0163928	0.215172	0.746015	0.184269	0.0759276
Q7Z417	GEYPATLV	2.04709	2.69415	2.03645	2.32927	2.67182	2.64194	2.58579	2.38944	2.6312	0.358173	0.255717	YES		0.17335	0.78085	0.101015	0.166426	0.739762	0.182117	0.00280743
O60502	LFDDIDHNM	0.590951	1.14096	0.872897	0.965447	0.478002	0.68172	1.01421	1.15512	1.15083	0.252404	0.2079	YES		-0.293598	0.449099	0.0524683	0.350072	0.73938	0.182117	0.460842
Q9H8K7	TYIDKSTQL	0.853186	1.21144	0.869159	0.908537	0.9239	1.03441	1.0612	1.09901	1.24483	0.245192	0.251559	YES		-0.0332969	0.0754394	0.00569778	0.214914	0.739101	0.182117	0.192356
Q92545	IINSNPIEL	0.68144	1.01862	0.82243	1.00813	1.02497	1.25376	0.92459	0.948295	1.14256	0.110577	0.001307	YES		0.381865	1.26424	0.228133	0.257525	0.736297	0.182117	0.0423276
Q5SWA1	REKPAAPTA	0.182825	0.239362	0.185047	0.138211	0.19025	0.230108	0.24918	0.272827	0.31405	0.0673077	0.0274034	YES		-0.120518	0.11654	0.0106604	0.461349	0.734871	0.182117	0.223657
Q9BY77	AEVDPDTILKA	0.982456	1.16755	0.886916	0.952236	0.934602	0.949462	0.934426	0.786579	0.952479	0.0985577	0.135135	YES		-0.0986013	0.350026	0.0424893	-0.18389	0.731097	0.182117	0.0306055
P59998	SEMKLSVNA	1.04094	1.67287	1.06231	1.24119	1.50694	1.45448	1.47468	1.52402	1.50207	0.355769	0.339714	YES		0.154383	0.378008	0.0474722	0.253269	0.730249	0.182117	0.0234278
F5H6W4	EASQGFRFLR	0.295476	0.507979	0.416822	0.426829	0.532699	0.591398	0.535519	0.539054	0.466942	0.139423	0.16632	YES		0.345922	0.756868	0.0938972	0.337141	0.730004	0.182117	0.00150186
Q8TEL6	AEFKLIPGL	3.18837	4.09973	3.1	1.42683	1.68847	1.56452	3.88852	3.60396	4.00517	0.223558	0.164241	YES		-1.15041	4.06727	1.34158	0.146407	0.729505	0.182117	2.8679
P09012	QILDILVSR	0.509695	0.586436	0.463551	0.596545	0.870392	0.658065	1.33005	0.566557	0.541322	0.167067	0.0481913	YES		0.446211	0.420942	0.0483826	0.644406	0.728617	0.182117	0.018166
Q96HR3	ETVQDIVYR	0.525392	0.707447	0.633645	0.674797	0.738407	0.73871	0.721311	0.652365	0.780992	0.210337	0.226611	YES		0.205297	0.719818	0.0889931	0.207143	0.728528	0.182117	0.00150186
Q15078	RSVDRSLLL	0.212373	0.380319	0.256075	0.262195	0.382878	0.294624	0.384699	0.363036	0.376033	0.139423	0.178794	YES		0.146826	0.190196	0.0194233	0.404905	0.728316	0.182117	0.0655212
P08238	KEIFLRELI	1.03601	1.53723	0.973832	1.30488	1.23662	1.54624	1.54536	1.30693	1.38843	0.103365	0.0557378	YES		0.204672	0.532825	0.0592255	0.257677	0.727617	0.182117	0.0145682
P21333	SETDLSLLTA	1.15882	1.89894	1.14393	0.528455	0.595719	0.701075	1.11913	1.11001	1.15599	0.173077	0.168399	YES		-1.20287	2.49272	0.716339	-0.311756	0.725949	0.182117	0.597865
Q9UBZ4	HVGPFIDSY	0.930748	1.19149	0.899065	0.931911	0.96195	1.07204	1.18033	1.0231	1.24174	0.300481	0.297297	YES		-0.026699	0.0679516	0.00519625	0.189403	0.725868	0.182117	0.179837
H0YI92	QNSPIYISR	0.149584	0.268617	0.175701	0.29065	0.290131	0.316129	0.244809	0.264026	0.322314	0.0841346	0.0381763	YES		0.594738	0.984209	0.144396	0.484882	0.725672	0.182117	0.0179398
Q9H910	KEQEPMPTV	0.330563	0.655585	0.540187	0.545732	0.525565	0.616129	0.639344	0.618262	0.633264	0.204327	0.141372	YES		0.144752	0.265817	0.0314296	0.308979	0.724943	0.182117	0.0423276
Q14586	IYDKTSVLF	0.749769	2.87766	1.90093	2.16159	0.626635	2.44516	2.61311	2.59956	2.93595	0.798077	0.713098	YES		-0.079109	0.0577394	0.00519625	0.559704	0.722361	0.182117	0.169401
P08238	KEFDGKSLV	1.55771	2.52128	1.51869	2.04675	2.39715	2.86667	2.25683	2.24532	2.36983	0.195913	0.318087	YES		0.385154	1.04081	0.154128	0.295899	0.7205	0.182117	0.0179398
Q8ND90	QAAMPQVSY	1.60973	1.32801	1.1215	0.925474	1.27705	1.19211	0.862659	1.18372	1.30372	0.814103	0.737353	YES		-0.257949	0.664276	0.0767098	-0.277005	0.720494	0.182117	0.00386672
P23458	KYLATLETL	0.663897	0.817819	0.680374	0.729675	0.853746	0.706452	1.38033	0.705171	0.791322	0.229567	0.182952	YES		0.0828406	0.0945846	0.00831907	0.412049	0.719833	0.182117	0.10064
E7EQV9	AYKYIQELW	1.17452	1.90957	1.3215	1.60366	2.27586	1.47957	1.26776	1.0319	1.02686	0.09375	0.120582	YES		0.282655	0.615981	0.0751924	-0.405319	0.719171	0.182117	0.576667
Q16637	IYPATIASI	0.716528	1.26862	0.841121	0.924797	1.04875	1.02796	1.09071	1.0385	1.32231	0.507212	0.316008	YES		0.0867886	0.155655	0.0159315	0.288338	0.719101	0.182117	0.0732117
O95229	EVSAEVRER	1.25946	1.69016	1.48411	1.58841	1.54578	1.7828	1.59563	1.69967	1.63223	0.729567	0.582121	YES		0.149252	0.698437	0.0818532	0.152342	0.717566	0.181105	0.00150186
P11142	YPEEVSSMVL	0.580794	1.26995	0.727103	0.89126	0.998811	0.952688	1.05137	1.0088	1.23037	0.320913	0.172557	YES		0.141127	0.214652	0.0259958	0.352159	0.71691	0.180971	0.054601
E9PFI7	RYSDSTFTF	0.628809	0.99867	0.709346	0.70122	0.739596	0.768817	0.910383	0.822882	1.05372	0.36899	0.382536	YES		-0.0807432	0.156258	0.0159567	0.254155	0.714875	0.180342	0.23724
O75934	YEAPGVREA	0.146814	0.210106	0.163551	0.234756	0.211653	0.202151	0.239344	0.250825	0.233471	0.105769	0.110187	YES		0.317418	0.40265	0.0474722	0.475452	0.714717	0.180342	0.0182717
P11912	VPASLMVSL	0.977839	1.87899	1.17757	1.59451	1.81688	1.59892	1.78142	1.46205	1.73037	0.0815239	0.187469	YES		0.31255	0.747153	0.0931802	0.302006	0.712354	0.178953	0.00204337
Q96FZ2	REKEEEPVA	0.389658	0.601064	0.390654	0.317073	0.444709	0.341935	0.371585	0.334433	0.36157	0.1875	0.266112	YES		-0.323736	0.610611	0.0746725	-0.371751	0.711667	0.178953	0.00699071
P22415	EVLQGGSQR	0.361958	0.50133	0.376636	0.362805	0.401902	0.490323	0.448087	0.594059	0.490702	0.198317	0.203742	YES		0.0174715	0.0252785	0.00164551	0.305966	0.711161	0.178953	0.115266
Q01082	KVIESTQDL	1.7156	2.41622	1.87383	2.29878	2.56718	2.73118	2.17596	2.24312	2.38533	0.157452	0.17091	YES		0.339135	1.63168	0.331252	0.180148	0.707065	0.177986	0.131573
Q9Y2T2	TFDPVTKVL	0.957525	2.49202	1.72617	2.02337	1.17717	2.22903	2.29727	2.21012	2.35124	0.114183	0.112266	YES		0.0690815	0.0773493	0.0057745	0.406162	0.705686	0.177986	0.104709
O43684	GDRLIVGTA	0.532779	0.759309	0.6	0.668699	0.8478	0.855914	0.748634	0.764576	0.716942	0.0327906	0.0102061	YES		0.326376	1.09155	0.165949	0.237163	0.705674	0.177986	0.0234278
A0A0G2JII1	VSAAPRTV	0.264081	0.367021	0.284112	0.359756	0.347206	0.425806	0.410929	0.356436	0.378099	0.153846	0.10395	YES		0.307671	0.656956	0.0767098	0.32375	0.705315	0.177986	0.00332046
O14548	KADGVPVYL	1.1542	4.15824	3.0243	3.60772	1.18787	3.98172	3.91038	4.0275	4.17355	0.467548	0.47817	YES		0.0742956	0.0586741	0.00519625	0.538814	0.703654	0.177986	0.105345
P60709	TEAPLNPKA	1.62327	2.07713	1.44206	1.18496	1.4887	1.58172	1.96831	1.9604	1.92045	0.0923094	0.153207	YES		-0.273167	0.934139	0.138942	0.185772	0.703436	0.177986	0.774068
Q9Y5Q9	HPDEPLYSF	1.9012	2.38032	1.96542	1.7002	1.82164	1.93118	1.77158	1.86139	2.03202	0.388221	0.297297	YES		-0.196092	1.03516	0.154128	-0.141075	0.703336	0.177986	0.0179398
Q9UMS4	SPDATIRIW	0.190212	0.335106	0.214953	0.329268	0.449465	0.363441	0.334426	0.30143	0.367769	0.125	0.001307	YES		0.625655	1.18564	0.199402	0.439093	0.702604	0.177986	0.0355541
H7BXQ8	RELGGIPIVA	0.367498	0.638298	0.465421	0.473577	0.409037	0.578495	0.581421	0.558856	0.694215	0.307692	0.307692	YES		-0.00994566	0.0133272	0.000530771	0.318371	0.702248	0.177986	0.13778
P43686	RIQSIPLVI	1.27331	1.8883	1.35327	1.61687	1.80975	1.81613	1.83497	1.59296	1.7686	0.252404	0.29106	YES		0.215635	0.760982	0.0958501	0.202859	0.70098	0.177653	0.00457008
A0A087WZ88	IFDRVLTEL	0.310249	0.921543	0.590654	0.780488	0.222354	0.663441	0.810929	0.825083	0.965909	0.103365	0.10647	YES		-0.129243	0.104502	0.00897506	0.513701	0.699669	0.177653	0.195985
P30291	RYTTEFHEL	0.775623	1.2234	0.900935	0.745935	0.972652	0.974194	1.19126	1.18812	1.04132	0.415865	0.307692	YES		-0.106938	0.22616	0.0272965	0.238257	0.696342	0.177653	0.27497
O94903	ASNPKILSL	0.708218	1.01995	0.735514	0.813008	0.862069	0.937634	1.01202	0.909791	0.924587	0.396635	0.316008	YES		0.0847337	0.220432	0.0260562	0.208324	0.69594	0.177653	0.0478657
Q9Y5R8	SYVRSLPFF	0.602031	0.886968	0.603738	0.72561	0.91082	0.646237	0.960656	0.719472	0.879132	0.426683	0.261954	YES		0.125329	0.232111	0.0279385	0.290335	0.695632	0.177653	0.0456535
Q71RC2	VYSIVPQSW	1.04432	1.89495	1.3215	1.97053	1.73603	1.57634	1.74317	1.63916	1.73347	0.53125	0.376299	YES		0.310218	0.868415	0.118509	0.263849	0.694761	0.177653	0.0111905
P52294	EVISTPGVVAR	0.463527	0.664894	0.513084	0.552846	0.609988	0.683871	0.622951	0.650165	0.654959	0.0925481	0.0264325	YES		0.169934	0.457715	0.0524992	0.232142	0.694196	0.177653	0.0179398
Q9BWF3	LPQVQNTAM	0.593721	0.885638	0.642991	0.794715	0.795482	0.844086	0.790164	0.80308	0.869835	0.317308	0.234927	YES		0.197834	0.620083	0.0763707	0.2148	0.692568	0.17764	0.00502436
Q99615	RSFQRALEL	0.967682	1.58777	1.13458	1.06707	1.20333	1.12473	1.43169	1.44554	1.41116	0.627404	0.565489	YES		-0.120163	0.289477	0.0353886	0.216806	0.691711	0.17764	0.314443
Q9NP77	NVYDFKTTY	3.86704	5.17287	3.84673	3.67276	4.74673	4.81935	4.74973	4.82508	5.06612	1.61298	1.6341	YES		0.0389019	0.103664	0.00897506	0.184131	0.691414	0.17764	0.0878701
Q9Y5V3	EAVLWEALR	0.267775	0.473404	0.390654	0.346545	0.542212	0.447312	0.496175	0.478548	0.466942	0.192308	0.147002	YES		0.239332	0.411206	0.0476581	0.349075	0.690578	0.17764	0.0179398
Q15029	QPVKVLGENY	0.99446	1.18883	0.936449	0.877033	1.07015	1.08817	1.15847	1.11551	1.21281	0.358173	0.297297	YES		-0.0395578	0.120106	0.0109203	0.160475	0.689763	0.17764	0.20433
G3V286	RGNTPLHL	0.339797	0.388298	0.407477	0.21748	0.328181	0.275269	0.404372	0.459846	0.506198	0.10392	0.190583	YES		-0.468089	0.992226	0.144396	0.271195	0.689113	0.17764	0.79412
O14646	KSSPSILAV	3.51893	5.21809	3.8028	3.22459	3.05232	3.21505	3.71038	3.44554	3.7686	1.6274	1.41996	YES		-0.401738	1.49474	0.312835	-0.198946	0.687916	0.17764	0.10475
B8ZZW5	FYISPVNKL	0.564174	0.797872	0.53271	0.670732	0.725327	0.734409	0.680874	0.774477	0.768595	0.248798	0.317752	YES		0.169158	0.453167	0.0524683	0.23111	0.687235	0.17764	0.0179398
Q96D71	VVNGRVLEL	0.164358	0.180851	0.250467	0.268293	0.192628	0.212903	0.24918	0.30143	0.262397	0.110904	0.108108	YES		0.177842	0.1981	0.02194	0.448739	0.685325	0.17764	0.054106
Q6P1K2	IYDKFIAQL	1.33333	3.74202	2.57009	3.40142	1.09512	3.31935	3.70929	3.31133	3.70558	0.234375	0.0447923	YES		0.0318114	0.0263192	0.00164551	0.488466	0.684034	0.17764	0.111866
C9JIG4	KEYILVEEA	2.97138	4.35505	2.94393	3.55285	3.83115	4.00538	3.72678	3.82948	4.2345	0.927885	0.925156	YES		0.149203	0.466339	0.0524992	0.199171	0.68351	0.17764	0.0164352
Q2TAL8	REIQEAIAVA	1.80517	2.45213	1.80093	2.08943	2.30321	2.22688	2.28525	2.14851	2.33781	1.0625	0.941788	YES		0.12783	0.506359	0.0592255	0.160593	0.683131	0.17764	0.0139952
A0A075B6H7	REIVMTQSP	0.457987	0.957447	0.648598	0.773374	0.816885	0.755914	0.84918	0.775578	0.929752	0.283654	0.216216	YES		0.184844	0.344178	0.041846	0.307581	0.682365	0.17764	0.0230497
C9JUM8	VFDASSIQY	0.33795	0.953457	0.714953	0.872967	0.326992	0.977419	0.850273	1.022	0.967975	0.0691627	0.144671	YES		0.118011	0.104811	0.00897506	0.501437	0.681767	0.177527	0.0843124
Q07864	IYADNQVMHF	0.0923361	0.151596	0.0953271	0.0853659	0.130797	0.131183	0.183607	0.187019	0.167355	0.0528846	0.0309575	YES		0.0339838	0.019107	0.00143237	0.665167	0.679547	0.176277	0.113701
Q9NYV6	NYIGSFLAR	0.363804	0.647606	0.435514	0.430894	0.579073	0.541935	0.577049	0.588559	0.620868	0.31851	0.29106	YES		0.101048	0.164654	0.0163928	0.304127	0.676617	0.175026	0.0629303
B4DEE8	HPVFQQESF	0.440443	0.56117	0.435514	0.244919	0.26635	0.287097	0.383607	0.331133	0.470041	0.170673	0.195426	YES		-0.848068	2.03966	0.510913	-0.278568	0.675687	0.175026	0.318691
P20036	MPETTETVL	3.90582	2.81117	2.52336	2.34654	3.32461	3.30645	2.06667	2.66007	2.80682	1.3125	1.12682	YES		-0.0416164	0.0761502	0.0057745	-0.294618	0.675579	0.175026	0.0948635
A0A024RCR6	MPVGPDAILRY	1.16898	0.844858	0.714642	0.721545	1.10583	0.792115	0.701639	0.751742	0.714876	0.514423	0.389466	YES		-0.0588112	0.098113	0.00897506	-0.331559	0.675346	0.175026	0.0858598
Q15751	AELLLIPKV	0.55217	0.577128	0.504673	0.46748	1.04162	0.726882	1.3224	0.567657	0.628099	0.201923	0.257796	YES		0.452524	0.418366	0.0480699	0.623988	0.67492	0.175026	0.0179398
Q8WY64	KELEGTSQA	0.488458	0.764628	0.509346	0.60061	0.656361	0.686022	0.689617	0.683168	0.717975	0.270433	0.376299	YES		0.140713	0.322141	0.0383901	0.246461	0.67409	0.174677	0.0238512
Q9H269	KSGPVVSL	2.99631	4.24601	3.08131	3.54675	3.98216	3.94086	3.87104	3.82618	3.88843	1.39784	1.40748	YES		0.151887	0.595052	0.0704477	0.166389	0.67128	0.17429	0.00537933
P11021	QARIEIESF	0.755309	1.07447	0.742991	0.968496	0.901308	0.996774	0.95082	1.0253	0.977273	0.324519	0.403326	YES		0.156008	0.485734	0.0566137	0.199053	0.670993	0.17429	0.0145682
Q96KB5	SYQKVIELF	2.37488	3.31915	2.32991	2.30488	2.81213	2.42258	3.17158	2.79428	3.18182	1.43269	1.29106	YES		-0.0898253	0.239875	0.0285543	0.189095	0.6708	0.17429	0.269799
Q68D91	VLPGHFNTF	0.333333	0.482713	0.378505	0.449187	0.516052	0.47957	0.492896	0.425743	0.520661	0.122596	0.174636	YES		0.274411	0.689574	0.080467	0.268899	0.670615	0.17429	0.00150186
Q7KZ85	KENAFSLGA	1.34995	2.06383	1.58318	1.43902	1.72176	1.96559	1.82732	1.94279	2.02479	0.766827	0.802495	YES		0.0368882	0.0800417	0.0057745	0.213735	0.670614	0.17429	0.0891952
O14949	IYTWGTEEF	0.175439	0.202128	0.166355	0.306911	0.206897	0.2	0.308197	0.213421	0.247934	0.0889423	0.001307	YES		0.392136	0.470537	0.0524992	0.500621	0.670357	0.17429	0.0161787
H0YAR2	EATKAVTEM	0.627886	1.32447	0.671028	0.955285	0.934602	0.995699	1.11038	1.0429	1.16116	0.257212	0.245322	YES		0.137436	0.205995	0.0239048	0.337339	0.668395	0.173049	0.046926
A0A0U1RQC9	TYSPALNKMF	0.624654	0.709441	0.495327	0.668699	0.715815	0.687097	1.21749	0.570957	0.678202	0.238582	0.172563	YES		0.179365	0.205866	0.0239048	0.431162	0.666521	0.173049	0.046926
O00159	APVGGHILSY	0.889197	1.20479	0.819626	0.912602	1.06302	1.04946	1.11913	1.0484	1.17252	0.151442	0.197505	YES		0.0541675	0.134267	0.0125346	0.197062	0.665637	0.173049	0.0669085
H3BU53	TGSETKITY	1.81348	2.44681	1.71589	1.68496	2.34245	2.27527	1.68743	1.69197	1.67769	0.264423	0.286902	YES		0.0767419	0.190142	0.0194233	-0.240916	0.665532	0.173049	0.236509
P38919	RETQALILA	0.636196	1.07048	0.717757	0.743902	0.718193	0.644086	0.95847	0.906491	1.0031	0.34976	0.322245	YES		-0.203017	0.439908	0.0509167	0.242429	0.665278	0.173049	0.400773
K7EKC0	MPEDVKNFY	2.25854	1.65559	1.55514	1.55285	2.20809	1.8043	1.28415	1.55226	1.69938	1.15865	1.20374	YES		0.0250946	0.0489286	0.00519625	-0.269994	0.664927	0.173049	0.145637
P18850	VSNDKALMV	0.773777	1.65957	1.21495	1.45528	1.24851	1.50968	1.47541	1.46975	1.50207	0.497596	0.686071	YES		0.207785	0.432116	0.049922	0.285679	0.664851	0.173049	0.0179398
F8VSI7	AYVHMVTHF	0.574946	0.831856	0.61973	0.679313	0.739331	0.815771	0.810443	0.774477	0.758035	0.158921	0.162542	YES		0.140885	0.392844	0.0474722	0.209317	0.661875	0.170612	0.0179398
J3KTA4	SANHNILQI	0.365651	0.574468	0.330841	0.5	0.456599	0.552688	0.518033	0.50165	0.549587	0.0697115	0.0201225	YES		0.247949	0.499797	0.0592255	0.304175	0.661473	0.170612	0.0111905
A0A494C0R8	YLGKVLEL	1.41182	1.875	1.49533	1.57114	1.69679	1.75484	1.92787	1.59186	1.81715	0.253606	0.230769	YES		0.070824	0.238075	0.0285543	0.158337	0.660171	0.169781	0.036239
Q9NR30	IPVEQKEGAF	0.370268	0.613032	0.419626	0.487805	0.69679	0.652688	0.560656	0.591859	0.585744	0.0562876	0.211244	YES		0.389135	0.911283	0.127762	0.309204	0.659584	0.169663	0.0179398
A0A2U3TZM0	TEVAPPPPP	1.94552	2.55319	1.97196	1.92785	2.07848	1.99032	1.72678	1.9725	2.08678	0.324519	0.380457	YES		-0.109761	0.417135	0.0480699	-0.161338	0.658891	0.169486	0.0179398
P56192	NYTLVSHLI	0.397045	0.593085	0.407477	0.502033	0.539834	0.524731	0.52459	0.589659	0.547521	0.259615	0.286902	YES		0.164676	0.37787	0.0474722	0.249762	0.657613	0.169486	0.0179398
E9PC90	FAFVTDNTY	1.46168	1.74734	1.13458	1.70122	1.8692	1.75054	1.57814	1.58856	1.76136	0.90024	0.538462	YES		0.292795	1.24196	0.220467	0.18213	0.657533	0.169486	0.054601
B0QY63	FYPYGLQTF	0.790397	1.75	1.15794	0.91565	1.12842	0.624731	1.80328	1.50275	1.38326	0.590144	0.575884	YES		-0.470687	0.68829	0.0798001	0.342492	0.656137	0.169451	0.584468
H0Y650	EALPHVVPTLR	0.637119	0.807181	0.714019	0.710366	0.928656	0.829032	0.761749	0.837184	0.863636	0.352163	0.286902	YES		0.193466	0.670945	0.0767098	0.190256	0.656097	0.169451	0.00150186
Q15382	SYDPTIENTF	0.341644	0.617021	0.416822	0.621951	0.387634	0.516129	0.526776	0.558856	0.663223	0.115385	0.001307	YES		0.149542	0.216502	0.0260562	0.346468	0.655216	0.169243	0.0403779
O60488	GEYVSLGKVEA	0.267775	0.396277	0.390654	0.390244	0.280618	0.341935	0.288525	0.272827	0.258264	0.11766	0.0873181	YES		-0.0584942	0.0867925	0.00712476	-0.36382	0.65433	0.169243	0.0843124
Q9UI08	KYNQATPTF	1.80517	4.28457	3.17196	3.28049	1.90012	3.4914	3.9082	3.75028	4.13326	1.21875	1.40333	YES		-0.0949127	0.116353	0.0106604	0.348426	0.654029	0.169243	0.180663
Q96JI7	IFDVVDGTYV	0.373038	1.05851	0.671028	0.919715	0.497027	0.825806	0.914754	0.862486	1.04029	0.34375	0.331784	YES		0.0929814	0.0958702	0.00897506	0.422272	0.652496	0.168173	0.0772977
P14921	TFKDYVRDR	0.295476	0.414894	0.237383	0.227642	0.197384	0.307527	0.214208	0.180418	0.28719	0.141827	0.108108	YES		-0.371577	0.499428	0.0592255	-0.475128	0.650477	0.167714	0.0108766
P52597	TGYGGYEEY	1.22715	1.42021	1.08318	1.23984	1.34839	1.42473	1.28415	1.37844	1.45868	0.231971	0.174636	YES		0.105285	0.433043	0.049922	0.143705	0.648579	0.167714	0.0164352
A0A3B3ITJ4	RSVNSVLLF	0.784857	0.960106	0.861682	0.808943	0.991677	0.969892	0.994536	0.932893	0.964876	0.0793269	0.213069	YES		0.0879583	0.326123	0.0387173	0.150025	0.647597	0.167714	0.0219999
P34932	APFSKVLTF	0.798707	1.05319	0.752336	0.552846	0.676576	0.733333	0.723497	0.716172	0.802686	0.203125	0.122661	YES		-0.40798	1.31058	0.257639	-0.215845	0.646649	0.167714	0.0718156
P50991	HPTIISESF	1.0277	1.35372	1.00467	1.0874	1.3151	1.30753	1.33005	1.21892	1.26963	0.472356	0.47817	YES		0.131806	0.451092	0.0524683	0.173422	0.646602	0.167714	0.0159461
Q6NUQ4	KEQVPPPAV	0.746999	1.07314	0.874766	0.863821	1.03686	1.05484	1.06448	1	1.00103	0.14332	0.048602	YES		0.133179	0.417096	0.0480699	0.185895	0.646162	0.167714	0.0179398
A0A0C4DGX4	LPSELERSY	0.197599	0.239362	0.185047	0.0873984	0.0998811	0.0860215	0.257923	0.235424	0.328512	0.0510087	0.00532684	YES		-1.18644	1.28504	0.243954	0.401959	0.646087	0.167714	0.925176
Q13571	SYMEVPTYL	2.45245	5.63564	3.16168	4.17988	4.43044	3.73118	4.68743	4.47635	4.91116	1.76923	1.19335	YES		0.133623	0.203727	0.0236665	0.323233	0.645483	0.167714	0.0423276
P53007	IYDEVVKL	0.356417	1.05585	0.818692	0.96748	0.285375	0.983871	0.970492	1.0077	1.15909	0.132212	0.164241	YES		0.00372336	0.00281216	6.61916e-05	0.491851	0.644604	0.167714	0.11259
O75475	VDITTPKAA	2.42567	3.30984	2.48879	2.4065	2.78835	2.53763	2.41639	2.40704	2.51136	0.86899	0.773389	YES		-0.0889597	0.310475	0.0375325	-0.165135	0.644368	0.167714	0.0230497
Q14674	NEFDAIQKA	1.45337	2.21277	1.63863	1.71477	1.81926	1.99498	2.00729	1.92813	2.09091	0.714744	0.831601	YES		0.0597334	0.158289	0.0161669	0.183989	0.643616	0.167714	0.0547961
J3KR82	QYASRFVQL	0.609418	0.704787	0.51028	0.558943	0.475624	0.552688	0.660109	0.675468	0.75	0.1875	0.18711	YES		-0.200956	0.570508	0.0661503	0.192956	0.643152	0.167714	0.485309
A0A087WYJ0	GEYKFFWTA	0.387812	0.707447	0.394393	0.520325	0.70868	0.643011	0.754098	0.517052	0.644628	0.237981	0.203742	YES		0.329619	0.56109	0.0649695	0.362956	0.642502	0.167714	0.00573791
Q9BWH2	KSNQIPTEV	0.280702	0.56117	0.418692	0.49187	0.43044	0.653763	0.531148	0.532453	0.541322	0.158654	0.199584	YES		0.322266	0.575119	0.0662825	0.348435	0.641628	0.167578	0.00457008
P35658	LPAGGAPTVF	0.361958	0.603723	0.452336	0.479675	0.563615	0.578495	0.662295	0.547855	0.514463	0.0859153	0.001307	YES		0.193707	0.386368	0.0474722	0.282397	0.641369	0.167578	0.0179398
H3BN98	DYLVPILAPR	1.14312	1.58378	1.10748	0.801829	0.906064	0.945161	1.16721	1.0308	1.14153	0.807692	0.762994	YES		-0.531337	1.82502	0.414285	-0.19934	0.639161	0.166808	0.232658
Q9BXS6	ESIDQYIER	1.83472	2.49468	1.91308	1.5376	1.53627	1.77204	1.90164	1.77778	1.90289	0.502404	0.509356	YES		-0.365352	1.59311	0.324989	-0.161258	0.638939	0.166808	0.140429
H3BSW6	AEVKPILQA	1.19021	1.65426	1.18692	1.0376	1.27348	1.28387	1.19891	1.12651	1.18079	0.487981	0.419958	YES		-0.165301	0.506526	0.0592255	-0.201365	0.6382	0.166665	0.00913785
Q659A1	KFDPVGEIL	0.947368	2.86436	1.91682	2.08841	0.916766	2.3043	2.66557	2.42684	2.62087	0.737981	0.654886	YES		-0.1096	0.101844	0.00897506	0.429175	0.636137	0.165888	0.163115
A0A0G2JH37	ISSPVLSL	0.644506	0.840426	0.757009	0.95122	1.01308	1.0043	0.861202	0.783278	0.849174	0.0841346	0.0791975	YES		0.405035	2.22444	0.607223	0.153513	0.636038	0.165888	0.462099
Q92499	RELLIIGGVA	1.09326	1.45479	1.16636	1.08943	1.30083	1.1871	1.11475	1.09791	1.10744	0.709135	0.615385	YES		-0.0542346	0.177733	0.0163928	-0.161902	0.635491	0.165888	0.0478657
O43809	RTVEGVLIV	1.10988	1.49468	1.12056	0.954268	1.01546	1.11075	1.11913	0.988999	1.17459	0.40625	0.444906	YES		-0.274133	1.01505	0.150746	-0.1824	0.634853	0.165888	0.0234278
H0YAV9	TEFPGVVA	1.48199	1.98005	1.61121	1.82825	2.03448	1.98172	1.98361	1.73597	1.8781	0.477163	0.482328	YES		0.204155	1.0264	0.152406	0.141915	0.634731	0.165888	0.0238512
J3QSG8	KEVSEILSA	3.87812	5.56117	4.09346	4.23171	4.47325	4.93978	4.92459	5.07591	5.1405	2.46875	2.29938	YES		0.0118903	0.0313482	0.00164551	0.162005	0.634183	0.165787	0.104709
Q9HB58	REYPNLVTI	1.51708	1.9641	1.69439	1.51524	1.59691	1.75054	1.52459	1.59296	1.6064	0.764423	0.727651	YES		-0.0899633	0.40126	0.0474722	-0.131723	0.632867	0.165666	0.0179398
P28074	NVADLHEKY	0.781163	1.21676	0.825234	1.13618	1.27705	1.37097	1.03607	1.10561	1.15599	0.481971	0.357588	YES		0.42268	1.50144	0.314962	0.224139	0.632598	0.165666	0.114545
Q9P1Z0	AYPYNFSNL	0.121884	0.159574	0.104673	0.121951	0.11415	0.088172	0.174863	0.20462	0.190083	0.0504808	0.0831601	YES		-0.251881	0.170909	0.0163928	0.560774	0.632278	0.165666	0.210446
O94915	NLVTYLAEL	1.82825	0.87766	0.62243	0.489837	2.50654	0.866667	0.60765	0.341034	0.355372	0.0480769	0.152296	YES		0.214933	0.129388	0.0125346	-1.3518	0.630315	0.164559	0.179311
Q7LGA3	KYNLINEYF	0.476454	0.81117	0.55514	0.577236	0.530321	0.83871	0.760656	0.730473	0.77686	0.319712	0.195426	YES		0.0788374	0.117787	0.0107855	0.299541	0.62813	0.163324	0.0655212
O00767	TTITAPPSR	0.910434	1.29787	0.93271	1.09756	1.22117	1.29677	1.17705	1.22002	1.16736	0.246394	0.24948	YES		0.202964	0.724227	0.08999	0.182438	0.627975	0.163324	0.00691961
P01850	AEISHTQKA	0.729455	1.02926	0.680374	0.863821	1.08205	1.06237	0.848087	0.963696	1.05992	0.254808	0.191268	YES		0.302576	0.8834	0.120145	0.235566	0.626937	0.163324	0.0179398
Q14534	HPLTGGGMTVAF	0.600646	0.839761	0.611682	0.876524	1.07372	0.920968	0.806557	0.777228	0.790806	0.196603	0.12033	YES		0.484567	1.91651	0.4468	0.210586	0.625596	0.163324	0.28311
P50454	DTQSGSLLFIGR	0.440443	0.621011	0.520561	0.638211	0.788347	0.756989	0.416393	0.481848	0.419421	0.140985	0.190357	YES		0.464911	1.69515	0.362636	-0.263781	0.624598	0.163324	1.18435
Q96Q89	KELETILET	2.06094	2.89628	2.13084	2.03557	2.07491	2.20538	2.57268	2.64356	2.64669	0.657452	0.704782	YES		-0.166412	0.621876	0.0763707	0.149677	0.624572	0.163324	0.504097
P20036	VFPKEPVEL	1.83841	2.59176	1.92617	2.39431	2.64685	2.47957	2.62295	2.25193	2.2655	0.0746342	0.0934339	YES		0.242677	1.02139	0.151916	0.167804	0.62384	0.163324	0.0257672
Q07343	ISSDTFITY	1.20222	1.6516	0.850467	1.52236	1.53389	1.54624	1.4776	1.29813	1.64669	0.475962	0.444906	YES		0.313219	0.824671	0.106978	0.255643	0.623299	0.163324	0.0145797
Q15751	SPQASIIAM	0.206833	0.425532	0.175701	0.365854	0.404281	0.36129	0.408743	0.347635	0.336777	0.173077	0.133056	YES		0.485596	0.727087	0.0902201	0.435953	0.621	0.163324	0.00738208
Q9UN86	RYPDSHQLF	1.17821	1.67021	1.05607	1.21748	1.47681	1.69462	1.35738	1.57976	1.67975	0.641827	0.744283	YES		0.168728	0.384683	0.0474722	0.241784	0.620483	0.163324	0.0179398
P61769	HPSDIEVDL	1.22068	1.81117	1.28692	1.20528	0.711058	1.46129	1.64044	1.77998	1.71694	0.816106	0.787942	YES		-0.354608	0.738216	0.0903649	0.250406	0.619904	0.163324	0.595101
C9JQJ4	SYIDEQFER	0.337027	0.489362	0.456075	0.408537	0.403092	0.443011	0.501639	0.511551	0.485537	0.192308	0.234927	YES		-0.0316453	0.0582807	0.00519625	0.224821	0.617926	0.162977	0.136292
Q5T8R3	KEIEGIFHA	1.43583	1.84441	1.21308	1.73984	1.76219	1.89247	1.63169	1.72827	1.68802	0.485577	0.513514	YES		0.263705	1.12798	0.179939	0.167924	0.617037	0.162977	0.0393528
E9PIE4	AYLVNTYAL	0.864266	1.15691	0.81028	0.912602	1.18193	0.948387	1.07869	1.0407	1.12913	0.378606	0.357588	YES		0.103907	0.268418	0.0314688	0.198238	0.616648	0.162977	0.0259207
P41226	RYDGQIAVF	0.594645	1.94149	1.37009	1.84553	0.577883	2.07312	1.71148	1.86139	2.0186	0.25	0.261954	YES		0.203036	0.174311	0.0163928	0.517448	0.616072	0.162977	0.0453251
P11142	NAVVTVPAY	3.50877	5.24468	3.33271	3.35163	4.1522	3.99785	4.69727	4.47525	4.7314	1.19231	1.02287	YES		-0.0715123	0.15811	0.0161669	0.202135	0.616009	0.162977	0.192356
P23378	KYTGVLTEL	1.44229	3.13564	2.01308	2.72053	2.23781	2.73871	2.53552	2.60286	2.92872	0.679087	0.592516	YES		0.223806	0.429363	0.0492124	0.29155	0.614658	0.16297	0.0145682
Q9UHL4	AYDTVRWEF	0.253001	0.537234	0.330841	0.408537	0.135553	0.529032	0.485246	0.543454	0.522727	0.0841346	0.168109	YES		-0.0630704	0.0498376	0.00519625	0.468712	0.614455	0.16297	0.131573
O75475	VDITTPKA	1.95383	2.33245	1.85981	2.15447	2.32818	2.36344	2.10929	1.67437	1.77686	0.233173	0.153846	YES		0.155612	0.768032	0.0966495	-0.14445	0.61424	0.16297	0.60664
A0A2R8YD43	TSTVPLVGR	0.395199	0.543883	0.408411	0.315041	0.374554	0.377419	0.397814	0.366337	0.360537	0.1875	0.172855	YES		-0.336698	0.818788	0.106185	-0.260753	0.613851	0.16297	0.015745
Q9BQI3	RYLNEFEEL	0.98892	1.63165	0.982243	1.2937	1.31034	1.27634	1.39016	1.32673	1.51343	0.569712	0.31185	YES		0.107078	0.226776	0.0272965	0.231646	0.611598	0.162249	0.0355541
P10809	KGANPVEI	1.62327	2.32447	1.66542	2.26626	2.46849	2.78602	2.14536	2.11881	2.1095	0.13101	0.066073	YES		0.422068	1.85318	0.427162	0.183312	0.611398	0.162249	0.2633
A0A1X7SBT4	KESEVLIYA	3.45614	4.71809	3.51869	3.9248	4.48751	4.52258	4.29836	4.18812	4.47004	1.42909	1.41372	YES		0.145633	0.597939	0.0704477	0.148043	0.61099	0.162249	0.00150186
O95071	RAYPAAITI	0.426593	0.757979	0.545794	0.573171	0.606421	0.64086	0.684153	0.671067	0.692149	0.158654	0.0997921	YES		0.0732195	0.136254	0.0125346	0.242694	0.609485	0.161723	0.054601
A0A140T9U0	EAGSHIIQR	0.779317	1.10971	0.935047	1.01067	1.04221	1.12849	0.999454	1.04455	1.1157	0.257212	0.254678	YES		0.171875	0.65851	0.0767098	0.162016	0.608918	0.161723	0.00357822
A0A0A0MR59	AYQLMTDVF	0.720222	2.23138	1.42991	1.82114	1.50773	1.07742	2.00656	1.9736	1.74793	0.34375	0.349272	YES		0.00813477	0.00781577	6.61916e-05	0.386625	0.60888	0.161723	0.104982
P60709	ESGPSIVHR	1.32687	1.8391	1.51402	1.17785	1.25089	1.40054	1.7	1.77008	1.68698	0.430889	0.463617	YES		-0.289432	1.24204	0.220467	0.140045	0.606781	0.161723	0.890734
Q9UH92	KTIDYIQFL	1.63897	2.43351	1.48505	2.02541	2.33175	2.01075	2.35082	1.87239	2.28306	0.704327	0.461538	YES		0.196377	0.498495	0.0592255	0.227387	0.606775	0.161723	0.00738208
F1T0I1	LPDFGGNVL	1.25762	1.64096	1.14953	1.56911	1.78121	1.50753	1.52131	1.40374	1.64876	0.882212	0.615385	YES		0.263069	1.03852	0.154128	0.176149	0.606188	0.161723	0.0334302
P26010	LPPGVHISY	1.10065	1.4109	1.1	1.17581	1.37337	1.33763	1.3377	1.19912	1.51343	0.495192	0.455301	YES		0.105969	0.340131	0.041846	0.165394	0.604621	0.161723	0.0179398
P00338	ESRLNLVQR	0.34349	0.401596	0.24486	0.353659	0.418549	0.367742	0.430601	0.323432	0.485537	0.177885	0.18711	YES		0.203549	0.322174	0.0383901	0.324419	0.603356	0.161723	0.0179398
O95140	GDRIFFVSA	0.464451	0.609043	0.449533	0.519309	0.581451	0.508602	0.612022	0.557756	0.581612	0.15625	0.168399	YES		0.0795482	0.186496	0.0191305	0.201559	0.602813	0.161723	0.0377499
E9PRZ1	EVASVWVER	0.469067	0.630319	0.451402	0.339431	0.403092	0.322581	0.438251	0.433443	0.443182	0.325721	0.338128	YES		-0.542009	1.46177	0.293318	-0.238075	0.602156	0.161723	0.113701
H0Y7W6	DYSSILQKF	1.00092	1.64229	1.07009	1.33638	1.46849	1.21935	1.43934	1.37074	1.5155	0.121394	0.147565	YES		0.116008	0.262831	0.0309916	0.220189	0.601918	0.161723	0.0238512
F8WE16	VFPDKGYSF	2.08218	2.72739	2.14673	2.52947	2.63139	2.73548	2.57158	2.56106	2.43182	0.459135	0.490644	YES		0.182865	1.03443	0.154128	0.120916	0.601103	0.161723	0.0334302
Q8NAP3	ISSHVLEL	0.21976	0.284574	0.24486	0.300813	0.294887	0.275269	0.340984	0.253025	0.349174	0.0697115	0.001307	YES		0.217281	0.338297	0.041846	0.332197	0.600897	0.161723	0.0179398
P01591	GETKMVET	1.61496	1.23404	1.18318	0.97561	1.3805	1.64731	0.794536	1.18812	1.27996	0.171875	0.0790021	YES		-0.0103262	0.0158304	0.00143237	-0.305532	0.600077	0.161723	0.104638
Q9P2N6	KELTGLLTTA	2.62973	3.56649	2.52523	2.56504	2.53746	2.73763	2.38907	2.71067	2.66736	0.411058	0.536383	YES		-0.153691	0.542478	0.0592255	-0.167193	0.599179	0.161723	0.00457008
G3V393	GYPLWKVTF	1.56787	2.25266	1.5729	1.75407	2.60642	1.7172	2.38361	1.87239	2.21488	0.579327	0.340956	YES		0.172322	0.342123	0.041846	0.262758	0.599141	0.161723	0.0179398
Q92611	AYQSIQNYL	1.55679	2.40824	1.53271	2.0498	2.44471	2.17419	2.07541	2.15292	2.11777	0.456731	0.338877	YES		0.278566	0.896001	0.122986	0.20703	0.598877	0.161723	0.0179398
H0YBZ2	LPMGALPQGPM	0.510619	1.10638	0.68972	0.921748	0.964328	0.846237	0.944262	0.894389	0.980372	0.396635	0.272349	YES		0.244279	0.474906	0.0524992	0.289352	0.598287	0.161723	0.00889653
Q13724	VTDGKEVLL	0.914127	3.625	2.48224	3.23171	0.925089	3.46452	3.11038	3.44114	3.50413	0.425481	0.257796	YES		0.118287	0.0898387	0.00807758	0.518183	0.598101	0.161723	0.0668825
P41240	AERLLYPP	0.617729	0.993351	0.630841	0.777439	0.864447	0.969892	0.896175	0.827283	0.922521	0.106971	0.167839	YES		0.220297	0.535517	0.0592255	0.239066	0.598029	0.161723	0.00457008
Q14289	RTDDLVYL	0.493075	1.56117	1.16636	1.31301	0.365042	1.29462	1.48743	1.46865	1.45455	0.228365	0.209979	YES		-0.115569	0.0950352	0.00855983	0.453653	0.597626	0.161723	0.145637
O43684	RYPTSIASLAF	1.42752	2.06915	1.20748	1.5752	1.90131	1.55376	1.9377	1.74257	1.80785	0.340144	0.264033	YES		0.0967056	0.20635	0.0239048	0.222383	0.596793	0.161723	0.0355541
O00159	VYSRTFTWL	0.904894	1.54255	1.22056	1.13618	1.44114	1.10538	1.49071	1.24312	1.58264	0.649038	0.652807	YES		0.0057659	0.00946587	6.61916e-05	0.234858	0.595142	0.161723	0.104709
Q13190	LFDDKAVEI	0.926131	5.13697	3.21028	3.30488	0.728894	3.37312	4.24809	4.38174	4.6343	0.860577	0.879418	YES		-0.324227	0.235942	0.0279385	0.516362	0.595038	0.161723	0.232658
B7Z7Y1	RYSGNQVLF	0.875346	1.5625	1.12336	0.934959	0.895363	0.924731	1.33989	1.45765	1.33368	0.396635	0.351351	YES		-0.370288	0.917574	0.130828	0.214198	0.594995	0.161723	0.688189
O14980	RESPFSTSA	0.408126	0.643617	0.430841	0.49187	0.399524	0.564516	0.583607	0.568757	0.620868	0.233173	0.218295	YES		-0.026192	0.039484	0.0025511	0.258267	0.593016	0.161723	0.114927
P60900	AEIDAHLVA	1.22807	1.85372	1.38692	1.52236	1.40785	1.74839	1.68852	1.62046	1.7562	0.84976	0.804574	YES		0.0662164	0.169168	0.0163928	0.180757	0.592819	0.161723	0.0403779
Q6P0N0	KEFPITEA	2.01477	2.72872	1.99533	2.15447	2.3912	2.33548	2.43716	2.48735	2.5031	0.646635	0.588358	YES		0.0301541	0.0935155	0.00819089	0.1404	0.592696	0.161723	0.0655212
Q96GC5	MPTKTIEVL	3.36011	2.40027	2.04673	1.88008	2.68133	2.46667	1.92022	2.11111	2.47417	1.61538	1.53638	YES		-0.151657	0.315035	0.0375325	-0.263127	0.592451	0.161723	0.0179398
P67870	HPMAYQLQL	0.609418	0.406915	0.328972	0.272358	0.461356	0.417204	0.266667	0.290429	0.442149	0.264423	0.216216	YES		-0.225149	0.291215	0.0353886	-0.429024	0.590922	0.161723	0.0191508
O75533	GELKVVNGAAA	1.67959	2.43484	1.72804	2.26321	2.48276	2.55806	2.1388	2.14741	2.27066	0.844952	0.663202	YES		0.322115	1.42559	0.283394	0.166429	0.590845	0.161723	0.108382
P49321	QYDEAVAQF	0.599261	1.7859	1.3243	1.33841	0.344828	1.35376	1.63388	1.66447	1.69008	0.768029	0.654886	YES		-0.288561	0.268733	0.0314688	0.427375	0.589957	0.161723	0.249238
F5GYQ1	YYPEYKLLF	0.249307	0.300532	0.233645	0.245935	0.261593	0.180645	0.31694	0.354235	0.301653	0.0985577	0.112266	YES		-0.187132	0.255135	0.0301984	0.312281	0.589765	0.161723	0.242645
Q96B13	SEFVKIMEP	3.91043	4.46941	3.24579	3.26321	3.59572	3.87849	4.07322	4.26623	4.36674	1.43269	1.18087	YES		-0.114662	0.461623	0.0524992	0.128221	0.589124	0.161723	0.368354
O96009	SEIPKLPAV	1.31579	1.7008	1.36542	1.50203	1.4887	1.62581	1.60219	1.60396	1.55372	0.612981	0.486486	YES		0.0752208	0.326077	0.0387173	0.119329	0.586689	0.161723	0.0179398
P55081	EEFQFIKKA	0.404432	0.62234	0.403738	0.378049	0.418549	0.511828	0.321311	0.446645	0.373967	0.161058	0.12474	YES		-0.128698	0.207084	0.0239048	-0.325065	0.586625	0.161723	0.0355541
A0A0D9SF54	TFDAGLQAF	1.22345	3.98936	2.62523	3.40346	0.947681	3.05484	3.25902	3.46755	4.09917	0.819712	0.692308	YES		-0.0818048	0.0631203	0.00519625	0.465899	0.586462	0.161723	0.129951
Q96C00	RELETSGGGISA	1.87627	1.46543	1.43551	0.928862	1.59096	1.36559	1.01202	1.40594	1.57438	0.254808	0.241164	YES		-0.298099	0.686377	0.0791338	-0.258933	0.584986	0.161723	0.00703062
P17858	RFDEATQL	0.474608	1.0266	0.715888	0.780488	0.285375	0.989247	0.998907	1.0429	0.892562	0.137019	0.137214	YES		-0.109453	0.101795	0.00897506	0.404384	0.58452	0.161723	0.145637
P57740	AYLEAHETF	1.28532	1.3484	1.20561	1.33333	1.42449	1.47419	1.31257	1.38944	1.3688	0.711538	0.567568	YES		0.140492	1.1268	0.179939	0.0844608	0.583968	0.161723	0.0477966
Q14157-1	SETKIFTA	1.59003	2.41888	1.78692	1.88516	2.07372	2.24194	2.08743	2.29593	2.15599	0.69351	0.696466	YES		0.0974446	0.277347	0.0321383	0.174133	0.583504	0.161723	0.0210727
Q92608	AYTLLLHTW	1.20222	2.16489	1.74486	1.53252	1.79073	1.46237	2.40219	1.83608	1.81198	0.888221	0.64657	YES		-0.095176	0.164522	0.0163928	0.243116	0.583352	0.161723	0.179837
P22415	KINNWIVQL	1.1542	2.18617	1.51028	1.43699	1.3698	1.25806	2.14645	1.67437	1.92355	0.283654	0.170478	YES		-0.254975	0.496829	0.0592255	0.24397	0.583247	0.161723	0.385591
Q13342	AETFDLKTP	0.6759	1.13032	0.885981	0.97561	1.05826	1.16559	1.03169	1.06051	1.00826	0.185096	0.303534	YES		0.249045	0.765251	0.0966495	0.203698	0.583156	0.161723	0.0139952
Q7L513	SSEFQIPTA	1.96676	2.62899	1.93645	2.30793	2.51011	2.67312	2.37268	2.35204	2.48657	0.596154	0.555094	YES		0.197619	0.894376	0.12226	0.142688	0.580977	0.160364	0.0179398
Q86XI2	IAGPVVEI	1.2373	2.05851	1.32336	1.35772	1.65755	1.77204	1.76175	1.87679	1.7562	0.211538	0.191268	YES		0.051581	0.0967797	0.00897506	0.223916	0.580597	0.160364	0.0638876
P22314	RYDGQVAVF	0.691597	2.19149	1.60561	1.88008	0.684899	2.06344	1.88525	2.11441	2.10847	0.316106	0.246408	YES		0.0442243	0.0363545	0.00175469	0.444435	0.580054	0.160221	0.0870422
Q8N0X7	EFQIPGRTR	1.06741	1.36702	1.26916	1.37195	1.55767	1.64946	1.32896	1.44994	1.29545	0.574519	0.503119	YES		0.306136	1.64186	0.335017	0.137651	0.57563	0.157392	0.179837
Q96Q27	LPLHEAAYY	0.56879	0.859043	0.557009	0.703252	0.70868	0.87957	0.762842	0.728273	0.840909	0.391827	0.4158	YES		0.207269	0.491457	0.0569194	0.232558	0.573609	0.155769	0.00573791
P50990	ATNAAVTVL	2.01847	2.94947	1.97664	2.5437	2.75386	2.80645	2.58907	2.63366	2.57748	0.147837	0.232848	YES		0.222751	0.831754	0.107281	0.167628	0.56875	0.152499	0.0179398
Q8WUW1	REYIEIITS	1.21884	1.5359	1.06449	1.01321	1.1736	1.2129	1.15738	1.13641	1.10434	0.211538	0.174636	YES		-0.167866	0.564594	0.0649695	-0.16854	0.567263	0.151804	0.000179448
A6NIH7	IYSIDFTRF	0.799631	1.26596	0.725234	0.843496	1.02021	0.901075	1.10383	1.0187	1.15702	0.319712	0.158004	YES		-0.0135226	0.0216125	0.00153165	0.232809	0.564059	0.151139	0.105345
P0DMW3	SPAATPTSY	0.921514	1.30186	0.954206	1.19614	1.36385	1.38817	1.16503	1.14191	1.26136	0.254808	0.247401	YES		0.313252	1.30238	0.252855	0.16731	0.562176	0.151139	0.0927166
Q8IUQ4	VFDTSIAQL	0.231764	0.817819	0.528972	0.637195	0.130797	0.674194	0.67541	0.721672	0.830579	0.164663	0.182952	YES		-0.130348	0.0909239	0.00807758	0.496925	0.562148	0.151139	0.134935
H0YCN2	SEKPGSPEA	0.422899	0.625	0.472897	0.400407	0.48038	0.503226	0.380328	0.492849	0.396694	0.132212	0.158004	YES		-0.13597	0.267686	0.0314688	-0.260145	0.561628	0.151139	0.0191508
F8WAN9	GYSEHFVEF	1.53001	2.1609	1.47103	1.73984	1.98098	1.81398	1.94973	1.86799	1.95764	0.520433	0.422037	YES		0.100615	0.304574	0.0359273	0.161997	0.561098	0.151139	0.0179398
Q6YN16	EEFKGEIAV	0.849492	1.36436	0.86729	1.23374	1.2604	1.44301	1.06448	1.19032	1.35744	0.355769	0.241164	YES		0.353688	1.01768	0.150746	0.229427	0.561096	0.151139	0.0355541
Q9Y2Z0	HPIIPEQSTF	0.496768	0.663564	0.482243	0.436992	0.51843	0.498925	0.598907	0.613861	0.659091	0.314904	0.205821	YES		-0.175588	0.438566	0.0499462	0.188513	0.560296	0.150729	0.33837
Q9H497	IFDEAEKL	0.596491	2.41223	1.70187	1.81301	0.48038	1.92043	2.06667	2.29373	2.13946	0.302885	0.253638	YES		-0.160781	0.122777	0.0114996	0.464499	0.558363	0.149965	0.145637
P28749	KEAVITPVA	0.985226	1.65824	1.10748	1.14024	1.25684	1.22473	1.42732	1.36194	1.52583	0.605769	0.440748	YES		-0.0505434	0.0989166	0.00897506	0.202134	0.556209	0.148667	0.136516
P28289	LPYNTSLVEM	1.05171	1.96941	1.23832	1.39126	1.59215	1.48172	1.58907	1.63036	1.79236	0.445913	0.299376	YES		0.068039	0.120114	0.0109203	0.234662	0.555336	0.148667	0.0478657
A0A0C4DFM7	VYEYVVERF	1.24931	1.83777	1.14112	1.36484	1.57551	1.48495	1.59016	1.57426	1.65289	0.800481	0.536383	YES		0.0657298	0.150333	0.0151807	0.188187	0.554449	0.148379	0.0377499
A0A0A0MTB8	AYGNVFSAF	0.843952	1.96543	1.43458	1.85467	2.1962	1.26882	1.89836	1.83278	1.60124	0.75601	0.87526	YES		0.325931	0.542101	0.0592255	0.329371	0.550091	0.145884	0.00150186
Q9HCM1	KEFPYGIEA	1.63989	2.375	1.69626	2.20122	2.3698	2.28817	2.20656	1.9538	2.20661	0.802885	0.5842	YES		0.264257	1.10364	0.17521	0.156824	0.549703	0.145884	0.0497132
Q15029	KSTPVTVVL	5.42475	8.21676	5.67103	5.98476	6.58145	6.79032	7.48197	6.9879	7.17769	0.965144	0.968815	YES		0.00328317	0.00736021	6.61916e-05	0.164667	0.54862	0.145252	0.0884606
P08575	AEFQSIPRVF	0.683287	0.966755	0.690654	0.867886	0.978597	0.893548	0.777049	0.939494	0.946281	0.308894	0.197505	YES		0.227254	0.71699	0.0882967	0.186019	0.548017	0.145044	0.0118267
O00308	YFDEKELEL	0.572484	1.68351	0.875701	1.06911	0.428062	1.02043	1.30273	1.32123	1.5031	0.260817	0.203742	YES		-0.314896	0.30278	0.0359273	0.398172	0.547385	0.145044	0.248641
P13010	IFTDLSSRF	0.446907	0.902926	0.643925	0.800813	0.778835	0.774194	0.817486	0.680968	0.88843	0.151442	0.0567422	YES		0.239527	0.489793	0.0569194	0.259639	0.546327	0.145044	0.00457008
P60709	QVITIGNERFR	0.210526	0.305851	0.319626	0.27439	0.340071	0.341935	0.323497	0.310231	0.39876	0.182692	0.153846	YES		0.194101	0.298463	0.0353886	0.304545	0.543906	0.143986	0.0179398
O43683	REAPPVVPP	0.693444	0.773936	0.640187	0.693089	0.802616	0.815054	0.75847	0.744774	0.816116	0.30649	0.340956	YES		0.132788	0.514843	0.0592255	0.138148	0.542123	0.142849	0.00150186
P13760	RVYPEVTVY	0.718375	1.12633	0.78972	0.868902	1.00357	1.1	0.965027	1.0253	1.03099	0.0982785	0.001307	YES		0.174174	0.458031	0.0524992	0.197692	0.541626	0.142849	0.00650068
Q9H0F5	DPLHQEVSF	0.686981	1.00399	0.656075	0.913618	1.17598	1.08495	0.822951	0.882288	1.04236	0.134615	0.106029	YES		0.435705	1.32713	0.260438	0.227324	0.541121	0.142725	0.104709
P13010	AYKSILQER	0.23084	0.319149	0.203738	0.256098	0.340071	0.352688	0.29071	0.29703	0.365702	0.115385	0.001307	YES		0.332148	0.524863	0.0592255	0.339103	0.540273	0.142637	0.00150186
D6RD47	EVLVAGFGR	0.398892	0.425532	0.393458	0.421748	0.494649	0.45914	0.349727	0.348735	0.356405	0.0853365	0.0199809	YES		0.175621	0.515484	0.0592255	-0.207314	0.537398	0.1415	0.369312
O95503	ETVRIINR	0.507849	0.723404	0.560748	0.597561	0.808561	0.735484	0.439344	0.569857	0.5	0.233173	0.16632	YES		0.257122	0.700401	0.0825301	-0.247786	0.537255	0.1415	0.497544
P31350	IVNENLVER	0.238227	0.356383	0.276636	0.292683	0.235434	0.243011	0.393443	0.347635	0.318182	0.0528846	0.0447414	YES		-0.17611	0.249629	0.0295997	0.281904	0.537242	0.1415	0.212595
P05496	EFQTSVVSR	0.252078	0.328457	0.21028	0.243902	0.309156	0.295699	0.289617	0.317932	0.373967	0.108173	0.0427988	YES		0.102011	0.130853	0.0125346	0.311671	0.535892	0.141346	0.0384562
Q8N3C0	REMENIIATV	0.710526	1.03059	0.707944	0.722053	0.774078	0.766129	0.703279	0.692519	0.745868	0.477163	0.364865	YES		-0.11446	0.29066	0.0353886	-0.193492	0.534601	0.141346	0.0179398
Q15149	QPDEKSIITY	1.16898	1.64894	0.998131	1.04878	1.04637	1.05161	1.08634	1.06711	1.15909	0.550481	0.523909	YES		-0.278207	0.763163	0.095976	-0.204141	0.534601	0.141346	0.0164352
P50440	KTPDFESTGL	1.22622	1.83378	1.40654	1.66667	1.97979	2.05269	1.71585	1.66997	1.6312	0.277644	0.243243	YES		0.351586	1.44237	0.285356	0.16767	0.534507	0.141346	0.131573
A0A024RCR6	ELAAVINGRIR	0.301939	0.410904	0.284112	0.332317	0.456599	0.354839	0.410929	0.39714	0.391529	0.0366782	0.001307	YES		0.198177	0.357877	0.0432769	0.26695	0.532441	0.140583	0.0145682
X6RKY7	SAWYPFFR	0.344414	0.50133	0.402804	0.493902	0.718193	0.522581	0.528962	0.449945	0.532025	0.164663	0.128299	YES		0.474416	1.14519	0.181667	0.275188	0.531918	0.140583	0.0655212
O75330	KDTTLPASA	1.2807	1.63298	1.23084	1.3872	1.61712	1.61398	1.50383	1.49175	1.53926	0.233173	0.14553	YES		0.156155	0.676414	0.0767098	0.129843	0.5309	0.140583	0.0108323
Q96Q15	KEKEVVAVA	3.44321	4.61569	3.53364	4.26016	4.73841	4.93978	4.03388	4.21232	4.42872	2.05649	1.86071	YES		0.265862	1.37832	0.265892	0.128779	0.530489	0.140583	0.113701
P55160	NFDFTRSYL	0.110803	0.244681	0.224299	0.292683	0.0404281	0.197849	0.292896	0.30363	0.241736	0.001307	0.001307	YES		-0.126909	0.0769903	0.0057745	0.531888	0.529857	0.140583	0.114573
Q8NHM5	KSITPLML	0.573407	1.05585	0.697196	0.549797	0.668252	0.672043	0.928962	0.863586	0.930785	0.0759186	0.0166965	YES		-0.299677	0.595767	0.0704477	0.227241	0.529259	0.140583	0.418583
Q9Y236	TYITSVSRL	0.589104	0.978723	0.753271	0.817073	0.927467	0.804301	0.775956	0.908691	0.997934	0.389423	0.382536	YES		0.135034	0.300581	0.0357983	0.208814	0.529246	0.140583	0.0179398
P62253	ELQSALLLR	0.630656	1.10505	0.729907	1.0498	1.11415	1.15699	0.993443	0.954895	0.909091	0.132235	0.188729	YES		0.429642	1.38429	0.265892	0.21277	0.528147	0.140271	0.114545
P50991	NPISTVTEL	0.98338	1.4242	0.945794	1.05488	1.18312	1.18817	1.28743	1.14961	1.35434	0.657452	0.486486	YES		0.0309805	0.0668048	0.00519625	0.177111	0.526962	0.139679	0.062327
Q6PL18	LYPEVFEKF	1.25762	1.59043	1.12523	1.20122	1.42212	1.14839	1.58907	1.30253	1.55165	0.860577	0.594595	YES		-0.0751056	0.190048	0.0194233	0.161287	0.525694	0.139594	0.168734
G3V5V3	DYMKTTSNF	2.5614	2.38298	2.11402	1.76829	2.45898	2.65161	1.74208	2.044	2.40702	0.466346	0.440748	YES		-0.0371671	0.0844924	0.00664386	-0.188678	0.524844	0.139594	0.054106
O75132	SFDDTNEKF	0.583564	1.95612	1.36168	1.14533	0.360285	1.00753	1.45137	1.89219	1.72521	0.569712	0.547339	YES		-0.634489	0.650117	0.0764261	0.377655	0.523599	0.139594	0.453577
B3KME9	HPEKLATVL	0.193906	0.297872	0.226168	0.221545	0.211653	0.313978	0.203279	0.184818	0.140496	0.001307	0.133056	YES		0.057572	0.0614028	0.00519625	-0.441719	0.523408	0.139594	0.108382
Q5T6F2	NPYPGDVTKF	1.30286	1.89495	1.36729	1.72663	1.83829	2.07312	1.8765	1.53025	1.7438	0.25601	0.266112	YES		0.304546	1.11194	0.177019	0.174082	0.523183	0.139594	0.0610182
P60900	IADISQVY	0.839335	2.72739	1.70748	2.23577	0.820452	2.31183	2.21093	2.23322	2.6064	0.620192	0.611227	YES		0.0254449	0.020071	0.00143237	0.418784	0.520809	0.138607	0.0745303
A0A140T8Z1	RFDSDVGEF	0.719298	2.67154	1.86822	2.18496	0.731272	2.47419	2.34863	2.39604	2.38843	0.21875	0.268191	YES		0.0355927	0.02682	0.00164551	0.439723	0.520755	0.138607	0.0727564
Q00610	GETIFVTA	1.19483	1.76596	1.26355	1.39634	1.60523	1.55269	1.5235	1.46535	1.76033	0.370192	0.241164	YES		0.108492	0.294919	0.0353886	0.168951	0.520334	0.138607	0.0179398
K7ERS0	AEFHQIEGV	0.962142	1.32447	1.02523	1.10772	1.24495	1.24946	1.20984	1.19802	1.22934	0.278846	0.209979	YES		0.121217	0.451207	0.0524683	0.135191	0.519753	0.138607	0.00521187
Q01082	KEIEELQSQA	1.32225	1.9641	1.34579	1.54472	1.8038	1.84516	1.68087	1.82398	1.70558	0.362981	0.307692	YES		0.165078	0.501061	0.0592255	0.169724	0.519718	0.138607	0.00150186
P46940	TGNPTVIKM	0.589104	0.973404	0.820561	0.961382	1.15339	1.15914	1.01421	0.866887	0.863636	0.0649038	0.178794	YES		0.458194	1.56763	0.324989	0.203844	0.519138	0.138607	0.174107
Q13115	EAFEFVKQR	0.412742	0.674202	0.535514	0.530488	0.671819	0.673118	0.645902	0.609461	0.627066	0.0985577	0.126819	YES		0.209036	0.50109	0.0592255	0.214414	0.518398	0.138607	0.00150186
P17028	ILPKELQTW	1.28163	1.85904	1.13364	1.70325	1.90131	1.45591	1.43388	1.0407	1.1095	0.111779	0.0750979	YES		0.24358	0.609816	0.0743992	-0.254086	0.518393	0.138607	0.419334
O15294	EAIRISPTF	0.728532	0.981383	0.663551	0.662602	0.727705	0.793548	0.661202	0.668867	0.747934	0.319712	0.303534	YES		-0.120118	0.300535	0.0357983	-0.191798	0.517162	0.13774	0.0179398
E7EMC5	EVKEFLSTK	0.710988	0.816489	0.611215	0.796748	0.977408	0.989247	0.75847	0.754675	0.902893	0.379808	0.307692	YES		0.369717	1.40703	0.270948	0.175914	0.516778	0.13772	0.122748
P42768	TPTPFFHTF	0.819021	1.05053	0.842056	1.02642	1.19263	1.02903	0.945355	0.936194	1.1343	0.269231	0.220374	YES		0.260439	1.04548	0.15509	0.153414	0.515543	0.137174	0.046926
A0A1W2PNW1	STLESIYQR	0.470914	0.579787	0.474766	0.45935	0.447087	0.549462	0.579235	0.570957	0.561983	0.134615	0.137214	YES		-0.0673416	0.158825	0.0161669	0.166579	0.515051	0.137174	0.146152
Q6VMQ6	GEVKALPLP	1.80055	2.51596	1.89346	1.82927	2.17122	2.24516	2.27541	2.14081	2.45661	0.802885	0.661123	YES		0.00826656	0.0201852	0.00143237	0.146319	0.512289	0.135404	0.0732117
Q9Y5K5	KEFSQSFDAA	2.52816	3.40426	2.60654	2.95122	3.13317	3.13441	3.11148	3.06271	3.05682	0.939904	0.95842	YES		0.110519	0.501085	0.0592255	0.112427	0.512285	0.135404	0.00150186
A0A0C4DFU4	VYAPFIEKL	1.32595	2.16223	1.49439	1.46646	1.73365	1.66129	1.99672	1.75798	1.89463	0.752404	0.575884	YES		-0.0355179	0.0716477	0.00519625	0.181188	0.51147	0.13495	0.108944
Q69YN4	ENTSIIFR	0.21976	0.412234	0.336449	0.432927	0.482759	0.6	0.445902	0.356436	0.402893	0.135508	0.0379189	YES		0.646232	1.43467	0.284288	0.31557	0.510953	0.134795	0.136096
P35573	KYTEITATYF	0.633426	1.01064	0.762617	0.754065	0.908442	0.92043	0.810929	0.886689	1.08471	0.314904	0.31185	YES		0.101968	0.204656	0.0239048	0.209248	0.509061	0.134782	0.0223175
Q56NI9	FWDGKIVLV	0.614958	2.06383	1.30561	1.6626	0.53151	1.30108	1.98142	1.50055	1.80682	0.561298	0.446985	YES		-0.188991	0.158164	0.0161669	0.408576	0.508559	0.134782	0.145637
Q12769	KTSGDTLEL	1.83934	3.0133	2.12897	2.59756	2.82045	3.04731	2.72568	2.57646	2.57851	0.146635	0.162162	YES		0.278007	0.948082	0.140128	0.174756	0.507242	0.134782	0.0355541
Q9NZD2	VYDTNPAKF	0.819021	3.01596	2.01215	2.05894	0.638526	2.59892	2.45574	2.66447	2.76033	1.03125	0.908524	YES		-0.142718	0.109642	0.00998856	0.430565	0.506977	0.134782	0.122748
Q9H6H4	KEIDAYIVQA	1.02678	1.16755	0.947664	1.03455	1.17479	1.16989	0.935519	0.921892	1.03512	0.370192	0.307692	YES		0.105017	0.476068	0.0524992	-0.119346	0.506682	0.134782	0.330075
C9J5S8	KYNDFGNSF	1.05263	1.68883	1.43178	1.52642	1.33175	1.61935	1.42295	1.59076	1.68802	0.329327	0.4158	YES		0.101535	0.258909	0.0301984	0.172024	0.506565	0.134782	0.0179398
A0A087WW44	VWDQASTL	0.276085	0.805851	0.546729	0.780488	0.265161	0.811828	0.744262	0.679868	0.77376	0.108173	0.104465	YES		0.189654	0.170434	0.0163928	0.43243	0.506268	0.134782	0.029719
A0A3B3IT92	LEHQIQVRP	0.253001	1.10372	0.771963	0.762195	0.173603	0.866667	0.885246	1.0341	0.995868	0.46875	0.444906	YES		-0.239993	0.176481	0.0163928	0.45364	0.505752	0.134623	0.153192
Q6P6B7	KNLGVIQEL	1.96214	2.78989	2.01028	2.26931	2.55291	2.82151	2.51475	2.46095	2.52893	0.820913	0.775468	YES		0.176759	0.625045	0.0763707	0.150263	0.504465	0.133955	0.0087349
Q96AG4	IYDNAVQGL	0.212373	0.851064	0.588785	0.821138	0.192628	0.88172	0.727869	0.862486	0.754132	0.283654	0.299376	YES		0.198161	0.145844	0.0136995	0.504865	0.50437	0.133955	0.0355541
A1KXE4	YPAGFPMGY	1.32041	0.62234	0.708411	0.737805	1.09869	0.982796	0.504918	0.748075	0.780992	0.278846	0.274428	YES		0.0887106	0.109202	0.00979069	-0.382314	0.501035	0.132399	0.119581
D6REE5	ETNYGIPQR	0.630656	0.849734	0.730841	0.729675	0.769322	0.91828	0.814208	0.787679	0.858471	0.399038	0.376299	YES		0.128533	0.39562	0.0474722	0.154018	0.500095	0.132356	0.00738208
Q9UPY5	SYAELGTTI	0.400739	0.678191	0.527103	1.04675	1.01546	0.991398	0.681967	0.554455	0.621901	0.0745192	0.12474	YES		0.927011	3.50108	1.08641	0.2105	0.499668	0.132356	1.53415
Q9Y5R8	TPTGIKVVM	0.646353	1.26463	0.747664	0.935976	1.17241	0.986022	1.04809	1.0033	1.10537	0.508413	0.476091	YES		0.218974	0.423015	0.0486596	0.247754	0.499092	0.132356	0.00573791
Q9UKZ1	IEFSRIREA	0.600185	0.832447	0.654206	0.764228	0.853746	0.972043	0.69071	0.838284	0.838843	0.302885	0.29106	YES		0.311643	1.03041	0.154128	0.182252	0.498402	0.132356	0.0477966
Q9HBG6	SYNPITHQL	0.368421	0.4375	0.340187	0.36687	0.412604	0.41828	0.422951	0.455446	0.431818	0.078125	0.0523815	YES		0.0635881	0.127382	0.0125346	0.19306	0.497797	0.132356	0.0355541
Q12772	EYLKLLHSF	0.33795	0.332447	0.246729	0.254065	0.325803	0.337634	0.410929	0.312431	0.376033	0.0649038	0.0748441	YES		0.00059158	0.000739647	6.61916e-05	0.261516	0.497557	0.132356	0.0772774
P20749	RNYDGLTAL	0.471837	0.634309	0.499065	0.642276	0.678954	0.709677	0.646995	0.546755	0.612603	0.176683	0.122661	YES		0.339361	1.25858	0.225041	0.170316	0.496846	0.132356	0.102831
O15055	VPVDLQHQF	0.0498615	1.38032	0.130841	0.550813	0.166468	0.088172	0.301639	0.0770077	0.117769	0.001307	0.099323	YES		-0.954617	0.326164	0.0387173	-1.65287	0.49658	0.132356	0.0145682
A0A0B4J1Z9	MEGKVPVAA	0.707295	1.58511	0.906542	1.14024	1.30321	1.44946	1.38579	1.20132	1.28306	0.0841346	0.211584	YES		0.283256	0.517509	0.0592255	0.274802	0.496507	0.132356	0.00150186
D6RA11	SPYQGGVFF	1.21514	1.98271	1.53738	2.0752	2.30202	1.80215	1.83169	1.77778	1.75413	0.132212	0.116424	YES		0.384024	1.38661	0.265892	0.179765	0.496283	0.132356	0.12467
P50990	SVSEVIEGY	0.8735	1.37234	0.947664	1.16057	1.12247	1.17957	1.21093	1.08911	1.30579	0.15625	0.120582	YES		0.116721	0.294536	0.0353886	0.175189	0.495935	0.132356	0.0164352
F8VZX2	RESTGAQVQVA	1.75254	2.16755	1.66168	1.89024	1.87396	2.24086	1.62623	1.80858	1.65702	0.0913462	0.220422	YES		0.105456	0.41342	0.0476581	-0.132538	0.495292	0.132356	0.283206
P41091	KVGQEIEV	1.28901	1.90559	1.3972	1.92785	1.92628	2.2172	1.72459	1.64356	1.7376	0.0997596	0.162034	YES		0.402954	1.79028	0.396557	0.153067	0.495165	0.132356	0.284909
A0A0A0MRY0	LPHSATVTL	1.04986	1.44149	1.02056	1.04472	1.35077	1.21183	1.35738	1.25083	1.30785	0.21274	0.303534	YES		0.0386694	0.0923697	0.00807758	0.157144	0.495044	0.132356	0.0424654
F6RP06	IYNGDMEKI	2.3121	1.94548	1.69533	1.60061	1.98216	2.12796	1.49071	1.9747	1.83368	0.393029	0.320166	YES		-0.0599177	0.152152	0.0151807	-0.16785	0.494996	0.132356	0.0324815
Q9NX08	AANKVVLQL	2.33241	3.38165	2.46449	2.61484	2.50773	2.94731	3.13115	2.87459	3.0155	0.509615	0.488565	YES		-0.0192973	0.0483046	0.00519625	0.14148	0.493513	0.132029	0.104709
J3KPT4	VYVVGTAHF	1.84118	2.70213	1.99159	2.23476	2.24732	2.46774	2.47432	2.41584	2.30165	1.09255	1.18087	YES		0.0888114	0.281569	0.0353886	0.13819	0.492922	0.132029	0.0179398
Q9Y217	KSLTGTLYL	1.13573	1.73936	1.20561	1.38415	1.72414	1.52688	1.66776	1.38614	1.57025	0.194712	0.191268	YES		0.183803	0.504338	0.0592255	0.180369	0.491918	0.131634	0.00150186
Q99541	RNAASFKEV	0.734995	0.885638	0.715888	0.72561	0.851367	1.03226	0.839344	0.891089	0.884298	0.389423	0.340956	YES		0.159265	0.478414	0.0525468	0.1623	0.490402	0.13078	0.00150186
H3BTP3	HAVGPSTAM	0.310249	0.602394	0.371028	0.444106	0.574316	0.533333	0.510383	0.493949	0.543388	0.206731	0.147609	YES		0.273626	0.499113	0.0592255	0.269869	0.489802	0.130774	0.00150186
P30050	DPNEIKVVY	2.19575	3.21676	2.34486	2.58232	2.95838	2.78065	2.28087	2.38064	2.32025	1.32933	1.22869	YES		0.10125	0.328869	0.0387173	-0.151976	0.485958	0.130774	0.232658
Q13371	KEVLVLTSV	1.13296	1.4109	1.0486	1.11687	1.30559	1.43333	1.26995	1.27173	1.42045	0.402644	0.334719	YES		0.102053	0.320686	0.0376353	0.1413	0.485768	0.130774	0.0145647
F5H1M7	LQELGSSQSA	0.672207	0.930851	0.642991	0.727642	0.906064	0.795699	0.824044	0.787679	0.92562	0.314904	0.299376	YES		0.113214	0.276351	0.0321366	0.175929	0.48548	0.130774	0.0174275
Q5JRA7	KDFAQTTSA	0.610342	0.852394	0.629907	0.746951	0.859691	0.846237	0.740984	0.744774	0.86157	0.367788	0.405405	YES		0.22915	0.748378	0.0931802	0.165694	0.485331	0.130774	0.0179398
P20073	YPQVPSSGY	0.751616	1.0266	0.798131	0.648374	0.877527	0.883871	0.878689	0.906491	1.1405	0.307692	0.257796	YES		-0.0964279	0.199288	0.0222079	0.183445	0.484957	0.130774	0.157994
P43487	AEKLEALSV	3.33703	4.50798	3.13645	3.29675	3.50535	3.84731	3.13661	3.19472	3.56818	0.348558	0.349272	YES		-0.0442955	0.12082	0.0109203	-0.14964	0.484123	0.130774	0.0355541
P48556	VYIKHPVSL	1.75808	2.48936	1.82804	1.8628	2.45779	2.27849	2.41749	2.12761	2.22934	0.789663	0.844075	YES		0.119269	0.339495	0.041846	0.157103	0.483855	0.130774	0.0111905
P63313	GEIASFDKA	1.33241	2.13032	1.71215	1.87602	1.73246	1.94946	1.85902	1.89879	1.97831	0.501202	0.471933	YES		0.103025	0.303153	0.0359273	0.148548	0.483367	0.130774	0.0159461
A0A2R8Y438	YYDVAKQLL	0.79132	2.75133	1.91589	2.02744	0.422117	2.26129	2.38689	2.37074	2.52893	0.481971	0.407484	YES		-0.212528	0.166272	0.0163928	0.416721	0.482289	0.130774	0.140429
O75446	IPVNEKDTLTY	0.573407	0.893617	0.686916	0.801829	0.831153	0.860215	0.71694	0.789879	0.943182	0.223558	0.162162	YES		0.211019	0.57125	0.0661503	0.185804	0.482163	0.130774	0.00663087
H7C357	TPSSLYMEY	4.01108	3.5984	3.0785	2.90447	4.08086	4.08172	2.74098	3.22772	3.52686	2.09135	1.75884	YES		0.05028	0.124991	0.0125346	-0.170665	0.481345	0.130774	0.120867
Q5CZC0	SLIIDDTEY	1.92982	2.74601	1.81028	2.34248	2.61831	2.72796	2.28306	2.40594	2.53616	0.310096	0.21295	YES		0.245394	0.883569	0.120145	0.155674	0.48104	0.130774	0.0306055
H3BR94	DLANVRVGR	0.469991	0.594415	0.456075	0.543699	0.612366	0.572043	0.583607	0.641364	0.495868	0.293269	0.272349	YES		0.184666	0.502597	0.0592255	0.178584	0.480845	0.130774	0.00150186
O75143	REFQNPPQL	1.19852	1.62367	1.12243	1.43394	1.65517	1.79247	1.53005	1.36414	1.50826	0.0625	0.123323	YES		0.307463	1.1703	0.194147	0.158421	0.480614	0.130774	0.0827273
P21333	AEFTVETRSA	0.880886	1.19415	0.91028	0.369919	0.378121	0.397849	0.915847	0.90429	0.900826	0.110254	0.001307	YES		-1.38142	3.97054	1.34158	-0.133766	0.480482	0.130774	1.99709
P50570	VYSPHVLNL	0.598338	0.926862	0.660748	0.707317	0.753864	0.783871	0.861202	0.740374	0.869835	0.33774	0.212058	YES		0.0384905	0.0780691	0.0057745	0.177076	0.480371	0.130774	0.0453251
A6NIZ0	KSAPSSPTL	0.44783	0.819149	0.576636	0.646341	0.828775	0.904301	0.712568	0.733773	0.72624	0.0913462	0.026079	YES		0.368072	0.882716	0.120145	0.236873	0.480044	0.130774	0.0306055
E9PR30	FEVTGQETVA	1.72484	2.28989	1.56822	2.44106	2.31867	2.12043	1.71148	1.66557	1.65496	0.0889423	0.10395	YES		0.301412	1.37875	0.265892	-0.149897	0.478754	0.130774	0.889847
P05387	ASVPAGGAV	2.48938	3.34574	2.61869	3.19919	3.24138	3.67527	2.69508	2.72607	2.25826	0.0961538	0.260185	YES		0.258941	1.23181	0.215084	-0.138606	0.477574	0.130092	0.795653
Q9NYL9	KDREDYVP	1.03509	1.27128	1.11495	1.00508	1.05113	1.15591	1.22514	1.14961	1.29339	0.5625	0.492723	YES		-0.091024	0.387024	0.0474722	0.100497	0.47447	0.12905	0.2633
A0A3B3ITJ4	IYIAGHPAF	1.93813	2.92021	1.9486	2.2002	2.49108	2.33871	2.51148	2.46645	2.58988	1.15385	1.2079	YES		0.0465161	0.112619	0.0103034	0.152866	0.473601	0.128802	0.0355541
Q86W34	RYGSDFYSM	0.32964	0.639628	0.384112	0.404472	0.476813	0.552688	0.462295	0.590759	0.584711	0.199519	0.139293	YES		0.0834512	0.108232	0.0095844	0.275162	0.472319	0.128383	0.0355541
O00762	YPYNAPTVKF	0.99446	1.46941	0.975701	1.29878	1.57194	1.4871	1.23607	1.20572	1.45145	0.274038	0.224532	YES		0.341375	1.13127	0.179939	0.178738	0.470646	0.127523	0.0743882
Q9P2I0	SETHIYQV	1.35734	1.84043	1.60187	0.997967	1.0321	1.04731	1.39891	1.64136	1.37397	0.185096	0.224532	YES		-0.64122	2.68908	0.777091	-0.12076	0.469106	0.127388	0.902584
Q15269	KEGDFNNLTA	1.75623	2.26596	1.73178	1.7561	1.98454	2.16774	1.96175	2.0011	2.34194	0.652644	0.571726	YES		0.0382064	0.106302	0.00897506	0.131892	0.469104	0.127388	0.0355541
Q9Y2X3	KEFETPEKA	0.402585	0.797872	0.551402	0.428862	0.428062	0.554839	0.559563	0.435644	0.442149	0.257212	0.220374	YES		-0.31139	0.516286	0.0592255	-0.285471	0.468506	0.127388	0.00357822
P04844	EALSALTARL	0.760849	1.1117	0.848598	1.00407	1.12247	1.05806	1.01967	0.969197	1.0124	0.105769	0.122661	YES		0.226897	0.875017	0.118818	0.141355	0.466713	0.126538	0.0311129
P13674	GEISTIDKV	2.34072	3.15027	2.25701	2.61077	2.98454	3.11935	2.69071	2.79868	3.00517	0.504808	0.517672	YES		0.169623	0.643834	0.0763707	0.132715	0.466561	0.126538	0.0145647
C9JLU1	IYPVDLGDKF	1.13112	1.68085	1.11776	1.55589	1.84304	1.65699	1.5235	1.38724	1.49277	0.211538	0.168399	YES		0.363547	1.35902	0.264985	0.164224	0.466018	0.126538	0.129951
Q96T88	YPENGVVQM	1.70452	1.18085	1.10093	0.908537	1.28894	1.27097	0.795628	1.27393	1.29339	0.795673	0.706861	YES		-0.200764	0.370838	0.0467155	-0.245329	0.465754	0.126538	0.00738208
Q8NFQ5	ATTASYIQL	2.24377	3.24734	2.26168	2.32317	2.61356	2.75914	2.50929	2.16722	2.25826	0.0793269	0.001307	YES		-0.0106319	0.0242479	0.00164551	-0.160867	0.465228	0.126437	0.062327
O75083	DASKVVTVF	6.97045	8.89628	6.04299	6.50102	7.6195	8.0172	6.91257	6.14191	6.71384	3.27163	2.82536	YES		0.0149357	0.0375193	0.00195364	-0.14838	0.46371	0.125251	0.0878701
P60709	APEEHPVLL	4.63066	6.36436	4.62056	3.75	3.85612	4.26882	5.75519	5.46865	5.71384	0.449519	0.486486	YES		-0.395066	1.64657	0.335017	0.11725	0.461137	0.124661	1.0204
Q01082	HPDEKSIITY	0.949215	1.30319	0.871028	0.98374	1.10107	1.28925	1.26557	1.0308	1.23037	0.394231	0.4158	YES		0.111351	0.258522	0.0301984	0.175205	0.460121	0.123974	0.0164352
P06733	EAMRIGAEVY	0.579871	0.613032	0.41028	0.54878	0.604043	0.526882	0.648087	0.585259	0.573347	0.269231	0.195426	YES		0.0672688	0.144577	0.0136995	0.172412	0.459332	0.123844	0.0259207
E9PGM1	KEFLPEGQDIGA	1.25208	1.81383	1.19439	1.3435	1.69084	1.70108	1.45355	1.65017	1.69421	0.173077	0.18711	YES		0.152536	0.393891	0.0474722	0.171458	0.458629	0.123775	0.00480441
A0A3B3IRL9	KEYFGIVSV	3.17175	4.84043	3.15794	3.7002	4.31272	4.0172	4.06339	3.77558	4.74277	2.24639	1.38254	YES		0.107008	0.251581	0.0301893	0.171687	0.458278	0.123775	0.0179398
Q9P107	RDYYQPLAA	0.598338	0.722074	0.615888	0.646341	0.803805	0.735484	0.698361	0.671067	0.761364	0.314904	0.309771	YES		0.174747	0.623441	0.0763707	0.138087	0.457574	0.1234	0.0123796
A0A140T9C7	VFTLKPLEF	0.629732	0.962766	0.706542	0.977642	1.05589	0.866667	0.896175	0.750275	0.96281	0.115385	0.237006	YES		0.335118	1.0375	0.154128	0.182609	0.455069	0.122109	0.062327
Q9NR09	ELNSPLVRR	1.00277	1.39096	1.10841	1.10366	1.24614	1.21183	1.20656	1.27283	1.32851	0.584135	0.696466	YES		0.0242982	0.0696339	0.00519625	0.120758	0.45476	0.122109	0.0410833
Q9UBQ5	DFDSVSSIM	0.370268	0.781915	0.509346	0.567073	0.630202	0.635484	0.64153	0.663366	0.65186	0.0677976	0.0821428	YES		0.141506	0.235636	0.0279385	0.235953	0.454656	0.122109	0.0179398
O75964	TPALVNAAVTY	0.954755	1.19149	0.745794	0.955285	1.2604	1.19785	1.11694	1.0253	1.12087	0.487981	0.413721	YES		0.239181	0.694387	0.0810995	0.174161	0.454278	0.122109	0.0179398
P31350	REIIINAV	0.578947	0.902926	0.585047	0.780488	0.715815	0.789247	0.75082	0.760176	0.830579	0.0853365	0.0166514	YES		0.145059	0.343357	0.041846	0.179996	0.45403	0.122109	0.0087349
O43164	IALVHTDSY	0.902124	1.17819	0.929907	1.10264	1.14625	1.3172	1.07978	1.05501	1.15186	0.189904	0.174636	YES		0.244478	1.08316	0.165949	0.126746	0.453993	0.122109	0.0683832
Q9NUD7	IPVEEPLPF	0.8735	1.2234	0.902804	1.34146	1.6742	1.10968	1.13661	0.985699	1.38636	0.459135	0.357588	YES		0.459691	1.21238	0.211165	0.226104	0.452697	0.121644	0.104709
Q9H7D7	AEWEGKGTAS	0.500462	0.821809	0.628037	0.656504	0.963139	0.907527	0.727869	0.767877	0.768595	0.132212	0.128898	YES		0.373821	0.965891	0.144396	0.215389	0.452517	0.121644	0.0456535
H7BZR7	ETVKDFVAR	0.291782	0.401596	0.317757	0.304878	0.321046	0.324731	0.395628	0.321232	0.471074	0.199519	0.178794	YES		-0.0889807	0.128139	0.0125346	0.23248	0.4519	0.121644	0.114545
Q9H4X1	SPTDSTPAL	1.63066	2.06915	1.57477	1.39228	1.64685	1.5871	1.80109	1.91639	1.96281	0.307692	0.257796	YES		-0.189219	0.807573	0.106185	0.106912	0.449948	0.12048	0.504097
A0A1B0GV24	NEFSILKSP	2.07479	2.7633	2.01402	2.48476	2.85731	2.89785	2.63169	2.30033	2.55269	0.0973558	0.0684283	YES		0.266082	1.19302	0.203111	0.127398	0.449761	0.12048	0.100222
A0A087WXZ7	QYARIWNAL	0.759003	0.986702	0.857009	0.970528	1.1843	0.969892	0.936612	0.875688	1.06095	0.376416	0.283237	YES		0.263712	1.01849	0.150746	0.142667	0.449062	0.120104	0.0579243
H7BZ69	VYVQPPLEL	0.347184	0.505319	0.340187	0.420732	0.461356	0.408602	0.522404	0.418042	0.442149	0.139423	0.001307	YES		0.113923	0.203088	0.0235606	0.21316	0.448726	0.120093	0.0179398
Q96DU3	RETEIWTP	0.530933	0.662234	0.451402	0.635163	0.600476	0.61828	0.64153	0.550055	0.650826	0.153846	0.126819	YES		0.172868	0.478867	0.0525764	0.163886	0.446517	0.118633	0.00204337
P04632	SELPGAFEA	1.17821	1.56649	1.16822	1.3374	1.41498	1.46452	1.34863	1.43234	1.45455	0.326923	0.266112	YES		0.107935	0.413908	0.0476581	0.114293	0.445368	0.118409	0.00204337
K7EPJ1	FPASPPKGY	1.9012	2.40426	1.66168	2.18496	2.76457	2.69247	2.09727	2.15072	2.35434	0.824519	0.754678	YES		0.356911	1.46917	0.293318	0.145934	0.445023	0.118409	0.169401
O75293	HGLVEVASY	1.16805	1.69814	1.23458	0.908537	0.933413	1.14301	1.53224	1.49615	1.47934	0.0757955	0.100717	YES		-0.458183	1.53641	0.32339	0.136506	0.444796	0.118409	0.933167
Q9BXS6	VASTPISQR	0.237304	0.446809	0.396262	0.349593	0.362663	0.423656	0.307104	0.306931	0.272727	0.0557432	0.163195	YES		0.0723214	0.103705	0.00897506	-0.284912	0.443433	0.117383	0.105345
F5H7Z5	KELLISLV	4.25669	5.38697	4.05234	5.01728	5.25803	5.79785	4.39016	4.0209	4.2562	0.171875	0.216216	YES		0.230898	1.25089	0.225041	-0.112649	0.442824	0.117096	0.786553
A0A140T9V9	TFTFSHATF	0.572484	0.787234	0.583178	0.683943	1.1843	0.863441	0.714754	0.79538	0.80062	0.257212	0.149688	YES		0.491585	1.13987	0.181667	0.250155	0.441633	0.116226	0.0878701
H0YAR2	KEFSPFGTITSA	1.76362	2.72207	1.71869	2.09553	2.27111	2.34624	2.14317	2.27943	2.53202	0.612981	0.446985	YES		0.113642	0.274626	0.0318114	0.164684	0.440161	0.115424	0.0145682
A0A0G2JH37	ELAVYKPPK	0.382271	0.539894	0.485981	0.49187	0.618312	0.56129	0.579235	0.543454	0.475207	0.161058	0.0956341	YES		0.247322	0.661508	0.0767098	0.182376	0.439867	0.115424	0.0164352
A0A0B4J1R3	KEFPSQASP	3.25208	4.41888	3.35607	3.86789	4.35791	4.53548	3.92131	3.84268	4.17665	1.47476	1.49688	YES		0.210728	0.975534	0.144396	0.114836	0.438883	0.115167	0.0495025
Q6P4F7	LPVDSSHGF	0.282548	0.364362	0.291589	0.219512	0.399524	0.417204	0.437158	0.343234	0.359504	0.09375	0.120582	YES		0.142932	0.185211	0.0183716	0.280476	0.438616	0.115167	0.0179398
A0A3B3IUB1	LPEGSVISL	0.572484	0.736702	0.463551	0.644309	0.70868	0.741935	0.703825	0.613861	0.679752	0.110577	0.182952	YES		0.240919	0.685292	0.0791338	0.172172	0.437449	0.115167	0.0179398
A5YKK6	EVFPVDLIYR	0.336103	0.537234	0.383178	0.558943	0.463734	0.490323	0.511475	0.40264	0.553719	0.199519	0.162162	YES		0.267983	0.555418	0.0627135	0.224262	0.436733	0.115167	0.0087349
Q9NUG6	RYLVEVEEL	1.47645	2.17021	1.40467	1.84451	1.90012	2.06344	1.86448	1.77228	1.96591	0.578125	0.459459	YES		0.201393	0.647127	0.0764261	0.149448	0.436329	0.115081	0.0164352
E9PGM1	FVAEQKVEY	0.531856	0.712766	0.51215	0.552846	0.687277	0.802151	0.60765	0.69747	0.696281	0.149038	0.108108	YES		0.217249	0.526725	0.0592255	0.188084	0.434928	0.114273	0.00698415
Q9UNZ2	REFVAVTGA	0.297322	0.409574	0.349533	0.252033	0.423306	0.369892	0.42623	0.358636	0.460744	0.189904	0.153846	YES		-0.0153752	0.0194304	0.00143237	0.237655	0.434884	0.114273	0.0707885
B5MCQ4	TTNPQELML	0.171745	0.297872	0.143925	0.193089	0.252081	0.217204	0.244809	0.283828	0.252066	0.0769231	0.001307	YES		0.110484	0.103897	0.00897506	0.34761	0.434491	0.114198	0.0334302
A0A2R8Y7Z0	HAVVNLINY	2.12373	3.09973	2.33178	2.53455	2.7503	2.83011	2.84809	2.59406	2.78306	0.477163	0.428274	YES		0.103106	0.348409	0.0424893	0.122574	0.434136	0.114159	0.00698415
Q70J99	RSVFPLSV	0.844875	1.30718	1.07477	1.17988	1.20333	1.42258	1.22951	1.15182	1.18905	0.366587	0.328482	YES		0.238081	0.824708	0.106978	0.145961	0.430224	0.111585	0.0306055
O14617	VYVQNVVKL	1.61219	2.20213	1.46822	1.65955	1.84661	1.76667	2.03607	1.88339	1.86467	0.61899	0.665281	YES		-0.0026542	0.00620069	6.61916e-05	0.130866	0.429666	0.111585	0.0655212
Q9UHD8	REMIPFAVV	1.3241	2.63298	1.94393	1.87195	1.75505	1.90753	2.13989	2.44664	2.13017	0.769231	0.885655	YES		-0.0924991	0.166021	0.0163928	0.186792	0.428747	0.111585	0.121261
O94953	LQPERYELW	0.386888	0.698138	0.474766	0.52439	0.648038	0.560215	0.453552	0.356436	0.495868	0.272837	0.162162	YES		0.15162	0.268696	0.0314688	-0.256359	0.42804	0.111555	0.167814
P35221	FIDASRLVY	0.43952	1.06117	0.66729	0.908537	0.470868	0.909677	0.922404	0.822882	0.917355	0.293269	0.22869	YES		0.0784179	0.0843082	0.00664386	0.296507	0.426468	0.11134	0.0355541
P46013	GELKSVPTT	4.79871	6.82181	5.03551	4.6189	5.40904	5.23118	5.82732	6.09901	6.13326	2.53846	2.34927	YES		-0.126373	0.423246	0.0486596	0.116721	0.425731	0.111118	0.25439
Q8TF46	SYIDIEARTR	0.830102	1.2234	0.973832	1.07825	1.23662	1.22043	1.09617	1.044	1.18285	0.373798	0.305613	YES		0.223785	0.835072	0.107363	0.13445	0.425388	0.111089	0.0334302
A0A0J9YX62	SFDTGFTSF	1.22992	3.44016	2.30561	2.71443	1	2.61505	2.49399	3.05721	3.19835	0.320913	0.276507	YES		-0.140247	0.130029	0.0125346	0.326873	0.424985	0.110999	0.108382
P33552	EPEPHILLF	2.33333	3.74069	2.79626	3.48374	3.7717	3.34301	3.34645	3.37404	3.05785	0.207933	0.237006	YES		0.256801	0.945359	0.140128	0.140608	0.424001	0.110641	0.0478657
B7Z4L4	SPFLTITSM	0.422899	0.56383	0.357009	0.404472	0.739596	0.395699	0.415301	0.248625	0.373967	0.165865	0.001307	YES		0.196459	0.247526	0.0292526	-0.372596	0.423228	0.110181	0.154571
P24752	KEVVIVSA	1.96307	2.96809	2.01682	2.42073	2.91558	2.95054	2.65574	2.44224	2.6157	0.954327	1.12682	YES		0.254231	0.848302	0.110808	0.150828	0.422738	0.110003	0.0355541
H7C196	KYLSVQGQLF	3.02493	4.12367	2.88785	3.05793	3.75981	3.34301	3.53552	3.52475	3.90909	1.77163	1.53846	YES		0.0177572	0.0437742	0.00391131	0.12823	0.422002	0.109796	0.0423276
Q5R372	YPFPVTLY	0.221607	1.09441	0.915888	1.48984	1.43876	0.655914	1.34317	1.12101	0.643595	0.313702	0.446985	YES		0.683499	0.722075	0.0894865	0.477604	0.420303	0.109123	0.0179398
H7C3R6	LYKFSADEF	1.40074	1.9734	1.39626	1.77439	2.05113	2.10538	1.69727	1.73817	1.79236	0.286058	0.216943	YES		0.314138	1.32947	0.260438	0.132091	0.42026	0.109123	0.136096
Q9NVI1	KTIETSPSL	0.56602	0.845745	0.570093	0.674797	0.747919	0.817204	0.748634	0.710671	0.76343	0.0588942	0.0239825	YES		0.176593	0.457473	0.0524992	0.165482	0.420193	0.109123	0.00280743
Q7L7L0	FPVGRVHRL	0.195753	0.263298	0.170093	0.189024	0.299643	0.253763	0.242623	0.253025	0.28719	0.117788	0.119951	YES		0.238867	0.28995	0.0353886	0.315324	0.419829	0.109123	0.0108766
O15031	TYTDRVFFL	0.499538	1.0492	0.61215	0.79065	0.86088	0.654839	0.939891	0.756876	0.857438	0.465144	0.365904	YES		0.0939977	0.130759	0.0125346	0.241248	0.419678	0.109123	0.0230497
B5MD58	FVYGEPVTR	0.603878	0.784574	0.71028	0.778455	0.837099	0.980645	0.761749	0.716172	0.834711	0.169471	0.197505	YES		0.306882	1.19231	0.203111	0.140016	0.418277	0.108812	0.10475
Q96HV5	YFPDKVALL	3.82641	5.58112	3.90187	2.52337	2.87634	2.72581	4.8612	4.65897	4.97417	1.8113	1.81289	YES		-0.711913	2.40766	0.691959	0.123045	0.418241	0.108812	1.50547
Q6P3W7	MPVNTNQNF	1.04155	0.712766	0.582243	0.504065	0.687277	0.9	0.471038	0.763476	0.68595	0.481971	0.384615	YES		-0.159957	0.221698	0.0260562	-0.282931	0.418067	0.108812	0.0164352
Q562F6	SEVSKIVTV	1.61034	2.28324	1.58692	1.7439	1.82283	1.92043	2.02842	1.94829	1.98967	0.326923	0.33264	YES		0.0017522	0.00428081	6.61916e-05	0.122548	0.417568	0.108812	0.0579243
Q13547	LPHAPGVQM	0.282548	0.449468	0.323364	0.242886	0.229489	0.270968	0.32459	0.29923	0.266529	0.122596	0.0993285	YES		-0.505665	0.922138	0.133529	-0.245321	0.417001	0.108812	0.0453251
Q9HC77	TYPEGLEVLHF	0.643583	1.19947	0.642056	0.886179	0.902497	0.864516	0.888525	0.909791	1.10021	0.391827	0.185031	YES		0.0944212	0.144451	0.0136995	0.22201	0.416729	0.108812	0.0208189
Q96AZ6	IYDTSTDRLLW	0.204986	0.716755	0.405607	0.70122	0.19025	0.504301	0.610929	0.561056	0.594008	0.164663	0.001307	YES		0.0725138	0.0510781	0.00519625	0.411932	0.41654	0.108812	0.0377499
P46013	RENGNVAKTP	0.520776	0.93617	0.629907	0.650407	0.623068	0.634409	0.780328	0.69527	0.917355	0.216346	0.299376	YES		-0.129356	0.218784	0.0260562	0.197463	0.41632	0.108812	0.140429
Q6P158	AWEERETIL	0.570637	0.736702	0.571963	0.546748	0.69679	0.624731	0.581421	0.554455	0.555785	0.127404	0.164241	YES		-0.00849487	0.018598	0.00143237	-0.151756	0.415957	0.108812	0.0497228
E9PQ57	TAERGLIVY	0.544783	0.855053	0.479439	0.658537	0.714625	0.760215	0.746448	0.642464	0.769628	0.28125	0.164241	YES		0.182962	0.370114	0.0466314	0.19988	0.415475	0.108812	0.00357822
P02545	KEGDLIAAQA	1.17821	1.38032	1.06168	0.73374	1.01784	1.02366	0.970492	1.08911	1.2314	0.100962	0.001307	YES		-0.383465	1.3326	0.260438	-0.137545	0.415332	0.108812	0.13778
B1ANE3	DPYQGTIVL	1.50508	1.81516	1.31121	1.6128	1.80737	1.82151	1.76284	1.48735	1.77169	0.524038	0.282744	YES		0.178565	0.722537	0.0894865	0.116764	0.414402	0.108812	0.018166
A0A087WYS3	FPFWPAKAL	0.308403	0.486702	0.33271	0.382114	0.494649	0.47957	0.603279	0.305831	0.466942	0.223558	0.22869	YES		0.266181	0.374423	0.0474722	0.287004	0.414368	0.108812	0.00316648
P29350	RYTVGGLETF	0.367498	0.554521	0.430841	0.450203	0.501784	0.452688	0.454645	0.506051	0.573347	0.110577	0.116424	YES		0.0542237	0.0970994	0.00897506	0.181326	0.413329	0.108812	0.0306055
P08133	AEIRAINEA	0.404432	0.543883	0.409346	0.443089	0.491082	0.549462	0.519126	0.519252	0.485537	0.292067	0.251559	YES		0.128012	0.295138	0.0353886	0.166659	0.413289	0.108812	0.00913785
Q9H0K6	HFDIVIRNL	0.542936	0.803191	0.550467	0.610772	0.567182	0.719355	0.681967	0.713971	0.730372	0.165865	0.0198464	YES		0.000543063	0.000958919	6.61916e-05	0.164941	0.41325	0.108812	0.0583816
Q9NUM3	NATGVAMLF	0.11819	0.441489	0.330841	0.378049	0.39239	0.348387	0.522404	0.358636	0.27686	0.115385	0.13738	YES		0.329264	0.340287	0.041846	0.378789	0.412639	0.108804	0.00573791
O14977	VYGSFASKL	0.789474	1.02793	0.823364	0.870935	1.21641	1.07634	0.990164	0.910891	1.02376	0.0915953	0.0450228	YES		0.260652	0.88248	0.120145	0.14739	0.412578	0.108804	0.0375386
E7EQQ5	REYQVKLQA	0.531856	0.928191	0.572897	0.685976	0.650416	0.763441	0.754098	0.778878	0.785124	0.234375	0.232848	YES		0.0467034	0.0779083	0.0057745	0.189372	0.410828	0.10797	0.0355541
P49321	KEAQLYAAQA	1.42844	1.84973	1.55047	1.48984	1.53983	1.60753	1.48415	1.51155	1.54752	0.520433	0.540541	YES		-0.0583639	0.253194	0.0301893	-0.0879005	0.409768	0.107584	0.0145647
P50990	AEAFEAIPRA	0.677747	1.00798	0.719626	0.824187	0.94887	0.894624	0.88306	0.855886	0.917355	0.324519	0.22869	YES		0.149338	0.432626	0.049922	0.143171	0.409653	0.107584	0.00150186
Q5TBH8	VYFGDPVSL	0.824561	1.27527	0.790654	0.913618	1.09869	0.939785	1.08197	1.09791	1.05992	0.348558	0.224532	YES		0.0304292	0.0571315	0.00519625	0.164592	0.40802	0.107229	0.0355541
S4R3P6	HFDPEVVQI	1.90028	2.61702	1.88318	1.8435	1.99287	2.12581	2.37596	2.14741	2.41736	0.677885	0.525988	YES		-0.102342	0.316087	0.0375325	0.116907	0.407628	0.107229	0.184118
Q14157-1	NPYSGDLTKF	0.764543	1.11569	0.888785	1.08943	1.15933	1.13118	0.986885	0.952695	1.07955	0.0468851	0.001307	YES		0.287626	1.23334	0.215084	0.124756	0.407624	0.107229	0.113701
P08574	HSMDFVAYR	0.280702	0.263298	0.252336	0.256098	0.332937	0.36129	0.126776	0.279428	0.227273	0.0985577	0.0468885	YES		0.255043	0.379446	0.0474722	-0.330086	0.406382	0.107229	0.221162
Q9NVI1	QPVEKAIIM	2.14035	2.05452	1.69065	1.51321	1.94055	2.06129	1.65574	1.86029	1.90599	0.706731	0.615385	YES		-0.0937978	0.30892	0.0370453	-0.118342	0.405563	0.107229	0.00738208
Q86U70	TYLEPGIGR	0.510619	0.602394	0.438318	0.602642	0.470868	0.588172	0.595628	0.545655	0.585744	0.258413	0.223091	YES		0.099139	0.232023	0.0279385	0.154785	0.405532	0.107229	0.0164352
Q12948	NSLGVVPYL	3.9132	1.01862	0.936449	0.865854	6.22592	1.39355	1.02514	0.558856	0.433884	0.0865385	0.0873181	YES		0.532035	0.254328	0.0301984	-1.5401	0.405043	0.107148	0.150012
P13639	KQFAEMYVA	4.64543	4.01197	3.38224	1.37297	1.77883	1.72688	3.40765	3.42574	4.2655	0.355769	0.384566	YES		-1.30323	3.82576	1.32394	-0.117377	0.404848	0.107148	1.92261
Q6UWU4	LPFPKDASL	1.98153	2.72606	1.81495	2.07927	2.71106	2.76559	2.39126	2.31683	2.52893	0.882212	0.794179	YES		0.212171	0.639653	0.0763707	0.149959	0.404466	0.107067	0.0179398
P25787	SPSGKLVQIEY	0.424746	0.658245	0.402804	0.496951	0.693222	0.750538	0.585792	0.570957	0.578512	0.0158995	0.100522	YES		0.385351	0.852971	0.114033	0.223919	0.403649	0.106552	0.0355541
Q14573	KYGSVIQLL	2.55956	3.26596	2.44112	2.53862	3.08918	3.13978	2.97049	2.79868	3.16322	1.00962	0.935551	YES		0.0848788	0.284625	0.0353886	0.111747	0.401606	0.105629	0.00913785
Q9BQ83	ETAFAFHLR	0.581717	0.816489	0.563551	0.693089	0.718193	0.782796	0.725683	0.690869	0.753099	0.269231	0.293139	YES		0.161467	0.460062	0.0524992	0.145316	0.401223	0.105629	0.00457008
F8W6L0	KSVESFLKV	0.421053	0.672872	0.416822	0.463415	0.618312	0.567742	0.572678	0.563256	0.597107	0.290865	0.299376	YES		0.126738	0.227752	0.0274034	0.198044	0.400882	0.105588	0.0164352
H0YEU6	VGSKPLYV	1.93536	2.67021	1.94953	2.11585	2.20095	2.25161	2.31148	2.22002	2.54752	0.670673	0.642412	YES		0.00292586	0.00768489	6.61916e-05	0.110929	0.399737	0.105173	0.0502008
P53621	HEYPWILSA	1.3121	1.66489	1.18411	1.50407	1.42331	1.40753	1.61421	1.49065	1.38843	0.655048	0.590437	YES		0.0590323	0.185068	0.0183716	0.110805	0.399568	0.105173	0.0179398
Q13772	SEWLIRPP	1.00369	1.44016	1.02897	1.09756	1.24614	1.16882	1.00765	1.09681	1.05579	0.0901442	0.136775	YES		0.0163942	0.0396625	0.0025511	-0.136073	0.398657	0.104714	0.068459
Q15459	AFDLDVVKL	1.07941	4.01197	2.60654	2.5061	0.700357	2.48172	3.20984	3.07481	3.41632	0.463942	0.293139	YES		-0.436503	0.399341	0.0474722	0.33366	0.39771	0.104212	0.230057
A0A087WYY3	IYTIINSI	0.419206	0.68617	0.685981	0.737805	0.741974	0.686022	0.771585	0.547855	0.719008	0.0745192	0.0600081	YES		0.273847	0.663509	0.0767098	0.186418	0.39593	0.103328	0.0179398
J3KP30	RSSENILTV	0.956602	1.40691	1.09065	1.07825	1.23662	1.10323	1.08852	1.0099	1.05579	0.520433	0.35343	YES		-0.0151446	0.0372179	0.00195364	-0.131061	0.395383	0.103304	0.0377499
Q460N5-1	VVNSVPLDL	1.24284	2.0133	1.41308	1.82724	1.65042	2.13978	1.80109	1.73157	1.67769	0.228365	0.245322	YES		0.266729	0.794413	0.106185	0.158197	0.395262	0.103304	0.0322919
A0A087WUL9	GELLMHPVL	0.312096	0.514628	0.364486	0.481707	0.46849	0.598925	0.528962	0.441144	0.416322	0.166904	0.130353	YES		0.379023	0.840037	0.108745	0.218946	0.395014	0.103304	0.0355541
Q15800	AVIEDTWHY	0.602031	0.853723	0.571963	0.823171	0.777646	0.860215	0.725683	0.644664	0.921488	0.182692	0.158004	YES		0.279406	0.729868	0.0902201	0.176647	0.394351	0.103236	0.0219999
Q9H0H5	VPNPDPVTM	0.168975	0.25133	0.182243	0.231707	0.199762	0.221505	0.239344	0.224422	0.270661	0.122596	0.131043	YES		0.115952	0.127845	0.0125346	0.285545	0.393046	0.102228	0.0198025
Q6VMQ6	AEFQVKITA	0.6759	1.14761	0.661682	0.775407	0.982164	0.923656	0.876503	0.861386	1.1281	0.502404	0.388773	YES		0.109538	0.177515	0.0163928	0.205677	0.389818	0.0998902	0.0179398
A0A087WYJ0	REVQLFVI	1.34072	1.60904	1.14953	1.5935	1.66706	1.77849	1.22623	1.24092	1.33058	0.271635	0.224532	YES		0.297777	1.56946	0.324989	-0.110238	0.388776	0.0994401	0.923317
Q9Y2T2	AEIQGVIDA	1.2807	1.80585	1.23925	1.5498	1.63258	1.64946	1.56066	1.48405	1.66012	0.453125	0.438669	YES		0.159604	0.55379	0.0627135	0.121173	0.38736	0.0989759	0.0139952
Q14586	SSNLIVHQR	0.607572	0.957447	0.699065	0.817073	0.891795	0.913978	0.808743	0.785479	0.917355	0.471154	0.386694	YES		0.212206	0.613238	0.0751924	0.149666	0.387046	0.0989759	0.0179398
Q86XI2	IYQQIIQTY	0.787627	1.16888	0.837383	0.822154	1.03805	0.996774	0.961749	1.0495	1.07128	0.117788	0.00130688	YES		0.0322134	0.0684324	0.00519625	0.14184	0.386289	0.0989759	0.0334302
B4DUR8	IWEPLAVKL	0.411819	0.784574	0.459813	0.636179	0.668252	0.477419	0.491803	0.444444	0.446281	0.0420377	0.001307	YES		0.105494	0.154489	0.0154892	-0.260573	0.386246	0.0989759	0.105528
Q16236	GEFLPIQPA	1.73961	2.93085	1.97196	2.1565	2.48038	2.41075	2.38251	2.44004	2.54132	1.07212	1.17672	YES		0.0854294	0.194105	0.0195305	0.148756	0.385368	0.0987597	0.0164352
E7EWC6	TLPVQPAEL	0.821791	1.29255	0.87757	1.05488	1.11177	1.29892	1.09617	1.06711	1.16426	0.111779	0.00359225	YES		0.212026	0.590068	0.070421	0.153386	0.385148	0.0987597	0.0164352
A0A140TA76	EVFEYIIFR	0.409972	0.742021	0.446729	0.473577	0.585018	0.468817	0.75847	0.506051	0.609504	0.302885	0.191268	YES		-0.0658301	0.0817698	0.0057745	0.22922	0.38437	0.0984528	0.0837003
P55160	RYAIAFPLI	0.210526	0.446809	0.418692	0.534553	0.504162	0.32043	0.489617	0.464246	0.355372	0.225962	0.22869	YES		0.336986	0.487978	0.0569194	0.283011	0.384253	0.0984528	0.00738208
P21333	VPASLPVEF	1.92428	2.78989	2.02617	1.05285	1.14625	1.11398	2.09399	2.05941	2.06405	0.572115	0.469854	YES		-1.02465	3.26061	0.980635	-0.116501	0.381577	0.0963931	1.43215
A0A140T8Z1	SPEDFVYQF	1.24423	2.29521	1.48832	2.1499	2.23365	1.97634	1.8459	1.87239	1.92769	0.704327	0.401247	YES		0.339087	0.990427	0.144396	0.167307	0.381314	0.0963931	0.0668825
P24539	IYVISAETF	1.10526	1.70479	1.11869	1.44106	1.73841	1.43656	1.40219	1.40044	1.56405	0.413462	0.316008	YES		0.232583	0.666025	0.0767098	0.152468	0.380743	0.0961142	0.0179398
Q86X29	NPYHVVILF	0.378578	0.460106	0.33271	0.278455	0.508918	0.408602	0.461202	0.429043	0.464876	0.149038	0.0831601	YES		0.0299604	0.0402356	0.0025511	0.210195	0.380291	0.0961128	0.0355541
Q8TCT6	SSSSRFLEV	0.590951	0.742021	0.469159	0.614837	0.590963	0.72043	0.659016	0.641364	0.704545	0.197115	0.212058	YES		0.0960764	0.211231	0.0242145	0.153845	0.379409	0.0957554	0.0159461
Q71DI3	KSAPATGGV	0.698061	0.976064	0.708411	0.909553	1.11891	1.25054	0.879781	0.816282	0.97314	0.15625	0.141372	YES		0.460756	1.53931	0.32339	0.163911	0.379215	0.0957554	0.235133
P57076	KEAEAQLWWA	0.533703	0.718085	0.517757	0.662602	0.520809	0.565591	0.559563	0.470847	0.549587	0.001307	0.001307	YES		-0.0168467	0.0322216	0.00164551	-0.163457	0.378783	0.095615	0.0363566
P53618	FEWENKVTV	1.91782	2.80851	1.71963	2.50305	2.82164	2.2043	2.59235	2.25303	2.33368	0.669471	0.467775	YES		0.224062	0.613308	0.0751924	0.155399	0.378219	0.0954748	0.0179398
Q9Y3B4	TPETRGTAYVVY	0.513389	0.699468	0.43271	0.556911	0.651605	0.643011	0.606557	0.556656	0.688017	0.120192	0.165644	YES		0.17013	0.378026	0.0474722	0.169899	0.377361	0.0952681	0.000179448
P20591	LPRGSGIVTR	0.627886	0.992021	0.706542	0.886179	1.03686	0.88172	0.82623	0.853685	0.900826	0.127404	0.128898	YES		0.269748	0.825568	0.106978	0.149656	0.37637	0.0948572	0.0355541
P63220	GESDDSILRLA	2.19483	2.73404	2.16168	2.64431	2.67539	2.77527	2.28415	2.16062	2.27273	0.145433	0.133056	YES		0.191126	1.28	0.240578	-0.0779747	0.37582	0.0948572	0.764202
P47897	HPLDPIDTVDF	0.537396	0.760638	0.439252	0.520325	0.618312	0.701075	0.620765	0.585259	0.78719	0.170673	0.232848	YES		0.082644	0.128983	0.0125346	0.19826	0.37536	0.0948572	0.0179398
Q5JVD6	KESEVLLQA	0.596491	0.889628	0.628037	0.64126	0.706302	0.783871	0.75847	0.715072	0.876033	0.245192	0.257796	YES		0.0117418	0.02141	0.00153165	0.152318	0.375347	0.0948572	0.0380337
P61513	TVAGGAWTY	1.32318	1.56117	1.24953	1.52134	1.86445	1.72366	1.24372	1.29153	1.32025	0.253606	0.178794	YES		0.30567	1.73363	0.370104	-0.100581	0.375025	0.0948572	1.01247
J3KRY1	KSIQEIQEL	2.56417	3.59309	2.75514	2.9502	2.94649	3.30538	3.23825	3.12101	3.18388	0.758413	0.700624	YES		0.0461449	0.150211	0.0151807	0.0986514	0.374539	0.0948572	0.0179398
A0A3B3IRQ9	NPVGGLLEY	2.12004	3.00266	1.69813	2.07724	2.51605	2.23118	1.93333	1.88119	2.2314	1.45913	1.07484	YES		0.00077045	0.00133786	6.61916e-05	-0.173983	0.374101	0.0947085	0.0478657
H0YBZ2	YTGFSILV	0.179132	1.02926	1.34019	2.32927	2.07848	0.987097	1.7377	1.41034	0.572314	0.0673077	0.212058	YES		1.08189	1.12067	0.177375	0.545752	0.372547	0.0937321	0.104709
Q14653	HPLSLTSDQY	0.378578	0.489362	0.396262	0.351626	0.442331	0.453763	0.463388	0.50165	0.444215	0.175481	0.191268	YES		-0.0189321	0.0332505	0.00164551	0.156704	0.371053	0.0928786	0.062327
P51858	WEIENNPTV	0.602955	0.789894	0.538318	0.605691	0.780024	0.729032	0.643716	0.708471	0.794421	0.183894	0.16632	YES		0.131013	0.305023	0.0359273	0.152587	0.370204	0.0928786	0.00537933
P11049	VPAESHIY	0.906741	1.06649	0.718692	0.948171	1.15458	1.10968	0.961749	0.958196	1.01653	0.456731	0.455301	YES		0.255027	0.945696	0.140128	0.125448	0.369831	0.0928786	0.0638876
O15350	TYFDLPQSSR	1.66944	2.32447	1.78879	1.84959	1.8799	2.03226	2.21967	1.93619	2.04855	0.477163	0.326403	YES		-0.00523206	0.0141804	0.000597917	0.101555	0.369389	0.0928786	0.0534528
P62249	GPLQSVQVF	1.59834	2.2234	1.68505	2.09553	2.3258	2.28925	1.73333	1.62706	1.74793	0.0623517	0.0902273	YES		0.285226	1.44129	0.285356	-0.10836	0.369083	0.0928596	0.842124
G5E9J0	RIIEETLAL	0.822715	1.27527	1.01963	0.922764	1.25089	1.14731	1.18033	1.14191	1.11157	0.125	0.114345	YES		0.0911648	0.217282	0.0260562	0.139372	0.367813	0.0921632	0.0145647
F1T0I1	MPFYNPAQL	0.506002	1.18617	0.657944	0.809959	0.806183	0.746237	0.944262	0.878988	0.916322	0.43149	0.330561	YES		0.00750849	0.00887357	6.61916e-05	0.221219	0.365917	0.091305	0.0423276
Q86Y13	RYNGGLLEF	1.20222	2.19149	1.71589	1.94817	1.58264	2.06882	1.8776	1.9505	1.8688	0.350962	0.392931	YES		0.132122	0.293577	0.0353886	0.156967	0.365325	0.0912112	0.00573791
J3KN67	AEFAERSVA	0.631579	1.03457	0.641121	0.563008	0.623068	0.649462	0.808743	0.818482	0.960744	0.233173	0.245322	YES		-0.329987	0.695164	0.0810995	0.16563	0.365144	0.0912112	0.368267
A0A140T8Y4	VMAPRTLVL	0.746691	0.77039	0.595016	0.614499	0.837891	0.896057	0.587978	0.613128	0.690771	0.0907359	0.151558	YES		0.153031	0.396578	0.0474722	-0.158857	0.363768	0.0901814	0.208226
Q9C0E2	EVLQPLQQR	0.198523	0.234043	0.206542	0.164634	0.243757	0.252688	0.234973	0.280528	0.248967	0.133413	0.126819	YES		0.0487663	0.0512303	0.00519625	0.258397	0.362408	0.0901814	0.0334302
H0YJX4	TYYRGFLTL	0.21699	0.263298	0.171963	0.25813	0.255648	0.245161	0.281967	0.206821	0.293388	0.104883	0.120741	YES		0.218559	0.28576	0.0353886	0.262068	0.362406	0.0901814	0.00663087
A0A3B3IS71	LPHAVQETF	0.829178	1.20878	0.837383	0.65752	0.706302	0.643011	0.981421	1.0396	1.11467	0.496394	0.419958	YES		-0.518811	1.58849	0.324989	0.125053	0.362405	0.0901814	0.921217
Q8IWV8	RYAVEILTW	1.03878	1.90691	1.15047	1.45224	1.88942	1.28602	1.76721	1.36744	1.58368	0.704327	0.413721	YES		0.176014	0.297133	0.0353886	0.204002	0.35936	0.0887312	0.00521187
A8MXP9	ILGPPPPSF	0.286242	0.378989	0.296262	0.329268	0.365042	0.430108	0.339891	0.385039	0.370868	0.192308	0.153846	YES		0.22583	0.454527	0.0524683	0.188632	0.35863	0.0887312	0.00738208
P08238	FEVVYMTEP	1.09049	1.5758	0.956075	1.33537	1.51962	1.34624	1.41202	1.28273	1.29855	0.137019	0.149688	YES		0.213878	0.619149	0.0763707	0.140652	0.357081	0.0887312	0.0179398
P78537	IELDMRTIA	0.806094	0.93617	0.660748	0.855691	1.0107	1.07527	0.810929	0.880088	0.931818	0.117788	0.164793	YES		0.291787	1.0837	0.165949	0.126283	0.356461	0.0887312	0.10064
F6VDE0	EYVANLTNL	0.875346	1.18351	0.801869	0.692073	0.732461	0.777419	0.837158	0.845985	0.934917	0.622596	0.340956	YES		-0.377597	1.22634	0.214735	-0.127883	0.356214	0.0887312	0.129951
K7EPJ1	EIHGGAGGPSGR	0.21422	0.202128	0.198131	0.280488	0.161712	0.363441	0.266667	0.244224	0.254132	0.0697115	0.112266	YES		0.390775	0.477195	0.0524992	0.316142	0.355865	0.0887312	0.00913785
Q6PKG0	GEIKGSESA	0.885503	1.33644	1.00841	0.895325	1.12723	1.06882	1.21967	1.14411	1.15599	0.457933	0.47817	YES		-0.0634435	0.150229	0.0151807	0.123794	0.354794	0.0885027	0.104709
A0A087WWV6	VPWHEEVVQF	1.59003	2.41622	1.42523	1.66667	1.99287	1.51183	1.62732	1.47965	1.71281	0.566106	0.307692	YES		-0.0708028	0.130935	0.0125346	-0.172379	0.354386	0.0883751	0.0179398
Q15370	EPFSSPPEL	1.60111	2.15691	1.64579	1.16057	1.20214	1.30323	1.6765	1.64136	1.74483	0.0985193	0.256426	YES		-0.559798	2.43995	0.700284	-0.0940715	0.352931	0.0879475	0.819405
O14503	REVLQYLA	0.582641	0.712766	0.553271	0.472561	0.54459	0.574194	0.68306	0.711771	0.610537	0.323317	0.301455	YES		-0.216248	0.651958	0.0767098	0.117374	0.352838	0.0879475	0.33672
Q7Z333	LFDITGQDF	0.614958	2.37899	1.39626	1.84959	0.537455	1.37419	2.04044	1.69747	1.78202	0.927885	0.586279	YES		-0.22308	0.176619	0.0163928	0.330361	0.352408	0.0879443	0.105345
F6U784	KEIEVDSSP	2.72853	3.70346	2.67103	3.07215	3.77765	4.02151	2.66885	2.85809	2.79959	0.0625	0.116797	YES		0.256108	0.976413	0.144396	-0.12863	0.351502	0.0877897	0.54323
P49736	FLPEAPAEL	0.783934	1.21144	0.801869	0.72561	0.853746	0.772043	0.768306	0.883388	0.865702	0.485577	0.407484	YES		-0.250485	0.624468	0.0763707	-0.152071	0.351106	0.0877897	0.0179398
Q9H9Y6	VYTASIPAL	1.10988	1.64362	1.25701	1.05488	0.940547	0.967742	1.17158	1.23212	1.29855	0.497596	0.509356	YES		-0.436644	1.57078	0.324989	-0.115378	0.350197	0.0875376	0.266927
Q9Y3B1	AEIEELTAS	0.566944	0.944149	0.641121	0.760163	0.879905	0.935484	0.760656	0.825083	0.811983	0.264423	0.336798	YES		0.25906	0.685163	0.0791338	0.155843	0.348972	0.0865904	0.0224056
Q6P1K2	ESVPPGTTISR	0.406279	0.429521	0.369159	0.431911	0.470868	0.42043	0.456831	0.454345	0.411157	0.1019	0.17984	YES		0.135057	0.35145	0.0424893	0.134102	0.348293	0.0864677	0.000480862
O60216	NAITLPEEF	1.19668	1.81649	1.09252	1.24898	1.41617	1.36667	1.12131	1.30473	1.25723	0.149038	0.137214	YES		-0.0261924	0.0492644	0.00519625	-0.156636	0.34737	0.0859546	0.0306055
Q9NYV6	TVTEVLLKY	1.7747	2.1875	1.42056	1.79268	1.97622	2.11935	1.99781	1.72057	2.14153	0.836538	0.638254	YES		0.129494	0.372355	0.0474722	0.122534	0.347112	0.0859546	0.00150186
Q5SRN7	HPISDHEATL	1.13389	1.44016	1.14206	1.1626	1.32224	1.65054	1.26339	1.34763	1.43595	0.365385	0.31185	YES		0.154228	0.463814	0.0524992	0.123053	0.346948	0.0859546	0.00913785
Q13724	QAGPLPLSY	0.531856	0.992021	0.68785	0.861789	0.967895	0.894624	0.804372	0.871287	0.799587	0.271635	0.141372	YES		0.300716	0.789926	0.106185	0.162398	0.3461	0.0857404	0.0355541
Q6P158	AENPKLISA	1.61958	2.11968	1.51495	1.65752	1.68728	1.7957	1.73989	1.52585	1.6281	0.554087	0.561331	YES		-0.031566	0.0922041	0.00807758	-0.102506	0.345903	0.0857404	0.0198025
F8VVN4	KEGYLETVA	2.67405	3.69415	2.77383	3.48069	3.88942	4.23441	3.32568	3.28053	3.21488	0.0524783	0.001307	YES		0.344099	1.66881	0.347721	0.103368	0.345179	0.0856767	0.317239
I3L2C7	KTNPSVSSL	2.74146	3.79122	2.7972	3.12093	3.18549	3.53871	3.01421	2.79208	2.88223	0.375	0.322245	YES		0.0775531	0.264963	0.0312326	-0.102748	0.344538	0.0856767	0.135378
A0A0A0MS08	TYICNVNHK	0.0622966	0.166856	0.0747664	0.0426829	0.0618312	0.0430108	0.0677596	0.0594059	0.0557851	0.001307	0.0661822	YES		-1.04273	0.472097	0.0524992	-0.732233	0.344532	0.0856767	0.00996195
X6RM59	DFDMTLSRF	0.513389	0.783245	0.478037	0.588415	0.595125	0.624731	0.630601	0.662266	0.679752	0.178857	0.149678	YES		0.0270592	0.0473093	0.00519625	0.152561	0.343684	0.0856767	0.0306055
Q9NXE4	KFDFPVSYL	0.941828	2.76596	1.68131	2.43496	0.608799	1.99247	2.34317	2.09571	2.26033	0.271635	0.214137	YES		-0.0976982	0.0771916	0.0057745	0.313948	0.343432	0.0856767	0.0683832
Q8NBI5	LPLHVATLL	0.526316	0.635638	0.420561	0.489837	0.55648	0.606452	0.568306	0.563256	0.613636	0.144231	0.0790021	YES		0.0626664	0.129389	0.0125346	0.141172	0.343357	0.0856767	0.0179398
Q96JC1	IYVHDLLTF	0.941828	1.12899	0.790654	0.769309	0.958383	0.763441	1.06557	0.861386	1.22107	0.633413	0.243564	YES		-0.199956	0.469632	0.0524992	0.137694	0.342932	0.0855269	0.232658
O43683	SELSGVISSA	0.968606	1.4508	1.01121	1.07419	1.31867	1.3129	1.20984	1.21562	1.32541	0.408654	0.343035	YES		0.1113	0.285376	0.0353886	0.128757	0.342568	0.0854378	0.00457008
H0Y9M6	YYITGNLETF	0.491228	0.703457	0.419626	0.47561	0.633769	0.61828	0.538798	0.588559	0.701446	0.272837	0.22869	YES		0.097899	0.161742	0.0163928	0.17998	0.341875	0.0854155	0.0164352
E9PR30	RFVNVVPTF	1.67682	2.40027	1.99065	2.15854	2.51605	2.33011	2.35628	1.9868	2.17252	0.329327	0.174636	YES		0.207162	0.85382	0.114033	0.102739	0.341723	0.0854155	0.0478657
Q6P4F7	SESPVILTP	1.66667	2.47473	1.68224	1.91159	2.19382	2.36559	2.09508	2.0341	2.21591	0.0925481	0.153846	YES		0.152065	0.442863	0.0509167	0.12372	0.33992	0.0846904	0.00738208
A0A0C4DGR2	TTLVPLFR	0.279778	0.37234	0.259813	0.338415	0.39239	0.356989	0.368306	0.339934	0.328512	0.0396056	0.0991191	YES		0.254407	0.517658	0.0592255	0.185073	0.339651	0.0846904	0.0145682
A0A2R8Y7G1	TYPAELNNI	1.03047	1.43351	1.06355	1.24593	1.4673	1.32258	1.21967	1.26073	1.31612	0.300481	0.31185	YES		0.194201	0.74466	0.0920549	0.106016	0.338532	0.0846904	0.0349074
Q9NP61	NEIEKQAQA	0.470914	0.507979	0.343925	0.402439	0.435196	0.537634	0.338798	0.481848	0.330579	0.166528	0.0873181	YES		0.0560998	0.0872974	0.00715897	-0.200445	0.338213	0.0846904	0.0718156
F8W9P4	QYEPLFHML	1.76039	2.75665	2.10327	2.32622	2.71106	2.02204	2.59836	2.26183	2.38585	1.24219	1.02911	YES		0.0926311	0.221786	0.0260562	0.130293	0.338058	0.0846904	0.00999624
A2A2F0	TYGPSFPAF	1.13481	1.88564	1.19533	1.37703	1.72176	1.23011	1.61639	1.38614	1.72521	0.784856	0.534304	YES		0.0382022	0.0615095	0.00519625	0.165352	0.337466	0.0846904	0.0234278
Q96A65	KEIEGVTKT	0.0738689	0.0585106	0.0841121	0.101626	0.199762	0.182796	0.118033	0.118812	0.0971074	0.0445759	0.001307	YES		1.16124	0.936869	0.140128	0.62533	0.337238	0.0846904	0.0669085
Q9Y5Y0	QYSIISNVF	0.801477	1.63697	1.25047	1.81402	1.76219	1.16667	1.6623	1.20462	1.40909	0.449519	0.343035	YES		0.362567	0.694715	0.0810995	0.213068	0.336822	0.0846904	0.0248727
H3BPG0	VYGPLPQSF	1.26408	1.83777	1.33458	1.58537	1.75268	1.65914	1.62514	1.51265	1.63533	0.479567	0.413721	YES		0.171716	0.63238	0.0763707	0.105534	0.336796	0.0846904	0.018166
C9J7E8	TYAQRTQLF	0.140351	0.207447	0.138318	0.136179	0.209275	0.210753	0.190164	0.169417	0.252066	0.0793269	0.0956341	YES		0.194321	0.1697	0.0163928	0.3314	0.336596	0.0846904	0.0164352
Q9NYH9	REALEVAVA	1.17267	1.43351	1.13084	1.24593	1.22235	1.3871	1.17158	1.33993	1.4814	0.444712	0.336798	YES		0.0449869	0.136667	0.0125346	0.0955571	0.335258	0.0838581	0.0179398
Q9Y2R0	TFYSISQER	0.422899	0.642287	0.465421	0.597561	0.738407	0.553763	0.581421	0.577558	0.55062	0.132212	0.149496	YES		0.304077	0.790825	0.106185	0.159553	0.333715	0.0834238	0.0377499
P40938	KTVAQSQQL	0.770083	1.10638	0.828037	0.851626	1.12961	1.18065	1.03607	1.06051	0.886364	0.0338175	0.0956341	YES		0.225418	0.615384	0.0751924	0.141369	0.333557	0.0834238	0.0179398
Q13123	YERNELFLP	0.605725	0.930851	0.611215	0.699187	0.744352	0.815054	0.583607	0.675468	0.669421	0.120192	0.109744	YES		0.0725706	0.150052	0.0151807	-0.155378	0.333136	0.0834238	0.0964517
Q9BPZ7	TVNEIVLKV	1.0277	1.31782	0.895327	1.01016	1.29845	1.29785	1.11694	1.17382	1.23657	0.33774	0.419958	YES		0.154215	0.448193	0.0524683	0.122205	0.332611	0.0834238	0.00913785
A0A2R8YH03	KTDEGIYL	0.638966	1.51064	1.01308	1.1626	0.604043	1.08387	1.18033	1.17052	1.33884	0.572115	0.611227	YES		-0.149929	0.179509	0.0163928	0.222347	0.332558	0.0834238	0.10475
Q8NBP0	KEYDGFTITI	0.767313	1.25	0.709346	1.0061	1.09631	1.0871	1.07104	0.863586	1.125	0.341346	0.243243	YES		0.2262	0.497548	0.0592255	0.16622	0.332168	0.0834238	0.0145647
P28838	ISGPPLKA	0.99723	1.48537	1.0215	1.47154	1.478	1.50753	1.29071	1.21672	1.28202	0.204327	0.203742	YES		0.347054	1.46158	0.293318	0.112948	0.331589	0.0834238	0.231505
P16885	YPVTPELLERY	0.196676	0.297872	0.198131	0.210366	0.239001	0.205376	0.174863	0.177118	0.220041	0.0375867	0.121709	YES		-0.0812575	0.0883593	0.0074559	-0.276115	0.331313	0.0834238	0.018166
M0QZ21	AYLEAIHNF	0.712835	0.837766	0.691589	0.711382	0.820452	0.793548	0.789071	0.730473	0.878099	0.382212	0.35343	YES		0.0525598	0.158996	0.0161669	0.0967088	0.330599	0.082978	0.0164352
Q96T49	AELLVSHGA	0.359187	0.484043	0.336449	0.33435	0.476813	0.453763	0.448087	0.454345	0.424587	0.110577	0.0176597	YES		0.10066	0.173244	0.0163928	0.169796	0.329558	0.0827122	0.0146706
P98194	STSSSFLEV	1.3398	1.88298	1.40654	1.35874	1.5327	1.59462	1.65027	1.64026	1.66012	0.465144	0.343035	YES		-0.0453498	0.129077	0.0125346	0.0968217	0.329528	0.0827122	0.0870422
A0A087WUS5	KATAYILSV	2.78855	4.38298	2.9271	3.28659	3.68371	3.66022	3.88415	3.45215	3.65289	0.622596	0.677755	YES		0.074051	0.178579	0.0163928	0.121925	0.327476	0.0814642	0.0145682
Q9NX08	REIVAISSA	0.517082	0.753989	0.533645	0.542683	0.575505	0.615054	0.581421	0.70407	0.696281	0.276442	0.189189	YES		-0.058299	0.114836	0.0106604	0.135019	0.327121	0.0813768	0.0772774
Q9HAI6	TEITEISTP	0.762696	0.992021	0.674766	0.739837	0.83591	0.848387	0.669945	0.724972	0.827479	0.0841346	0.161636	YES		-0.00318031	0.00660114	6.61916e-05	-0.128533	0.325955	0.080479	0.0355541
M0R299	AEAVFASEV	0.360111	0.425532	0.338318	0.343496	0.444709	0.452688	0.336612	0.320132	0.342975	0.0588942	0.0186285	YES		0.142787	0.301631	0.0357983	-0.168996	0.324457	0.0800496	0.140429
F5H3X6	REYTAAVEA	0.301016	0.380319	0.284112	0.321138	0.3044	0.410753	0.33224	0.358636	0.402893	0.185096	0.174636	YES		0.102159	0.161312	0.0163928	0.180039	0.323344	0.0793769	0.0164352
Q15393	NYISGIQTI	1.52447	2.27394	1.61121	1.39329	1.78359	1.60645	2.02842	1.91199	1.91012	0.954327	0.733888	YES		-0.17751	0.496895	0.0592255	0.11304	0.3232	0.0793769	0.233747
P50570	RESSLILAV	3.17359	4.79255	3.51028	3.77642	4.19501	4.4	4.11475	3.9813	4.24483	0.740385	0.814969	YES		0.108339	0.335987	0.0409272	0.104773	0.322184	0.0788419	0.00150186
P33993	ELVSGGRSVR	0.897507	1.29521	1.05794	0.837398	1.10107	1.00215	0.994536	0.921892	1.07851	0.341346	0.345114	YES		-0.144614	0.406217	0.0476581	-0.118207	0.321336	0.0787089	0.00698415
Q8TCU6	EVAGLQVGR	0.114497	0.18617	0.130841	0.0630081	0.159334	0.0688172	0.0830601	0.0924092	0.136364	0.0913462	0.0246221	YES		-0.567578	0.386596	0.0474722	-0.468614	0.318585	0.0773133	0.00573791
P46013	QALEELTGF	0.315789	0.523936	0.413084	0.441057	0.487515	0.462366	0.413115	0.40264	0.615702	0.0817308	0.161018	YES		0.15089	0.234426	0.0279385	0.192317	0.318323	0.0773133	0.00730668
P11142	QPGVLIQVY	1.36011	2.20479	1.20654	1.4502	1.73722	1.54301	1.83279	1.57756	1.90806	0.157452	0.14553	YES		-0.0124529	0.0190215	0.00143237	0.156568	0.317848	0.0771702	0.0403779
Q9BXJ9	TPLEEAIKF	1.735	2.42686	1.62897	1.72561	1.75981	1.83118	1.76721	1.72167	1.8812	0.454327	0.422037	YES		-0.123265	0.366638	0.0458462	-0.108825	0.317157	0.0771702	0.00457008
P63313	LPTKETIEQ	0.738689	2.10771	1.82991	1.74695	1.31867	1.42366	1.93224	1.78328	1.67459	0.700721	0.509356	YES		-0.0588874	0.069821	0.00519625	0.204944	0.317096	0.0771702	0.062327
A0A140T9U0	VPSGEEQRY	0.34349	0.369681	0.214953	0.268293	0.382878	0.260215	0.286339	0.235424	0.264463	0.0821907	0.001307	YES		-0.0262572	0.0301757	0.00164551	-0.239376	0.316455	0.0771702	0.0306055
Q6SJ93	SANDYFSER	0.192059	0.236702	0.226168	0.259146	0.331748	0.310753	0.227322	0.265127	0.271694	0.0891037	0.0413186	YES		0.461223	0.867001	0.118509	0.222503	0.316111	0.0771702	0.0610182
D6RGX2	REIQQALV	0.470914	0.50266	0.435514	0.404472	0.478002	0.51828	0.434973	0.565457	0.541322	0.137019	0.10395	YES		-0.00855834	0.0157995	0.00143237	0.129809	0.315848	0.0771702	0.0377499
O00159	NPYRDLQIY	0.381348	0.5625	0.363551	0.408537	0.449465	0.488172	0.401093	0.335534	0.419421	0.271635	0.261954	YES		0.0421644	0.0678407	0.00519625	-0.177499	0.315427	0.0771702	0.0606581
O95905	LPPPSDPQY	0.504155	0.5625	0.461682	0.493902	0.520809	0.47957	0.486339	0.562156	0.603306	0.13101	0.130977	YES		-0.0325117	0.0734173	0.00527854	0.112077	0.31538	0.0771702	0.062327
Q6PD62	APSDTVLMF	0.463527	1.32181	0.917757	1.09553	1.37218	0.804301	1.17158	1.0099	1.01033	0.300481	0.411642	YES		0.275564	0.378683	0.0474722	0.239767	0.31496	0.0771702	0.00521187
Q9BQG2	NYTDIKDYL	1.15235	1.89894	1.38318	1.45935	1.54102	1.39785	1.70492	1.51375	1.59504	0.524038	0.432432	YES		-0.0118408	0.0241778	0.00164551	0.118388	0.31463	0.0771029	0.0423276
P14921	DSFESIESY	0.936288	1.60771	1.03832	1.10976	1.1522	1.3129	0.974863	1.07261	1.16632	0.0913462	0.0128894	YES		-0.00300728	0.00500342	6.61916e-05	-0.156617	0.313852	0.0768547	0.0355541
Q9UBV2	SPDAQVPVF	0.648199	0.864362	0.461682	0.727642	1.044	0.819355	0.69071	0.737074	0.807851	0.355769	0.361746	YES		0.392205	0.907576	0.127762	0.179385	0.313562	0.0768547	0.0669085
O43684	RYPTSIASL	0.652816	0.993351	0.675701	0.732724	0.780024	0.835484	0.886339	0.820682	0.822314	0.137019	0.141372	YES		0.0162884	0.0322901	0.00164551	0.123472	0.313106	0.0768547	0.0281175
Q99828	EYQDLTFLTK	0.345337	0.534574	0.403738	0.443089	0.425684	0.511828	0.459016	0.49505	0.469008	0.170673	0.0956341	YES		0.105045	0.203818	0.0236665	0.148759	0.313042	0.0768547	0.00913785
Q9NR09	IASAIVNEL	0.795937	1.19814	0.898131	1.03963	1.1201	1.13978	0.948634	1.0418	1.1374	0.155048	0.170478	YES		0.190083	0.613729	0.0751924	0.112994	0.312847	0.0768547	0.0191049
H0Y7D7	KEYLQGLEA	1.8301	2.33112	1.73925	2.21341	2.44946	2.50108	2.06995	1.9923	2.18595	0.575721	0.580042	YES		0.279926	1.52301	0.32018	0.0826094	0.312603	0.0768547	0.266927
O75534	RTGKPIAV	1.20129	1.77593	1.23131	1.3247	1.46908	1.49892	1.50109	1.45435	1.57955	0.494591	0.524948	YES		0.0285697	0.0677551	0.00519625	0.10778	0.312547	0.0768547	0.0194499
Q16706	ASGKPVEV	0.510619	0.672872	0.531776	0.477642	0.609988	0.688172	0.628415	0.609461	0.636364	0.115385	0.135419	YES		0.0500382	0.102627	0.00897506	0.127873	0.310323	0.0751319	0.0179398
Q9H0E9	NSTGVLLEV	1.0157	1.58777	0.93271	1.16667	1.09869	1.37634	1.25464	1.28273	1.36364	0.252404	0.299376	YES		0.0424242	0.0761456	0.0057745	0.141658	0.310302	0.0751319	0.018166
Q9HBU6	AYLEAYKEF	0.570637	0.856383	0.581308	0.634146	0.703924	0.63871	0.666667	0.558856	0.597107	0.189904	0.22869	YES		-0.022843	0.0432462	0.00365805	-0.139974	0.309558	0.0749099	0.0234278
H0Y650	YYQSSVQYL	0.426593	0.632979	0.534579	0.428862	0.577883	0.511828	0.533333	0.532453	0.702479	0.141827	0.112266	YES		-0.0700718	0.117949	0.0107855	0.149547	0.308595	0.0742076	0.0732117
P49366	REAPAGALAA	0.540166	0.87367	0.738318	0.678862	0.677765	0.8	0.756284	0.79978	0.78719	0.228365	0.29106	YES		0.00299481	0.00570309	6.61916e-05	0.122732	0.30824	0.074174	0.0355541
P01834	YSLSSTLTL	1.49584	2.375	1.36262	1.77337	2.25803	1.93548	1.87322	1.75798	2.18595	0.157452	0.120582	YES		0.189212	0.40546	0.0476581	0.152547	0.307245	0.074174	0.00738208
M0QZ21	VYTVVDEMF	0.433056	1.01197	0.788785	1.16667	1.28419	0.78172	1.34317	0.70407	0.682851	0.298077	0.282895	YES		0.533177	0.728357	0.0902201	0.289443	0.307147	0.074174	0.0355541
B4DR12	VYSPKSPSL	0.734995	1.10239	0.828972	0.88313	1.18906	1.0129	0.984699	0.979098	0.943182	0.137019	0.0449792	YES		0.210442	0.606939	0.0731545	0.124649	0.307033	0.074174	0.0191049
P51149	VFDVTAPNTF	1.04155	2.90426	1.72804	2.05894	0.762188	2.41935	2.07432	2.21122	2.56302	1.01322	0.675676	YES		-0.114626	0.0980995	0.00897506	0.271473	0.306793	0.074174	0.0660128
O75083	IWDVSVNSV	0.969529	3.14628	1.91121	2.64837	0.810939	2.45269	2.43607	2.35314	2.57541	0.551683	0.39501	YES		-0.0277984	0.0212274	0.00153165	0.289165	0.30668	0.074174	0.0377499
Q5T0A3	VYAFSIENF	0.130194	0.493351	0.48972	0.699187	0.649227	0.31828	0.57377	0.508251	0.332645	0.10199	0.141372	YES		0.582192	0.647868	0.0764261	0.345665	0.306472	0.074174	0.0234278
E7EW33	TNFEDRNAF	0.485688	0.571809	0.416822	0.495935	0.539834	0.608602	0.596721	0.514851	0.5	0.127404	0.0330717	YES		0.157487	0.396818	0.0474722	0.128421	0.305962	0.074174	0.00738208
Q5JRY4	HPLTPLITY	1.11265	1.51995	1.01589	1.07724	1.28775	1.30538	1.38361	1.28933	1.2624	0.61899	0.455301	YES		0.00862605	0.0187231	0.00143237	0.109188	0.305583	0.0740539	0.0308944
Q5ST95	QYPFHVPLL	2.19575	3.46676	2.27477	2.60772	3.34721	2.29892	3.05902	2.70957	2.98657	1.36298	0.858628	YES		0.0564243	0.102855	0.00897506	0.14149	0.305023	0.0737531	0.0179398
H0Y714	HEVGALVRA	0.195753	0.364362	0.302804	0.243902	0.318668	0.307527	0.35847	0.292629	0.342975	0.103365	0.137214	YES		0.0119538	0.0133172	0.000530771	0.20413	0.304477	0.0734656	0.0334302
P55160	KEFLVVASV	6.25023	8.89628	5.95327	6.92988	7.68252	7.50323	6.74098	5.90759	6.89566	1.09255	1.1185	YES		0.0678381	0.184052	0.0178011	-0.110485	0.303549	0.0727959	0.10064
Q96GN5	KFAEEFYSF	1.90582	2.66755	1.76636	2.16159	2.68014	2.29462	2.37486	2.22332	2.2438	0.530048	0.392931	YES		0.170766	0.528258	0.0592255	0.109995	0.300304	0.070867	0.0179398
Q5TBH0	FYGDKMNLF	1.08772	0.989362	0.798131	0.849593	1.24851	0.903226	0.915847	0.831683	0.876033	0.430288	0.316008	YES		0.0619351	0.134895	0.0125346	-0.132141	0.300131	0.070867	0.0770409
Q6UW56	SILLWATQR	0.174515	0.31516	0.179439	0.284553	0.310345	0.282796	0.302732	0.211221	0.280992	0.111779	0.0636158	YES		0.391465	0.556991	0.0628247	0.248603	0.299718	0.070867	0.0179398
P78347	DVFVVGTER	0.572484	0.993351	0.631776	0.691057	0.750297	0.789247	0.689617	0.628163	0.652893	0.179294	0.143451	YES		0.021497	0.0357145	0.00173871	-0.157247	0.299384	0.070867	0.0423276
Q9UBL3	TPHSEIIFY	0.496768	0.730053	0.528037	0.546748	0.502973	0.56129	0.610929	0.627063	0.667355	0.280048	0.243243	YES		-0.123389	0.283587	0.0353886	0.118699	0.299314	0.070867	0.122748
H0YMT4	KDIVINEA	0.609418	0.719415	0.607477	0.579268	0.875149	0.744086	0.738798	0.646865	0.72624	0.163462	0.278875	YES		0.183212	0.487455	0.0569194	0.125233	0.298755	0.070867	0.0164352
Q95460	EANQHELLY	1.241	1.69814	1.18037	1.22459	1.56718	1.65054	1.4459	1.46865	1.53822	0.59375	0.484407	YES		0.108839	0.287381	0.0353886	0.112231	0.298558	0.070867	0.00150186
Q9Y5K5	FEFDTKTSA	1.29825	1.83378	1.32804	1.57215	1.65755	1.65591	1.39891	1.76348	1.62293	0.664663	0.723493	YES		0.131478	0.413297	0.0476581	0.101552	0.298222	0.070867	0.00913785
Q9H977	SEVGKLLSA	2.19852	3.18085	2.15794	2.47459	2.88228	2.85484	2.63388	2.70407	2.75413	0.864183	0.648649	YES		0.123632	0.377683	0.0474722	0.10246	0.298205	0.070867	0.00663087
Q99590	AESKVSVAV	2.04247	3.2141	2.34112	2.52033	2.87158	2.86344	2.77377	2.63696	2.75723	0.948317	0.887734	YES		0.119768	0.352917	0.0429832	0.104416	0.297145	0.0705089	0.00457008
P20273	MPIREGDTVTL	0.624192	0.529255	0.46729	0.405488	0.650416	0.562366	0.453552	0.473047	0.532025	0.314904	0.22869	YES		-0.00219814	0.00357036	6.61916e-05	-0.152042	0.295295	0.0698104	0.0334302
F6VVE8	TWDPALAQI	1.00646	1.85904	1.02617	1.68293	1.72176	1.62581	1.42514	1.41254	1.48967	0.216346	0.174636	YES		0.370309	0.968373	0.144396	0.153092	0.295263	0.0698104	0.0878701
H3BPY5	VPVEGDEVTY	0.314866	0.385638	0.308411	0.292683	0.426873	0.292473	0.397814	0.316832	0.424587	0.21875	0.2079	YES		0.00444484	0.0056097	6.61916e-05	0.175257	0.294858	0.0698104	0.0334302
P01624	TQSPATLSV	0.679594	1.01064	0.65514	0.946138	1.10464	1.14516	0.803279	0.855886	0.905992	0.00958336	0.0645933	YES		0.446422	1.54334	0.32339	0.12923	0.293856	0.0698104	0.283206
Q9P258	HEVIVSAA	0.404432	0.68883	0.457944	0.556911	0.458977	0.397849	0.561749	0.567657	0.597107	0.252404	0.141372	YES		-0.133876	0.220219	0.0260562	0.154471	0.293533	0.0698104	0.105195
P39019	ASTARHLYL	0.363804	0.534574	0.504673	0.607724	0.601665	0.574194	0.561749	0.49505	0.475207	0.122596	0.24948	YES		0.346209	1.11711	0.177375	0.126853	0.293531	0.0698104	0.115804
Q9BS26	VFTPVTTEI	1.09788	1.7234	1.19813	1.31504	1.46611	1.5086	1.39344	1.39604	1.55682	0.43149	0.43659	YES		0.0939109	0.234301	0.0279385	0.112804	0.293446	0.0698104	0.00521187
A0A1W2PPT5	IPFPDHNQSPRNTY	0.288089	0.404255	0.237383	0.337398	0.416171	0.356989	0.319126	0.360836	0.376033	0.0793269	0.0747407	YES		0.256407	0.453237	0.0524683	0.183723	0.292728	0.0696623	0.0145647
H3BPJ9	KEVEQFTQV	1.20037	1.87766	1.26355	1.55488	1.94768	1.95269	1.36175	1.11111	1.45248	0.21875	0.128898	YES		0.329424	0.984844	0.144396	-0.145403	0.291875	0.0693164	0.497033
H7BZ46	EKILLFTT	3.53001	4.8883	3.55981	4.49593	4.93579	5.33871	4.59344	4.0451	4.14153	0.477163	0.509356	YES		0.302311	1.35103	0.264018	0.0934949	0.290967	0.0692205	0.204759
I3L2R6	TAVPTLLKY	0.65374	0.922872	0.607477	0.70935	0.787158	0.894624	0.79235	0.723872	0.867769	0.429087	0.24948	YES		0.130662	0.303422	0.0359273	0.126347	0.290928	0.0692205	0.00150186
Q68EM7	GEYGKFFVT	2.41459	3.39628	2.34766	2.37297	2.40071	2.40968	2.39235	2.46205	2.7655	1.68029	1.67775	YES		-0.183651	0.602499	0.0707765	-0.0985386	0.290765	0.0692205	0.0218492
P37268	RANSMGLFL	0.183749	0.344415	0.259813	0.35061	0.356718	0.432258	0.348634	0.273927	0.291322	0.100539	0.0406981	YES		0.532285	1.03215	0.154128	0.213857	0.290222	0.0689297	0.10475
A0A0A0MTC1	TEYSFLKEV	1.31025	1.73138	1.30654	1.2622	1.31034	1.4871	1.31694	1.37294	1.40599	0.444712	0.214137	YES		-0.0990592	0.340669	0.041846	-0.0862402	0.289862	0.0688232	0.00457008
Q92628	EYFVPLSR	0.561404	0.831117	0.61028	0.650407	0.725327	0.725806	0.684153	0.707371	0.77376	0.366587	0.160799	YES		0.0694279	0.161912	0.0163928	0.112537	0.289277	0.0686896	0.0111905
J3KNN7	VYVERAEVL	0.390582	0.591755	0.438318	0.555894	0.600476	0.647312	0.497268	0.520352	0.53719	0.235577	0.149688	YES		0.344389	1.04638	0.15509	0.130182	0.286438	0.0673488	0.105528
A0A140T9U0	HPVSDHEATL	0.251154	0.351064	0.237383	0.231707	0.323424	0.374194	0.23388	0.213421	0.268595	0.101659	0.0155446	YES		0.14648	0.196035	0.0205509	-0.229954	0.285851	0.0673488	0.0994893
Q96PU8	KEYPDFNFV	0.635272	0.819149	0.553271	0.538618	0.699168	0.746237	0.574863	0.514851	0.72314	0.259615	0.108108	YES		-0.0171101	0.0284397	0.00164551	-0.147274	0.285157	0.0673488	0.0234278
O75179	RTKDTPLSL	2.08864	2.85372	2.05421	2.3435	2.82045	2.99785	2.43934	2.45545	2.59091	0.290865	0.303534	YES		0.222239	0.832201	0.107281	0.0974888	0.285147	0.0673488	0.062327
P14316	EYAVLTSTI	1.89843	2.18085	1.63738	1.48984	1.72652	1.79355	1.6459	1.87899	1.88843	1.0625	0.819127	YES		-0.190391	0.809084	0.106185	-0.0786601	0.285029	0.0673488	0.054601
O75179	TVISRVIGR	0.369344	0.481383	0.380374	0.376016	0.442331	0.511828	0.42623	0.468647	0.456612	0.175481	0.162162	YES		0.111666	0.225761	0.02719	0.134599	0.284204	0.0673488	0.00521187
Q8N3U4	KEYDVAVQA	1.00646	1.40824	0.962617	0.924797	1.00476	1.03011	1.01749	1.0231	1.10331	0.551683	0.45738	YES		-0.190449	0.579562	0.0677784	-0.103328	0.284147	0.0673488	0.0191049
Q9HB71	SYSMIVNNL	1.89658	1.5133	1.26542	0.993902	1.58383	1.19355	1.20437	1.53245	1.52893	0.264423	0.178794	YES		-0.310005	0.753076	0.0931802	-0.13226	0.283893	0.0673488	0.0424805
Q8WYJ6	KESIPFAVV	1.53278	2.53989	1.74766	1.33537	1.34364	1.45161	2.09617	2.24202	1.95455	0.413462	0.432432	YES		-0.494745	1.35909	0.264985	0.112587	0.283462	0.0673488	0.738776
A9UJP8	LFDATLTQY	0.662973	1.80851	1.1215	1.4187	0.741974	1.55699	1.2612	1.31573	1.65289	0.588942	0.461538	YES		0.0492151	0.0463841	0.00519625	0.235418	0.282986	0.0673488	0.0192606
H3BMM9	HIMEIFSTY	0.192059	0.316489	0.330841	0.262195	0.294887	0.341935	0.279781	0.327833	0.35124	0.141827	0.0321277	YES		0.0990089	0.127023	0.0125346	0.19197	0.282791	0.0673488	0.0164352
D6RIY6	AEITELILKA	0.258541	0.321809	0.211215	0.22561	0.275862	0.283871	0.288525	0.20462	0.183884	0.09375	0.0752112	YES		-0.0113845	0.0123993	0.000530771	-0.225489	0.282462	0.0673488	0.0267803
Q00610	VPNKVIQCF	1.11911	1.2633	0.91028	1.11382	1.3365	1.2172	1.07541	0.952695	1.05992	0.115385	0.120582	YES		0.155541	0.592871	0.070421	-0.0925842	0.28241	0.0673488	0.2633
Q9NQZ5	ISAKPLEM	0.757772	1.20833	0.812461	1.07588	1.07253	1.13763	1.03971	0.927026	1.04408	0.221154	0.172587	YES		0.242013	0.73629	0.0902201	0.115812	0.281235	0.0669285	0.0393528
P59998	KPVEGYDISF	4.83657	6.25798	4.20654	5.44106	5.80618	5.57419	5.28962	5.25193	5.67252	0.294471	0.209979	YES		0.136667	0.5239	0.0592255	0.0836116	0.281065	0.0669285	0.0179398
P13747	EALALTQTW	0.590951	1.00266	0.68785	0.838415	0.983353	0.905376	0.785792	0.622662	0.65186	0.00243414	0.0654547	YES		0.257433	0.664037	0.0767098	-0.147094	0.280699	0.0669285	0.288042
P61962	RAIEDPILAY	0.494922	0.755319	0.624299	0.636179	0.703924	0.726882	0.520219	0.620462	0.582645	0.137019	0.0831601	YES		0.140991	0.373559	0.0474722	-0.121341	0.279291	0.0661101	0.147409
P19971	SEADIRGFVA	0.315789	0.430851	0.299065	0.38313	0.37931	0.425806	0.432787	0.328933	0.40186	0.209135	0.173613	YES		0.184357	0.350833	0.0424893	0.154092	0.279134	0.0661101	0.00573791
G5EA30	MPFGNVVSA	0.600185	0.279255	0.373832	0.305894	0.504162	0.402151	0.308197	0.326733	0.428719	0.228365	0.147609	YES		-0.0480637	0.0507811	0.00519625	-0.236678	0.278082	0.0655535	0.018166
Q9UH36	VYDPLFSQL	0.147738	1.14362	0.819626	1.54675	0.623068	0.765591	1.16831	1.0055	0.578512	0.173077	0.384615	YES		0.475647	0.374682	0.0474722	0.382734	0.276787	0.0647391	0.00738208
Q16533	RYFLPPYTF	0.374885	0.545213	0.35514	0.414634	0.516052	0.333333	0.502732	0.453245	0.464876	0.25	0.14553	YES		-0.0127469	0.0173294	0.00143237	0.155992	0.275809	0.0647391	0.0355541
H0YAL2	SIIDTELKV	1.012	1.40559	1.08505	1.23272	1.3044	1.61183	1.28962	1.17272	1.30062	0.105769	0.0230224	YES		0.244306	0.84618	0.110277	0.103425	0.275794	0.0647391	0.0655212
A0A1B0GUA3	EVPELYHQR	0.4506	0.672872	0.394393	0.335366	0.558859	0.434409	0.502732	0.618262	0.578512	0.3125	0.286902	YES		-0.192101	0.289195	0.0353886	0.163072	0.275412	0.0646158	0.114927
O43684	YPTSIASLAF	0.939982	2.53989	1.55514	2.0813	2.53746	1.48602	1.98907	1.92519	1.91322	1.09135	0.906445	YES		0.277943	0.39476	0.0474722	0.210878	0.274748	0.0644602	0.00955669
B1AXG1	KYVYVVTEL	1.25023	1.59707	1.14953	1.37907	1.58383	1.7828	1.38033	1.40484	1.48244	0.489183	0.440748	YES		0.247759	0.961969	0.144396	0.094568	0.27427	0.0644602	0.0954034
Q4ADV7	RPSVLIVTY	0.714681	0.775266	0.486916	0.577236	0.769322	0.695699	0.693989	0.721672	0.732438	0.235577	0.151767	YES		0.0469513	0.0915119	0.00807758	0.119848	0.272763	0.0644602	0.0179398
A0A0A0MRM9	EVQGPPAKK	0.169898	0.265957	0.213084	0.276423	0.275862	0.260215	0.172678	0.290429	0.297521	0.0913462	0.119875	YES		0.324283	0.43287	0.049922	0.229105	0.27265	0.0644602	0.0145682
A0A0A0MR59	SEVNAILSP	0.637119	0.829787	0.657944	0.518293	0.535077	0.584946	0.67541	0.70187	0.911157	0.276442	0.199584	YES		-0.375147	1.0453	0.15509	0.107001	0.272553	0.0644602	0.51703
Q96DA6	REAALILGV	0.223453	0.234043	0.188785	0.319106	0.394768	0.365591	0.229508	0.244224	0.268595	0.0110264	0.0455642	YES		0.740083	1.70805	0.36593	0.199895	0.272304	0.0644602	0.387744
A0A087X253	IPNENELQF	0.645429	0.990691	0.61215	0.728659	0.909631	0.894624	0.770492	0.80308	0.887397	0.280048	0.286902	YES		0.171982	0.385721	0.0474722	0.130411	0.271419	0.064103	0.00913785
Q9P2I0	TAGRVLEL	0.966759	1.5625	1.03925	0.656504	0.804994	0.726882	1.0612	1.10451	1.1188	0.158654	0.176476	YES		-0.705459	1.84846	0.427162	-0.119642	0.271212	0.064103	0.485309
A0A0A0MTC1	IYPQVLHSL	1.25208	1.65027	1.24673	1.14024	1.36266	1.25161	1.31475	1.22552	1.37707	0.551683	0.496881	YES		-0.14416	0.514913	0.0592255	-0.0829135	0.269245	0.0631146	0.0179398
Q86XN7	QPTEVVNIL	2.0157	2.73404	1.75047	1.83943	2.55886	2.26882	1.93115	1.87459	2.17149	1.16947	0.923077	YES		0.0365751	0.0743282	0.00547783	-0.12101	0.268594	0.0629519	0.0478657
Q9Y520	FPTVQHQEL	1.41367	1.92154	1.37383	1.49898	1.90963	1.81075	1.65246	1.60066	1.77479	1.00721	0.787942	YES		0.148442	0.475072	0.0524992	0.0945265	0.268306	0.0629081	0.0173306
Q13571	SYIELPAYL	0.3241	1.74734	1.56075	2.57012	1.97384	1.07634	1.80437	1.59186	1.14256	0.231971	0.613306	YES		0.62981	0.701951	0.0825301	0.32147	0.267616	0.0629047	0.0365012
O14777	REYQLVVQT	1.12835	1.64495	1.2215	1.29573	1.55648	1.60645	1.41967	1.38394	1.46384	0.329327	0.182952	YES		0.158492	0.510424	0.0592255	0.095256	0.26726	0.0629047	0.0179398
E5RGJ2	RNSEQIVEV	0.606648	0.909574	0.766355	0.763211	0.887039	0.856989	0.857923	0.772277	0.813017	0.276442	0.288093	YES		0.135436	0.400413	0.0474722	0.0981181	0.267085	0.0629047	0.0108766
Q13433	HPQEVYNEY	2.25208	2.58245	1.78131	1.9939	2.10345	2.59785	2.11803	2.36854	2.58781	1.39543	1.1289	YES		0.0172044	0.0386685	0.00223165	0.0966809	0.266347	0.0626641	0.0184745
K7EPJ1	KDFPASPP	1.53186	1.8617	1.43364	1.90549	2.37693	2.52903	1.63279	1.77118	1.75413	0.104446	0.0830783	YES		0.496775	2.27048	0.621197	0.0956512	0.266195	0.0626641	0.77817
Q10570	GELRISVLP	0.408126	0.730053	0.348598	0.371951	0.414982	0.401075	0.391257	0.426843	0.480372	0.147837	0.195426	YES		-0.323643	0.465494	0.0524992	-0.195374	0.265838	0.0626292	0.0164352
Q9Y490	SEAKPAAVAA	3.5097	5.1383	3.48318	3.4065	3.69798	3.95161	3.68087	3.74917	3.91012	1.06611	1.04574	YES		-0.133877	0.383372	0.0474722	-0.0972761	0.264896	0.0619293	0.00931274
Q9Y2T2	TPTQGSYTF	0.350877	0.531915	0.242991	0.441057	0.599287	0.462366	0.424044	0.327833	0.555785	0.0985577	0.220374	YES		0.416637	0.64215	0.0763707	0.216061	0.263027	0.0610007	0.0334302
A0A0A0MS08	YFPEPVTVSW	0.583564	1.33511	1.19626	1.59146	1.69322	1.01935	1.4776	1.0385	1.07231	0.120192	0.128898	YES		0.466491	0.815144	0.106185	0.204145	0.262554	0.0610007	0.0655212
Q96ST3	VYAQVARLF	0.385965	0.579787	0.433645	0.39126	0.431629	0.390323	0.469945	0.420242	0.387397	0.308894	0.284823	YES		-0.205974	0.437753	0.049922	-0.131387	0.261964	0.0610007	0.0159461
Q9UBQ5	KENAYDLEA	1.09141	1.66755	1.14579	1.11789	1.21284	1.4	1.24372	1.13531	1.23554	0.001307	0.128898	YES		-0.0657768	0.145091	0.0136995	-0.111411	0.261821	0.0610007	0.0108766
G3V4M2	REFDGIGAV	1.56048	2.28191	1.66168	1.6687	1.94055	1.93118	1.81202	2	2.04545	1.02404	1.03119	YES		0.00949695	0.0222632	0.00153165	0.0897785	0.26179	0.0610007	0.0219999
P46940	AYQHLFYLL	1.03416	1.98404	1.78879	1.90854	1.92866	1.11183	2.31694	1.73817	1.40289	0.829327	0.607069	YES		0.0420087	0.0483631	0.00519625	0.18324	0.260873	0.0603241	0.0179398
O95997	KTFDAPPAL	1.5891	2.42553	1.86542	2.13313	2.28775	2.50645	2.12787	2.05281	2.07231	0.124592	0.157529	YES		0.23647	0.924977	0.135433	0.0887157	0.259409	0.0593428	0.087942
Q9H0E9	DPHTVTVSM	0.43952	0.484043	0.340187	0.409214	0.519223	0.571326	0.437158	0.454712	0.493802	0.146635	0.13167	YES		0.247025	0.578372	0.0677784	0.132876	0.258265	0.0589747	0.0230497
Q15054	LYLENIDEF	0.276085	0.56117	0.35514	0.372967	0.45541	0.344086	0.497268	0.385039	0.464876	0.170673	0.240027	YES		-0.0243194	0.0276871	0.00164551	0.176082	0.257989	0.0589747	0.0355541
A0A140T9Z6	EAARVAEQL	0.859649	1.10505	0.874766	1.04167	1.23306	1.16022	1.0306	1.0165	0.950413	0.175039	0.191992	YES		0.274663	1.3151	0.260438	0.0781464	0.257842	0.0589747	0.208253
Q6VY07	KDVSVPVA	1.80886	2.55984	1.93738	1.66565	1.85612	1.8957	2.02077	1.91969	2.02686	0.295673	0.378378	YES		-0.219125	0.844325	0.109365	-0.079663	0.257838	0.0589747	0.0691138
J3KN67	QEIQLKEA	0.352724	0.470745	0.346729	0.221545	0.273484	0.331183	0.322404	0.365237	0.372934	0.0913462	0.087853	YES		-0.502169	1.04724	0.15509	-0.141906	0.256225	0.0579145	0.113701
P27816	SETSGIARP	0.144044	0.25	0.147664	0.121951	0.135553	0.169892	0.203279	0.193619	0.243802	0.0625	0.0288588	YES		-0.34194	0.303678	0.0359273	0.242133	0.255835	0.0579145	0.114573
E9PMV2	ILNKALLL	2.15697	2.58112	2.19907	2.34451	2.82402	2.88172	2.60219	2.20462	2.46901	0.061078	0.080281	YES		0.21469	1.10648	0.175369	0.0687649	0.255805	0.0579145	0.132339
Q709C8	TYISWKEEL	1.96953	3.3391	1.95327	2.19614	2.4566	2.10968	2.30164	2.0341	2.28512	0.91226	0.555094	YES		-0.102808	0.190571	0.0194233	-0.133326	0.254988	0.0579145	0.00573791
F8W9P4	AYLEALSHL	0.480148	0.570479	0.527103	0.457317	0.483948	0.509677	0.491803	0.60066	0.58781	0.259615	0.189189	YES		-0.12086	0.328442	0.0387173	0.0908462	0.254861	0.0579145	0.122593
Q7L591	TPIKDGILY	2.38966	3.07447	2.21215	2.20935	2.72414	2.41075	2.60765	2.23762	2.39876	1.14303	0.931393	YES		-0.0637933	0.186572	0.0191305	-0.0836132	0.25373	0.0575	0.00602184
Q7Z3B4	EVVIYVVER	0.415512	0.642287	0.384112	0.419715	0.479191	0.515054	0.429508	0.421342	0.450413	0.0985577	0.0463778	YES		-0.028241	0.0427412	0.00331943	-0.14807	0.253374	0.0573828	0.0179398
A0A494C0G1	KPNGLILQY	3.81256	4.97739	3.21682	3.70427	4.43282	4.43333	3.68634	3.39274	4.12087	1.71274	1.30561	YES		0.0661843	0.166736	0.0163928	-0.100357	0.252748	0.057039	0.0732117
M0R317	EPAHIVASF	1.03232	1.42287	0.906542	1.1372	1.24614	1.19785	1.2153	1.16942	1.20145	0.472356	0.505198	YES		0.0912304	0.245074	0.0292526	0.0932366	0.251652	0.057039	0.00150186
O00159	SELLITKA	1.69898	2.3617	1.74579	2.09553	2.09394	2.33656	2.23279	1.9505	1.95558	0.241587	0.143806	YES		0.16854	0.643593	0.0763707	0.0803068	0.250327	0.0568968	0.0355541
P05388	VPHSIINGY	1.33056	1.6383	1.2028	1.14837	1.38169	1.20753	1.41749	1.48405	1.48037	0.299279	0.293139	YES		-0.158515	0.605354	0.0730539	0.0709355	0.249864	0.0568968	0.24751
H3BT12	DVSHPIIYR	0.906741	1.19415	0.97757	0.473577	0.530321	0.643011	1.0776	1.07371	1.08058	0.240385	0.336798	YES		-0.902448	3.26115	0.980635	0.0701657	0.249683	0.0568968	2.00549
I6LPK7	NWGRVVALF	0.197599	0.385638	0.211215	0.296748	0.394768	0.219355	0.520219	0.257426	0.200413	0.0504808	0.001307	YES		0.197286	0.14765	0.0142209	0.299958	0.249669	0.0568968	0.00913785
Q96Q27	YGITPLFV	0.0528723	0.446809	1.06168	2.84959	1.21998	0.455914	1.02514	1.49175	0.165289	0.0360831	0.133056	YES		1.53527	0.824108	0.106978	0.780597	0.24956	0.0568968	0.0669085
P51610	HPQPTQVQF	0.714681	1.01463	0.775701	0.703252	0.890606	0.911828	0.87541	0.90319	0.894628	0.292067	0.334719	YES		0.000389488	0.000814452	6.61916e-05	0.0937666	0.24897	0.056544	0.0234278
P37268	AEKYQTVIA	2.10065	2.74734	1.86729	2.60671	3.05826	3.0086	2.40109	2.29593	2.41839	0.501202	0.455301	YES		0.36918	1.71488	0.369412	0.0835003	0.248237	0.0562835	0.414288
P39019	QEFVRALAA	0.481994	0.695479	0.565421	0.563008	0.731272	0.652688	0.598907	0.510451	0.496901	0.183894	0.170478	YES		0.159745	0.401404	0.0474722	-0.11778	0.247688	0.0562079	0.145637
Q00610	QPIEGHAASF	0.809788	1.19282	0.871963	1.01423	1.21165	1.17097	1.00219	1.0407	1.02169	0.230004	0.243933	YES		0.240851	0.853085	0.114033	0.0923454	0.246383	0.0558375	0.0743882
K7EPJ1	FPASPPKGYFL	0.464451	0.534574	0.385047	0.429878	0.653983	0.506452	0.538798	0.441144	0.540289	0.0261138	0.001307	YES		0.200392	0.406132	0.0476581	0.135372	0.246378	0.0558375	0.0145682
Q8WXH0	TYVENLRLL	0.708218	1.11037	0.837383	0.77439	1	0.964516	0.914754	0.949395	0.988636	0.167067	0.162162	YES		0.0443592	0.092761	0.00807758	0.103131	0.246374	0.0558375	0.0164352
O95997	DAYPEIEKF	2.1856	3.10505	2.25794	2.7185	3.09037	3.04086	2.69071	2.62486	2.64876	0.112981	0.172557	YES		0.229425	0.996077	0.144396	0.0773459	0.244964	0.0551661	0.105528
H0YHA7	RENKTAVVV	1.30933	2.34043	1.78505	2.2002	1.71106	2.32151	1.57705	1.61166	1.78099	0.514423	0.509356	YES		0.197646	0.470596	0.0524992	-0.129067	0.244891	0.0551661	0.174107
Q16637	AYDKAVASF	0.752539	2.88298	1.80187	1.90142	0.574316	2.24194	2.17158	2.09571	2.19628	0.441106	0.397089	YES		-0.204838	0.162177	0.0163928	0.249419	0.244448	0.0551661	0.0698521
P11586	KETGVPIA	0.843029	1.44814	0.990654	1.19004	1.29727	1.49247	1.11585	1.28823	1.15702	0.575721	0.509356	YES		0.278192	0.750559	0.0931802	0.117827	0.244259	0.0551661	0.054106
Q9H3S1	VVGTPLLV	1.32225	1.70213	1.16262	1.44106	1.59096	1.66667	1.45792	1.52915	1.43802	0.259615	0.141372	YES		0.166342	0.620799	0.0763707	0.0797917	0.244057	0.0551661	0.0334302
Q9NYH9	EIENSIVHR	0.365651	0.56117	0.491589	0.577236	1.04162	0.756989	0.511475	0.585259	0.52686	0.0841346	0.153638	YES		0.744164	1.59126	0.324989	0.194916	0.2429	0.054567	0.346534
Q96A65	KEGNYAIVA	3.71745	4.9867	3.65794	4.28252	5.24851	5.30968	4.30164	4.44004	4.32231	0.391827	0.407484	YES		0.263637	1.1432	0.181667	0.0796729	0.242593	0.054567	0.145637
O60502	RANSSVVSV	0.646353	1.1117	0.839252	0.71748	0.692033	0.670968	0.852459	0.805281	0.745868	0.1875	0.141372	YES		-0.3201	0.80713	0.106185	-0.111815	0.24216	0.054567	0.0660128
O95271	AYAEYVIYR	0.412742	0.558511	0.490654	0.495935	0.516052	0.553763	0.50929	0.482948	0.573347	0.0685096	0.0307661	YES		0.0990028	0.242457	0.0285543	0.0988501	0.242001	0.054567	0.000179448
P43007	LPIGATVNM	0.91659	1.06206	0.743302	1.00678	1.26595	1.14982	0.884517	0.935094	1.08953	0.511218	0.428274	YES		0.330431	1.22118	0.213822	0.0959541	0.241571	0.054567	0.173573
Q709C8	TFDLTVVSY	0.454294	0.75	0.456075	0.402439	0.242568	0.507527	0.581421	0.580858	0.679752	0.341346	0.27027	YES		-0.526694	0.852425	0.114033	0.149794	0.24135	0.054567	0.368354
P35606	GEIQEIVKT	1.23915	1.78856	1.32617	1.57622	1.74554	1.80968	1.58251	1.53465	1.4845	0.0889423	0.205928	YES		0.237061	0.978229	0.144396	0.0798554	0.240027	0.0543554	0.105345
Q7Z6Z7	TTAPTPAAR	0.524469	0.56117	0.416822	0.573171	0.399524	0.494624	0.480874	0.39824	0.502066	0.264423	0.257796	YES		-0.0341459	0.0604533	0.00519625	-0.121427	0.239491	0.0543554	0.0179398
O95140	RTSMGILVV	0.400739	0.43883	0.345794	0.310976	0.328181	0.395699	0.424044	0.431243	0.421488	0.108173	0.00198588	YES		-0.1959	0.43608	0.049922	0.107175	0.239067	0.0543554	0.157467
Q99614	FVQNPNNNR	0.277008	0.414894	0.276636	0.25	0.261593	0.344086	0.319126	0.292629	0.25	0.137019	0.203742	YES		-0.178738	0.253807	0.0301984	-0.16853	0.237785	0.0543554	0.00150186
Q9UQ88	REINTILKA	1.80055	2.51862	1.82368	1.82249	1.97463	1.91326	2.13115	2.15988	2.16185	0.986378	1.04626	YES		-0.105319	0.353832	0.0432769	0.0710348	0.2377	0.0543554	0.127478
A0A0J9YX62	DYYEVLGVQR	0.930748	1.29654	0.937383	0.910569	0.995244	0.965591	1.07104	1.05171	1.22831	0.407452	0.382536	YES		-0.1403	0.409675	0.0476581	0.0825561	0.237543	0.0543554	0.145637
P04040	SALEHSIQY	0.474608	0.640957	0.420561	0.50813	0.599287	0.649462	0.572678	0.49505	0.599174	0.264423	0.274428	YES		0.193719	0.446072	0.0520522	0.117872	0.237229	0.0543554	0.0179398
Q9Y255	HVLTEDIVHR	0.334257	0.292553	0.413084	0.424797	0.409037	0.389247	0.347541	0.376238	0.409091	0.120192	0.133056	YES		0.234083	0.539828	0.0592255	0.123545	0.236984	0.0543554	0.0219999
Q92979	VPSSDPIVF	1.64543	2.1117	1.41869	1.71138	2.09275	2.02366	1.77486	1.75798	1.95661	0.598558	0.536383	YES		0.171159	0.57657	0.0664683	0.0848735	0.236749	0.0543554	0.0259207
A0A0A0MST1	TPYDSSASY	0.382271	0.531915	0.381308	0.408537	0.50654	0.546237	0.485246	0.457646	0.464876	0.168269	0.14553	YES		0.173762	0.377261	0.0474722	0.119906	0.236446	0.0543554	0.0118267
A0A0J9YX62	NPDDVFREF	0.503232	0.631649	0.395327	0.477642	0.657551	0.497849	0.543169	0.520352	0.605372	0.241587	0.180873	YES		0.0938346	0.167102	0.0163928	0.125164	0.23615	0.0543554	0.00663087
Q9H497	IINEVVLKL	0.240074	0.325798	0.217757	0.229675	0.300832	0.327957	0.236066	0.20242	0.248967	0.0531785	0.0831802	YES		0.131588	0.175882	0.0163928	-0.18891	0.235225	0.0543554	0.0720517
P67870	DVYTPKSSR	1.29178	1.6875	1.1729	1.22459	1.34958	1.22688	1.29727	1.27613	1.3626	0.634615	0.679834	YES		-0.127467	0.421156	0.0483826	-0.077139	0.23499	0.0543554	0.0164352
O60220	DTSQFILNR	0.162512	0.151596	0.115888	0.126016	0.209275	0.210753	0.153005	0.206821	0.159091	0.0220296	0.0525135	YES		0.344696	0.322554	0.0383901	0.271184	0.23496	0.0543554	0.00738208
H0Y4W0	SPSYPEISF	0.864266	1.25	0.773832	1.07114	1.2176	1.24516	0.928962	1.10231	1.07438	0.302885	0.274428	YES		0.291141	0.890195	0.122131	0.104777	0.234306	0.0543554	0.0878701
P49736	ETIYQNYQR	0.411819	0.597074	0.449533	0.297764	0.326992	0.304301	0.457923	0.409241	0.483471	0.322115	0.246425	YES		-0.650573	1.62647	0.331252	-0.110774	0.233952	0.0543554	0.369312
O75795	DPIYKENIM	0.489381	1.1383	0.725234	0.973577	1.07729	1.04301	0.948634	0.805281	0.853306	0.0509102	0.121711	YES		0.394968	0.867406	0.118509	0.148065	0.233699	0.0543554	0.0843124
Q15021	DVNSFVRSR	0.665743	0.922872	0.718692	0.551829	0.639715	0.633333	0.722404	0.680968	0.771694	0.278846	0.307692	YES		-0.338411	1.14366	0.181667	-0.0851505	0.23358	0.0543554	0.148449
Q05D32	VYADKLLNI	0.825485	1.09043	0.766355	0.760163	0.727705	0.836559	0.948634	0.937294	0.946281	0.495192	0.45738	YES		-0.206577	0.673826	0.0767098	0.0784755	0.233038	0.0543554	0.268447
P13010	NPLSGGDQY	0.561404	0.795213	0.595327	0.612805	0.675386	0.662366	0.70929	0.687569	0.67562	0.0453321	0.261288	YES		-0.00102511	0.00219935	6.61916e-05	0.0864457	0.232205	0.0540028	0.0223175
K7ER08	TYQQVQQTL	0.544783	0.521277	0.426168	0.530488	0.611177	0.329032	0.489617	0.49725	0.359504	0.237981	0.170478	YES		-0.0209675	0.0289798	0.00164551	-0.148391	0.231407	0.0540028	0.0179398
Q01085	VFPEKGYSF	3.59649	5.03856	3.66449	4.18902	4.58264	4.63978	4.56284	3.9945	4.38017	1.06971	1.11227	YES		0.124861	0.451682	0.0524683	0.0729551	0.231221	0.0540028	0.0179398
H0Y4W0	KSLERATQL	1.69252	2.38431	1.80093	2.01016	2.1082	2.3	1.99563	2.11331	2.06405	0.47476	0.318087	YES		0.126939	0.479957	0.0528726	0.0707019	0.231128	0.0540028	0.0179398
A0A140T9U0	EPHFIAVGY	2.36196	3.00798	2.08692	2.71138	2.94768	3.17957	2.71913	2.43014	2.70248	0.286058	0.418449	YES		0.245257	1.06953	0.16247	0.0744471	0.229988	0.0540028	0.131573
J3QTR3	YNIQKESTL	0.864266	1.33245	0.925234	0.972561	1.21641	1.36667	1.2765	1.08691	1.0155	0.0829327	0.0645941	YES		0.187662	0.431182	0.0495708	0.114111	0.229736	0.0540028	0.0174275
Q9NY93	KSLLFVNTL	1.50416	2.06383	1.52336	1.35163	1.67776	1.60323	1.68087	1.41694	1.70661	0.552885	0.451143	YES		-0.136221	0.403115	0.0474722	-0.0836835	0.229576	0.0540028	0.0164352
Q9UPN7	KEFNFPEEA	1.12096	1.81649	1.20093	1.20325	1.34602	1.45269	1.4918	1.40594	1.53512	0.913462	0.68815	YES		-0.048362	0.0963277	0.00897506	0.0991727	0.229557	0.0540028	0.0453251
Q5Y7H0	YGVNLYQSY	0.723915	0.837766	0.581308	0.74187	0.806183	0.873118	0.712568	0.721672	0.845041	0.0817308	0.052356	YES		0.17608	0.544078	0.0592255	0.0889546	0.229056	0.0540028	0.0230497
A0A2R8Y6S1	RELSEITTA	0.400739	0.718085	0.450467	0.569106	0.51843	0.580645	0.686339	0.490649	0.551653	0.228365	0.174636	YES		0.0881631	0.132695	0.0125346	0.139525	0.228961	0.0540028	0.00913785
Q5UIP0	RELDPSLVSA	1.23269	1.62234	1.24112	1.22256	1.36385	1.29785	1.24918	1.33443	1.32955	0.459135	0.515593	YES		-0.0766273	0.272136	0.0314688	-0.0659343	0.228901	0.0540028	0.0036543
Q9UHD9	QMMLNSPLFT	0.34349	1.85372	1.78692	2.81504	1.14625	1.15914	1.87541	2.18702	0.931818	0.278846	0.802495	YES		0.362002	0.262843	0.0309916	0.326003	0.228804	0.0540028	0.00281058
Q15274	RYDLGGLVM	0.757156	1.79255	1.36636	1.48984	0.434403	1.36918	1.28452	1.50935	1.68733	0.217949	0.227304	YES		-0.24982	0.255683	0.0301984	0.194479	0.228127	0.0535523	0.10064
P25787	KDYLAAIA	3.63989	4.6117	3.5028	4.16667	4.35077	4.29677	4.39235	4.0077	3.83058	1.47476	1.24324	YES		0.124545	0.601833	0.0707765	0.0572983	0.227536	0.0531889	0.0334302
P42166	TPFKGGTLF	1.12558	1.65426	1.01121	1.16159	1.31034	1.36022	1.16721	1.11221	1.24793	0.43149	0.347193	YES		0.0155558	0.0300895	0.00164551	-0.104008	0.226601	0.052708	0.0291597
Q6P3X3	GEFSEAIKA	0.194829	0.291223	0.215888	0.212398	0.239001	0.275269	0.303825	0.229923	0.257231	0.0697115	0.001307	YES		0.0499485	0.0547775	0.00519625	0.172292	0.225679	0.0522385	0.0179398
F8W8D3	EPLRDFSAM	0.461681	0.462766	0.476636	0.402439	0.406659	0.48172	0.518033	0.418042	0.559917	0.274038	0.158004	YES		-0.118256	0.268052	0.0314688	0.094561	0.224642	0.0515625	0.104638
P60842	IELDLKATQA	1.14127	1.72074	0.902804	1.15244	1.33413	1.52688	1.33115	1.25853	1.5124	0.110577	0.176071	YES		0.0922599	0.15794	0.0161669	0.12377	0.224328	0.0515625	0.00652493
P08240	KPIVFVGTGQTY	0.352724	0.468085	0.351402	0.364837	0.45541	0.374194	0.43388	0.405941	0.426653	0.132212	0.0935551	YES		0.0271037	0.0458475	0.00519625	0.111584	0.224188	0.0515625	0.0179398
P61962	EVYDIAFSR	1.34072	1.73936	1.23645	1.19106	1.31867	1.37312	1.37705	1.36084	1.3719	0.737981	0.627859	YES		-0.152759	0.548988	0.0614091	-0.0708089	0.223716	0.0514074	0.0234278
A0A087X109	TPHGDYIEF	0.354571	0.359043	0.35514	0.361789	0.456599	0.341935	0.384699	0.290429	0.506198	0.102003	0.198659	YES		0.118598	0.175599	0.0163928	0.144479	0.222943	0.0510494	0.00457008
Q9Y6H1	EPARPDITY	0.419206	0.534574	0.495327	0.485772	0.530321	0.602151	0.518033	0.453245	0.580579	0.293269	0.162162	YES		0.159264	0.405077	0.0476581	0.0988307	0.222907	0.0510494	0.0164352
O43182	MPDPLLTRELY	0.238227	0.167553	0.0971963	0.115854	0.145065	0.137634	0.133333	0.134213	0.146694	0.0793269	0.0870621	YES		-0.335718	0.269481	0.0314688	-0.280021	0.222456	0.0508304	0.00457008
A0A3B3IT59	MVDGLRITF	0.132964	0.327128	0.185047	0.166667	0.252081	0.236559	0.242623	0.272827	0.235537	0.125	0.001307	YES		0.0225616	0.0179638	0.00143237	0.21918	0.221636	0.0508304	0.0179398
O95433	SPEELYRVF	0.642659	0.869681	0.670093	0.693089	0.697979	0.762366	0.731148	0.623762	0.706612	0.127404	0.00343213	YES		-0.0192989	0.0461329	0.00519625	-0.0822283	0.221342	0.0508304	0.0179398
O60488	EVTDYTTGR	0.34349	0.579787	0.401869	0.343496	0.366231	0.458065	0.419672	0.413641	0.371901	0.151442	0.189264	YES		-0.18237	0.305292	0.0359273	-0.136862	0.221335	0.0508304	0.00738208
O94842	RSVLQAAAAAA	0.561404	0.595745	0.428037	0.48374	0.539834	0.567742	0.535519	0.429043	0.514463	0.09375	0.0033099	YES		0.00556798	0.0106776	0.000530771	-0.100005	0.220825	0.0507385	0.0223175
P52907	KTIDGQQTI	1.5614	2.3617	1.62243	1.8872	2.0761	2.20753	1.99454	1.85259	2.03409	0.200721	0.250646	YES		0.154136	0.466997	0.0524992	0.0847866	0.220767	0.0507385	0.0179398
Q9H0A9	YYLNEIQSF	0.827331	1.52128	0.77757	1.10163	1.36029	1.13548	1.24153	0.972497	1.23554	0.586538	0.328482	YES		0.202553	0.345251	0.041846	0.142014	0.220569	0.0507385	0.0108766
D6RJE6	YEAVLLQTP	0.258541	0.543883	0.242056	0.279472	0.279429	0.337634	0.351913	0.39824	0.434917	0.165865	0.109825	YES		-0.220353	0.233373	0.0279385	0.182187	0.219857	0.0504761	0.0878701
P07954	MPTPVIKAF	0.690674	0.449468	0.431776	0.48374	0.744352	0.576344	0.301639	0.576458	0.514463	0.341346	0.295218	YES		0.199022	0.298064	0.0353886	-0.174787	0.219284	0.0501312	0.105345
P63092	RATHRLLLL	0.136657	0.273936	0.188785	0.21748	0.206897	0.230108	0.213115	0.228823	0.244835	0.0828597	0.001307	YES		0.12689	0.12949	0.0125346	0.196364	0.219064	0.0501312	0.00798204
P50454	LYGPSSVSF	0.32687	0.430851	0.360748	0.477642	0.687277	0.668817	0.46776	0.40044	0.367769	0.137019	0.112266	YES		0.713262	1.93554	0.4468	0.144117	0.218661	0.0501225	0.597403
P62081	RELNITAA	0.518006	0.699468	0.431776	0.497967	0.551724	0.693548	0.580328	0.446645	0.479339	0.217548	0.176715	YES		0.0799617	0.135134	0.0125346	-0.130789	0.2181	0.0501225	0.054106
A8CG34	VPTPIQPTF	0.677747	0.723404	0.523364	0.335366	0.461356	0.503226	0.583607	0.565457	0.654959	0.274038	0.178794	YES		-0.566042	1.60803	0.324989	-0.0932787	0.217085	0.0500263	0.370117
Q07666	IPLPPPPAPETY	0.443213	0.494681	0.370093	0.550813	0.516052	0.627957	0.443716	0.440044	0.520661	0.269231	0.245322	YES		0.373785	1.18595	0.199402	0.102627	0.216491	0.050018	0.173573
E7EVA4	EFLQVPAVTR	1.265	1.72872	1.14673	1.44715	1.52675	1.58172	1.46885	1.39824	1.4969	0.518029	0.45738	YES		0.13786	0.453217	0.0524683	0.0758588	0.215359	0.0497471	0.0179398
Q9UJX2	AVAPVLSI	0.759926	1.00798	0.771028	0.843496	0.857313	0.935484	0.918033	0.856986	0.887397	0.0949519	0.163484	YES		0.0542882	0.163663	0.0163928	0.0685133	0.215141	0.0497471	0.00457008
E9PIA0	EYAVKIIEK	0.736842	1.05319	0.728972	0.863821	0.832342	0.883871	0.817486	0.943894	0.907025	0.264423	0.191268	YES		0.0345361	0.0791284	0.0057745	0.0831236	0.215138	0.0497471	0.0145682
Q9BY44	NAELWQVSW	0.886427	1.67819	0.893458	1.19309	1.6302	1.26129	1.34426	1.17602	1.28926	0.552885	0.237006	YES		0.240219	0.429864	0.0492124	0.139646	0.214905	0.0497471	0.0179398
Q9Y490	QEISHLIEP	1.21699	1.98138	1.34019	1.34959	1.35077	1.33978	1.56066	1.74477	1.52479	0.461538	0.37422	YES		-0.167825	0.4078	0.0476581	0.0898554	0.214755	0.0497471	0.137333
H0YAR2	IVATKPLYV	0.382271	0.625	0.35514	0.434959	0.639715	0.539785	0.56612	0.477448	0.46281	0.045715	0.0846679	YES		0.244888	0.419803	0.0480699	0.144921	0.214601	0.0497471	0.0179398
A0A0C4DFL7	TPVFGKGVAY	0.731302	0.985372	0.750467	1.26626	1.51605	1.33441	0.784699	0.688669	0.839876	0.157586	0.21505	YES		0.738655	3.28492	0.980635	-0.0929228	0.21437	0.0497471	1.99921
Q9BSV6	RLGLPLLL	0.284395	1.02926	1.14393	1.65041	1.6195	1.05591	1.33115	1.0429	0.549587	0.15625	0.241164	YES		0.815738	1.17196	0.194147	0.250529	0.214211	0.0497471	0.169401
Q9Y6X3	EYTRALFLL	0.760849	1.48803	1.2729	1.45935	1.40071	1.03118	1.38689	1.22772	1.21281	0.481971	0.50104	YES		0.143928	0.267446	0.0314688	0.120067	0.213997	0.0497471	0.00457008
B8ZZM6	DPADIIHDF	0.755309	1.14894	0.663551	0.713415	0.882283	0.905376	0.84153	0.752475	0.774793	0.225962	0.261954	YES		-0.0379834	0.0635898	0.00519625	-0.116375	0.213464	0.0494851	0.0164352
Q9Y6R9	VSGQVLEL	3.21514	4.74468	3.55701	4.02846	4.10226	4.6129	3.9388	4.0462	4.10744	0.992788	1.11019	YES		0.146031	0.532122	0.0592255	0.0703613	0.213291	0.0494851	0.0234278
P48556	YEKILFTEA	2.12927	2.87766	2.05794	2.4248	2.50178	2.87312	2.16612	2.11661	2.42149	0.372596	0.27027	YES		0.142755	0.501214	0.0592255	-0.0755945	0.212528	0.0489436	0.169401
P49321	KEAQLYAA	2.21237	3.02128	2.35981	2.13618	2.57075	2.51183	2.34863	2.34433	2.56198	0.91226	0.866944	YES		-0.0730077	0.238188	0.0285543	-0.0657919	0.211518	0.0487709	0.00204337
M0R3F6	DVFPGPSFR	0.487535	0.579787	0.37757	0.373984	0.439952	0.466667	0.402186	0.50385	0.431818	0.223558	0.31185	YES		-0.174138	0.351371	0.0424893	-0.111041	0.211142	0.0487709	0.0123432
A0A3B3ITQ0	KYLLTPVNF	0.904894	1.11702	0.841121	0.768293	0.985731	1.02581	0.993443	0.889989	1.15083	0.5	0.47817	YES		-0.0425492	0.0937713	0.00819089	0.0837977	0.210944	0.0487709	0.0377499
P07437	YPDRIMNTF	0.189289	0.385638	0.276636	0.300813	0.262782	0.47957	0.262295	0.226623	0.240702	0.132212	0.00169284	YES		0.292783	0.360736	0.0438976	-0.222967	0.210703	0.0487709	0.114927
Q96BN2	EVIPTHTVY	0.376731	0.551862	0.459813	0.464431	0.562426	0.596774	0.525683	0.419142	0.554752	0.0829327	0.101978	YES		0.225794	0.520409	0.0592255	0.111126	0.210673	0.0487709	0.0230497
Q8IY67	RELSVQLQP	0.836565	1.2367	0.814953	0.943089	1.00119	1.0086	0.928962	0.910891	0.876033	0.290865	0.216216	YES		0.0319422	0.0708121	0.00519625	-0.088758	0.210587	0.0487709	0.0355541
B4DGE2	VPEEGGATHVY	1.21607	1.61303	1.09252	1.25305	1.57551	1.42903	1.30273	1.37184	1.47107	0.80649	0.634096	YES		0.118585	0.339931	0.041846	0.0801458	0.210137	0.0485943	0.0109764
P17028	SYSQSSNLF	1.36934	2.10505	1.49907	1.5935	1.69679	1.7172	1.5235	1.58526	1.59607	0.419471	0.31185	YES		0.00983682	0.0226821	0.00153165	-0.0801081	0.209484	0.0483285	0.0230497
Q9P2N6	AYLDALQTL	0.193906	0.345745	0.209346	0.227642	0.31629	0.206452	0.168306	0.217822	0.262397	0.0961538	0.0513963	YES		0.00267053	0.00240795	6.61916e-05	-0.207798	0.208423	0.0474878	0.018166
O95251	NPVDIVSTL	1.58541	2.1875	1.54299	1.54472	1.76576	1.71183	1.58142	1.75248	1.72211	0.546875	0.293139	YES		-0.0819666	0.239487	0.0285543	-0.0723169	0.207688	0.04707	0.00280743
Q13438	HPSLQPEEY	0.461681	0.726064	0.545794	0.512195	0.549346	0.627957	0.568306	0.613861	0.673554	0.201923	0.191268	YES		-0.0371253	0.0668788	0.00519625	0.0982598	0.207345	0.04707	0.0355541
O95219	NYGRVFSEW	0.496768	0.783245	0.494393	0.58435	0.743163	0.615054	0.684153	0.607261	0.622934	0.228365	0.0621744	YES		0.130628	0.255474	0.0301984	0.109517	0.206021	0.0465223	0.00457008
Q9NPI0	SYDLFVNSF	0.0572484	0.18617	0.164486	0.357724	0.0951249	0.124731	0.183607	0.173817	0.173554	0.0142492	0.001307	YES		0.501788	0.300785	0.0357983	0.380419	0.205946	0.0465223	0.00738241
Q00653	QPFGGGSHM	0.756233	0.813165	0.63785	0.393801	0.508918	0.569355	0.569945	0.729923	0.780475	0.257812	0.181913	YES		-0.584399	1.72735	0.370104	-0.085427	0.205349	0.0463849	0.462099
F5H6W4	SVQPSSSLSAR	0.184672	0.210106	0.28972	0.148374	0.259215	0.232258	0.190164	0.180418	0.227273	0.0793269	0.120582	YES		-0.0973192	0.0971675	0.00897506	-0.195252	0.204651	0.0462218	0.0108766
B8ZZY2	AELDSVFSSA	0.746999	1.14894	0.778505	0.949187	0.997622	0.987097	0.901639	0.89989	1.03926	0.319712	0.247401	YES		0.133586	0.346576	0.0419015	0.0870531	0.204524	0.0462218	0.0129334
Q15042	REFVVIAP	1.16066	1.69681	1.14673	1.27541	1.46373	1.46129	1.31148	1.26843	1.20041	0.207933	0.130977	YES		0.0690223	0.175335	0.0163928	-0.0830082	0.204083	0.0460001	0.0655212
Q13888	FPQHTIASL	0.695291	0.896277	0.738318	0.696138	0.87396	0.934409	0.86776	0.776678	0.811983	0.359375	0.303534	YES		0.104267	0.296432	0.0353886	0.0762988	0.20283	0.0451839	0.00738241
F8VUW5	AAFPGASLY	1.56971	1.95213	1.37009	1.68496	2.10702	2.0043	1.45792	1.81958	1.89669	0.689904	0.444906	YES		0.244721	0.834207	0.10731	0.0809305	0.201718	0.0451709	0.0878701
O95379	EMLHQIIQR	0.658356	0.685505	0.621495	0.59248	0.731272	0.706452	0.633333	0.668867	0.756198	0.189904	0.126987	YES		0.046833	0.133234	0.0125346	0.0667309	0.200867	0.0451557	0.00663087
P14625	TSLDQYVER	0.066482	0.156915	0.0953271	0.113821	0.097503	0.105376	0.107104	0.0748075	0.0619835	0.0654995	0.0539706	YES		-0.00918868	0.00456853	6.61916e-05	-0.386049	0.200393	0.0449267	0.0179398
P19971	ADIRGFVA	0.494922	0.62766	0.538318	0.582317	0.717004	0.715054	0.530055	0.587459	0.642562	0.288462	0.209979	YES		0.278368	0.943886	0.140128	0.083673	0.200041	0.0447913	0.108382
P11142	VGIDLGTTY	0.700831	0.974734	0.642991	0.775407	0.884661	0.968817	0.804372	0.785479	0.873967	0.0264834	0.0443911	YES		0.181225	0.496903	0.0592255	0.0876687	0.199544	0.0445118	0.0219999
Q5VV42	QPVSDAKVY	0.443213	0.62234	0.435514	0.434959	0.463734	0.470968	0.544262	0.338834	0.502066	0.274038	0.24948	YES		-0.13217	0.230257	0.0279385	-0.115934	0.198956	0.044267	0.00280743
P13612	FPEPNPRVIEL	0.301016	0.340426	0.224299	0.23374	0.366231	0.277419	0.310383	0.215622	0.247934	0.158654	0.191268	YES		0.0192837	0.0216694	0.00153165	-0.161716	0.198511	0.044267	0.0219999
A0A0D9SF54	ANSGAIVKL	1.13758	1.49734	1.12523	1.50813	1.43639	1.49247	1.27432	1.26513	1.37397	0.175481	0.12474	YES		0.238789	1.21668	0.211165	0.0576343	0.198448	0.044267	0.203441
P40227	HAGLVYEY	1.86057	2.27926	1.70748	1.35671	1.34007	1.65806	1.90164	2.05501	2.125	0.38101	0.309771	YES		-0.425151	1.85083	0.427162	0.0566899	0.197801	0.044267	0.933167
H0YE29	RETVAYLQA	0.271468	0.449468	0.358879	0.402439	0.516052	0.554839	0.395628	0.380638	0.402893	0.0889423	0.116424	YES		0.448297	1.06151	0.156898	0.126975	0.197663	0.044267	0.140429
H7C207	VVGKVLEI	0.718375	0.990691	0.758879	0.743902	0.747919	0.830108	0.892896	0.771177	0.930785	0.15024	0.193347	YES		-0.0879862	0.232165	0.0279385	0.0723457	0.197205	0.044267	0.0772774
Q9Y3A2	QFDVATHL	0.397969	2.28191	1.6486	2.02846	0.466112	1.93548	1.67104	1.70847	1.75	0.75	0.704782	YES		0.0334622	0.0214937	0.00153165	0.24496	0.196873	0.044267	0.0179398
Q66K74	TPTVTTPSL	0.452447	0.609043	0.409346	0.400407	0.580262	0.56129	0.56612	0.536854	0.481405	0.0673077	0.0997921	YES		0.0681282	0.115789	0.0106604	0.107282	0.196393	0.044267	0.00738208
Q01082	IPYHSEVPVSL	0.249307	0.405585	0.234579	0.35061	0.338882	0.287097	0.293989	0.317932	0.370868	0.0571342	0.128084	YES		0.134802	0.180798	0.0166521	0.143932	0.195683	0.044267	0.00150186
P01591	YTAVVPLVY	0.469067	0.726064	0.557009	0.634146	0.982164	0.733333	0.653552	0.609461	0.640496	0.0504808	0.001307	YES		0.423324	1.04565	0.15509	0.119543	0.195667	0.044267	0.13778
Q92888	VPVPPNVAF	1.16159	1.43351	1.06168	1.05894	1.4673	1.25161	1.05137	1.19032	1.22314	0.641827	0.594595	YES		0.0469938	0.116241	0.0106604	-0.0777915	0.195623	0.044267	0.0410833
P55160	LPREGEQNF	0.358264	0.526596	0.433645	0.343496	0.456599	0.395699	0.382514	0.360836	0.477273	0.0673077	0.268512	YES		-0.140934	0.254019	0.0301984	-0.111286	0.195067	0.0440444	0.00537933
P11912	AVVPGTLLLFR	0.202216	0.292553	0.256075	0.253049	0.250892	0.223656	0.289617	0.264026	0.269628	0.0319327	0.0848214	YES		-0.0453747	0.0558245	0.00519625	0.132856	0.194755	0.0440444	0.0292182
Q9H0A8	GDVKATVA	0.734995	1.05186	0.793458	0.821138	1.01665	1.06774	0.953005	0.809681	0.972107	0.203125	0.230769	YES		0.171253	0.473242	0.0524992	0.0838849	0.193941	0.0436596	0.0191508
P11388	AEINNIIKI	0.252078	0.446809	0.235514	0.261179	0.3044	0.386022	0.438251	0.30253	0.306818	0.0569642	0.102116	YES		0.0263147	0.0253191	0.00164551	0.164975	0.192117	0.0428759	0.0179398
P62312	IIGRPVVV	0.204986	0.140957	0.179439	0.142276	0.24019	0.148387	0.170492	0.123212	0.154959	0.001307	0.001307	YES		0.0149454	0.0117069	0.000530771	-0.227738	0.192084	0.0428759	0.018166
Q96I63	AELENLVNQA	0.45614	0.735372	0.468224	0.690041	0.699168	0.647312	0.55082	0.542354	0.693182	0.170673	0.143451	YES		0.295151	0.719629	0.0889931	0.106065	0.191653	0.042659	0.0654996
E7ENY0	VPASVTGYSF	0.718375	0.990691	0.666355	0.742886	0.883472	0.86129	0.839344	0.756876	0.917355	0.241587	0.288981	YES		0.0665991	0.149364	0.0151807	0.0815574	0.189289	0.0416803	0.00377952
P23610	RDLGQPAAA	1.16713	1.88564	1.44299	1.51829	1.46254	1.7914	1.33989	1.40154	1.50207	0.259615	0.336798	YES		0.086101	0.210341	0.0239048	-0.0833105	0.189178	0.0416803	0.0671649
P78347	EGLPEGVPFRR	1.13943	1.69814	1.37383	1.21545	1.42687	1.3	1.31803	1.30803	1.39463	0.409856	0.33264	YES		-0.0952542	0.282148	0.0353886	-0.0668554	0.188491	0.0413907	0.00738241
Q15233	RPSGKGIVEF	1.27793	2.03723	1.51963	1.70325	1.87872	1.77419	1.65464	1.68097	1.7438	0.298077	0.361746	YES		0.147746	0.464328	0.0524992	0.0712084	0.187853	0.0412823	0.0191508
A0A140T9U0	DTAAQITQR	0.493075	0.719415	0.498131	0.756098	0.833532	0.763441	0.507104	0.574257	0.524793	0.001307	0.125686	YES		0.460024	1.69348	0.362636	-0.090909	0.187781	0.0412823	0.849136
O75410	AETPIRSP	0.634349	0.81117	0.561682	0.653455	0.86088	0.74086	0.686339	0.674367	0.766529	0.0865385	0.112266	YES		0.168067	0.446455	0.0520522	0.0837941	0.187714	0.0412823	0.0179398
Q86X83	ELAPSLPSY	1.10249	1.44415	0.857944	1.04268	1.22949	1.19355	1.00328	1.0055	1.19215	0.177885	0.199584	YES		0.0256758	0.0501742	0.00519625	-0.0889891	0.187228	0.0410088	0.0238512
P61769	RSVALAVLA	0.367498	0.486702	0.317757	0.54878	0.55648	0.492473	0.430601	0.39604	0.429752	0.187205	0.0619423	YES		0.447108	1.33516	0.260438	0.100368	0.186275	0.0406244	0.2633
O43395	AELQARIQA	0.128347	0.178191	0.124299	0.13313	0.146254	0.107527	0.142077	0.10451	0.116736	0.0532378	0.0563966	YES		-0.155141	0.114733	0.0106604	-0.245894	0.186206	0.0406244	0.00703023
P62249	QSISKALVA	2.96584	3.71543	2.7757	3.23577	4.12842	3.89677	2.8612	3.06491	3.1219	0.983173	0.869023	YES		0.251882	1.13124	0.179939	-0.0637764	0.185404	0.0403196	0.497033
P46087	EALLPIER	0.34903	0.5	0.4	0.337398	0.458977	0.384946	0.415301	0.365237	0.382231	0.211538	0.232848	YES		-0.0804064	0.140579	0.0125346	-0.103245	0.185085	0.0403196	0.00457008
Q9UIG0	RYQDIIHSI	0.640813	0.924202	0.583178	0.550813	0.731272	0.601075	0.602186	0.712871	0.694215	0.385817	0.384615	YES		-0.189967	0.397718	0.0474722	-0.0964503	0.184659	0.0403196	0.0179398
Q9H6J7	REFSFVQA	0.548476	0.739362	0.64486	0.607724	0.677765	0.750538	0.568306	0.708471	0.766529	0.177885	0.149688	YES		0.0751396	0.170781	0.0163928	0.0802889	0.184628	0.0403196	0.00150186
P40306	QTVKPLTL	0.498615	0.805851	0.491589	0.705285	0.715815	1.00215	0.638251	0.673267	0.640496	0.0528846	0.0956341	YES		0.432112	1.00086	0.144396	0.120132	0.183827	0.0398381	0.131573
P29966	KEAPAEGEA	0.21976	0.595745	0.631776	0.386179	0.458977	0.460215	0.515847	0.49505	0.586777	0.237981	0.158004	YES		-0.148884	0.171545	0.0163928	0.142628	0.183338	0.0398381	0.054601
Q14157-1	KTAQALAQL	2.22715	4.00532	2.74393	3.64431	4.09512	4.24301	3.52131	3.0341	3.0062	0.175481	0.199584	YES		0.416715	1.34065	0.260438	0.0911185	0.18309	0.0398381	0.265033
Q9H2L4	KLEQFTTMN	0.827331	1.42287	1.04112	0.788618	0.665874	1.21075	1.02077	1.32013	1.21281	0.367788	0.303534	YES		-0.304401	0.518935	0.0592255	0.110656	0.182877	0.0398381	0.161373
P78347	GEALGLKQA	0.277008	0.412234	0.272897	0.272358	0.318668	0.255914	0.308197	0.288229	0.28719	0.153846	0.0610269	YES		-0.183986	0.2814	0.0353886	-0.122827	0.179774	0.0379313	0.00913785
Q6YP21	KEILVTVGA	2.23269	3.23271	2.10654	2.53659	2.69322	2.93978	2.57705	2.54015	2.83884	1.27644	1.11435	YES		0.109601	0.300992	0.0357983	0.0713883	0.17925	0.0378517	0.0108766
Q8TCU6	QYVTQINRL	0.296399	0.486702	0.356075	0.297764	0.262782	0.292473	0.413115	0.379538	0.430785	0.15625	0.106029	YES		-0.417339	0.789124	0.106117	0.10295	0.179204	0.0378517	0.284909
Q15021	QYLQDAYSF	0.852262	1.46011	0.857944	0.996951	1.19501	1.12043	1.06011	1.15732	1.16942	0.489183	0.218295	YES		0.0632463	0.111219	0.00998856	0.0953175	0.17854	0.0373982	0.00691961
P27708	HPQPGAVEL	0.601108	0.966755	0.694393	0.59248	0.73365	0.712903	0.643716	0.756876	0.727273	0.364183	0.253638	YES		-0.149877	0.323305	0.0383901	-0.088356	0.178049	0.037376	0.0145647
P13639	TPMFVVKAY	0.987996	1.0266	0.603738	0.506098	0.703924	0.630108	0.810929	0.646865	0.979339	0.478365	0.370062	YES		-0.50884	1.04664	0.15509	-0.103462	0.177736	0.037376	0.145637
O75368	AEVQAKQQA	0.511542	0.704787	0.439252	0.573171	0.623068	0.63871	0.533333	0.589659	0.636364	0.0793269	0.001307	YES		0.148401	0.337191	0.0415708	0.0877093	0.177031	0.037376	0.015745
P16619	IPQNFIADY	1.4072	2.03191	1.29533	2.01423	2.30678	1.98925	1.62842	1.58416	1.77893	0.971154	0.632017	YES		0.414503	1.59122	0.324989	0.0762782	0.176951	0.037376	0.399553
A6NHR9	REINITSA	0.354571	0.414894	0.392523	0.377033	0.376932	0.380645	0.428415	0.332233	0.47624	0.109375	0.164241	YES		-0.0343983	0.058531	0.00519625	0.0901204	0.17658	0.037376	0.0238512
P18850	SIQPKPLLL	0.860572	1.16223	0.82243	0.95122	1.14863	1.13763	1.05792	0.871287	1.06405	0.001307	0.190203	YES		0.186326	0.566985	0.0651652	0.0731692	0.175926	0.037376	0.0355541
Q12789	YYSPGIVSTR	0.138504	0.175532	0.138318	0.176829	0.104637	0.197849	0.0590164	0.129813	0.188017	0.0128019	0.001307	YES		0.0835256	0.0564222	0.00519625	-0.263477	0.174315	0.037376	0.0234278
P11926	SEVELMKVA	0.394275	0.793883	0.457944	0.667683	0.636147	0.707527	0.579235	0.608361	0.592975	0.203125	0.185031	YES		0.289116	0.578801	0.0677784	0.113286	0.17428	0.037376	0.0363566
Q9P1A2	EYLIPIVVR	0.167128	0.264628	0.169159	0.229675	0.241379	0.24086	0.210929	0.232123	0.225207	0.0829327	0.112266	YES		0.244543	0.312478	0.0375325	0.153246	0.173906	0.037376	0.0131411
P13796	STDVAKTF	0.496768	1.23005	0.945794	0.791667	0.562426	0.847312	0.827322	1.0165	1.06715	0.199519	0.0787352	YES		-0.279828	0.389276	0.0474722	0.123249	0.173756	0.037376	0.113701
E9PR30	QETVAQIKA	0.962142	1.38564	0.96729	1.29675	1.28537	1.32258	1.10055	0.982398	1.08161	0.106971	0.0711085	YES		0.236173	0.907995	0.127762	-0.0670362	0.173105	0.037376	0.346534
Q96L73	REYVPPPVP	0.722992	0.767287	0.717757	0.748984	0.794293	0.784946	0.718033	0.691969	0.734504	0.180288	0.220892	YES		0.0764653	0.366734	0.0458462	-0.0421182	0.172796	0.037376	0.106558
Q9H8W3	KEVENSQAA	0.566944	0.734043	0.564486	0.591463	0.639715	0.673118	0.629508	0.69527	0.626033	0.295673	0.178794	YES		0.0297171	0.0722942	0.00519625	0.064533	0.172457	0.037376	0.0108323
A0A087WYN9	AYLDKSPQF	0.408126	0.422872	0.431776	0.487805	0.394768	0.387097	0.476503	0.345435	0.524793	0.276442	0.178794	YES		0.00785731	0.0122767	0.000530771	0.0928653	0.172348	0.037376	0.0179398
A0A2U3TZM0	NPHNDIQAF	1.55586	2.11835	1.54673	1.63313	1.58621	1.7129	1.68306	1.71837	1.62603	0.453125	0.359667	YES		-0.0820675	0.274717	0.0318114	-0.0544794	0.172293	0.037376	0.00913785
Q9Y3B1	EAMEWVIHK	0.660203	0.750665	0.614019	0.811484	0.834721	0.768817	0.648087	0.636414	0.667355	0.36238	0.310811	YES		0.254195	1.31813	0.260438	-0.0529943	0.172212	0.037376	0.610208
A0A3B3IUB1	VVAPPGVVVSR	0.144044	0.265957	0.205607	0.180894	0.20214	0.247312	0.227322	0.308031	0.161157	0.104957	0.0104577	YES		0.0341301	0.0276436	0.00164551	0.17813	0.172073	0.037376	0.0164352
Q53GS7	KEFQDLREV	0.160665	0.409574	0.254206	0.199187	0.254459	0.268817	0.29071	0.292629	0.334711	0.165865	0.143394	YES		-0.190499	0.189572	0.0194233	0.15515	0.171828	0.037376	0.0583816
P62328	LPSKETIEQ	1.06741	2.28324	1.66168	2.0122	2.04043	1.82043	1.88852	1.9989	1.4969	0.891827	0.995842	YES		0.228629	0.466562	0.0524992	0.103284	0.171733	0.037376	0.0223175
P49588	REKMFVEEV	0.6759	0.513298	0.53271	0.48374	0.432818	0.584946	0.478689	0.594059	0.766529	0.103365	0.26862	YES		-0.1976	0.360081	0.0438976	0.0951302	0.171294	0.037376	0.105528
P49327	TFDDIVHSF	0.718375	1.17553	0.91215	0.666667	0.54459	0.713978	0.859016	0.89769	0.902893	0.454327	0.490644	YES		-0.543509	1.50557	0.314962	-0.0773354	0.171184	0.037376	0.352228
J3KTA4	RELAQQVQQVA	0.545706	0.797872	0.509346	0.653455	0.69679	0.712903	0.674317	0.59516	0.692149	0.280048	0.22869	YES		0.155043	0.372927	0.0474722	0.0822453	0.171166	0.037376	0.0179398
Q9BSV6	VYPGDPLRF	0.956602	1.35904	0.779439	1.2439	1.20809	1.46022	1.02951	1.10671	1.14876	0.247596	0.203742	YES		0.338003	1.00644	0.144772	0.0859057	0.171007	0.037376	0.137333
P19474	VPLEEAAQEY	0.934441	1.17553	0.846729	0.721545	0.976219	0.968817	0.869945	0.951595	0.995868	0.460337	0.33264	YES		-0.148998	0.407888	0.0476581	-0.0696203	0.170986	0.037376	0.0179398
Q9HCC0	AYSPRFLYI	0.289935	0.531915	0.295327	0.349593	0.387634	0.363441	0.389071	0.374037	0.452479	0.233173	0.198179	YES		-0.0214787	0.0252373	0.00164551	0.121796	0.170869	0.037376	0.0179398
Q9BVK8	GEYKIMVA	0.405355	0.537234	0.399065	0.479675	0.474435	0.613978	0.51694	0.39714	0.519628	0.0997596	0.262361	YES		0.224993	0.499015	0.0592255	0.0957372	0.170372	0.037376	0.0267803
K7EMT0	KEAPAQPAP	3.49215	4.99468	3.66542	3.45935	3.68609	3.64301	3.95191	3.72717	4.0124	1.08654	0.968815	YES		-0.171736	0.62821	0.0763707	-0.055766	0.170273	0.037376	0.0478657
Q9P2A4	REIGTLATV	0.533703	0.694149	0.642056	0.721545	0.668252	0.655914	0.713661	0.576458	0.664256	0.324519	0.351351	YES		0.129635	0.405214	0.0476581	0.0637403	0.170082	0.037376	0.0179398
A0A0U1RR85	REIDDYIVQA	0.372114	0.545213	0.425234	0.487805	0.410226	0.431183	0.434973	0.411441	0.417355	0.146635	0.141372	YES		-0.0144146	0.0253565	0.00164551	-0.0872545	0.169869	0.037376	0.0164352
Q9H4A3-7	HEIESLYTKL	0.673438	0.985816	0.710903	0.718949	0.691241	0.770609	0.818215	0.810414	0.853306	0.340545	0.359965	YES		-0.120126	0.314737	0.0375325	0.0664828	0.169703	0.037376	0.0990972
Q68EM7	EYGKFFVTL	3.09418	4.14362	2.51308	2.60264	2.98811	2.6	3.30492	2.73487	3.21798	1.78846	1.51975	YES		-0.251537	0.67829	0.0767098	-0.0748688	0.16923	0.037376	0.062327
Q71DI3	REIAQDFKT	1.37396	1.81782	1.41589	1.82215	2.08561	2.04194	1.60656	1.53685	1.62913	0.308894	0.212058	YES		0.368781	2.07954	0.531109	0.0507214	0.16904	0.037376	0.738776
A0A0A0MRA5	RSSGYPLTI	1.39058	2.10106	1.51589	1.50813	1.6302	1.78817	1.60874	1.54675	1.62603	0.65024	0.546778	YES		-0.0235358	0.0550118	0.00519625	-0.0666275	0.168829	0.037376	0.0118267
Q99567	SEFEGGKST	0.54663	0.726064	0.506542	0.609756	0.623068	0.787097	0.601093	0.59626	0.68595	0.0576923	0.14553	YES		0.183041	0.45699	0.0524992	0.0820075	0.168567	0.037376	0.0219999
P41214	TVVRNLEAY	0.618652	0.886968	0.511215	0.60061	0.828775	0.765591	0.736612	0.640264	0.779959	0.43149	0.305613	YES		0.122112	0.222552	0.0260562	0.0968226	0.168539	0.037376	0.00502436
I3L2C7	KYLPALDEF	1.78024	2.80186	1.81589	1.99593	2.2604	2.17849	2.11366	1.81848	2.13017	0.551683	0.467775	YES		0.00828425	0.0160424	0.00143237	-0.0777514	0.167219	0.0364726	0.0179398
Q96PZ2	HAAGFAYTY	1.93352	2.67819	1.83738	1.8811	2.34602	2.35484	2.11913	2.26843	2.35847	1.30529	1.20582	YES		0.0294195	0.0688842	0.00519625	0.0649412	0.166937	0.0364726	0.0102282
Q6P2Q9	SELQLPFQA	1.40166	2.03723	1.3729	1.57724	1.57432	1.44301	1.5224	1.55776	1.51963	0.347356	0.27027	YES		-0.0666471	0.17151	0.0163928	-0.0650072	0.166814	0.0364726	0.00110692
J3QRS8	KELEGPQIA	0.674977	0.893617	0.642991	0.745935	0.772889	0.95914	0.664481	0.754675	0.923554	0.253606	0.245322	YES		0.164075	0.384449	0.0474722	0.083098	0.166493	0.0363581	0.0179398
A0A494C0U1	IYLRDPVQV	0.191136	0.260638	0.197196	0.150407	0.21522	0.210753	0.210929	0.215622	0.290289	0.001307	0.001307	YES		-0.171134	0.179323	0.0163928	0.143498	0.166063	0.0363581	0.0534528
Q9H4L5	VSNGTYLEL	0.345337	0.452128	0.31028	0.404472	0.19025	0.337634	0.375956	0.413641	0.409091	0.175481	0.180687	YES		-0.248674	0.359424	0.0436469	0.113831	0.16589	0.0363581	0.105345
P55854	VPESSLAGHSF	0.631579	0.773936	0.64486	0.767276	0.819263	0.755914	0.661202	0.548955	0.75	0.120192	0.112266	YES		0.192132	0.68227	0.0774656	-0.0649185	0.16573	0.0363581	0.231505
P05496	SPVNSSKQPSY	0.936288	1.13564	0.671028	1.02846	1.17241	1.41505	0.983607	1.0187	0.913223	0.471154	0.411642	YES		0.398633	1.18265	0.197884	0.0880283	0.165319	0.0363581	0.208253
P62249	IQYDRTLLV	0.158818	0.308511	0.256075	0.180894	0.366231	0.255914	0.246995	0.257426	0.305785	0.0793269	0.0500987	YES		0.150669	0.14989	0.0151807	0.163487	0.165266	0.0363581	0.00150186
H7C3B5	VEKPVGVAA	2.20776	2.82447	2.06636	2.17073	2.2283	2.32796	2.29945	2.20682	2.36467	0.22476	0.280665	YES		-0.0775696	0.292336	0.0353886	-0.0470221	0.165043	0.0363396	0.0111905
Q96DM3	EYIRSLNQF	0.640813	0.735372	0.574766	0.525407	0.636147	0.605376	0.631694	0.616062	0.795455	0.342548	0.284823	YES		-0.142933	0.367868	0.0458923	0.0666599	0.163155	0.0349572	0.105345
G3V4A5	SVLDYFSER	0.373038	0.454787	0.317757	0.40752	0.382878	0.353763	0.337705	0.347635	0.390496	0.11899	0.0956341	YES		-0.00179041	0.00286953	6.61916e-05	-0.0906233	0.163048	0.0349572	0.0179398
P21333	GPVGVNVTY	1.46537	1.96144	1.36729	0.779472	1.01308	0.994624	1.63934	1.61056	1.7345	0.603365	0.54262	YES		-0.782456	2.60546	0.740459	0.0561626	0.16249	0.0346039	1.44101
M0QZR8	TVIEPLKGY	0.345337	0.670213	0.407477	0.430894	0.527943	0.427957	0.472131	0.567657	0.495868	0.118453	0.001307	YES		-0.0372087	0.0473151	0.00519625	0.109892	0.162285	0.0346027	0.0210677
A0A140T9Z3	VYPERTPLL	1.02678	1.25	1.02056	1.04878	1.25327	1.33978	1.14536	1.12651	1.14256	0.396635	0.324324	YES		0.143364	0.589554	0.070421	0.0503428	0.161812	0.0343553	0.0423276
Q7L2K0	AELLPLVSA	1.1699	1.87899	1.44299	1.60976	1.62663	1.57957	1.60546	1.51485	1.56612	0.66226	0.858628	YES		0.100505	0.292184	0.0353886	0.061171	0.161208	0.0341364	0.0118267
F5GYQ1	LYPEGLAQL	1.74515	2.56649	1.81028	2.03049	2.38526	2.09355	2.08415	2.0011	2.30888	0.58774	0.461538	YES		0.0885159	0.240902	0.0285543	0.0627651	0.160264	0.0337526	0.00738208
P23921	YPFESAEAQL	0.837488	1.63697	0.765421	0.54065	0.574316	0.608602	0.915847	1.09241	0.97314	0.336538	0.27027	YES		-0.91054	1.36243	0.264985	-0.119951	0.159798	0.0337526	0.284909
P17483	HVSTVNPNY	0.422899	0.678191	0.570093	0.489837	0.558859	0.615054	0.653552	0.576458	0.53719	0.276442	0.299376	YES		-0.00643247	0.0107602	0.000530771	0.0805942	0.158941	0.0337526	0.0179398
H0Y9Q7	APVPTGEVY	1.70914	2.32447	1.57477	1.79268	2.29013	2.14086	1.82404	1.87239	2.17769	1.0625	0.837838	YES		0.150183	0.428011	0.048786	0.066789	0.15849	0.0337526	0.0191508
Q9BXR5	NYPTKFQYL	1.06741	1.49734	1.08037	1.15346	1.36029	1.40215	1.30492	1.21012	1.28306	0.674279	0.713098	YES		0.103375	0.306484	0.0359273	0.0593106	0.157443	0.0337526	0.0145682
I3L2C7	REWGEELQA	0.904894	1.22739	0.831776	1.00407	1.06302	0.93871	0.91694	0.925193	0.996901	0.419471	0.293139	YES		0.0201704	0.0476047	0.00519625	-0.0621764	0.156668	0.0337526	0.0191508
A0A0A0MTC1	VFIRGGEEF	0.263158	0.522606	0.316822	0.439024	0.551724	0.595699	0.457923	0.390539	0.354339	0.076822	0.0835725	YES		0.524908	1.05442	0.15509	0.125506	0.156619	0.0337526	0.158007
D6RHI9	YWPDVIHSF	0.967682	1.875	1.16822	1.4939	2.18074	1.39785	1.48197	1.33773	1.52066	0.0865385	0.10395	YES		0.338765	0.635995	0.0763707	0.113887	0.156339	0.0337526	0.054601
A0A2R8Y7Z0	AELATRAIP	0.815328	1.13564	0.765421	0.966463	1.01546	1.07097	0.928962	0.980198	0.92562	0.133413	0.108108	YES		0.168486	0.543122	0.0592255	0.0615477	0.15619	0.0337526	0.0355541
S4R3R2	KEIEIYTV	1.25577	1.38298	1.08972	1.14634	1.57194	1.68602	1.2	1.24532	1.46694	0.360577	0.24948	YES		0.24033	0.748165	0.0931802	0.0694212	0.155931	0.0337526	0.0797473
P04035	KEFQVPMA	0.898892	1.04255	0.78972	1.08384	1.37218	1.2914	0.902186	0.907041	1.04029	0.364183	0.43659	YES		0.45638	2.03756	0.510913	0.0612004	0.155625	0.0337526	0.723397
Q9NYV6	KFIDPIYQVW	1.81994	3.02128	2.0757	2.60366	3.36147	2.34839	3.03934	1.9857	2.3843	0.807692	0.449064	YES		0.265329	0.538345	0.0592255	0.0992149	0.155316	0.0337526	0.0355541
A0A0C4DGS9	TYVSGTLRF	0.8735	1.25798	0.728037	0.70122	0.892985	0.672043	0.967213	1.0099	1.04132	0.292067	0.268191	YES		-0.335466	0.754078	0.0931802	0.0780306	0.154379	0.0337526	0.257614
P17275	SELERLIVP	1.03601	1.56117	0.93271	0.796748	0.926278	0.930108	1.2153	1.27393	1.22107	0.04646	0.0359554	YES		-0.411926	1.04618	0.15509	0.0719129	0.154347	0.0337526	0.411811
Q9BQE5	EAWNGFVAA	1.21514	1.64628	1.13458	1.59553	1.89774	1.54409	1.38142	1.34873	1.44215	0.248255	0.0418364	YES		0.33411	1.32445	0.260438	0.0622881	0.154334	0.0337526	0.275537
Q9NRF9	RAASVFVLY	0.56048	0.651596	0.472897	0.450203	0.574316	0.602151	0.561749	0.570957	0.634298	0.30649	0.322245	YES		-0.0508039	0.104575	0.00897506	0.0685791	0.152947	0.0336574	0.0334302
P49406	DALPEYSTF	0.935365	1.22473	0.799065	1.02134	1.21641	1.04946	0.978142	1.0033	1.1126	0.449519	0.309771	YES		0.151675	0.436996	0.049922	0.0643048	0.152794	0.0336574	0.0219999
Q9HBU6	YGNKTELLV	2.20314	2.95213	2.42991	2.63008	2.53032	2.64731	2.49836	2.42024	2.46694	1.09135	0.877339	YES		0.041718	0.172793	0.0163928	-0.0384779	0.152724	0.0336574	0.046926
Q9NWQ9	EPDFVAKFY	1.70268	2.15691	1.58318	1.9878	2.27111	2.13978	2.01093	1.61056	2.02893	0.46875	0.399168	YES		0.233437	0.963693	0.144396	0.0540159	0.152182	0.033579	0.132589
P40937	RDLIVAEA	0.582641	0.787234	0.685981	0.495935	0.548157	0.537634	0.636066	0.645765	0.698347	0.211538	0.216216	YES		-0.378239	1.39309	0.265892	-0.0541098	0.151534	0.0334948	0.309486
P19525	NYIGLINRI	0.762696	1.19681	0.84486	0.770325	1.02973	1.0043	0.99235	0.924092	1.03306	0.305288	0.345114	YES		-6.04135e-06	1.06479e-05	1.06479e-05	0.0727965	0.151499	0.0334948	0.0179398
O75533	GELKVVNGA	0.953832	1.5492	0.958879	1.11077	1.23543	1.23333	1.06995	1.0473	1.16426	0.230769	0.39501	YES		0.0482048	0.0937984	0.00819089	-0.0772111	0.150683	0.0329171	0.0292182
Q9UKY1	NTSTSIVNR	0.169898	0.212766	0.127103	0.172764	0.135553	0.210753	0.185792	0.182618	0.200413	0.103365	0.0914761	YES		0.0260901	0.0209558	0.00153165	0.158143	0.149395	0.0324055	0.015745
Q9Y5V3	SEAPPTNQA	0.99169	1.39761	1.07383	1.17785	1.41617	1.40538	1.03607	1.11441	1.17562	0.0865385	0.120605	YES		0.207705	0.771263	0.0969557	-0.0582455	0.149374	0.0324055	0.2633
Q9NVH1	DYYSLLNVR	0.727608	0.980053	0.663551	0.810976	1.00238	0.935484	0.862295	0.774477	0.842975	0.282452	0.201663	YES		0.213196	0.660954	0.0767098	0.064568	0.148417	0.032005	0.0655212
A0A0G2JJQ8	EYQAVTELGR	0.757156	0.960106	0.620561	0.695122	0.953627	1.02796	0.73224	0.693069	0.783058	0.411058	0.403326	YES		0.195293	0.461495	0.0524992	-0.0821855	0.147807	0.0315939	0.127478
Q9UBH6	QPAPAWTTF	1.41367	1.73936	1.11869	1.36484	1.7503	1.65269	1.35301	1.19032	1.52789	0.804087	0.532225	YES		0.158514	0.429524	0.0492124	-0.0693566	0.147508	0.0314933	0.114573
F8WEW9	KYMDINFDF	2.71468	3.78059	2.52991	2.40752	2.67658	3.03763	2.85355	2.51045	3.2624	1.41466	0.902287	YES		-0.152167	0.382103	0.0474722	-0.065196	0.146318	0.0310511	0.0179398
A0A1B0GTR9	KYLINLETL	0.426593	0.478723	0.328972	0.355691	0.487515	0.425806	0.421858	0.334433	0.404959	0.206731	0.162162	YES		0.0400269	0.0647009	0.00519625	-0.0880006	0.145828	0.0310511	0.0219999
Q00403	NAFKEITTM	0.889197	1.78191	1.14393	1.05691	1.25565	1.29785	1.40765	1.25853	1.38223	0.585337	0.661123	YES		-0.0795351	0.125378	0.0125346	0.0856576	0.145244	0.0310511	0.0355541
Q6PKC3	KEFAAIVDV	3.60942	4.53059	3.08879	3.59959	4.19501	4.56129	3.98798	3.76568	3.8936	1.29087	1.09771	YES		0.137997	0.468362	0.0524992	0.0527871	0.145074	0.0310511	0.0282988
Q92608	RDILLPVI	0.960295	1.56782	1.14299	1.17886	1.37931	1.24731	1.21858	1.06381	1.22107	0.0961538	0.00602479	YES		0.0518655	0.113341	0.0104102	-0.0674341	0.14503	0.0310511	0.0334302
Q32M88	TPAPPDLTL	0.592798	1.02926	0.620561	0.837398	0.862069	0.812903	0.745355	0.722772	0.909091	0.270433	0.203742	YES		0.163868	0.325514	0.0387173	0.0840932	0.144792	0.0310511	0.0164352
P42768	VYSTPTPFF	1.22438	2.10638	1.75701	2.26524	2.46136	1.74946	1.92131	1.60946	1.84194	0.385817	0.299376	YES		0.348084	0.976203	0.144396	0.078618	0.144448	0.0310063	0.140429
Q8IZL8	SEFGAPVSV	1.0277	1.21277	0.979439	0.914634	1.17598	1.1914	1.09071	1.10781	1.12707	0.109375	0.22664	YES		0.0275624	0.0801435	0.0057745	0.0465905	0.143833	0.0309131	0.00691961
Q96A65	DYDPLVVKL	4.87258	7.39628	5.18598	6.46138	7.31391	6.77957	6.36721	6.0088	5.76653	0.502404	0.357588	YES		0.235853	0.880663	0.119206	0.05575	0.143586	0.0309131	0.113701
Q5TEJ8	GDRLEVLGP	0.201293	0.257979	0.228037	0.182927	0.216409	0.23871	0.190164	0.270627	0.285124	0.108173	0.0297898	YES		-0.107299	0.118197	0.0107855	0.118053	0.143473	0.0309131	0.0334302
P98179	NPEHASVAM	1.52447	1.55652	1.30794	1.37754	1.68014	1.80806	1.34536	1.48075	1.72056	0.472356	0.371102	YES		0.148793	0.533875	0.0592255	0.0509386	0.143446	0.0309131	0.0357149
F8W6I7	EVIEIMTDR	0.414589	0.634309	0.413084	0.470528	0.51962	0.541935	0.46776	0.50385	0.573347	0.123798	0.097744	YES		0.0675696	0.118291	0.0107855	0.0796415	0.142774	0.0308068	0.00204337
Q9H2D1	VYENVSHFL	2.11265	3.0984	2.26542	2.72764	3.09988	3.10645	2.63169	2.66887	2.45041	1.22716	0.93763	YES		0.256944	1.06608	0.16025	0.0520194	0.142124	0.0308068	0.169401
P52701	HYPPVQVLF	1.05171	1.53191	1.24579	1.06809	1.25208	1.31613	1.36175	1.25303	1.35227	0.538462	0.488565	YES		-0.074654	0.207557	0.0239048	0.0509404	0.140998	0.0301558	0.054106
K7ERZ3	EALDHMVEY	1.77285	2.26064	1.76916	2.01626	2.14982	2.45054	1.74208	1.68867	2.16322	1.22716	1.01663	YES		0.189382	0.717724	0.0883841	-0.0528399	0.140537	0.0301558	0.231505
K7EMM8	QAVDAVEEF	1.38689	1.89362	1.1757	1.10366	1.52913	1.47742	1.40984	1.38614	1.45455	0.985577	0.615385	YES		-0.116604	0.255654	0.0301984	-0.0681766	0.140452	0.0301558	0.0108766
O43809	YEKDSSVAA	2.82087	3.66888	2.67757	2.81301	2.94768	3.12366	2.84044	3.0319	3.03202	1.4387	1.51559	YES		-0.0452347	0.151624	0.0151807	-0.0419874	0.139601	0.0296664	0.00150186
P11021	HAVVTVPAY	0.23638	0.340426	0.285981	0.197154	0.299643	0.406452	0.229508	0.365237	0.347107	0.0817308	0.00872067	YES		0.0661195	0.0666387	0.00519625	0.126496	0.138487	0.0291691	0.00738208
J3KTN6	TVSDAILRY	2.42752	3.15027	2.02056	2.08841	2.31629	2.41505	2.80437	2.41364	2.66736	1.59014	1.38046	YES		-0.155964	0.448068	0.0524683	0.0534933	0.138247	0.029124	0.114927
O95067	GIMDRFLQV	0.416436	0.672872	0.385047	0.634146	0.818074	0.635484	0.559563	0.430143	0.589876	0.0178326	0.114915	YES		0.501833	1.15463	0.187312	0.0994589	0.137748	0.0290155	0.212595
Q8TEM1	IAIPVTVAF	0.34349	0.956117	0.614019	1.04675	1.04994	0.555914	0.845902	0.592959	0.676653	0.185096	0.303534	YES		0.4711	0.646177	0.0763707	0.144699	0.137374	0.0288366	0.0655212
P67809	ETQGQQPPQR	0.0498615	0.0531915	0.0766355	0.148075	0.001307	0.0473118	0.118033	0.0528053	0.0702479	0.001307	0.001307	YES		0.130457	0.0259337	0.00164551	0.42405	0.136952	0.0286242	0.0128812
Q01082	RDLVAIEA	0.488458	0.773936	0.542991	0.720528	0.681332	0.652688	0.63388	0.640264	0.615702	0.179087	0.139233	YES		0.186515	0.490674	0.0569194	0.0659625	0.136622	0.0286242	0.0355541
P46779	RSQKPVMV	0.565097	0.981383	0.715888	0.680894	0.780024	0.716129	0.723497	0.618262	0.805785	0.117788	0.169012	YES		-0.0554608	0.0975644	0.00897506	-0.0751456	0.135476	0.0286007	0.00396438
Q6ZW49	REVFDLPVV	0.724838	0.9375	0.733645	0.739837	0.793103	0.811828	0.742077	0.790979	0.950413	0.313702	0.194446	YES		-0.0311722	0.0751024	0.00559179	0.0517388	0.135001	0.0286007	0.0219999
O60869	EVGKVIQQGR	0.727608	1.10904	0.768224	0.871951	1.20809	1.12043	0.90929	0.820682	1.01033	0.286058	0.31185	YES		0.297068	0.794525	0.106185	0.0731207	0.134564	0.0286007	0.104709
Q9Y5Q9	EAFLDVGEY	0.692521	1.0266	0.674766	0.772358	0.882283	0.782796	0.740984	0.693069	0.85124	0.497596	0.299376	YES		0.026012	0.0500328	0.00519625	-0.0669737	0.134375	0.0286007	0.0179398
A0A0C4DFL7	NPASGEKFAY	0.461681	0.489362	0.379439	0.666667	0.680143	0.754839	0.369399	0.462046	0.438017	0.0359052	0.0962126	YES		0.659573	2.62614	0.740459	-0.0677316	0.133744	0.0286007	1.43215
Q9NX47	EYLIVFPKL	1.3084	3.28059	2.1785	3.42276	3.78597	1.92581	3.07213	2.20242	2.14566	0.673077	0.902287	YES		0.432711	0.619736	0.0763707	0.132839	0.133721	0.0286007	0.0597618
B8ZZM6	TYLPQTYII	0.792244	1.51862	1.06916	1.13415	1.47919	0.898925	1.30055	1.0495	1.24793	0.4375	0.361746	YES		0.055369	0.0773282	0.0057745	0.0901576	0.13371	0.0286007	0.00573791
O75083	KYAPSGFYI	0.524469	0.779255	0.51215	0.585366	0.673008	0.677419	0.570492	0.523652	0.634298	0.211538	0.174636	YES		0.092261	0.190994	0.0194233	-0.0711921	0.133447	0.0286007	0.0465166
Q6P2C8	MPDVVVRSF	0.308403	0.335106	0.242991	0.272358	0.24019	0.290323	0.312568	0.264026	0.256198	0.125	0.162162	YES		-0.142953	0.218614	0.0260562	-0.090162	0.131906	0.0277309	0.00738241
Q9Y678	KSSPEPVAL	0.587258	1.04521	0.626168	0.800813	0.951249	1.10108	0.850273	0.646865	0.909091	0.0850286	0.141146	YES		0.337095	0.693356	0.0810995	0.0913204	0.131443	0.027666	0.0743882
Q9NXW2	DYYEILGVSR	0.365651	0.529255	0.297196	0.406504	0.473246	0.43871	0.336612	0.356436	0.42562	0.125	0.0707285	YES		0.145345	0.244594	0.0292526	-0.0917271	0.131311	0.027666	0.062327
P14678	GENLVSMTV	0.572484	0.541667	0.470405	0.51626	0.645264	0.643728	0.502004	0.565457	0.57989	0.0857372	0.132172	YES		0.188122	0.57944	0.0677784	0.0560689	0.130411	0.027666	0.048524
O95759	MILSRFLDHI	0.0572484	0.218085	0.125234	0.152439	0.225922	0.148387	0.19235	0.110011	0.161157	0.0865385	0.0831601	YES		0.395068	0.290214	0.0353886	0.210581	0.130064	0.027666	0.0164352
Q7L513	REFSITVV	0.874423	1.35372	0.829907	1.05183	1.3258	1.46667	1.10601	1.07701	1.03512	0.106971	0.0704567	YES		0.330107	0.874879	0.118818	0.0736149	0.129668	0.027666	0.114573
P0C1Z6	QVNERVLNR	0.843952	1.17553	0.880374	0.878049	0.98692	1.11183	0.876503	1.08471	1.05165	0.516827	0.361746	YES		0.0377788	0.0848318	0.00664386	0.0551535	0.129384	0.027666	0.00457008
P15954	FATPFLVVR	0.357341	0.545213	0.421495	0.554878	0.613555	0.58172	0.454645	0.415842	0.519628	0.001307	0.00982944	YES		0.402525	1.21516	0.211165	0.0702474	0.128959	0.027666	0.246696
E9PPA0	KEFEQLAPVL	1.11173	1.47473	1.0243	1.19919	1.2937	1.54194	1.20328	1.11331	1.15909	0.265625	0.243243	YES		0.160202	0.496738	0.0592255	-0.0550068	0.128864	0.027666	0.131573
O75489	HPDGVIPVL	1.0157	1.24468	0.91215	1.09146	1.15339	1.09247	1.05792	0.990099	1.03719	0.399038	0.340956	YES		0.0730597	0.265906	0.0314296	-0.0402628	0.128153	0.027666	0.0655212
P24539	KEIYVISA	5.22807	6.96011	5.14019	7.06504	7.83115	7.91613	6.13552	5.75138	5.92355	0.396635	0.544699	YES		0.396678	2.27239	0.621197	0.0395884	0.127679	0.027666	0.892971
O15294	REYQAGDFEA	0.302862	0.337766	0.300935	0.292683	0.330559	0.32043	0.314754	0.349835	0.32438	0.15625	0.137214	YES		0.00322777	0.00505279	6.61916e-05	0.0708681	0.127616	0.027666	0.0146706
K7ERF7	KINQLPLFL	1.16713	2.07447	1.96449	2.05081	2.30916	1.67097	2.15301	1.70517	1.62603	0.360577	0.523909	YES		0.212184	0.457728	0.0524992	0.0750854	0.127563	0.027666	0.0308944
Q6PIY7	GYIERPQLI	0.975069	1.25	1.02804	1.15955	1.19857	1.09247	1.09508	1.10231	1.13533	0.373798	0.328482	YES		0.0850287	0.366584	0.0458462	0.0348832	0.127252	0.027666	0.0179398
P61978	RNTDEMVEL	1.20776	1.19947	1.07788	1.02439	1.30638	1.35914	1.08124	1.22699	1.27893	0.137821	0.115038	YES		0.0823836	0.28321	0.0353886	0.041637	0.126954	0.027666	0.0164352
A0A140T930	RYLENGKETL	0.860572	1.19149	0.934579	1.22358	1.4673	1.53978	0.872131	1.09131	1.14669	0.0985577	0.037777	YES		0.50236	1.95883	0.45701	0.058453	0.124818	0.0261435	0.695719
Q01082	YEERVQAVV	0.0646353	0.170213	0.13271	0.142276	0.161712	0.178495	0.161749	0.151815	0.105372	0.0579112	0.0792845	YES		0.392506	0.315329	0.0375325	0.188756	0.124321	0.0261435	0.0179398
Q14331	GEISGTIAI	2.23269	3.36037	1.94486	2.38821	2.82996	2.39247	2.81093	1.92849	2.42562	0.157452	0.126819	YES		0.0138531	0.0220217	0.00153165	-0.0731912	0.124157	0.0261435	0.0179398
F8VZX2	FPMTHGNTGF	1.0614	1.05918	0.896262	0.814024	1.14269	1.09247	0.908197	0.976898	1.03512	0.632812	0.559252	YES		0.0153851	0.0383886	0.00219816	-0.0469623	0.123947	0.0261435	0.0179398
Q96AG3	EVLPINTQY	1.68421	2.22739	1.70841	2.00102	2.22473	2.25376	1.77377	2.0231	1.97727	0.138221	0.133085	YES		0.205311	0.973749	0.144396	0.0390334	0.123922	0.0261435	0.145637
Q9GZS3	LPIAASSSL	0.454294	0.644947	0.385047	0.385163	0.549346	0.484946	0.503825	0.412541	0.487603	0.329327	0.276507	YES		-0.0644333	0.0975012	0.00897506	-0.0802584	0.123445	0.0260784	0.00270036
D6RAN8	YALEEGIVRY	1.04894	1.38697	0.979439	1.1189	1.43876	1.34731	1.13661	1.09791	1.30785	0.602163	0.373662	YES		0.193283	0.60643	0.0731545	0.0526846	0.12254	0.0255542	0.0610182
Q8N9N2	SGGKPLEV	0.696214	0.946809	0.798131	0.788618	0.865636	1.0086	0.804372	0.807481	0.913223	0.235577	0.195426	YES		0.125411	0.376051	0.0474722	0.0487635	0.121438	0.0251846	0.0184745
K7EMD0	LPVPDPILL	0.0618722	0.291223	0.38785	1.02642	0.555291	0.153763	0.384699	0.480748	0.0847107	0.0388125	0.115429	YES		1.22789	0.779112	0.101015	0.358799	0.121254	0.0251846	0.104709
Q9NZD8	ESLGQSELASR	0.144044	0.148936	0.128972	0.219512	0.107015	0.260215	0.115847	0.136414	0.115702	0.09375	0.001307	YES		0.475648	0.448188	0.0524683	-0.197519	0.12123	0.0251846	0.112029
P01834	REAKVQWKV	1.05817	1.47606	0.863551	1.16667	1.51249	1.34194	1.14098	1.10451	1.30785	0.298077	0.191268	YES		0.24299	0.628419	0.0763707	0.0645825	0.121148	0.0251846	0.0655212
Q9UHA2	EVNQETIQR	0.195753	0.340426	0.162617	0.221545	0.221165	0.277419	0.244809	0.19802	0.196281	0.0528846	0.133056	YES		0.043387	0.0401113	0.0025511	-0.128806	0.120758	0.0251846	0.0179398
D6REE5	ATGPSIKI	1.08495	1.7008	1.2785	1.48374	1.53746	1.63226	1.34863	1.23102	1.34607	0.0446565	0.054443	YES		0.195312	0.673498	0.0767098	-0.0500283	0.120557	0.0251846	0.194643
Q9NW64	GEIRTITVV	1.15235	1.69548	1.17664	1.11992	1.21879	1.30215	1.35847	1.44444	1.35744	0.592548	0.409563	YES		-0.144521	0.404273	0.0476472	0.0479074	0.120464	0.0251846	0.104709
Q02223	TEIEKSISA	2.71099	3.51064	2.65981	2.89329	2.99881	2.89032	3.11257	3.0242	2.94318	0.504808	0.355509	YES		-0.016174	0.0566019	0.00519625	0.0318913	0.120072	0.0249821	0.0179398
O75534	EFSVILNQR	0.832872	1.2008	0.856075	0.784553	0.857313	0.882796	1.01093	0.971397	1.00207	0.436298	0.513514	YES		-0.194852	0.591683	0.070421	0.0464953	0.119798	0.0248964	0.157994
Q8NBX0	VYIIGSSGF	0.746076	0.823138	0.647664	0.66565	0.947681	0.8	0.710383	0.726073	0.865702	0.276442	0.212058	YES		0.122497	0.312966	0.0375325	0.0544575	0.119496	0.0247842	0.0179398
H0YLH9	REYTEGLTEA	0.202216	0.396277	0.246729	0.330285	0.248514	0.323656	0.293989	0.290429	0.322314	0.0949519	0.0982759	YES		0.0945239	0.11007	0.00998856	0.101347	0.119196	0.0246726	0.00150186
Q96AD5	EPTDLLTTL	0.277008	0.359043	0.278505	0.449187	0.442331	0.384946	0.384699	0.259626	0.32438	0.0459332	0.001307	YES		0.48101	1.15941	0.189178	0.0829875	0.118719	0.0245735	0.231505
K7EJE1	FEARIALLP	0.624192	0.871011	0.575701	0.768293	0.931034	0.886022	0.685246	0.657866	0.816116	0.134615	0.117671	YES		0.320098	0.975236	0.144396	0.0602548	0.118241	0.0242837	0.149802
P46087	DLAQALINR	0.204986	0.378989	0.280374	0.271341	0.298454	0.303226	0.219672	0.30253	0.285124	0.0949519	0.0258125	YES		0.0144026	0.0162396	0.00143237	-0.0984625	0.117526	0.0237694	0.0164352
O94967	NATGPDLEF	1.05817	1.43484	0.972897	1.02033	1.26278	1.3043	1.19344	1.08031	1.32025	0.682692	0.509356	YES		0.0497082	0.109927	0.00998856	0.0523559	0.116527	0.0236569	0.00150186
E9PN81	RDFDRFIGA	0.267775	0.37633	0.211215	0.287602	0.388823	0.310753	0.296175	0.332233	0.284091	0.0941582	0.128224	YES		0.206846	0.303185	0.0359273	0.0933596	0.115918	0.0236569	0.0179398
Q9HBE5	VESDGVPKP	2.16805	3.3617	2.31215	2.22154	2.9132	2.85806	2.45246	2.47745	2.61777	0.230769	0.340956	YES		0.0274985	0.0560709	0.00519625	-0.0551715	0.115278	0.0236569	0.0179398
O60287	YYSHLEGARF	0.638042	0.464096	0.381308	0.439024	0.609988	0.474194	0.450273	0.466447	0.492769	0.182692	0.216216	YES		0.0381581	0.0589065	0.00519625	-0.0737814	0.115219	0.0236569	0.0179398
O94782	SEIDQVVPAA	0.598338	0.976064	0.813084	0.747967	0.791914	0.832258	0.786885	0.778878	0.911157	0.384615	0.295218	YES		-0.00930309	0.0180183	0.00143237	0.0530552	0.115121	0.0236569	0.0164352
P00403	LPIEAPIRM	0.622345	0.361702	0.426168	0.400407	0.501784	0.503226	0.354098	0.422442	0.553719	0.09375	0.0956341	YES		-0.00491871	0.00621974	6.61916e-05	-0.084208	0.115077	0.0236569	0.0131501
Q6W2J9	AEAEFYRQV	0.199446	0.236702	0.130841	0.140244	0.187872	0.146237	0.194536	0.173817	0.150826	0.001307	0.124878	YES		-0.257363	0.244516	0.0292526	-0.127088	0.115049	0.0236569	0.0131411
Q5Y7H0	ETVWQLPLFR	0.132964	0.503989	0.542991	1.15142	0.940547	0.263441	0.652459	0.530253	0.215909	0.0669631	0.172399	YES		0.99726	0.854929	0.114033	0.245287	0.114911	0.0236569	0.114927
Q7Z4S6	KVNAQFLEL	1.88181	2.98404	2.25047	1.97154	2.06421	2.53118	2.43934	2.30803	2.6219	0.853365	0.898129	YES		-0.115911	0.279071	0.0333272	0.0503916	0.114725	0.0236569	0.0655212
Q8TAP9	SVVDISQQY	0.812558	1.17952	0.81028	0.928862	1.13674	1.13656	0.888525	0.987899	1.03099	0.169471	0.130977	YES		0.192405	0.552139	0.0626873	0.0530951	0.114368	0.0236569	0.0478657
A0A0J9YYL3	LFDLGGQYL	0.116343	1.25266	1.12897	1.69106	0.385256	0.658065	1.10383	1.0231	0.733471	0.120192	0.170478	YES		0.130453	0.0718003	0.00519625	0.195457	0.114253	0.0236569	0.00457008
Q06889	AEKGGAPSA	0.461681	0.731383	0.485981	0.396341	0.651605	0.643011	0.474317	0.563256	0.551653	0.0649038	0.128898	YES		0.0101996	0.0136203	0.000530771	-0.0793163	0.11292	0.0225329	0.0164352
Q460N5-1	TPDEIDHVF	1.52632	2.08644	1.61682	1.60976	1.761	1.92796	1.79781	1.70847	1.58368	0.507212	0.378378	YES		0.0189482	0.052851	0.00519625	-0.0390384	0.112642	0.0224846	0.0179398
P30281	RYVPRASYF	0.151431	0.231383	0.157009	0.113821	0.206897	0.165591	0.222951	0.151815	0.113636	0.0600962	0.001307	YES		-0.150614	0.11757	0.0107855	-0.144418	0.112498	0.0224846	0.00146092
P05496	REFQTSVV	0.78578	1.0359	0.911215	1.09451	1.21165	1.23226	0.877596	0.926293	0.860537	0.0733173	0.116005	YES		0.372674	2.07547	0.531109	-0.0366079	0.111638	0.0222176	1.00939
Q9BTE3	KEAYVNANQA	0.683287	0.969415	0.642991	0.622967	0.599287	0.694624	0.810929	0.812981	0.752066	0.236779	0.284823	YES		-0.260171	0.700373	0.0825301	0.0495909	0.11127	0.0222176	0.203975
Q13352	RELENLIGI	0.54663	0.81117	0.566355	0.703252	0.834721	0.772043	0.727869	0.59846	0.673554	0.129808	0.0831601	YES		0.263678	0.769817	0.0966495	0.0556901	0.111107	0.0222176	0.104709
O60494	GGTYNATWTP	1.7193	1.65957	1.53084	1.89431	2.34007	1.88602	1.64809	1.56876	1.81198	0.550481	0.440748	YES		0.317987	1.76242	0.381905	0.0345832	0.111048	0.0222176	0.586017
P52292	EAVWAVTNY	1.15697	1.58644	1.10093	1.2561	1.62545	1.34301	1.21093	1.30473	1.46488	0.207933	0.156242	YES		0.136062	0.364018	0.0444796	0.0502258	0.110924	0.0222176	0.0191049
Q9UBS3	REIAEAYETL	0.390582	0.652926	0.398131	0.581301	0.593341	0.654839	0.448087	0.443344	0.480372	0.0564904	0.178264	YES		0.343725	0.853245	0.114033	-0.071635	0.110651	0.0221311	0.269799
F8W6L0	VPFIAVTSF	0.0683287	0.303191	0.321495	0.400407	0.546968	0.206452	0.310383	0.321232	0.157025	0.0817308	0.001307	YES		0.735466	0.702503	0.0825301	0.186478	0.109006	0.0208585	0.0878701
Q13409	HPNLVVGGTY	0.608495	0.764628	0.571028	0.35061	0.432818	0.343011	0.67541	0.652365	0.673554	0.317308	0.257796	YES		-0.787371	2.47155	0.705681	0.0418182	0.108766	0.0208047	1.30612
E9PJ30	TTATEFHQR	0.313943	0.425532	0.319626	0.365854	0.378121	0.341935	0.413115	0.371837	0.322314	0.141827	0.120582	YES		0.0360652	0.0571749	0.00519625	0.0641619	0.107494	0.0200905	0.00573791
Q5SQL3	TAAAATLSL	1.27054	1.84176	1.13645	1.03659	1.28062	1.27957	1.17923	1.33333	1.57231	0.489183	0.430353	YES		-0.240335	0.540035	0.0592255	-0.0567435	0.106785	0.0198345	0.0478657
Q7L513	GLSSEFQIPTA	0.650046	1.32713	0.693458	1.11179	1.39358	1.12258	0.859016	0.873487	1.09711	0.213942	0.0668022	YES		0.441973	0.906217	0.127762	0.0834228	0.106765	0.0198345	0.137333
Q92888	KYPLLLQSI	1.9603	2.75931	2.09159	1.93699	2.27586	1.91505	2.40765	2.14411	2.44215	1.17668	0.939709	YES		-0.152513	0.499381	0.0592255	0.0381925	0.106681	0.0198345	0.117113
Q9HCE5	IYKDSSTFL	0.865189	1.56516	0.985981	1.0498	1.27586	1.33118	1.0929	1.08141	1.40393	0.331731	0.232848	YES		0.0981507	0.165564	0.0163928	0.0667987	0.106372	0.0198167	0.00573791
K7EMM8	ELAQVIVSR	0.810711	1.12234	0.77757	0.656504	0.745541	0.707527	0.97377	0.918592	0.89876	0.403846	0.284823	YES		-0.361673	1.17435	0.194147	0.0422219	0.106292	0.0198167	0.445495
Q9UFC0	TTSIPLRL	1.09418	1.82846	1.26542	1.18598	1.25208	1.27742	1.32131	1.30253	1.42149	0.201923	0.224532	YES		-0.172735	0.421155	0.0483826	-0.0500252	0.104814	0.0191964	0.0306055
P49961	KVNEIGIYL	1.32133	1.96277	1.4972	1.87093	1.92509	2.02688	1.67978	1.53135	1.69938	0.189904	0.205821	YES		0.284339	1.26529	0.228133	0.0384738	0.104595	0.0191964	0.283206
Q9NVI1	KEALLLVTV	3.70083	5.10904	3.54579	3.3313	4.06421	4.27742	4.37814	3.74917	4.61157	0.762019	0.711019	YES		-0.0820063	0.200321	0.0225554	0.0440663	0.104558	0.0191964	0.0377499
E9PHH8	DALGHFFQY	0.928901	1.5266	0.833645	1.07317	1.37931	1.23871	1.09071	1.11111	1.23554	0.694712	0.390852	YES		0.166375	0.326027	0.0387173	0.0635892	0.103597	0.0187877	0.0179398
P78537	KEIGDVENWA	1.14958	1.55186	1.18879	1.48374	1.71581	1.68172	1.20765	1.25083	1.33368	0.199519	0.203742	YES		0.327402	1.62166	0.329948	-0.0368387	0.103031	0.0185909	0.738776
K7EKL8	EVTTTVLVR	0.280702	0.37234	0.302804	0.278455	0.273484	0.243011	0.314754	0.363036	0.320248	0.0721154	0.0414486	YES		-0.265914	0.490326	0.0569194	0.0623172	0.102739	0.018483	0.114573
A0A3B3IUA7	DEFEFLEKA	0.469991	0.859043	0.521495	0.598577	0.63258	0.576344	0.686339	0.583058	0.665289	0.272837	0.203742	YES		-0.0339406	0.0498724	0.00519625	0.0641622	0.102366	0.0184529	0.0179398
Q8NF50	SYLPVGSVSF	0.432133	0.760638	0.360748	0.319106	0.311534	0.350538	0.662295	0.363036	0.429752	0.125	0.112266	YES		-0.662954	0.826863	0.106978	-0.0944379	0.10234	0.0184529	0.114545
Q93074	AEWLGVLKA	1.241	1.59043	1.21215	1.31504	1.50178	1.31828	1.32568	1.20242	1.41942	0.444712	0.453222	YES		0.0322931	0.0964474	0.00897506	-0.0346821	0.101662	0.0179597	0.0191508
Q9HB58	EYPNLVTIYR	0.325023	0.418883	0.283178	0.293699	0.32937	0.303226	0.338798	0.309131	0.334711	0.179087	0.001307	YES		-0.14901	0.256868	0.0301984	-0.0638196	0.10131	0.0177916	0.0164352
F2Z2U4	DYLENIFVK	0.643583	1.03989	0.692523	0.78252	0.806183	0.777419	0.89071	0.760176	0.809917	0.224088	0.234407	YES		-0.00600966	0.010739	0.000530771	0.050595	0.100664	0.0173293	0.0145682
Q8IZH2	TYVTILPEL	0.170822	1.36702	1.27664	2.61687	1.81688	0.801075	1.2918	1.44334	0.496901	0.161058	0.328482	YES		0.895275	0.802857	0.106185	0.199581	0.10007	0.0169201	0.110351
J3KNP2	EALLPYTER	0.88181	1.29787	0.873832	0.908537	1.02021	1.0129	1.03388	0.940594	1.17872	0.594952	0.654886	YES		-0.0538429	0.112941	0.0104102	0.046343	0.0995029	0.0166678	0.0219999
O75368	KEAEVQAKQQA	0.430411	0.643617	0.529907	0.561992	0.604043	0.713978	0.525683	0.492849	0.64876	0.0631392	0.0636969	YES		0.229127	0.557446	0.0628247	0.0558917	0.0993858	0.0166678	0.054601
P53621	REYIVGLSV	0.424746	0.763298	0.504673	0.626016	0.608799	0.580645	0.528962	0.609461	0.626033	0.0889423	0.199633	YES		0.100995	0.181039	0.0166521	0.0598826	0.0992663	0.0166678	0.00738208
P53621	GYPEVALHF	1.62327	2.33245	1.44766	1.86484	2.02735	1.78172	1.79781	1.77338	2.00207	0.174279	0.139293	YES		0.0704804	0.16552	0.0163928	0.044659	0.0985455	0.0161881	0.00698415
Q92608	RDILLPVITK	0.358264	0.617021	0.476636	0.432927	0.511296	0.507527	0.404372	0.40264	0.578512	0.110007	0.0914761	YES		-0.000170008	0.000228846	6.61916e-05	-0.0675309	0.0978831	0.0161881	0.0111905
C9JHJ4	NYAENILTL	1.13204	2.26064	1.28972	1.80081	1.85256	1.34194	1.68525	1.50935	1.71488	0.168269	0.12474	YES		0.093325	0.139291	0.0125346	0.0683204	0.0976852	0.0161881	0.00457008
P40763	SELAGLLSA	1.36565	2.15824	1.44579	1.48577	1.71938	1.78925	1.79781	1.68977	1.63843	0.923077	0.70894	YES		0.00715589	0.0139849	0.0005592	0.0446812	0.0958346	0.0159438	0.00913785
P20036	NNLNTLIQR	0.2253	0.363032	0.226168	0.246951	0.325803	0.384946	0.288525	0.211221	0.264463	0.0828334	0.001307	YES		0.233659	0.316573	0.0375325	-0.0919488	0.0956565	0.0159438	0.0669085
O43809	LYPLTNYTF	1.12465	2.62766	1.73271	1.97256	1.92628	1.32366	1.99781	1.64246	1.56198	0.669471	0.451143	YES		-0.0707586	0.0882204	0.0074559	-0.0763588	0.0956415	0.0159438	0.00150186
A0A0U5Q247	TPLGPPAAEY	0.201293	0.239362	0.205607	0.22561	0.26635	0.333333	0.194536	0.209021	0.285124	0.110577	0.104599	YES		0.352787	0.510468	0.0592255	0.0917157	0.0952675	0.0159438	0.0465166
Q8WUH6	IGGKSLEV	1.93721	2.85372	1.94579	2.44512	2.52675	2.62688	2.47541	2.28493	2.15806	0.675481	0.783784	YES		0.173715	0.586736	0.070421	0.0383893	0.0947012	0.0159438	0.0655212
Q02543	REYRDLTTA	0.2253	0.223404	0.181308	0.268293	0.318668	0.227957	0.220765	0.178218	0.192149	0.0721154	0.107573	YES		0.371274	0.587983	0.070421	-0.0919017	0.0946473	0.0159438	0.143671
K7EL50	HPEIDNPEY	0.407202	0.453457	0.303738	0.316057	0.269917	0.386022	0.342077	0.389439	0.484504	0.109375	0.108108	YES		-0.260563	0.433276	0.049922	0.0625822	0.0944325	0.0159438	0.104709
F8WAR1	SYEYRFLEF	0.273315	0.545213	0.300935	0.314024	0.381688	0.32043	0.380328	0.372937	0.304752	0.174279	0.0772479	YES		-0.139702	0.168313	0.0163928	-0.0814427	0.0943664	0.0159438	0.00738208
Q96F45	TAFPGTDKL	0.956602	1.36037	0.970093	1.09654	1.36385	1.2957	1.04481	1.08691	1.06302	0.0769231	0.0312812	YES		0.192433	0.636197	0.0763707	-0.0411054	0.0943469	0.0159438	0.158405
A0A0A0MTI1	DIIPFGNNPIFR	0.0831025	0.18484	0.129907	0.13313	0.149822	0.106452	0.162842	0.0880088	0.106405	0.0745192	0.001307	YES		-0.0309574	0.0182233	0.00143237	-0.155267	0.0943149	0.0159438	0.0087349
Q14CZ0	SATAVAQLY	1.47276	2.05585	1.3486	1.56707	1.82759	1.80215	1.60765	1.63476	1.77066	0.401442	0.336798	YES		0.0915702	0.247794	0.0292526	0.0396397	0.0941536	0.0159438	0.0164352
Q15306	RSAEALAF	0.629732	0.853723	0.728972	0.689024	0.623068	0.76129	0.703825	0.761276	0.692149	0.0841346	0.12759	YES		-0.093644	0.267282	0.0314688	-0.0364368	0.0936572	0.0158863	0.0173306
H0Y7W6	AEVEGRLPA	0.762696	1.12899	0.862617	0.868902	0.846611	0.882796	0.888525	0.971397	0.964876	0.283654	0.216216	YES		-0.0841138	0.228379	0.0274505	0.0364606	0.0933065	0.0158863	0.0424805
Q96DI7	TYQVLAVTF	1.41736	2.66622	1.75421	2.16768	2.65161	1.72688	2.21311	1.82508	2.05785	1.00601	0.844075	YES		0.165229	0.291714	0.0353886	0.0624525	0.0925048	0.0158863	0.0179398
A0A087X295	SELILLPVT	0.386888	0.765957	0.58785	0.803862	0.752675	0.608602	0.650273	0.537954	0.472107	0.0495438	0.225319	YES		0.314795	0.652892	0.0767098	-0.0681905	0.0924855	0.0158863	0.16372
Q58A45	HSNSVPLAL	0.685134	0.880319	0.715888	0.697154	0.763377	1.02151	0.782514	0.653465	0.770661	0.211538	0.212058	YES		0.121642	0.284199	0.0353886	-0.0480306	0.0923911	0.0158863	0.0610182
Q9Y295	VYSEVAAYEF	0.7747	1.13564	0.786916	0.864837	1.01427	0.913978	0.850273	0.816282	0.951446	0.331731	0.27027	YES		0.0503678	0.113675	0.0104102	-0.0430257	0.0923099	0.0158863	0.0211962
Q9Y4E5-4	TDYKSPSA	0.818098	1.05186	0.735514	0.845528	0.946492	0.968817	0.915847	0.765677	0.855372	0.0283145	0.0627727	YES		0.0835606	0.231005	0.0279385	-0.0384816	0.0919183	0.0158863	0.0425591
Q9BRQ8	AYKPGALTF	0.731302	0.99734	0.775701	0.922764	1.1843	1.2129	0.795628	0.776678	0.857438	0.127404	0.107185	YES		0.406739	1.54713	0.32339	-0.043628	0.0903856	0.0153222	0.674409
I3L192	SESRFFVSS	0.686057	0.897606	0.597196	0.761179	0.83591	1.0086	0.712568	0.783278	0.755165	0.0710466	0.001307	YES		0.256769	0.751185	0.0931802	0.0456766	0.0900262	0.0153222	0.105319
Q96DU7	KYSPFVVSF	3.30379	4.125	3.29626	2.6687	3.16052	3.07419	3.57705	3.30693	4.04442	1.99399	1.50312	YES		-0.268553	1.21337	0.211165	0.0270983	0.0897279	0.0153222	0.453577
Q9BV29	KPWAPLQDSEVY	0.609418	0.696809	0.429907	0.656504	0.739596	0.584946	0.561749	0.523652	0.592975	0.379808	0.282744	YES		0.190385	0.468904	0.0524992	-0.0488116	0.0879846	0.0143086	0.105528
O00443	RTFDEFQEL	0.43398	0.731383	0.500935	0.313008	0.413793	0.51828	0.465574	0.572057	0.561983	0.185096	0.237006	YES		-0.420406	0.769494	0.0966495	-0.0589216	0.0878135	0.0143086	0.106558
Q709C8	TATEITESF	0.795014	1.12234	0.737383	0.706301	0.838288	0.823656	1.00984	0.756876	0.971074	0.483173	0.480249	YES		-0.164751	0.360195	0.0438976	0.0444406	0.0871866	0.0141653	0.0770409
O43683	NPWDDKLIF	1.50139	2.7367	1.47383	2.58638	2.91558	1.92473	2.15519	1.83168	1.99174	0.237981	0.176715	YES		0.378744	0.778689	0.101015	0.0658346	0.087032	0.0141653	0.108944
P30291	QEFTELLKV	0.285319	0.321809	0.288785	0.252033	0.355529	0.349462	0.312568	0.262926	0.283058	0.100962	0.0471278	YES		0.0951979	0.14938	0.0151807	-0.0614509	0.0867289	0.0141653	0.0259207
J3KRR0	YAALHGEFY	0.607572	0.787234	0.654206	0.74187	0.661118	0.630108	0.622951	0.69967	0.77686	0.0769231	0.116424	YES		-0.0112501	0.0256445	0.00164551	0.0351044	0.0862544	0.0141653	0.0145682
Q96Q15	LPSSFVEKL	0.68144	0.932181	0.597196	0.829268	0.991677	0.936559	0.774863	0.686469	0.817149	0.216346	0.182952	YES		0.318783	1.02248	0.151916	0.0434922	0.0861749	0.0141653	0.190951
H0Y6W0	KYLQSTISF	1.76362	2.72606	1.7215	1.7378	2.12366	2.03871	2.03716	1.78218	2.20248	0.790865	0.577963	YES		-0.0741089	0.148429	0.0147929	-0.0446685	0.0858239	0.0141653	0.00663087
Q96CN7	AEIPGVRSV	0.0738689	0.191489	0.145794	0.0691057	0.16409	0.163441	0.133333	0.156216	0.161157	0.0852118	0.001307	YES		-0.0518551	0.029813	0.00164551	0.132513	0.0857519	0.0141653	0.0145797
D6REW7	QEYPTLKVP	1.97692	2.57181	1.81869	2.35569	2.35077	2.63118	2.17049	2.0187	2.31405	0.647837	0.5842	YES		0.204609	0.872297	0.118818	0.0304514	0.0856996	0.0141653	0.137333
H3BM52	IYTPIFNEY	0.710988	1.05053	0.745794	0.869919	0.914388	0.767742	0.84153	0.757976	0.839876	0.139423	0.0134857	YES		0.0255128	0.0547139	0.00519625	-0.0396272	0.0855096	0.0141653	0.0174275
E9PC61	HAVSPIAKY	0.21976	0.382979	0.28785	0.237805	0.268728	0.290323	0.31694	0.20242	0.326446	0.15625	0.149688	YES		-0.160442	0.194243	0.0195305	-0.0744325	0.0852054	0.0141653	0.0108766
Q9BQE5	KEFVGGNTP	1.90028	2.5625	1.85514	2.09248	2.48633	2.52043	2.2623	2.0319	2.16529	0.331731	0.329894	YES		0.168215	0.627161	0.0763707	0.0319707	0.0851563	0.0141653	0.0756248
A0A140T9U0	EDLRSWTA	0.67313	1.03457	0.719626	0.929878	1.15933	1.0871	0.748634	0.787679	0.817149	0.0493608	0.104962	YES		0.38798	1.32412	0.260438	-0.0445866	0.0849101	0.0141653	0.51703
Q9H583	ISSPVVTSL	1.2253	1.96809	1.36916	1.4502	1.60404	1.57634	1.48525	1.56876	1.38533	0.203125	0.226611	YES		0.0213576	0.0451054	0.00468416	-0.0394954	0.0848	0.0141653	0.0164352
B0QZ40	KEIAAVIETV	3.38966	4.6516	3.39439	3.75915	4.47087	4.31613	3.95628	3.61276	3.62293	0.760817	0.819127	YES		0.133706	0.48859	0.0569194	-0.0310727	0.0843514	0.0138954	0.108382
P62829	LPAAGVGDMVM	0.722068	1.67553	0.990654	1.28455	1.38526	1.24839	1.32568	1.0154	1.19938	0.552885	0.405405	YES		0.209647	0.349284	0.0424893	0.0633965	0.0839872	0.0138327	0.0219999
Q9NU22	HPDVLPFAL	0.823638	1.30452	0.961682	0.939024	1.02021	0.810753	1.08306	1.0044	1.08471	0.266827	0.251559	YES		-0.157652	0.389269	0.0474722	0.0379378	0.0821292	0.0133498	0.086566
Q9NR09	VFKPISSTW	0.589104	0.808511	0.645794	0.578252	0.891795	0.768817	0.755191	0.618262	0.735537	0.180288	0.222453	YES		0.131789	0.281469	0.0353886	0.0455742	0.0818428	0.0133498	0.0179398
Q6P0N0	KEFPITEAV	1.56971	1.93883	1.45607	1.45325	1.59096	1.75699	1.76612	1.60396	1.68388	0.632212	0.814969	YES		-0.0482864	0.157045	0.0160833	0.0257328	0.0806334	0.0133498	0.0259207
Q9Y490	SEAKPAAVA	1.43029	1.98936	1.42617	1.40142	1.59096	1.76667	1.52568	1.53575	1.67562	0.487981	0.540541	YES		-0.0260653	0.0630131	0.00519625	-0.0327488	0.0802637	0.0133498	0.00150186
P21333	TPYEEGLHSVDVTY	0.550323	1.12234	0.558879	0.386179	0.340071	0.410753	0.791257	0.752475	0.783058	0.341346	0.178794	YES		-0.972805	1.44046	0.285356	0.0602999	0.0801198	0.0133498	0.597403
P07954	NVNEVISNR	0.373038	0.579787	0.297196	0.416667	0.475624	0.4	0.362842	0.418042	0.524793	0.216346	0.158004	YES		0.0479781	0.0595875	0.00519625	0.062845	0.0799642	0.0133498	0.00159819
Q9NZ08	DAFKSGIVQY	1.11265	1.46543	0.949533	1.17175	1.51724	1.52581	1.2306	1.0462	1.35537	0.647837	0.536383	YES		0.256772	0.725424	0.0902201	0.0421444	0.0799558	0.0133498	0.10475
Q13118	ANNPVVTTV	0.325023	0.579787	0.476636	0.387195	0.461356	0.429032	0.405464	0.443344	0.484504	0.0657445	0.1503	YES		-0.112762	0.187829	0.0194233	-0.0511636	0.0798916	0.0133498	0.0108766
H0YEH2	LPDQTLPIL	0.66482	1.11702	0.814953	1.05081	1.23187	0.797849	0.996721	0.732673	0.768595	0.555288	0.557173	YES		0.246446	0.496929	0.0592255	-0.0559644	0.0792309	0.0131197	0.108382
O00255	KEAASLLEA	0.78024	1.19016	0.959813	0.856707	1.06778	1.07527	0.940984	0.915292	1.00207	0.459135	0.334719	YES		0.0338381	0.0758732	0.0057745	-0.0358272	0.0786139	0.0131197	0.0179398
Q5TI65	VQPRNWLLF	0.371191	0.796543	0.590654	0.916667	1.01665	0.5	0.784699	0.558856	0.519628	0.24399	0.197505	YES		0.468669	0.690825	0.0810995	0.0835164	0.0783471	0.0131197	0.100222
P26368	KYWDVPPPGF	0.841182	1.18218	0.716822	0.763211	0.989298	0.749462	0.980328	0.885589	0.954545	0.319766	0.307076	YES		-0.131208	0.265479	0.0313527	0.041658	0.0779829	0.0131197	0.0478657
Q15154	LPDEKVELF	1.25577	1.70479	1.13551	1.17581	1.41379	1.35054	1.3377	1.31903	1.53616	0.330529	0.264033	YES		-0.0559929	0.131392	0.0125346	0.0337051	0.0779566	0.0131197	0.0219999
Q9NYP7	KYITQGQLLQF	3.3518	5.8484	3.3757	2.04472	2.91795	2.41935	4.14426	3.71617	4.30579	2.69712	1.7131	YES		-0.768574	1.56621	0.324989	-0.0477814	0.0779089	0.0131197	0.485309
Q14469	HSGPVIPVY	1.18283	1.58112	1.27009	0.945122	0.952438	1.07527	1.20546	1.47195	1.43285	0.614183	0.571726	YES		-0.440388	1.74084	0.370104	0.0270067	0.0778939	0.0131197	0.780669
Q8NEM2	DAVEGILIVHR	0.430286	0.473404	0.35514	0.254065	0.347206	0.595699	0.424044	0.376238	0.400826	0.0552885	0.001307	YES		-0.0726977	0.0837056	0.00653495	-0.0677186	0.0776811	0.0130833	0.00150186
A0A0A0MS08	YTQKSLSL	1.0157	1.5492	1.08598	1.2378	1.43044	1.6129	1.29617	1.21342	1.2376	0.177885	0.101871	YES		0.229753	0.691731	0.0810995	0.0375683	0.0771054	0.0128934	0.10064
P62273	QQLYWSHPR	0.472392	0.629787	0.509533	0.623171	0.775268	0.682581	0.536393	0.489769	0.543802	0.169415	0.159104	YES		0.368697	1.33877	0.260438	-0.0378619	0.0767262	0.0128934	0.51703
P50591	TYVYFTNEL	0.334257	0.635638	0.28785	0.493902	0.46849	0.432258	0.52459	0.409241	0.384298	0.139423	0.195426	YES		0.149064	0.187875	0.0194233	0.0676512	0.0757657	0.0127449	0.0111905
A0A0U1RQV5	QPSTIATSM	0.564174	0.638298	0.524299	0.52998	0.701546	0.750538	0.515301	0.586359	0.673554	0.202932	0.147601	YES		0.198927	0.516941	0.0592255	0.0399157	0.0757387	0.0127449	0.054106
P24928	QTFENQVNR	0.576177	0.837766	0.64486	0.50813	0.571938	0.576344	0.713661	0.655666	0.73657	0.293269	0.18711	YES		-0.313744	0.937186	0.140128	0.0326291	0.0751848	0.0127449	0.28311
P04844	SVTQIYHAV	0.912281	1.35106	0.859813	0.97561	1.08918	1.21935	1.08197	0.930693	1.02686	0.175481	0.0914761	YES		0.0725121	0.154324	0.0154892	-0.039162	0.0750633	0.0127449	0.0234278
E7EQS8	NAVKDFTSF	0.885503	1.20612	0.841121	1	1.13199	1.19677	0.972678	1.0242	1	0.387019	0.35343	YES		0.182735	0.622199	0.0763707	0.0312113	0.074936	0.0127449	0.0777674
A0A0G2JMH6	KEEHVIIQA	1.37211	1.83245	1.34953	1.79472	2.28419	2.51935	1.4623	1.39054	1.57748	0.118046	0.001307	YES		0.534921	2.01444	0.497209	-0.0397553	0.0748613	0.0127449	0.925176
Q96GS4	ATISSPLEL	0.759003	1.28191	0.95514	0.985772	0.991677	1.06882	0.939891	0.983498	0.997934	0.274038	0.216216	YES		0.0239765	0.0490374	0.00519625	-0.0364436	0.0748096	0.0127449	0.0164352
E9PPJ1	HANDQTVIF	2.16343	2.83378	1.98505	1.86585	2.08442	2.33871	2.21311	2.25853	2.37603	0.606971	0.386694	YES		-0.150866	0.494276	0.0577459	-0.0280798	0.0746672	0.0127449	0.0478657
Q8NBS9	KEFPGLAGV	5.29455	7.91888	5.31028	6.06809	6.63377	7.05914	6.43279	6.22112	6.27789	2.28245	1.9896	YES		0.0932823	0.25811	0.0301984	0.0314382	0.0742788	0.0127394	0.0179398
Q96MG7	IPHTDPVDYEF	0.751616	1.07979	0.637383	0.711382	0.956005	0.774194	0.830601	0.866887	0.842975	0.19351	0.133056	YES		-0.0159867	0.0265409	0.00164551	0.0412895	0.0732282	0.0119677	0.0121028
Q9UKK3	EYRPEFSNF	0.620499	0.904255	0.723364	0.54878	0.577883	0.532258	0.740984	0.815182	0.738636	0.0697115	0.001307	YES		-0.438472	1.44757	0.285356	0.0296513	0.0727646	0.0117537	0.595101
G3V286	GYSPYQLTW	1.01477	2.46809	1.46262	1.06504	1.27348	0.927957	1.87213	1.67767	1.59194	0.0757212	0.135927	YES		-0.598372	0.901126	0.124491	0.0561477	0.0725827	0.0117537	0.265468
P08865	HPWEVMPDLY	0.490305	0.857713	0.509346	0.421748	0.467289	0.433871	0.652459	0.591859	0.672521	0.126803	0.189105	YES		-0.489543	0.95632	0.140908	0.0454731	0.0724846	0.0117537	0.284909
A0A140T9C7	WPDDLQNHTF	0.702678	0.961436	0.608411	0.926321	1.10285	1.03656	0.756831	0.734323	0.840393	0.147333	0.107756	YES		0.431936	1.5465	0.32339	0.036991	0.0723148	0.0117537	0.479962
A0A090HNM7	QETSSIVSV	0.690674	0.837766	0.682243	0.845528	0.734839	0.866667	0.710383	0.737074	0.803719	0.235577	0.29106	YES		0.146542	0.553811	0.0627135	0.0261862	0.0720225	0.0117007	0.0655212
O95229	LPAKILVEF	2.1108	3.09574	1.53832	2.03455	2.27586	2.24086	2.23388	1.88339	2.41736	1.02644	0.989605	YES		-0.042014	0.0656924	0.00519625	-0.0456856	0.0717485	0.0117007	0.00150186
Q9NR09	AEPPPIKSA	0.423823	0.557181	0.391589	0.428862	0.62069	0.622581	0.459016	0.460946	0.408058	0.0606826	0.001307	YES		0.284786	0.655616	0.0767098	-0.047626	0.0715636	0.0117007	0.153192
H3BN98	GEFEIIDDHRA	0.34903	0.513298	0.416822	0.424797	0.489893	0.578495	0.389071	0.40484	0.446281	0.0836559	0.0631178	YES		0.223206	0.505371	0.0592255	-0.0446222	0.0710321	0.0115132	0.106983
Q71DI3	TDLRFQSSA	0.319483	0.396277	0.228972	0.355691	0.457788	0.426882	0.276503	0.357536	0.34814	0.0628841	0.0479026	YES		0.392784	0.794995	0.106185	0.0560816	0.0710274	0.0115132	0.117113
Q9Y490	EAVDNLSAF	0.7747	1.11037	0.766355	0.767276	0.850178	0.846237	0.969399	0.825083	0.915289	0.283654	0.162162	YES		-0.105948	0.26103	0.0301984	0.0314015	0.0704031	0.0110631	0.0453251
Q07864	QIGRPLEL	0.184672	0.335106	0.15514	0.205285	0.287753	0.273118	0.236066	0.187019	0.214876	0.081058	0.146308	YES		0.182923	0.18979	0.0194233	-0.0812472	0.069816	0.0109757	0.0327853
E9PMA1	AVTDAIMSR	0.506002	0.558511	0.439252	0.601626	0.673008	0.705376	0.609836	0.455446	0.396694	0.110577	0.001307	YES		0.396929	1.22238	0.213822	-0.0406595	0.0696826	0.0109757	0.434544
Q9UBZ4	VPLEQSPVL	0.55771	0.668883	0.446729	0.476626	0.619501	0.641935	0.547541	0.523652	0.558884	0.147837	0.195426	YES		0.0547645	0.107819	0.00950076	-0.0377744	0.0696194	0.0109757	0.0179398
Q9Y520	HEQFIPIAA	1.45891	1.88298	1.37009	1.5061	1.50535	1.57204	1.56284	1.59516	1.4814	0.697115	0.569647	YES		-0.0398873	0.129388	0.0125346	-0.0223941	0.069393	0.0109232	0.00663087
O14744	REWVAPEKA	1.87258	2.01862	1.72523	2.09756	2.44471	2.30538	1.89071	1.75578	1.90702	0.800481	0.773389	YES		0.285956	2.20632	0.597173	-0.0162525	0.068505	0.0103139	1.05548
Q9UQ35	YPTVDSNSL	0.725762	1.09309	0.706542	0.747967	0.868014	0.870968	0.869945	0.787679	0.929752	0.288462	0.232848	YES		-0.0221284	0.0411847	0.0025511	0.0349842	0.0681843	0.0103139	0.0145682
Q9H3K2	NEIGAIEKA	0.67867	0.981383	0.642056	0.906504	1.01784	1.06667	0.831694	0.782178	0.742769	0.0685096	0.081385	YES		0.377675	1.32627	0.260438	0.0337755	0.067138	0.0103139	0.346534
Q9NXW2	EAFKAIGTAY	1.95568	2.55053	1.60841	1.98577	2.15815	2.49677	2.00219	1.82508	2.15393	1.27404	1.22037	YES		0.11907	0.313421	0.0375325	-0.0318298	0.0667403	0.0103139	0.0583816
Q69YN4	QPVKSFPTM	1.17759	1.21099	0.920872	0.816396	1.29053	1.34409	0.965392	1.08764	1.17287	0.61859	0.496188	YES		0.0604231	0.117629	0.0107855	-0.0368939	0.0663757	0.0103139	0.0179398
Q15021	EIGQAGSQR	0.110803	0.183511	0.128972	0.13313	0.161712	0.194624	0.154098	0.116612	0.125	0.0296793	0.001307	YES		0.209576	0.173822	0.0163928	-0.0971889	0.0663	0.0103139	0.0259207
Q96GW9	DALGGLLNR	0.735919	1.02261	0.765421	0.888211	0.931034	0.984946	0.874317	0.80088	0.802686	0.319712	0.384615	YES		0.151904	0.526274	0.0592255	-0.0265728	0.065952	0.0103139	0.111839
F8W6I7	GPYGGGGQYF	0.389658	0.595745	0.758879	0.471545	0.801427	0.466667	0.701639	0.490649	0.621901	0.237981	0.153846	YES		-0.00384558	0.00409839	6.61916e-05	0.056692	0.0657686	0.0103139	0.00738241
Q96BH1	YGFQEKEAF	1.64635	2.15293	1.42243	1.65752	2.13674	2.24301	1.73005	1.61166	2.00103	1.12981	0.887734	YES		0.209375	0.586915	0.070421	0.0330604	0.0649281	0.0103139	0.0732117
Q6PL18	AYAIIKEEL	3.88273	5.15824	3.89533	3.82724	4.10345	3.91935	4.24372	4.19802	4.32438	2.0601	1.95634	YES		-0.126534	0.547648	0.060535	-0.019106	0.0648382	0.0103139	0.0655212
Q9Y5T4	REAGLILGV	0.566944	0.875	0.669159	0.898374	0.91082	1.02151	0.872131	0.638064	0.654959	0.0841346	0.121511	YES		0.423162	1.35556	0.264985	0.0364727	0.0647461	0.0103139	0.367538
Q7Z7G8	QPSDNLLHY	0.475531	0.598404	0.445794	0.477642	0.595719	0.558065	0.502732	0.487349	0.56405	0.152644	0.0403452	YES		0.102319	0.240338	0.0285543	0.0322931	0.0647101	0.0103139	0.0179398
P61978	VPDSSGPERIL	0.883657	1.26995	0.88785	0.914634	1.07134	1.10753	0.989071	1.07371	1.03926	0.140625	0.0716151	YES		0.0244811	0.0549424	0.00519625	0.0284537	0.064538	0.0103139	0.00150186
Q69YN4	KENSGAIEA	1.65097	2.7234	1.99159	2.35163	2.3044	2.6043	2.14863	2.06601	2.28306	0.496394	0.43659	YES		0.189656	0.584211	0.0701569	0.0295501	0.0641544	0.0103139	0.0732117
P57076	KTIEEAKAI	0.79409	1.18218	0.821495	0.809959	1.02973	1.05699	0.943169	0.89989	1.01756	0.0973558	0.112266	YES		0.0501222	0.104135	0.00897506	0.0320529	0.0638213	0.0103139	0.00457008
H3BP35	ETSPLLRFR	0.262235	0.356383	0.265421	0.325203	0.244946	0.309677	0.301639	0.347635	0.264463	0.132212	0.149688	YES		-0.00688836	0.00852536	6.61916e-05	0.0476703	0.0636413	0.0103139	0.0087349
P49321	NYVQAVEEF	1.09788	1.67553	1.03271	1.30996	1.37812	1.34516	1.21639	1.31793	1.35434	0.492788	0.349272	YES		0.0836195	0.191734	0.0194233	0.0309541	0.0627771	0.0103139	0.0145682
F8VZX1	ETLETIINRL	0.699908	1.22074	0.642056	0.653455	0.868014	0.693548	0.828415	0.631463	1.0155	0.504808	0.307692	YES		-0.210351	0.292765	0.0353886	-0.0500226	0.0621762	0.0103139	0.018166
O15127	AEFNPFSET	0.855956	1.0133	0.643925	0.768293	0.954816	1.02473	0.710383	0.837184	0.907025	0.155048	0.189189	YES		0.128784	0.294634	0.0353886	-0.0340306	0.0621282	0.0103139	0.0497228
O95433	YYFEGIKQTF	1.05078	1.52128	0.975701	1.0122	1.30083	1.06882	1.22186	1.22992	1.17149	0.540865	0.390852	YES		-0.069099	0.145827	0.0136995	0.0303823	0.0617591	0.0103139	0.0210727
P40763	FPMELRQFL	0.21422	0.332447	0.198131	0.211382	0.294887	0.24086	0.327869	0.213421	0.235537	0.149038	0.0790021	YES		0.00451002	0.00420804	6.61916e-05	0.060746	0.0613396	0.0103139	0.00698415
O00762	ELWKNPTAF	0.576177	0.646277	0.650467	0.680894	1.09869	1.05591	0.655738	0.459846	0.696281	0.001307	0.132703	YES		0.598313	1.55139	0.32339	-0.047815	0.06117	0.0103139	0.647027
Q13535	VTGLPLSI	0.590951	0.973404	0.751402	0.715447	0.730083	0.767742	0.73224	0.761276	0.871901	0.15625	0.220374	YES		-0.065303	0.13412	0.0125346	0.0306108	0.0609895	0.0103139	0.018166
P07954	KEFAQIIKI	1.37581	1.67553	1.27664	1.35163	1.29132	1.5957	1.48197	1.29153	1.48967	0.108173	0.137214	YES		-0.0300892	0.0859314	0.00699324	-0.0217671	0.0609187	0.0103139	0.00280743
Q9BXW9	SYPKIIEEF	1.90582	2.67287	1.73832	1.9878	2.12128	2.20645	2.19891	2.09681	2.13223	0.516827	0.532225	YES		-0.000334984	0.000754446	6.61916e-05	0.0251171	0.0607732	0.0103139	0.00738208
A0A024R571	DLFKDIQSL	1.0711	2.24867	1.35607	1.36484	1.63139	1.07742	1.56831	1.33443	1.62603	0.151442	0.125075	YES		-0.198905	0.292641	0.0353886	-0.0461067	0.0603255	0.0103139	0.018166
G3V207	EYGFISQTL	1.40351	1.98404	1.27383	1.59756	1.59334	1.7086	1.46667	1.51375	1.59607	0.515625	0.261954	YES		0.0718777	0.187684	0.0194233	-0.0265158	0.0603053	0.0103139	0.0289391
Q12873	VAEQVSAA	1.76731	2.83777	1.74579	2.10772	2.9346	2.44516	2.21202	2.20242	2.09504	0.21875	0.266112	YES		0.237526	0.575761	0.0662825	0.0355881	0.0598271	0.0103139	0.0732117
P04844	RYIANTVEL	0.740536	1.32713	0.91215	0.971545	1.0761	1.1043	1.01311	1.0495	0.985537	0.295673	0.237006	YES		0.081021	0.163543	0.0163928	0.0327155	0.0594999	0.0103139	0.0108766
Q9H9V9	FTQGWGSRR	0.295476	0.507979	0.396262	0.430894	0.397146	0.451613	0.419672	0.407041	0.404959	0.247596	0.0308123	YES		0.0930603	0.162121	0.0163928	0.0379247	0.0594448	0.0103139	0.0108766
Q9Y4D1	EELRDIPQA	0.443213	0.577128	0.439252	0.386179	0.449465	0.346237	0.439344	0.470847	0.518595	0.163462	0.170478	YES		-0.304482	0.761089	0.0958501	-0.0307762	0.0594151	0.0103139	0.114573
Q1KMD3	EAQPIVTKY	0.481994	0.537234	0.515888	0.384146	0.525565	0.427957	0.42623	0.431243	0.640496	0.0817308	0.162162	YES		-0.198628	0.390983	0.0474722	-0.0353407	0.0589593	0.010118	0.0355541
O95551	LPNNIVDVW	0.833795	1.51197	0.969159	1.65041	1.98811	0.906452	1.25464	0.894389	1.02479	0.34976	0.301455	YES		0.455295	0.714362	0.0867709	-0.0627511	0.0583448	0.00967345	0.167814
P53355	VPVEEPIAF	1.62327	2.39761	1.65514	1.74492	2.05113	1.93333	1.84918	1.87789	2.04752	0.762019	0.577963	YES		0.013501	0.0304102	0.00164551	0.0248397	0.0577343	0.00962672	0.00316648
Q96I63	EMFVGVGASR	0.295476	0.429521	0.305607	0.40752	0.432818	0.467742	0.342077	0.370737	0.345041	0.0718731	0.106029	YES		0.343961	0.853184	0.114033	0.0376513	0.0575347	0.00962672	0.145637
G5EA30	VFIDKQTNL	1.44783	2.05718	1.36916	1.58435	1.76219	1.85054	1.67322	1.66777	1.6157	0.183894	0.18711	YES		0.0925434	0.259015	0.0301984	0.0242215	0.0567793	0.00942347	0.0179398
Q2TAL8	IPQGQQQSY	0.186519	0.212766	0.121495	0.156504	0.209275	0.195699	0.209836	0.149615	0.18595	0.0577052	0.108108	YES		0.108554	0.0969242	0.00897506	0.0666439	0.0565049	0.00942347	0.00457008
O96009	GEIGLGTPP	2.70175	3.57846	2.35701	2.69004	3.37931	3.16882	2.71913	2.80088	2.97211	0.350962	0.399168	YES		0.0970396	0.272482	0.0315281	-0.0244436	0.0559427	0.00942347	0.0423276
P24928	GEIESKFNQA	1.26777	1.87899	1.31963	1.17785	1.14031	1.27204	1.5071	1.56656	1.46384	0.319712	0.322245	YES		-0.315046	1.03694	0.154128	0.0227894	0.0555514	0.00942347	0.317127
C9J0C0	EEWRSQYEA	0.138504	0.159574	0.168224	0.138211	0.097503	0.135484	0.155191	0.171617	0.161157	0.0780829	0.0362863	YES		-0.329078	0.289025	0.0353886	0.0655115	0.0554173	0.00942347	0.046926
H0Y9X1	LEIPDILNA	0.134811	0.359043	0.28972	0.404472	0.516052	0.208602	0.279781	0.237624	0.22314	0.001307	0.0128723	YES		0.527067	0.60103	0.0707765	-0.0814788	0.0549926	0.00942347	0.129951
Q16719	HAVGNVELY	1.66574	1.9016	1.54953	1.4248	1.67658	1.8129	1.77049	1.52695	1.75826	0.697115	0.540541	YES		-0.0582833	0.205005	0.0239048	-0.0173487	0.0548332	0.00942347	0.0164352
Q12874	VEFEELLKA	0.900277	1.11436	0.800935	0.835366	0.879905	0.948387	1.01749	0.89879	0.93905	0.185096	0.111427	YES		-0.0800199	0.237905	0.0285543	0.0202267	0.053945	0.00942347	0.0355541
Q9H8H0	VFDYSINSV	0.779317	2.15559	1.27383	1.50407	0.514863	1.39677	1.37923	1.37404	1.625	0.423077	0.345114	YES		-0.301204	0.300409	0.0357983	0.0569755	0.0536258	0.00942347	0.0478657
A0A2R8Y690	EYMEHVYLI	1.97738	2.27726	1.65327	1.7378	2.0648	1.71667	1.8847	1.79978	2.14411	0.912861	0.747401	YES		-0.0981688	0.31615	0.0375325	-0.0195005	0.0534061	0.00942347	0.0230497
P34932	LPYPDPAIAQF	0.190212	0.260638	0.134579	0.182927	0.235434	0.217204	0.139891	0.162816	0.256198	0.110577	0.0762149	YES		0.118543	0.105608	0.00897506	-0.066893	0.0532741	0.00942347	0.0179398
Q01082	DAARLQAAY	0.353647	0.444149	0.382243	0.359756	0.453032	0.475269	0.434973	0.408141	0.362603	0.0841346	0.135135	YES		0.126362	0.262717	0.0309916	0.0310563	0.0532679	0.00942347	0.0179398
P11388	AEINNIIKIV	0.419206	0.359043	0.392523	0.323171	0.466112	0.490323	0.380328	0.39604	0.421488	0.0576923	0.001307	YES		0.128239	0.247895	0.0292526	0.0329934	0.0530807	0.00942347	0.0179398
Q9UET6	KEFQLFQGV	2.61773	3.51463	2.61963	2.90447	3.32937	3.2086	3.06448	2.78988	3.00723	1.18029	1.06653	YES		0.10955	0.425041	0.0486596	0.017956	0.0529406	0.00942347	0.0387954
Q9NZ01	YEVEILDA	0.430286	0.630319	0.457944	0.611789	0.478002	0.735484	0.434973	0.609461	0.514463	0.14172	0.0892285	YES		0.26542	0.533456	0.0592255	0.0378313	0.0526828	0.00942347	0.0660128
Q99436	IAAGIFNDL	0.34287	0.614392	0.397196	0.596704	0.625446	0.416129	0.522404	0.410341	0.380165	0.0688041	0.0630391	YES		0.274465	0.465424	0.0524992	-0.0449472	0.0525214	0.00942347	0.0964517
Q99567	ILDPHVVLL	3.30194	4.40426	3.29533	3.38008	3.8264	3.75054	4.08525	3.49835	3.55785	0.987981	1.22245	YES		-0.00584809	0.0160233	0.00143237	0.0182336	0.0523053	0.00937517	0.00738241
H7BYT1	YPSEFATYL	0.947368	1.60638	0.835514	1.15244	1.49584	1.10323	1.19344	1.0275	1.25826	0.5625	0.299376	YES		0.146496	0.241416	0.0285543	0.0377871	0.051717	0.00936618	0.0179398
P98194	YPFSSEQKW	0.608495	0.694149	0.513084	0.523374	0.79786	0.680645	0.602186	0.567657	0.682851	0.314904	0.12474	YES		0.140807	0.310824	0.0375325	0.0290764	0.0511198	0.00936618	0.0230497
Q14201	GEKNNAFIVA	0.908587	1.44415	1.02991	1.22764	1.28894	1.35914	1.0776	1.17932	1.18182	0.149038	0.133056	YES		0.196315	0.61345	0.0751924	0.0237258	0.0508606	0.00936618	0.0878701
P0CL83	REYSVAVEA	0.297322	0.430851	0.371963	0.416667	0.387634	0.406452	0.338798	0.292629	0.442149	0.230769	0.170478	YES		0.138222	0.245531	0.0292526	-0.0352577	0.0506822	0.00936618	0.0355541
Q9UBK5	SPAQEDGKVY	1.41644	1.86968	1.31776	1.41972	1.84185	1.64409	1.53989	1.46975	1.66322	0.40024	0.403326	YES		0.0915979	0.257496	0.0301984	0.0214578	0.0502132	0.00936618	0.0179398
Q6ZS81	GGSFDVADRMF	0.079409	0.132979	0.0766355	0.0792683	0.133175	0.107527	0.107104	0.0968097	0.105372	0.0480769	0.0632178	YES		0.146751	0.0779656	0.0057745	0.097753	0.0496956	0.00936618	0.00316648
Q9Y678	HEMVVYEA	0.238227	0.276596	0.115888	0.144309	0.252081	0.215054	0.19235	0.228823	0.235537	0.100962	0.0932976	YES		-0.0447592	0.036213	0.00175469	0.0582775	0.0495257	0.00936618	0.0108766
Q6VY07	HPNEGALVL	1.75623	2.38564	1.89346	1.53659	1.99049	1.7957	2.0918	1.989	1.88017	0.65625	0.515593	YES		-0.181255	0.656715	0.0767098	-0.0178859	0.0491904	0.00936618	0.104638
P01624	LPDTTGEIVM	1.3361	2.63564	1.67477	2.07825	2.59215	2.07097	1.87432	1.77228	1.87087	0.219952	0.185031	YES		0.255683	0.561522	0.0649695	-0.0333542	0.0490091	0.00936618	0.113701
O43736	RYLPQTYVV	0.367498	0.518617	0.375701	0.410569	0.461356	0.427957	0.397814	0.411441	0.477273	0.129808	0.162162	YES		0.0428791	0.0758894	0.0057745	0.0279818	0.047972	0.00912487	0.00316648
X6RAJ1	REYMGFIQA	0.596491	0.417553	0.351402	0.46748	0.385256	0.494624	0.421858	0.437844	0.53719	0.165865	0.170478	YES		-0.0192383	0.0268804	0.00164551	0.0328477	0.0477424	0.00912487	0.00913785
P00367	RYLGEALLL	0.484765	0.663564	0.525234	0.614837	0.744352	0.636559	0.568306	0.520352	0.612603	0.185096	0.232328	YES		0.254008	0.801801	0.106185	0.0236828	0.0474493	0.00912487	0.136096
Q8TEM1	RVGQALEL	1.44691	2.3617	1.52243	1.96951	2.19382	2.22796	1.83388	1.58306	1.82128	0.252404	0.303534	YES		0.26169	0.781134	0.101015	-0.0253403	0.0473115	0.00912487	0.190917
A0A2R8Y7Z0	KEAAEAIEA	2.63066	3.5266	2.64953	2.89533	3.35434	3.49677	2.95082	2.9516	3.0062	0.138221	0.209979	YES		0.14626	0.596625	0.0704477	0.0165856	0.0472175	0.00912487	0.0867289
Q96CS3	DPVGDIVSF	1.48384	2.68218	1.65047	2.27846	2.67063	1.97849	1.98689	1.66667	2.03616	0.444712	0.286902	YES		0.252203	0.550667	0.0621529	-0.0317938	0.0465972	0.00891489	0.108944
Q2KHR3	ESFPELTIITR	0.21422	0.361702	0.205607	0.237805	0.284185	0.350538	0.295082	0.20022	0.260331	0.123478	0.00960383	YES		0.158901	0.183217	0.0176369	-0.0486152	0.0465101	0.00891489	0.0234278
Q9HD20	RSIDGSIVL	0.849492	1.20479	0.665421	0.941057	1.07015	0.995699	0.885246	0.880088	0.904959	0.105769	0.16632	YES		0.144834	0.330044	0.0387173	-0.0264497	0.0463229	0.00889341	0.054601
O96002	NSLASPLTI	0.626039	0.835106	0.614953	0.695122	0.791914	0.954839	0.699454	0.752475	0.659091	0.0913462	0.128898	YES		0.234115	0.6751	0.0767098	0.0240652	0.0458522	0.00875384	0.105035
Q71UI9	EELDSLIKA	0.8735	1.28059	0.88972	1.34553	1.42568	1.53441	1.01202	1.05831	1.01653	0.0312725	0.177739	YES		0.500346	2.20198	0.597173	0.0202629	0.0446078	0.00785344	0.923317
C9IZ01	GEIPAELRAA	0.821791	0.925532	0.659813	0.723577	0.844233	0.711828	0.769399	0.847085	0.760331	0.370192	0.411642	YES		-0.0785129	0.214259	0.0258374	-0.0182887	0.0444093	0.00785344	0.0179398
Q14106	TPFVEGLSY	2.10342	2.9734	1.82056	2.20528	2.7503	2.62473	2.21311	2.11331	2.68698	1.47957	0.823285	YES		0.136209	0.31812	0.0375325	0.0240672	0.0442855	0.00785344	0.0239707
Q9BQ83	HVICLAEEF	0.607572	0.780585	0.561682	0.605691	0.653983	0.673118	0.676503	0.60176	0.645661	0.346154	0.372141	YES		-0.012668	0.0285292	0.00164551	-0.0193031	0.0440704	0.00785344	0.00150186
H0Y7D7	EYLQGLEARL	0.432133	0.68617	0.407477	0.50813	0.454221	0.475269	0.415301	0.508251	0.636364	0.194712	0.14553	YES		-0.0858643	0.121244	0.0109203	0.0319206	0.0437685	0.00785344	0.0179398
G3V3A4	EALYIADRKAR	0.168052	0.271277	0.237383	0.148374	0.171225	0.255914	0.216393	0.231023	0.208678	0.0961538	0.001307	YES		-0.233693	0.252231	0.0301893	-0.0446378	0.0436908	0.00785344	0.0179398
A0A087X1R4	SETDFKVMA	0.624192	1.44415	1.01682	1.23171	1.23662	1.33333	1.07104	1.0407	1.03926	0.129228	0.209151	YES		0.301284	0.663074	0.0767098	0.0304622	0.0433934	0.00785344	0.104709
P39656	VPFDGDDIQL	0.495845	0.920213	0.450467	0.731707	0.787158	0.789247	0.659016	0.581958	0.669421	0.122596	0.029615	YES		0.306359	0.598234	0.0704477	0.033517	0.0432069	0.00785344	0.0878701
Q6P1L8	GEYSKVLAI	1.57064	2.24734	1.65888	1.82012	2.17955	2.09032	1.98142	1.72167	1.84194	0.334135	0.280665	YES		0.153093	0.518887	0.0592255	0.0178486	0.0431448	0.00785344	0.0660128
Q03111	LPTIPLSAF	0.111811	0.414894	0.327103	0.75813	0.604043	0.264516	0.427322	0.306931	0.171488	0.122349	0.118503	YES		0.929956	0.969288	0.144396	0.0851878	0.0430048	0.00785344	0.203975
Q8NI77	TAVSYLEVY	1.49954	2.4867	1.37944	1.66057	2.02616	1.76344	1.70929	1.62156	1.93388	0.915865	0.644491	YES		0.0225401	0.0355798	0.00173871	-0.0273997	0.0428237	0.00785344	0.00913785
P78527	EVLGLILRY	0.363804	0.492021	0.353271	0.341463	0.411415	0.324731	0.391257	0.387239	0.452479	0.194712	0.153846	YES		-0.166095	0.311227	0.0375325	0.0258719	0.0425138	0.00785344	0.0478657
A6NMQ1	LYPSIIQEF	0.519852	2.40559	1.8972	2.37805	2.16528	1.17097	2.09727	1.76678	1.14876	0.377404	0.611227	YES		0.244755	0.230178	0.0279385	0.0557968	0.0422544	0.00785344	0.0179398
J3QLT9	ENANPLIYQR	1.12927	1.57447	1.23551	1.57215	1.74316	1.76022	1.19891	1.42354	1.36157	0.001307	0.233748	YES		0.365637	1.77806	0.390179	0.0163028	0.0420722	0.00785344	0.673764
Q01082	ELLEPLNER	0.292705	0.453457	0.285981	0.29878	0.277051	0.350538	0.291803	0.376238	0.387397	0.111779	0.0852391	YES		-0.155985	0.218396	0.0260562	0.0321967	0.0416876	0.00785344	0.0306055
A0A140T9U0	YPAEITLTW	0.797784	2.49069	1.75794	2.82114	3.21641	1.33656	2.16284	1.59846	1.07541	0.247596	0.459459	YES		0.547208	0.647574	0.0764261	-0.0612327	0.0416784	0.00785344	0.136955
P12236	TAVAGVVSY	2.24377	2.96277	2.07103	2.61179	3.02973	2.9957	2.38907	2.22662	2.75	0.858173	0.698545	YES		0.247111	0.966711	0.144396	0.0173663	0.0413255	0.00785344	0.203975
P55081	RDFSAPTL	0.722992	0.897606	0.673832	0.984756	1.10583	1.16989	0.789071	0.790979	0.741736	0.0757212	0.128671	YES		0.506946	2.45656	0.700284	0.0170991	0.0411271	0.00785344	1.10772
Q9UBW7	GEYLPSKGA	0.188366	0.281915	0.190654	0.193089	0.313912	0.292473	0.277596	0.173817	0.188017	0.0973835	0.103432	YES		0.274544	0.324528	0.0383901	-0.0477225	0.0410005	0.00785344	0.0499204
Q02080-2	FPFLPGGPPEY	0.341644	1.39495	1.06822	1.60264	1.52319	0.835484	1.19672	0.948295	0.765496	0.509615	0.594595	YES		0.498073	0.623601	0.0763707	0.0533675	0.0409977	0.00785344	0.0967115
J3KT73	EEIKDFLLTA	1.33703	2.38564	1.40187	2.13821	2.67776	1.98495	1.6459	1.61276	1.76446	0.0985577	0.0997921	YES		0.408309	1.02919	0.154051	-0.0288355	0.0405435	0.00764848	0.295331
Q5VWP2	LPTEAEFQL	0.378578	0.792553	0.407477	0.597561	0.546968	0.619355	0.518033	0.492849	0.530992	0.001307	0.0568334	YES		0.160103	0.235617	0.0279385	-0.0339681	0.0399784	0.00764848	0.0334763
Q9UNK0	DALSSIISR	0.300092	0.37633	0.343925	0.343496	0.432818	0.432258	0.380328	0.326733	0.331612	0.116587	0.143451	YES		0.244243	0.558983	0.0633913	0.0256799	0.0399704	0.00764848	0.0770409
Q02080-2	EPLRPGPAL	0.459834	0.654255	0.500935	0.417683	0.524376	0.473118	0.557377	0.506051	0.528926	0.186298	0.112204	YES		-0.190573	0.460024	0.0524992	-0.0203949	0.0398098	0.00764848	0.054106
A0A087WYX8	LPSAVLQSM	1.73823	1.73471	1.3229	1.44157	2.75803	1.88656	1.58251	1.43069	1.8874	0.892428	0.675676	YES		0.343749	0.680187	0.0767098	0.0311783	0.0389597	0.00720793	0.105528
P60900	SPEGRLYQVEY	0.76916	1.13963	0.697196	0.801829	1.09988	0.965591	0.949727	0.820682	0.878099	0.151155	0.130745	YES		0.137866	0.288432	0.0353886	0.0233518	0.0388786	0.00720793	0.0219999
H0YEW4	KYMSVIAEL	1.56417	1.85904	1.5271	1.39837	1.74554	1.53763	1.61093	1.47415	1.91322	0.701923	0.561331	YES		-0.0805354	0.251652	0.0301893	0.0139159	0.0379895	0.00686891	0.0355541
P31350	AEASFWTA	0.978763	1.26862	0.93271	0.969512	1.21284	1.10538	1.0459	1.0088	1.09194	0.0698841	0.0451811	YES		0.0480244	0.132793	0.0125346	-0.0152533	0.0378863	0.00686891	0.0179398
P20618	QPLLDNQVGF	0.738689	1.0984	0.786916	0.898374	1.09394	0.88172	0.907104	0.833883	0.917355	0.120192	0.0997921	YES		0.131303	0.340066	0.041846	0.0187544	0.0375701	0.00671593	0.0334302
Q70UQ0	SEGGKTPVA	0.682364	1.0133	0.82243	0.879065	0.980975	1.19355	0.820765	0.842684	0.88843	0.0829327	0.175585	YES		0.278175	0.871424	0.118818	0.0192292	0.0368301	0.00652578	0.161373
P20073	REFSGYVES	0.367498	0.444149	0.366355	0.280488	0.385256	0.290323	0.424044	0.354235	0.417355	0.1875	0.162162	YES		-0.30116	0.643367	0.0763707	0.0214347	0.036367	0.00652578	0.132339
O75971	SINQTTLEL	1.04155	1.42287	1.03551	1.16057	1.18193	1.31613	1.12131	1.23212	1.11157	0.182692	0.149688	YES		0.0639721	0.187695	0.0194233	-0.0144718	0.0363657	0.00652578	0.0223175
O75376	NFIDVIITR	0.577101	0.922872	0.582243	0.694106	0.984542	0.864516	0.672131	0.642464	0.732438	0.16226	0.168399	YES		0.288505	0.67198	0.0767098	-0.0245851	0.0361654	0.00652578	0.140429
Q5JPE7	TSSPSILTL	1.48569	2.33378	1.61589	2.02642	1.90725	2.22043	2.01311	1.62266	1.86777	0.0526033	0.0387021	YES		0.179176	0.50649	0.0592255	0.0179878	0.0358362	0.00652578	0.0660128
A0A384DVU0	AIGPTLLL	0.362881	1.54654	1.30748	1.86992	1.75862	1.05806	1.27213	1.15622	0.683884	0.073815	0.268191	YES		0.542872	0.708575	0.0855605	-0.0477219	0.0351681	0.00652578	0.150012
Q8TB68	RLPVSIPLF	0.299169	0.510638	0.328972	0.489837	0.65874	0.303226	0.44153	0.378438	0.349174	0.189904	0.178794	YES		0.350357	0.480852	0.0529543	0.0379614	0.0351092	0.00652578	0.062327
Q5SXM2	TPAPPTHAL	1.11173	1.62367	1.00654	1.09858	1.19144	1.28065	1.18579	1.15072	1.35847	0.679087	0.617464	YES		-0.0675948	0.140105	0.0125346	-0.0182201	0.0349651	0.00652578	0.0111905
A0A2R8Y7Z0	YPVDGLPDL	2.15697	3.23271	1.90561	2.59959	2.75862	2.33548	2.37486	2.18922	2.83264	0.72476	0.347193	YES		0.0767116	0.151691	0.0151807	0.0199214	0.0348378	0.00652578	0.0139952
H3BNF9	KTPDFILQV	1.2373	1.56117	1.10187	1.30793	1.39001	1.42688	1.39235	1.16612	1.30579	0.284856	0.386694	YES		0.0807303	0.258008	0.0301984	-0.0134121	0.0348311	0.00652578	0.0355541
Q14344	IFETIVNNR	0.280702	0.381649	0.23271	0.348577	0.357907	0.386022	0.278689	0.29703	0.302686	0.138221	0.104217	YES		0.287583	0.565524	0.0649695	-0.027101	0.0347743	0.00652578	0.108382
O75643	NYEDVATFL	0.699908	1.82181	1.13271	1.77642	1.55767	1.33763	1.2459	1.32673	1.15909	0.127404	0.001307	YES		0.354311	0.644508	0.0763707	0.0301978	0.0347729	0.00652578	0.104709
O60502	LPIDGANDLF	1.42659	2.8484	1.49065	1.7124	2.02497	1.50323	2.26995	1.62156	1.98657	0.816106	0.582121	YES		-0.137753	0.182786	0.0176369	0.0278609	0.0344996	0.00652578	0.0219999
B4DR61	IPIILQSAL	0.140351	0.303191	0.181308	0.313008	0.366231	0.241935	0.243716	0.20462	0.195248	0.0458413	0.0907468	YES		0.559962	0.797204	0.106185	0.0426173	0.0342703	0.00652578	0.140429
B5MC59	EEISGIVEV	1.55125	2.49335	1.42523	1.73374	2.26754	2.22366	1.77596	1.71947	1.8936	0.001307	0.0977131	YES		0.186562	0.406308	0.0476581	-0.0214725	0.0337454	0.00652578	0.0683832
Q9Y5X2	VYLPLTSHI	1.20868	0.888298	0.683178	0.667683	0.715815	0.72043	0.936612	0.921892	0.887397	0.40625	0.309771	YES		-0.40208	1.0091	0.146326	-0.0178858	0.0331587	0.00652578	0.230057
Q00610	TAGIIGVNR	0.896584	1.28989	1.04393	1.3252	1.28775	1.43441	1.10383	1.10451	1.05062	0.0240762	0.001307	YES		0.325269	1.5717	0.324989	0.0126957	0.033151	0.00652578	0.541095
P04844	NVADVVIKF	2.81625	3.875	2.58131	3.2063	3.87158	3.63441	3.4918	2.69307	3.19112	0.498798	0.480249	YES		0.208228	0.650831	0.0764261	0.0160031	0.033075	0.00652578	0.10475
Q9Y2X3	QLYEYLQNR	0.288089	0.603723	0.295327	0.323171	0.344828	0.365591	0.553005	0.338834	0.32438	0.129808	0.12474	YES		-0.199825	0.199707	0.0223982	0.0349146	0.0328963	0.00652578	0.0234278
A0A0A0MT00	TPAEPVQYY	0.485688	0.465426	0.401869	0.341463	0.425684	0.615054	0.454645	0.343234	0.530992	0.0889423	0.0956341	YES		0.030824	0.0400588	0.0025511	-0.0259424	0.0328125	0.00652578	0.00877897
E7EWP2	SYFDEIQQR	0.413666	0.557181	0.414019	0.434959	0.516052	0.513978	0.418579	0.418042	0.529959	0.114369	0.169742	YES		0.0811453	0.158711	0.0161669	-0.019176	0.032419	0.00652578	0.0179398
P20618	KDVFISAA	2.97322	4.37367	3.13364	3.91667	4.2069	4.13226	3.65574	3.29593	3.43595	0.236779	0.216216	YES		0.225754	0.930317	0.136067	-0.0128479	0.0320446	0.00652578	0.24751
Q9NY46	YTSFDTFSW	0.245614	1.07713	0.886916	1.41972	1.37337	0.739785	0.940984	0.738174	0.457645	0.00465541	0.0514133	YES		0.677016	0.870633	0.118818	-0.0483696	0.0319546	0.00652578	0.221162
Q96PU8	YPIEPSGVL	0.846722	0.960106	0.691589	0.659553	1.05945	0.897849	0.874317	0.779978	0.875	0.40625	0.243243	YES		0.0668197	0.133879	0.0125346	0.0177209	0.0318217	0.00652578	0.0109142
Q9BTT4	HDITVPLEV	0.969529	1.37234	1.25234	1.31504	1.47919	1.71183	1.13224	1.16392	1.33471	0.134615	0.108108	YES		0.326193	1.25349	0.225041	0.0146412	0.0313951	0.00652578	0.346534
Q8N9N2	ISGGKPLEV	1.30656	1.74202	1.38879	1.59451	1.7503	1.60645	1.58798	1.44114	1.37603	0.179087	0.209979	YES		0.158094	0.710641	0.0858087	-0.0105094	0.0308823	0.00652578	0.14708
A0A0A0MS08	FYPSDIAVEW	0.134811	0.327128	0.343925	0.5	0.425684	0.266667	0.362842	0.268427	0.198347	0.0889423	0.0889813	YES		0.565201	0.726066	0.0902201	0.0419071	0.0308046	0.00652578	0.117113
Q969F9	KYQIINEEF	3.04432	4.25399	3.18318	3.12398	3.27111	3.20753	3.37596	3.40704	3.77686	2.18149	2.02703	YES		-0.126344	0.455038	0.0524683	0.0107466	0.0307291	0.00652578	0.0812135
V9GYX7	KYFEVPSVL	1.84672	2.53324	1.68972	2.14939	2.49703	2.16237	2.1071	1.93179	2.08678	0.926683	0.569647	YES		0.165775	0.553025	0.0626873	0.0132466	0.0305361	0.00652578	0.0784131
Q5QNW6	ESYSVYVYK	0.285319	0.390957	0.284112	0.352642	0.449465	0.454839	0.253552	0.330033	0.393595	0.128606	0.141372	YES		0.388233	0.792434	0.106185	0.0250067	0.0304251	0.00652578	0.140429
Q9NY12	PYFNAPVYL	1.11727	3.69947	1.36822	2.99898	2.77883	1.18925	2.32022	1.30033	2.36467	0.59976	0.721414	YES		0.171787	0.129814	0.0125346	-0.0473603	0.0302749	0.00652578	0.0179398
B3KTM8	EVAPPEYHR	1.43167	1.85971	1.58505	1.35874	1.47384	1.50806	1.63333	1.62871	1.64205	0.583534	0.640333	YES		-0.167915	0.883141	0.120145	0.00816194	0.0302602	0.00652578	0.22756
M0QXN5	KELEDLLSP	1.86888	2.58777	2.04673	2.12805	2.03092	2.32688	2.18361	2.22442	2.1405	0.858173	0.715177	YES		-0.00389442	0.0113933	0.000530771	0.00998075	0.0299322	0.00651362	0.00521187
Q9UKT9	IYQQNHMVL	0.383195	0.824468	0.607477	0.561992	0.555291	0.64086	0.692896	0.60066	0.549587	0.0889423	0.148238	YES		-0.0460277	0.0629525	0.00519625	0.0220876	0.0299272	0.00651362	0.0111905
P13747	SEALALTQTWA	1.50785	2.59176	1.58692	2.49593	3.283	2.31398	2.05574	1.70297	2.01343	0.13101	0.161867	YES		0.509113	1.31776	0.260438	0.0215598	0.0288948	0.00612228	0.37576
A0A1W2PNZ9	GETGRIILP	0.492151	0.756649	0.503738	0.560976	0.719382	0.678495	0.557377	0.59516	0.620868	0.0678239	0.001307	YES		0.160562	0.354734	0.0432769	0.0170752	0.0283776	0.00597824	0.0355541
Q5T3J3	AEVKSVPAS	0.212373	0.260638	0.216822	0.252033	0.318668	0.305376	0.198907	0.283828	0.194215	0.105769	0.107273	YES		0.344809	0.561946	0.0649695	-0.0271987	0.0281752	0.00597824	0.105528
B7Z6Z4	DYVEGLRVF	1.00739	1.59309	0.900935	1.42683	1.39358	1.29462	1.10492	1.21672	1.22004	0.0637019	0.00886943	YES		0.232969	0.595916	0.0704477	0.0164997	0.0280139	0.00597824	0.0948635
P62805	NVIRDAVTY	0.626654	0.967199	0.635514	0.855014	0.90765	0.926165	0.797086	0.746608	0.708678	0.0537974	0.162622	YES		0.270343	0.830248	0.107193	0.0148106	0.0278512	0.00597824	0.152537
Q9P2X0	RELQSQIQEA	0.822715	1.07979	0.780374	0.971545	1.1522	1.12043	0.925683	0.876788	0.858471	0.194712	0.102282	YES		0.274071	1.11985	0.177375	-0.0118433	0.0276898	0.00597824	0.33619
Q9UGR2	NPLAATHEF	0.517082	0.678191	0.530841	0.591463	0.67063	0.821505	0.616393	0.517052	0.61157	0.319712	0.278586	YES		0.271549	0.763908	0.0960138	0.0157114	0.027504	0.00597824	0.134935
H0Y650	HDITDWVV	1.19668	1.72074	1.07103	1.22358	1.44114	1.52903	1.39454	1.30033	1.33264	0.528846	0.577963	YES		0.0724135	0.161739	0.0163928	0.0140605	0.0273358	0.00597824	0.0164352
Q6IS14	EAAVAIKAM	1.30055	1.63364	1.05514	1.12398	1.39061	1.36559	1.2929	1.29868	1.43182	0.508413	0.401247	YES		-0.0400251	0.0916388	0.00807758	0.0122638	0.0268608	0.00584626	0.015745
H3BPJ9	KEVEQFTQVA	0.581717	0.832447	0.614019	0.887195	0.977408	0.975269	0.686339	0.644664	0.679752	0.194712	0.174636	YES		0.485638	2.11082	0.539021	-0.0124503	0.0264516	0.00584391	0.932472
P51665	LPDVSLQEF	0.748538	1.29699	0.652336	1.01423	1.25168	0.962007	0.890346	0.815548	1.03099	0.326923	0.208799	YES		0.258789	0.480233	0.0528726	0.0207197	0.0263803	0.00584391	0.0655212
A0A0A0MR04	LPASGLDIF	0.179132	0.545213	0.459813	0.699187	0.656361	0.382796	0.413115	0.415842	0.328512	0.125	0.170373	YES		0.553852	0.806459	0.106185	-0.0328882	0.026125	0.00581207	0.184118
P33993	SYIDRLAPR	0.815328	1.25798	0.957944	0.892276	0.902497	0.962366	0.911475	1.05831	1.08678	0.640625	0.586279	YES		-0.136741	0.356971	0.0432769	0.0119949	0.025974	0.00581207	0.054106
P51003	SESKNLPQS	0.328717	0.454787	0.319626	0.300813	0.373365	0.449462	0.367213	0.30143	0.419421	0.0969432	0.0408072	YES		0.0265777	0.03536	0.00173871	-0.0198383	0.0257117	0.00581207	0.00738208
Q5T760	REAQSLISA	0.952909	1.28457	0.928037	0.976626	1.00832	1.2172	1.03169	1.0242	1.1343	0.641827	0.623701	YES		0.0165999	0.0383046	0.00219816	0.0112014	0.0254563	0.00579313	0.00150186
Q92667	IYAPPLPSL	1.64912	2.47473	1.52523	1.74085	2.26635	1.5129	1.8765	1.75578	2.07851	0.949519	0.588358	YES		-0.0333225	0.0546484	0.00519625	0.0156719	0.0253747	0.00579313	0.00913785
A0A0A0MS08	YSLSSVVTV	2.11265	2.95479	1.79813	2.27642	2.82759	2.45161	2.16175	2.26403	2.50207	0.225962	0.178794	YES		0.138171	0.349414	0.0424893	0.0130267	0.024917	0.0055532	0.0355541
P35269	YNFTPLAR	0.406279	0.602394	0.486916	0.419715	0.501784	0.544086	0.454645	0.517052	0.509298	0.0829327	0.130426	YES		-0.0292364	0.0524805	0.00519625	-0.0141473	0.0248169	0.0055532	0.00316648
Q9UMN6	SPQLRVPPP	0.965836	1.3484	0.897196	0.394309	0.551724	0.473118	0.955191	1.22552	1.05785	0.310096	0.303534	YES		-1.17819	2.74832	0.78362	0.0121361	0.0242872	0.00518228	1.41367
Q68EM7	REIALPIEA	0.367498	0.50266	0.299065	0.357724	0.335315	0.350538	0.380328	0.354235	0.448347	0.173077	0.195426	YES		-0.164014	0.266931	0.0314688	0.0167911	0.0240128	0.00506664	0.0355541
Q9BYJ4	KYGVFEESL	1.41459	2.28723	1.45981	1.78659	2.10939	1.96129	1.72459	1.55996	1.83058	0.329327	0.278586	YES		0.1824	0.472499	0.0524992	-0.0130591	0.0235748	0.00490809	0.0843124
Q8IX90	TPSPIIQQL	2.60849	3.7234	2.28692	2.49492	2.90606	3.02258	2.77814	2.60396	3.16426	0.721154	0.68815	YES		-0.0330588	0.0655144	0.00519625	-0.0121797	0.0233027	0.00490809	0.00470399
C9JXA0	NPYSNDILEY	0.779317	1.25	0.730841	0.938008	1.17241	1.04839	0.897268	0.821782	1.0124	0.352163	0.130977	YES		0.19463	0.423259	0.0486596	-0.0150855	0.0232198	0.00490809	0.068459
J3KTA4	AINPKLLQL	2.71468	3.73005	2.91963	3.12703	3.51605	3.29247	3.40219	2.9615	2.94835	0.278846	0.301455	YES		0.0854205	0.307887	0.0367998	-0.00808496	0.0227274	0.00457417	0.0380337
Q7L7L0	AEILELAGNAA	0.539243	0.777926	0.450467	0.636179	0.74673	0.719355	0.553005	0.59956	0.59814	0.204327	0.293139	YES		0.250123	0.621732	0.0763707	-0.0138842	0.0222012	0.00432873	0.114927
E9PQD7	DAISKTYSY	1.38135	1.8258	1.31215	1.49085	1.73246	1.70108	1.41093	1.48295	1.59814	0.491587	0.45738	YES		0.123847	0.434765	0.049922	-0.00873427	0.0221623	0.00432873	0.0720517
Q8WUM9	SEIDMSVKA	0.272392	0.351064	0.204673	0.291667	0.231867	0.325806	0.250273	0.261826	0.304752	0.0817308	0.0952214	YES		0.0364879	0.0421828	0.00309372	-0.0197804	0.0219584	0.00432873	0.00738208
Q9HC16	DTWVLLNQR	0.727608	1.0891	0.77757	1.07825	1.06659	1.00108	0.937705	0.874587	0.80062	0.149758	0.119246	YES		0.278149	0.997677	0.144396	0.0103276	0.0216485	0.00428684	0.231505
Q8N8Q9	MPVDDVIGTL	0.265928	0.585106	0.291589	0.434959	0.511296	0.43871	0.33224	0.356436	0.471074	0.170673	0.0997921	YES		0.2775	0.384745	0.0474722	0.0214648	0.0210313	0.00423312	0.0423276
M0QX05	EILELLNQR	0.386888	0.593085	0.414953	0.376016	0.449465	0.47957	0.471038	0.462046	0.44938	0.137019	0.0408629	YES		-0.096083	0.171891	0.0163928	-0.0129467	0.020871	0.00423312	0.0164352
Q15020	REFESAIVEA	1.43767	2.05718	1.52336	1.55894	1.58145	1.74086	1.70383	1.69857	1.6436	0.836538	0.72973	YES		-0.0399235	0.111934	0.010172	0.00796208	0.0208205	0.00423312	0.0164352
Q9NRR3	GEPTNFVHTA	1.73038	2.27128	1.6514	1.31098	1.36504	1.5	1.78033	1.82728	2.07541	0.6875	0.627859	YES		-0.436904	1.7277	0.370104	0.00762751	0.0206469	0.00423312	0.712144
Q14CZ0	QPFREAIAL	0.45614	0.62234	0.386916	0.47561	0.51843	0.52043	0.50929	0.463146	0.505165	0.3125	0.232848	YES		0.0475221	0.0869229	0.00712476	0.0119657	0.0202509	0.00412913	0.00738208
A0A0A0MTC1	KEIAAVISP	1.53647	2.2633	1.66729	1.50203	1.79786	1.6	1.85137	1.71397	1.86983	0.605769	0.627859	YES		-0.158015	0.481907	0.0536015	-0.00843955	0.0200658	0.00412913	0.0660128
P56192	AEVLISTV	2.06187	2.56782	1.8757	2.33943	2.60404	2.71075	2.02732	2.17822	2.2686	0.423077	0.461538	YES		0.234622	1.16022	0.189178	-0.00694699	0.0196754	0.00412913	0.346534
Q9BT25	RSFAQVLEL	1.33056	2.05053	1.4215	1.47561	1.5434	1.61075	1.59235	1.51155	1.66942	0.451923	0.372141	YES		-0.0528744	0.125119	0.0125346	-0.00881902	0.0191946	0.00412913	0.0117465
A6NG75	YPAAVPQAL	0.740536	1.11436	0.749533	0.77439	0.772889	0.937634	0.817486	0.871287	0.933884	0.389423	0.399168	YES		-0.0677717	0.139319	0.0125346	0.0100619	0.0190292	0.00412913	0.0179398
Q8TEM1	VPLGMTVTF	0.852262	1.18085	0.705607	0.945122	1.15933	0.837634	1.1377	0.69857	0.876033	0.325721	0.203742	YES		0.103339	0.166695	0.0163928	-0.0139813	0.0189913	0.00412913	0.0179398
P03923	DPIGAGALY	0.982456	1.34043	0.971963	1.47561	1.52675	1.46452	1.14098	1.0341	1.13636	0.170673	0.2079	YES		0.439057	2.27175	0.621197	0.00725307	0.0185865	0.00412913	1.00034
P62847	KTTPDVIFV	2.27054	3.39229	2.48785	3.48476	3.89417	3.93656	2.84372	2.58306	2.7686	0.217548	0.241164	YES		0.473306	2.25771	0.621197	0.00788808	0.0184063	0.00412913	0.991773
Q9NZL6	KELVIPDSA	0.57156	0.75133	0.588785	0.550813	0.541023	0.772043	0.586885	0.621562	0.690083	0.341346	0.299376	YES		-0.0365296	0.067988	0.00519625	-0.00995468	0.0177743	0.00412913	0.00573791
O96020	IYAPKLQEF	2.62789	3.41489	2.58505	2.15244	1.99524	2.12258	2.90273	2.77448	2.91942	1.08894	0.893971	YES		-0.460471	2.27739	0.621197	-0.00522565	0.0173768	0.00412913	1.00547
B7Z6Z4	AEIRHVLVT	1.25208	1.69415	1.18411	1.54268	1.57075	1.67742	1.29836	1.41474	1.39773	0.135817	0.0723798	YES		0.214022	0.889894	0.122131	-0.00683057	0.0171736	0.00412913	0.215196
Q8WYA1	KELEYIVSV	2.91043	3.70479	2.57944	2.9248	3.15339	3.22366	2.96831	2.92189	3.34504	1.88462	1.67983	YES		0.0167201	0.0465934	0.00519625	0.00635308	0.0171066	0.00412913	0.00357822
Q4VC31	AEFQELLKV	0.260388	0.284574	0.213084	0.400407	0.321046	0.305376	0.220765	0.213421	0.332645	0.106208	0.001307	YES		0.437838	0.777145	0.101015	0.0166225	0.0170448	0.00412913	0.143138
Q9BZL6	IPAPGSGVSF	0.979686	1.3883	1	1.05691	1.39596	1.16989	1.0306	1.13311	1.22417	0.546875	0.488565	YES		0.105204	0.264515	0.0312232	0.00850091	0.0169595	0.00412913	0.0230497
P19367	GTNFRVLLV	0.398892	0.507979	0.350467	0.316057	0.399524	0.403226	0.479781	0.333333	0.434917	0.195913	0.195426	YES		-0.168411	0.290605	0.0353886	-0.0107175	0.0157607	0.00337148	0.0286554
Q8N392	TYMKDLYQL	1.08957	1.05851	0.771963	0.743902	1.01784	0.96129	0.861202	0.941694	1.10124	0.336538	0.224532	YES		-0.100776	0.230996	0.0279385	-0.00787875	0.015598	0.00337148	0.018166
J3KRX5	KNAESNAEL	1.65559	2.68351	2.00748	2.86484	3.25089	3.37527	2.07104	2.15732	2.15186	0.213942	0.266112	YES		0.580582	2.50354	0.716339	0.00762678	0.0154181	0.00337148	1.17921
Q15154	QPNPLPLRL	1.01016	1.36436	0.953271	0.829268	1.0654	1.13333	1.00984	1.15072	1.15083	0.430288	0.286902	YES		-0.136199	0.342721	0.041846	-0.00713274	0.0147134	0.0031881	0.0355541
J3QLT9	NANPLIYQR	0.372576	0.498005	0.336449	0.397866	0.478002	0.454301	0.401639	0.392739	0.404959	0.103131	0.147814	YES		0.140148	0.291802	0.0353886	-0.00922419	0.0146905	0.0031881	0.0355541
P14921	HPISSEELLSL	0.631579	0.909574	0.639252	0.689024	0.796671	0.703226	0.712568	0.732673	0.745868	0.0673077	0.001307	YES		0.00562314	0.0115612	0.000530771	0.00706485	0.0145811	0.0031881	0.0009628
G3V363	EPVWKVLIY	0.805171	1.17021	0.902804	1.09959	1.20809	0.922581	1.13224	0.789879	0.940083	0.600962	0.361746	YES		0.16649	0.40586	0.0476581	-0.00803496	0.014006	0.00300243	0.0638876
Q8NFF5	SPFPELEQF	0.284395	0.547872	0.293458	0.40752	0.482759	0.351613	0.397814	0.272827	0.444215	0.245192	0.178794	YES		0.141684	0.169935	0.0163928	-0.0139972	0.0138366	0.00300243	0.0179398
H0Y9I4	GEIIDIFKP	3.24838	4.62101	2.99159	3.91057	4.58977	3.93548	3.99016	3.33443	3.58678	0.236779	0.299376	YES		0.195348	0.601011	0.0707765	0.00667806	0.0135377	0.00300243	0.104709
P30281	EVFPLAMNY	1.38135	2.21543	1.54206	1.92683	2.36445	1.47419	1.72951	1.74752	1.63017	0.554688	0.413721	YES		0.165998	0.341845	0.041846	-0.00890779	0.0135201	0.00300243	0.045474
Q9NW64	GENPYIRMT	0.20868	0.308511	0.168224	0.22561	0.185493	0.225806	0.196721	0.305831	0.190083	0.0697115	0.0956341	YES		-0.105888	0.0979724	0.00897506	0.0151176	0.0134292	0.00300243	0.0145682
O14965	DYLPPEMIEGR	0.234534	0.318262	0.193146	0.23374	0.241776	0.273835	0.185064	0.268427	0.285813	0.112179	0.103271	YES		0.00657644	0.00670148	6.61916e-05	-0.0128982	0.0131492	0.00300243	0.00204337
Q53ET0	FPAEKGQLF	1.53555	1.87101	1.35327	1.37907	1.87039	1.86452	1.67978	1.44994	1.61054	0.807692	0.731809	YES		0.103534	0.287909	0.0353886	-0.00594308	0.0128213	0.00297629	0.0355541
Q9BPX3	KEFGDQAEA	2.11911	2.95612	2.28505	2.22256	2.34364	2.77849	2.36066	2.37294	2.65186	1.20673	1.17256	YES		-0.00305772	0.00747777	6.61916e-05	0.0049262	0.0121436	0.0026186	0.00204337
P47897	HTGYVIEL	1.19945	1.62633	1.23271	1.24695	1.26754	1.61505	1.42404	1.26623	1.38326	0.13101	0.128898	YES		0.0250407	0.0594453	0.00519625	0.00533958	0.0119884	0.0026186	0.00573791
C9JSM2	RSSGNLLTI	0.603878	0.87766	0.591589	0.873984	0.933413	1.00968	0.676503	0.691969	0.696281	0.0637019	0.001307	YES		0.442389	1.68344	0.357708	-0.00583898	0.0110759	0.00217171	0.673764
F6WR09	SVNATPLTI	1.56048	2.40691	1.7215	1.76626	2.03805	2.15699	1.93224	1.77338	1.96281	0.225962	0.14553	YES		0.0674795	0.166229	0.0163928	-0.00519866	0.0108598	0.00211069	0.0179398
P18848	MPDDLLTTL	1.45476	2.77061	2.2028	3.12144	3.65815	1.82796	2.43279	2.15622	1.88275	1.27584	1.25676	YES		0.421194	0.745335	0.0920549	0.00974773	0.010008	0.00145686	0.13778
O14579	RSVDVTNTTF	0.393352	0.545213	0.46729	0.547764	0.612366	0.617204	0.502732	0.447745	0.450413	0.0334319	0.001307	YES		0.338268	1.16462	0.190004	-0.00510315	0.0095891	0.00145686	0.340217
Q9H4A3-7	FPSEITDTV	0.717452	0.832447	0.564486	0.677846	0.850178	0.777419	0.681967	0.712871	0.72624	0.354567	0.241164	YES		0.124807	0.343808	0.041846	0.00456016	0.00938526	0.00141813	0.0363566
F5H442	NAIEDTIFY	0.79409	1.32181	0.785047	0.865854	1.14863	0.834409	0.994536	0.809681	1.1095	0.447115	0.295218	YES		-0.0261209	0.0366056	0.00175469	0.00633925	0.00871963	0.00141813	0.00573791
M0R0P8	KQPEDYFYL	4.49677	6.25532	4.05794	4.99289	5.83353	5.2129	4.88197	4.81958	5.14876	2.20913	1.6341	YES		0.115038	0.340778	0.041846	0.00391831	0.00870666	0.00141813	0.036239
P37108	EVNKFQMAY	1.90335	2.07979	1.62804	1.73509	2.38288	2.55699	1.67432	1.89586	2.0241	0.129165	0.129698	YES		0.250455	0.830057	0.107193	-0.00435215	0.00865412	0.00141813	0.179837
P21281	RSGQVLEV	0.6759	0.896277	0.624299	0.667683	0.636147	0.756989	0.621858	0.810781	0.770661	0.441106	0.388773	YES		-0.0919725	0.202743	0.0235606	0.00447535	0.00862397	0.00141813	0.0191049
P78347	AEFIKFTVI	0.614958	0.789894	0.665421	0.593496	0.711058	0.522581	0.765027	0.69527	0.615702	0.15625	0.158004	YES		-0.180238	0.489089	0.0569194	0.00398521	0.00839841	0.00141813	0.0797473
Q460N5-1	DYIITGGGFLR	0.534626	0.864362	0.530841	0.660569	0.766944	0.64086	0.646995	0.609461	0.666322	0.19351	0.120582	YES		0.100024	0.190712	0.0194233	-0.00528087	0.00827163	0.00141813	0.0179398
P78527	RTVGALQVL	0.576177	0.795213	0.549533	0.615854	0.646849	0.76129	0.644809	0.578658	0.692149	0.0552885	0.0249478	YES		0.0754048	0.163473	0.0163928	-0.0039916	0.00730673	0.00141813	0.0179398
A0A0A0MTC1	AGVGKSLYV	0.603878	0.771277	0.66729	0.662602	0.775268	0.843011	0.896175	0.574257	0.578512	0.110577	0.158004	YES		0.159294	0.335428	0.040912	0.00458421	0.00713764	0.00141813	0.0355541
A0A0A0MTR2	FFEVSPVSF	0.190212	0.722074	0.54486	0.530488	0.498216	0.282796	0.555191	0.534653	0.358471	0.116587	0.232848	YES		-0.151928	0.13125	0.0125346	-0.00876988	0.00707837	0.00141813	0.0150515
U3KQ12	VPSSELQIY	1.25485	1.76463	1.25514	1.53354	1.59215	1.67527	1.4623	1.31793	1.5031	0.908654	0.683992	YES		0.167528	0.611162	0.0747009	0.00293685	0.00704505	0.00141813	0.105319
H3BQK9	SYQKVMALW	0.506002	0.550532	0.472897	0.345528	0.699168	0.516129	0.544262	0.453245	0.52686	0.194712	0.0956341	YES		0.0293139	0.040872	0.0025511	-0.00478458	0.0063538	0.00141813	0.00573791
P24928	TYQDIQNTI	4.2687	5.89096	4.08879	3.40447	4.13199	3.93441	4.6	4.78768	4.83574	1.88462	1.62786	YES		-0.31283	1.13836	0.181667	-0.00253537	0.00631995	0.00141813	0.307902
O95298	TYGEIFEKF	1.59557	2.2141	1.53364	1.60874	1.82996	1.61613	1.90492	1.70957	1.73864	0.800481	0.623701	YES		-0.0800698	0.221433	0.0260562	0.00264813	0.00627686	0.00141813	0.0219999
Q9UDX5	YANEVGEAF	1.18375	1.44681	1.05421	1.14736	1.3912	1.54731	1.19454	1.12761	1.36983	0.74399	0.652807	YES		0.149072	0.447833	0.0524683	0.00282409	0.00596103	0.00141813	0.0655212
P16885	KNQSIAIEL	2.3241	3.41356	2.35701	2.42378	2.9025	3.0871	2.73115	2.62156	2.72624	0.25601	0.280665	YES		0.0557117	0.135876	0.0125346	-0.00280509	0.00593322	0.00141813	0.0164352
O94855	KQAQIPLAA	1.50508	2.22872	1.48972	2.1748	2.41379	2.56559	1.63934	1.81958	1.77479	0.112981	0.120582	YES		0.453764	1.86757	0.427162	0.00281389	0.00567333	0.00141813	0.7718
Q92503	NYPETLGRLLI	0.391505	0.535904	0.238318	0.378049	0.40547	0.327957	0.422951	0.290429	0.456612	0.237981	0.0459514	YES		-0.068754	0.0761661	0.0057745	0.00526789	0.00557211	0.00141813	0.00913785
P39656	EYSIVIQQL	1.37581	2.33245	1.17383	1.76016	2.01665	1.86882	1.60656	1.50495	1.75826	0.194712	0.0555457	YES		0.209636	0.423948	0.0486596	-0.00364354	0.00510377	0.00141813	0.0655212
P12236	SVQGIIIYR	0.617729	0.851064	0.707477	0.908537	1.00832	1.00753	0.801093	0.660066	0.711777	0.0925481	0.130695	YES		0.426277	1.92061	0.4468	-0.00221137	0.00490605	0.00139689	0.80422
P63092	KEAIETIVA	3.93906	5.60106	4.38318	5.21341	6.29251	6.35699	4.65792	4.70407	4.54339	0.105769	0.145726	YES		0.359466	1.70059	0.362636	-0.00185773	0.0044826	0.00123238	0.674409
A0A0A0MS08	RVVSVLTVL	1.53186	2.42021	1.81402	2.05081	2.32818	2.2871	2.0765	1.85699	1.84091	0.0980367	0.149707	YES		0.209248	0.713556	0.0867709	0.00207772	0.00443527	0.00123238	0.132339
Q14676	ESQPAIWNR	0.315789	0.441489	0.300935	0.294715	0.309156	0.344086	0.439344	0.316832	0.299587	0.1875	0.12474	YES		-0.158737	0.233313	0.0279385	-0.00334498	0.00427734	0.00122751	0.0218501
Q14318	EYSEAIPILR	0.385965	0.571809	0.360748	0.393293	0.526754	0.487097	0.450273	0.416942	0.453512	0.21274	0.218295	YES		0.0938486	0.159562	0.0161669	0.00241199	0.00344291	0.000874053	0.0179398
P39019	APYDENWFY	0.640813	1.49468	1.17383	1.81504	1.63377	1.21505	1.22186	1.06491	1.01653	0.161058	0.0914761	YES		0.494989	1.06973	0.16247	-0.00263197	0.00295803	0.000849838	0.283206
B5MD58	SINDKIIEL	1.93721	2.74601	1.86822	2.43293	2.60404	2.88925	2.22842	2.12651	2.20145	0.0995747	0.177093	YES		0.274819	1.08512	0.165949	0.00108475	0.00240749	0.000732732	0.283206
Q96JC1	RFDESMQVF	0.472761	0.954787	0.71028	0.538618	0.282996	0.662366	0.627322	0.723872	0.785124	0.1875	0.137214	YES		-0.526675	0.798545	0.106185	-0.00101917	0.00120902	0.000452458	0.158405
Q00341	KTTTIAVEV	4.89012	8.03191	5.41121	5.28252	5.43401	5.83656	6.36721	5.59076	6.36777	2.125	1.77963	YES		-0.147362	0.353377	0.0431324	-0.000591033	0.00114509	0.000452458	0.0423276
Q9Y675	AELRQAFLA	0.44506	0.630319	0.55514	0.595528	0.642093	0.627957	0.583607	0.470847	0.576446	0.262019	0.27027	YES		0.194291	0.573662	0.0662825	0.000336691	0.000650438	0.0004477	0.104638
Q5VXN0	RPFEDQTSL	0.618652	0.798759	0.653583	0.745935	0.75545	0.812903	0.663024	0.638064	0.769972	0.379808	0.31878	YES		0.160246	0.569234	0.0661503	4.64115e-05	0.000109265	0.000109265	0.102427
Q5JU00	ATLLSQVL	0.291782	0.412234	0.304673	0.394309	0.406659	0.458065	3.23497	2.9967	2.88843	0.290865	0.199584	no		0.319834	0.409645	0.0476581	3.17657	8.50979	5.23298	5.38714
J3KQ41	TALISQVL	0.204986	0.332447	0.179439	0.22561	0.26635	0.262366	2.23607	2.11221	2.07645	0.175481	0.22869	no		0.0734701	0.0672537	0.00519625	3.16385	8.38802	5.23298	5.38714
O94915	YPVEDFEASF	0.264081	0.345745	0.2	0.20122	0.366231	0.301075	1.20656	1.17052	1.15289	0.266827	0.116424	no		0.100956	0.112449	0.0103034	2.12397	6.02522	3.77328	3.86016
Q99627	FALVSQAY	0.9012	1.26064	0.773832	0.970528	1.05351	1.15699	2.51038	2.53465	2.71591	0.9375	0.81289	no		0.115802	0.263857	0.031031	1.40254	5.66808	3.55444	3.52164
G3V1R5	GEHGLIIRV	0.111265	0.606383	0.401402	0.567581	0.161712	0.363978	2.07978	1.99175	2.29029	0.439303	0.428274	no		-0.0336219	0.0190809	0.00143237	2.50717	5.36175	3.32066	3.4654
P61201	KYLVLANML	0.0867959	0.244681	0.17757	0.193089	0.2283	0.165591	0.893989	0.767877	0.865702	0.0535254	0.150331	no		0.205514	0.159322	0.0161669	2.31188	5.15817	3.1645	3.1905
G3V1R5	YPDENGFDAF	0.647276	1.05585	0.627103	0.804878	0.934602	0.788172	1.92787	2.0143	2.26446	0.560096	0.376299	no		0.117325	0.192733	0.0194233	1.41334	4.81066	2.9109	2.87359
Q16666	EVINDYHFR	0.58972	0.730496	0.562617	0.592818	0.619104	0.664516	1.17013	1.21305	1.29959	0.923077	0.823285	no		-0.00490795	0.0109366	0.000530771	0.967886	4.66104	2.80704	2.87874
Q12929	IVRPPESGLGR	0.855032	1.13298	0.872897	0.985772	0.951249	0.984946	1.67432	1.57536	1.57645	0.490385	0.686071	no		0.0304667	0.090716	0.00807758	0.754391	4.25681	2.49095	2.50475
Q6PI47	DAWEGKGVSY	0.606648	0.839096	0.554206	0.593496	0.707491	0.789247	1.33005	1.42464	1.52376	0.592548	0.569647	no		0.0637011	0.117682	0.0107855	1.09713	4.23887	2.49038	2.48048
S4R410	YPLPGVTY	0.485688	0.640957	0.388785	0.380081	0.413793	0.516129	0.946448	1.0077	1.09298	0.483173	0.361746	no		-0.210157	0.372237	0.0474722	1.00772	3.56666	1.93014	2.32251
O95155	ETVDPTYIFHPR	1.02308	1.41489	1.06636	0.836382	0.789536	0.795699	1.71475	1.86689	1.84091	0.949519	0.846154	no		-0.533169	2.01238	0.497209	0.629832	3.45166	1.85293	2.96774
A0A024RAC6	LPLPAIQANY	0.0960295	0.226064	0.146729	0.155488	0.239001	0.121505	0.585792	0.457646	0.527893	0.0727153	0.122314	no		0.138314	0.0903796	0.00807758	1.74487	3.31331	1.73231	1.7231
O14879	NYAWVYYHL	1.00554	1.37234	1.08318	0.88313	1.13674	1.10108	1.9082	1.69967	1.74587	0.846154	0.409563	no		-0.149229	0.440024	0.0509167	0.629332	3.12996	1.57152	2.04504
A0A0J9YWL0	FPTDPKVVVY	1.94737	2.53989	1.75047	1.77541	2.0654	2.06452	3.13989	3.0286	3.48967	1.39543	1.42204	no		-0.0790055	0.207988	0.0239048	0.630728	3.10155	1.5593	1.87886
P15311	YPEDVAEEL	0.978763	1.46676	0.885047	0.913618	0.988109	0.932258	1.82732	1.80748	1.92459	0.995192	0.598753	no		-0.232935	0.562478	0.0649695	0.73916	3.08315	1.55137	2.08783
Q96K76	LPEQSPVSY	0.891967	1.15027	0.76729	0.710366	0.909631	0.801075	1.45137	1.45215	1.69525	0.841346	0.744283	no		-0.214679	0.520169	0.0592255	0.71092	2.98426	1.47759	1.9978
Q8N3X1	EISTAVVQR	0.240997	0.410904	0.242056	0.287602	0.334126	0.311828	0.56612	0.60396	0.604339	0.191106	0.213705	no		0.0625296	0.0774522	0.0057745	0.989069	2.79541	1.32162	1.33896
A6NL66	FPEQIAEKL	1.35365	1.89362	1.26262	1.29268	1.54578	1.54301	2.26448	2.20352	2.26963	1.01803	0.846154	no		-0.0416736	0.098367	0.00897506	0.579152	2.72433	1.27259	1.45841
F8WBL2	EYVGPRLSR	1.86334	2.20213	1.80935	2.03862	2.31391	2.11828	2.42186	2.45985	2.51446	2.58413	2.59044	no		0.139403	0.89024	0.122131	0.332234	2.57192	1.14116	0.544239
Q13618	FPMTMDEKY	0.389658	0.577128	0.431776	0.386179	0.409037	0.488172	0.69071	0.743674	0.772727	0.314904	0.419958	no		-0.123987	0.235103	0.0279385	0.658216	2.39331	0.994157	1.36632
Q02790	AWDIAIATM	0.189289	0.861702	0.554206	0.819106	0.244946	0.569892	1.48852	1.30913	1.19628	0.769231	0.794179	no		0.025609	0.0164666	0.00143237	1.31506	2.37581	0.98648	1.07317
P49366	VYINTAQEF	0.813481	1.06782	0.804673	1.03252	1.06659	1.15699	1.2776	1.16392	1.25103	0.713942	0.673597	no		0.277699	1.24974	0.225041	0.459171	2.35013	0.969619	0.208253
P08238	YSNKEIFLR	0.268698	0.484043	0.31215	0.463415	0.406659	0.536559	0.650273	0.672167	0.597107	0.290865	0.320166	no		0.401541	0.809296	0.106185	0.850062	2.33784	0.964564	0.421256
E7ETU9	YYTKGFALL	1.31117	2.33378	1.91028	1.95732	1.9132	2.33118	2.69508	2.76678	2.90702	1.44471	1.21414	no		0.158817	0.397759	0.0474722	0.591189	2.29909	0.935629	0.69142
O75934	VYNENLVHMI	0.633426	1.00443	0.707788	0.833333	0.863258	0.895341	1.0878	1.18372	1.20386	0.558494	0.483714	no		0.144042	0.372303	0.0474722	0.567181	2.29545	0.935629	0.712144
Q9UBS9	LYIVEPLKF	0.470914	0.656915	0.534579	0.497967	0.511296	0.526882	0.915847	0.759076	0.78719	0.509615	0.191268	no		-0.11396	0.251481	0.0301893	0.566622	2.28585	0.935629	1.30612
Q12802	ETATTPIFANR	0.20868	0.246011	0.185981	0.175813	0.204518	0.253763	0.410929	0.385039	0.410124	0.147837	0.0861643	no		-0.0148862	0.0150496	0.000996519	0.912682	2.24895	0.907455	1.0182
Q5JSZ5	EYEELPKRR	0.470914	0.672872	0.657944	0.70122	0.67063	0.793548	0.830601	0.866887	0.878099	0.586538	0.573805	no		0.265249	0.899116	0.124324	0.515518	2.16095	0.851019	0.268531
Q9NZN4	HAYIISYL	1.23361	1.375	0.981308	1.14431	1.11534	1.23011	1.58689	1.59516	1.49793	1.46154	1.14761	no		-0.0408253	0.126652	0.0125346	0.382551	2.15517	0.84841	1.08029
Q06547	EVLLRAGVSR	0.762696	1.17819	0.909346	0.856707	0.982164	1.0043	1.45027	1.33443	1.26446	0.788462	0.644491	no		-0.00357849	0.0071884	6.61916e-05	0.506546	2.13679	0.842095	0.926822
J3QTR3	RTLSDYNIQKEST	0.618652	0.856383	0.603738	0.731707	0.727705	0.956989	1.06667	0.970297	1.03512	1.03125	0.740125	no		0.217128	0.573414	0.0662825	0.563487	2.08143	0.814748	0.405711
H7BXG7	EALAAVLTY	0.827331	1.09574	0.607477	0.863821	0.906064	0.88172	1.24153	1.16612	1.49174	1.08894	0.661123	no		0.0674137	0.114796	0.0106604	0.623793	2.04439	0.789722	0.770804
Q712K3	FPIDYPYSPPTF	0.277008	0.553191	0.46729	0.450203	0.55648	0.375269	1.41967	0.756876	0.864669	0.418269	0.488565	no		0.0909851	0.0593764	0.00519625	1.22893	2.02745	0.775509	0.803097
Q8N0Y7	LPTGIPIVY	1.27608	1.88564	1.19252	1.61585	1.96908	1.31935	2.15738	2.044	2.40496	1.63341	1.25572	no		0.171622	0.356376	0.0432769	0.601428	1.96373	0.719856	0.490349
P20073	YPQPPSQSY	0.356417	0.432846	0.342523	0.356707	0.371581	0.41129	0.74918	0.482948	0.616219	0.417668	0.338877	no		0.00989926	0.0117967	0.000530771	0.707634	1.87382	0.648202	0.770804
A0A087X253	EISGTFTHR	1.22438	1.65957	1.3486	1.59045	1.65993	1.60108	1.64372	1.83168	1.80165	1.09135	0.960499	no		0.196889	0.977127	0.144396	0.318205	1.81173	0.618116	0.105528
Q9UNH7	ESQAAKDLLYR	0.457987	0.651596	0.536449	0.644309	0.789536	0.713978	0.706011	0.745875	0.873967	0.372596	0.307692	no		0.383884	1.20878	0.209088	0.498768	1.72226	0.558458	0.0377499
Q9Y2H1	TYKRFEGLTQR	0.391505	0.348404	0.343925	0.556911	0.623068	0.44086	0.603279	0.484048	0.570248	0.360577	0.303534	no		0.580596	1.58545	0.324989	0.61293	1.70884	0.551634	0.00738208
Q9Y617	NPDASYVYY	0.969529	1.4016	0.953271	0.889228	1.00595	1.05591	1.33333	1.53575	1.7376	0.799279	0.721414	no		-0.171846	0.375669	0.0474722	0.470638	1.69788	0.544907	0.998721
E9PL00	TYHPGVPVF	0.0590951	0.25	0.2	0.105691	0.097503	0.182796	0.330055	0.343234	0.549587	0.132212	0.2079	no		-0.399373	0.200771	0.022776	1.26427	1.6917	0.541292	0.858967
Q9H0H3	FPASPSVSL	0.548476	0.779255	0.491589	0.593496	0.563615	0.567742	0.771585	0.858086	0.904959	0.778846	0.403326	no		-0.0769267	0.146516	0.0136995	0.478375	1.67462	0.53163	0.803097
Q9NVR0	HAVAVTESY	0.204063	0.236702	0.188785	0.240854	0.260404	0.230108	0.371585	0.308031	0.366736	0.143029	0.147609	no		0.216272	0.295969	0.0353886	0.732974	1.6568	0.520509	0.346534
Q16666	LPYPSEASTTF	1.2096	1.80053	1.34019	1.23374	2.04518	1.52043	2.08306	1.94499	2.25	1.70192	1.60915	no		0.141718	0.275817	0.032078	0.529195	1.63536	0.511738	0.346534
P02545	KELEKTYSA	0.956602	1.38963	0.946729	1.02541	1.20214	1.2914	1.43388	1.41144	1.54339	0.774038	0.686071	no		0.0957584	0.236303	0.0279385	0.414412	1.61862	0.500836	0.367538
P04406	QNIIPASTGAAKA	1.60111	2.25798	1.75327	1.94106	2.38644	2.25054	2.2765	2.40594	2.44835	2.52043	2.42412	no		0.229051	0.941584	0.140128	0.345455	1.61844	0.500836	0.0718156
Q9Y266	QPAIIDGELY	1.83195	2.38165	1.65047	1.77236	2.15458	2.02366	2.45792	2.35424	2.70661	1.6274	1.22869	no		0.0211321	0.0516776	0.00519625	0.358596	1.61234	0.500665	0.544239
Q9Y5X1	TAFGHPQAY	0.87904	1.07048	0.820561	0.979675	1.35553	1.25376	1.2153	1.16502	1.32438	0.846154	0.796258	no		0.373642	1.37536	0.265655	0.419428	1.60346	0.495209	0.0164352
Q86TB9	YYQNYFEKL	0.406279	0.567819	0.438318	0.428862	0.543401	0.486022	0.648087	0.642464	0.637397	0.426683	0.266112	no		0.0461069	0.0907156	0.00807758	0.448902	1.60297	0.495209	0.493873
Q8NFP7	VYVLTVTEL	0.608495	0.808511	0.621495	0.70122	0.844233	0.744086	0.990164	0.784378	0.974174	0.542067	0.419958	no		0.167548	0.445353	0.0518732	0.431249	1.59452	0.491359	0.230057
Q15121	SYIEHIFEI	1.5217	2.37367	1.41215	1.72561	1.93698	1.52151	2.50601	2.23762	2.67975	1.69111	1.00624	no		-0.0339454	0.0571844	0.00519625	0.48404	1.58781	0.491359	0.670126
Q9NP61	YFDEPVEL	1.10711	3.73803	2.45888	2.51118	0.702735	2.54086	4.1235	4.49835	4.48037	5.84135	4.27651	no		-0.343932	0.313114	0.0375325	0.843048	1.57812	0.487548	0.889847
Q7Z7L7	IPEELEFQY	0.686057	0.946809	0.617757	0.569106	0.62069	0.621505	0.994536	0.90429	1.09401	0.737981	0.446985	no		-0.313298	0.793986	0.106185	0.411188	1.50181	0.441943	1.17921
Q9Y3Z3	NPIDHVSFY	0.481071	0.615691	0.411215	0.393293	0.458977	0.523656	0.70929	0.643564	0.690083	0.454327	0.328482	no		-0.132212	0.264838	0.0312326	0.43803	1.47093	0.419372	0.784474
P54725	FPVAGQKLIY	0.87904	1.11968	0.968224	1.09756	1.239	1.28602	1.20874	1.18812	1.17975	1.21154	1.06861	no		0.288041	1.59616	0.324989	0.269616	1.46781	0.418289	0.00738241
Q9BXP5	MPYAGGGGGPTY	0.421668	0.635638	0.441745	0.47832	0.585018	0.528315	0.63388	0.675468	0.767218	0.58734	0.526681	no		0.0864764	0.158699	0.0161669	0.470149	1.45355	0.409106	0.338479
P11142	MVNHFIAEF	0.254848	0.332447	0.203738	0.394309	0.2283	0.31828	0.402186	0.409241	0.460744	0.276442	0.216216	no		0.250286	0.338773	0.041846	0.685483	1.42508	0.396675	0.209679
Q9BQ39	LPNGDIDEY	1.22807	1.43883	0.994393	1.35772	1.56956	1.64731	1.4929	1.48955	1.60124	1.42788	1.16424	no		0.321291	1.40686	0.270948	0.324155	1.42331	0.396675	0.00150186
Q6P3W7	FFDDVGAVTL	0.121884	0.49867	0.308411	0.424797	0.447087	0.291398	0.638251	0.479648	0.578512	0.284856	0.230769	no		0.324504	0.330207	0.0387173	0.86879	1.42299	0.396675	0.212498
Q8TEQ0	FPVSGVGSY	1.05817	1.60106	1.09159	1.21037	1.48276	1.34839	1.65246	1.53135	1.66322	1.23798	1.02703	no		0.107687	0.273084	0.0317799	0.369895	1.39414	0.388057	0.232658
Q96B13	EPIYPEVVHMF	0.894737	1.79122	0.926168	1.31809	1.38644	1.31075	1.69071	1.63476	1.97004	1.03966	0.609148	no		0.152654	0.240988	0.0285543	0.551922	1.38785	0.388057	0.248641
P11831	YPSPHAVMY	0.488458	0.792553	0.673832	0.72561	0.831153	0.736559	0.915847	0.810781	0.847107	0.996394	1.03326	no		0.230386	0.658891	0.0767098	0.396811	1.38394	0.38727	0.087206
H0Y653	YPASTVQIL	0.965836	1.08777	0.869159	0.997967	1.13674	1.25591	1.23497	1.10891	1.20455	0.865385	0.802495	no		0.214219	0.940982	0.140128	0.279849	1.33986	0.363801	0.0234278
Q5TEJ8	FPGSFVEEM	0.243767	0.470745	0.368224	0.434959	0.463734	0.356989	0.810929	0.477448	0.520661	0.581731	0.37422	no		0.21379	0.230357	0.0279385	0.740541	1.33527	0.363472	0.232658
Q6ZS10	AEHNFVAKA	0.288089	1.46809	1.09813	1.51321	0.227111	1.24086	1.65574	1.83278	2.12293	0.795673	0.758836	no		0.0627452	0.0377313	0.00195493	0.975236	1.3184	0.352293	0.369312
P13639	YFDPANGKF	1.13943	2.95479	2.0729	0.977642	0.523187	1.20645	2.76066	3.0187	3.3781	3.21394	2.89397	no		-1.18775	1.55924	0.324517	0.570352	1.31469	0.349992	1.52875
Q7L2H7	EAFVIDAVR	0.869806	1.22207	0.898131	0.940041	0.983353	1.17527	1.25355	1.22552	1.25103	0.686298	0.607069	no		0.0514947	0.129043	0.0125346	0.319066	1.29826	0.345846	0.28311
A0A494C0R8	EYILPGSRER	1.98153	2.81782	2.1243	2.35366	2.49227	2.43011	2.69836	2.85589	2.73244	1.82332	1.54678	no		0.0716199	0.246758	0.0292526	0.259262	1.29812	0.345846	0.208253
O95864	LPYNHQHEY	0.430286	0.617021	0.48972	0.638211	0.673008	0.550538	0.651366	0.629263	0.725207	0.680288	0.45738	no		0.276522	0.811966	0.106185	0.384061	1.27457	0.335576	0.0355541
O96019	DTNALRVPR	0.535549	0.840426	0.628037	0.723577	0.732461	0.716129	0.795628	0.90209	0.867769	0.778846	0.715177	no		0.116244	0.288495	0.0353886	0.356341	1.27446	0.335576	0.169401
Q86UY6	AFDLTKTNM	0.0978763	0.643617	0.271028	0.422764	0.123662	0.453763	0.590164	0.708471	0.721074	0.605769	0.336798	no		-0.0176782	0.00939053	6.61916e-05	0.996195	1.26226	0.331241	0.390557
Q8N1G2	VFDVLDGEEM	0.247461	0.901596	0.607477	0.667683	0.242568	0.560215	0.910383	0.948295	1.06405	0.768029	0.461538	no		-0.256457	0.223553	0.0260562	0.734584	1.24995	0.322809	0.613266
E9PEC4	VPIHDIAAVSY	1.1145	1.42287	1.12617	1.22053	1.40428	1.44946	1.42623	1.43234	1.46488	1.27644	1.15385	no		0.153305	0.684258	0.0788415	0.238945	1.2298	0.311521	0.046926
Q96EK4	FPDTGSDHSY	1.00923	1.22739	1.00187	1.05183	1.00119	1.10753	1.19563	1.26843	1.26963	1.24519	1.06653	no		-0.0351507	0.13169	0.0125346	0.205275	1.22043	0.307192	0.500675
Q8WY64	VYLPTHTSL	0.425669	0.664894	0.459813	0.513211	0.639715	0.706452	0.657923	0.748075	0.686983	0.375	0.301455	no		0.262202	0.598923	0.0704477	0.432941	1.20409	0.30454	0.062327
B5MDF5	DPNLEFVAM	0.925208	1.86037	1.15327	1.21037	1.50416	1.03118	2.10383	1.68207	1.7624	0.908654	0.787942	no		-0.0725355	0.0959032	0.00897506	0.494268	1.19712	0.303376	0.449921
Q13901	YPVEIHEY	1.87258	2.21277	1.5785	1.7063	2.14744	2.09032	2.33989	2.16392	2.29442	1.59375	1.49272	no		0.0696681	0.21533	0.0259958	0.263377	1.19242	0.303376	0.177032
P30520	MPPQNVGEVY	0.381348	0.702128	0.471028	0.545732	0.606421	0.625806	0.762842	0.647965	0.706612	0.457933	0.463617	no		0.193768	0.378346	0.0474722	0.445852	1.18947	0.303376	0.111572
O95671	ETLPPFPTR	0.488458	0.535904	0.479439	0.449187	0.460166	0.529032	0.642623	0.610561	0.582645	0.449519	0.313929	no		-0.0641635	0.165538	0.0163928	0.287817	1.1892	0.303376	0.511779
A0A499FJL5	SYLPLAHMF	0.775623	1.66755	1.24112	1.54167	1.47681	1.24839	1.75628	1.54675	1.71074	1.10938	0.862786	no		0.211787	0.426427	0.0486596	0.44451	1.18764	0.303376	0.104709
J3KTA4	EANQAINPK	0.488458	0.581117	0.529907	0.577236	0.757432	0.808602	0.671038	0.673267	0.708678	0.373798	0.328482	no		0.422209	1.46353	0.293318	0.360118	1.17937	0.303376	0.0179398
P61586	YPDTDVILM	1.37396	2.86968	1.84112	1.15041	1.27943	1	1.22623	1.22552	1.52893	1.47596	1.11435	no		-0.827062	1.52088	0.32018	-0.612187	1.15415	0.297285	0.0210564
Q07889	EFIGTVRGK	0.308403	0.441489	0.375701	0.556911	0.573127	0.494624	0.511475	0.488449	0.477273	0.269231	0.18711	no		0.529454	1.73726	0.370104	0.392177	1.1533	0.297285	0.0534528
Q7KZ85	HPYSQALIQY	0.77747	0.820479	0.584112	0.656504	0.944114	0.890323	0.899454	0.913091	0.961777	0.617788	0.446985	no		0.190999	0.509674	0.0592255	0.346444	1.1452	0.2931	0.0671649
Q6KC79	MPYSHPSSY	0.401662	0.765957	0.552336	0.628049	0.717004	0.693548	0.846995	0.744774	0.717975	0.782452	0.725572	no		0.245208	0.530033	0.0592255	0.425361	1.13987	0.292338	0.0655212
Q15404	ETYKYLYGR	0.363804	0.404255	0.370093	0.351626	0.439952	0.408602	0.410929	0.525853	0.580579	0.276442	0.328482	no		0.076557	0.128516	0.0125346	0.414869	1.13464	0.290993	0.211023
P01624	APRLLIYGASTRAT	0.430902	0.653369	0.543925	0.516938	0.619897	0.69319	0.707468	0.624129	0.816116	0.682692	0.561331	no		0.168589	0.348663	0.0424893	0.399527	1.12553	0.285418	0.105528
Q14676	MPVPTTPEF	1.1819	2.21941	1.49907	1.8374	1.73127	1.83441	2.05574	2.10011	2.14256	2.23317	1.69023	no		0.140888	0.31626	0.0375325	0.362093	1.12098	0.282151	0.113701
Q7Z5L9	IPMTPTSSF	0.626039	0.788121	0.621184	0.647019	0.782402	0.845878	1.94463	0.760543	0.989669	0.698718	0.609841	no		0.160784	0.110448	0.00998856	0.860239	1.11628	0.282151	0.214731
O75818	EPNNFISTY	0.503232	0.700798	0.471028	0.607724	0.681332	0.667742	0.666667	0.687569	0.775826	0.563702	0.636175	no		0.224284	0.614631	0.0751924	0.346685	1.11548	0.282151	0.0377499
Q92556	EPSNYDFVY	0.679594	1.0984	0.678505	0.835366	1.04875	0.875269	1.03169	1.0165	1.16942	0.860577	0.661123	no		0.167742	0.354251	0.0432769	0.389387	1.11061	0.279759	0.10475
P12270	QASDVSVKY	2.31764	3.38652	2.319	2.18225	2.48751	2.5871	3.18689	3.13238	3.42287	2.20994	2.1982	no		-0.144826	0.406914	0.0476581	0.280066	1.11051	0.279759	0.675093
Q96B13	IYPEVVHMF	0.92844	1.19548	0.901402	0.928354	1.16766	0.979032	1.20109	1.17437	1.2438	0.857572	0.615385	no		0.023519	0.0607734	0.00519625	0.258608	1.10756	0.277992	0.248641
P55036	AEFGQAESA	0.841182	1.22207	0.937383	0.929878	1.18193	1.1957	1.19016	1.19472	1.32645	0.691106	0.686071	no		0.140473	0.38954	0.0474722	0.306666	1.10555	0.277992	0.0948635
P19784	KYSEVFEAI	2.37119	3.10106	2.32523	1.87195	1.78121	2.16129	2.21202	2.18262	2.16942	1.75721	1.53015	no		-0.423366	1.90807	0.4468	-0.248421	1.09931	0.276832	0.10475
Q96MG7	IPHTDPVDY	1.13481	1.6609	1.20467	1.37703	1.50773	1.57419	1.55082	1.59956	1.66322	0.890625	0.735967	no		0.156566	0.533139	0.0592255	0.266977	1.08813	0.272931	0.0503352
Q8TD17	YPLPPPVGEQVF	0.526316	0.909574	0.605607	0.727642	0.863258	0.752688	2.0459	0.69967	1.11364	1.04087	0.673597	no		0.199091	0.125767	0.0125346	0.918677	1.08682	0.272931	0.190951
Q96B02	YPFDSPQVM	0.528163	0.929521	0.660748	0.810976	0.928656	0.934409	0.839344	0.888889	1.05062	1	0.713098	no		0.336025	0.876931	0.118818	0.391493	1.08554	0.272931	0.0145682
Q71RC2	NPHQQYSVY	0.313019	0.412234	0.316822	0.36687	0.48038	0.469892	0.418579	0.468647	0.51343	0.235577	0.235049	no		0.337952	0.77676	0.101015	0.426642	1.07907	0.269414	0.0179398
G5EA30	QAYSGIQQY	0.832872	0.982713	0.785981	0.91565	1.17955	1.13333	1.02951	0.963696	1.17355	0.878606	0.923077	no		0.311498	1.20416	0.206408	0.283627	1.06139	0.261561	0.00913785
Q8N108	MPIHELLSLY	1.36657	2.3883	1.45794	1.79675	2.05232	1.81935	2.27104	1.956	2.66529	2.55529	1.33056	no		0.120884	0.213681	0.0254944	0.402927	1.05539	0.261561	0.133997
A0A0A0MTH3	HTLEPLIPR	0.72253	1.02128	0.758411	0.73374	0.837099	0.886022	0.962295	1.0077	1.05527	0.763822	0.654886	no		-0.0263917	0.0604048	0.00519625	0.273854	1.05344	0.261561	0.332055
Q9GZY6	EAYIDPIAM	0.457987	0.776596	0.495327	0.554878	0.741974	0.789247	0.655738	0.80088	0.964876	0.557692	0.482328	no		0.270111	0.460849	0.0524992	0.4852	1.05311	0.261561	0.0634735
A6NMQ3	YFDSGDYNM	0.612188	2.4109	2.01869	2.33943	0.537455	2.20645	3.01202	2.63476	2.78202	1.4351	0.752599	no		0.0118418	0.00808979	6.61916e-05	0.741395	1.05261	0.261561	0.266927
A0A087X142	TYDLQESNV	0.23638	0.577128	0.540187	0.439024	0.159334	0.51828	0.574863	0.706271	0.832645	0.264423	0.336798	no		-0.277741	0.250193	0.0299112	0.642922	1.04905	0.261561	0.500798
P35606	FAWAHDSSEY	0.613112	0.723404	0.540187	0.668699	0.775268	0.789247	0.832787	0.69747	0.758264	0.6875	0.594595	no		0.250921	0.875796	0.118818	0.286215	1.04683	0.261561	0.0109764
Q92734	YTQPGPGYR	0.282548	0.333777	0.313084	0.402439	0.393579	0.463441	0.493989	0.39934	0.362603	0.213942	0.234927	no		0.438418	1.05851	0.155116	0.434373	1.04465	0.261561	0.00150186
H7BY55	FPEDTVITY	1.02308	1.5266	1.0972	1.32419	1.5541	1.4129	1.4459	1.44444	1.52169	1.39183	0.997921	no		0.234717	0.843541	0.109365	0.274785	1.0437	0.261561	0.0145682
Q7Z4G4	LPYQGHNSF	0.668513	0.994681	0.778505	0.827236	1.02854	1.06237	1.02842	0.955996	1.02789	0.807692	0.856549	no		0.257163	0.82607	0.106978	0.302982	1.03308	0.259162	0.0145682
H0YBZ2	GRLDKLTVTSQNLQ	0.45614	0.5	0.48785	0.477642	0.692033	0.507527	0.636066	0.587459	0.605372	0.509615	0.469854	no		0.215995	0.549458	0.0614113	0.340912	1.02636	0.2577	0.0355541
E7EMC5	MPSQSVEQTY	0.411819	0.619681	0.500935	0.565041	0.609988	0.566667	0.661202	0.573157	0.68595	0.649038	0.629938	no		0.184667	0.475265	0.0524992	0.325514	1.0256	0.2577	0.0529011
O15371	EYLKLGYVSR	0.912281	0.851064	0.672897	0.821138	0.775268	0.776344	0.968306	0.869087	1.04132	0.673077	0.669439	no		-0.0380973	0.100649	0.00897506	0.240768	1.01586	0.254065	0.346534
P48380	YPYTETQMY	0.44229	0.759309	0.627103	0.615854	0.843044	0.732258	0.804372	0.729373	0.835744	0.865385	0.617051	no		0.260873	0.615301	0.0751924	0.373756	1.01339	0.254065	0.0259207
Q8IZL8	RYAAQLPAL	0.782087	1.01862	0.780374	0.720528	0.828775	0.949462	0.99235	1.08691	1.0062	0.652644	0.288981	no		-0.0467577	0.115504	0.0106604	0.257511	1.01147	0.254065	0.352228
P20591	KYIQRQETI	0.755309	0.996011	0.771028	0.772358	1.044	0.936559	0.981421	0.99945	1.06973	0.597957	0.531185	no		0.126191	0.361071	0.0438976	0.274327	1.01093	0.254065	0.0772774
Q9NVM4	FPIHVQTSL	0.947368	1.39628	1.04206	1.11179	1.30321	1.29032	1.3541	1.26403	1.47004	1.37981	1.2578	no		0.130144	0.379479	0.0474722	0.271999	1.00992	0.254065	0.0724181
H7BY55	FPVGTVVEY	1.08772	1.42819	1.08411	1.21341	1.24019	1.32903	1.36066	1.36744	1.42459	1.50841	1.079	no		0.0713863	0.25814	0.0301984	0.206036	1.00942	0.254065	0.105528
B4DNK4	YPLEAVRM	0.232071	0.419326	0.292212	0.342818	0.415379	0.405735	0.449545	0.420242	0.42562	0.331731	0.33957	no		0.302745	0.562162	0.0649695	0.457143	1.00787	0.253732	0.0355541
Q9Y520	FYMDTSHLF	1.57895	3.43351	2.1028	2.73171	2.58977	2.54409	3.00874	3.00715	3.40702	3.22175	1.99792	no		0.144634	0.250371	0.0299112	0.405257	0.997417	0.249562	0.105528
Q5VT06	MPFSGGQDSF	0.302862	0.590426	0.403738	0.439024	0.520809	0.455914	0.579235	0.539054	0.617769	0.612981	0.469854	no		0.126356	0.19999	0.022453	0.420607	0.987666	0.246772	0.115272
P28289	FTQQGPRLR	0.618652	0.918883	0.697196	0.797764	0.808561	0.773118	0.798907	1	0.930785	0.543269	0.596674	no		0.0905231	0.217722	0.0260562	0.288637	0.981679	0.243287	0.112029
E5RGR3	RPAPVEVSY	0.688827	0.93883	0.66729	0.78252	0.834721	0.889247	0.842623	0.927393	1.00413	0.6875	0.546778	no		0.127207	0.355281	0.0432769	0.273584	0.980668	0.243108	0.0724181
Q99541	LPLVSSTY	0.688827	0.932181	0.669159	0.800813	0.952438	0.937634	0.903825	0.867987	0.995868	0.991587	0.819127	no		0.232628	0.777908	0.101015	0.273224	0.967601	0.23335	0.0139952
A0A0D9SGI4	LPFDDDNVM	0.387812	0.614362	0.330841	0.528455	0.573127	0.649462	0.638251	0.657866	0.510331	0.706731	0.586279	no		0.393524	0.821839	0.106185	0.438463	0.959374	0.225946	0.00910825
P37802	QLQEGKN	0.663897	1.30452	0.78972	0.622967	1.25089	1.05484	0.618579	0.512651	0.545455	0.933894	0.879418	no		0.0865651	0.10565	0.00897506	-0.718083	0.954723	0.224407	0.317239
C9JI76	EYTEGISQR	0.469991	0.75	0.624299	0.650407	0.68371	0.766667	0.695082	0.756876	0.841942	0.606971	0.496881	no		0.187862	0.473479	0.0524992	0.314737	0.953742	0.224407	0.0375386
B4DUR8	HPTVVISAY	1.21053	1.42287	1.04486	1.19309	1.40666	1.29462	1.36503	1.37514	1.5093	1.60577	1.37006	no		0.0823678	0.28622	0.0353886	0.208257	0.950659	0.222535	0.0878701
A0A087X142	QPFSLQETY	0.953832	1.40691	0.853271	1.14228	1.27586	1.14624	1.26339	1.29593	1.38223	1.3762	0.993763	no		0.149271	0.378758	0.0474722	0.294385	0.939715	0.216047	0.0595774
Q7L591	VPMEENSIY	0.695599	1.14982	0.780062	0.936314	1.08046	1.10466	1.18324	0.975431	1.12948	0.979968	0.776161	no		0.249626	0.653608	0.0767098	0.324693	0.938571	0.215706	0.0179398
A0A0G2JHC2	TALETTYQY	0.66482	0.933511	0.648598	0.737805	0.922711	0.906452	1.56284	0.778878	0.936983	0.901442	0.642412	no		0.192111	0.222648	0.0260562	0.545171	0.934315	0.214127	0.104709
Q9Y4A8	MPVDSFNSM	0.562327	0.823138	0.573832	0.693089	0.714625	0.682796	0.777049	0.741474	0.864669	0.894231	0.721414	no		0.0935193	0.220101	0.0260562	0.28256	0.92534	0.213958	0.104709
Q8WVV9	YPLPQASSSY	0.355494	0.530585	0.428972	0.452236	0.521998	0.497849	0.508197	0.530253	0.61157	0.508413	0.453222	no		0.16274	0.36021	0.0438976	0.327365	0.923199	0.213958	0.0619662
P57076	AEHGIFLPP	0.289935	1.72872	0.998131	1.18699	0.223543	0.937634	1.51913	1.66777	1.77479	0.627404	0.681913	no		-0.361477	0.248351	0.0292526	0.717816	0.923062	0.213958	0.418389
G3V0E5	YPYLGTTMDTY	0.379501	0.81383	0.509346	0.537602	0.680143	0.588172	0.650273	0.79978	0.863636	0.941106	0.852391	no		0.0849263	0.110588	0.00998856	0.442391	0.922871	0.213958	0.140429
H3BQK9	NPVELKALY	2.09049	2.84309	1.80467	2.15142	2.37337	2.45591	2.7388	2.50715	2.77066	1.73077	1.69647	no		0.0509987	0.125489	0.0125346	0.250619	0.921282	0.213408	0.132339
E5RIM3	DPFTGNSAY	0.631579	0.81516	0.581308	0.76626	0.846611	0.804301	0.762842	0.760176	0.92562	0.519231	0.546778	no		0.253229	0.835389	0.107363	0.271888	0.92026	0.213161	0.00573791
F8W6L0	YYQPLVHLL	0.417359	0.566489	0.493458	0.514228	0.668252	0.574194	0.561749	0.60066	1.45661	0.372596	0.253638	no		0.249877	0.165801	0.0163928	0.826058	0.913096	0.210617	0.113701
E9PF32	LPSGLLEL	0.197599	0.446809	0.304673	0.260163	0.390012	0.356989	0.20765	0.154015	0.198347	0.264423	0.203742	no		0.0856956	0.095251	0.00859024	-0.761071	0.908796	0.208609	0.283206
Q9H0A0	LALNIIQNR	0.190212	0.103723	0.0785047	0.0813008	0.130797	0.116129	0.63388	0.125413	0.243802	0.103365	0.0879429	no		-0.182318	0.0423924	0.00313709	1.42938	0.904107	0.206957	0.244044
Q02556	RENQQITV	0.249307	0.295213	0.220561	0.278455	0.24019	0.391398	0.349727	0.327833	0.390496	0.001307	0.260092	no		0.250323	0.358601	0.0436469	0.481302	0.895985	0.203913	0.054106
Q9UPY3	SYDLANRDF	0.373961	1.28059	0.966355	0.934959	0.255648	0.869892	1.14754	1.39494	1.39566	0.752404	0.679834	no		-0.347069	0.310325	0.0375325	0.587452	0.893669	0.203913	0.453577
Q96HE7	MPESGPSYEF	0.264081	0.433511	0.242991	0.353659	0.411415	0.367742	0.42623	0.426843	0.413223	0.538462	0.361746	no		0.268286	0.46263	0.0524992	0.428987	0.893392	0.203913	0.0355541
Q15631	VYDLSIRGF	0.142198	0.50266	0.358879	0.396341	0.0665874	0.462366	0.56612	0.50165	0.576446	0.257212	0.158004	no		-0.117395	0.075645	0.00572485	0.712021	0.892085	0.203913	0.264161
H3BUK6	AFDNMVTSM	0.364728	1.56782	1.05421	1.38821	0.451843	1.37527	1.48634	1.51155	1.73967	0.742788	0.638254	no		0.106386	0.0808699	0.0057745	0.665566	0.890027	0.203913	0.143846
Q9Y6I7	MPTQEVQEL	1.15697	2.14096	1.41028	1.13923	1.41141	1.3043	1.96612	1.88669	2.0031	1.50962	1.53222	no		-0.288469	0.612856	0.0751924	0.314714	0.887808	0.203913	0.68171
F5H0R1	REGQALPVA	0.469991	0.699468	0.466355	0.264228	0.306778	0.302151	0.672131	0.656766	0.673554	0.377404	0.274428	no		-0.905698	2.08769	0.531109	0.291758	0.887653	0.203913	1.6002
Q66K14	MPEGEKLVNYY	0.336103	0.571809	0.370093	0.430894	0.737218	0.546237	0.502732	0.644664	0.640496	0.557692	0.428274	no		0.423766	0.730038	0.0902201	0.484366	0.886775	0.20377	0.0108766
[truncated: 860 more rows]
