# Supplementary material for: Quantitative measurement of the requirement of diverse protein degradation pathways in MHC class I peptide presentation
Source: Sci Adv. 2023 Jun 23;9(25):eade7890. doi: 10.1126/sciadv.ade7890 (PMC10289651; doi:10.1126/sciadv.ade7890)
Supplement: Supplementary file 2 — Tables S1 to S11 [file sciadv.ade7890_tables_s1_to_s11.zip › ade7890_Table_S10.xlsx]

## Sheet: HCC1143BL
		vehicle			5 nM carfilzomib				25 nM ONX-0914					carfilzomib vs vehicle			ONX-0914 vs vehicle
Master Protein Accessions	Sequence	Abundance: 126	Abundance: 127N	Abundance: 127C	Abundance: 128N	Abundance: 128C	Abundance: 129N	Abundance: 129C	Abundance: 130N	Abundance: 130C	Abundance: 131N	Abundance: 131C		log2 FC	negative log10 pval	negative log10 adj pval	log2 FC	negative log10 pval	negative log10 adj pval
Q6PIL6	VESISAQL	0.02177	0.06469	0.052349	1.05295	1.09412	1.22788	1.42913	1.55136	1.5875	1.43171	1.4432		4.69805	7.09685	3.71973	5.02206	8.05412	5.90744
P62899	TYVPVTTFKNL	0.0373876	0.00965967	0.00552	0.184116	0.267647	0.261212	0.283475	0.55287	0.565972	0.615032	0.519351		3.82952	4.25898	2.83853	5.00665	7.60778	5.79886
Q9UHD1	VYHSGVPIF	0.0305406	0.00939437	0.0582304	0.604091	0.566667	0.205455	0.893534	0.954683	1.10694	1.01558	0.927591		4.11613	2.74906	1.91372	4.93533	4.73047	3.98173
P49755	ATWQVFYLR	0.0250828	0.000946	0.0308725	0.34296	0.493137	0.477576	0.401045	0.674471	0.63125	0.540788	0.424469		4.49833	4.3183	2.86545	4.90367	5.4032	4.49295
A8MTY9	TYHGVFVNI	0.0373876	0.0384097	0.0536913	0.329723	0.441176	0.0812121	0.653821	0.845166	1.34444	0.91659	1.201		3.12472	1.36893	0.945607	4.64082	4.4988	3.80742
O95243	YFISPQGLKF	0.143398	0.0781671	0.126174	1.1787	1.6951	1.57455	1.71914	2.08384	2.37153	2.13107	1.70787		3.73356	5.31854	3.28729	4.161	6.5678	5.27346
Q9UKS7	TYLGAEALHPL	0.0624704	0.0539084	0.0389262	0.422383	0.464706	0.482424	0.493795	0.904834	0.95	0.889093	0.724095		3.16965	5.05762	3.16031	4.0659	7.76049	5.83408
P63267	QVITIGNERFR	0.0531332	0.0309973	0.0241611	0.371841	0.364706	0.44	0.539517	0.587613	0.529167	0.597617	0.594257		3.57107	5.33822	3.28729	3.99902	6.60065	5.28798
Q9HAV4	ALFPFVTYR	0.0584519	0.000946	0.000946	0.166065	0.282353	0.229697	0.225996	0.333837	0.384722	0.300642	0.227216		3.49018	3.2123	2.22434	3.9534	4.3019	3.6391
Q99436	VYAPPVGGF	0.0408577	0.028174	0.0287454	0.222022	0.280392	0.306061	0.318746	0.557402	0.529167	0.47846	0.436954		3.11209	4.26952	2.84179	3.94075	6.69189	5.34819
G5EA36	KESLVYFL	0.0558448	0.0458221	0.0926174	0.620939	0.619608	0.584242	1.10385	1.01511	1.00278	0.912924	0.94382		3.49895	3.90005	2.65326	3.90278	4.99807	4.18922
A0A2R8Y6G6	RYISPDQLADL	0.0795078	0.0667116	0.0939597	0.459085	0.607843	0.533939	0.570216	1.27719	1.33125	1.08249	0.850187		2.7612	3.04894	2.12818	3.82583	6.004	4.91018
P02545	IDSLSAQL	0.0399039	0.0822139	0.0308725	0.438026	0.509804	0.642424	0.555193	0.685801	0.7375	0.788268	0.656679		3.39473	5.61588	3.31793	3.81362	6.87694	5.4636
P51149	ADFLTKEV	0.0388074	0.0633423	0.0577181	0.303249	0.258824	0.323636	0.386675	0.65861	0.613889	0.669111	0.853933		2.57755	3.12024	2.16799	3.71314	6.36209	5.14333
P20073	TYYDAWSLR	0.0482726	0.0721024	0.066443	0.480144	0.565686	0.615152	0.80209	0.839879	0.920139	0.732356	0.634207		3.30572	4.28972	2.85582	3.64984	5.26289	4.38955
P39019	GVMPSHFSR	0.0955987	0.074124	0.127069	0.522663	0.478431	0.578586	0.654474	1.01611	0.773611	0.663611	2.09322		2.49717	0.881611	0.602438	3.52221	2.38457	2.03275
Q9NY61	LPQPDVFPL	0.116422	0.0889488	0.0785235	0.655235	0.72451	0.711515	0.34226	1.18731	1.1375	1.05958	0.888889		2.68458	3.43725	2.37653	3.49688	5.75996	4.73502
Q16531	KYLAIAPPII	0.0530052	0.0309973	0.0778523	0.223827	0.229412	0.283636	0.321359	0.619335	0.530556	0.579285	0.621723		2.29385	3.77165	2.58205	3.4454	7.33216	5.61779
Q15029	EVVQITWNR	0.0682719	0.0498652	0.0782232	0.420578	0.584314	0.582424	0.630307	0.703927	0.808333	0.660862	0.646692		3.0824	5.30104	3.28729	3.42899	6.35482	5.13906
A0A3B3IT59	AVFAGFEGR	0.0667298	0.0566038	0.0644295	0.342359	0.338235	0.372121	0.484651	0.685801	0.645139	0.573786	0.695381		2.61844	4.58614	2.97245	3.37655	6.93282	5.46665
Q9HBU6	KYSTIEFDF	0.446758	0.348383	0.404027	2.65884	3.37549	2.63818	3.5774	4.06571	4.82569	3.72411	3.91511		2.93763	5.40121	3.28729	3.37	6.73899	5.3761
P49721	AEYIQKNV	0.0511122	0.041779	0.0550336	0.137184	0.217647	0.16	0.175049	0.530211	0.415278	0.527956	0.526841		1.80645	2.17831	1.52873	3.34223	6.63927	5.31136
P13010	QYQNITVHR	0.06964	0.0353289	0.084993	0.427196	0.473039	0.534242	0.638145	0.644637	0.667361	0.614115	0.594257		3.03264	5.56681	3.30363	3.31482	6.43664	5.19305
Q69YN4	TELLRGGSF	0.0402272	0.0411051	0.0563758	0.370036	0.461765	0.44	0.550621	0.499245	0.365972	0.461962	0.373283		3.31113	5.14295	3.21298	3.2112	4.8513	4.07297
Q8TEM1	SVLNFATNR	0.0487459	0.0411051	0.0606449	0.2858	0.307843	0.328485	0.40823	0.47281	0.445139	0.497709	0.429463		2.72898	4.96487	3.15794	3.20088	6.42936	5.19175
P49721	EYIQKNVQL	0.13346	0.0943396	0.142282	0.463297	0.539216	0.558788	0.775963	1.13746	1.07083	1.23556	1.00624		2.24387	3.9654	2.68518	3.17289	6.8834	5.46532
C9J286	YTYSGLRNR	0.0391542	0.0754354	0.00390405	0.193742	0.25098	0.349091	0.314827	0.317221	0.345833	0.383135	0.374532		2.81087	3.74277	2.56909	3.1687	4.75295	3.99908
A0A1W2PPT5	VLYNGFTGR	0.0420011	0.0263811	0.042953	0.155235	0.17451	0.226061	0.378837	0.342145	0.31875	0.334555	0.308365		2.65447	2.59665	1.82054	3.13472	3.79345	3.21978
Q9H467	AYVPGFAHIPR	0.0501656	0.0458221	0.0456376	0.233454	0.394118	0.309091	0.408883	0.398792	0.461111	0.370302	0.426966		2.833	4.13849	2.78255	3.13353	5.01152	4.19743
Q5SY16	NYIDIVKYV	0.0340748	0.0437488	0.0362416	0.240674	0.201961	0.236364	0.261267	0.327795	0.361111	0.284143	0.342072		2.62817	4.34414	2.87352	3.11223	5.81425	4.76957
O75369	YYPSTPGRYSI	0.076195	0.0761456	0.101342	0.163658	0.195098	0.189091	0.224037	0.765861	0.804167	0.739688	0.589263		1.19032	1.34872	0.929199	3.09941	6.95855	5.47374
Q9UMY1	SLYGPGTNR	0.0546429	0.041779	0.0362416	0.132371	0.262745	0.238788	0.284781	0.392749	0.384722	0.395967	0.329588		2.37676	3.10364	2.15788	3.08699	5.12783	4.29104
Q6P158	FAETSEPVVY	0.538571	0.475741	0.665772	1.29723	1.51961	1.74909	1.90725	5.02115	5.07083	4.4583	4.34207		1.5309	3.44556	2.38019	3.07616	8.74756	6.14858
Q01780	FPDADSFVKF	0.19877	0.148248	0.21745	0.665463	0.898039	0.843636	0.920967	1.59517	1.75	1.48121	1.38327		2.1447	4.61505	2.98198	3.04451	7.57422	5.78877
A0A2R8Y5Y7	RDFNHINV	0.167534	0.145553	0.225503	0.410349	0.341176	0.501818	0.632266	1.40937	1.44167	1.31989	1.53308		1.39273	2.69532	1.88404	2.98968	8.06754	5.90744
J3KN16	MPSFPEMVY	0.147657	0.110512	0.136242	0.359206	0.532353	0.420606	0.331809	0.990937	1.21319	1.10632	0.68789		1.64438	1.60764	1.11588	2.92659	4.98713	4.18519
J3KN16	GDFPHQKL	0.406058	0.393531	0.594631	1.04573	1.33725	1.39515	1.64337	3.42447	3.61667	3.72136	3.25843		1.5442	3.99063	2.69987	2.91501	8.83088	6.15272
Q99436	VYAPPVGGFSF	0.246569	0.204178	0.221477	0.55716	0.812745	0.658788	0.533638	1.62538	1.92292	1.67919	1.4432		1.51541	2.63917	1.84638	2.89578	7.12629	5.57524
Q5QNW6	KESYSVYV	0.113583	0.0983827	0.0872483	0.45728	0.392157	0.48	0.463749	0.759819	0.772222	0.735105	0.67166		2.16824	5.8367	3.3869	2.88095	8.27439	6.0434
P20591	IDSLRALGV	0.099858	0.107143	0.157718	0.430806	0.491176	0.523636	0.667538	0.969033	0.888889	0.870761	0.794007		2.1195	4.40465	2.87352	2.85678	6.81999	5.4385
A8MXP9	YYTTTPALVF	0.0908661	0.0889488	0.0872483	0.259928	0.456863	0.304242	0.173743	0.450151	0.5	1.11641	0.484395		1.74645	0.741488	0.503068	2.84075	2.41886	2.06043
A0A087X2I4	ADAVTYQL	0.0757217	0.0862534	0.0993289	0.190132	0.276471	0.203636	0.768125	0.623867	0.741667	0.533456	0.596754		2.04559	1.27559	0.878919	2.84063	2.80995	2.39714
Q86VQ1	ATLTVEQLSSR	0.0657832	0.0626685	0.0651007	0.449458	0.369608	0.415152	0.55258	0.465257	0.459722	0.469294	0.426966		2.79154	5.49233	3.28729	2.81909	5.57879	4.62492
P24386	RYGNTPFLF	0.112636	0.132075	0.160403	0.172684	0.223529	0.250303	0.268452	1.26133	0.943056	0.890926	0.70412		0.760355	0.418789	0.271882	2.81435	4.86772	4.08388
H7C0W2	QYLNKNALTTL	0.468528	0.481132	0.632215	2.01805	2.46275	2.34424	2.90268	3.84894	3.87778	3.46654	3.41573		2.20543	5.74954	3.3857	2.79211	7.74881	5.83408
Q8N108	MPIHELLSL	0.361098	0.377358	0.493289	1.98436	2.30882	2.26303	2.29589	3.28323	3.07292	2.99725	1.9975		2.43028	4.45759	2.87352	2.78899	5.57933	4.62492
P48595	NAIYGEKTY	0.0492191	0.0512129	0.0778523	0.175692	0.179412	0.163636	0.178968	0.365559	0.365972	0.462878	0.446941		1.55341	2.28931	1.60238	2.78759	6.08797	4.97092
Q8N3U4	VYLEKFMTF	0.0738287	0.023317	0.0677852	0.238869	0.341176	0.332121	0.297191	0.351964	0.402778	0.395967	0.343321		2.45927	4.54432	2.93804	2.76424	5.49817	4.56665
Q7L5Y9	LPNGYVYGY	0.186465	0.115903	0.163087	0.486161	0.711765	0.644242	0.768125	0.96148	1.10556	1.06599	1.00125		2.07246	4.79165	3.06473	2.73588	7.02358	5.51375
P62805	VVYALKRQGR	0.221486	0.225067	0.256376	1.11191	1.74314	1.55636	2.45069	1.8716	1.74028	1.42988	1.15855		2.87216	3.51846	2.42009	2.72585	3.13967	2.67689
P55160	SGLRLDWFR	0.0400269	0.0269542	0.0362416	0.203369	0.201961	0.258182	0.250816	0.261329	0.230556	0.225481	0.184769		2.73192	4.20358	2.81768	2.71255	4.14751	3.50916
Q99471	IDFLTKQM	0.113583	0.101078	0.0657718	0.215403	0.229412	0.306667	0.384063	0.654079	0.604167	0.606783	0.54432		1.60262	2.74113	1.90807	2.68788	6.22159	5.05311
F5H6W4	SMSSTFFSR	0.0519773	0.0316712	0.0463087	0.146811	0.158824	0.173333	0.156107	0.192598	0.215278	0.233731	0.465668		1.87385	1.11261	0.765277	2.67587	2.57794	2.1982
Q13547	LPYNDYFEY	0.160909	0.11186	0.155034	0.234055	0.267647	0.252121	0.269758	0.779456	0.96875	0.95692	0.907615		0.843574	1.53002	1.05977	2.66304	7.90226	5.83521
P25098	LPDSFSPEL	0.416469	0.389488	0.44698	1.17509	1.17843	1.27394	1.42913	2.82251	2.85903	2.69661	2.1598		1.59781	3.68868	2.53493	2.65717	7.36574	5.63207
O43164	RYQESLGNTVF	0.146711	0.113208	0.177181	0.259928	0.356863	0.305455	0.380144	0.990937	1	0.878093	0.794007		1.16009	2.12797	1.49316	2.65197	7.19221	5.58594
A0A2R8YE10	VYTQHQPFL	0.263133	0.251348	0.392617	0.912154	1.10686	0.96303	1.37949	1.84592	1.89861	1.8451	1.79526		1.85047	4.94256	3.15794	2.61021	7.61427	5.79886
H0Y7W6	IIVDLARYV	0.0605774	0.0296496	0.061745	0.216606	0.360784	0.276364	0.291313	0.314199	0.394444	0.295142	0.23221		2.49852	3.43559	2.37653	2.60876	3.74124	3.17636
E9PC62	QPDPDAIKM	0.24231	0.235849	0.305369	0.94284	0.948039	0.966667	1.35598	1.55514	1.88056	1.73327	1.15231		2.01193	3.21367	2.22434	2.59712	4.99268	4.18733
P46527	GSLPEFYYR	0.0369143	0.00131235	0.0583622	0.131167	0.194118	0.168485	0.148922	0.231118	0.188889	0.188818	0.169788		2.31916	2.8444	1.98315	2.59594	3.57955	3.04504
P23921	RWFTHASPTL	0.135353	0.105795	0.136913	0.526474	0.541176	0.657576	0.729589	0.753776	0.838889	0.807516	0.641698		2.28389	4.96099	3.15794	2.59324	5.97769	4.88844
P50990	FPDSGHFNV	0.0558448	0.0525606	0.085906	0.0962696	0.109804	0.0981818	0.151535	0.382175	0.431944	0.383135	0.357054		0.814962	0.913826	0.626607	2.58479	6.16487	5.0182
M0QX56	LPDPGPPSL	0.0676763	0.046496	0.0691275	0.12154	0.151961	0.158182	0.188766	0.279456	0.350694	0.405133	0.424469		1.34407	1.4946	1.03446	2.57841	4.9134	4.12173
O00505	KDSQVVQV	0.385708	0.351078	0.488591	0.826113	0.921569	0.930909	1.25016	2.42069	2.43819	2.38313	2.50936		1.26581	4.1447	2.78255	2.57735	9.16358	6.38851
Q01082	QLQAFNTYR	0.0601041	0.0714286	0.0671141	0.330927	0.383333	0.328485	0.439582	0.446375	0.413889	0.372136	0.347066		2.48455	5.01032	3.16031	2.57612	5.30252	4.41816
O43293	ADFERFSKV	0.291529	0.326146	0.379866	0.78219	0.87451	0.975758	1.13259	1.86556	2.06389	1.90651	2.06742		1.50119	4.60323	2.98198	2.57098	8.56508	6.14786
Q9UHD1	TYHPGVPVF	0.164695	0.20283	0.242953	0.415764	0.461765	0.124242	0.653821	1	1.45278	1.06324	1.2397		1.0243	0.87337	0.597305	2.54662	4.716	3.97145
P33552	HEPEPHILL	0.256034	0.274933	0.374497	0.892298	1.02255	1.16606	1.41803	1.80211	1.65556	1.80018	1.61923		1.89782	4.69951	3.03839	2.51003	6.82141	5.4385
P52907	TAISENYQTM	0.139139	0.107817	0.137584	0.356799	0.389216	0.4	0.599608	0.747734	0.765278	0.83593	0.561798		1.7675	2.78328	1.94018	2.50515	5.04178	4.21975
K7EPJ1	FPASPPKGY	0.0511122	0.0525606	0.052349	0.152828	0.158824	0.13697	0.178968	0.283988	0.309722	0.300642	0.284644		1.59304	2.79363	1.94798	2.5027	5.72479	4.71128
P33993	RLAPRSQYTTGR	0.0823474	0.0539084	0.12349	0.297232	0.362745	0.389091	0.596995	0.516616	0.472222	0.434464	0.539326		2.24881	3.31817	2.29707	2.50258	4.04917	3.43322
Q2VIQ3	RLKEGININR	0.162328	0.170485	0.165101	0.755716	0.858824	0.916364	0.98759	1.01662	1.00833	0.833181	0.902622		2.40595	6.41907	3.6085	2.50201	6.74725	5.37873
O15234	TYFSAPGVMNF	0.223379	0.192722	0.155705	0.355596	0.396078	0.393333	0.363161	1.09743	1.18819	1.15215	0.868914		0.984162	1.72904	1.21105	2.49795	6.89774	5.46532
P17858	HDYYTTEF	0.442026	0.33558	0.479195	0.6787	0.735294	0.671515	0.893534	2.3429	2.49028	2.20715	2.35206		0.830057	2.86395	1.99468	2.4867	9.6773	6.40468
Q6PI26	VYFEGSDFKF	0.199716	0.146226	0.165772	0.441035	0.532353	0.493333	0.527106	0.955438	1.05903	0.929423	0.84769		1.54709	4.33156	2.87352	2.47435	7.71579	5.81912
Q92503	AYNETFSNR	0.0188626	0.0361494	0.0289404	0.110108	0.116667	0.0884848	0.175702	0.169184	0.182639	0.140238	0.128623		2.13293	2.00963	1.41771	2.47118	2.78105	2.3752
Q56NI9	FWDGKIVLV	0.657832	0.557951	0.65906	1.37064	1.67255	1.05818	1.60418	3.61178	4.00833	3.48854	2.68664		1.19056	1.89729	1.33773	2.4643	6.01012	4.91403
O15021	AENPFVVSM	0.357785	0.34973	0.422819	0.987966	1.18235	1.17515	1.13912	2.18429	2.12361	2.18332	1.71411		1.57319	4.3876	2.87352	2.44477	7.56384	5.78877
P03886	MAEYTNIIM	0.0283956	0.0673854	0.0590604	0.0986763	0.113725	0.127273	0.154148	0.283988	0.258333	0.337305	0.237203		1.25816	1.33542	0.91949	2.43551	4.50447	3.80858
D6RD66	KYAPSGFYI	0.65026	0.524933	0.675168	1.33815	1.71078	1.55697	2.31483	3.48943	3.60417	2.97342	3.24095		1.48808	3.34755	2.31873	2.43137	6.64571	5.31391
Q8IWZ8	KDNPAFAF	1.23237	1.04043	1.46309	3.1793	3.37941	3.63697	4.47289	7.04154	6.93472	6.00183	6.62547		1.55817	4.67436	3.02151	2.41706	7.85533	5.83521
Q14152	YYNKVSTVF	0.253195	0.225741	0.316107	0.719013	0.806863	0.641818	0.980405	1.52039	1.46597	1.39322	1.27965		1.57034	4.11998	2.78028	2.41646	7.16969	5.58152
H7C096	MPESSQPNY	0.28585	0.268194	0.353691	0.534898	0.616667	0.572727	0.757022	1.5068	1.45417	1.52337	1.8839		1.03572	2.07783	1.46414	2.39551	6.89012	5.46532
Q15027	ADSERLLQL	0.0766682	0.115903	0.138255	0.22142	0.298039	0.277576	0.313521	0.521148	0.573611	0.529789	0.681648		1.3321	2.4827	1.73947	2.38633	6.01867	4.9203
Q15027	GSLHPGALLFR	0.250828	0.188005	0.274497	0.837545	1.10882	1.04242	1.39059	1.39728	1.30764	1.29789	0.957553		2.20305	4.19309	2.81161	2.38277	4.76216	4.00621
M0QYM8	VFGYHGYTF	0.141978	0.0929919	0.0899329	0.20698	0.376471	0.332121	0.351404	0.601208	0.644444	0.551787	0.456929		1.54827	2.54999	1.78565	2.37961	5.16856	4.31664
P41161	LPYAEGFAY	0.329863	0.275606	0.318121	0.756919	0.97549	0.900606	1.0614	1.5506	1.80972	1.51054	1.34457		1.58498	3.90513	2.65511	2.33549	6.57554	5.2776
P24386	SYYGGNWASF	0.0719356	0.0680593	0.0597315	0.237665	0.246078	0.236364	0.194644	0.317976	0.404167	0.337305	0.263421		1.78032	3.02495	2.10873	2.31253	4.68377	3.94613
J3KT35	LYFHINQTL	0.22054	0.154987	0.187248	0.364019	0.569608	0.646061	1.35467	0.885196	1.02917	0.960587	0.818976		1.96738	1.80015	1.26688	2.29949	2.52917	2.15594
J3KNW5	TYLEKFQNL	0.315665	0.293127	0.320805	0.802046	0.926471	1.01879	1.18615	1.53097	1.66528	1.51329	1.37079		1.66608	4.70627	3.03839	2.29443	7.00069	5.49863
Q3MIT2	VFKAESFNF	0.281117	0.309973	0.310067	0.849579	1.18824	1.13939	1.37949	1.56193	1.50139	1.36572	1.4407		1.9231	4.99337	3.16031	2.28841	6.27878	5.08917
H3BNC9	RDNYVPEV	0.203975	0.199461	0.293289	0.529483	0.526471	0.596364	0.796212	1.12613	1.11806	1.10907	1.09988		1.39822	3.96851	2.68518	2.26112	7.2035	5.58603
Q8TBM8	KELERLTSL	0.045433	0.0606469	0.0671141	0.123947	0.168627	0.144242	0.167211	0.226586	0.2625	0.311641	0.302122		1.38719	1.9754	1.39347	2.25574	4.57131	3.86036
O14682	LPASPSVSL	0.510175	0.454852	0.650336	0.974729	1.14216	1.12182	1.38537	2.56344	2.60972	2.64436	2.34207		1.10227	3.91698	2.66371	2.23788	8.52498	6.14786
Q92890-1	NYNEKIYEL	0.333176	0.381402	0.44698	0.642599	0.745098	0.734545	0.964076	1.88066	1.62639	2.10082	1.63296		0.994789	2.10103	1.47876	2.22506	6.55773	5.26697
Q92616	ADALRPSVV	0.1292	0.102426	0.169128	0.168472	0.185294	0.178788	0.273677	0.587613	0.602083	0.635197	0.670412		0.59344	1.04522	0.715956	2.22339	6.95324	5.47374
P20036	LFLPRTDYSF	0.26266	0.182615	0.210067	0.637184	0.770588	0.714545	0.829523	1.08082	1.28681	0.895509	0.786517		1.75626	3.29015	2.27311	2.21244	4.76217	4.00621
Q12996	AYIDYLSHL	0.327496	0.229111	0.299329	0.503008	0.74902	0.641212	0.763553	1.3565	1.49653	1.32539	1.05868		1.21907	2.52413	1.77025	2.19815	5.95875	4.88266
Q9UM00	SYIQGLSHR	0.153336	0.109164	0.134228	0.362214	0.407843	0.464242	0.442848	0.628399	0.620833	0.584785	0.58427		1.66475	5.32179	3.28729	2.19272	7.30737	5.61148
Q06210	AYLNYHVPR	0.0662565	0.0269542	0.0469799	0.157641	0.172549	0.195152	0.304376	0.238671	0.215278	0.265811	0.127341		2.15019	2.30733	1.61594	2.18011	2.37668	2.0269
F5GZ28	TEPPPKAAL	0.573592	0.558625	0.714094	1.12214	1.15196	1.17333	1.58197	2.62462	2.72153	2.89368	2.76904		1.03071	3.76085	2.57801	2.16091	8.44635	6.13567
O43683	EYNSDLHQF	0.154283	0.152291	0.232215	0.283995	0.280392	0.312727	0.432397	0.765861	0.795833	0.718607	0.916355		0.8662	1.66502	1.16178	2.15373	6.26668	5.08148
Q8N1F7	KFVDSTFYL	0.960719	0.759434	0.92953	1.17208	1.52451	1.53091	1.80144	4.15106	4.1875	3.59853	3.77154		0.771046	2.36439	1.64911	2.15263	8.11657	5.91554
P35579	KYLYVDKNF	0.41363	0.332884	0.406711	0.788207	1.1	1.04242	1.35075	1.80967	1.68056	1.79102	1.55306		1.47736	3.89059	2.64701	2.15208	6.36936	5.14452
Q14526	HDMVSPAVF	0.366304	0.283019	0.420134	0.726835	0.901961	0.824242	0.966688	1.72356	1.75278	1.76719	1.02122		1.26197	1.90914	1.34774	2.13534	4.60304	3.88649
Q14106	TPFVEGLSY	0.212967	0.221698	0.242282	0.380866	0.431373	0.432727	0.510777	0.965257	1.11389	1.08066	0.802747		0.959929	1.98019	1.39545	2.13428	6.22566	5.05311
Q9NWQ9	NPSPPLMSY	0.146711	0.140162	0.18255	0.244284	0.254902	0.282424	0.335728	0.767372	0.741667	0.766269	0.47191		0.836069	1.00346	0.686226	2.13397	4.81478	4.04618
G3V4E4	GSNGWYNYR	0.0747752	0.06469	0.095302	0.304452	0.331373	0.294545	0.296538	0.324773	0.352778	0.32264	0.367041		1.97069	5.23907	3.26245	2.12692	5.79273	4.75803
Q8IZH2	EYLERAPEL	0.116895	0.122642	0.150336	0.383273	0.37451	0.438788	0.494448	0.597432	0.56875	0.592117	0.506866		1.70178	4.78864	3.06473	2.1235	6.33476	5.12986
P52298	SYVELSQYR	0.08708	0.0559299	0.057047	0.199759	0.194118	0.24	0.278903	0.324018	0.30625	0.277727	0.249688		1.77482	3.2885	2.27311	2.11772	4.38392	3.71095
P25788	MIDPSGVSY	0.301467	0.235849	0.332886	0.46089	0.551961	0.491515	0.758981	1.2281	1.41736	1.31439	1.05119		0.963998	1.88656	1.3303	2.11065	5.95438	4.88153
O60287	SDLSHFHVV	0.195457	0.162399	0.269799	0.429001	0.470588	0.509697	0.632266	0.814199	0.904167	0.934922	0.955056		1.28659	3.5922	2.4655	2.10826	6.72031	5.36763
P08670	YASSPGGVY	0.369617	0.318733	0.463087	0.823105	0.901961	0.806667	1.12018	1.64804	1.59375	1.62878	1.7216		1.25018	4.50081	2.90902	2.10228	7.94099	5.83521
Q13772	SPLQEEHNF	0.169427	0.161725	0.202013	0.44284	0.465686	0.490303	0.686479	0.747734	0.744444	0.76352	0.786517		1.55257	4.08549	2.75758	2.09743	6.07716	4.96485
Q9Y3I0	AGNYAWVNR	0.163748	0.163747	0.237584	0.50361	0.472549	0.512121	0.651862	0.796828	0.852083	0.751604	0.820225		1.50615	4.60608	2.98198	2.09583	6.85014	5.45074
Q9NV96	RLPAWQPIL	0.303833	0.264825	0.296644	0.453069	0.556863	0.553939	0.613978	1.37009	1.30139	1.21907	1.0412		0.91659	2.3294	1.62806	2.09578	6.91306	5.46536
O15031	YYTDIMHTL	0.160909	0.157682	0.181879	0.273165	0.297059	0.319394	0.43501	0.719033	0.749306	0.776352	0.606742		0.989194	2.1059	1.48159	2.09529	6.13334	4.99926
P31350	IVNENLVER	0.158542	0.161725	0.187248	0.412154	0.521569	0.5	0.569562	0.822508	0.664583	0.72594	0.670412		1.56581	4.37097	2.87352	2.09123	6.31886	5.12071
Q14141	TYDLQESNV	0.26408	0.301213	0.337584	0.333333	0.286275	0.161818	0.465709	1.19335	1.39514	1.24748	1.28714		0.0509795	0.0561315	0.0294493	2.08938	7.13404	5.57646
A0A494C0W0	DFLASQGF	0.225745	0.210916	0.279866	0.303249	0.366667	0.418182	0.38341	1.07779	1.01458	0.99725	0.96005		0.623163	2.10001	1.47876	2.08368	8.53675	6.14786
P30305	RDAESFLL	0.13062	0.113208	0.161074	0.262335	0.237255	0.307879	0.299151	0.567976	0.579167	0.626948	0.509363		1.03548	2.65839	1.8599	2.08054	6.66992	5.33023
Q96JI7	RDFLVEIL	0.115476	0.115903	0.14094	0.178099	0.233333	0.247273	0.0836055	0.570997	0.526389	0.505958	0.494382		0.580449	0.770009	0.525785	2.07918	5.59705	4.63323
Q5T3Q7	NPDPFVPVL	0.270705	0.339623	0.351007	0.606498	0.733333	0.70303	0.290007	1.49245	1.26944	1.44546	1.18851		0.863957	1.44126	0.999137	2.07371	5.53262	4.59483
Q8WVY7	AMITVHTPR	0.04354	0.0367961	0.0469799	0.137184	0.111765	0.193939	0.232528	0.225076	0.188889	0.163153	0.134831		1.99233	2.22707	1.56083	2.06832	2.40701	2.05149
Q9H0H5	VPNPDPVTM	0.262186	0.239892	0.274497	0.601685	0.631373	0.653939	0.85565	1.16465	1.19306	1.16315	0.802747		1.40533	2.90832	2.0281	2.062	5.16613	4.31664
A2VDJ0	KESESFVF	0.963086	0.845013	1.20134	1.61312	1.6902	1.76606	2.1744	4.20317	4.2375	4.15949	4.10237		0.852207	4.04242	2.73319	2.05746	9.48078	6.40468
O75643	YAQDEHLITF	1.71557	1.5	1.96242	2.14501	2.40392	2.60364	3.10712	7.92221	7.4875	6.7516	6.3583		0.571486	1.40185	0.968218	2.04645	7.44038	5.69672
A0A0G2JMH6	VFLPREDHLF	0.133933	0.112534	0.125503	0.229844	0.20098	0.246061	0.309602	0.510574	0.54375	0.461045	0.529338		0.992076	2.33309	1.63071	2.0436	6.29147	5.09904
Q86WA8	TPLGGEIMF	0.427354	0.495283	0.512081	0.850181	1.03627	0.968485	0.706074	1.97659	1.92778	2.15124	1.82397		0.896484	3.02747	2.10974	2.04231	7.85061	5.83521
P24844	NYVEFTRIL	0.21486	0.196092	0.258389	0.866426	1.10392	0.995758	1.04376	0.946375	1.08542	0.903758	0.702871		2.1677	5.4873	3.28729	2.02746	5.00213	4.19203
P05106	KDSLIVQV	0.93469	0.797844	1.13691	1.54332	1.65098	1.83636	2.58132	4.04985	3.775	3.70027	4.05618		0.992463	2.76918	1.93113	2.02593	6.86426	5.45671
Q8WUA4	HPERWDVSF	0.0913393	0.0916442	0.103356	0.299037	0.345098	0.347879	0.438929	0.39426	0.383333	0.380385	0.394507		1.90613	4.77564	3.06357	2.02374	5.18859	4.33129
P04035	IDLSRASTL	0.210601	0.216307	0.239597	0.50361	0.472549	0.533939	0.685173	0.973565	0.99375	0.823098	0.813983		1.30467	3.45024	2.38274	2.02003	6.13999	5.00017
Q8IVM0	FPEFPATRAY	0.136299	0.150943	0.147651	0.316486	0.370588	0.369697	0.523841	0.601208	0.690278	0.51879	0.529338		1.44671	2.9363	2.0449	2.0125	4.85786	4.07623
P07814	IPDGHTKEM	0.418363	0.413747	0.555705	0.888087	0.994118	1.02424	1.31156	1.88218	2.025	2.04216	1.45568		1.18871	2.67989	1.87448	2.00065	5.62344	4.64873
O00505	ADFKAQNV	0.359205	0.361186	0.477852	0.583032	0.611765	0.626667	0.895493	1.53172	1.55833	1.6132	1.67166		0.766033	2.42276	1.69257	1.99645	7.65559	5.79886
K7EPJ5	VYSPKSPSL	0.366777	0.380054	0.433557	0.652226	0.823529	0.683636	0.967995	1.63369	1.53056	1.48671	1.603		0.990659	3.48757	2.39917	1.99047	7.6926	5.81912
Q16678	FPNPVRTVF	0.0771415	0.0471698	0.10098	0.131769	0.148039	0.192727	0.210973	0.296073	0.363194	0.308891	0.223471		1.18613	1.51961	1.05204	1.98803	3.78188	3.21025
P50990	TYLGKYWAI	0.329389	0.212938	0.205369	0.541516	0.654902	0.670303	0.704115	1.01208	1.27639	1.05775	0.606742		1.36668	1.9569	1.3798	1.98737	3.76995	3.20036
Q13907	NPDPNEIKSY	0.742546	0.706199	0.814765	1.65945	1.62157	1.66909	2.20444	2.92069	3.00903	2.74427	3.2372		1.24526	4.36456	2.87352	1.98065	7.35135	5.62744
E5RFR9	RDYLSVKI	0.168481	0.16442	0.216107	0.365824	0.431373	0.570909	0.627041	0.70997	0.701389	0.746104	0.724095		1.44656	3.56067	2.45044	1.97691	5.48697	4.55701
P20591	KDTYSWLL	0.60956	0.537736	0.692617	1.22684	1.19804	1.40303	1.11953	2.36178	2.58889	2.5637	2.10737		1.01201	3.57957	2.46239	1.97162	7.6137	5.79886
Q14126	RSPGRAYAL	0.157123	0.130728	0.201342	0.322503	0.284314	0.313939	0.399739	0.570997	0.576389	0.696609	0.71161		1.01757	2.3272	1.62677	1.97015	5.8739	4.81483
P52701	DPSQETITF	0.438239	0.381402	0.402685	0.543923	0.831373	0.655758	0.773351	1.59215	1.73889	1.40605	1.63795		0.783028	2.24145	1.56416	1.96777	7.14283	5.5768
Q6ULP2	SVQTALLNR	0.123048	0.106469	0.148993	0.340554	0.437255	0.413333	0.553886	0.506042	0.472222	0.496792	0.486891		1.78981	4.35543	2.87352	1.95885	4.94916	4.15068
O95602	HPFIDDYQY	0.460483	0.439353	0.567785	0.974729	1.07843	1.12545	1.37361	2.02341	1.99931	1.8066	1.77653		1.21806	4.28847	2.85582	1.95859	7.315	5.61148
Q2V2M9	FPEPSRPPLF	0.130147	0.110512	0.133557	0.219013	0.239216	0.303636	0.31548	0.542296	0.493056	0.430797	0.473159		1.1105	2.57814	1.80638	1.95856	5.71444	4.70512
Q9UNY4	ADSPRSSTV	0.213914	0.173181	0.297987	0.253309	0.220588	0.32	0.339647	0.851964	0.841667	0.87901	0.966292		0.311457	0.585058	0.38579	1.95393	7.1593	5.58152
Q14139	ADYASKNL	0.19309	0.150943	0.300671	0.513839	0.560784	0.513939	0.728935	0.820242	0.740278	0.874427	0.888889		1.43082	3.75923	2.57801	1.9511	5.69124	4.69433
P11912	AVVPGTLLLFR	0.0246096	0.113523	0.0720012	0.226233	0.282353	0.248485	0.167211	0.309668	0.348611	0.267644	0.157303		1.72199	2.08676	1.47005	1.95092	2.66319	2.27284
Q12979	YYLQHPPISF	0.431614	0.318733	0.371812	0.813478	1.3098	1.11091	1.29523	1.6216	1.63403	1.4253	1.10362		1.59801	3.36649	2.32981	1.95089	4.56293	3.85512
P83731	TDGKVFQF	0.285376	0.270889	0.307383	0.49278	0.458824	0.604242	0.67015	1.06949	1.12639	1.15124	1.09988		0.950898	3.48903	2.39917	1.94928	7.76846	5.83408
O43617	MYLGITPSI	0.384761	0.463612	0.524161	1.29061	1.59314	1.49212	1.31809	1.99698	1.84167	1.87443	1.32335		1.63755	4.24642	2.83778	1.94296	5.35484	4.45628
O14950	NYIEFTRIL	0.170374	0.12938	0.198658	0.634176	0.754902	0.698182	0.758981	0.740181	0.713889	0.637947	0.451935		2.09861	5.03441	3.16031	1.93662	4.4808	3.79175
Q9GZX5	QASKPDALF	0.0814009	0.0956873	0.12349	0.277978	0.317647	0.290909	0.338341	0.31571	0.327778	0.350137	0.526841		1.61179	2.70248	1.88964	1.92366	3.65552	3.10706
Q56P03	AVYDKDEVF	0.157596	0.134097	0.197987	0.279182	0.276471	0.339394	0.341607	0.560423	0.613194	0.598533	0.694132		0.921494	2.48212	1.73947	1.91739	6.4519	5.19535
Q86WA8	MPQSMPEYAL	0.381448	0.336927	0.44698	0.579422	0.748039	0.706667	0.984324	1.55816	1.70347	1.58845	1.00749		0.958002	1.42595	0.988341	1.9145	4.42216	3.74226
Q6P2Q9	TYQRWQFTL	0.400379	0.375337	0.405369	0.612515	0.75	0.686667	0.754409	1.63293	1.83056	1.50046	0.967541		0.832126	1.07279	0.735476	1.91324	4.28628	3.62848
Q9UKA4	TDYLTKSL	0.156649	0.151617	0.226174	0.338748	0.333333	0.384242	0.45983	0.601964	0.646528	0.735105	0.694132		1.08928	2.97736	2.07736	1.90987	6.18765	5.03324
Q9BRQ8	KDSFHHNV	0.291529	0.218329	0.310067	0.574007	0.560784	0.722424	0.889615	1.01662	1.00833	1.05591	1.02622		1.32917	3.72989	2.55959	1.90951	5.95331	4.88153
P57738	QDMRVTLF	0.19309	0.172507	0.297987	0.341757	0.335294	0.374545	0.407577	0.794562	0.906944	0.938588	0.681648		0.721763	1.39891	0.96577	1.90855	5.75335	4.73226
Q86Y37	IPISYEQIY	0.148604	0.138814	0.169128	0.258724	0.362745	0.309091	0.429784	0.616314	0.670833	0.516957	0.47191		1.1601	2.19368	1.54001	1.90264	4.71511	3.97145
Q6P2Q9	HPDPNNENIVGY	0.473261	0.397574	0.577181	0.860409	0.841176	0.956364	1.28543	1.8006	1.76944	1.66269	1.96005		1.03032	3.01764	2.1044	1.89744	6.5082	5.23829
Q96HR3	QDNLRQLSV	0.06531	0.0902965	0.112752	0.108905	0.118627	0.134545	0.152841	0.314955	0.329861	0.351971	0.334582		0.525149	0.782792	0.534067	1.89564	5.45403	4.52869
O15031	RDSPSNKL	0.238523	0.253369	0.234899	0.359807	0.34902	0.390303	0.501633	0.856495	0.847222	0.982585	0.913858		0.724108	2.1998	1.54448	1.89341	7.19973	5.58603
O43463	AYYGNISHF	0.404638	0.362534	0.506711	0.606498	0.67549	0.788485	0.916395	1.59819	1.54306	1.60862	1.55805		0.814363	3.07766	2.14145	1.89289	7.86949	5.83521
K7EM97	QDRLTVGV	0.0903928	0.0876011	0.151678	0.33935	0.255882	0.372727	0.448726	0.40861	0.388194	0.409716	0.424469		1.68838	3.66564	2.5164	1.89161	4.35607	3.68799
G8JL96	WPDHGVPEY	0.178893	0.138814	0.186577	0.229844	0.305882	0.369697	0.351404	0.614804	0.708333	0.612282	0.55181		0.902441	2.04713	1.44379	1.88719	5.76898	4.7412
B1APE1	NAFKEITTM	0.140558	0.111186	0.194631	0.313478	0.34902	0.359394	0.46179	0.547583	0.567361	0.670944	0.40824		1.31781	2.40143	1.67558	1.88228	4.249	3.59722
Q96S52	VDMVRVMEV	0.0955987	0.0768194	0.0850112	0.166466	0.160131	0.189899	0.172001	0.263847	0.259259	0.254812	0.485227		1.00424	0.866064	0.592059	1.87973	2.80549	2.39497
H3BNQ5	EYYRGFTLF	0.13346	0.0963612	0.157047	0.249699	0.304902	0.297576	0.227302	0.498489	0.561111	0.462878	0.374532		1.06539	2.00417	1.41379	1.87878	4.79229	4.03007
Q6KC79	YPQYDPVY	0.19877	0.196092	0.21745	0.4284	0.473529	0.481212	0.506205	0.736405	0.675694	0.975252	0.59176		1.21051	2.30254	1.61295	1.86751	4.52138	3.82186
H0YJX4	TYYRGFLTL	0.429248	0.322776	0.425503	0.641998	0.993137	0.832121	0.947747	1.50906	1.69514	1.40972	1.09238		1.12109	2.28324	1.59985	1.86176	4.887	4.10205
Q6ZS10	RWLDGSPVTL	0.100331	0.0619946	0.0993289	0.132371	0.129412	0.144242	0.207707	0.354985	0.331944	0.315307	0.264669		0.814907	1.14884	0.790474	1.86054	4.39824	3.72229
H0Y980	FPEASPATL	0.249408	0.203504	0.273154	0.520457	0.534314	0.544242	0.702809	0.873867	0.9	0.830431	0.886392		1.24956	4.51042	2.91144	1.8503	6.99228	5.49597
Q99828	SPAKDSLSF	0.259347	0.204852	0.346309	0.54994	0.556863	0.631515	0.795558	0.969789	0.881944	1.14024	0.873908		1.22941	3.00527	2.09353	1.83886	5.27067	4.3946
Q86VV8	TDAPHFYGL	0.598675	0.450809	0.604027	0.700361	0.810784	0.881212	0.980405	2.04532	2.13264	1.82951	1.82522		0.613361	2.03383	1.43391	1.82894	7.51601	5.75167
P53396	KEILIPVF	0.422149	0.367251	0.426846	0.638989	0.662745	0.712727	0.581319	1.40937	1.37847	1.53162	1.43321		0.678697	3.5604	2.45044	1.82676	9.2087	6.38851
A0A087X0U0	LPDVLAPQY	0.2584	0.206873	0.272483	0.460289	0.582353	0.663636	0.740692	0.913142	0.979167	0.868011	0.716604		1.31474	3.2232	2.23044	1.82156	5.09104	4.25922
A0A0C4DH49	SPAPVPVTY	0.560814	0.597709	0.673154	0.924188	1.07843	1.03818	1.27433	2.16767	2.25625	2.13016	2.02996		0.821202	3.80134	2.5974	1.81345	8.43361	6.13567
Q93009	ATFQFTVER	0.0482726	0.0706166	0.113787	0.146209	0.248039	0.26	0.304376	0.283233	0.247917	0.271311	0.283396		1.6276	2.72158	1.89815	1.8074	3.26225	2.7811
P35610	VPIPTVNQY	1.03833	0.886119	1.19128	1.50241	1.66373	1.74182	2.25474	3.929	3.90903	3.37947	3.30087		0.785894	2.34521	1.63741	1.8052	6.66057	5.32484
A0A1W2PPT5	VYITNFHVR	0.243729	0.180593	0.325503	0.54994	0.735294	0.832727	0.935336	0.869335	0.890972	0.923006	0.785268		1.6107	4.03927	2.73319	1.79468	4.70273	3.96209
Q9UKA4	SDLQKTFF	0.149077	0.144879	0.147651	0.21781	0.285294	0.287879	0.339647	0.560423	0.529861	0.536205	0.410737		0.941255	2.03623	1.43508	1.79073	5.17178	4.3171
Q9H081	RESLVSLV	0.243729	0.227089	0.28255	0.49278	0.470588	0.552121	0.64533	0.884441	0.89375	0.829514	0.857678		1.10511	4.25096	2.83778	1.78655	7.18012	5.58152
Q8IWY9	ADHVVPLL	0.247042	0.307278	0.354362	0.584838	0.537255	0.181818	0.773351	1.01057	1.10278	0.918423	1.12859		0.777798	1.04011	0.712538	1.77982	4.05871	3.4405
Q6ZN28	NYMPGQLTI	0.376716	0.321429	0.603356	0.54272	0.598039	0.771515	1.16525	1.58459	1.5875	1.56737	1.21348		0.826558	1.27646	0.879343	1.77839	4.34481	3.6778
O75643	QEDVRLIGL	0.0951254	0.0990566	0.128188	0.181709	0.169608	0.115758	0.253429	0.34139	0.385417	0.352887	0.383271		0.74525	1.19703	0.82164	1.76707	4.60777	3.88771
Q13115	HSAPSSLPY	0.274491	0.235175	0.330201	0.498797	0.506863	0.575152	0.707381	0.969033	0.954167	0.950504	0.932584		1.03094	3.76854	2.58175	1.76511	6.93098	5.46665
A0A087WV63	IEPPPSSIM	0.180786	0.175876	0.230201	0.434416	0.458824	0.462424	0.663619	0.715257	0.70625	0.753437	0.478152		1.36771	2.71735	1.89774	1.76154	4.04053	3.42609
H0YBR5	NYSGAAEYLYF	0.673923	0.495957	0.679195	1.18291	1.45686	1.22788	0.811234	1.98338	2.14167	2.17599	2.05243		0.924325	2.84756	1.98499	1.76053	6.34937	5.1366
Q71UM5	RDLLHPSL	0.212494	0.16442	0.232886	0.445848	0.404902	0.503636	0.557152	0.744713	0.660417	0.673694	0.661673		1.23329	4.17512	2.80231	1.75299	6.31317	5.11789
F1T0I1	LPDFGGNVL	0.570279	0.493261	0.62953	0.762335	0.959804	0.969697	0.903331	2.02039	2.04722	1.86984	1.66042		0.671379	2.35154	1.64094	1.75092	7.26987	5.59172
Q9NXH9	ADFYVRVF	0.307146	0.231806	0.295973	0.2858	0.462745	0.372727	0.446114	0.870091	1.07153	0.797434	1.00749		0.493604	0.892994	0.61104	1.7508	5.59367	4.63313
Q86XL3	LPDLSGPHSY	0.490298	0.462264	0.588591	0.697954	0.841176	0.894545	1.13978	1.69713	1.70833	1.78368	1.69913		0.798272	2.86928	1.99856	1.7451	7.10455	5.55993
P52907	KDHYSNGF	0.642215	0.743261	0.830872	0.993381	1.11176	0.289697	1.76617	2.13369	2.86736	2.19157	2.70911		0.493711	0.466909	0.306718	1.74446	3.70885	3.1473
J3KNB3	EYTGYSFKF	0.0388074	0.0150742	0.110683	0.1071	0.1	0.0884848	0.108426	0.222054	0.170833	0.16132	0.179775		0.880698	0.781603	0.533524	1.74205	2.7057	2.30949
Q13043	KENQINSF	1.15665	1.10782	1.35705	2.00782	2.28529	2.06545	2.80601	4.0997	4.06319	3.89093	4.0774		0.924439	4.12828	2.78028	1.74015	7.87202	5.83521
A5YKK6	LPDPFTPNL	0.468528	0.382749	0.530201	0.766546	0.876471	0.876364	0.778576	1.65257	1.61944	1.53254	1.32584		0.840321	3.14566	2.18518	1.73473	7.16033	5.58152
A0A0J9YXF2	ADILAHEI	0.647421	0.572776	0.884564	1.05535	0.960784	1.09939	1.44742	2.52115	2.17639	2.25481	2.37953		0.701274	2.22913	1.56083	1.73347	6.78191	5.40478
Q9C037	VYLDRGTGNVSF	0.0965452	0.1031	0.103356	0.202768	0.260784	0.203636	0.280209	0.322508	0.422222	0.290559	0.305868		1.22961	2.30391	1.61342	1.73105	3.96755	3.36713
Q13618	IENGHIFTV	0.362518	0.362534	0.438255	0.722022	0.757843	0.706667	0.977792	1.31193	1.30347	1.24931	1.27216		1.02863	4.18127	2.80415	1.72762	7.27775	5.59172
P05423	AELLRELSL	0.116422	0.145553	0.186577	0.393502	0.429412	0.50303	0.475506	0.52719	0.501389	0.474794	0.474407		1.59077	5.20402	3.25826	1.7255	5.73286	4.71609
B4DLD3	YPDGHNDYGY	0.602934	0.486523	0.644295	0.755114	0.841176	0.904848	1.13455	2.01284	1.95417	1.81393	1.78901		0.653295	2.35752	1.6441	1.71135	7.25797	5.58841
Q9NUQ2	ASQAFAAQR	0.0605774	0.0714286	0.0744966	0.200361	0.192157	0.198788	0.230568	0.227341	0.205556	0.230064	0.238452		1.57772	3.58893	2.46466	1.71099	4.05264	3.43594
Q13098	YLAPHVRTL	0.32797	0.262129	0.373154	0.54994	0.556863	0.618182	0.732854	1.01511	1.01181	0.992667	1.18227		0.936365	3.1965	2.21383	1.71	6.53894	5.25524
O75489	HPDGVIPVL	0.364411	0.307278	0.468456	0.528279	0.515686	0.66303	0.858263	1.11027	1.18611	1.32722	1.34831		0.75485	1.78909	1.2583	1.70955	5.56225	4.61326
P25786	KTQIPTQR	0.19309	0.179919	0.226174	0.486161	0.443137	0.491515	0.621816	0.712236	0.613889	0.660862	0.62422		1.35432	4.37182	2.87352	1.70861	5.79506	4.75838
Q15008-4	RYSVFFQSL	0.184098	0.198787	0.226174	0.2142	0.370588	0.207273	0.301764	0.673716	0.792361	0.661778	0.525593		0.429687	0.555715	0.367356	1.70817	4.64286	3.91017
Q32P41	RENNYTYEF	0.231425	0.193396	0.273154	0.233454	0.316667	0.26303	0.373612	0.849698	0.7625	0.679193	0.74407		0.350746	0.681229	0.455474	1.70563	6.13674	5.00017
O60449	GEYNWATV	0.118788	0.107143	0.130872	0.240072	0.220588	0.261818	0.319399	0.391239	0.363194	0.390467	0.401998		1.13095	3.06195	2.13043	1.70114	5.29255	4.41097
K7EQ34	VYSGGVYLF	0.371983	0.331536	0.383893	0.34657	0.6	0.409697	0.253429	1.23565	1.25694	1.28873	0.926342		0.150853	0.160884	0.0943854	1.69907	5.04811	4.22366
J3KTQ9	YYLSKIEEL	0.475154	0.393531	0.490604	0.871239	1.04118	0.994545	1.22926	1.4781	1.69722	1.44088	1.26841		1.19042	3.68675	2.53493	1.69906	5.74841	4.72922
G3V220	TPDGKVYYY	0.30194	0.273585	0.315436	0.345367	0.492157	0.465455	0.549967	0.86858	0.958333	1.02291	0.998752		0.641348	2.0095	1.41771	1.69585	6.71537	5.36763
Q8N766	TAFPATRNV	0.0601041	0.0660377	0.077358	0.0854392	0.0803922	0.124242	0.11757	0.181269	0.230556	0.252979	0.208489		0.587245	0.602879	0.39719	1.6864	3.49662	2.97863
Q9NS87	SDNFSHNL	0.23947	0.260108	0.343624	0.405535	0.488235	0.378182	0.546048	0.854985	1.00556	0.823098	0.918851		0.693365	1.95789	1.3801	1.68001	6.17102	5.02178
P49792	GESKIVSF	0.265499	0.318733	0.332215	0.542118	0.594118	0.589697	0.674722	0.95997	0.932639	1.09716	0.907615		0.974267	3.80375	2.5974	1.67334	6.92049	5.46665
Q8NG92	DNVTAVFQF	0.179839	0.11186	0.393289	0.269555	0.166667	0.380606	0.386675	0.793051	0.434722	0.966086	0.719101		0.398052	0.259487	0.161574	1.6733	2.76363	2.36009
A8K727	REPLRTIFL	0.211074	0.181941	0.256376	0.351986	0.314706	0.431515	0.418027	0.750755	0.659028	0.649863	0.701623		0.808296	2.62704	1.83775	1.67313	6.40716	5.17305
Q9BZL6	IPAPGSGVSF	0.258874	0.254717	0.304698	0.43201	0.443137	0.475758	0.666231	0.844411	0.875	0.873511	0.886392		0.886589	2.84012	1.98151	1.67308	6.21539	5.05311
P41250	TVLGYFIGR	0.0548982	0.043407	0.119107	0.17509	0.209804	0.166061	0.250816	0.229607	0.260417	0.267644	0.164794		1.46772	2.20468	1.54854	1.67002	2.77573	2.37081
Q5MIZ7	SAATDIFSY	0.447705	0.328167	0.490604	0.477738	0.588235	0.627879	0.597649	1.3716	1.42639	1.25115	1.32335		0.440435	1.648	1.14825	1.66973	7.76473	5.83408
Q86WA8	VDSARNLQL	0.214387	0.205526	0.326174	0.40373	0.431373	0.468485	0.543436	0.807402	0.743056	0.83593	0.762797		0.892749	3.08113	2.1418	1.66252	6.45647	5.19662
O95835	SYSPQAFKF	0.163748	0.127358	0.183221	0.364019	0.35	0.393333	0.480078	0.490181	0.554167	0.458295	0.499376		1.3277	3.94434	2.68018	1.66246	5.26435	4.38966
P27707	YESLVEKV	0.0558448	0.041779	0.0738255	0.0914561	0.113725	0.0969697	0.0653168	0.170695	0.180556	0.152154	0.219725		0.6848	0.626254	0.41259	1.66144	2.91583	2.48712
Q9H1Y0	SYPDNFLHI	0.269759	0.284367	0.268456	0.425993	0.398039	0.489697	0.525147	0.904834	0.961111	0.828598	0.771536		0.745556	2.45611	1.72161	1.66004	6.52313	5.24291
Q9Y5R8	SYVRSLPFF	0.222433	0.15903	0.206711	0.501203	0.657843	0.573939	0.424559	0.659366	0.741667	0.566453	0.505618		1.46004	3.38076	2.33713	1.65697	4.07846	3.45568
Q5JP53	GDLNHLVSA	0.507336	0.371968	0.510067	2.02347	1.72549	1.81636	1.13912	1.77492	1.59375	1.30431	1.15605		1.85565	3.85225	2.62434	1.65379	3.19843	2.7271
P53611	MVDPFHTLF	0.287743	0.618598	0.328859	0.986763	1.01961	0.578182	0.343566	1.3006	1.24306	1.51421	1.1236		0.830192	1.06313	0.728147	1.65358	3.40498	2.90176
Q9UI08	KYNQATPTF	0.327023	0.286388	0.413423	0.753911	0.787255	0.584242	0.954278	1.0642	1.14931	1.07791	1.00874		1.16954	3.64976	2.50563	1.65115	5.61766	4.64537
I3L1X2	SYLEKVVTL	0.492664	0.392857	0.563087	1.05656	1.29314	1.18909	2.05421	1.58006	1.63889	1.40972	1.43695		1.53392	2.99904	2.08907	1.65095	3.37871	2.87954
P12956	RDSLIFLV	0.387601	0.314016	0.401342	0.51444	0.573529	0.582424	0.350098	1.19789	1.13611	1.16132	1.09238		0.45829	1.44862	1.00498	1.64135	7.02565	5.51375
P52701	HYPPVQVLF	0.726455	0.649596	0.849664	0.665463	0.828431	0.798182	0.881777	2.43731	2.39236	2.3703	2.04245		0.0969287	0.221682	0.135889	1.63896	7.75257	5.83408
E9PPH8	KYVPYSESF	0.0709891	0.114555	0.095302	0.119134	0.133333	0.139394	0.15676	0.26284	0.275	0.337305	0.289638		0.550991	0.808567	0.551688	1.63717	4.38122	3.7091
A0A0G2JII1	YAFNGTQRFL	0.174633	0.118598	0.155705	0.194344	0.280392	0.208485	0.2371	0.484139	0.541667	0.391384	0.443196		0.620589	1.14587	0.789785	1.63598	4.84489	4.06874
Q9H0A8	ADKFQVLL	0.643161	0.609164	0.772483	1.19795	1.19314	1.49152	1.60026	2.17447	2.0625	2.06233	2.06242		1.02211	4.44251	2.87352	1.63098	7.2135	5.58603
G3V4A5	SVLDYFSER	0.176053	0.140162	0.179195	0.181107	0.204902	0.186667	0.297845	0.562689	0.565972	0.505041	0.411985		0.398219	0.56848	0.37548	1.63086	4.74337	3.99053
Q14204	ATSPALFNR	0.221486	0.268194	0.267114	0.48917	0.487255	0.558788	0.700849	0.793807	0.759722	0.79835	0.771536		1.14795	3.96138	2.68462	1.63011	5.9988	4.90723
Q96ST3	VYAQVARLF	0.233318	0.210243	0.257718	0.527677	0.633333	0.582424	0.745265	0.805136	0.754861	0.647113	0.667915		1.4123	4.38401	2.87352	1.62048	5.20999	4.3458
I6LPK7	TDSPREVFF	0.209655	0.181941	0.239597	0.309266	0.29902	0.330303	0.40627	0.593656	0.671528	0.667278	0.651685		0.676265	2.26338	1.58335	1.6185	6.55256	5.26534
Q9UBI1	SPSYPEISF	0.632276	0.5	0.57651	0.782792	0.969608	0.952727	1.06858	1.81269	1.89514	1.71769	1.56554		0.727974	2.87775	2.00298	1.6175	7.07601	5.53774
P49790	ATSPVVYTR	0.0709891	0.0518868	0.0912752	0.135379	0.118627	0.149697	0.186153	0.249245	0.216667	0.232814	0.177278		1.0467	1.55182	1.07232	1.61727	3.24245	2.76514
Q9BZQ6	FADKEDIIF	1.07998	1.01482	1.34765	2.7485	2.92941	1.81697	3.403	3.56042	3.70694	3.36389	3.44569		1.2475	3.4618	2.38353	1.61679	4.90113	4.11116
O95219	ADQLKEYLF	0.412683	0.303908	0.437584	0.55355	0.620588	0.695758	0.734161	1.23943	1.2375	1.11366	1.12235		0.75886	3.095	2.15085	1.61472	7.14101	5.5768
O95487	NAAYPSVSY	0.372456	0.286388	0.40604	0.497593	0.641176	0.678788	0.690398	1.11556	1.14583	1.01467	1.06742		0.820777	3.24827	2.2459	1.61311	6.9195	5.46665
Q9UKN5	RDYAQQIGV	0.129673	0.102426	0.179866	0.11793	0.17451	0.170909	0.201176	0.397281	0.433333	0.410632	0.436954		0.274763	0.422423	0.274212	1.61128	5.34638	4.45356
Q16585	TDYETHEF	0.507336	0.5	0.55302	0.596871	0.7	0.692121	0.960157	1.65106	1.53194	1.50871	1.64794		0.503386	1.73159	1.21301	1.60749	7.02955	5.51375
A0A0A0MR04	GSMEPAFHR	0.353526	0.349057	0.508725	0.722022	0.901961	0.993333	1.30699	1.34743	1.35694	1.38313	0.832709		1.28083	2.35315	1.64161	1.60712	3.40544	2.90176
A0A2R8Y7Z0	QVADIDGQY	0.403218	0.327493	0.519463	0.555355	0.560784	0.617576	0.787067	1.20997	1.25764	1.20165	1.40449		0.596705	1.81919	1.28154	1.60589	6.36354	5.14333
Q7KZ85	RYVQPMASF	0.202871	0.203953	0.238031	0.229041	0.283007	0.239596	0.352711	0.660624	0.668981	0.710663	0.57345		0.361117	0.767232	0.523966	1.60402	5.96445	4.88399
H7C0M1	GDYIRTGFI	0.266446	0.210243	0.339597	0.481348	0.44902	0.502424	0.59177	0.805136	0.792361	0.822181	0.88764		0.895426	3.39421	2.34342	1.60348	6.59673	5.28779
Q9UPU5	SYINLNPRL	0.278277	0.331536	0.348993	0.741877	0.839216	0.857576	1.01502	1.03097	1.00556	0.957837	0.88015		1.43379	5.28421	3.28729	1.59966	5.9731	4.88844
Q16531	GDLMRSVLL	0.189304	0.140162	0.134228	0.383875	0.345098	0.429091	0.393207	0.456193	0.422222	0.467461	0.526841		1.32717	4.29553	2.85582	1.59885	5.39944	4.49118
A0A087WZK9	TYYGSFVTR	0.502603	0.469003	0.594631	1.13117	1.29902	1.20242	1.62573	1.76208	1.69861	1.51054	1.34457		1.33227	4.00624	2.7119	1.59663	5.05544	4.22743
Q96PP9	ADHYSQQM	0.123994	0.165768	0.193289	0.204573	0.294118	0.0690909	0.376225	0.42145	0.618056	0.493126	0.409488		0.551583	0.480421	0.315313	1.59235	2.87401	2.45113
Q9BXR5	SFDYSNTVM	0.248935	0.315364	0.346309	0.636582	0.609804	0.356364	0.922273	1.02417	0.926389	0.889093	0.808989		1.05636	1.8811	1.32549	1.58742	3.61897	3.07881
A0A087WU07	HDFQAPYL	0.336962	0.272237	0.319463	0.465704	0.554902	0.50303	0.680601	0.927492	0.981944	0.887259	0.923845		0.832017	3.14827	2.18612	1.58725	6.60973	5.2933
P14550	HPLYPFNDPY	0.06531	0.114256	0.0718121	0.107702	0.117647	0.118788	0.147616	0.247734	0.263889	0.263061	0.23221		0.553037	0.777763	0.531616	1.58694	4.0736	3.45235
Q92621	MDLLRESQL	0.12256	0.117925	0.142919	0.248797	0.252941	0.280606	0.285761	0.365559	0.375347	0.295142	0.495006		1.06308	2.05892	1.45191	1.58255	3.833	3.25314
O95758-1	YYTPITPHL	0.663985	0.531671	0.69396	1.20939	1.54706	1.41939	1.85696	2.21601	2.05556	1.69569	1.56554		1.2597	3.24312	2.24439	1.58006	4.45559	3.77043
Q9H6K1	KDVLISEF	1.6602	1.31941	1.81275	1.99097	2.06471	2.23515	2.8341	4.97583	4.92083	4.70119	4.49688		0.51404	2.09112	1.47274	1.57933	7.4647	5.71082
A0A0C4DGX4	LPSELERSY	0.115002	0.136119	0.163758	0.21059	0.231373	0.230303	0.269105	0.40861	0.388889	0.44088	0.414482		0.767033	2.22789	1.56083	1.57916	5.6997	4.69916
P41229	NYLDQIAKF	0.549929	0.496631	0.562416	1.01564	1.36275	1.17212	1.35532	1.71073	1.77222	1.5967	1.31211		1.19332	3.88033	2.64309	1.57503	5.46277	4.53587
F8VV59	HDLERKYAV	0.15381	0.128032	0.156376	0.223827	0.317647	0.291515	0.27629	0.406344	0.443056	0.454629	0.433208		0.924864	2.84831	1.98499	1.57204	5.59338	4.63313
Q6P2Q9	SPIPFPPLSY	0.100331	0.0902965	0.134228	0.184116	0.276471	0.152727	0.271718	0.259819	0.345833	0.434464	0.247191		1.03089	1.28338	0.883518	1.57145	2.70452	2.30921
Q92698	SPSSPDFVF	0.496924	0.546496	0.621477	0.574007	0.578431	0.573939	0.60418	1.74849	1.60278	1.52429	1.72035		0.0702058	0.206191	0.12792	1.5711	8.58214	6.14786
S4R3V3	TAMPYLTSY	0.501656	0.586927	0.728859	0.714801	1.00098	0.96303	1.12737	1.8497	1.99028	1.95692	1.38077		0.651396	1.38865	0.959449	1.56657	4.92289	4.1301
K7ERH0	AIISQYYNR	0.0577378	0.041779	0.0979866	0.1071	0.156863	0.149091	0.186806	0.250755	0.1375	0.186984	0.204744		1.18771	1.44913	1.00498	1.56653	2.40022	2.04594
Q9UNN5	AESIVSYL	0.427828	0.364555	0.465772	0.648616	0.671569	0.692727	0.551927	1.19789	1.26736	1.1989	1.2809		0.612521	3.33859	2.31364	1.55964	8.33415	6.07097
E9PKU7	YPDFTNPTM	0.496451	0.372642	0.479195	0.696149	0.878431	0.909091	1.12867	1.41163	1.42292	1.26398	1.17478		1.00677	3.07003	2.13562	1.55254	5.34963	4.45495
P61011	ADTFRAGAF	0.231898	0.234501	0.277852	0.448857	0.417647	0.601212	0.683214	0.740181	0.636111	0.780935	0.751561		1.11606	2.92971	2.03973	1.55152	4.62287	3.89586
Q96AG3	AEGIISEF	0.309513	0.291105	0.334228	0.43201	0.466667	0.483636	0.517309	0.880665	0.816667	1.07424	0.873908		0.607874	1.83837	1.29503	1.54827	6.06894	4.95899
H7C2W2	LPEGKVVNY	0.129673	0.0889488	0.13557	0.116727	0.152941	0.232727	0.242978	0.3429	0.418056	0.333639	0.277154		0.658392	0.839378	0.571668	1.53837	3.3821	2.88234
Q00987	IPASEQETL	0.256981	0.206199	0.263087	0.234657	0.246078	0.29697	0.434357	0.688822	0.7125	0.715857	0.695381		0.323853	0.659274	0.438699	1.53827	5.71065	4.70459
H7BY55	YKLFGSTSSF	0.244203	0.214286	0.193289	0.22864	0.378431	0.332121	0.446767	0.635952	0.690278	0.586618	0.606742		0.673398	1.58067	1.0962	1.5357	5.03951	4.21868
Q96CS7	YAAPAPEQAY	0.159962	0.207547	0.291275	0.411552	0.507843	0.510303	0.564337	0.617825	0.647222	0.614115	0.659176		1.18278	4.12362	2.78028	1.53097	5.60458	4.63739
Q13045	LPEEEFGHFY	0.283483	0.281671	0.314094	0.405535	0.569608	0.509091	0.567603	0.836858	0.949306	0.859762	0.737828		0.807536	2.61658	1.83275	1.52924	5.8064	4.76774
Q14739	AVYDFFIGR	0.263606	0.215633	0.242953	0.462094	0.597059	0.576364	0.559765	0.787009	0.820139	0.692026	0.478152		1.18891	2.70398	1.88964	1.5282	3.93066	3.33886
O43299	VYQHLFTRI	0.379555	0.342992	0.426174	0.728039	0.868627	1.02424	1.24624	1.15559	1.1375	1.1604	0.962547		1.33621	3.57712	2.46239	1.52769	4.30661	3.64284
Q14318	QPDNIKALF	0.0842404	0.103774	0.147651	0.208183	0.15098	0.243636	0.334422	0.31571	0.283333	0.405133	0.282147		1.06633	1.54177	1.0663	1.52312	2.84626	2.4277
Q9HBH0	FPEHYAPSVF	1.42168	1.13679	1.5651	1.86462	2.02255	2.10242	2.65382	4.14048	4.42361	3.67369	3.51061		0.652671	2.04831	1.44424	1.5182	5.96104	4.88277
P35998	LPDLEGRTHIF	0.247515	0.233827	0.247651	0.260529	0.252941	0.322424	0.360549	0.715257	0.76875	0.666361	0.62422		0.299736	0.694908	0.465667	1.51326	6.10705	4.98278
Q49AR2	YEMVHQAGL	0.0908661	0.0956873	0.0979866	0.262335	0.256863	0.330909	0.386675	0.261329	0.288889	0.32264	0.209738		1.70485	3.47262	2.38996	1.51275	2.85597	2.43598
P33076-4	LPSMPEPAL	0.436346	0.489218	0.534228	0.634176	0.709804	0.714545	0.98563	1.47356	1.61458	1.46746	0.997503		0.645241	1.16618	0.800007	1.5125	4.24843	3.59722
K7ERE1	FPDAYGKELF	0.309986	0.275606	0.308054	0.50361	0.507843	0.55697	0.596342	0.82855	0.907639	0.836847	0.818976		0.861398	4.41449	2.87352	1.50933	7.61523	5.79886
Q9Y512	LPNGLDVTF	0.404165	0.394879	0.300671	0.623345	0.654902	0.72	0.758981	1.04683	1.17917	1.00825	0.923845		0.911052	3.48626	2.39917	1.50375	6.19664	5.03962
Q96GD4	STLPQRVLR	0.206815	0.192049	0.256376	0.420578	0.451961	0.55697	0.647943	0.63142	0.599306	0.629698	0.614232		1.24968	3.7896	2.59145	1.5021	4.80898	4.04252
O95273	SPENNDLISY	0.101278	0.101078	0.122148	0.138387	0.168627	0.144242	0.163292	0.279456	0.313889	0.35747	0.274657		0.506257	0.836953	0.571091	1.50199	4.33297	3.66765
Q8TBC4	AYIPLNNYL	0.946522	0.749326	0.81745	0.867629	1.14706	0.997576	0.911822	2.51208	2.84514	2.31714	1.7965		0.227738	0.315529	0.19776	1.49888	4.77483	4.01471
Q06830	MPDGQFKDISL	0.393122	0.371518	0.394631	0.561572	0.615033	0.669899	0.829959	1.10322	1.225	0.952643	1.07782		0.792072	2.54074	1.77956	1.49564	5.65731	4.67113
Q92499	QGYSDFINR	0.248462	0.249326	0.29396	0.475331	0.5	0.491515	0.67015	0.746224	0.824306	0.737855	0.667915		1.01743	3.31297	2.29378	1.49537	5.35805	4.4566
Q9BZD4	YPNPKPEVL	0.271652	0.23248	0.345638	0.421179	0.454902	0.401212	0.589157	0.829305	0.736806	0.776352	0.836454		0.720117	2.31191	1.61963	1.48836	5.76868	4.7412
H7BYP1	RYLATTPFL	0.336015	0.229111	0.308725	0.363418	0.511765	0.407273	0.401045	0.847432	0.859722	0.830431	0.726592		0.530968	1.665	1.16178	1.48622	6.12833	4.99819
Q01432	ADNISHGL	0.511122	0.59973	0.61745	0.754513	0.623529	0.446061	0.967995	1.48187	1.61111	1.58203	1.77029		0.276957	0.532514	0.351013	1.48386	5.50617	4.57309
G3V4M9	MAATGDVAL	0.223852	0.281671	0.350336	0.33574	0.456863	0.415152	0.534291	0.885952	0.855556	0.890926	0.556804		0.6103	1.0009	0.685667	1.48273	3.95617	3.35864
A0A096LP25	LPAADPFAL	0.275438	0.187332	0.292617	0.314079	0.427451	0.478788	0.194644	0.734139	0.740278	0.766269	0.571785		0.490439	0.730524	0.49485	1.48151	4.01309	3.40313
Q9Y2L1	HDVPHQPF	0.369143	0.343666	0.500671	0.467509	0.523529	0.575758	0.709993	1.15634	1.07361	1.15949	1.12609		0.492813	1.69103	1.18373	1.48071	6.50993	5.23829
Q9H2X6	RYISQTQGL	0.0728822	0.0902965	0.119463	0.150421	0.131373	0.124848	0.180274	0.240181	0.233333	0.304308	0.27216		0.639143	0.970687	0.666914	1.47828	3.66421	3.11381
O43427	RDYAAIVF	0.253668	0.285714	0.314765	0.516245	0.494118	0.597576	0.702809	0.795317	0.797917	0.820348	0.757803		1.02077	3.88333	2.64309	1.47752	5.93516	4.86767
H0Y7W6	MAEDSKADY	0.276384	0.276954	0.342282	0.441035	0.495098	0.507879	0.619203	0.891239	0.985417	0.890926	0.553059		0.788897	1.43226	0.993153	1.47546	3.79094	3.21796
A0A2R8YE10	DYIAVNPHL	0.28301	0.284367	0.44698	0.728039	0.719608	0.785455	0.845199	1.00453	0.880556	0.975252	0.893883		1.18653	4.933	3.15794	1.47291	6.21566	5.05311
O94874	AEYLIKPL	0.330336	0.297844	0.432215	0.44645	0.639216	0.535758	0.63096	0.832326	1.07917	1.01192	0.971286		0.671814	1.95799	1.3801	1.46187	5.43158	4.51385
Q14683	SYKPAPFFVL	0.272598	0.169811	0.146309	0.250301	0.337255	0.269091	0.13194	0.557402	0.570833	0.542621	0.484395		0.332752	0.465348	0.305445	1.45717	4.239	3.59023
P53396	FPATPLLDY	0.903455	0.727089	0.862416	0.864019	1.16961	0.969091	0.621816	2.50982	2.57917	2.29606	1.71785		0.124898	0.149853	0.0882794	1.45343	4.59635	3.88198
J3KS88	RENWTVAF	0.15523	0.12062	0.15302	0.300842	0.319608	0.272727	0.323971	0.438066	0.406944	0.376719	0.338327		1.08986	3.34939	2.31873	1.44795	4.83873	4.06475
Q8NCU8-1	VLLGWQANR	0.0776148	0.105121	0.0362416	0.101083	0.147059	0.156364	0.164598	0.214502	0.191667	0.177819	0.212235		0.962871	1.40415	0.969038	1.44735	2.80169	2.39211
B7Z6Z4	DYVEGLRVF	0.275911	0.253369	0.252349	0.336342	0.417647	0.464242	0.439582	0.753776	0.8125	0.72594	0.545568		0.669688	1.58913	1.10242	1.44517	4.71696	3.97145
P05771	RDVLIVLV	0.117369	0.06469	0.13557	0.172082	0.213725	0.196364	0.199869	0.228097	0.309722	0.263978	0.349563		0.884862	1.54142	1.0663	1.44289	3.36923	2.87121
Q86UV5	QYFPKAPEF	0.331283	0.300539	0.261745	0.543923	0.494118	0.632727	0.791639	0.774924	0.979167	0.744271	0.739076		1.04738	2.64803	1.85297	1.44217	4.17402	3.53329
A0A1X7SBS1	AENPGKYNI	0.724089	0.626685	0.881879	1.19194	1.14216	1.26727	1.5885	1.97961	2.02708	1.92759	2.14732		0.801902	3.38357	2.33713	1.44084	6.47419	5.20765
Q8IXX5	SYIRPEDIVNF	0.333649	0.254043	0.318121	0.352587	0.393137	0.381212	0.502939	0.862538	0.932639	0.787351	0.694132		0.43244	1.00311	0.686226	1.4399	5.29433	4.41136
Q01518	AEMVHTGL	0.135353	0.112534	0.145638	0.167268	0.151961	0.209697	0.229262	0.349698	0.35	0.430797	0.289638		0.531067	0.832728	0.569107	1.43647	3.86883	3.2827
O75369	SDGLRLIAL	0.230005	0.204178	0.273826	0.256318	0.261765	0.326061	0.361202	0.633686	0.6	0.643446	0.675406		0.352571	1.00107	0.685667	1.43506	6.17932	5.0275
H7C5L5	HPVSEGTLMY	0.427512	0.398473	0.538255	0.749699	0.79281	0.822222	1.01764	1.1002	1.12407	1.11518	1.5747		0.894899	2.16253	1.521	1.43381	4.25549	3.60182
G3V1E0	FPIIRDQIF	0.078088	0.097035	0.0758389	0.149819	0.159804	0.171515	0.180927	0.220544	0.238889	0.267644	0.17603		0.984469	1.75884	1.23419	1.43239	3.21747	2.74344
A0A0C4DG33	VDLQHVASV	0.478467	0.480458	0.563087	0.995788	0.956863	1.17273	1.32985	1.42598	1.35833	1.35289	1.33833		1.13448	4.70176	3.03839	1.43198	6.05098	4.94648
Q9UBD5	ATSPIIIHR	0.271652	0.295148	0.410067	0.584236	0.572549	0.632727	0.800131	0.938822	0.852778	0.806599	0.911361		0.991481	3.40166	2.34676	1.43002	5.32872	4.43873
K7EL62	NPDSDKIIY	0.392806	0.384097	0.502685	0.634176	0.654902	0.695758	0.772044	1.0642	1.10347	1.18423	1.2422		0.692319	3.20671	2.22228	1.42907	6.95796	5.47374
E9PKH4	LPHQPLATY	0.460009	0.427224	0.511409	0.530686	0.641176	0.590303	0.801437	1.33535	1.20347	1.2429	1.23596		0.459108	1.77166	1.24334	1.42795	6.76954	5.39674
O95997	DAYPEIEKF	0.344534	0.274933	0.307383	0.353791	0.378431	0.402424	0.559112	0.799094	0.805556	0.757104	0.961298		0.454784	1.0627	0.728147	1.42706	5.18899	4.33129
Q9H6A0	EYPRETFSF	0.158069	0.142857	0.154362	0.172082	0.241176	0.247273	0.325278	0.433535	0.390278	0.428964	0.377029		0.699489	1.54839	1.07054	1.42481	4.35785	3.68799
O75369	NADGTYQVEY	0.531472	0.563342	0.712752	0.768351	0.863725	0.446667	1.15219	1.56949	1.67639	1.60312	1.61298		0.422865	0.830679	0.567832	1.42289	4.76635	4.00832
H0YEW4	VYAVIPAEKF	0.615712	0.524933	0.648993	0.618532	0.65	0.716364	0.907903	1.62689	1.70278	1.47938	1.57678		0.277761	0.917608	0.627966	1.42017	6.90787	5.46532
Q9NXR5	ATLNVSTTR	0.088973	0.112534	0.136242	0.16787	0.17549	0.204848	0.248857	0.351208	0.254167	0.251146	0.345818		0.823712	1.38416	0.957404	1.41679	3.30256	2.81642
P63267	AVFPSIVGR	0.103644	0.107143	0.106711	0.104091	0.117647	0.107879	0.166558	0.300604	0.261806	0.312557	0.254682		0.229063	0.271173	0.168553	1.41602	3.97375	3.37187
O75533	RDLVHRQTA	0.0463796	0.0619946	0.0738255	0.055355	0.0901961	0.0642424	0.103201	0.170695	0.155556	0.159487	0.162297		0.365577	0.300087	0.18778	1.41551	2.60988	2.22663
O60888	LPVEQGNFPY	0.26408	0.249326	0.241611	0.405535	0.566667	0.539394	0.594383	0.645015	0.618056	0.643446	0.774032		1.06487	3.45188	2.38274	1.41291	4.93609	4.13989
A0A2Q3DP09	AEMIRQIEF	0.257454	0.25876	0.269351	0.263137	0.286275	0.302222	0.344002	0.618832	0.750463	0.676444	0.743238		0.190937	0.459618	0.300767	1.4129	6.32603	5.125
A0A2R8Y4C2	APAPPASQY	0.15239	0.138814	0.158389	0.239471	0.247059	0.191515	0.299151	0.320242	0.35	0.423465	0.499376		0.704989	1.20675	0.827173	1.41009	3.57524	3.04197
P08238	QFIGYPITL	0.592522	0.668464	0.86443	1.01805	1.59412	1.18909	0.262573	1.93505	1.70139	2.15949	1.73283		0.520058	0.584801	0.38579	1.40963	2.96288	2.52726
Q2NL98	RDHLQPAVF	0.228112	0.389488	0.455034	0.44645	0.427451	0.151515	0.679295	0.907855	1.03889	0.87626	0.97628		0.253333	0.271851	0.168654	1.40953	3.58489	3.04913
P17275	SYLPHAPPF	0.205868	0.166442	0.233557	0.257521	0.301961	0.332121	0.412149	0.557402	0.569444	0.527039	0.491885		0.690558	1.92823	1.36134	1.40938	5.02908	4.21067
Q9Y5Q9	QDNIKQAIF	0.212967	0.206199	0.244295	0.251504	0.309804	0.283636	0.355323	0.548338	0.531944	0.654445	0.614232		0.440233	1.16524	0.800007	1.4089	5.5354	4.59603
Q7Z7L7	SYQEVTVQR	0.0757217	0.083558	0.0939597	0.167268	0.205882	0.233939	0.258654	0.23716	0.2125	0.230981	0.214732		1.3584	2.99293	2.08861	1.40695	3.1605	2.69506
F8WAR1	RDLPAQLL	0.794132	0.759434	0.98255	0.874248	0.878431	0.992727	1.23318	2.36782	2.18611	2.12282	2.26342		0.234598	0.817317	0.55822	1.40265	7.21266	5.58603
Q13571	SYMEVPTYL	1.15334	1.03571	1.2745	1.27016	1.66569	1.50667	1.54474	3.30967	3.49167	3.04858	2.3583		0.374606	0.791849	0.539555	1.40249	5.06197	4.23262
P35244	HDFPQFYPL	0.678183	0.556604	0.636913	0.875451	1.13137	1.20485	1.12737	1.79003	1.95833	1.4473	1.37828		0.79799	2.16374	1.52141	1.39737	4.66049	3.92484
P50991	SPMSVNAVM	0.122101	0.110243	0.147919	0.253189	0.243137	0.261576	0.317178	0.310272	0.272222	0.269111	0.479041		1.08434	1.74438	1.22277	1.39202	2.6589	2.269
Q5JSP0	IPMSDPQVL	0.201609	0.256065	0.355705	0.386282	0.429412	0.436364	0.501633	0.773414	0.8375	0.656279	0.576779		0.693357	1.58739	1.10124	1.39087	4.33504	3.66887
Q9UMS4	GADKNVVVF	0.41079	0.408356	0.526174	0.619735	0.668627	0.430303	0.84128	1	1.17361	1.17324	1.35581		0.513126	1.07741	0.739304	1.39049	4.54612	3.84202
C9JA28	ADYEATTF	1.1027	1.00067	1.48121	1.3556	1.27353	1.41091	1.85304	3.23565	2.97708	3.08891	3.12734		0.302178	1.0389	0.712538	1.37879	6.73619	5.3761
B0QZ18	YRFETVQKL	0.249882	0.246631	0.310067	0.361011	0.396078	0.437576	0.482038	0.589124	0.7	0.72594	0.776529		0.640701	1.98151	1.39608	1.37616	5.33271	4.4413
O95071	SEGPPLTSF	0.421675	0.440701	0.589262	0.652828	0.617647	0.684848	0.853037	1.33459	1.20139	1.24106	1.24345		0.537009	2.18929	1.53651	1.37511	6.51652	5.23977
Q6IA86	NESVKIAF	0.423568	0.377358	0.518121	0.707581	0.726471	0.715152	1.0307	1.07553	1.10208	1.12282	1.25593		0.854448	2.81958	1.9675	1.37335	5.13464	4.29386
Q14527	SYPTFFPRF	0.115002	0.102426	0.107383	0.201564	0.266667	0.214545	0.211626	0.313444	0.343056	0.260312	0.203496		1.04629	1.97571	1.39347	1.37119	3.04777	2.60283
Q8N584	AYIKGGWIL	0.531945	0.495957	0.581208	0.472924	0.454902	0.593939	0.680601	1.47734	1.42222	1.41888	1.22097		0.0377541	0.073282	0.0401366	1.36843	6.45937	5.19662
A6NMQ1	LYPSIIQEF	0.444865	0.518868	0.583893	0.433213	0.635294	0.465455	0.438929	1.32931	1.39861	1.47388	1.1211		-0.0647832	0.102618	0.0577305	1.36712	5.68409	4.68898
Q5JPE7	TFDVAPSRL	0.229058	0.291105	0.369128	0.372443	0.337255	0.187273	0.621816	0.703172	0.745833	0.789184	0.820225		0.357154	0.449978	0.292962	1.36702	3.52979	3.00515
A0A087X1R4	MVDPAINLF	0.904875	1.08491	1.51544	1.20457	1.96078	1.35152	0.40627	2.80211	2.59028	3.9945	2.65169		0.0750385	0.0552812	0.0293735	1.36505	2.9586	2.52348
F5H2S8	SFLNFGFANR	0.103171	0.104447	0.126846	0.194946	0.233333	0.320606	0.27825	0.314955	0.31875	0.271311	0.243446		1.20367	2.60959	1.82798	1.36474	3.17037	2.7044
Q14574	MPSQDYVLTY	0.41363	0.343666	0.398658	0.677497	0.778431	0.906667	1.07642	1.09517	1.15139	1.01008	0.71161		1.15787	2.71735	1.89774	1.36438	3.47249	2.95749
A0A087WZG4	GDLLVQQF	0.549929	0.516173	0.687248	0.805656	0.85098	1.00788	0.945787	1.61254	1.5625	1.52337	1.3196		0.626968	2.67655	1.87346	1.36414	6.447	5.19373
H3BP71	ATLLIVNR	0.221959	0.197439	0.250336	0.395909	0.462745	0.481212	0.603527	0.572508	0.550694	0.542621	0.630462		1.12188	3.60514	2.47599	1.3626	4.62267	3.89586
H3BNF9	KTPDFILQV	0.826313	0.760108	0.789262	1.03249	1.12745	1.26667	1.46963	2.06798	2.22639	1.91384	1.93009		0.628293	2.68796	1.87797	1.36135	6.43999	5.1932
E9PC71	FPYGDASKF	0.286796	0.243935	0.308725	0.470517	0.505882	0.587879	0.612671	0.670695	0.688889	0.786434	0.729089		0.959744	3.87552	2.6415	1.36105	5.75402	4.73226
P42704	IEPPESFEF	0.639375	0.406334	0.522819	0.746089	0.955882	0.823636	0.755062	1.39879	1.54722	1.23831	1.18727		0.649541	2.02412	1.42659	1.3609	5.27151	4.3946
Q86U86	HPDYSFGEL	0.556081	0.523585	0.768456	0.635379	0.676471	0.773333	0.881777	1.56722	1.58056	1.64528	1.53433		0.267887	0.955173	0.656143	1.36051	6.92461	5.46665
A0A494C1V1	QDYVSPTL	0.289162	0.272237	0.373826	0.406739	0.502941	0.51697	0.568256	0.88142	0.786806	0.79835	0.714107		0.677898	2.39554	1.67259	1.35091	5.59714	4.63323
Q96DZ1	SDSPHAVTV	0.670137	0.59973	0.878523	1.27677	1.35588	1.45636	1.73351	1.87009	1.83333	1.70486	1.89763		1.02335	4.35435	2.87352	1.35077	5.89381	4.82844
Q9UPT9	LESGHYTSF	0.528632	0.431941	0.595302	0.608303	0.744118	0.810303	0.929458	1.28701	1.31042	1.3483	1.33708		0.575861	2.39631	1.67259	1.34854	6.38213	5.15113
O60264	TESSVYNF	0.635589	0.584232	0.687248	0.803249	0.942157	0.871515	1.08883	1.65634	1.70486	1.48488	1.62797		0.543372	2.63735	1.84569	1.34827	7.02165	5.51375
Q8IUR0	QANDDARTFY	0.752011	0.703504	0.998658	1.14922	1.20196	1.30424	1.53429	2.14199	2.04028	2.07699	2.06991		0.66538	3.27993	2.26641	1.3479	6.8844	5.46532
E9PFI7	RYSDSTFTF	0.511595	0.489892	0.610067	0.641396	0.672549	0.700606	0.902025	1.42447	1.45972	1.32264	1.25843		0.440785	1.65707	1.15616	1.3468	6.37007	5.14452
P49585	FVAHDDIPY	0.275438	0.247978	0.334228	0.628159	0.615686	0.654545	0.961463	0.669184	0.751389	0.747938	0.729089		1.32245	3.617	2.48291	1.34137	3.68982	3.13635
Q12972	NPAPNPAVY	0.178893	0.191375	0.318121	0.267148	0.27451	0.36	0.368387	0.611782	0.518056	0.55912	0.634207		0.468548	1.03578	0.710585	1.33976	4.6154	3.89258
O95071	VYSQIPAAVKL	0.677709	0.567385	0.766443	0.681107	0.792157	0.678788	0.778576	1.8142	1.70556	1.70302	1.56554		0.127873	0.442488	0.287299	1.33972	7.58696	5.78962
P48634	SSGPGPSLR	0.107903	0.0909704	0.126846	0.148616	0.141176	0.14303	0.204442	0.279456	0.305556	0.234647	0.278402		0.553225	0.935778	0.640851	1.33822	3.63673	3.09275
Q9Y620	SDSLVKYF	0.743493	0.644879	0.869799	1.08604	1.18824	1.2097	1.5369	1.89879	1.95625	1.77635	1.97503		0.737748	3.22195	2.23044	1.33703	6.23575	5.05728
A0A494C1P1	HSYTPTTSR	0.310932	0.294474	0.392617	0.512635	0.563725	0.612727	0.715872	0.882175	0.849306	0.868928	0.759051		0.853829	3.33542	2.3124	1.33605	5.62274	4.64873
Q9P2P5	SDLRAVGL	0.268339	0.239218	0.324832	0.298436	0.273529	0.32303	0.435663	0.740181	0.727778	0.589368	0.726592		0.261772	0.521515	0.342773	1.32675	5.00965	4.19719
Q9NVR2	YPADFNIQY	0.272125	0.22035	0.274497	0.268351	0.372549	0.262424	0.398432	0.651813	0.7625	0.593034	0.555556		0.348177	0.640853	0.424797	1.3255	4.43326	3.75074
Q05D32	VYADKLLNI	0.600095	0.605121	0.671812	1.01685	0.989216	1.10303	1.30503	1.63444	1.61111	1.51879	1.49938		0.818639	4.21716	2.82681	1.32353	6.82224	5.4385
Q9Y2T6	SFLPVHLGF	0.746805	0.553235	0.626846	0.574007	0.907843	0.888485	0.534944	1.71979	1.77014	1.70486	1.22597		0.177369	0.245503	0.152358	1.32143	4.26801	3.61187
A5YKK6	FPQYPDKEL	0.552295	0.487871	0.602685	0.800241	0.85098	0.939394	1.1855	1.38746	1.39514	1.36114	1.3221		0.785664	3.24091	2.244	1.3192	5.85738	4.80659
Q9Y2J8	SEHVWVEV	0.319924	0.429919	0.398658	0.401925	0.341176	0.0763636	0.568256	0.768882	1.19306	0.940422	0.906367		-0.142072	0.115122	0.0659609	1.31452	3.13608	2.67489
Q6EMB2	RYINNPLLI	0.237577	0.272237	0.310067	0.411552	0.382353	0.38303	0.483344	0.693353	0.654167	0.716774	0.646692		0.602902	2.57426	1.80567	1.31029	6.24591	5.06469
K7EL86	RYGLPAAWSTF	0.117842	0.119272	0.131544	0.108905	0.157843	0.139394	0.12998	0.321752	0.35	0.328139	0.218477		0.125243	0.122123	0.0703094	1.30956	3.39259	2.89168
H7C3P9	MPSVPDFETL	0.0955987	0.109164	0.128859	0.163658	0.15098	0.179394	0.169824	0.252266	0.345833	0.274977	0.227216		0.577618	0.921123	0.630359	1.30656	3.30681	2.81899
Q8N5C6	HPESYDIAM	0.183152	0.183288	0.187919	0.363418	0.460784	0.393333	0.494448	0.479607	0.563889	0.470211	0.313358		1.21174	2.83328	1.97598	1.3056	3.17171	2.70521
P14868	AYLAQSPQL	0.266919	0.342318	0.379866	0.505415	0.517647	0.65697	0.674069	0.845921	0.872222	0.775435	0.761548		0.835946	3.15512	2.1913	1.30348	5.36411	4.45974
E9PHY4	ADSLASKV	0.13062	0.110512	0.104698	0.151625	0.209804	0.230303	0.194644	0.279456	0.3	0.329973	0.227216		0.770118	1.49139	1.03282	1.30161	3.35631	2.86058
P11172	ADLVNAHVV	0.156176	0.160377	0.202685	0.211793	0.215686	0.307879	0.32789	0.392749	0.384722	0.394134	0.529338		0.618973	1.14572	0.789785	1.29683	3.54963	3.0207
Q68DL0	YPDQYVREY	0.228585	0.180593	0.233557	0.342359	0.32549	0.379394	0.421946	0.535498	0.504861	0.527039	0.52809		0.777687	3.19077	2.21137	1.28995	5.71302	4.70512
O00398	ADLAHVLSL	0.972078	0.927224	1.17315	1.9627	2.05294	2.20121	2.36969	2.56647	2.6125	2.4033	2.40949		1.06765	6.14052	3.6085	1.28631	7.24002	5.58717
O75865	QYLEEAPKF	0.10743	0.128706	0.132215	0.241877	0.25098	0.252727	0.286088	0.266616	0.346528	0.301558	0.282147		1.07079	3.07959	2.1418	1.28505	3.95354	3.35674
Q9BZQ8	ADQKRFSAL	0.313299	0.266846	0.395973	0.392298	0.44902	0.494545	0.551274	0.780967	0.75	0.857929	0.771536		0.536034	1.94239	1.36873	1.27996	5.67824	4.68493
Q9Y236	MPEEIARYY	0.154756	0.106469	0.175839	0.249699	0.268627	0.252121	0.326584	0.297583	0.334028	0.268561	0.514357		0.912651	1.36622	0.944303	1.27937	2.41283	2.05626
Q6PIY7	ADLSRAVSL	0.438239	0.419137	0.456376	0.737665	0.760784	0.77697	1.0307	1.04985	1.125	1.05041	1.02372		0.916407	3.82877	2.61001	1.27839	5.57287	4.62226
Q9Y2H1	GAFGEVRLV	0.38902	0.351752	0.504698	0.593261	0.67451	0.73697	0.813847	0.912387	0.879167	1.07608	1.15855		0.763244	2.40415	1.67636	1.27768	4.71389	3.97124
A8MYT4	PDLPRNAQV	0.223379	0.206199	0.173154	0.304452	0.433333	0.243636	0.372306	0.463746	0.6375	0.372136	0.474407		0.752309	1.26479	0.870857	1.27721	2.95047	2.51783
Q9NPF5	FPDFKSAGVTL	0.654046	0.54717	0.587248	1.20999	1.50196	1.40788	1.64272	1.47054	1.60069	1.36205	1.33833		1.27295	5.2246	3.26245	1.27522	5.23485	4.36558
Q6ZUJ8	LPDNEPYIF	0.450071	0.383423	0.422148	0.561372	0.609804	0.627273	0.416068	1.0287	1.01736	1.07699	0.928839		0.403529	1.48405	1.02705	1.27513	6.0852	4.97053
O95219	AEFVWHKL	0.293106	0.267296	0.348993	0.484958	0.490196	0.631111	0.763771	0.77291	0.681019	0.705775	0.774865		0.966892	2.87768	2.00298	1.27513	4.17655	3.53502
P04844	RYIANTVEL	0.448178	0.398922	0.475168	0.626354	0.689216	0.752121	0.906597	1.09441	1.17431	0.992667	1.0025		0.754493	2.90948	2.0281	1.27412	5.43423	4.51499
Q9H2D1	VYENVSHFL	0.471841	0.438005	0.483893	0.592058	0.670588	0.750909	0.798171	1.28625	1.20833	1.02291	0.97628		0.597458	1.93519	1.3656	1.27393	5.13287	4.29382
Q96JC1	ARYPNGVVV	0.302414	0.303908	0.420134	0.442238	0.493137	0.442424	0.55258	0.817221	0.8375	0.777269	0.872659		0.496175	2.07622	1.46327	1.27179	6.22953	5.0538
Q9NWF9	QYSYIDFKF	0.158069	0.140162	0.120805	0.303249	0.372549	0.204848	0.295232	0.321752	0.329167	0.324473	0.372035		1.07355	2.57605	1.80638	1.27002	3.30793	2.81899
F2Z2U4	RYFENPQVI	0.472314	0.380054	0.457718	0.558965	0.565686	0.667879	0.783148	1.07553	1.12708	1.06874	0.938826		0.560253	2.09095	1.47274	1.26918	5.66922	4.67949
Q7KZF4	NADAIVVKL	0.754378	0.822776	0.921477	1.17569	1.13529	0.705455	1.66166	1.85272	2.10833	1.9505	2.10986		0.489748	1.05862	0.725246	1.26768	4.18563	3.5417
O43683	SEPLHNVQV	0.840984	0.752695	1.10134	1.02347	1.1	1.21758	1.49706	2.16314	2.07222	2.15765	2.25718		0.429107	1.65754	1.15616	1.2674	6.12656	4.99819
P46013	QALEELTGF	0.211074	0.218329	0.242953	0.258724	0.396078	0.271515	0.313521	0.515106	0.588889	0.590284	0.456929		0.467817	1.08511	0.745807	1.26281	4.42732	3.74655
Q7Z6M2	VELERFVNL	0.326077	0.247305	0.275168	0.50361	0.514706	0.56	0.625082	0.731118	0.784028	0.6022	0.595506		0.961622	3.27319	2.26155	1.2617	4.61188	3.89086
Q9H9V9	ADFVRGFLL	0.195457	0.15566	0.167114	0.157641	0.169608	0.179394	0.115611	0.426737	0.426389	0.418882	0.379526		-0.15113	0.255462	0.160053	1.2571	5.12537	4.28982
Q69YN4	ADHVSSSL	0.241363	0.384771	0.402013	0.465704	0.453922	0.187273	0.736773	0.809668	0.915278	0.808433	0.739076		0.427497	0.532191	0.350967	1.25529	2.89717	2.47041
P36959	GYSEHFVEF	0.89257	0.816038	0.932886	0.904332	1.02157	1.06242	1.34357	2.06344	2.27569	2.0495	2.01873		0.298606	1.18209	0.810575	1.25526	6.62079	5.30057
J3QR65	SYTAAVANR	0.160909	0.152291	0.240268	0.193742	0.207843	0.206061	0.283475	0.484894	0.416667	0.427131	0.43196		0.272083	0.514948	0.338675	1.2545	4.50093	3.80776
Q5JSZ5	SYGPGPSLR	0.158069	0.15566	0.238255	0.296631	0.29902	0.308485	0.337688	0.42145	0.449306	0.414299	0.469413		0.754722	2.65057	1.85438	1.2533	4.99697	4.18922
H0YBF6	TPHSEIIFY	0.28301	0.284367	0.319463	0.318893	0.354902	0.433939	0.487263	0.706949	0.759722	0.652612	0.691635		0.431772	1.37843	0.952641	1.24926	5.42671	4.51048
P16885	RDALVKEF	0.662565	0.588949	0.873826	1.08905	1.25098	1.31273	1.48138	1.58761	1.65139	1.68469	1.81024		0.857392	3.8156	2.59985	1.24872	5.76808	4.7412
J3KNF4	LPSQEVQAL	0.26124	0.234501	0.327517	0.354994	0.376471	0.395152	0.561724	0.663142	0.613889	0.703941	0.62422		0.621152	1.7594	1.23419	1.24694	4.53541	3.83223
K7EK35	YPQNPDHVL	0.541884	0.477089	0.609396	0.973526	1.12941	1.09152	1.44611	1.42372	1.27569	1.19707	1.25593		1.09584	3.95391	2.68059	1.24678	4.62771	3.89797
Q14204	SYNYEIVNR	0.235684	0.270889	0.255034	0.423586	0.376471	0.324848	0.585238	0.583082	0.659722	0.606783	0.559301		0.751961	1.94058	1.36827	1.24621	3.97131	3.37016
Q8IVF7	KELHRFEKL	0.310144	0.284367	0.351678	0.484958	0.488235	0.566061	0.688003	0.708459	0.774537	0.722273	0.785685		0.820032	3.12433	2.17045	1.24537	5.1599	4.31298
A0A0A0MRA5	YPQPSYNQY	0.692854	0.530997	0.789933	0.776173	0.910784	0.953939	1.19791	1.57024	1.70417	1.50687	1.57803		0.515712	1.86253	1.31587	1.24392	5.55209	4.60954
O95243	NFTSTHLLL	0.566966	0.528302	0.624161	0.830325	0.913725	0.875152	1.26453	1.29003	1.58333	1.32172	1.23346		0.760477	2.31217	1.61963	1.2436	4.45314	3.76887
Q8TEB1	TPDTRELEF	0.199243	0.173181	0.195302	0.260529	0.29902	0.315758	0.366427	0.425982	0.458333	0.416132	0.491885		0.714053	2.35499	1.64251	1.24354	4.80965	4.04252
C9JYQ9	SDKETYEL	0.504496	0.552561	0.680537	0.732852	0.745098	0.833939	1.00327	1.28852	1.25556	1.40055	1.54057		0.516948	1.81974	1.28154	1.24342	5.46274	4.53587
Q9HCE5	GDFIHANV	0.427828	0.374663	0.522148	0.957882	0.952941	1.05697	1.34161	1.13746	0.926389	1.11274	0.993758		1.28685	4.25661	2.83853	1.23953	4.05774	3.44028
E7EMR6	TYSPALNKMF	0.338539	0.271339	0.386577	0.444846	0.520261	0.503434	0.713259	0.77996	0.8625	0.771769	0.719101		0.715605	2.15326	1.51413	1.23778	4.48045	3.79175
Q6PIY7	GYIERPQLI	0.201136	0.172507	0.253691	0.222623	0.272549	0.25697	0.365774	0.516616	0.511806	0.485793	0.45568		0.418469	0.992535	0.68099	1.23578	4.52688	3.82645
H3BPJ9	RYQDLGAYSSAR	0.0697281	0.0774933	0.100918	0.151023	0.177451	0.172121	0.188112	0.245468	0.179861	0.19615	0.157303		1.0577	1.93714	1.3662	1.23503	2.49675	2.13077
F8WE16	FPDKGYSF	0.574539	0.494609	0.640268	0.605295	0.745098	0.791515	0.983671	1.26435	1.41806	1.29789	1.37828		0.455582	1.60499	1.11435	1.23331	5.58856	4.63139
Q02790	VYLKPSYAF	0.412683	0.442049	0.510738	0.629362	0.732353	0.702424	0.903984	1.0642	1.11042	1.08891	1.01124		0.705116	3.12882	2.1733	1.23141	5.85312	4.80437
P19474	QEKLQVAL	0.759584	0.632749	0.820134	0.794224	0.788235	0.984242	1.26519	1.61707	1.65	1.84235	1.799		0.377362	1.09907	0.755774	1.22766	5.23117	4.36325
G3V3Q6	KYNDNFFGL	1.1027	0.983154	1.17852	1.24368	1.6451	1.15879	1.57218	2.7432	2.90139	2.21265	2.31211		0.36866	0.977203	0.671592	1.22431	4.96753	4.1679
A0A140T9B7	EYVDDTQFLRF	0.438239	0.384771	0.456376	0.495187	0.517647	0.503636	0.615284	1.0287	1.13333	1.01833	0.803995		0.321552	0.82594	0.564093	1.22386	5.05142	4.22574
Q9P241	SDFAVSQF	0.445812	0.407682	0.491946	0.511432	0.507843	0.553333	0.680601	1.10196	1.02569	1.05225	1.00749		0.328866	1.46323	1.01402	1.22294	6.71705	5.36763
Q53QZ3	VYQNQIAEL	0.139139	0.128032	0.132886	0.249097	0.221569	0.237576	0.284781	0.339879	0.334722	0.350137	0.219725		0.896584	1.99293	1.40536	1.22221	3.18767	2.71688
B3KTM8	KEYAVNEV	0.592522	0.525606	0.828188	0.825511	0.935294	0.889697	0.984977	1.37915	1.50139	1.58937	1.58052		0.486362	2.12329	1.49157	1.22125	6.16009	5.01596
A0A2R8YDT1	HPWFGMEQEY	0.569333	0.515499	0.588591	0.469916	0.60098	0.536364	0.686479	1.29683	1.46389	1.34005	1.08489		0.0398626	0.0696474	0.0382951	1.21669	5.35514	4.45628
Q68CL5-1	TDSFVNKL	0.813062	0.757412	1.00805	1.19735	1.1902	1.46182	1.84977	2.05287	2.08056	1.92851	1.91511		0.729159	2.51436	1.7646	1.21427	4.80139	4.03705
A0A0G2JMH6	REPNVLICF	0.123048	0.102426	0.108725	0.0974729	0.0666667	0.0872727	0.120183	0.244713	0.245833	0.225481	0.317104		-0.262011	0.258172	0.160486	1.21321	3.17673	2.70916
E7ESF6	KESQVYLL	1.13015	1.0155	1.23221	1.51143	1.57353	1.6697	2.00196	2.67825	2.64583	2.55454	2.53558		0.585154	3.43612	2.37653	1.20933	7.06089	5.52887
Q92608	YYGQGFPSF	0.432087	0.326146	0.434899	0.507822	0.641176	0.598788	0.541476	0.940332	1.07639	0.864345	0.794007		0.525092	1.64101	1.14241	1.20798	4.90057	4.11116
A0A087WVZ0	VQPRNWLLFA	0.103644	0.0902965	0.0704698	0.102888	0.109804	0.118182	0.0849118	0.231118	0.218056	0.213566	0.151061		0.238024	0.228961	0.140533	1.20686	2.62448	2.23903
P17096	KQPPVSPGTAL	0.644581	0.551213	0.642282	0.8213	0.528431	0.609091	0.945134	1.5287	1.04306	1.23923	1.84519		0.244786	0.281937	0.175026	1.20659	3.04748	2.60283
Q7Z392	KDYITYSL	0.374823	0.409704	0.369128	0.401925	0.443137	0.563636	0.546048	0.832326	0.8875	0.861595	0.963795		0.345735	1.27883	0.881069	1.20463	5.972	4.88844
Q8N3P4	KDHPITQF	0.342168	0.484501	0.605369	0.604091	0.533333	0.231515	0.856303	0.956949	1.20347	1.05866	1.18102		0.220856	0.255709	0.160053	1.20443	3.13051	2.67089
J3KRW7	SSGPQRLV	0.207288	0.201482	0.299329	0.350782	0.464706	0.450909	0.55258	0.5929	0.53125	0.498625	0.55181		0.946066	2.92117	2.0326	1.20368	4.0305	3.4183
P26358	LPQKGDVEM	1.13015	1.15094	1.39597	2.38026	2.72941	2.63152	3.50229	3.23867	2.99722	3.04675	1.99501		1.19742	3.24463	2.24439	1.2018	3.26163	2.78103
P13010	AYKSILQER	0.0776148	0.0916442	0.114094	0.187726	0.166667	0.207273	0.227302	0.234139	0.179167	0.230981	0.224719		1.06233	2.34391	1.63703	1.20173	2.8364	2.4188
H0YFD6	LDSLTTSF	0.288689	0.319407	0.424161	0.599278	0.747059	0.726061	0.873939	0.782477	0.823611	0.729606	0.828964		1.09808	4.08007	2.75602	1.20121	4.547	3.84202
C9JD32	LPAAGVGDMVM	0.177473	0.162399	0.150336	0.246089	0.284314	0.253939	0.306989	0.426737	0.338194	0.458295	0.277154		0.739588	1.50775	1.04444	1.19883	3.15961	2.69471
Q15061	RDGQVHLF	1.00663	1.42722	1.59664	1.27918	1.25882	0.38	1.82691	3.07779	3.38819	2.77269	3.09238		-0.179612	0.218352	0.133488	1.19823	3.7962	3.22185
Q06413	SMSPGVTHR	0.115949	0.108491	0.12349	0.173285	0.1	0.149091	0.210973	0.248489	0.282639	0.342805	0.189201		0.449169	0.494409	0.324111	1.19642	2.37401	2.02505
Q5T5P2	YPDSHLPTL	0.8708	0.986523	1.04564	1.33574	1.51961	1.48606	1.70216	2.38671	2.31389	2.13749	2.02996		0.642837	3.47925	2.39438	1.19605	6.58068	5.27911
P49792	AESKTIEF	0.800757	0.747305	0.934228	1.06739	1.12451	1.14788	1.51339	1.96752	1.83472	1.90376	1.87141		0.552217	2.55251	1.78711	1.195	6.09026	4.97092
Q8IXQ6	ADVIVNSV	0.574065	0.462264	0.694631	0.512635	0.547059	0.590303	0.685826	1.3006	1.30417	1.27864	1.39451		0.0173211	0.0411046	0.0211528	1.19336	6.59198	5.28673
P20073	YPQPPSQSY	0.169427	0.126685	0.216107	0.200963	0.25098	0.344242	0.378837	0.450151	0.368056	0.366636	0.372035		0.782818	1.56817	1.08591	1.18878	2.9954	2.55613
B5MD46	AEPGPRPAL	0.344534	0.328167	0.447651	0.495788	0.503922	0.512727	0.691052	0.842145	0.816667	0.868928	0.875156		0.5608	2.16743	1.5235	1.18777	5.40453	4.49295
Q68DL0	IFPQSLPKL	0.451491	0.3969	0.469799	0.474128	0.556863	0.516364	0.679295	0.97432	1.12917	0.943171	0.951311		0.341278	1.13105	0.780463	1.18567	5.5576	4.6103
G3V1R5	TYLPTSPLL	0.510648	0.451482	0.557047	0.715403	0.873529	0.842424	0.747877	1.3006	1.24306	1.15124	0.907615		0.650351	2.15689	1.51696	1.18409	4.68568	3.94613
B4DF77	FPDEDSYQKF	0.278277	0.253369	0.314094	0.160048	0.258824	0.284848	0.314827	0.682779	0.634722	0.619615	0.616729		-0.146812	0.292631	0.18239	1.17935	5.303	4.41816
Q3SXM5	VFYPYPQYFTQ	0.1292	0.114555	0.106711	0.264741	0.304902	0.341818	0.393207	0.27719	0.247917	0.241063	0.28839		1.4813	3.94337	2.68018	1.17425	2.8069	2.39545
P16402	SELITKAV	0.378135	0.375337	0.471141	0.688327	0.756863	0.826667	0.983671	0.923716	0.98125	0.913841	0.835206		0.995528	3.92885	2.669	1.16212	4.71625	3.97145
I3NI36	IYAPPLPSL	0.639375	0.493261	0.610738	0.70698	0.814706	0.861212	0.746571	1.45166	1.47708	1.29239	0.970037		0.428997	1.02781	0.704253	1.15914	4.18269	3.53956
P52597	TGYGGYEEY	0.372456	0.357817	0.418121	0.401324	0.465686	0.458182	0.60418	0.811178	0.908333	0.824015	0.875156		0.333477	1.18093	0.810088	1.15879	5.66041	4.67245
H0Y6Y0	SYFPSPYQR	0.176053	0.160377	0.201342	0.20698	0.205882	0.290909	0.318746	0.41994	0.448611	0.370302	0.362047		0.512019	1.12959	0.779412	1.15878	3.7197	3.15682
Q9Y6K5	WENPRVLSF	0.54425	0.389488	0.491275	0.393502	0.482353	0.617576	0.647289	1.16088	1.15972	0.938588	0.982522		0.172084	0.335322	0.210808	1.15863	4.61484	3.89258
Q15149	QPDEKSIITY	0.427354	0.431941	0.463087	0.535499	0.606863	0.622424	0.749837	0.998489	0.939583	0.95967	1.03745		0.512165	2.52054	1.76873	1.15826	6.22024	5.05311
H0Y8W2	EYITTTYKL	0.19735	0.190701	0.168456	0.33574	0.441176	0.487879	0.514043	0.386707	0.406944	0.47571	0.383271		1.26143	3.75503	2.57657	1.15526	3.32718	2.83542
Q8TEM1	FPAPAKAVVY	0.859442	0.735849	0.995302	0.980746	0.937255	1.12848	1.45787	1.88595	1.87292	1.89184	2.03745		0.383001	1.3207	0.910187	1.15432	5.37621	4.47038
Q9HBG6	SYNPITHQL	0.17274	0.180593	0.244295	0.191937	0.194118	0.236364	0.252776	0.447885	0.41875	0.457379	0.449438		0.135318	0.274786	0.170172	1.1542	4.92324	4.1301
P30679	MPTTGINEY	0.433822	0.393082	0.499329	0.483353	0.482353	0.497374	0.642717	0.945116	0.913889	0.917201	1.1469		0.251995	0.657166	0.437499	1.14962	5.04686	4.22362
Q9NV56	LPFPNPERNF	0.1292	0.133423	0.102013	0.108303	0.140196	0.154545	0.173089	0.287009	0.308333	0.230981	0.252185		0.244907	0.3286	0.206356	1.14947	3.21859	2.74402
F8W7C6	IPDGCGVKY	0.36725	0.34097	0.41745	0.585439	0.742157	0.656364	0.861528	0.842145	0.673611	0.776352	1.0362		0.922854	2.5254	1.77049	1.14897	3.44691	2.93642
A0A1W2PPT5	ARGPIQIL	0.797444	0.91442	1.09262	0.921179	0.929412	0.952121	1.3305	2.12311	2.11736	2.08891	1.94507		0.144492	0.42172	0.273766	1.14589	5.9711	4.88844
F5H6W4	SVQPSSSLSAR	0.15523	0.113208	0.157047	0.241877	0.260784	0.275152	0.36904	0.292296	0.3	0.324473	0.338327		1.01547	2.66775	1.86697	1.14558	3.17774	2.70936
Q15067	IRSDAVALV	0.468528	0.37062	0.547651	0.742479	0.809804	0.739394	0.995428	1.09366	0.9625	1.01192	1.02122		0.830021	3.45329	2.38274	1.14506	5.02373	4.20651
Q13131	HQDPLAVAY	0.681022	0.610512	0.875839	0.756919	0.827451	0.83697	1.11953	1.69486	1.42431	1.5967	1.66542		0.293119	0.871829	0.596452	1.14286	5.22064	4.35406
Q8N344	ALPKELPLI	0.221486	0.219677	0.226846	0.269555	0.280392	0.332121	0.401045	0.486405	0.575	0.476627	0.424469		0.526673	1.33519	0.91949	1.13972	3.97551	3.37272
Q5W0B1	VPYKDEELY	0.351159	0.30593	0.408054	0.342359	0.403922	0.452727	0.508165	0.799849	0.825694	0.746104	0.755306		0.265524	0.863854	0.590863	1.13867	5.59195	4.63313
P20036	VFPKEPVEL	0.833885	0.777628	1.03221	1.47473	1.53725	1.49636	1.74069	1.9932	2.12708	1.81852	1.8015		0.826023	4.37638	2.87352	1.13478	6.03706	4.9364
O15350	HADPSLVSF	0.359205	0.371294	0.524832	0.466306	0.55	0.589697	0.728935	0.897281	0.947917	0.88176	0.947566		0.480279	1.61221	1.11875	1.13445	4.89828	4.11111
A0A0A0MR92	LPQSIPEERY	0.242783	0.204852	0.295973	0.188929	0.224729	0.22	0.370999	0.547583	0.525	0.557287	0.545568		0.019053	0.0257744	0.0137638	1.13365	4.21154	3.56439
Q96GN5	YGYDNVKEY	0.290582	0.258086	0.271812	0.334537	0.431373	0.424242	0.497061	0.579305	0.645139	0.629698	0.54432		0.625063	2.28472	1.60045	1.13253	4.81679	4.04712
P22314	QYSNNIRQL	0.256981	0.221698	0.297987	0.399519	0.420588	0.415152	0.549314	0.629154	0.619444	0.498625	0.523096		0.785176	2.50136	1.75364	1.13249	4.07075	3.45103
P78316	RFIPELINF	0.361571	0.27965	0.355705	0.279783	0.339216	0.281818	0.270411	0.670695	0.886806	0.732356	0.611735		-0.182572	0.287733	0.178994	1.12625	4.23911	3.59023
P20701	SFSPPRAGR	0.28443	0.266173	0.386577	0.409146	0.397059	0.446061	0.52776	0.677492	0.631944	0.699358	0.709114		0.510463	1.93297	1.36451	1.12106	5.13442	4.29386
H0YBP9	LPQPPEGQTY	0.485566	0.38814	0.483221	0.555957	0.552941	0.570909	0.741999	1.02115	1.05417	0.95692	0.888889		0.420702	1.61437	1.12034	1.11589	5.39848	4.49118
Q9Y6X3	TDGPPPVQF	0.673923	0.615229	0.865772	0.904332	0.983333	1.05576	1.23906	1.58384	1.47847	1.55454	1.58552		0.541685	2.59395	1.81997	1.11014	5.81857	4.77186
P53396	YRPGSVAYV	0.490298	0.411051	0.530201	0.440433	0.45098	0.532121	0.641411	0.993958	1.10278	0.99725	1.02622		0.113488	0.311167	0.195068	1.1101	5.81027	4.76774
Q8NBJ9	KDFPSNSF	0.297681	0.262129	0.389262	0.358604	0.365686	0.422424	0.592423	0.77719	0.670139	0.696609	0.586767		0.458745	1.00303	0.686226	1.10965	3.63158	3.08824
A0A0D9SF54	QDLEHVEVL	0.250828	0.235849	0.302013	0.315283	0.435294	0.438788	0.470281	0.601208	0.519444	0.614115	0.534332		0.658306	2.23238	1.56083	1.10955	4.39695	3.72225
J3KNV1	TYLNYVVHL	0.898249	0.638814	0.826846	0.978339	1.90784	1.58909	1.78315	1.85347	2.1375	1.53804	1.26342		0.989587	2.01926	1.42246	1.10772	2.41556	2.05797
Q9UJX4	FAEAHYLSY	0.105064	0.0714286	0.108725	0.175692	0.188235	0.185455	0.1855	0.202417	0.243056	0.172319	0.19975		0.950413	2.09215	1.47274	1.10419	2.63851	2.25128
Q8N960	KLPERQPEF	0.187411	0.215633	0.265772	0.296029	0.34902	0.344242	0.458524	0.44864	0.5125	0.454629	0.496879		0.699157	2.12756	1.49316	1.10085	3.93998	3.34605
Q9P2J5	RFIEVQTLL	0.356839	0.307278	0.424161	0.478941	0.607843	0.670303	0.55258	0.759819	0.847222	0.900092	0.604245		0.670601	1.87425	1.32178	1.10047	3.7443	3.17808
Q86VV8	FPNSEANPLNAY	0.664458	0.556604	0.651678	0.533694	0.830392	0.632727	0.865447	1.28021	1.42014	1.3483	1.28964		0.196967	0.565529	0.373663	1.09619	5.35099	4.45495
P29350	VPYWPEVGM	0.284903	0.282345	0.271812	0.277978	0.391176	0.356364	0.235794	0.662387	0.640972	0.593951	0.493134		0.173042	0.313122	0.196316	1.09539	4.09977	3.47083
Q8NFY9	VYKDSIYYI	0.365357	0.304582	0.42953	0.32491	0.519608	0.415758	0.548661	0.749245	0.838889	0.784601	0.759051		0.303296	0.804941	0.549048	1.09514	4.61601	3.89258
Q9NX31	HDMEVYSF	0.334122	0.326146	0.394631	0.651023	0.612745	0.631515	0.885696	0.843656	0.76875	0.860678	0.530587		0.983451	2.52058	1.76873	1.09458	2.95091	2.51783
H7BZB4	GDEERVIGF	0.123994	0.127358	0.220134	0.197954	0.220588	0.227879	0.252123	0.360272	0.324306	0.337305	0.318352		0.515334	1.21679	0.833548	1.09216	3.60464	3.06636
Q8N163	SDFLSVHL	0.303833	0.291105	0.288591	0.383875	0.44902	0.413333	0.59177	0.634441	0.591667	0.700275	0.581773		0.641748	2.06252	1.45419	1.09024	4.17195	3.53202
Q92918	FPSRTTWVY	0.165641	0.126685	0.152349	0.16787	0.157843	0.203636	0.205748	0.362538	0.328472	0.304308	0.265918		0.310147	0.555552	0.367356	1.08898	3.49027	2.97288
Q9H2P9	YEPPRYMSV	0.269285	0.256739	0.304027	0.362816	0.364706	0.434545	0.483344	0.545317	0.561806	0.501375	0.745318		0.572139	1.39382	0.962166	1.08869	3.53219	3.00694
Q8WVV9	SVSPVVHVR	0.574539	0.542677	0.76868	0.614922	0.675163	0.667879	0.853908	1.37362	1.39676	1.37305	1.19434		0.161243	0.452996	0.295194	1.08595	5.44166	4.51897
Q9Y2H1	IDAIHQLGF	1.13772	1.01078	1.26309	1.26474	1.63725	1.52848	1.86153	2.65559	2.5375	2.21815	2.24469		0.46804	1.83527	1.29397	1.08593	5.18309	4.32711
Q13098	VYLQNWSHVL	1.2248	0.955526	1.01208	1.64621	2.20784	2.21697	2.15937	2.6994	2.67639	2.32631	1.32085		0.951281	2.0829	1.46846	1.08392	2.55089	2.17507
P32019	TYIQNFRFF	0.201136	0.0983827	0.122148	0.184717	0.245098	0.243636	0.209667	0.326284	0.327083	0.305225	0.23221		0.651468	1.25654	0.863942	1.08272	2.75866	2.35558
Q02880	FPAVDDNLL	0.509229	0.452156	0.5	0.708183	0.796078	0.783636	0.699543	1.17825	1.05694	1.02016	0.871411		0.616536	2.68672	1.87797	1.08264	5.1991	4.33917
Q9Y6Q9	AETPVYRF	0.452911	0.375337	0.555034	0.510229	0.514706	0.561818	0.674069	0.973565	0.954861	0.973419	1.00375		0.293716	1.16585	0.800007	1.08241	5.78979	4.75706
Q96FS4	SDLLHGAPGF	0.843824	0.768868	1.03893	1.34717	1.35882	1.53091	1.79099	2.03248	1.85347	1.83776	1.7603		0.769743	3.55495	2.44734	1.0819	5.20515	4.3435
P21333	NADGTQTVNY	0.138192	0.128032	0.110067	0.150421	0.186275	0.112727	0.218158	0.271903	0.251389	0.251146	0.287141		0.412054	0.67669	0.452465	1.08125	2.93676	2.5051
O75643	TQNPNYYNL	0.34832	0.431267	0.391946	0.43201	0.366667	0.442424	0.625735	0.996979	0.754167	0.711274	0.841448		0.25716	0.469299	0.307813	1.08072	3.69566	3.13958
Q8N5I4	IYAAVTPEL	0.486512	0.436658	0.522148	0.832732	0.876471	0.930909	0.951012	1.0287	0.981944	1.04308	1.01124		0.898012	6.20553	3.6085	1.07682	7.21796	5.58603
Q9HCM4-2	TDFVHEHNV	0.51964	0.530997	0.606711	0.572202	0.7	0.635152	0.769432	1.07628	1.15972	1.26581	1.14357		0.276587	1.188	0.814771	1.07188	6.05478	4.94717
Q8NF50	SYLPVGSVSF	0.357785	0.261456	0.322148	0.298436	0.351961	0.342424	0.424559	0.700906	0.778472	0.600367	0.558052		0.175327	0.319312	0.200216	1.07143	3.99743	3.39042
Q9NYF0	YPAPVPLPY	0.402272	0.401617	0.391946	0.496992	0.62549	0.613333	0.557805	0.741692	0.954167	0.872594	0.781523		0.524571	2.112	1.48251	1.07109	5.05433	4.22743
O75400	SPDGRTYYY	0.222433	0.227763	0.24698	0.233454	0.301961	0.227879	0.372306	0.435045	0.486111	0.472961	0.556804		0.288823	0.593905	0.391713	1.06952	3.84479	3.26215
Q09161	LPAPPHIDVMY	0.257927	0.219003	0.249664	0.358002	0.453922	0.479394	0.605487	0.48565	0.586806	0.48121	0.474407		0.969312	2.78353	1.94018	1.06585	3.18242	2.71325
P43490	FEHIVTQF	0.647421	0.774259	0.726846	0.924789	1.00098	0.34	1.31417	1.5642	1.70417	1.38405	1.34082		0.321553	0.437427	0.28354	1.06495	2.68805	2.29427
O43736	RYLPQTYVV	0.551822	0.498652	0.624832	0.6071	0.683333	0.647273	0.838014	1.15861	1.27431	1.12741	1.0774		0.3134	1.22487	0.839137	1.05395	5.51416	4.57952
H0YF87	ADLPHTAFL	0.570752	0.578167	0.743624	1.05174	1.06569	1.22364	1.44938	1.34366	1.38333	1.27681	1.23346		0.924796	3.92039	2.66384	1.05345	4.56105	3.85417
J3KP58	RDLERAEVA	0.146711	0.200809	0.206711	0.245487	0.24902	0.241818	0.31548	0.375378	0.321528	0.409716	0.426966		0.509271	1.28788	0.88665	1.05331	3.63042	3.08772
C9K0P4	SYLPRIVLL	0.326077	0.216307	0.297315	0.28941	0.416667	0.433939	0.241019	0.580816	0.727778	0.60495	0.40824		0.302768	0.395106	0.254519	1.05225	2.59854	2.21662
Q9NU22	HPDVLPFAL	0.578325	0.548518	0.591946	0.53911	0.609804	0.705455	0.467668	1.35801	1.1875	1.34005	0.861423		0.0189609	0.0241801	0.0132807	1.05058	3.63933	3.09408
P51665	LPDVSLQEF	0.568859	0.492363	0.506488	0.648616	0.837255	0.728889	0.735467	1.13646	1.27361	0.999083	0.919684		0.49713	1.68324	1.17711	1.05028	4.47334	3.78641
Q8TEQ0	KEALVSQM	0.364884	0.312668	0.35906	0.439832	0.513725	0.505455	0.561724	0.687311	0.823611	0.853346	0.49563		0.547966	1.20114	0.824599	1.04905	3.15154	2.68752
Q8TEM1	TADVVKVAY	0.929484	1.13275	1.20537	1.46992	1.59804	0.781212	2.09732	2.0423	2.19722	2.23465	2.53683		0.448768	0.838382	0.571668	1.04842	3.01065	2.57004
Q14207	QPDIPITSF	0.563654	0.53504	0.596644	0.537906	0.652941	0.625455	0.717831	1.24245	1.20347	1.22915	0.996255		0.164882	0.51597	0.338893	1.04722	5.55212	4.60954
Q9Y576	AYVGDLQTL	0.328443	0.292453	0.357047	0.33935	0.367647	0.380606	0.466362	0.643505	0.688194	0.653529	0.705368		0.253095	0.933881	0.639901	1.04507	5.55606	4.6103
Q9Y6H1	NAEPARPDITY	0.491245	0.481132	0.522819	0.555957	0.60098	0.679394	0.798171	1.15559	1.01667	0.963336	0.975031		0.402159	1.53051	1.05977	1.04399	5.0683	4.23772
Q13438	KDWWTYEF	1.17558	1.18801	1.14899	1.31227	1.34216	1.3303	0.954931	2.30363	2.65556	2.60953	2.0824		0.0768455	0.18129	0.109303	1.04313	5.25442	4.3838
O75626	YPYPGELTMM	0.317085	0.264151	0.253691	0.276775	0.431373	0.361212	0.368387	0.598187	0.655556	0.593951	0.43196		0.36905	0.767426	0.523966	1.03406	3.43953	2.93105
Q99814	KETEVFYEL	0.898722	0.728437	1.03758	1.0343	1.16961	1.20606	1.2776	1.81495	1.97014	1.61412	1.86517		0.399804	1.83557	1.29397	1.03181	5.60855	4.63967
Q9Y2L9	YPMGSAEAL	0.41363	0.392183	0.425503	0.37846	0.490196	0.492727	0.557152	0.804381	0.920833	0.941338	0.689139		0.224766	0.52686	0.347016	1.03137	4.29396	3.63451
Q8IUX7	IEPPVKPLL	0.630383	0.547844	0.818121	0.808664	0.92549	0.908485	1.19726	1.36934	1.34861	1.29789	1.42447		0.528667	2.04947	1.44424	1.03129	4.72194	3.97422
Q06210	FPVEEKAVEY	0.494084	0.429919	0.551007	0.545728	0.552941	0.633939	0.69889	1.05665	0.982639	1.01008	0.970037		0.306083	1.50145	1.03973	1.03122	6.13685	5.00017
F5H3H7	LPDDCTVGY	0.151917	0.146226	0.169799	0.170878	0.152941	0.207879	0.25147	0.27719	0.31875	0.337305	0.340824		0.327955	0.617325	0.406039	1.03001	3.3028	2.81642
F8WE16	VFPDKGYSF	0.996687	0.980458	1.21275	0.904332	1.10686	1.22606	1.35924	2.21601	2.12778	2.06691	2.24469		0.111988	0.378184	0.241898	1.02505	6.04945	4.94648
P43686	AFIRVVGSEF	0.167534	0.123989	0.168456	0.176294	0.223529	0.206667	0.248204	0.326284	0.293056	0.297892	0.327091		0.478799	1.21974	0.835616	1.02068	3.58265	3.04751
Q9UBD5	QPLHEVVYF	0.217227	0.181267	0.23557	0.287004	0.368627	0.418788	0.4226	0.374622	0.385417	0.454629	0.496879		0.824354	2.39019	1.67108	1.01756	3.21455	2.74106
Q9UGK3	RDFQHVEKL	0.903455	0.891509	1.10537	1.08965	1.07451	1.26909	1.61202	2.06873	1.92014	1.91751	1.91386		0.383675	1.46438	1.01462	1.01596	4.9922	4.18733
P52597	KEEIVQFF	0.320871	0.378706	0.320805	0.403129	0.341176	0.475152	0.351404	0.652568	0.681944	0.733272	0.676654		0.207408	0.683223	0.456855	1.01236	5.27662	4.3978
P16885	SDSYAITF	0.765736	0.690027	0.838926	0.986763	1.13824	1.17758	1.21097	1.61707	1.62847	1.42255	1.50312		0.560926	3.45768	2.38274	1.01222	6.26548	5.08148
Q8TEB1	TPDGNHFLY	0.621865	0.632749	0.75906	0.911552	0.982353	0.98303	1.20771	1.37764	1.40139	1.36847	1.25968		0.605342	3.25664	2.24816	1.01001	5.64085	4.65929
Q9BSC4	ADSRIVKM	0.317085	0.311321	0.395302	0.458484	0.577451	0.548485	0.640758	0.728097	0.75	0.742438	0.526841		0.705079	2.21	1.55166	1.00921	3.60152	3.06387
Q8IUI8	HIDPNVDYQF	0.639375	0.570081	0.705369	0.554753	0.686275	0.646667	0.794905	1.2568	1.3375	1.26948	1.26467		0.0713816	0.24264	0.150761	1.00627	6.33379	5.12986
Q8TD26	SPDAPDFQL	0.162802	0.204852	0.201342	0.150421	0.203922	0.197576	0.207707	0.339879	0.443056	0.406966	0.329588		0.00183373	0.00233173	0.0016899	1.00206	3.51049	2.98949
A5YKK6	HAIPPTLAM	0.15097	0.126011	0.181879	0.203369	0.222549	0.198788	0.239059	0.347432	0.317361	0.337305	0.222222		0.497548	0.975983	0.671207	1.00082	2.80953	2.39714
Q8N4S7	ASSPPHLQF	0.658779	0.610512	0.769128	0.679904	0.621569	0.705455	1.05813	1.38218	1.35417	1.38038	1.30836		0.173427	0.4337	0.281627	0.99716	4.56823	3.85856
M0R0S1	IFIDRDPTVF	0.162328	0.13814	0.174497	0.224428	0.326471	0.311515	0.352057	0.35574	0.377778	0.269478	0.260924		0.939397	2.22729	1.56083	0.996973	2.43887	2.07794
A0A0C4DGX4	FALPSELERSY	0.572646	0.408356	0.606711	0.504212	0.701961	0.661818	0.774657	0.992447	1.30139	1.02475	0.89638		0.319997	0.679499	0.454925	0.993533	3.47159	2.95719
Q96C34	RDLLAHGL	0.150497	0.173854	0.187919	0.238267	0.290196	0.193939	0.374918	0.311178	0.370833	0.366636	0.309613		0.683969	1.43728	0.996168	0.991744	2.5434	2.16845
O43707	RDYETATL	0.165641	0.144205	0.263087	0.318893	0.335294	0.374545	0.425865	0.416918	0.365278	0.395967	0.339576		0.929144	2.80199	1.95379	0.990447	3.06337	2.61464
H0Y9A1	FPQKIAGELY	0.342168	0.336927	0.410067	0.436221	0.419608	0.449697	0.641411	0.680514	0.724306	0.716774	0.761548		0.42295	1.36879	0.945607	0.989385	4.24736	3.59697
A0A0D9SEM4	EGVIEFVSY	1.0265	0.862534	0.983893	1.66125	1.82451	1.76	1.58263	1.93429	2.05208	1.90926	1.70787		0.833985	5.29824	3.28729	0.989103	6.19835	5.03962
Q96HE7	MPESGPSYEF	0.664458	0.57345	0.68557	0.473526	0.533333	0.563636	0.691705	1.35196	1.30069	1.13611	1.29213		-0.181029	0.585847	0.385877	0.986331	5.71977	4.70813
Q6ZT12	LPDQEYKVAF	0.282063	0.269542	0.334228	0.506619	0.631373	0.652121	0.817766	0.617825	0.672222	0.491292	0.549313		1.14273	3.38112	2.33713	0.980589	2.72247	2.32261
Q9H3D4	LPQHTIETY	0.420256	0.376685	0.472483	0.392298	0.409804	0.41697	0.672763	0.832326	0.816667	0.869844	0.820225		0.160575	0.343595	0.215493	0.980232	4.09882	3.47065
Q9NY97	NYRDTFFNL	0.578325	0.386792	0.536913	0.624549	0.717647	0.69697	0.715872	1.02266	1.2125	0.83593	0.878901		0.460121	1.28789	0.88665	0.979898	3.6935	3.13854
Q9Y230	QALGPDTPF	0.382395	0.365229	0.412081	0.412756	0.447059	0.448485	0.419334	0.741692	0.801389	0.786434	0.719101		0.160002	0.789931	0.538938	0.97936	6.63064	5.3066
Q86US8	KEPPGSEEF	1.71604	1.6496	2.09262	2.142	2.3451	2.39394	3.02155	3.70393	3.73889	3.28048	3.60424		0.444328	2.04869	1.44424	0.977241	5.20971	4.3458
E9PBF6	VYIDKVRSL	0.250828	0.202156	0.275168	0.380265	0.443137	0.563636	0.493795	0.435045	0.5125	0.471127	0.491885		0.954022	3.34494	2.31807	0.976644	3.44885	2.93743
A0A096LPI3	QSYDNFSYR	0.17558	0.139488	0.21745	0.314079	0.282353	0.267273	0.376225	0.418429	0.368056	0.328139	0.278402		0.804321	1.9975	1.40855	0.972284	2.65031	2.26219
Q92499	GYLPNQLFRTF	0.377189	0.219677	0.318792	0.379061	0.559804	0.430909	0.347485	0.632175	0.730556	0.537122	0.491885		0.492191	0.979263	0.671947	0.970142	2.72986	2.32954
P12236	SVQGIIIYR	0.188831	0.184636	0.285235	0.208785	0.256863	0.273333	0.410189	0.488671	0.402083	0.402383	0.426966		0.387857	0.682451	0.45639	0.96976	2.71421	2.31572
E9PLK3	ADYTRAQEL	0.30478	0.261456	0.332886	0.394705	0.457843	0.510303	0.5774	0.632175	0.578472	0.538955	0.598002		0.694619	2.67726	1.87346	0.969564	4.07575	3.45374
P33993	WASKDATY	0.430194	0.367925	0.575839	0.552948	0.526471	0.633333	0.838014	0.780211	0.813194	0.873511	1.11985		0.477556	1.01154	0.691703	0.969309	2.90409	2.47636
Q00987	SDSISLSF	0.282537	0.233827	0.263758	0.348977	0.569608	0.452121	0.475506	0.433535	0.542361	0.483043	0.575531		0.827758	2.47201	1.73537	0.967842	3.07786	2.62502
A0A140T998	RSDPGHYSF	1.09607	1.10175	1.29262	1.1781	1.27451	0.748485	1.72175	2.14653	2.39236	2.2264	2.32335		0.081045	0.144432	0.0853709	0.965616	3.9323	3.33979
E9PF32	SEGKVTVF	0.380502	0.339623	0.442953	0.398315	0.42549	0.436364	0.642717	0.811178	0.680556	0.824931	0.701623		0.295205	0.703548	0.472862	0.960746	3.70549	3.14593
A2RRP1	TYQHVPVESF	0.431141	0.40027	0.473154	0.590854	0.570588	0.642424	0.848465	0.912387	0.883333	0.815765	0.769039		0.608656	2.21461	1.55516	0.958641	3.98932	3.38305
Q6PIJ6	KYVPLVTGL	0.572646	0.563342	0.621477	0.578821	0.65098	0.637576	0.7629	1.00453	1.08472	1.31256	1.14856		0.166682	0.492759	0.323	0.957453	4.89421	4.10815
A0A0A0MTC1	RDTLVSYM	0.156176	0.183288	0.184564	0.259928	0.262745	0.249697	0.350751	0.402568	0.353472	0.363886	0.234707		0.684759	1.46275	1.01402	0.955148	2.43791	2.0774
Q9Y573	KYIEGVSDF	1.39328	1.30728	1.69262	1.06378	1.18235	1.19273	1.70085	3.02266	2.68056	2.91476	2.73408		-0.188615	0.559565	0.370512	0.95458	5.25703	4.38505
P27105	ADSATRLL	0.273545	0.275606	0.324161	0.412154	0.358824	0.41697	0.495101	0.528701	0.6	0.558203	0.565543		0.53147	2.27693	1.59441	0.951886	4.6312	3.90047
Q9Y6H1	EPARPDITY	1.07146	1.02291	1.22148	1.30806	1.37451	1.43394	1.90333	2.26888	2.05278	2.033	2.18976		0.44531	1.90862	1.34774	0.950566	4.82738	4.05584
K7EIN2	ADYLSSHL	0.509229	0.506065	0.769128	1.11252	1.07941	0.961818	1.53494	1.20997	1.10347	1.13474	1.14981		0.978691	3.08916	2.1482	0.950511	2.96724	2.53063
P61160	ADFETVRM	0.400852	0.316712	0.488591	0.449458	0.435784	0.440909	0.520248	0.763218	0.635764	0.645738	1.06055		0.199264	0.270083	0.168271	0.949266	2.5979	2.21641
Q8N3C0	REQLVIEV	0.445812	0.397574	0.448993	0.494585	0.470588	0.512121	0.640758	0.824773	0.830556	0.852429	0.816479		0.297671	1.42774	0.989633	0.947957	5.64021	4.65929
Q6P0N0	IYLPPEASSQR	0.184572	0.204852	0.210738	0.20698	0.231373	0.25697	0.276943	0.364048	0.401389	0.388634	0.389513		0.280961	0.835679	0.570154	0.947824	4.29705	3.63676
O96028	IPAGTELTF	0.647421	0.563342	0.722148	0.836342	0.841176	0.921818	1.10973	1.29607	1.27292	1.24748	1.15481		0.525244	2.62523	1.83775	0.947803	5.1495	4.3064
A0A087WZ50	ADLPARGF	0.286796	0.225067	0.321477	0.329122	0.322549	0.349091	0.450686	0.515861	0.509722	0.568286	0.546816		0.385478	1.2422	0.852888	0.946058	4.13255	3.49657
P11274	FPDSEPPRM	0.176053	0.172507	0.210738	0.238267	0.190196	0.252121	0.325278	0.358006	0.348611	0.460128	0.269663		0.431706	0.705346	0.474039	0.945739	2.35443	2.01193
K7ENQ8	HAFVELHEF	0.51964	0.522237	0.68255	0.552948	0.657843	0.693333	0.932724	1.09743	1.10486	1.18148	1.04494		0.303134	0.878887	0.600561	0.945735	4.12747	3.49307
B4E128	LPESTHVEF	0.370563	0.375337	0.424832	0.411552	0.413725	0.435152	0.546048	0.783988	0.793056	0.769019	0.660424		0.210731	0.693349	0.464519	0.94563	4.89934	4.11111
Q8N3Y1	LPDSSISDY	0.32513	0.301213	0.361074	0.303851	0.32451	0.390909	0.432397	0.619335	0.623611	0.695692	0.594257		0.140942	0.380379	0.243804	0.944019	4.70781	3.96617
J3KTA4	KDYIHINI	1.25225	1.20418	1.54698	1.97593	2.23824	2.54	2.75049	2.63746	2.5125	2.56829	2.54682		0.832369	4.12655	2.78028	0.943405	4.73346	3.98268
Q6PJG6	ATWAVPTVR	0.207288	0.196765	0.272483	0.269555	0.315686	0.220606	0.284781	0.442598	0.379167	0.335472	0.576779		0.273881	0.390426	0.251097	0.942839	2.45901	2.0964
O60486	HPQGSTAGVVY	0.107903	0.0956873	0.10604	0.12154	0.158824	0.127273	0.17113	0.185801	0.2125	0.212649	0.182272		0.487394	0.853532	0.582599	0.942136	2.35851	2.01481
Q93050-1	YPESGYSML	0.487222	0.40903	0.521812	0.522563	0.559804	0.575758	0.691378	0.909743	0.898611	0.766728	1.05618		0.313396	0.946279	0.649059	0.941511	4.17855	3.53623
Q9UL40	HATFNDPVM	0.475154	0.55593	0.655034	0.750903	0.692157	0.958788	1.05683	1.20393	1.16389	1.17507	0.766542		0.621476	1.51099	1.04609	0.938754	2.78109	2.3752
P20701	DAAKDIIRY	0.241363	0.25876	0.296644	0.318893	0.254902	0.286061	0.411496	0.416918	0.456944	0.63978	0.521848		0.259095	0.430083	0.278785	0.938109	2.8292	2.41302
D6RA52	FPEAYKPTVY	0.253668	0.154987	0.27651	0.265945	0.282353	0.356364	0.354017	0.454683	0.479167	0.35747	0.456929		0.46235	1.1061	0.760792	0.936351	3.0874	2.633
Q9UBD3	RIKTYTITEGSLR	0.321817	0.354447	0.495302	0.347774	0.470588	0.580606	0.574788	0.780967	0.847222	0.689276	0.67166		0.337467	0.766807	0.52386	0.936247	3.32067	2.83003
E9PIE4	AYLVNTYAL	0.456223	0.369272	0.469128	0.637184	0.756863	0.746667	0.747877	0.940332	0.881944	0.764436	0.714107		0.742796	3.25066	2.24645	0.935255	4.27675	3.61978
A0A2U3TZM0	APDMYVVTY	0.585897	0.575472	0.715436	0.924188	1.07255	1.27273	1.46702	1.21752	1.36528	1.29056	0.911361		0.920499	2.67333	1.8714	0.935119	2.73421	2.33344
H7C200	SPLPQEVVM	0.639375	0.656334	0.701342	0.952467	0.968627	1.02848	1.35728	1.33308	1.40347	1.33272	1.01124		0.693728	2.34951	1.63984	0.932065	3.48905	2.97226
A0A0C4DFU4	VYAPFIEKL	1.0284	0.883423	1.1302	1.21901	1.28529	1.32606	1.56891	2.08006	2.06042	1.87534	1.7216		0.412699	1.9541	1.37838	0.931785	5.13187	4.29382
Q9UKK3	FPELDSPQL	1.02792	0.977089	1.14832	1.26775	1.41667	1.42727	1.63031	2.19335	2.18889	1.90284	1.73533		0.449637	2.01228	1.4184	0.931762	4.85282	4.07339
O94903	ADFQHAVEV	0.126834	0.0929919	0.12349	0.137184	0.168627	0.198788	0.181581	0.21148	0.202778	0.252979	0.204744		0.584014	1.17104	0.803364	0.929723	2.39181	2.03876
E9PK91	GGYRPVWNR	0.194037	0.212938	0.269799	0.302046	0.34902	0.353939	0.306989	0.403323	0.431944	0.436297	0.446941		0.539978	2.18204	1.53164	0.929372	4.30647	3.64284
Q9Y2K7	KYNANFVTF	1.94037	1.70755	2.37047	2.18773	2.35882	1.77455	2.90007	3.84592	4.02778	3.42438	3.97004		0.200534	0.566256	0.374107	0.928036	4.41689	3.73787
Q9Y5Q9	TPEQPTAGDVF	0.257927	0.19407	0.293289	0.191336	0.168627	0.232121	0.252123	0.501511	0.483333	0.430797	0.474407		-0.235234	0.506242	0.332422	0.92752	4.06728	3.44831
P30153	QDSVRLLAV	0.269759	0.230458	0.36443	0.265343	0.265686	0.288485	0.378837	0.595166	0.516667	0.532539	0.548065		0.0558314	0.100152	0.0565951	0.927316	3.92086	3.33049
O60333-3	HPTADVQTF	0.188831	0.177898	0.256376	0.222022	0.205882	0.246667	0.338341	0.35423	0.41875	0.390467	0.41573		0.285925	0.570656	0.376232	0.92659	3.12946	2.67037
Q14669	LPDYSSIEIM	0.279697	0.272237	0.318792	0.33574	0.453922	0.384242	0.465709	0.567221	0.613194	0.530706	0.494382		0.498026	1.78724	1.25707	0.925779	4.02249	3.41104
Q7KZF4	YKPVFVTEI	0.823474	0.768868	0.898658	0.986763	1.04804	1.07758	1.30568	1.44486	1.70278	1.5802	1.57179		0.411651	2.16756	1.5235	0.923505	5.44125	4.51897
A0A087X253	SFIPSSVPATF	0.501183	0.316038	0.421477	0.412756	0.620588	0.56303	0.504246	0.827795	0.9125	0.747021	0.644195		0.346954	0.813069	0.555201	0.922997	3.30501	2.81775
O96020	IYAPKLQEF	1.76905	1.51685	2.05168	1.19795	1.32451	1.36303	1.82756	3.55363	3.47431	3.08799	3.36829		-0.316958	1.15243	0.792064	0.921978	5.41489	4.50166
O75643	AQDEHLITF	1.39707	1.53976	1.84631	1.62455	1.54902	0.728485	2.34422	2.97508	3.18264	2.82768	3.09738		-0.0299975	0.0387767	0.0197847	0.921887	3.10816	2.65168
P56545	HPELNGATY	0.41505	0.40903	0.555705	0.398315	0.359804	0.504242	0.589157	0.867069	0.872222	0.910174	0.835206		0.00922941	0.0173733	0.00909381	0.921543	4.40348	3.72619
Q8IXQ6	ADKLIYVF	1.60104	1.38747	1.69866	1.58845	1.73627	1.76364	1.83736	2.85725	2.95833	2.91017	3.08115		0.148211	1.13627	0.783866	0.917806	7.75732	5.83408
O95168	LPETLDPAEY	0.569806	0.539757	0.632215	0.436221	0.486275	0.544848	0.631613	1.10498	1.17569	1.06324	1.03995		-0.145925	0.515714	0.338893	0.916608	5.73148	4.71609
F2Z2K0	SDNRVTSF	0.300047	0.283019	0.350336	0.379061	0.539216	0.495758	0.542129	0.620846	0.652778	0.515124	0.556804		0.65242	2.33483	1.63073	0.91432	3.63842	3.0938
Q9H2D6	KYQDVYVEL	1.85518	1.62534	1.96779	1.75632	1.8402	2.10121	2.4324	3.4645	3.58403	3.22273	3.39451		0.162432	0.700999	0.470932	0.91165	5.80767	4.76774
P20591	IFFENHPYF	0.569806	0.374663	0.502013	0.528279	0.639216	0.596364	0.743305	0.844411	1.05139	0.966086	0.764045		0.37847	1.03451	0.710076	0.910765	3.53619	3.0091
O95433	IYISTLKTEF	0.439186	0.315364	0.40604	0.6071	0.771569	0.655758	0.976486	0.804381	0.801389	0.710357	0.59176		0.960304	2.71833	1.89774	0.910075	2.51454	2.14303
J3QR65	YPNCEVVFM	0.492191	0.393531	0.453691	0.65704	0.690196	0.773333	0.706728	0.944109	0.931944	0.823098	0.656679		0.662784	2.53413	1.7769	0.910031	3.80309	3.22737
Q9HBI5	EYIPKWEQF	0.690961	0.460916	0.64698	0.499398	0.547059	0.670303	0.749837	1.13595	1.36667	1.13291	0.871411		0.0404039	0.0559319	0.0294434	0.910029	3.1374	2.67568
O75376	TYIPGTQITF	1.17416	0.993261	1.07718	0.765343	0.883333	0.886667	0.949053	2.07628	2.50694	1.92759	1.61049		-0.312171	0.635018	0.419861	0.908632	3.70083	3.1439
P78371	YPEQLFGAAGVM	0.540937	0.501348	0.583221	0.663658	0.898039	0.795152	0.673416	1.01888	1.12847	0.989918	0.930087		0.483517	2.1237	1.49157	0.908166	4.58274	3.87026
O60870	KEQEVPTF	0.733081	0.725067	0.841611	1.01324	1.06078	1.09515	1.36969	1.50604	1.41736	1.38222	1.44195		0.565812	3.0687	2.13562	0.906432	5.15441	4.30876
Q99460	QAIEDMVGY	1.70153	1.37511	1.92394	2.05415	2.53791	2.34424	3.28674	3.37059	3.36481	2.86893	2.87141		0.61662	2.06809	1.45886	0.903921	3.46386	2.95065
Q96RG2	KDQQITAL	0.427828	0.401617	0.567785	0.683514	0.707843	0.58303	0.753756	0.873112	0.947222	0.788268	0.876404		0.550312	2.48549	1.74083	0.903554	4.5102	3.81342
A0A087WYN9	AYLDKSPQF	0.862754	0.817385	1.00671	1.12515	1.12941	1.3	1.63553	1.73187	1.68264	1.59212	1.68789		0.534807	2.29643	1.60773	0.902027	4.36607	3.69481
Q9H9Y6	VYTASIPAL	0.551822	0.556604	0.621477	0.747292	0.809804	0.847273	1.07315	1.1148	1.10625	1.08799	0.990012		0.592332	2.71598	1.89757	0.898293	4.45898	3.77294
P61160	FPEHIFPAL	0.756744	0.656334	0.769799	0.749097	0.889216	0.894545	0.822338	1.44637	1.45625	1.27498	1.23346		0.205129	0.935367	0.640851	0.894643	5.61473	4.64415
O14656	KDIEHALSV	0.632276	0.475741	0.754362	0.802647	0.976471	0.997576	1.12606	1.02266	1.09167	1.19707	1.29338		0.652308	2.47874	1.7371	0.890946	3.70469	3.1458
P13639	KDSVVAGF	1.04543	1.01954	1.30268	1.27016	1.41078	1.41515	1.86741	2.26208	1.99028	1.96609	2.10362		0.409375	1.63943	1.1414	0.890159	4.39134	3.7175
Q8TDD1	VGLGLHPLF	0.43256	0.350404	0.461745	0.593261	0.634314	0.692727	0.602874	0.80136	0.79375	0.759853	0.719101		0.604394	3.58003	2.46239	0.8893	5.36196	4.45905
Q7L576	IEPPPSSLL	0.707052	0.702156	0.865772	0.821901	0.906863	0.906667	1.17178	1.44864	1.36806	1.30706	1.48315		0.327844	1.38587	0.957713	0.886312	4.7925	4.03007
P23921	IPDDLKQLY	0.599621	0.587601	0.702013	0.670277	0.748039	0.806061	0.954278	1.06118	1.23333	1.15857	1.201		0.335576	1.45704	1.00985	0.885656	4.84177	4.0667
Q8WUA4	HYIDAGYLGF	0.711311	0.55593	0.683221	0.643803	0.815686	0.769697	0.971261	1.31344	1.38264	1.08616	1.02122		0.29942	0.782053	0.533652	0.885222	3.55818	3.02801
E9PC62	VFIDKQTNL	0.728822	0.609164	0.957047	0.716005	0.654902	0.701818	1.09993	1.54985	1.48194	1.28689	1.33084		0.0521404	0.0860974	0.0477682	0.884577	3.4748	2.95861
Q15910	FPDKGTAEEL	0.34832	0.397574	0.436242	0.45367	0.498039	0.478788	0.667538	0.728097	0.706944	0.698442	0.766542		0.412606	1.54581	1.06905	0.879632	4.13033	3.49514
Q9NXX6	KEVERILGL	0.810696	0.777628	0.960403	0.783995	0.790196	0.858182	1.10777	1.55665	1.57986	1.56645	1.52934		0.0589948	0.185076	0.111796	0.87495	5.43909	4.51834
Q12851	RDTILVSF	0.395646	0.37062	0.496644	0.536703	0.562745	0.615758	0.721097	0.794562	0.765278	0.775435	0.749064		0.532904	2.53449	1.7769	0.873172	4.5495	3.84355
Q9H8K7	TYIDKSTQL	0.433034	0.40027	0.468456	0.494585	0.52549	0.578182	0.610059	0.787009	0.804167	0.767186	0.818976		0.347446	2.1496	1.51126	0.872318	5.86602	4.80937
Q99856	QPPDHGDWTY	0.30336	0.272237	0.325503	0.315283	0.34902	0.347879	0.418681	0.567976	0.533333	0.499542	0.593009		0.252087	0.874129	0.59772	0.868673	4.42768	3.74655
Q5ST95	QYPFHVPLL	1.14056	0.940701	1.12685	0.915162	1.10882	1.17939	0.898106	1.99622	2.06042	2.06416	1.68414		-0.0606122	0.162329	0.0952603	0.86763	5.01404	4.19802
Q2VPB7	QPEALEPIY	0.216753	0.208895	0.226846	0.264741	0.305882	0.307879	0.385369	0.373112	0.425	0.441797	0.347066		0.538776	1.65245	1.15212	0.867205	3.20366	2.73179
Q9BX70	LPDVEPAAF	0.394226	0.460916	0.573154	0.469314	0.566667	0.670303	0.658393	0.966012	0.879167	0.846929	0.777778		0.31231	0.982454	0.674258	0.865555	3.89869	3.31071
Q13190	LFDDKAVEI	1.05206	1.14286	1.34564	1.72864	1.7098	0.86	2.20705	2.12613	2.22569	1.98258	2.26467		0.462647	0.983474	0.674755	0.86517	2.51005	2.14025
P12236	RYFPTQALNF	0.581164	0.456873	0.557718	0.484356	0.660784	0.633939	0.744611	1.01133	1.06806	0.95967	0.835206		0.246258	0.726955	0.491907	0.864644	3.98662	3.38163
H0YE29	LPEENYQVL	0.708471	0.657008	0.781208	0.711191	0.848039	0.864242	1.10973	1.3935	1.30278	1.31989	1.18976		0.303828	1.1207	0.771334	0.863008	4.35585	3.68799
O43929	IYEEEPFNF	0.319451	0.26752	0.344295	0.2858	0.361765	0.314545	0.218811	0.59139	0.603472	0.572869	0.489388		-0.0723903	0.137826	0.0806754	0.862179	3.83468	3.25413
F5GYQ2	ADNLRLIQV	0.26266	0.251348	0.299329	0.34296	0.371569	0.350303	0.479425	0.536254	0.445139	0.486709	0.503121		0.509952	1.8019	1.26738	0.86213	3.62388	3.08245
E7ETR0	KYIDQGIAEL	1.53053	1.2062	1.45638	1.66065	2.0451	1.82909	2.46375	2.9713	2.82639	2.32081	2.03745		0.51669	1.47789	1.02453	0.861198	3.04759	2.60283
X6R390	AYLEAIHNF	0.82868	0.698787	0.971141	1.03129	1.12745	1.19636	1.52711	1.67523	1.50972	1.44821	1.41823		0.551372	2.12837	1.49316	0.861104	3.78437	3.21207
Q9BSV6	SPQPDGKVVY	0.984856	0.950135	1.21342	1.2497	1.27059	1.32121	1.79686	1.98489	1.86736	1.78277	1.98127		0.425614	1.71035	1.20069	0.859427	4.1885	3.54377
P53602	AESVVPARM	0.166115	0.153639	0.186577	0.2142	0.218627	0.23697	0.269105	0.339124	0.308333	0.329973	0.247191		0.475858	1.22459	0.839137	0.859146	2.87879	2.45483
Q5JPE7	ADIVATGF	1.49219	1.47911	1.81409	1.84597	2.07843	2.03333	2.53103	2.87613	2.78194	2.84143	3.06866		0.411878	2.23599	1.56088	0.858413	5.16836	4.31664
Q53GS7	KSPDASSAF	0.507336	0.524259	0.711409	0.752106	0.821569	0.832727	0.953625	1.09668	0.995833	1.12191	0.998752		0.53186	2.63208	1.84154	0.858292	4.60344	3.88649
Q93073	REQEIPFVF	2.63559	2.281	2.69732	2.25692	2.4951	2.72121	2.06401	5.0068	5.06389	4.31897	4.00874		-0.0901017	0.242552	0.150761	0.857835	4.80668	4.04128
Q17RS7	FPDSTKSSL	0.82584	0.712264	0.997987	1.41336	1.61765	1.74121	2.22273	1.58837	1.48125	1.46013	1.59051		1.04867	3.68939	2.53493	0.855949	2.8163	2.40154
P08651	QDSPRLSSF	0.172267	0.168464	0.228188	0.22864	0.231373	0.26303	0.35663	0.356495	0.305556	0.311641	0.394507		0.509263	1.13975	0.785466	0.850946	2.4571	2.09492
Q9HAW4	NASPEKTTY	0.290582	0.280997	0.389933	0.355596	0.364706	0.427273	0.553233	0.569486	0.553472	0.587534	0.600499		0.407805	1.19989	0.824068	0.850098	3.3382	2.84473
A0A494BZW6	ADFTVPKF	0.382395	0.294474	0.416779	0.424188	0.494118	0.584242	0.653821	0.692598	0.675694	0.583868	0.675406		0.564418	1.92042	1.35463	0.849542	3.33871	2.84473
P33991	RVNVTGIYR	0.245149	0.202156	0.280537	0.334537	0.362745	0.447273	0.415415	0.41994	0.544444	0.372136	0.411985		0.684782	2.00038	1.41072	0.849386	2.72107	2.32167
Q01518	GESITHAL	0.470421	0.497305	0.627517	0.525872	0.685294	0.57697	0.745918	0.984894	0.954167	0.947754	0.93633		0.252634	0.985304	0.675623	0.845947	4.63119	3.90047
Q13395	MPDWFEAKL	0.377189	0.347709	0.442282	0.728039	0.902941	0.933939	0.786414	0.763595	0.822917	0.72594	0.484395		1.10667	3.61907	2.48291	0.845737	2.49713	2.13077
Q8TF05	YDYLRPIAL	0.397539	0.318059	0.54094	0.471721	0.529412	0.561212	0.587851	0.794562	0.829167	0.724106	0.661673		0.359976	1.14348	0.787957	0.845036	3.65352	3.1057
Q9Y2P8	QVDPSVDVL	0.548982	0.530997	0.64698	0.669073	0.705882	0.602424	0.923579	0.993958	0.972222	1.09624	1.07366		0.333258	1.20542	0.827173	0.844992	4.09392	3.4673
Q9H930-1	RNLVPVQR	0.19877	0.182615	0.278523	0.137184	0.12451	0.131515	0.180274	0.432024	0.404861	0.373969	0.36829		-0.61755	1.36245	0.941499	0.843769	3.42582	2.91969
A0A2R8Y4I8	ALGPIREL	0.254141	0.250674	0.340268	0.359807	0.381373	0.405455	0.436316	0.487915	0.526389	0.472044	0.535581		0.490413	2.10664	1.48159	0.843529	4.14256	3.5058
O00116	VYDIAAKF	0.273545	0.212938	0.30604	0.354994	0.292157	0.21697	0.44546	0.457704	0.445833	0.47846	0.51186		0.309543	0.613415	0.404199	0.841766	2.65708	2.26807
Q16520	TPSPPEVVY	0.948888	0.952156	1.11678	1.11252	1.18725	1.30909	1.73547	1.83233	1.80486	1.72502	1.83895		0.409463	1.58456	1.09953	0.839684	4.01564	3.40493
A0A0U1RRL8	VYIPNKVLI	0.929484	0.838275	0.99396	1.18893	1.48725	1.46788	1.67538	1.5997	1.77014	1.58845	1.62797		0.660276	3.51569	2.41959	0.838854	4.58561	3.87219
A8MYJ1	GDVLVNQF	1.11926	1.0566	1.38188	1.51625	1.66569	1.77515	2.06532	2.1639	2.12292	2.12374	2.07366		0.565964	3.13918	2.18036	0.83878	4.84944	4.0722
Q13363	HPELNGAAY	1.38855	1.28706	1.7047	1.47052	1.59608	1.62788	1.87329	2.65257	2.44167	2.65811	2.66916		0.169332	0.832552	0.569107	0.835423	5.70366	4.70057
P63267	AVFPSIVGRPR	0.430194	0.398248	0.554362	0.479543	0.538235	0.543636	0.634226	0.838369	0.849306	0.796517	0.803995		0.252007	1.05354	0.721743	0.834657	4.76916	4.01008
O43299	VDWLRYASL	0.203975	0.130728	0.171141	0.28941	0.327451	0.325455	0.281515	0.324018	0.334028	0.298808	0.245943		0.859602	2.74802	1.91372	0.834591	2.63706	2.25027
E9PIE4	RSMVQFIGR	0.407004	0.374663	0.434899	0.492178	0.552941	0.524848	0.692358	0.744713	0.759722	0.738772	0.649189		0.479954	2.03838	1.4365	0.834412	4.08073	3.45719
A0A087X127	QYAPSTAQF	0.242783	0.235175	0.34698	0.26775	0.290196	0.346061	0.38341	0.537764	0.494444	0.493126	0.434457		0.227083	0.531554	0.350606	0.833305	3.29837	2.81279
Q9UKV3	SSPPPHPQL	0.442499	0.361186	0.591275	0.534898	0.573529	0.566061	0.754409	0.872356	0.834028	0.806599	0.799001		0.38504	1.29397	0.890667	0.832435	3.65881	3.1097
A0A494BZV2	TYLSIIHSL	0.440133	0.269542	0.385235	0.339952	0.476471	0.407273	0.432397	0.661631	0.757639	0.668194	0.501873		0.181934	0.340287	0.213583	0.826734	2.89502	2.46875
Q9P1W8	TTPEHTVSF	0.732608	0.618598	0.879866	0.991576	0.983333	1.02848	1.1241	1.38444	1.25347	1.27223	1.35206		0.472493	2.96216	2.0636	0.822892	5.3492	4.45495
A0A2R8YCW8	FYPPDPAQL	0.277331	0.237871	0.318792	0.254513	0.340196	0.355758	0.375572	0.500755	0.542361	0.494959	0.426966		0.253977	0.670376	0.447372	0.821414	3.43266	2.92594
P20248	IYPPEVAEF	0.150497	0.15903	0.158389	0.145608	0.143137	0.180606	0.205095	0.206949	0.3125	0.287809	0.294632		0.112416	0.150931	0.0889375	0.820621	2.34919	2.0075
P13612	FVNPTSFVY	0.390913	0.322102	0.375839	0.515042	0.537255	0.521212	0.522534	0.688822	0.751389	0.637947	0.481898		0.52982	1.80619	1.27042	0.818326	3.25867	2.77862
Q99832	LPIGDVATQY	1.17416	1.0128	1.27114	1.33634	1.42451	1.40242	2.0823	2.10196	2.05625	2.00275	1.96504		0.437816	1.56279	1.08145	0.817528	3.59414	3.05712
E9PPJ1	FPDVPDKENF	0.766209	0.783019	0.836913	0.548736	0.795098	0.726061	0.898106	1.46752	1.52292	1.34647	1.26592		-0.100225	0.270835	0.168553	0.816439	4.52834	3.827
Q8WVX9	NPFHWGEVEY	0.602934	0.528976	0.585906	0.53911	0.587255	0.704848	0.722404	1.04985	1.24514	0.941338	0.796504		0.156929	0.308507	0.193359	0.81618	3.07371	2.62313
K7EML3	SLLPLTEANLR	0.230951	0.203504	0.267114	0.33935	0.301961	0.386667	0.449379	0.457704	0.419444	0.425298	0.344569		0.659323	2.03361	1.43391	0.816159	2.7471	2.34541
Q05823	RENSHLVTF	0.434453	0.443396	0.557047	0.589651	0.668627	0.638788	0.833442	0.850453	0.933333	0.7956	0.78402		0.513185	2.07041	1.46044	0.813939	3.74198	3.17643
Q92643	IPDSHIVLM	0.470421	0.512129	0.583893	0.788207	0.833333	0.939394	1.20314	1.02568	0.933333	0.870761	0.841448		0.849763	2.99702	2.08907	0.81373	2.82731	2.41161
Q10570	VESKVYAV	0.736394	0.654987	0.765772	0.705174	0.765686	0.782424	0.962769	1.24698	1.25972	1.23465	1.29963		0.161126	0.778041	0.531616	0.809537	5.54237	4.6014
F5H658	VYIHPSSALF	0.743019	0.459569	0.59396	0.519856	0.763725	0.606667	0.883736	1.03852	1.14514	1.14024	0.873908		0.211695	0.423936	0.275213	0.80937	2.86053	2.44005
A0A1W2PQ47	QDSLSSSL	0.648841	0.610512	0.792617	1.17208	1.20588	1.24788	1.55127	1.30891	1.175	1.16315	1.14607		0.920102	4.29704	2.85582	0.808922	3.70166	3.14408
A0A087WYI0	ADNPGPMVVF	0.789872	0.816038	1.00738	0.844164	0.983333	1.06788	1.01372	1.67674	1.54028	1.67553	1.20599		0.165928	0.435882	0.282513	0.807556	3.74705	3.18006
Q9C0J8-2	NFLHPINTIF	0.679129	0.516846	0.616779	0.600481	0.7	0.761212	0.629654	1.10498	1.25486	0.981668	0.885144		0.155108	0.371597	0.23697	0.806297	3.54806	3.01974
P30153	AGGDWFTSR	0.458116	0.43531	0.548993	0.612515	0.596078	0.585455	0.760287	0.833837	0.854167	0.808433	0.866417		0.409419	2.10453	1.48099	0.806157	4.68379	3.94613
Q9Y6D5	RDAYVQAL	0.518221	0.486523	0.615436	0.616727	0.633333	0.677576	0.799477	0.965257	0.964583	0.927589	0.912609		0.336183	1.79287	1.26084	0.803388	4.99042	4.18733
P62993	YVTPVNRNV	0.324657	0.301213	0.469128	0.536703	0.522549	0.536364	0.666884	0.697885	0.657639	0.563703	0.627965		0.631953	2.39894	1.67406	0.802943	3.28515	2.80179
Q9BV38	AESIHLWEV	0.436346	0.427224	0.522148	0.56077	0.55098	0.633939	0.649249	0.867069	0.933333	0.716774	0.70412		0.374318	1.3454	0.926844	0.80197	3.70704	3.14616
Q5VT06	MPFSGGQDSF	0.282063	0.339623	0.357047	0.347774	0.453922	0.431515	0.507511	0.587613	0.673611	0.613199	0.400749		0.415661	0.942348	0.64585	0.801951	2.48569	2.12056
Q92600	KDTTFAQV	0.752485	0.734501	0.965101	0.790614	0.84902	0.892121	1.03723	1.47583	1.31806	1.45555	1.4407		0.126466	0.481405	0.315936	0.799414	5.01107	4.19743
P00492	IPDKFVVGY	1.17085	1.01819	1.21141	1.27316	1.33529	1.38121	1.85238	1.8935	2.08403	1.94409	1.96629		0.365713	1.596	1.10762	0.79888	4.2608	3.60631
Q14204	KEQPWVSV	2.26171	2.18666	2.85302	2.80927	2.90294	3.12061	3.84389	4.25604	4.06042	3.84968	4.76904		0.380899	1.53554	1.06259	0.798742	3.98605	3.38163
E9PEM3	SYFGSFSSL	0.317085	0.242588	0.306711	0.275572	0.386275	0.330303	0.255389	0.515861	0.565278	0.532539	0.390762		0.110968	0.190435	0.115426	0.795083	2.83541	2.41845
O43164	REAEAYTGL	0.30336	0.266173	0.336913	0.40012	0.329412	0.358788	0.429784	0.550604	0.490972	0.503208	0.546816		0.328942	1.32001	0.90997	0.791278	4.09602	3.46863
Q13123	KEALPKAAF	0.980123	0.97035	1.29329	0.883273	0.864706	1.03879	1.25604	1.79532	1.81528	1.85793	1.99501		-0.0973475	0.274759	0.170172	0.787153	4.50118	3.80776
Q7LG56	SEYQRFAVM	0.319214	0.27628	0.392282	0.441637	0.391176	0.503333	0.531352	0.535876	0.525347	0.500917	0.710362		0.503813	1.42961	0.991006	0.786987	2.7075	2.31026
P24928	AVKTAETGYIQR	0.361571	0.322102	0.461745	0.398315	0.558824	0.566061	0.688439	0.648036	0.763889	0.652612	0.566792		0.534203	1.47129	1.01976	0.784879	2.56711	2.18825
P02545	VYIDRVRSL	0.343587	0.272237	0.375839	0.506619	0.535294	0.544242	0.602221	0.620846	0.570833	0.487626	0.596754		0.726901	3.37451	2.33584	0.783578	3.69215	3.13785
P42345	LPSNDPVVM	0.412683	0.396676	0.533781	0.529483	0.537908	0.716364	0.773351	0.751762	0.767593	0.753437	0.808156		0.513865	1.87413	1.32178	0.782728	3.28919	2.80527
Q93074	NVDVSDLSF	0.439186	0.448787	0.558389	0.486161	0.494118	0.42303	0.596995	0.806647	0.909722	0.724106	0.866417		0.0527532	0.122536	0.0703114	0.778009	3.9492	3.35311
K7ER96	NKYPQAVFL	1.37624	1.39084	1.9302	1.51143	1.70784	1.96121	2.17374	2.5136	2.8	2.70027	2.7166		0.231711	0.834897	0.569707	0.776779	4.10317	3.47346
P55160	AEQWRSAQL	0.498817	0.522911	0.687248	0.943442	0.855882	0.943636	1.16264	1.03625	0.895833	0.910174	1.05993		0.777374	3.3798	2.33713	0.776113	3.37303	2.87443
A0A0U1RQG6	QYVDSQWSL	0.356365	0.266173	0.355034	0.436221	0.530392	0.484242	0.561071	0.581571	0.6375	0.539872	0.470662		0.626267	2.40299	1.67618	0.774476	3.17747	2.70936
P25205	RVQVVGTYR	0.450544	0.433962	0.504698	0.645006	0.739216	0.727273	0.977139	0.844411	0.806944	0.764436	0.751561		0.737672	2.94942	2.05572	0.773981	3.13777	2.67568
Q9BSC4	LDSEVVTF	1.46332	1.53774	1.83221	1.22984	1.43529	1.40485	1.59373	2.95317	2.68056	2.59028	2.79401		-0.186289	0.910878	0.62564	0.773755	5.69433	4.69561
Q96KP1	AYVKGGLSTF	0.653573	0.565364	0.822148	0.715403	0.895098	0.9	1.12018	1.16692	1.21806	1.22273	1.0437		0.415868	1.45431	1.00814	0.773292	3.36091	2.86403
A6NDV4	ADALTYGF	0.310459	0.311321	0.360403	0.317088	0.326471	0.321212	0.3403	0.607251	0.561111	0.600367	0.469413		-0.00497222	0.010508	0.00426697	0.773201	4.03464	3.42169
Q96K76	LPEQSPVSY	0.30194	0.278976	0.328859	0.34657	0.376471	0.401212	0.555846	0.52719	0.511806	0.519707	0.514357		0.469927	1.51347	1.04803	0.773142	3.01723	2.57612
Q9BX40	IRYEGILYT	0.43398	0.395553	0.465101	0.570397	0.680392	0.660606	0.804703	0.809668	0.772917	0.733272	0.630462		0.653955	2.7592	1.9224	0.771332	3.39995	2.89789
Q92576	LPTAVEPLM	0.442972	0.475741	0.536913	0.589651	0.671569	0.655758	0.772698	0.888218	0.884722	0.862511	0.667915		0.470754	1.89341	1.33451	0.76726	3.56936	3.03795
Q7KZF4	ADAIVVKL	0.890204	0.821429	1.04497	1.22623	1.23824	1.35212	1.55976	1.64502	1.58194	1.45188	1.57678		0.548702	3.19055	2.21137	0.767226	4.61799	3.89258
P49755	SESIVNDF	1.04117	0.934636	1.08322	1.14681	1.1598	1.23152	1.37492	1.88973	1.73611	1.69753	1.61298		0.268506	1.71903	1.20531	0.766064	5.57388	4.62226
Q9UPY3	FPSPEYETF	0.657832	0.5	0.583893	0.552347	0.617647	0.635152	0.789027	0.954683	1.05972	0.980752	0.946317		0.15972	0.554496	0.366581	0.763181	4.29883	3.6377
H0YMP9	RDFEATLL	0.655939	0.743935	0.944966	0.703971	0.872549	0.76	1.00457	1.3006	1.2625	1.43721	1.28589		0.0957921	0.262704	0.163189	0.757706	4.01018	3.40096
Q9P2I0	KDSLVSSL	0.790819	0.807951	1.02953	0.920578	0.963725	0.973333	1.37622	1.58384	1.41181	1.51054	1.41448		0.272806	0.897619	0.614267	0.756592	3.57151	3.03948
Q9UNL4	FELQRNFQL	0.509702	0.408356	0.514094	0.842359	0.841176	0.95697	1.04376	0.878399	0.8875	0.776352	0.679151		0.948156	4.23967	2.83567	0.754467	3.2221	2.74698
Q8IZP0	NYIEKVVAI	0.941316	0.871968	1.15034	1.29964	1.3598	1.39333	1.78772	1.81269	1.69028	1.53896	1.61049		0.563694	2.55495	1.78849	0.751479	3.64997	3.10279
H3BPG0	VYGPLPQSF	0.764789	0.731806	0.798658	0.807461	0.920588	0.945455	1.26519	1.42749	1.35069	1.24106	1.12734		0.364025	1.2295	0.842221	0.749926	3.29156	2.80653
P35658	LPMGVVVDY	0.635826	0.440027	0.515772	0.572804	0.687255	0.666667	0.718485	0.851208	1.01979	0.804766	0.892634		0.317845	1.20086	0.824599	0.74974	3.72927	3.16506
I3L329	VYVQHPITF	1.04827	1.04178	1.18255	1.38869	1.51373	1.55818	1.99216	1.95846	1.92361	1.68194	1.77278		0.56444	2.62492	1.83775	0.749675	3.71897	3.15676
Q9H0H3	FPASPSVSL	0.34974	0.332884	0.41745	0.376655	0.413725	0.393939	0.514043	0.604985	0.642361	0.605866	0.612984		0.211507	0.786255	0.537207	0.74965	4.12412	3.49051
C9J9P4	HPETNLPVGY	0.364884	0.313342	0.405369	0.379663	0.371569	0.447879	0.55454	0.61858	0.622222	0.593034	0.59176		0.279497	0.912	0.625839	0.747476	3.47344	2.95785
Q9UGH3	FASLPDPVL	1.31283	1.12668	1.28322	1.63057	1.61176	1.66909	1.2776	2.26133	2.33056	2.0055	1.73034		0.318311	1.21981	0.835616	0.746523	3.74696	3.18006
A0A0U5Q247	SPEDFVYQF	1.57407	1.38342	1.62483	1.61071	1.94314	1.65455	1.55846	2.62991	2.70556	2.52612	2.38327		0.147369	0.818053	0.558342	0.745712	5.64702	4.66259
A0A1W2PNW1	SDRLIIGF	0.430194	0.375337	0.424161	0.422383	0.39902	0.461818	0.472894	0.741692	0.678472	0.707608	0.616729		0.0990519	0.353437	0.222007	0.743209	4.67887	3.94223
Q96EK4	FPDTGSDHSY	1.09749	0.836927	1.1604	1.07882	1.07549	1.15394	1.45526	1.80514	1.78056	1.67369	1.6417		0.207131	0.799098	0.545172	0.741929	4.2013	3.55576
P61086	IAGPPDTPY	0.451491	0.439353	0.49396	0.488568	0.466667	0.567273	0.721097	0.768882	0.723611	0.724106	0.86392		0.2811	0.864701	0.591039	0.738455	3.2697	2.788
H3BU70	RVQKEGLSPR	0.873639	0.718329	1.14094	1.21059	1.02353	1.07636	1.39125	1.53021	1.55417	1.54904	1.4382		0.367717	1.49164	1.03282	0.736607	3.68514	3.1328
Q15370	KESSTVFEL	1.38997	1.30256	1.80336	1.36703	1.41863	1.50182	1.76878	2.60952	2.43958	2.44546	2.46941		0.0147831	0.0434125	0.022123	0.733079	4.82658	4.05584
K7EL50	SPDPSIYAY	1.34264	1.15633	1.54228	1.20999	1.34118	1.43152	2.02221	2.2923	2.22569	2.21998	2.21723		0.156296	0.420014	0.272572	0.732884	3.44233	2.93326
Q8WXX5	ADLYRVLGV	0.21628	0.15903	0.241611	0.157641	0.156863	0.197576	0.186806	0.377644	0.372222	0.333639	0.27965		-0.235065	0.412888	0.267743	0.728756	2.55651	2.17895
P41226	FPSTAEHTL	0.492191	0.433288	0.608725	0.569795	0.520588	0.596364	0.706074	0.925227	0.820833	0.822181	0.820225		0.226185	0.832851	0.569107	0.728104	3.89825	3.31071
F5H5N1	GEYVVAKL	0.353999	0.309973	0.37047	0.486161	0.572549	0.578182	0.749837	0.60574	0.584722	0.592117	0.496879		0.791145	2.87385	2.00052	0.724801	2.55262	2.17593
P51784	TPARDYNNSY	0.166588	0.192722	0.244295	0.208183	0.196078	0.204848	0.26388	0.336858	0.311111	0.324473	0.357054		0.117321	0.229513	0.140862	0.724164	2.78298	2.37621
A0A0D9SF54	TFDAGLQAF	0.45433	0.530997	0.581208	0.524669	0.615686	0.298788	0.668191	0.889728	0.874306	0.856095	0.827715		0.0128038	0.021015	0.0110604	0.723079	2.87937	2.45483
M0QZ59	SSNLIVHQR	0.205868	0.199461	0.236242	0.273165	0.401961	0.36303	0.425865	0.348187	0.363889	0.368469	0.330836		0.775218	2.61842	1.83347	0.72239	2.37336	2.02481
P33993	SYIDRLAPR	0.363149	0.395777	0.508277	0.522262	0.544444	0.608889	0.748966	0.730111	0.729167	0.694775	0.621723		0.521038	1.93844	1.36681	0.716205	2.97417	2.53707
Q15056	LPTEPPYTAY	0.425935	0.411051	0.457047	0.502407	0.52549	0.48	0.576747	0.737915	0.752778	0.703941	0.635456		0.272889	1.444	1.00137	0.713936	4.62487	3.8961
Q15233	FPDAREQEI	0.28585	0.280997	0.378523	0.348375	0.303922	0.347879	0.429131	0.518882	0.474306	0.522456	0.548065		0.181327	0.515273	0.338726	0.711251	3.33741	2.84451
Q9NR09	VELTRFETL	0.199716	0.192722	0.23557	0.269555	0.311765	0.307273	0.362508	0.375378	0.330556	0.363886	0.299625		0.579303	2.01577	1.4204	0.709697	2.6661	2.2753
C9JVS4	SYLEKQVVTF	1.13583	0.923181	1.12215	0.944043	1.05294	1.20727	1.22077	1.69864	1.87292	1.60862	1.73658		0.0610988	0.216701	0.132498	0.705507	4.7594	4.00449
Q13451	IPIGIDKAL	0.487932	0.464286	0.63557	0.689531	0.791176	0.738788	0.89484	0.827795	0.881944	0.83868	0.90387		0.556868	2.88794	2.0105	0.705498	3.82168	3.24458
Q8IUR0	RVFSVAELQSR	0.413157	0.448113	0.516779	0.480746	0.511765	0.598182	0.752449	0.81571	0.756944	0.734189	0.689139		0.35078	1.13519	0.783783	0.705365	2.98425	2.54614
Q9H857	RDVEVYGF	0.295788	0.237197	0.396644	0.311071	0.294118	0.333333	0.435663	0.530211	0.529861	0.469294	0.48814		0.148812	0.312891	0.196316	0.702809	2.70463	2.30921
P18146	FPSPSVATTY	0.443919	0.453504	0.496644	0.483755	0.570588	0.58	0.689092	0.76284	0.733333	0.732356	0.796504		0.321922	1.55458	1.07453	0.702614	4.10893	3.4761
Q01085	VFPEKGYSF	0.801704	0.800539	0.921477	0.697954	0.737255	0.744242	1.06074	1.5355	1.33542	1.21907	1.38577		-0.0545078	0.123845	0.0710035	0.702467	3.55454	3.02499
P61962	GDYLRVWRV	0.52248	0.531671	0.731544	0.56077	0.588235	0.638182	0.798171	1.0136	1.05069	0.926673	0.878901		0.118841	0.302603	0.189322	0.70076	3.32275	2.83155
O75643	VYMDWYEKF	0.901325	0.790431	0.931544	0.659146	0.738725	0.680303	0.855323	1.50227	1.76597	1.33501	1.07928		-0.253799	0.508251	0.333615	0.700113	2.68134	2.2892
Q9NZD2	VYDTNPAKF	0.368197	0.330189	0.438926	0.310469	0.366667	0.259394	0.478119	0.560423	0.633333	0.575619	0.694132		-0.100221	0.181929	0.109726	0.700049	2.7552	2.35259
P21399	TYIKSPPFF	0.581637	0.520889	0.628859	0.617329	0.757843	0.818182	0.969954	0.927492	1.05417	0.901925	0.866417		0.454469	1.71402	1.20378	0.699926	3.06056	2.61275
Q9UK53-2	LPIDPNEPTY	0.561761	0.471698	0.532886	0.473526	0.603922	0.612727	0.758981	0.994713	0.8875	0.776352	0.730337		0.229845	0.585255	0.38579	0.698379	2.79588	2.38771
Q86UB9	FPHADTIIY	0.71557	0.61186	0.867114	0.758724	0.895098	0.873939	1.21293	1.23263	1.27569	1.15307	1.07615		0.354347	1.1151	0.766951	0.695182	2.85371	2.43467
P10155	KDSYVVAF	1.54946	1.20081	1.8094	1.63057	1.80392	1.83515	2.29784	2.4139	2.43056	2.46196	2.51436		0.31585	1.34075	0.922669	0.691872	3.7038	3.14556
A0A0C4DFT8	QDLERVRNL	0.924278	0.977763	1.2349	1.08363	1.18725	1.3503	1.5774	1.7787	1.67986	1.67094	1.61548		0.313725	1.30513	0.898814	0.68942	3.64196	3.09606
Q14692	VYVDLGGSHVF	1.65831	1.33693	1.58255	1.15042	1.55294	1.55636	1.8968	2.55136	2.70278	2.43996	2.13483		0.0124297	0.0261757	0.0139777	0.687348	3.4383	2.93094
E7EWD3	HGMFEDDTFVY	0.469001	0.399596	0.500671	0.404332	0.488235	0.47697	0.633573	0.760574	0.81875	0.68561	0.674157		0.133799	0.339443	0.213226	0.686927	3.15136	2.68752
P78347	EGLPENIPF	0.338855	0.24124	0.324832	0.267148	0.358824	0.407273	0.343566	0.450151	0.502778	0.505958	0.481898		0.19042	0.512681	0.33668	0.685729	3.01819	2.57657
Q03518	FANEEGEAQKF	0.235684	0.191375	0.248322	0.259928	0.303922	0.298182	0.369693	0.354985	0.354167	0.313474	0.424469		0.451869	1.30635	0.899574	0.684349	2.37158	2.02384
M0R1Y4	LPDPLQEPY	0.631803	0.543801	0.61745	0.638387	0.765686	0.808485	0.971914	1.07024	1.10347	0.92209	0.74407		0.413598	1.20149	0.824599	0.683603	2.46374	2.1003
Q9Y617	NPDASYVYY	0.875059	0.730458	0.948993	0.93201	0.931373	1.06545	1.36708	1.31722	1.42153	1.33639	1.39451		0.334882	1.30137	0.896912	0.683362	3.35909	2.86278
Q6YP21	FPDISPPTY	0.643635	0.59434	0.696644	0.676294	0.943137	0.789091	0.966688	1.12991	1.14028	0.982585	0.888889		0.387891	1.43568	0.99542	0.683123	3.08267	2.62879
Q9ULM6	LPDSGVVEY	1.05159	0.955526	1.17852	1.16125	1.20588	1.33939	1.67864	1.87311	1.66389	1.68836	1.57303		0.342373	1.3898	0.959789	0.678576	3.42007	2.91477
Q9BS26	SDVIKEEF	0.820634	0.758086	1.04161	0.930806	0.929412	1.03576	1.26257	1.35347	1.39097	1.40788	1.43945		0.251294	1.05066	0.719251	0.678521	3.82188	3.24458
P49903	HAATDITGF	0.905348	0.886119	1.08591	0.88568	0.846078	0.86	1.24886	1.5136	1.53819	1.51237	1.57428		0.00154796	0.00373376	0.00226777	0.678084	3.93238	3.33979
P48595	IYGEKTYAF	1.27354	1.11927	1.3349	1.12455	1.28235	1.20061	1.7002	2.21979	2.14167	1.84693	1.74282		0.0947583	0.228187	0.140205	0.677844	3.18441	2.71416
Q14444	KYQEVTNNL	1.1027	1.12668	1.33826	1.3574	1.4098	1.5103	1.93207	1.88218	1.96944	1.98533	1.7603		0.384489	1.73655	1.21615	0.675472	3.5669	3.03611
Q969H8	SEPTTVAF	0.333649	0.299865	0.474497	0.372443	0.332353	0.394545	0.485304	0.570242	0.561806	0.580202	0.640449		0.10115	0.219072	0.133983	0.671307	2.83763	2.41954
Q13409	FPVGDVNNF	0.464742	0.420485	0.492617	0.398315	0.516667	0.498182	0.596342	0.808912	0.715278	0.706691	0.694132		0.12939	0.404176	0.261529	0.670993	3.62701	3.08494
P20023	FPYGTTVTY	0.824894	0.659704	0.902685	0.763538	0.996078	0.826667	1.14892	1.35876	1.49444	1.14757	1.06492		0.230781	0.55301	0.365657	0.670354	2.51313	2.1429
Q9NRZ9	TPDIPTMLY	1.43871	1.12399	1.4953	1.26233	1.62745	1.34909	1.44481	2.13595	2.49583	2.28598	1.69288		0.0710185	0.15294	0.0894105	0.670314	2.98741	2.5488
P35573	LPSNTGEVNF	0.406058	0.586253	0.610738	0.468111	0.492157	0.535758	0.73808	0.922961	0.766667	0.806599	0.90387		0.0638405	0.121745	0.0701365	0.66972	2.70738	2.31026
Q9UEE5	SAVDFIRTL	0.274491	0.23248	0.336242	0.360409	0.432353	0.439394	0.472894	0.450151	0.488889	0.432631	0.411985		0.600808	2.47765	1.73701	0.665831	2.8351	2.41845
O75400	QYLMDNPTF	0.831046	0.61186	0.844295	0.642599	0.937255	0.821818	0.91966	1.27946	1.30278	1.29423	0.961298		0.123142	0.278963	0.172993	0.665718	2.80571	2.39497
Q53GS9	REAPASVVPF	0.456223	0.487197	0.571812	0.612515	0.571569	0.612121	0.839321	0.783988	0.785417	0.824015	0.811486		0.383514	1.53077	1.05977	0.665705	3.18347	2.71375
Q8NFJ8	SLAPPPRER	0.313299	0.27628	0.33557	0.268351	0.258824	0.276364	0.407577	0.492447	0.451389	0.493126	0.516854		-0.0264596	0.0494691	0.0252989	0.663498	2.89741	2.47041
Q7Z5K2	LPEGDFSIM	0.217227	0.250674	0.227517	0.26775	0.259804	0.300606	0.26192	0.383686	0.371528	0.31714	0.393258		0.233446	0.732422	0.496341	0.660515	3.06045	2.61275
E9PF49	FPDSPGGTSY	1.39801	1.31267	1.69933	1.44886	1.52843	1.50667	2.09406	2.32628	2.40069	2.17049	2.38951		0.161832	0.547908	0.362514	0.65939	3.57882	3.04493
Q92835	QDYLSTQL	0.707052	0.691375	0.77047	0.891697	1.13333	1.09697	1.43174	1.27492	1.14583	1.05041	1.09613		0.655055	2.52876	1.77281	0.659343	2.55102	2.17507
A2VDJ0	TNFTKIASF	0.905821	0.83221	0.942282	0.90012	1.00294	0.95697	1.28282	1.52719	1.39306	1.26031	1.45943		0.213185	0.821097	0.560581	0.658252	3.64617	3.09963
Q969V3	DAAHEFTVY	0.185518	0.168464	0.212081	0.182912	0.215686	0.189091	0.245591	0.280967	0.277778	0.300642	0.329588		0.142804	0.294457	0.1838	0.655647	2.44489	2.08354
Q15386	REEYITAF	0.374349	0.383423	0.428188	0.362214	0.390196	0.434545	0.523187	0.64426	0.675	0.612282	0.548065		0.113024	0.309837	0.194213	0.649018	3.24564	2.76724
Q5JVZ5	QPMVDVSIL	0.34548	0.328841	0.45302	0.375451	0.453922	0.408485	0.399086	0.511329	0.65	0.597617	0.598002		0.123042	0.344061	0.215493	0.648958	3.2379	2.76114
P35579	KDVDRIIGL	0.344061	0.225741	0.385235	0.347172	0.405882	0.455758	0.470934	0.531722	0.520139	0.44363	0.500624		0.399578	1.26808	0.873229	0.648529	2.5084	2.13945
A0A3B3ISP1	QDYVHSFL	0.699006	0.683288	0.824832	0.685921	0.758824	0.778182	0.917048	1.19864	1.14375	1.12099	1.14856		0.0935454	0.402655	0.260554	0.648168	4.65112	3.91745
A0A0G2JN29	ADIIATGF	0.912447	0.907008	1.21141	1.04212	1.09216	1.13939	1.39517	1.571	1.52847	1.57287	1.65543		0.208296	0.886169	0.605955	0.64693	3.85856	3.27313
Q9Y2H0-1	STRPPSVTR	0.417889	0.350404	0.493289	0.386883	0.402941	0.441212	0.553233	0.694109	0.663194	0.68011	0.590512		0.0850621	0.207145	0.127993	0.643652	3.0734	2.62313
Q9P1Z0	YPEPYPLVY	1.49882	1.13208	1.22148	1.26173	1.45588	1.3297	1.28086	2.11858	2.35069	1.92942	1.62047		0.052858	0.119382	0.0690037	0.64267	3.07364	2.62313
C9JLU1	VDSRVYLL	0.592049	0.536388	0.622148	0.577617	0.597059	0.606061	0.703462	0.944109	0.977778	0.815765	0.90387		0.0899059	0.356883	0.224531	0.641667	4.39784	3.72229
Q96RT1	LPDNDLTTL	0.723142	0.65903	0.887919	0.783995	0.802941	0.8	0.998694	1.15181	1.18472	1.2374	1.14607		0.161636	0.692142	0.464237	0.640999	4.08902	3.46394
Q8IU81	YPEPAPAAL	0.465689	0.522911	0.687248	0.490975	0.511765	0.575758	0.735467	0.839879	0.854167	0.905591	0.881398		0.0504377	0.112858	0.0647045	0.639588	3.04615	2.60251
Q8IYI8	SDLPRTFEF	0.355892	0.358491	0.447651	0.476534	0.502941	0.530909	0.668844	0.710725	0.573611	0.571952	0.556804		0.492128	1.7511	1.22828	0.639194	2.51331	2.1429
Q9ULT0	HPLDYELTY	0.743019	0.61186	0.781879	0.648616	0.697059	0.735758	0.974526	1.23792	1.18472	1.07241	0.938826		0.101164	0.234126	0.144858	0.638107	2.8181	2.40288
H7BZB4	TDSPIWNF	1.47421	1.42116	1.68121	1.59507	1.88333	1.68606	0.741346	2.49396	2.21875	2.51146	2.25343		-0.0471717	0.0784998	0.0424801	0.635216	2.36327	2.01836
B4DUR8	HPTVVISAY	0.546143	0.451482	0.673154	0.601083	0.648039	0.663636	0.822338	0.876888	0.860417	0.863428	0.858926		0.296033	1.20553	0.827173	0.635071	3.31207	2.822
Q92835	KPIISDPEY	0.571699	0.644205	0.738255	0.873646	0.988235	0.913939	1.04507	1.05589	0.933333	0.890926	1.15106		0.552323	2.82235	1.96846	0.629628	3.31083	2.82132
O75369	AYVPVSDMNGLGF	0.510175	0.46159	0.438926	0.3929	0.507843	0.506061	0.451339	0.726586	0.819444	0.785518	0.578027		-0.0175787	0.0351943	0.018298	0.629369	2.94021	2.50806
J3KNV1	KESETFVQF	0.968765	0.830189	0.997987	0.798436	0.879412	0.912121	1.0196	1.40861	1.54167	1.45096	1.35581		-0.0470624	0.187802	0.113874	0.626442	4.86001	4.07727
A0A0J9YWK2	AEGTVFHF	0.641742	0.640162	0.861745	0.732852	0.827451	0.800606	1.02547	1.12613	1.06042	1.09533	1.11486		0.244639	0.985964	0.675623	0.621326	3.39029	2.88996
P22303	HVLPQESVF	0.394699	0.443396	0.562416	0.34296	0.385294	0.432121	0.474853	0.664653	0.710417	0.749771	0.74407		-0.191499	0.602588	0.39719	0.619511	3.41974	2.91477
Q14814	LPFSSMPTAY	0.496608	0.450584	0.558389	0.427597	0.510458	0.476364	0.55737	0.793051	0.817593	0.683165	0.789846		-0.0258537	0.0720006	0.0394303	0.619283	3.83026	3.25179
A0A0A0MRB5	SEQLRVFVL	0.48036	0.403639	0.542953	0.740072	0.720588	0.797576	0.779229	0.761329	0.745833	0.779102	0.634207		0.674894	3.97797	2.69075	0.618228	3.60775	3.06821
J3QLB5	RDLVSFPL	0.380502	0.419811	0.455034	0.419976	0.464706	0.517576	0.615284	0.657855	0.632639	0.589368	0.689139		0.269475	0.997007	0.683624	0.618084	3.06511	2.61586
P10155	TEKDSYVVAF	2.09087	2.10108	2.29799	2.37545	2.74118	2.70788	3.12867	3.44713	3.26944	3.25756	3.30587		0.340037	2.59994	1.82161	0.617943	4.9256	4.13054
H0Y9Y0	AELLRGLSL	0.513015	0.495957	0.539597	0.53911	0.519608	0.641212	0.790333	0.812689	0.751389	0.768103	0.833958		0.270325	0.975714	0.671207	0.616751	2.99524	2.55613
P48553	QAESRAVVY	0.192144	0.17655	0.209396	0.22864	0.235294	0.233939	0.258654	0.300604	0.3	0.302475	0.277154		0.311477	1.05658	0.723992	0.614668	2.70604	2.30949
Q13635	IPAAEPIEY	0.842404	0.734501	0.967114	0.813478	0.819608	0.841818	1.03984	1.38293	1.27847	1.24015	1.2834		0.0512736	0.17419	0.105148	0.612181	4.08461	3.4603
P14866	IYIAGHPAF	0.642215	0.586253	0.705369	0.820698	0.911765	0.915152	1.145	0.97432	1.0875	0.960587	0.908864		0.55669	2.68572	1.87797	0.608492	3.00308	2.56297
H7C1I0	FPQHGDYQY	0.654046	0.602426	0.8	0.645006	0.752941	0.753939	0.932724	1	1.10556	1.05408	1.01873		0.169879	0.621053	0.408877	0.607728	3.40286	2.90022
P19256	RNSTSIYF	0.450071	0.396226	0.579195	0.453069	0.404902	0.457576	0.585238	0.740937	0.726389	0.701192	0.719101		9.76637e-05	0.000210347	6.29722e-05	0.603382	3.10205	2.64609
O00241	ATPEHTVSF	0.941789	0.863881	1.15168	0.998797	1.08529	1.06242	1.37231	1.57251	1.44583	1.49771	1.44694		0.196605	0.812671	0.555132	0.596694	3.50621	2.98702
Q11201	TYIPVPAKI	1.18031	1.16509	1.29664	1.01023	1.18137	1.24	1.42717	1.93656	1.96944	1.72777	1.69039		0.000803405	0.00229014	0.0016899	0.592875	3.94262	3.34797
Q14BN4	VYLDEPIKI	0.473261	0.483827	0.518121	0.430806	0.37451	0.526061	0.59177	0.785498	0.822222	0.751604	0.594257		-0.0324881	0.0620979	0.0336681	0.586509	2.49922	2.13197
Q02224	EFPSIKTEF	0.670611	0.606469	0.668456	0.583032	0.697059	0.803636	0.951012	1.04758	0.9125	0.990834	0.940075		0.226368	0.757277	0.515603	0.584933	2.79099	2.38329
Q9UKD2	VDTYKYLF	0.930431	0.802561	0.907383	1.1444	1.43333	1.19576	1.53103	1.35952	1.43472	1.2484	1.2372		0.591443	3.08933	2.1482	0.584714	3.04663	2.60251
E9PQB7	TVDDPYATF	0.622811	0.565364	0.652349	0.676294	0.765686	0.638182	0.84128	0.927492	1.01597	0.898258	0.831461		0.251527	1.1626	0.799579	0.581877	3.45086	2.93884
Q9HCM4-2	KEQEHTFVF	1.60719	1.53302	1.81007	1.37605	1.46176	1.66121	1.98955	2.34441	2.55	2.36205	2.60799		-0.0246449	0.0732616	0.0401366	0.579692	3.77204	3.20177
B8ZZS2	KDYPHSAF	0.680549	0.661725	0.813423	0.618532	0.480392	0.675152	0.790333	1.00151	1.06667	1.1549	1.06617		-0.164566	0.524592	0.3453	0.577533	3.25185	2.77236
P49915	ADFEAHNI	1.06342	0.979784	1.20671	0.857401	0.8	0.933939	1.08099	1.56949	1.59653	1.61137	1.67166		-0.238742	1.36849	0.945607	0.573646	4.61457	3.89258
Q86VQ1	GSLPGPGAAR	0.436346	0.40027	0.524832	0.439832	0.461765	0.498182	0.609406	0.71148	0.73125	0.617782	0.634207		0.14643	0.441385	0.286717	0.569956	2.81292	2.39867
Q15437	MPQFSTIEY	1.1658	0.916442	1.09754	0.965102	1.08758	1.02182	1.20183	1.60121	1.62963	1.46593	1.58552		0.012409	0.0447865	0.0230303	0.567326	4.41335	3.7352
Q96SB8	HPDFPTVL	1.18836	1.21294	1.45369	1.36703	1.38235	1.50303	1.97453	1.99547	1.89306	1.79377	1.92509		0.276759	1.11824	0.769322	0.565637	2.92135	2.49215
Q13651	TYESIFSHF	2.00284	1.50404	2.13826	1.65343	2.13922	2.00121	2.11757	2.91088	3.15694	2.75894	2.27965		0.0718918	0.175621	0.105779	0.561274	2.66793	2.27668
Q9Y5L0-1	RDLIHTGV	0.221486	0.22035	0.249664	0.265343	0.285294	0.323636	0.337688	0.311178	0.361806	0.361137	0.324594		0.394503	1.47482	1.0225	0.559402	2.38713	2.0349
H0Y9V5	QDSITRLM	0.389651	0.382749	0.463535	0.480144	0.571895	0.519596	0.67015	0.613797	0.64537	0.567064	0.59176		0.444008	2.01369	1.41904	0.553168	2.687	2.29427
Q15459	HDFVVVETV	1.27449	1.1752	1.3651	0.885078	0.954902	1.01576	1.2162	1.9645	1.92222	1.81668	1.74906		-0.320928	1.9019	1.34168	0.551076	4.44613	3.76273
H7BZK8	ADSKVLLF	1.40416	1.31132	1.67517	1.69434	1.62745	1.76121	2.14696	2.30816	2.12986	2.08983	2.04494		0.304517	1.61136	1.11847	0.550291	3.39925	2.89777
A8MYJ1	ATTPIFANR	0.289636	0.287736	0.356376	0.315884	0.290196	0.364242	0.405617	0.488671	0.423611	0.48121	0.424469		0.144276	0.398201	0.256353	0.54618	2.47977	2.11548
Q13438	HPSLQPEEY	0.995741	0.960916	1.35973	0.945848	0.986275	1.14909	1.45003	1.69486	1.46111	1.70119	1.59301		0.0352574	0.0745658	0.0404562	0.544688	2.436	2.07591
Q04917	QYESKVFYL	0.795078	0.649596	0.877852	0.76775	0.947059	0.953939	1.08818	1.22356	1.12917	1.03208	1.12859		0.27882	1.19262	0.818805	0.543483	2.90472	2.47649
C9J2U0	IYPPKLHQF	0.891623	0.737197	0.912752	0.6071	0.780392	0.841212	1.12149	1.20695	1.32431	1.17324	1.22971		-0.0165141	0.0329738	0.0178457	0.542059	2.42411	2.06527
B4DY09	KPAPDETSF	2.32513	2.24663	2.98591	2.69134	2.67549	2.87939	3.97975	3.74018	3.64444	3.43905	3.77403		0.278899	0.960763	0.660279	0.534691	2.3746	2.02523
B8ZZW5	FYISPVNKL	0.543303	0.530997	0.700671	0.398315	0.458824	0.539394	0.662312	0.833837	0.808333	0.870761	0.90387		-0.200998	0.579345	0.38257	0.529813	2.61606	2.23193
G3V1R5	KYIATDFTL	1.66493	1.38679	1.64832	1.61673	1.86275	1.91758	2.12345	2.30589	2.45556	2.2099	2.05493		0.263116	1.47034	1.01956	0.526419	3.50755	2.98747
P14868	ADTMVQIF	1.04993	0.880728	1.06577	0.88568	0.894608	0.938182	0.715545	1.46866	1.39861	1.30293	1.58365		-0.218385	1.00059	0.685667	0.526245	3.66854	3.1175
Q9UKX5	ADYVKPVTF	0.608613	0.542453	0.710067	0.627557	0.671569	0.674545	0.878511	0.896526	0.868056	0.872594	0.932584		0.200847	0.789397	0.53873	0.524608	2.87868	2.45483
Q8N6R0-1	FPDASFQVV	0.540464	0.478437	0.658389	0.489771	0.586275	0.567273	0.642064	0.842145	0.885417	0.79835	0.684145		0.0312663	0.0750979	0.0407912	0.521429	2.64409	2.25641
O00186	LPIENDTYKY	0.299101	0.260782	0.298658	0.397714	0.390196	0.398788	0.454605	0.445619	0.388889	0.409716	0.397004		0.519846	2.78065	1.93919	0.51978	2.78021	2.37483
Q9H6R4	VDSPAASF	0.745386	0.619946	0.87047	0.765343	0.842157	0.841212	1.05552	1.11103	1.01667	1.03575	1.10986		0.233268	0.953388	0.654721	0.519522	2.8027	2.39265
Q8IUR7	VELQRIASI	0.464742	0.398922	0.45906	0.601685	0.713725	0.686061	0.807315	0.63142	0.6875	0.586618	0.621723		0.671397	3.5515	2.44622	0.519025	2.59389	2.21327
Q96RK4	QYASAFHFL	1.17227	1.01415	1.19664	1.07581	1.47549	1.58545	1.4951	1.65181	1.78611	1.66086	1.33958		0.320244	1.22746	0.841121	0.513326	2.34966	2.00756
F8W145	FPALPGSSY	0.932324	0.82345	1.03758	0.939832	1.01961	1.16485	1.26976	1.40634	1.36667	1.29789	1.21848		0.238512	1.13656	0.783866	0.506061	3.04793	2.60283
Q9H7L9	KENLIAEL	1.58069	1.37871	1.55839	1.91817	1.89804	1.70909	2.52645	2.24622	2.17639	2.14115	1.98752		0.41865	1.94766	1.37263	0.505487	2.49756	2.13077
Q86X55	SVFPGARLL	0.604354	0.541105	0.680537	0.605295	0.623529	0.612121	0.739386	0.901813	0.859028	0.824015	0.866417		0.0838353	0.363347	0.230252	0.503407	3.67496	3.12326
Q96RT1	YPTPYPDEL	0.661145	0.55593	0.673154	0.534898	0.646078	0.606061	0.752449	0.958459	0.944444	0.811182	0.855181		0.0109376	0.0287993	0.0158508	0.502029	2.93325	2.50209
A0A087WYB4	AEQYVSAF	1.37293	1.24124	1.64765	1.52046	1.69706	1.77333	2.20052	2.10347	2.03056	1.9945	1.9176		0.33976	1.54959	1.07119	0.501788	2.60227	2.2199
Q15306	QQNSGHFLR	0.424752	0.429245	0.548658	0.475331	0.467647	0.357879	0.590137	0.659366	0.689236	0.657195	0.642322		0.0159475	0.0346394	0.018298	0.501771	2.36914	2.02203
K7EKP8	NPEPNTVSY	0.577851	0.545822	0.700671	0.672684	0.716667	0.743636	0.917701	0.804381	0.856944	0.874427	0.900125		0.326719	1.53936	1.06533	0.498263	2.68687	2.29427
S4R2Z0	FVDPLVTNY	0.748699	0.667116	0.778523	0.516245	0.733333	0.620606	0.663619	1.02417	1.08056	1.01375	1.00375		-0.207519	1.07821	0.739705	0.494598	3.77711	3.20617
A0A075B6T1	LPEPGLGLAY	1.14813	1.03504	1.19195	0.933815	1.28824	0.981818	1.15611	1.59819	1.7	1.58387	1.44819		-0.0456552	0.153414	0.0894105	0.492286	3.33144	2.83911
E9PB61	GTADVHFER	0.481779	0.450135	0.54698	0.458484	0.486275	0.553333	0.637492	0.793051	0.667361	0.662695	0.641698		0.115074	0.341409	0.214216	0.487622	2.41671	2.0587
Q9UBB4	HPDKKIVAY	0.583057	0.645553	0.638926	0.589651	0.689216	0.690909	0.874592	0.854985	0.839583	0.942255	0.846442		0.191934	0.769451	0.525546	0.484267	2.68687	2.29427
Q68EM7	EYGKFFVTL	3.02272	2.3376	2.6745	2.38568	3.26765	3.00303	2.94775	3.77417	4.2	3.46654	3.45194		0.115261	0.410788	0.265898	0.475226	2.74359	2.34236
F8WE72	KEDLISAF	1.73687	1.79313	2.15705	1.5722	1.54608	1.34606	2.27433	2.58837	2.725	2.45646	2.76404		-0.170251	0.503038	0.330577	0.474249	2.38016	2.02916
O43815	ADSLTYDI	0.80691	0.80593	1.01812	0.93562	1.04216	1.01152	1.3096	1.31042	1.23889	1.20532	1.10487		0.293338	1.25354	0.862258	0.47018	2.37702	2.0269
A0A2R8Y5H9	VRPEVVQEI	0.371036	0.363208	0.428859	0.33213	0.336275	0.308485	0.388635	0.540785	0.547222	0.520623	0.535581		-0.183562	0.817863	0.558342	0.467431	3.2287	2.75249
O95864	REVSVPTF	0.851869	0.833558	1.06376	0.865824	0.859804	0.952121	1.1241	1.34819	1.26736	1.1934	1.22846		0.0526602	0.175053	0.105474	0.458641	2.88675	2.46096
Q01082	HPDEKSIITY	0.986749	1.03639	1.1906	1.1089	1.06961	1.06303	1.34749	1.55438	1.43194	1.34189	1.54182		0.0988976	0.418189	0.27177	0.454078	3.10121	2.64578
Q6PDB4	LPDLSVISM	0.69806	0.603774	0.667114	0.743682	0.87549	0.715152	0.591117	0.916163	0.941667	0.938588	0.790262		0.156192	0.567682	0.374965	0.450187	2.40061	2.04594
Q9Y6A4	GTNYIETLR	0.475154	0.469003	0.537584	0.527677	0.535294	0.612727	0.703462	0.706193	0.694444	0.67461	0.620474		0.268123	1.26342	0.870377	0.448342	2.5096	2.14023
Q16665	KESEVFYEL	1.40558	1.41712	1.87248	1.43201	1.46765	1.51212	1.99282	2.26208	2.09514	2.04675	2.12484		0.0328878	0.0883	0.0491261	0.446126	2.41261	2.05626
Q969F9	KYQIINEEF	1.99053	1.72978	2.3	1.571	1.73627	1.73273	2.27825	2.89879	2.86806	2.45646	2.70662		-0.133379	0.440187	0.28578	0.445334	2.51869	2.14674
Q9BT22	FPDPAGKLNQF	0.546143	0.518194	0.581879	0.43562	0.518627	0.571515	0.637492	0.729607	0.813889	0.727773	0.715356		-0.0209881	0.0595064	0.0322425	0.444325	2.67378	2.28209
Q2V2M9	KDLVHEFVV	5.5239	5.15094	6.64966	7.49819	7.57843	8.02788	9.75963	8.26888	8.2	7.28323	7.63046		0.508662	2.84101	1.98151	0.442112	2.38283	2.03142
O43432	VPEHSPVVY	0.460956	0.404313	0.52953	0.460289	0.493137	0.509091	0.611365	0.594411	0.599306	0.675527	0.654182		0.157239	0.581712	0.383852	0.440289	2.3646	2.01929
Q9HBU6	HWDPQEVTL	0.859915	0.772911	0.938255	1.03369	1.08039	1.16485	1.32789	1.22356	1.16042	1.10082	1.10612		0.42636	2.72952	1.89836	0.421372	2.69076	2.29636
E5RHA3	LPSDVSILY	0.509229	0.490566	0.445638	0.381468	0.539216	0.42303	0.500327	0.672205	0.644444	0.577452	0.684145		-0.063668	0.187916	0.113874	0.419852	2.35577	2.01288
D6RAN8	YALEEGIVRY	0.715097	0.561321	0.740268	0.51444	0.586275	0.50303	0.692358	0.905589	0.906944	0.910174	0.861423		-0.227837	0.968983	0.665944	0.414599	2.6093	2.22649
A6NMQ1	IPDVPEKSEY	0.399432	0.360512	0.452349	0.415162	0.392157	0.408485	0.494448	0.539275	0.515972	0.550871	0.524345		0.0814329	0.292577	0.18239	0.39839	2.4054	2.05029
Q14527	LDSLTVPV	0.899195	0.850404	1.11342	0.780385	0.869608	0.906667	1.06466	1.31873	1.22153	1.2594	1.20974		-0.0760596	0.272609	0.16895	0.392059	2.52817	2.15537
M0R0P8	KQPEDYFYL	2.06247	1.85849	2.10201	1.54994	1.98627	1.86667	1.94905	2.87009	2.95694	2.28781	2.41199		-0.12739	0.463623	0.304246	0.390485	2.34286	2.00157
Q8N3C0	SFEEKPVYI	0.551822	0.696765	0.663087	0.663057	0.745098	0.787879	0.824298	0.818731	0.805556	0.815765	0.888889		0.244832	1.46102	1.01332	0.385189	2.62181	2.2368
P06213	HPSFPEVSF	0.882158	0.747305	0.896644	0.795427	0.918627	0.893333	1.01894	1.2145	1.15833	1.01467	1.0025		0.106557	0.427501	0.276719	0.382267	2.36491	2.01929
Q9NX24	VYIPSKTDL	0.752958	0.727089	0.783221	0.78941	0.75098	0.769091	0.965382	0.955438	0.944444	0.934922	1.05743		0.11799	0.580462	0.382932	0.367153	2.61091	2.22722
B4DP61	YDKAVASF	1.68434	1.44609	1.8302	1.38809	1.47549	1.50667	1.83801	2.16918	2.03194	2.0495	2.2372		-0.0913718	0.392258	0.252175	0.359835	2.59287	2.2127
Q9UIG0	RYQDIIHSI	0.787506	0.773585	0.877181	0.523466	0.669608	0.645455	0.732201	1.05136	1.05069	1.011	0.946317		-0.338719	2.07255	1.46114	0.320359	2.51332	2.1429
A0A0C4DH82	FPSGETIVM	0.740653	0.753369	0.771812	0.787605	0.911765	0.918182	0.975833	0.953172	1.00069	0.898258	0.882647		0.250263	1.91464	1.35043	0.30594	2.45985	2.09683
A5YKK6	KQLAVYEEF	1.9735	1.81671	2.10403	1.36643	1.39902	1.47455	1.72959	1.59819	1.63472	1.4473	1.4407		-0.396713	3.13189	2.17472	-0.360597	2.87898	2.45483
O95718	LPYDDKLVY	1.77662	1.5903	1.86711	1.27918	1.43039	1.36727	1.42913	1.45468	1.43542	1.23006	1.15855		-0.341961	2.72139	1.89815	-0.402773	3.15009	2.68678
O75533	HDVLATLL	0.755797	0.701482	0.822148	0.655235	0.637255	0.750909	0.839974	0.577039	0.567361	0.595784	0.548065		-0.0759518	0.336056	0.210918	-0.409465	2.36896	2.02203
H7C2L7	TPDIPLSSY	1.04543	0.900943	1.20403	0.722623	0.823529	0.855758	1	0.814955	0.759028	0.753437	0.757803		-0.304229	1.59753	1.10858	-0.4452	2.35962	2.01543
Q6DKI1	EDLIHEIAF	2.4761	2.06469	2.34161	1.63177	1.88922	1.98	1.61594	1.91994	1.85139	1.57654	1.28215		-0.366696	1.97242	1.39187	-0.468938	2.50526	2.13716
B1AXG1	KYVYVVTEL	4.03455	3.40364	4.29933	2.68712	2.88824	2.77212	3.65251	3.04758	3.00486	2.64528	2.60424		-0.383131	2.18854	1.53651	-0.469591	2.65237	2.2638
Q96DM3	EYIRSLNQF	0.777094	0.702156	0.860403	0.469916	0.547059	0.487273	0.660353	0.54003	0.638194	0.540788	0.515605		-0.527232	2.77976	1.93919	-0.481304	2.56439	2.18596
P48047	KELLRVAQI	1.09229	1.08019	1.27718	0.78219	0.910784	0.894545	1.20248	0.799849	0.840278	0.807516	0.838951		-0.279291	1.34672	0.927685	-0.484897	2.38977	2.03713
J3QRU6	NAIEDTIFY	1.07478	0.824798	0.989933	0.629362	0.717647	0.643636	0.534944	0.726586	0.726389	0.693859	0.601748		-0.60924	3.37755	2.33689	-0.487173	2.812	2.39867
Q96HV5	YFPDKVALL	1.65831	1.64084	1.8443	1.04633	1.1	1.17091	1.37622	1.21752	1.325	1.21723	1.13109		-0.547117	4.14095	2.78255	-0.487688	3.80892	3.23251
J3KPQ8	KFSNVTMLF	0.945575	0.897574	1.11275	0.694344	0.809804	0.688485	0.877858	0.817221	0.704167	0.694775	0.58427		-0.360166	1.88867	1.33109	-0.492986	2.56258	2.18458
Q9UBW7	QDFARRLGL	1.42073	1.28639	1.74899	1.13899	1.19314	1.21152	1.47616	1.18807	1.02431	1.06324	0.938826		-0.243192	1.13545	0.783783	-0.49548	2.4142	2.05703
P78543	WVDPYEVSY	3.64221	2.63073	3.25772	2.49097	2.26471	2.09818	2.40627	2.32326	2.48472	2.00367	2.18727		-0.456581	2.6521	1.85476	-0.497862	2.86264	2.44169
Q86UW6	SPDDQVYSF	0.441552	0.447439	0.495302	0.262936	0.338235	0.278788	0.34226	0.327039	0.350694	0.302475	0.323346		-0.594684	3.23677	2.24167	-0.501737	2.81212	2.39867
Q14966	KYIETTPLTI	1.52059	1.33962	1.6698	1.11312	1.22255	1.23333	1.35924	1.09517	1.04444	1.00275	1.11735		-0.293478	2.28539	1.60045	-0.503795	3.68934	3.13635
Q8TAA9	ADMPRVFVF	0.52177	0.393868	0.456711	0.300241	0.25098	0.295152	0.261594	0.314199	0.320833	0.280477	0.371411		-0.723771	3.18528	2.20783	-0.507763	2.36488	2.01929
Q3L8U1	LPHFDESTF	0.630383	0.553908	0.657047	0.476534	0.551961	0.489697	0.5774	0.482628	0.431944	0.417049	0.394507		-0.228434	1.35371	0.933238	-0.508253	3.03709	2.59447
O15247	TDFIKIEEF	1.21817	1.02763	1.2443	0.705174	0.897059	0.88	0.966035	0.925982	0.886111	0.769936	0.675406		-0.432432	2.36348	1.64911	-0.514568	2.76837	2.36437
Q9HAI6	FPSESSFEY	1.51491	1.17453	1.38658	0.805656	0.920588	0.821212	1.12018	1.0355	1.08125	0.901925	0.782772		-0.567345	2.72715	1.89836	-0.515648	2.50729	2.13877
P42285	SEGLIKALF	1.98344	1.6907	2.13758	1.84777	1.89608	1.94121	1.90529	1.30514	1.40764	1.30981	1.397		-0.0298355	0.183338	0.110919	-0.51582	4.26099	3.60631
P11388	ADQIVTKL	1.1557	1.01146	1.34631	0.88929	0.862745	0.930909	1.21163	0.883686	0.806944	0.794684	0.730337		-0.266469	1.17453	0.805986	-0.542822	2.46466	2.1008
P36959	VDLERTFTF	0.471841	0.408356	0.480537	0.284597	0.314706	0.285455	0.387329	0.305136	0.351389	0.318973	0.268414		-0.512226	2.39389	1.6719	-0.544537	2.52995	2.15628
Q9C0B7	YPDPVIQEL	0.815902	0.636792	0.818121	0.426594	0.505882	0.521818	0.500327	0.611782	0.572917	0.489459	0.400749		-0.631358	2.86918	1.99856	-0.545201	2.531	2.1569
Q14974	LPEAAINDVY	1.38618	1.281	1.51477	0.931408	1.05784	1.01455	1.35924	1.04305	1.04028	0.905591	0.818976		-0.353878	1.83897	1.29503	-0.550217	2.80113	2.39202
Q96A65	DYDPLVVKL	0.829626	0.772911	0.968456	0.711191	0.682353	0.69697	0.731548	0.584592	0.640278	0.558203	0.555556		-0.280614	2.10872	1.48159	-0.551701	3.84103	3.25979
P08575	HADILLETY	1.07146	0.95283	1.29128	0.762936	0.905882	0.849697	1.08948	0.827795	0.813889	0.707608	0.646692		-0.293094	1.25546	0.86331	-0.561264	2.44798	2.08622
Q9HC77	YPDGTVKTVY	0.709418	0.716307	0.86443	0.534296	0.540196	0.596364	0.702809	0.521903	0.516667	0.555454	0.474407		-0.363367	2.06194	1.45419	-0.561946	3.07568	2.62387
Q9C0J8-2	RDVLSAAF	0.539991	0.567385	0.679195	0.43562	0.45	0.470303	0.59373	0.388973	0.402083	0.395967	0.421973		-0.289014	1.38325	0.956982	-0.56607	2.71617	2.31722
H3BPY5	VPVEGDEVTY	0.792239	0.635445	0.905369	0.596871	0.631373	0.626667	0.792946	0.577795	0.539583	0.511457	0.470662		-0.232431	0.941908	0.645771	-0.567213	2.43376	2.07408
H3BUZ5	FPIIIHDEPTY	3.25651	2.54852	2.98188	1.91877	2.3402	2.25939	2.67995	2.10196	2.36667	1.92209	1.49938		-0.349024	1.60244	1.11281	-0.57035	2.5941	2.21327
B7Z9U0	LPEEEHEFF	0.71415	0.586253	0.730201	0.330927	0.411765	0.433333	0.57936	0.509819	0.484722	0.394134	0.424469		-0.62516	2.53539	1.7769	-0.578454	2.36777	2.02124
Q8WV37	LPDLNINSM	0.559867	0.606469	0.645638	0.465704	0.561765	0.498788	0.587851	0.415408	0.425694	0.405133	0.370787		-0.192551	1.14724	0.790474	-0.579261	3.46442	2.95065
D6R977	VPMEENSIY	0.896545	0.723181	0.978255	0.656799	0.624706	0.682424	0.806793	0.575529	0.538333	0.503025	0.700624		-0.322166	1.46488	1.01462	-0.579852	2.62629	2.24039
A0A2R8YE10	RSKESSQVTSR	0.833885	0.819407	1.04027	0.569194	0.511765	0.515152	0.743305	0.628399	0.718056	0.513291	0.541823		-0.618404	2.6208	1.83474	-0.580576	2.48088	2.11617
Q9NSV4	EPEQFVVVM	0.938003	1.05795	1.26577	0.830325	0.919608	0.901818	0.915741	0.811178	0.822222	0.729606	0.54432		-0.285763	1.37165	0.947167	-0.58098	2.78714	2.3799
Q9H3K6	EELPHIHAF	1.77	1.78976	2.19866	1.12154	0.807843	0.961212	1.30634	1.28097	1.33472	1.2539	1.25094		-0.871373	4.3391	2.87352	-0.584418	3.29057	2.8061
A0A2R8Y7M3	KENPLQFKF	1.31235	1.12399	1.51141	0.800842	0.790196	0.824848	1.05944	0.891994	0.847917	0.867094	0.890137		-0.59892	3.25228	2.24645	-0.589892	3.21359	2.74064
P46940	KDSLHEKF	0.761003	0.695418	0.942282	0.472924	0.567647	0.574545	0.696277	0.468278	0.558333	0.510541	0.58427		-0.468529	2.11145	1.48251	-0.592261	2.61766	2.23309
P42892	KNSSVEAF	2.48841	2.2965	3.18658	1.65343	1.66667	1.70061	2.22861	1.79305	1.81806	1.74335	1.68539		-0.552041	2.70209	1.88964	-0.594339	2.87666	2.4533
Q9NWZ5	RLLPPVGTGR	0.493138	0.436658	0.622148	0.318893	0.346078	0.335152	0.404311	0.376133	0.31875	0.343721	0.32834		-0.559125	2.42231	1.69257	-0.598159	2.571	2.1917
H0Y3Z3	TDNQRILEF	0.711311	0.712264	0.851007	0.426594	0.491176	0.584242	0.747224	0.471299	0.543056	0.499542	0.489388		-0.431203	1.71793	1.20531	-0.598271	2.35684	2.01355
P49411	RDKPHVNV	1.17179	1.08895	1.33154	0.81769	0.873529	0.864848	1.19203	0.832326	0.820833	0.733272	0.775281		-0.353781	1.80887	1.27185	-0.599233	2.9664	2.53029
A0A2R8Y690	EYMEHVYLI	1.68978	1.38848	1.62081	0.922082	0.980882	1.05636	1.097	1.08308	1.07986	1.02108	0.951311		-0.627237	4.70508	3.03839	-0.599405	4.57097	3.86036
J3QS45	QPFLEVTKEAF	0.444865	0.453504	0.516779	0.344765	0.37451	0.361818	0.47224	0.280967	0.333333	0.329973	0.295202		-0.280622	1.29892	0.894919	-0.606261	2.80858	2.39666
Q9UKR5	RYLEVEPVSR	0.692854	0.61186	0.844966	0.347172	0.32451	0.400606	0.508165	0.537009	0.488194	0.426214	0.430712		-0.858822	3.35461	2.32188	-0.606793	2.55525	2.17813
P53355	VPVEEPIAF	0.910554	0.710916	0.850336	0.614922	0.571569	0.575152	0.697583	0.637462	0.618056	0.48121	0.419476		-0.422399	1.98829	1.40146	-0.61211	2.79731	2.38867
P31629	FPEGPNDYVF	0.692381	0.766846	0.616107	0.584236	0.570588	0.44	0.464402	0.550604	0.520833	0.417965	0.317104		-0.426279	1.67999	1.17443	-0.615179	2.39298	2.03951
K7ERB6	TPEEKEQVY	1.15902	1.14151	1.45101	0.799037	0.821569	0.941212	1.15937	0.824018	0.745833	0.757104	0.93633		-0.426753	1.97852	1.39449	-0.616192	2.77493	2.37047
H0YF32	FPEGSVELY	1.71084	1.36523	1.63221	0.909747	0.978431	0.930909	1.12998	1.15937	1.04653	0.949588	0.927591		-0.668726	4.09345	2.76165	-0.620583	3.88728	3.30044
Q14166	KYIESPVLF	2.30667	1.99798	2.28389	1.34838	1.48039	1.62121	1.85369	1.40181	1.51736	1.39872	1.39451		-0.478805	3.52009	2.42009	-0.620901	4.25436	3.60151
H0Y8J7	MPGCDYSLF	0.959773	0.671159	0.711409	0.61071	0.730392	0.670303	0.57936	0.579305	0.533333	0.52429	0.390762		-0.269611	0.998913	0.685123	-0.623152	2.39648	2.04261
K7ENI5	KDLIHDVSF	2.53573	2.24124	2.89396	1.90373	1.90294	2.06545	2.5676	1.86782	1.69097	1.48854	1.58677		-0.277242	1.40249	0.968218	-0.624537	3.09686	2.64195
Q8N1G4	KELVRQLQL	0.569806	0.486523	0.644295	0.341155	0.479412	0.458788	0.547355	0.373112	0.378472	0.346471	0.370787		-0.311855	1.24837	0.858468	-0.626423	2.52516	2.15279
Q92539	SPIPTEDQF	1.61524	1.38275	1.84631	1.05535	1.12255	1.08121	1.35728	1.12538	1.13264	0.939505	0.985019		-0.484557	2.72241	1.89815	-0.626945	3.36619	2.86873
P32456	SVDDSADFVSF	0.894936	0.794474	0.926846	0.634176	0.718627	0.560606	0.73612	0.610272	0.642361	0.501375	0.50437		-0.396805	2.38315	1.66594	-0.627255	3.52177	2.99834
H7C196	KYLSVQGQLF	1.58069	1.30593	1.56376	0.798436	1.15196	0.978182	1.33377	0.903323	1.08333	0.96242	0.88015		-0.477318	2.23428	1.56088	-0.631913	2.86495	2.44351
E9PKY2	VYEYVVERF	0.813062	0.696765	0.766443	0.470517	0.582353	0.561818	0.562378	0.487915	0.533333	0.516957	0.406991		-0.479324	3.17449	2.20048	-0.641793	3.96468	3.36555
Q9NP61	YFDEPVEL	0.858022	0.817385	1.10201	0.591456	0.627451	0.329091	0.647289	0.628399	0.663194	0.575619	0.50437		-0.754373	2.7133	1.89608	-0.642934	2.37263	2.02448
Q9BRP1	LPNDGDEKY	0.663985	0.598383	0.827517	0.3929	0.392157	0.478182	0.583279	0.490937	0.434028	0.410632	0.443196		-0.593654	2.44136	1.70867	-0.647562	2.63182	2.24548
Q86XZ4	VDKTVQAF	1.34169	1.31671	1.68658	1.01504	1.13137	1.19879	1.45526	0.926737	0.917361	0.951421	0.897628		-0.271215	1.33447	0.919237	-0.649537	3.13202	2.67135
A0A0A0MRB5	YPLEDHTEF	0.738287	0.698787	0.859732	0.462094	0.408824	0.44303	0.574788	0.490181	0.5	0.520623	0.440699		-0.697246	3.79036	2.59145	-0.65008	3.60538	3.06648
Q8N4P2	AEATRVAFL	0.406058	0.402291	0.557718	0.292419	0.266667	0.310909	0.363815	0.304381	0.288889	0.278643	0.287141		-0.561947	2.22662	1.56083	-0.652118	2.54124	2.16672
O60942	GDYLKELF	1.49882	1.25337	1.61946	0.821901	0.922549	0.873939	1.06205	1.06344	0.922222	0.88176	0.827715		-0.663337	3.77575	2.58332	-0.657586	3.75245	3.18422
A0A494C1B1	LPTEEEWEF	0.700426	0.691375	0.844295	0.558363	0.572549	0.50303	0.386675	0.563444	0.488889	0.401467	0.434457		-0.561223	2.60489	1.82546	-0.658965	2.97944	2.54183
P51805	VYSFVTPTF	1.28538	1.06065	1.17584	0.78219	1.1098	0.762424	0.557805	0.750755	0.834722	0.802933	0.58427		-0.547804	2.00624	1.41515	-0.659612	2.37723	2.0269
Q5TIA1	ADSPRTALL	0.663985	0.652291	0.812752	0.427798	0.387255	0.401212	0.516656	0.44713	0.429167	0.415215	0.498127		-0.712027	3.71261	2.545	-0.665563	3.53702	3.00931
P39023	KFIDTTSKF	2.50213	2.34501	2.98926	1.52888	1.65686	1.60061	2.39582	1.63746	1.61806	1.53071	1.7965		-0.54081	2.47431	1.7358	-0.666544	2.95471	2.52009
A0A0D9SF54	ADSLRLQQL	0.976337	0.933962	1.11946	0.709386	0.771569	0.78	1.03854	0.652568	0.613889	0.576535	0.677903		-0.291998	1.44863	1.00498	-0.680306	3.24287	2.76514
Q6NUM9	FPQEEAIIDKY	0.319924	0.269542	0.362416	0.146811	0.152941	0.185455	0.182887	0.193353	0.241667	0.164986	0.189763		-0.92577	3.05389	2.12818	-0.684389	2.40763	2.0517
K7ESL1	MVDIIETVY	1.5911	1.65633	2.00201	1.09627	1.52157	0.852121	1.01372	1.02492	1.16181	1.11732	1.0437		-0.642522	2.77568	1.93637	-0.686935	2.93049	2.50031
P12931	FYITSRTQF	0.406058	0.343666	0.44094	0.220818	0.301961	0.282424	0.352711	0.22432	0.2875	0.1989	0.268414		-0.455275	1.62133	1.12616	-0.697223	2.42834	2.06908
Q9H497	KENLIDYF	2.28869	1.969	2.23356	1.36101	1.66667	1.40242	1.69562	1.27039	1.41111	1.29789	1.35331		-0.498653	4.01525	2.7173	-0.698666	5.00797	4.1967
Q8NBK3	LPTEAEWEY	0.968292	0.754717	0.987919	0.559567	0.652941	0.591515	0.639451	0.649547	0.640972	0.494042	0.421973		-0.56489	2.66019	1.86056	-0.712042	3.21014	2.73773
E9PD50	TPLPEEFEL	0.644581	0.636119	0.710067	0.545126	0.454902	0.419394	0.31744	0.450151	0.441667	0.465628	0.257179		-0.611879	2.32034	1.62446	-0.717163	2.65838	2.26892
P00374	FPEIDLEKY	0.886891	0.644879	0.798658	0.391697	0.460784	0.424242	0.569562	0.481873	0.552778	0.463795	0.388265		-0.751006	3.16975	2.1986	-0.719759	3.06897	2.61922
Q14204	LPDMEVVGL	1.44392	1.43935	1.86779	1.3231	1.48725	1.40061	1.14762	1.11254	0.986806	1.044	0.699126		-0.241435	1.02753	0.704253	-0.721254	3.07654	2.62421
Q9Y242	LPQEETVAW	0.826787	0.803235	0.939597	0.477136	0.57549	0.541818	0.642717	0.581571	0.561806	0.461045	0.47191		-0.614922	3.70842	2.54488	-0.722555	4.14662	3.50907
P57740	AYLEAHETF	2.42451	2.05593	2.73289	1.69795	1.9098	1.72667	2.17244	1.55514	1.50139	1.37764	1.37453		-0.357493	2.15694	1.51696	-0.72749	3.92177	3.33069
Q96NY7	SPLPDEIDAY	1.56507	1.33288	1.69866	1.06799	1.19216	1.1503	1.37165	1.10272	0.972222	0.867094	0.754057		-0.357964	1.97317	1.39193	-0.729608	3.66251	3.11275
Q68CR1	YYITGNLETF	1.5168	1.02763	1.26443	0.7142	0.947059	0.755152	0.828217	0.729607	0.827778	0.769019	0.725343		-0.646344	2.99601	2.08907	-0.73476	3.30689	2.81899
Q9NUQ6	VDKAVQAF	1.78419	1.67588	2.14161	1.58123	1.55098	1.77212	1.90333	1.16012	1.16458	1.09166	1.06866		-0.133738	0.752406	0.51105	-0.73578	4.16095	3.52181
E7ENX8	HADDFIQEM	0.548351	0.623989	0.724832	0.409948	0.402614	0.425051	0.607446	0.405841	0.398148	0.37458	0.336246		-0.455222	1.84271	1.2981	-0.739747	2.85544	2.43592
P07948	YPYDGIHPDDLSF	0.60956	0.528302	0.668456	0.430806	0.382353	0.384242	0.517309	0.299094	0.45	0.379468	0.31211		-0.490124	2.12608	1.49246	-0.741348	3.04127	2.59814
G3V286	GYSPYQLTW	1.26171	1.15229	1.29732	0.817088	0.945098	0.930303	0.73808	0.796828	0.795833	0.777269	0.581773		-0.528522	3.52313	2.42016	-0.745422	4.47554	3.78773
Q6ZS81	TYPQLEGFKF	1.11548	0.84097	1.01074	0.641396	0.813725	0.78	0.877858	0.628399	0.678472	0.538038	0.51186		-0.345836	1.72352	1.20673	-0.747321	3.44667	2.93642
Q15397	EAIREAVVY	1.47989	1.32075	1.84027	1.13418	1.12353	1.17333	1.57413	0.978852	0.915278	0.860678	0.931336		-0.306025	1.29334	0.890667	-0.747333	3.05519	2.6085
Q9ULG6	TELERKLTF	0.590156	0.612534	0.688591	0.450662	0.497059	0.535758	0.542782	0.370846	0.369444	0.384968	0.373283		-0.315581	2.33298	1.63071	-0.750842	4.65355	3.91889
O95433	YYFEGIKQTF	2.09134	1.42183	1.83356	1.02888	1.31569	1.05758	1.48334	1.12009	1.23194	1.01008	0.856429		-0.545192	2.16632	1.5232	-0.756948	2.87251	2.4506
Q8NAF0	AELERAAAL	0.913867	0.841644	1.21141	0.605897	0.615686	0.679394	0.875245	0.589124	0.599306	0.579285	0.573034		-0.510881	2.10075	1.47876	-0.757034	2.95293	2.51881
Q9UKG1	HPDVVYETM	0.781354	0.729111	0.948993	0.535499	0.570588	0.526061	0.751796	0.561178	0.497222	0.555454	0.325843		-0.460027	1.74695	1.22474	-0.757546	2.752	2.34984
Q9NUD7	IPVEEPLPF	1.13819	0.989892	1.09195	0.728039	0.75098	0.826061	0.469628	0.705438	0.691667	0.593951	0.545568		-0.629776	3.04925	2.12818	-0.759203	3.51133	2.98972
Q8IUQ4	VFDTSIAQL	0.948415	0.929919	1.1047	0.622744	0.742157	0.413333	0.75049	0.647281	0.628472	0.615949	0.45568		-0.653407	2.72765	1.89836	-0.760764	3.07786	2.62502
Q86YC3	LDLQRNYIF	1.29248	1.08827	1.26242	0.88207	0.941176	0.828485	1.09798	0.858761	0.827083	0.635197	0.54432		-0.373453	1.87501	1.32178	-0.761513	3.50331	2.98472
A0A3B3IU30	KYMDINFDF	3.13393	2.20889	2.58456	1.52106	1.59216	1.57636	1.58393	1.53248	1.87222	1.46471	1.36454		-0.752611	3.69454	2.53493	-0.761736	3.72543	3.16189
Q8ND90	QDVARVLGF	1.10459	1.02898	1.33087	0.655836	0.697059	0.76303	0.938602	0.763595	0.748611	0.606783	0.598002		-0.59671	2.9083	2.0281	-0.765649	3.52104	2.99823
Q9P0K8	IDSLKESF	1.45386	1.36321	1.82349	0.980144	1.10392	1.19394	1.38406	0.886707	0.904861	0.958753	0.881398		-0.408365	2.12284	1.49157	-0.768682	3.62257	3.08177
P51587	YAIHDETSY	0.753904	0.697439	0.891275	0.472323	0.566667	0.572727	0.681907	0.470544	0.382639	0.448213	0.531835		-0.445531	2.17368	1.52573	-0.768772	3.44462	2.93496
B8ZWD1	AYINKVEEL	1.30573	1.07547	1.54631	0.716606	0.811765	0.845455	0.996081	0.771903	0.776389	0.752521	0.76779		-0.635943	3.1082	2.1607	-0.771069	3.58792	3.05152
H0Y917	GDLAHANGL	1.15476	1.0027	1.4255	0.744886	0.769608	0.814545	1.0627	0.693353	0.705556	0.719523	0.675406		-0.494161	2.22642	1.56083	-0.773939	3.24763	2.76868
O15066	VYVKDLSSF	1.1169	1.02224	1.16242	0.66065	0.75098	0.895152	1.05683	0.676737	0.728472	0.59945	0.569288		-0.388171	1.878	1.32305	-0.774198	3.43824	2.93094
A0A0G2JII1	RFDSDVGEF	1.04733	1.0438	1.27584	0.59627	0.605882	0.409697	0.817766	0.653323	0.680556	0.68561	0.601748		-0.885759	3.7421	2.56909	-0.776239	3.41842	2.91403
H3BNA2	QPAKADQCY	0.71557	0.569407	0.724832	0.459085	0.443137	0.387879	0.508165	0.401813	0.3125	0.289643	0.556804		-0.57549	2.08345	1.46846	-0.779848	2.71044	2.31241
Q9BTC0	HVAQPDSVY	2.02414	1.81671	2.56242	1.41095	1.40196	1.44	1.98694	1.38822	1.24306	1.14757	1.19101		-0.452334	1.93275	1.36451	-0.780641	3.11729	2.65977
P78332	FANVEEHSF	1.25603	1.1752	1.70738	0.78941	0.860784	0.876364	1.19007	0.830816	0.730556	0.790101	0.856429		-0.570192	2.23725	1.56088	-0.782557	2.92276	2.49307
P46531	FRFEEPVVL	0.671084	0.569407	0.620805	0.373045	0.413725	0.484242	0.528413	0.410121	0.402083	0.329973	0.299625		-0.463809	2.32375	1.62606	-0.783472	3.57427	3.04162
O00159	KYMDVQFDF	2.75106	1.86051	2.35369	1.26053	1.30196	1.18061	1.65447	1.33988	1.62083	1.11091	1.31835		-0.782906	3.16579	2.1986	-0.784939	3.17188	2.70521
H0YEW4	KYMSVIAEL	3.18978	2.15094	2.41477	1.58604	1.24314	1.61697	1.77139	1.44864	1.56944	1.17324	1.76779		-0.733911	2.85191	1.98499	-0.795158	3.03395	2.59183
Q6ZS81	FPLDKDELL	1.37672	1.27156	1.5047	0.941637	0.905882	0.982424	1.15611	0.790785	0.868056	0.744271	0.775281		-0.474223	3.6068	2.47599	-0.800886	5.10875	4.27445
Q96ST3	SYLDQVKLQF	1.33365	0.969677	1.21477	0.734657	0.861765	0.800606	1.02482	0.725831	0.811111	0.63428	0.519351		-0.455054	1.97601	1.39347	-0.801917	3.22342	2.74775
O60264	SAGPADAEM	0.415523	0.381402	0.534228	0.257521	0.323529	0.326061	0.425865	0.282477	0.288889	0.230981	0.214732		-0.413062	1.32438	0.913216	-0.803283	2.50325	2.13558
Q13509	RYLTVATVF	1.27591	1.14286	1.39799	0.627557	0.812745	0.710909	0.861528	0.730363	0.826389	0.721357	0.636704		-0.756308	4.39909	2.87352	-0.803981	4.56679	3.85805
H7C270	YADPVADLL	0.38902	0.415094	0.426846	0.226233	0.276471	0.197576	0.0744611	0.241692	0.2375	0.287809	0.172285		-1.08304	2.95123	2.05572	-0.805186	2.35953	2.01543
A0A3B3ISX3	VVAPPGVVVSR	0.427828	0.407008	0.446309	0.313478	0.323529	0.29697	0.337035	0.291541	0.261111	0.231897	0.19226		-0.426494	2.29468	1.60687	-0.806322	3.85024	3.26676
Q5QPE5	TELLRYYML	0.84832	0.515499	0.591611	0.432611	0.441667	0.435758	0.429131	0.378399	0.476042	0.346471	0.289014		-0.584127	1.86863	1.32016	-0.807283	2.48944	2.12389
Q9UQE7	KYEAIQLTF	4.23095	3.33895	4.19664	2.49398	2.8902	2.79091	3.27368	2.30514	2.42431	2.03025	2.196		-0.454536	2.95405	2.05693	-0.808851	4.50324	3.80827
Q15058	ADSLINSF	1.93374	1.78302	2.28591	1.35921	1.38333	1.47879	1.65905	1.15861	1.10139	1.15399	1.15231		-0.444734	3.16625	2.1986	-0.809617	4.83021	4.05732
D6RHE0	IDYIVHPL	1.64742	1.46968	1.90805	1.07641	1.07843	1.03758	1.48008	0.990181	0.995833	1.02291	0.808989		-0.52001	2.6085	1.82798	-0.811418	3.69519	3.13958
P98179	NPEHASVAM	1.04023	0.975741	1.26913	0.557762	0.647059	0.650909	0.727629	0.64577	0.705556	0.63978	0.48814		-0.761725	3.81053	2.59776	-0.821072	4.00476	3.39627
Q8IZY2	QDSLKIWF	0.727402	0.658356	0.665772	0.531288	0.640196	0.640606	0.498367	0.404834	0.366667	0.385885	0.385768		-0.243559	1.55707	1.07647	-0.825856	4.51329	3.81559
O95197	VDSLKLAVF	4.11548	3.64825	4.40201	2.71841	2.84118	3.03818	3.48988	2.36707	2.25139	2.2264	2.28839		-0.424328	3.39862	2.34578	-0.828662	5.32528	4.43671
K7EMK8	RWFQPAIPSW	0.901088	0.857817	0.816779	0.473526	0.485294	0.490303	0.396473	0.539275	0.631944	0.406966	0.353308		-0.895906	4.04257	2.73319	-0.830276	3.8501	3.26676
A0A494C0W0	QAIEEADFF	1.09655	0.90566	1.1906	0.638989	0.644118	0.610303	0.557805	0.599698	0.663194	0.565536	0.564295		-0.796367	4.61443	2.98198	-0.831211	4.73211	3.98235
Q15233	VRNLPQYV	0.528632	0.55593	0.685235	0.306859	0.371569	0.24	0.45983	0.33006	0.366667	0.308891	0.3196		-0.775775	2.89834	2.01952	-0.832391	3.057	2.6098
A0A499FJL5	SYLPLAHMF	1.26763	0.817049	0.975503	0.531588	0.793627	0.589697	0.360875	0.609517	0.615972	0.551787	0.513109		-0.842288	2.57161	1.80408	-0.833064	2.54923	2.17384
A0A0G2JMH6	NPDQSGEFMF	0.908187	0.908356	1.09933	0.456077	0.540196	0.513939	0.561724	0.585347	0.510417	0.562786	0.520599		-0.907985	5.32388	3.28729	-0.8352	5.09156	4.25922
Q8N1W2	NVAPYDPHF	2.93232	2.51752	3.37114	2.04573	1.87941	2.10727	2.90986	1.80589	1.62292	1.48671	1.67665		-0.395335	1.72567	1.20829	-0.835223	3.34069	2.84552
Q7Z7L7	IPEELEFQY	1.33176	1.13073	1.29128	0.770156	0.9	0.703636	0.852384	0.705438	0.795833	0.636114	0.657928		-0.633548	4.36141	2.87352	-0.840364	5.16638	4.31664
Q96HC4	FPIEAGDMF	0.681496	0.65903	0.738926	0.432611	0.539216	0.435152	0.247551	0.410876	0.407639	0.408799	0.320849		-0.74482	2.99151	2.08861	-0.840683	3.27312	2.79086
Q9NXE4	KFDFPVSYL	1.04496	0.781671	1.0094	0.630566	0.745098	0.380606	0.495101	0.555891	0.545833	0.516957	0.489388		-0.748105	2.84973	1.98499	-0.842986	3.11992	2.66187
A0A0D9SGI4	LPFDDDNVM	0.458116	0.3969	0.473154	0.268351	0.316667	0.313333	0.36904	0.27719	0.269444	0.252062	0.187266		-0.482617	2.21972	1.55776	-0.844873	3.5139	2.99169
A0A087X0K1	TFDIASDAF	1.3398	1.35782	1.48121	0.781588	0.842157	0.435152	0.858916	0.787009	0.86875	0.721357	0.724095		-0.933248	4.36121	2.87352	-0.845304	4.10614	3.47409
Q5TEJ7	MPLEDMNEF	1.82611	1.2861	1.72963	0.940519	0.95098	0.925368	0.917981	0.936124	0.87619	0.702632	1.06652		-0.789542	3.64614	2.50455	-0.85004	3.83162	3.25246
P36578	APIRPDIVNF	0.594416	0.583558	0.634899	0.427196	0.464706	0.62303	0.663619	0.374622	0.305556	0.344638	0.31211		-0.149946	0.50068	0.328489	-0.854396	3.10928	2.65228
P09874	HPDVEVDGF	1.44723	1.48652	1.75705	0.904332	0.969608	0.973939	1.26845	0.873867	0.915278	0.84418	0.821473		-0.603513	3.65228	2.50563	-0.856271	4.60082	3.88551
Q9H649	QYAVLLNRF	0.742073	0.59097	0.79396	0.425993	0.463725	0.478788	0.578054	0.370846	0.451389	0.382218	0.362047		-0.542933	2.68348	1.8769	-0.856314	3.79936	3.22433
P35573	KYTEITATYF	1.43966	1.26146	1.5349	0.809266	0.92549	0.853939	1.2273	0.83006	0.793056	0.837764	0.655431		-0.565684	2.91581	2.02864	-0.857906	3.96291	3.36466
Q14188	ADELVSEF	1.0071	1.0465	1.21879	0.53911	0.608824	0.73697	0.839974	0.652568	0.5875	0.627864	0.510612		-0.67919	3.45318	2.38274	-0.875302	4.10403	3.47354
C9J614	HPIDDLQSAY	0.479886	0.446765	0.556376	0.296631	0.309804	0.323636	0.384716	0.243958	0.315972	0.243813	0.270911		-0.588754	2.91377	2.0281	-0.87971	3.91137	3.32242
Q86WQ0	FPIPAAEVDRL	0.956933	0.793801	1.1094	0.454874	0.423529	0.47697	0.542129	0.535498	0.584722	0.52429	0.426966		-1.00702	4.38419	2.87352	-0.880459	4.04574	3.43054
Q15154	LPDEKVELF	1.61571	1.46226	1.86309	1.1414	1.17843	1.16061	1.51208	0.946375	0.899306	0.773602	0.955056		-0.400092	2.31244	1.61963	-0.882183	4.30014	3.63819
Q9BRL6	RVGDVYIPR	0.918126	0.773585	1.00671	0.503008	0.423529	0.466667	0.732854	0.484894	0.520833	0.489459	0.451935		-0.758972	3.16654	2.1986	-0.88581	3.53468	3.00861
P42858	LPDEASEAF	0.464742	0.427224	0.534899	0.239471	0.302941	0.319394	0.340954	0.314199	0.277083	0.210816	0.223471		-0.661539	2.82184	1.96846	-0.891462	3.52458	3.00054
Q6P2Q9	RYIQPWESEF	0.398486	0.334906	0.410738	0.190132	0.269608	0.249091	0.22273	0.180514	0.245139	0.228231	0.164794		-0.711565	2.80677	1.95728	-0.897921	3.33978	2.84518
Q8N201	TFVDNIQTAF	1.02319	1.03235	1.07517	0.708785	0.882353	0.706667	0.927498	0.560423	0.675	0.447296	0.55181		-0.372089	2.25177	1.57275	-0.901553	4.49974	3.80746
O15360	ADWFKASF	2.22291	2.03706	2.40805	1.61913	1.74314	1.78242	2.00457	1.19486	1.22778	1.09349	1.2422		-0.314501	2.82419	1.96846	-0.901841	5.86427	4.80937
Q9UJU6	QAADDTEISF	0.944628	0.757412	0.971812	0.506619	0.694118	0.591515	0.752449	0.469789	0.447222	0.516957	0.466916		-0.486462	2.47466	1.7358	-0.907287	3.99877	3.39103
Q7Z5R6	LPAPPDDFL	0.855182	0.643531	0.804027	0.450662	0.478431	0.48	0.466362	0.490181	0.482639	0.391384	0.268414		-0.711148	3.10807	2.1607	-0.911201	3.70611	3.14593
Q9Y508	ASMPWGDPNYR	1.19546	0.830189	1.15369	0.522864	0.584314	0.513939	0.621163	0.521148	0.484028	0.377635	0.843945		-0.918797	2.85016	1.98499	-0.92882	2.87298	2.4506
A0A0J9YWL0	IPLEEGELEL	1.34122	1.06334	1.25906	0.696149	0.878431	0.709697	0.694971	0.645015	0.790278	0.557287	0.563046		-0.713361	3.80648	2.5974	-0.934632	4.51592	3.81732
P52732	RVITALVER	0.547563	0.495957	0.581879	0.309868	0.305882	0.327879	0.432397	0.318731	0.320833	0.226398	0.254682		-0.655324	3.0587	2.12936	-0.951503	3.97533	3.37272
A0A1B0GVW0	YDSIIYRM	0.987932	0.885782	1.13154	0.668472	0.656373	0.671212	0.780209	0.52077	0.511458	0.428964	0.597378		-0.52938	3.25607	2.24816	-0.960883	4.85354	4.07339
O94964	KYGIVQEFF	2.73781	2.16577	2.36913	1.11974	1.55686	1.24667	1.36969	1.26813	1.42292	1.18882	1.09488		-0.873456	4.7686	3.06357	-0.962909	5.03011	4.21067
G3V3P8	LPLHEAAYY	0.681496	0.605795	0.801342	0.516847	0.519608	0.620606	0.687786	0.370846	0.38125	0.328139	0.343321		-0.248103	1.13609	0.783866	-0.968097	3.96452	3.36555
F5GY05	LPVATDFEF	1.91245	1.7035	1.88926	1.07882	1.27941	1.15212	0.642717	0.964502	1.10903	0.947754	0.730337		-0.821657	3.63139	2.49231	-0.968322	4.03696	3.42327
Q04323	LPDGTSLTQTF	1.40322	1.09434	1.34698	0.751504	0.945098	0.783636	1.07185	0.746224	0.771528	0.581118	0.505618		-0.529181	2.45528	1.72161	-0.976848	3.91186	3.32242
P05107	QAAAFNVTF	1.37814	1.09367	1.34564	0.691336	0.959804	0.766061	0.854344	0.625378	0.68125	0.612282	0.660424		-0.637671	3.78389	2.58861	-0.980644	4.94277	4.14543
E5RGR3	RPAPVEVSY	1.06862	1.01954	1.26913	0.77858	0.785294	0.826667	1.06662	0.559668	0.584722	0.540788	0.566792		-0.372747	2.08413	1.46846	-0.991148	4.4905	3.80001
Q9H497	IFDEAEKL	0.751538	0.760108	0.994631	0.499398	0.443137	0.273939	0.603527	0.492447	0.438889	0.351971	0.39201		-0.876643	2.9949	2.08907	-0.996149	3.27652	2.79371
Q96HE7	FPLHFDENSF	0.990062	0.896226	0.991946	0.616125	0.756863	0.655758	1.08687	0.436556	0.645833	0.447296	0.382022		-0.300704	0.913274	0.626408	-1.00536	2.93069	2.50031
J3KP58	QAMEELKVSF	1.34595	0.920485	1.21074	0.752106	0.943137	0.844848	0.943174	0.58006	0.733333	0.504125	0.484395		-0.412513	1.79027	1.25887	-1.01012	3.76916	3.20025
B4DJV5	IVDSLEPVF	2.71273	2.48315	3.03826	1.83755	1.80196	1.41818	1.39255	1.60272	1.45625	1.26489	1.09488		-0.767302	4.21925	2.82681	-1.0187	4.97169	4.17091
F8VSI7	AYVHMVTHF	0.882158	0.71236	0.902397	0.438714	0.516527	0.55342	0.727816	0.438498	0.412698	0.408799	0.381309		-0.573957	2.61344	1.83071	-1.02034	3.9857	3.38163
A0A1W2PQ13	AYGLVSATF	1.30667	1.04178	1.31812	0.543321	0.803922	0.639394	0.778576	0.614804	0.614583	0.672777	0.500624		-0.822079	4.03843	2.73319	-1.02476	4.60378	3.88649
O75791	NYFLWTEKF	1.01562	0.602426	0.743624	0.45367	0.515686	0.413333	0.27825	0.361027	0.393056	0.436297	0.35206		-0.922844	2.72648	1.89836	-1.02963	2.95121	2.51783
Q5VU77	QRIDLAVLL	0.795551	0.754717	0.757718	0.482551	0.672549	0.576364	0.498367	0.402568	0.386111	0.342805	0.373283		-0.464738	3.05133	2.12818	-1.03213	5.20475	4.3435
Q9Y6A5	KEQMRIQSL	0.463796	0.448113	0.575503	0.258123	0.24902	0.28303	0.359569	0.23074	0.217014	0.176902	0.332055		-0.786532	2.81268	1.96189	-1.05169	3.45726	2.94465
Q7Z333	LFDITGQDF	0.648367	0.61186	0.637584	0.359807	0.403922	0.207273	0.239059	0.306647	0.334722	0.298808	0.267166		-1.06429	4.3493	2.87352	-1.06754	4.3567	3.68799
F5H5D3	AEKAYHEQL	1.32229	1.01348	1.37517	1.14741	0.867647	0.983636	0.831483	0.710725	0.566667	0.489459	0.586767		-0.369409	1.69936	1.19088	-1.07194	4.09127	3.46543
H0YEW4	FAAKDTVY	2.05111	1.99124	2.36242	1.40854	1.4049	1.5297	1.83801	1.06042	1.01319	1.02933	0.956305		-0.466307	3.35886	2.32416	-1.07297	5.6742	4.68269
A8MQB8	EDSITVAF	1.10743	0.96496	1.34362	0.728039	0.813725	0.728485	0.794252	0.581571	0.609722	0.511457	0.456929		-0.571699	3.10945	2.1607	-1.07653	4.73506	3.98325
Q99661	QPDYDLETF	2.16706	1.85512	2.1745	1.01023	1.0902	1.07576	1.41803	1.07704	1.05972	0.87626	0.871411		-0.846716	4.94726	3.15794	-1.08883	5.62502	4.64873
Q15208	IDSIHQLGF	2.07856	1.87736	2.39329	1.27377	1.51569	1.45515	1.79295	0.967523	1.0125	0.972502	1.02372		-0.487651	3.03012	2.11088	-1.09021	5.16466	4.31645
Q9Y5X2	VYLPLTSHI	1.39896	0.908356	1.15369	0.521059	0.697059	0.59697	0.781189	0.570997	0.594444	0.520623	0.480649		-0.829785	3.20806	2.22228	-1.09072	3.84215	3.26022
H7C0R2	IYDLATQTL	1.44581	1.47574	1.7302	0.972924	1.08529	0.590909	1.20509	0.768127	0.739583	0.629698	0.752809		-0.686373	2.94854	2.05572	-1.10163	4.07264	3.45215
Q5STU3	MPNVKVAVF	1.29673	1.01685	1.10537	0.615523	0.62451	0.647879	0.697583	0.526435	0.539583	0.457379	0.598002		-0.81815	4.89326	3.13938	-1.10357	5.70294	4.70057
A0A3B3ITT5	ARAEAIKAL	0.343114	0.386792	0.560403	0.277377	0.267647	0.268485	0.331809	0.182024	0.19375	0.203483	0.218477		-0.587006	1.86958	1.32016	-1.10877	3.13132	2.67118
Q0VDF9	RDILAVLTM	0.382158	0.467992	0.334228	0.217509	0.207843	0.231818	0.168844	0.18429	0.191319	0.168653	0.177903		-0.934929	3.51154	2.41772	-1.12877	3.94772	3.35235
O43684	RYPTSIASLAF	1.33885	1.11186	1.21208	0.78941	0.944118	0.836364	0.908556	0.555136	0.660417	0.509624	0.480649		-0.489539	3.57706	2.46239	-1.14666	5.94887	4.87924
O75182	SFLGVKELSF	1.15476	0.787062	0.902013	0.478941	0.633333	0.64	0.521228	0.463746	0.472222	0.427131	0.339576		-0.737957	3.0511	2.12818	-1.15507	4.10448	3.47354
O95298	TYGEIFEKF	1.09796	0.882749	1.1745	0.504813	0.486275	0.624242	0.76486	0.555891	0.511111	0.439963	0.379526		-0.821697	3.46978	2.38932	-1.15707	4.29054	3.63192
A0A087WYC2	QKYPFPILI	2.1486	1.75876	2.20134	1.02768	1.52157	1.29333	0.502939	0.959215	0.895833	0.993584	0.801498		-0.906376	2.97738	2.07736	-1.15796	3.50726	2.98747
Q9UPN7	FPEEAVLQQAF	0.608613	0.488544	0.619463	0.306859	0.359804	0.364848	0.561724	0.241692	0.277778	0.227314	0.25593		-0.522649	1.83477	1.29397	-1.1907	3.53448	3.00861
A0A1B0GUL0	FPNAELGGPFDQM	0.505442	0.378706	0.457718	0.202166	0.266667	0.21697	0.197257	0.20997	0.206944	0.225481	0.139825		-1.0187	3.83574	2.61298	-1.19363	4.20384	3.5575
O95168	RTINVYPNF	1.81022	1.66914	2.10403	0.99639	1.06176	1.14303	1.39386	0.89426	0.776389	0.777269	0.724095		-0.696099	4.02992	2.72834	-1.23078	5.53081	4.59459
P49321	QYDEAVAQF	1.42877	1.46765	1.61141	0.747894	0.813725	0.452121	1.09602	0.638973	0.682639	0.578368	0.619226		-0.950672	3.8725	2.6415	-1.2545	4.53001	3.82774
Q9BXH1	MADDLNAQY	0.598202	0.65903	0.683221	0.302046	0.315686	0.220606	0.410189	0.274924	0.3375	0.278643	0.174782		-1.0512	4.14169	2.78255	-1.27943	4.60275	3.88649
H7C1M0	YPAESPDYF	0.818741	0.709569	0.869799	0.387485	0.40098	0.406061	0.496408	0.349698	0.322917	0.372136	0.27216		-0.919114	5.00261	3.16031	-1.27978	5.85824	4.80659
O95487	LPVVSSLADVY	0.777094	0.687332	0.783893	0.345969	0.517647	0.393939	0.44742	0.273414	0.394444	0.292392	0.257179		-0.814133	4.10323	2.7675	-1.30005	5.28335	4.40316
Q92545	SPADDLGQTY	1.81827	1.68396	2.2094	0.954272	1.05098	0.988485	1.32854	0.84139	0.790278	0.736939	0.716604		-0.817146	4.23477	2.83537	-1.30357	5.42209	4.50736
Q8N1G2	VFDVLDGEEM	0.858495	0.825472	0.928188	0.361613	0.401961	0.20303	0.374918	0.416163	0.377778	0.299725	0.298377		-1.37641	5.72143	3.3857	-1.32307	5.62819	4.64901
Q96EU7	NAEDADGKDVF	2.52721	2.47439	3.01342	1.30325	1.26471	1.36364	1.64468	1.23716	0.945833	1.02291	1.05119		-0.938445	5.44231	3.28729	-1.32788	6.3464	5.13659
J3QLK0	VFDEAIRAVL	1.4141	1.3221	1.46242	0.733454	0.814706	0.460606	0.923579	0.596677	0.620139	0.538038	0.473159		-0.932898	4.43392	2.87352	-1.3292	5.31021	4.42304
Q13409	YPELLVASY	2.71462	2.29515	2.46577	1.3935	1.77059	1.52	1.4644	1.02417	1.05278	0.945921	0.749064		-0.696983	4.92202	3.15768	-1.40191	6.82058	5.4385
P56537	ADVLKVEVF	2.99527	2.47507	3.2	1.69795	1.74804	1.72303	2.18681	1.13369	1.11458	1.04675	1.06742		-0.652237	4.06552	2.7453	-1.40599	6.09115	4.97092
Q03111	GFIMPIEVHF	0.26124	0.192722	0.226846	0.116727	0.164706	0.144242	0.0391901	0.0830816	0.0722222	0.0879927	0.0873908		-0.965473	2.01162	1.4184	-1.45682	2.69817	2.30332
F8W8H5	ADNIKAQLF	2.07667	2.03841	2.51611	1.25692	1.29608	1.31636	1.72828	0.779456	0.804861	0.731439	0.895131		-0.659485	3.83477	2.61298	-1.46133	5.88244	4.82128
E7EPW5	EALLELQAY	0.874586	0.760782	0.908725	0.300842	0.365686	0.352727	0.34226	0.292296	0.265278	0.395967	0.25593		-1.31697	6.14062	3.6085	-1.48781	6.42899	5.19175
A6NLN1	LPIDVTEGEVI	2.7629	2.15296	2.64094	1.36823	1.47353	1.25273	1.47093	0.962236	1.05694	0.808433	0.739076		-0.856322	5.00986	3.16031	-1.49823	6.4426	5.1932
Q8N1G2	MIIEDETEF	2.49124	1.67116	2.06242	1.14079	1.04118	1.00727	1.25539	0.802115	0.828472	0.657195	0.640449		-0.901006	3.94336	2.68018	-1.50304	5.15313	4.30876
Q9Y3B4	TAEEMYDIF	1.86843	1.26685	1.61745	0.979543	0.868627	0.843636	0.393207	0.592145	0.486111	0.573786	0.561798		-1.03852	3.42177	2.36479	-1.51724	4.23122	3.58326
P13796	IPMNPNTNDLF	0.602934	0.329515	0.469799	0.287605	0.265686	0.229091	0.226649	0.152568	0.142361	0.0751604	0.270911		-0.889807	2.13907	1.50152	-1.54438	3.12868	2.67011
Q9Y2T2	WESERVLSF	0.98107	0.756065	0.863758	0.370638	0.452941	0.460606	0.510777	0.305136	0.315972	0.252979	0.27216		-0.950091	4.85796	3.1143	-1.59713	6.1249	4.99819
A0A1W2PNX8	FRSNGVQLL	0.425935	0.354447	0.512752	0.223827	0.252941	0.175758	0.354017	0.134441	0.125	0.164986	0.142322		-0.776501	2.39043	1.67108	-1.60513	3.85106	3.26676
Q8TB68	RLPVSIPLF	0.743493	0.647574	0.650336	0.270156	0.360784	0.327879	0.124755	0.26284	0.257639	0.220898	0.124844		-1.3288	4.33204	2.87352	-1.65179	4.78793	4.02676
Q9BSJ8	FPDVEKAEW	0.743019	0.702156	0.773154	0.424789	0.386275	0.455758	0.523841	0.208459	0.216667	0.278643	0.229713		-0.724018	4.73187	3.03839	-1.66382	6.88496	5.46532
P06493	HPNIVSLQDVL	1.4903	1.23652	1.42685	0.59627	0.65	0.690303	0.7629	0.386707	0.411111	0.417049	0.322097		-1.03675	6.29531	3.6085	-1.84934	7.69109	5.81912
G3V2S9	LPFDKETGF	2.92712	2.62332	3.27852	0.8929	0.958824	0.937576	1.33638	0.878399	0.821528	0.72319	0.796504		-1.51265	6.7923	3.7162	-1.87039	7.24834	5.58722
A0A140T8Y5	ADNARVNFF	0.547089	0.537062	0.731544	0.364019	0.276471	0.378788	0.443501	0.168429	0.169444	0.135655	0.186017		-0.726848	2.90956	2.0281	-1.87601	4.99103	4.18733
Q86UE8	AFDLTEQRY	1.28822	1.30323	1.57383	0.533093	0.611765	0.367273	0.794252	0.395015	0.402083	0.311641	0.390762		-1.26782	5.03203	3.16031	-1.88897	5.88957	4.82631
O60502	LPIDGANDLF	3.89778	3.01685	3.8302	1.53851	1.62255	1.64121	1.24428	1.06495	1.025	0.790101	0.676654		-1.24449	5.80978	3.3869	-2.01006	6.86071	5.45671
H7C4Z4	SADPGVFVL	0.365357	0.493261	0.480537	0.602888	0.558824	0.441212	0.655781	0.945619	0.965278	1.57104	0.701623		0.339134	0.311294	0.195068	1.22837	2.33661	1.99572
O75306	MESLIHHF	0.116422	0.126685	0.138255	0.141998	0.101961	0.157576	0.218158	0.250755	0.659722	0.419798	0.344569		0.285354	0.133492	0.077137	1.71976	2.33534	1.99484
A0A3B3ITE7	LPDDWDNRTSY	0.547089	0.434636	0.589262	0.385078	0.49902	0.429091	0.539517	0.734139	0.739583	0.646196	0.696629		-0.177076	0.600958	0.39662	0.427219	2.33228	1.99219
Q13619	LFLDRTYVL	0.272125	0.231132	0.255705	0.255114	0.318627	0.34	0.266492	0.426737	0.467361	0.373052	0.322097		0.221937	0.503121	0.330577	0.651208	2.33081	1.99112
Q658P3	FPSAAQVTF	0.395646	0.412399	0.460403	0.43201	0.378431	0.454545	0.546048	0.595166	0.573611	0.533456	0.576779		0.0987128	0.321942	0.202106	0.430307	2.32491	1.98561
A2VDJ0	TAADLEFRF	0.339801	0.311321	0.365101	0.264741	0.343137	0.349091	0.431091	0.445619	0.530556	0.52429	0.461923		0.0348161	0.0719656	0.0394303	0.534356	2.32234	1.98344
Q9UIF9	FPDQNFEVM	0.660672	0.583558	0.747651	0.619134	0.728431	0.687879	0.924886	1.04683	1.08333	0.945921	0.805243		0.156589	0.409817	0.265435	0.547381	2.32021	1.98171
H9KVB4	IPMDDKLLY	0.638429	0.621294	0.750336	0.425391	0.522549	0.533939	0.627694	0.52719	0.483333	0.477544	0.343321		-0.345323	1.44654	1.00341	-0.549337	2.31417	1.97607
P47712	HDLMHFNTL	0.592522	0.512129	0.84698	0.926594	0.854902	1.15879	0.984977	1.14653	0.952778	0.966086	1.49064		0.59307	1.45527	1.00859	0.808058	2.30778	1.97007
B4DGE2	VPEEGGATHVY	1.05726	1.00472	1.30537	1.1071	1.04216	1.07939	1.47093	1.46073	1.44306	1.53437	1.69039		0.0658818	0.184182	0.111141	0.448892	2.30644	1.96918
O43683	KEYLITLL	0.270705	0.242588	0.297987	0.203369	0.223529	0.315152	0.261267	0.348943	0.418056	0.494959	0.409488		-0.10853	0.192323	0.11688	0.627788	2.3061	1.96918
Q9NXH9	TEGAAKIAF	1.0691	0.971024	1.33423	0.7142	0.716667	0.764848	1.09602	0.853474	0.711806	0.688359	0.674157		-0.4508	1.69262	1.18473	-0.619831	2.30027	1.96375
Q9Y2D5	RELIRSQAV	0.471841	0.478437	0.561074	0.29302	0.293137	0.343636	0.403005	0.378399	0.386111	0.368469	0.360799		-0.596418	3.05777	2.12936	-0.431911	2.29908	1.96317
Q9NYP7	KYITQGQLLQF	2.17416	1.65094	1.94362	1.08785	1.55294	1.14061	1.64598	1.4426	1.48194	1.21723	1.07116		-0.503036	2.0747	1.4625	-0.561195	2.2989	1.96317
A0A0A0MTB8	AYGNVFSAF	0.6531	0.651617	0.631544	0.558965	0.826471	0.673939	0.288047	1.10952	1.01597	1.11182	0.893883		-0.137233	0.222507	0.136085	0.678249	2.29691	1.96157
Q06210	NFDDYTVNL	0.862281	0.688679	0.851007	1.02046	1.13333	0.553939	1.25278	1.36254	1.53472	1.18973	1.26092		0.306431	0.631257	0.416657	0.739723	2.29584	1.9609
O43707	TADQVIASF	0.139139	0.114555	0.128859	0.176895	0.0843137	0.0921212	0.175049	0.232628	0.254167	0.251146	0.229713		0.0508767	0.0512299	0.0265173	0.923794	2.29368	1.95914
O94967	NATGPDLEF	1.54804	1.41577	1.79262	1.27798	1.31471	1.42727	1.71195	2.17221	2.11042	1.92759	1.89263		-0.145898	0.614604	0.404502	0.353515	2.2926	1.95844
P04424	RDSERLLEV	0.262186	0.234501	0.285906	0.161252	0.190196	0.157576	0.199869	0.120846	0.172222	0.192484	0.139825		-0.557734	1.76776	1.24067	-0.738574	2.28878	1.95501
Q9UIG0	TAIREAQTF	0.514908	0.46496	0.569799	0.449458	0.4	0.427273	0.591117	0.371601	0.330556	0.323556	0.364544		-0.145618	0.495925	0.325087	-0.571643	2.28415	1.95078
Q6VMQ6	VFDKTLAEL	2.99811	3.16442	3.61208	2.03189	1.97255	1.17576	2.87916	2.20846	2.21458	1.95875	2.09988		-0.693411	2.51709	1.76631	-0.619728	2.2828	1.94987
P33993	VYIEHRLMM	0.419309	0.431941	0.630201	0.73586	0.933333	0.896364	1.19726	0.939577	0.986806	1.06324	0.670412		0.929764	2.4371	1.7054	0.889811	2.28245	1.94987
O15144	RDYLHYHI	0.395646	0.324798	0.497987	0.417569	0.420588	0.485455	0.604833	0.620091	0.590278	0.615949	0.565543		0.247377	0.724104	0.489369	0.558072	2.27761	1.94542
Q8IXB1	AYPTVKFYF	0.525793	0.364555	0.402013	0.191937	0.317647	0.26	0.256042	0.284743	0.3125	0.242896	0.172285		-0.748542	2.22614	1.56083	-0.767233	2.27356	1.94176
P34897	ADMAHISGL	0.864884	0.685647	1.13557	0.560168	0.52549	0.611515	0.730242	0.48074	0.41875	0.351971	0.724095		-0.56113	1.5396	1.06533	-0.858293	2.27256	1.94115
Q9Y6X3	EYTRALFLL	0.442972	0.347035	0.41745	0.367028	0.453922	0.413939	0.225343	0.617069	0.689583	0.626031	0.516854		-0.140812	0.267225	0.166103	0.605501	2.27062	1.9396
Q09161	RDWYVYAF	0.885471	0.777628	0.814765	0.637786	0.737255	0.715152	0.745918	0.659366	0.695139	0.594867	0.390762		-0.220221	0.936211	0.640851	-0.497544	2.26892	1.93829
F5GX51	YPGLADPVF	0.756744	0.641509	0.744966	0.759928	0.857843	0.826061	0.615284	1.01435	0.978472	0.88176	0.873908		0.0982973	0.355851	0.223746	0.391492	2.26789	1.93765
A0A2R8Y6J3	YDSESKEF	0.691907	0.682615	0.895973	0.62515	0.623529	0.668485	0.860222	1.00982	1.02431	0.951421	1.01373		-0.124316	0.416496	0.270842	0.401695	2.26548	1.93563
Q8TEM1	VDLIHDIQI	1.08045	0.859838	1.12483	1.29182	1.41863	1.42303	1.5454	1.57251	1.40417	1.35014	1.16604		0.474621	2.5956	1.82054	0.426573	2.265	1.93563
A0A0A0MSZ9	AEMLRSISF	0.727402	0.50876	0.608725	0.521059	0.411765	0.461818	0.506858	0.387462	0.374306	0.307974	0.519351		-0.371432	1.33139	0.918053	-0.630366	2.2647	1.93563
P04035	IYFQFQNLR	0.0556429	0.0537922	0.02749	0.143201	0.270588	0.169697	0.246897	0.182779	0.266667	0.219982	0.122347		2.18535	2.41065	1.68188	2.11667	2.25148	1.9228
P08670	SSVPGVRLL	0.334122	0.349057	0.484564	0.374248	0.460784	0.44	0.539517	0.614804	0.513889	0.610449	0.539326		0.220851	0.625438	0.412071	0.549304	2.25076	1.92246
P23526	KYPQLLPGI	1.30809	1.09299	1.3651	1.03008	1.11373	1.17091	1.37035	1.52719	1.64861	1.51787	1.53808		-0.100072	0.455702	0.297114	0.311496	2.24996	1.92206
P46939	QDLERASQL	0.890204	0.919137	1.14362	0.974128	0.99902	1.04848	1.38014	1.37311	1.29444	1.35105	1.29089		0.160884	0.583918	0.385484	0.431373	2.24903	1.92152
O94864	SFDLLPREF	0.517747	0.485175	0.468456	0.519856	0.594118	0.243636	0.572175	0.752266	0.859722	0.8011	0.674157		-0.0237664	0.0352351	0.018298	0.654114	2.24735	1.92022
P26641	FPEELTQTF	0.809276	0.715633	0.95302	0.488568	0.758824	0.604848	0.608752	0.654079	0.611111	0.467461	0.406991		-0.424932	1.53424	1.06184	-0.626803	2.24651	1.91977
P40938	IPETDWEVY	0.401325	0.458221	0.456376	0.334537	0.34902	0.334545	0.314827	0.350453	0.373611	0.252979	0.259675		-0.396512	1.76884	1.24114	-0.504594	2.24608	1.91972
P13612	AESPPRFYF	0.101751	0.0768194	0.10604	0.099278	0.0931373	0.124848	0.133899	0.200906	0.16875	0.185151	0.181024		0.249622	0.305058	0.191097	0.955347	2.24444	1.91847
Q8IWV7	YPAPYLDEY	0.884998	0.681267	0.881208	0.685319	0.852941	0.758182	0.896799	1.10045	1.25625	1.05408	0.970037		-0.0313086	0.0809454	0.0436702	0.424871	2.24336	1.91778
H3BRL5	FPDEKIPTL	0.821581	0.713612	0.875839	0.833935	1.00686	0.929697	1.32136	1.22432	1.31667	1.11182	1.06866		0.348066	1.16341	0.799965	0.55455	2.2389	1.9137
Q9UMS5	VDLIRGSTF	0.3062	0.302561	0.346309	0.405535	0.395098	0.469697	0.544089	0.500755	0.546528	0.421632	0.435705		0.510793	1.86927	1.32016	0.580789	2.23372	1.90921
A8MPP1	REQPKLAGF	1.13583	1.16442	1.4047	0.911552	0.961765	1.02	1.31744	1.56118	1.72014	1.48671	1.62547		-0.23041	0.959448	0.659699	0.372115	2.23364	1.90921
Q9Y225-2	SDFPHYNF	0.374349	0.303908	0.453691	0.312876	0.354902	0.405455	0.461137	0.524924	0.590972	0.550871	0.498127		0.0237992	0.0477018	0.0248783	0.520451	2.23309	1.90904
Q9UBB9	VYPLMKEYF	0.392806	0.266846	0.279195	0.194946	0.257843	0.27697	0.250816	0.194109	0.157639	0.199817	0.182272		-0.3523	1.01269	0.692087	-0.77047	2.23169	1.90803
Q96EN8	VYLDHAGATLF	0.808803	0.712264	0.865772	0.498797	0.594118	0.641212	0.715219	0.598187	0.633333	0.632447	0.491885		-0.377742	1.9434	1.36905	-0.433889	2.2309	1.90762
Q9H3M7	VDYWVKAF	0.190724	0.1469	0.171812	0.397714	0.570588	0.495152	0.536904	0.890483	2.65625	1.00917	1.07865		1.55825	0.426761	0.2763	3.05229	2.22372	1.90083
P05114	LPAENGETK	0.407004	0.278976	0.649664	0.608905	0.49902	0.519394	0.632266	0.729607	1.00208	1.00275	1.70037		0.343484	0.264817	0.164303	1.3163	2.22231	1.8998
P11912	RQPPPRPFL	0.312825	0.257412	0.413423	0.354994	0.287255	0.397576	0.453952	0.558157	0.502778	0.450046	0.49563		0.187694	0.417172	0.271008	0.613491	2.21995	1.89795
Q7Z6Z7	KYAMMFAEL	2.35873	1.30323	1.38456	1.0698	0.918627	1.22667	0.812541	0.917674	1.05278	0.739688	0.893883		-0.740398	1.87567	1.32178	-0.900721	2.21959	1.89795
P11908	VYAILTHGI	0.790345	0.553908	0.795973	0.415162	0.566667	0.539394	0.608752	0.460725	0.497222	0.509624	0.494382		-0.421964	1.73964	1.21864	-0.54051	2.21932	1.89795
O75179	ADFLIKAGA	0.433034	0.382075	0.511409	0.50361	0.485294	0.546667	0.725016	0.663897	0.6375	0.598533	0.787765		0.354015	1.03466	0.710076	0.603688	2.21873	1.89775
Q9NZN4	HAYIISYL	0.254614	0.215633	0.230872	0.227437	0.264706	0.258182	0.307642	0.379154	0.342361	0.356554	0.293383		0.178523	0.455419	0.297093	0.552933	2.21321	1.89261
Q13415	RTLTPISGGQR	0.176053	0.169811	0.256376	0.31769	0.303922	0.333333	0.401045	0.327795	0.3375	0.285976	0.337079		0.755898	2.54829	1.78501	0.682076	2.20623	1.88602
J3KR82	AESIHTGL	0.389967	0.424528	0.519463	0.292419	0.321569	0.300606	0.398432	0.314199	0.294444	0.342805	0.254682		-0.437856	1.73221	1.21301	-0.560365	2.20516	1.88532
Q04917	YESKVFYL	1.05821	0.940701	1.21946	1.23827	1.28333	1.3	1.6708	1.53172	1.52361	1.30981	1.43571		0.356068	1.686	1.17928	0.434893	2.20372	1.88426
P09326	KQLTWFYTF	1.06578	0.797844	1.07248	0.425993	0.870588	0.619394	0.248204	0.531722	0.547222	0.610449	0.354557		-0.855124	2.04068	1.43807	-0.937584	2.20179	1.88271
Q9UID3	REGLIVGF	0.335069	0.371294	0.439597	0.310469	0.313725	0.381212	0.457218	0.533988	0.520833	0.506874	0.54432		-0.0630345	0.152261	0.0894105	0.462922	2.20047	1.88177
Q2V2M9	ATQVPSQR	0.0766682	0.0633423	0.0577181	0.0806258	0.115686	0.104242	0.160679	0.166163	0.166667	0.146654	0.1598		0.806938	1.00139	0.685667	1.2779	2.19843	1.88011
Q8TEM1	VYVIEPHSMEF	0.32655	0.260108	0.395973	0.196149	0.233333	0.237576	0.24951	0.234139	0.191667	0.199817	0.0873908		-0.515445	1.33259	0.918786	-0.877759	2.19728	1.87934
J3QLK0	VFDEAIRAV	0.24089	0.274933	0.281208	0.361613	0.337255	0.249697	0.475506	0.43429	0.4375	0.414299	0.414482		0.422277	1.0985	0.755603	0.678275	2.19403	1.87647
A0A3B3ISA1	SYIDLLQRF	0.414576	0.350404	0.342282	0.250301	0.262745	0.281212	0.189419	0.243202	0.3	0.238313	0.189763		-0.585779	2.13144	1.49468	-0.604078	2.19257	1.87539
Q15437	LYPQFMFHL	1.54472	1.01213	1.45772	0.641396	1.23333	1.12	0.150229	0.432024	0.523611	0.610449	0.554307		-0.767243	1.38948	0.959789	-1.33595	2.19186	1.87506
C9JS59	KESVAFNF	1.38665	1.15768	1.59463	1.05716	1.13333	1.23152	1.39713	1.03701	1.02222	1.09808	0.89638		-0.195534	0.880883	0.602057	-0.445074	2.1907	1.87428
Q7Z401	RDLAEEIVM	0.112163	0.101078	0.121477	0.225632	0.208824	0.272121	0.306336	0.371601	0.340972	0.277727	0.15231		1.18246	1.7207	1.20631	1.35628	2.18996	1.87403
P18583	YPEPSTSTTM	0.400379	0.365229	0.422148	0.363418	0.367647	0.427879	0.512084	0.587613	0.640278	0.616865	0.454432		0.0774598	0.165434	0.0977273	0.537849	2.1897	1.87403
Q13526	FESLASQF	1.08093	0.979111	1.19396	1.1769	1.27059	1.3103	1.51274	1.52492	1.49583	1.32722	1.25468		0.280695	1.51715	1.05012	0.368862	2.17843	1.86314
A0A1W2PQ90	VYSQFITQL	0.766682	0.652291	0.673826	0.611312	0.843137	0.614545	0.653821	1.06344	1.24444	1.05958	0.776529		-0.0353721	0.0616271	0.0333918	0.570551	2.17593	1.86101
Q9NPB8	KFDADPVEL	2.17085	2.37129	2.67114	1.69434	1.60098	1.10182	2.2175	1.73338	1.70833	1.54629	1.67915		-0.540029	2.21645	1.55617	-0.528622	2.17261	1.85807
B4DR61	RYIPTAAAF	0.907241	0.820755	1.06779	0.648014	0.679412	0.650303	0.854997	0.777946	0.714583	0.638863	0.63171		-0.396098	1.9929	1.40536	-0.432	2.1722	1.85804
H3BQ19	YPDEKSVCL	0.294368	0.234501	0.212081	0.294826	0.231373	0.364848	0.340954	0.418429	0.380556	0.326306	0.43196		0.318517	0.757455	0.515603	0.656516	2.16681	1.85302
O95071	SRSVIIREL	0.21912	0.237871	0.300671	0.108303	0.155882	0.14303	0.186153	0.122356	0.159722	0.137489	0.163546		-0.767662	2.10713	1.48159	-0.792816	2.16641	1.853
A0A2R8YCW8	TPAQADLEF	0.286796	0.309973	0.318121	0.209386	0.247059	0.266667	0.339647	0.217523	0.191667	0.172319	0.177278		-0.198893	0.562122	0.371672	-0.684941	2.15816	1.84512
B7Z3R2	FPDVMMPSY	0.479886	0.443396	0.587919	0.401925	0.572549	0.418182	0.52776	0.79003	0.930556	0.694775	0.619226		-0.0693154	0.119569	0.0690037	0.590766	2.15704	1.84438
H0Y3V5	SAFPEVRSL	0.509702	0.516173	0.628859	0.586041	0.687255	0.695152	0.903331	0.897281	0.736806	0.775435	0.766542		0.380308	1.3715	0.947167	0.525604	2.15458	1.84229
E9PEY4	ADSITNTM	0.450544	0.450135	0.492617	0.495788	0.552941	0.460606	0.629654	0.694864	0.706944	0.72594	0.51186		0.203389	0.60085	0.39662	0.506784	2.15344	1.84152
Q96GQ7	LPVLERLIY	0.204922	0.135445	0.172483	0.102286	0.0960784	0.106667	0.109732	0.0453172	0.108333	0.0852429	0.062422		-0.721284	1.41301	0.9774	-1.1823	2.15265	1.84111
A0A1W2PQ51	SSQQFSGIGR	0.0804543	0.0579515	0.128859	0.162455	0.0921569	0.111515	0.159373	0.178248	0.173611	0.229148	0.204744		0.560383	0.673501	0.450192	1.14076	2.14978	1.83861
K7ERW9	FPGIDEAM	0.548036	0.570081	0.759732	0.820698	0.884314	0.77697	1.00457	1.02719	0.959722	0.887259	0.734082		0.477684	1.87033	1.32016	0.527183	2.14202	1.83122
O75534	SVDPTQTEY	1.74539	1.64084	2.21275	1.68291	1.81961	1.90727	2.38014	2.42221	2.39028	2.37214	2.69538		0.0614118	0.180599	0.109074	0.404311	2.14081	1.83039
O95744	ADLTRVETF	0.536678	0.541105	0.721477	0.376655	0.468627	0.364848	0.63292	0.417674	0.384028	0.311641	0.333333		-0.380345	1.11014	0.76366	-0.729699	2.14044	1.83039
Q9BXC9	IRSNNINTL	0.356839	0.377358	0.395973	0.255114	0.329412	0.198788	0.305683	0.270393	0.238889	0.287809	0.217228		-0.468578	1.76464	1.23878	-0.571066	2.139	1.82932
O15031	TYTDRVFFL	1.11642	0.95283	1.02013	0.659446	0.888235	0.734545	0.548661	0.839879	0.834722	0.695692	0.62422		-0.541103	2.48709	1.74141	-0.460036	2.13759	1.82828
B5MDF5	DPNLEFVAM	0.792239	0.771563	0.879866	0.847172	1.07647	0.900606	0.854997	1.18958	1.09722	1.03208	0.917603		0.175324	0.748338	0.507617	0.378781	2.13414	1.82521
F8WAN9	VDLTRSFSF	0.594889	0.543127	0.639597	0.367028	0.440196	0.390909	0.487916	0.528701	0.447917	0.335472	0.362047		-0.491332	2.09108	1.47274	-0.501561	2.13283	1.82427
P42345	NELVRISSM	0.0842404	0.118598	0.173154	0.128761	0.147059	0.144242	0.23514	0.271903	0.280556	0.328139	0.187266		0.386196	0.416545	0.270842	1.09091	2.12966	1.82146
A0A087WY61	REPQAKPQL	0.420256	0.469003	0.700671	0.593261	0.621569	0.615758	0.868713	0.779456	0.806944	0.790101	0.801498		0.348585	1.0159	0.694535	0.584119	2.1272	1.81952
Q9BY44	NAELWQVSW	1.08187	1.031	1.11007	0.765343	1.06667	0.876364	1.2789	0.672205	0.85	0.709441	0.474407		-0.108011	0.27723	0.171948	-0.667224	2.12697	1.81952
P07900	NPDDITNEEY	0.129673	0.128032	0.150336	0.10349	0.154902	0.149091	0.137165	0.238671	0.241667	0.190651	0.234707		0.00157094	0.00186167	0.00149703	0.735272	2.12566	1.81858
B7Z7P8	AETAVQLF	0.655939	0.691375	0.825503	0.730445	0.660784	0.695758	0.735467	0.617825	0.565278	0.582951	0.564295		-0.0376543	0.174888	0.105474	-0.314059	2.12299	1.81627
Q9UBV2	NYDLALKYF	0.971604	0.773585	0.88255	0.662455	0.797059	0.34303	0.879817	0.509819	0.5875	0.459212	0.466916		-0.385356	1.02918	0.705133	-0.792045	2.11984	1.81349
E9PLL2	YELERVAGF	0.281117	0.260782	0.336242	0.165463	0.236275	0.230909	0.265839	0.172205	0.210417	0.16407	0.183521		-0.381992	1.18055	0.810088	-0.681173	2.11912	1.81314
P62328	SKETIEQEK	0.0752485	0.108491	0.110067	0.194344	0.367647	0.187273	0.278903	0.257553	0.181944	0.342805	0.302122		1.3921	1.92018	1.35463	1.46896	2.11837	1.81276
P10914	VPDSTSDLYNF	0.917653	0.640836	0.804027	0.978941	1.21471	1.00485	1.3919	1.37613	1.49444	1.14207	0.981273		0.543258	1.58008	1.09616	0.664812	2.11783	1.81259
B4DEE8	HPVFQQESF	0.511122	0.446092	0.649664	0.512635	0.623529	0.603636	0.662312	0.691843	0.673611	0.738772	0.861423		0.165007	0.499095	0.327446	0.46905	2.11739	1.81252
Q14807	QETLKYQF	0.196876	0.12938	0.245638	0.244284	0.252941	0.295758	0.355323	0.29003	0.288889	0.373969	0.397004		0.59065	1.26952	0.873794	0.823986	2.11131	1.8068
Q96HW7	MPALFSDHTF	0.577378	0.339623	0.371812	0.490373	0.502941	0.449091	0.455911	0.761329	0.90625	0.661778	1.43071		0.14364	0.110573	0.0632535	1.12968	2.10842	1.80428
Q15459	KEPPPEFEF	2.21155	2.00876	2.40671	1.75331	1.9402	1.85879	2.36904	2.92976	2.72431	2.50687	2.7166		-0.157654	0.775966	0.530782	0.299883	2.10501	1.80124
Q9H2Y7	RDLTRHISL	0.263133	0.218329	0.27651	0.160048	0.203922	0.170909	0.167211	0.0861027	0.151389	0.164986	0.184769		-0.525526	1.43971	0.998096	-0.783215	2.10317	1.79976
Q99615	GRYPEAQSV	0.41079	0.402965	0.510738	0.32852	0.373529	0.383636	0.458524	0.646526	0.569444	0.566453	0.546816		-0.19361	0.654938	0.436551	0.399381	2.09776	1.79472
P09382	LPDGYEFKF	0.547089	0.384097	0.484564	0.265945	0.337255	0.290909	0.320052	0.344411	0.381944	0.265811	0.314607		-0.636645	2.47343	1.7358	-0.530595	2.09602	1.79335
E9PCN2	SPENSDPQF	1.28869	1.26011	1.61208	1.23646	1.36373	1.32	1.67734	1.75453	1.76806	1.66178	1.97878		0.0128632	0.0357885	0.018298	0.368667	2.09466	1.79235
Q9UL01	HPDQNSFTF	0.41079	0.390836	0.536242	0.277978	0.426471	0.301818	0.438276	0.286254	0.263889	0.255729	0.307116		-0.30436	0.899979	0.616277	-0.680535	2.09098	1.78904
P16885	IYDPNLAFLRF	0.330336	0.304582	0.442953	0.204573	0.27451	0.156364	0.0796865	0.128399	0.218056	0.225481	0.177278		-1.00694	2.20863	1.55166	-0.939773	2.09022	1.78864
Q8NG68	KYLEHPLLL	1.41694	1.23787	1.51007	0.933213	1.06275	1.15515	1.49641	1.01586	1.01111	1.03116	0.977528		-0.256852	1.10937	0.763652	-0.460506	2.08576	1.78454
H0Y4R1	RVRDVFEAK	0.453384	0.442049	0.507383	0.361011	0.384314	0.395152	0.440235	0.306647	0.390278	0.375802	0.362047		-0.242788	1.2713	0.875091	-0.382539	2.08408	1.78325
E7EX73	AEQKVEYTL	0.743493	0.712938	0.904698	0.841155	0.84902	0.95697	1.04637	0.963746	0.95625	0.993584	1.0387		0.230482	1.30288	0.897955	0.328172	2.08374	1.78325
Q9Y236	MPLVEETSL	1.31283	0.989218	1.35347	0.769755	0.781046	0.756364	0.908774	0.70141	0.684259	0.534067	1.15023		-0.599871	1.88681	1.3303	-0.666889	2.08169	1.78157
Q9UJX3	LPSEIEVKY	2.11453	1.9124	2.18792	1.49819	1.69216	1.5903	2.38145	1.4577	1.54306	1.40055	1.51311		-0.210373	0.823728	0.562547	-0.48652	2.08132	1.78157
K7ER37	APDPWFSTY	1.13725	0.951482	1.09799	0.980746	1.2402	1.17576	0.789027	1.59819	1.54931	1.35839	1.26717		-0.0216293	0.0485352	0.0250061	0.442225	2.07694	1.77783
C9J473	YPDALITNY	1.22811	0.987197	1.29933	0.949458	1.21176	1.15939	1.45265	1.66616	1.81597	1.47296	1.4382		0.0265623	0.0603735	0.0327212	0.448147	2.07686	1.77783
P19419	STLSPIAPR	0.138192	0.168464	0.158389	0.167268	0.203922	0.185455	0.258654	0.259819	0.230556	0.258478	0.254682		0.394921	0.900634	0.616581	0.69461	2.07641	1.77775
Q8N4N3	SYVAGLPRF	0.355419	0.337601	0.404698	0.429603	0.431373	0.488485	0.553886	0.558157	0.50625	0.456462	0.473159		0.378993	1.66293	1.16028	0.446141	2.07571	1.77741
E9PKP7	MDWEKVAF	1.91671	1.33625	1.64027	1.42118	1.23725	1.54788	1.19726	1.16163	1.15625	0.912007	1.36954		-0.271911	1.0664	0.729485	-0.50437	2.07081	1.77286
E9PK47	FPDQVAIQL	0.768575	0.706199	0.687919	0.78941	0.894118	0.909697	1.00653	0.901813	1.05486	0.848763	0.871411		0.320032	1.83256	1.29239	0.350602	2.06547	1.76789
P55160	QYLARFDALVL	0.438239	0.277628	0.401342	0.948255	1.11961	0.933333	0.73808	0.989426	1.20278	2.35564	0.853933		1.32782	1.04619	0.716342	1.8585	2.06475	1.76753
Q92598	VDMGHSAF	0.266919	0.230009	0.355705	0.32491	0.280392	0.311111	0.364032	0.591138	0.475926	0.491292	0.99459		0.171612	0.126448	0.072989	1.16713	2.06159	1.76473
A0A3B3ITE7	FADPFAFIH	0.04354	0.0350404	0.0456376	0.0613718	0.0607843	0.0630303	0.0431091	0.148036	0.161111	0.091659	0.11236		0.462991	0.243866	0.151398	1.63151	2.05382	1.75732
Q93086	IPAQGENVF	0.942262	0.848383	1.08926	0.975331	1.02745	1.00788	1.2469	1.23565	1.17847	1.2044	1.15855		0.148967	0.749469	0.508431	0.315067	2.05305	1.75729
P50553	HDAVSAAF	1.40606	1.28774	1.84765	1.06197	1.23039	1.29818	1.43762	1.16767	1.07222	1.04675	1.13483		-0.268155	1.16453	0.79997	-0.453662	2.05276	1.75729
Q9H0A0	SDAPAHHLF	0.4354	0.415094	0.544295	0.472323	0.455882	0.57697	0.571522	0.992447	0.75	1.58295	0.756554		0.159205	0.120728	0.0695728	1.13417	2.0527	1.75729
Q9HAY2	VQPSKYHFL	0.237577	0.175202	0.24698	0.205776	0.384314	0.252121	0.374918	0.463746	0.390278	0.355637	0.339576		0.468434	0.876847	0.599748	0.816509	2.05101	1.75595
P55160	NFDFTRSYL	0.284903	0.274259	0.302685	0.466306	0.580392	0.201212	0.709993	0.608006	0.691667	0.587534	0.536829		0.76877	1.17538	0.806003	1.07687	2.04861	1.75415
Q86XL3	FPLEQEADL	0.522953	0.435984	0.597315	0.392298	0.40098	0.430303	0.473547	0.407855	0.420139	0.35472	0.292135		-0.290018	1.16415	0.79997	-0.492546	2.04849	1.75415
P14735	LPDRGWFVY	0.388547	0.317385	0.357718	0.33574	0.462745	0.37697	0.352057	0.589124	0.713194	0.5967	0.388265		0.107122	0.160117	0.0941106	0.689573	2.04795	1.75397
E7EQS8	NAVKDFTSF	1.50355	1.39623	1.95503	1.82671	2.28725	2.33333	2.87851	2.36103	2.39722	2.1879	2.29213		0.526777	2.11732	1.48683	0.513173	2.04277	1.74915
G3V393	GYPLWKVTF	1.57596	1.11456	1.25235	0.647413	0.970588	0.832727	0.775963	0.89426	1.11806	0.867094	0.561798		-0.704225	2.31455	1.61963	-0.611366	2.0389	1.74564
O94826	MEMAHLYSL	0.29518	0.248941	0.338639	0.296373	0.348739	0.334545	0.387422	0.388002	0.423016	0.378421	0.412116		0.215968	0.747013	0.506926	0.444343	2.03628	1.74337
Q14289	LDHPHIVKL	1.45575	1.57367	1.82506	1.71921	1.78039	0.73899	3.15175	2.84491	3.70185	2.62084	3.4382		0.191288	0.194241	0.118581	0.961662	2.03544	1.74289
P35244	QFIDKPVCF	1.06484	0.892183	1.03624	0.967509	0.886275	0.932121	1.01633	1.46375	1.44861	1.2154	2.1573		-0.0699086	0.0990689	0.0565951	0.655171	2.03305	1.74086
Q04864	TDNPRLLSM	0.285376	0.223383	0.371141	0.377858	0.376471	0.354545	0.430764	0.560801	0.492014	0.45417	0.918851		0.392143	0.434059	0.281727	1.04803	2.03122	1.73939
Q93074	ATAGFTIGR	0.067203	0.0431267	0.0604027	0.111913	0.147059	0.118788	0.158067	0.13142	0.201389	0.150321	0.11985		1.23499	1.60529	1.11435	1.40534	2.02977	1.73882
A0A075B6H3	FPEPEHSSF	0.790819	0.681267	0.937584	0.607702	0.582353	0.601818	0.769432	0.635952	0.619444	0.591201	0.531835		-0.326994	1.50925	1.04488	-0.433862	2.02959	1.73882
Q14999	ATQSFSTFR	0.229531	0.188679	0.261074	0.282792	0.279412	0.323636	0.401698	0.391994	0.371528	0.320807	0.318352		0.50749	1.4794	1.02494	0.631061	2.02958	1.73882
E7EVW7	REHPVPLL	0.327496	0.336253	0.440268	0.452467	0.451961	0.167879	0.707381	0.702417	0.735417	0.635197	0.682896		0.273822	0.338393	0.212664	0.904736	2.02602	1.73561
F8W9P4	QYEPLFHML	1.09773	0.887803	1.00671	0.843261	1	0.917879	0.615937	1.37878	1.38542	1.20486	1.20787		-0.24049	0.890427	0.609517	0.375828	2.02387	1.73381
P62328	NPLPSKETIE	0.0785613	0.097035	0.0939597	0.128761	0.307843	0.231515	0.172436	0.261329	0.155556	0.313474	0.254682		1.22572	1.47575	1.02291	1.45456	2.02262	1.73292
Q6P2Q9	MLDPLEVHL	0.692854	0.626235	0.769575	0.490172	0.555556	0.601616	0.537775	0.598187	0.589352	0.538955	0.480233		-0.349906	2.1084	1.48159	-0.33571	2.02109	1.73203
Q9Y3I1	KDQLVYPL	0.28585	0.307278	0.322148	0.315283	0.415686	0.374545	0.546048	0.436556	0.484722	0.436297	0.496879		0.436518	1.26435	0.870857	0.60368	2.02086	1.73203
P20273	FPEDEGIHY	0.692381	0.559299	0.703356	0.453069	0.454902	0.434545	0.640758	0.501511	0.489583	0.43538	0.464419		-0.394348	1.71607	1.20524	-0.463164	2.02066	1.73203
Q7L523	RDNIFRNV	0.0369143	0.0525606	0.0322148	0.0806258	0.0843137	0.101818	0.108426	0.101208	0.119444	0.113657	0.154806		1.20935	1.19425	0.819721	1.59193	2.01574	1.72746
Q9BXR5	NYPTKFQYL	0.347373	0.316712	0.440268	0.247894	0.411765	0.381818	0.408883	0.512085	0.594444	0.606783	0.456929		-0.0218284	0.035607	0.018298	0.559616	2.01254	1.72462
I3L3H2	VDWLTEKM	0.369617	0.404987	0.480537	0.43201	0.473529	0.462424	0.589811	0.621601	0.65625	0.689276	0.464419		0.226328	0.587438	0.386405	0.538988	2.01152	1.72395
Q13641	AVLPAGAFARR	0.515854	0.506739	0.700671	0.561974	0.766667	0.693333	0.911822	0.759819	0.779167	0.907424	0.918851		0.352587	1.06291	0.728147	0.550537	2.01025	1.72303
Q5TEA3	SDFEKTGF	0.664931	0.623315	0.880537	0.708785	0.688235	0.746667	0.933377	0.97432	0.915972	0.951421	0.965044		0.0896305	0.273692	0.169364	0.396639	2.00846	1.72159
C9JLU1	RADQFEYVM	0.423095	0.555256	0.574497	0.515042	0.896078	0.57697	0.867407	0.886707	1.05556	0.933089	0.656679		0.463788	0.92853	0.635019	0.770544	2.00618	1.71967
G5E954	YAFPKEFPY	0.539517	0.409704	0.457718	0.528279	0.75098	0.632727	0.768779	0.773414	0.9375	0.658112	0.595506		0.515048	1.39137	0.960694	0.660207	2.00391	1.71774
Q9NR96	TELPRLEAL	0.71699	0.708221	0.966443	0.402527	0.459804	0.458788	0.591117	0.601208	0.618056	0.565536	0.570537		-0.737786	3.15529	2.1913	-0.437113	1.99218	1.70638
Q99590	FPESCNHVF	1.09039	0.80593	1.23893	0.927798	1.0451	1.08121	1.24755	1.37311	1.31667	1.31072	1.46567		0.0412756	0.112838	0.0647045	0.386913	1.98993	1.70458
Q86Y01	FPDTQTIRIVY	0.484146	0.3969	0.469128	0.462696	0.593137	0.624848	0.676029	0.645015	0.667361	0.567369	0.576779		0.388592	1.6348	1.13764	0.448436	1.98969	1.70458
J3KNQ1	TPIEERGDLF	0.189304	0.188005	0.242953	0.123345	0.120588	0.155152	0.200523	0.124622	0.124306	0.0944088	0.0998752		-0.463898	1.04175	0.713455	-0.89992	1.98671	1.70196
Q7Z388	FYDPDTVEL	0.375296	0.357143	0.395302	0.395307	0.479412	0.315758	0.466362	0.642749	0.638889	0.608616	0.403246		0.13996	0.256787	0.160053	0.609078	1.98532	1.70099
E9PPJ1	IYVIPQPHF	1.11074	0.980458	1.25839	0.921179	1.11176	1.1897	1.23057	1.52795	1.56042	1.32081	1.29338		-0.00417683	0.0112976	0.00466613	0.352586	1.98504	1.70099
Q03169	AESYHQHF	0.336962	0.257412	0.351678	0.23225	0.303922	0.310303	0.376225	0.469789	0.447222	0.480293	0.389513		-0.0449588	0.0858385	0.0477682	0.502363	1.98449	1.70078
Q9HCS7	NYDEALRLL	0.450544	0.428571	0.453691	0.565584	0.619608	0.453333	0.834749	0.729607	0.919444	0.718607	0.579276		0.476916	1.04503	0.715956	0.72971	1.98227	1.69892
F8VSC5	TADVTSAVM	0.417416	0.566038	0.593289	0.406137	0.357843	0.189697	0.540823	0.284743	0.306944	0.332722	0.223471		-0.492321	1.13905	0.785177	-0.873012	1.98179	1.69879
Q9Y5J1	IYLERFPIF	0.0416469	0.0321452	0.0690266	0.141998	0.343137	0.209091	0.0522534	0.196375	0.217361	0.275894	0.240949		1.97088	1.40185	0.968218	2.28891	1.98074	1.69809
Q2V2M9	NPEIPLGSAEQF	0.359678	0.268868	0.285235	0.251504	0.302941	0.299394	0.297191	0.445619	0.518056	0.414299	0.358302		-0.0820315	0.160816	0.0943854	0.511038	1.97919	1.69701
F5GYW0	SPSKPTLAY	0.0643635	0.109164	0.0966443	0.0830325	0.123529	0.0618182	0.139778	0.190332	0.154167	0.181485	0.219725		0.180211	0.152822	0.0894105	1.0497	1.97897	1.69701
Q5JP53	YRALTVPEL	0.460483	0.317385	0.519463	0.412756	0.376471	0.423636	0.399739	0.292296	0.334722	0.278643	0.187266		-0.101195	0.240172	0.14928	-0.662386	1.97664	1.69504
Q9P2J3	SDSTHLVTL	1.36299	1.20216	1.60134	1.56558	1.73922	1.76242	2.17505	1.90937	1.87917	1.68653	1.81024		0.382573	1.91331	1.34986	0.391118	1.97058	1.68932
O43598	YELGRAVAF	0.380975	0.326146	0.441611	0.4284	0.47549	0.486667	0.590464	0.533233	0.516667	0.560037	0.476904		0.371165	1.5274	1.05822	0.446241	1.96869	1.68778
A0A2R8Y5X2	QYVNEVFNF	0.851396	0.745957	0.812081	0.736462	0.730392	0.650909	0.520575	0.673716	0.656944	0.623281	0.558052		-0.284102	1.55029	1.07134	-0.354898	1.96759	1.68702
Q13596	SDYIRLLAI	0.599148	0.431267	0.574497	0.429603	0.443137	0.516364	0.376225	0.376133	0.418056	0.392301	0.369538		-0.277595	1.14033	0.785466	-0.459664	1.96696	1.68674
P50570	VYSPHVLNL	0.814482	0.749326	0.857047	0.791215	0.97451	0.931515	1.17244	1.20619	1.225	1.04491	0.927591		0.261659	0.924575	0.632385	0.448161	1.9612	1.68133
P13639	AYLPVNESFGF	0.551822	0.522911	0.578523	0.904934	1.03922	0.833939	0.536904	0.862538	0.794444	0.830431	0.906367		0.588658	1.80721	1.27082	0.622545	1.95943	1.68018
P35232	AELIANSL	0.531472	0.560647	0.730201	0.641998	0.734314	0.73697	0.86806	0.814199	0.740972	0.813016	0.818976		0.295148	1.33282	0.918786	0.391459	1.95936	1.68018
Q9Y5L0-1	HPQYEVVEISF	0.925698	0.75	0.87651	0.578219	0.708824	0.633939	0.885042	0.627644	0.699306	0.608616	0.566792		-0.278256	1.17989	0.810088	-0.443496	1.95368	1.67518
Q14344	QYLPAIRALW	0.377662	0.351752	0.342282	0.173285	0.272549	0.214545	0.193338	0.243202	0.286111	0.232814	0.0948814		-0.743103	1.9668	1.38694	-0.737551	1.95366	1.67518
Q8TDB6	RESFASEF	0.581164	0.533693	0.704698	0.534296	0.637255	0.58303	0.717178	0.833082	0.799306	0.719523	0.754057		0.0269153	0.0765332	0.0415805	0.35642	1.95145	1.67331
Q8TEH3	VYIPVLPPHL	0.260293	0.195418	0.342282	0.250301	0.35098	0.322424	0.274331	0.453172	0.573611	0.436297	0.324594		0.171186	0.23877	0.148102	0.748598	1.94993	1.67214
H7C2N1	KEVVEEAE	0.419309	0.145553	0.448322	0.898917	0.421569	0.659394	0.847812	1.19637	0.347222	1.31622	1.47566		1.06569	0.809228	0.552019	1.68226	1.94867	1.67122
Q9HCC0	GDTLVTGF	1.53053	1.51887	1.80805	1.30445	1.26078	1.36848	1.48204	1.36631	1.32778	1.26764	1.48564		-0.258072	2.016	1.4204	-0.249673	1.94615	1.66905
Q7Z401	SLPESVPLF	1.10222	1.0876	1.14094	1.08123	1.32647	1.14	0.598302	1.78701	1.77292	1.66361	1.2834		-0.099171	0.175937	0.105802	0.551087	1.94472	1.66796
A8MW78	KYFLWEEKF	0.879319	0.62938	0.818121	0.512034	0.57451	0.602424	0.706074	0.598187	0.575	0.607699	0.380774		-0.373346	1.37387	0.948566	-0.521257	1.9417	1.66529
H0Y390	QPDQDITHF	0.719356	0.640162	0.857718	0.700963	0.770588	0.779394	1.06858	0.990181	0.967361	1.00275	1.01623		0.167178	0.529064	0.348393	0.427707	1.94121	1.66514
Q01432	LPYPDLETY	0.876006	0.681267	0.80604	0.749699	0.859804	0.756364	0.962769	1.01511	1.14028	0.933089	0.945069		0.0790831	0.261467	0.162639	0.356199	1.93588	1.66016
Q9UHG3	YYQHIVTTL	1.15144	1.02493	1.2396	0.763538	0.883333	0.992121	1.13129	0.929003	0.886111	0.912924	0.691635		-0.272663	1.22901	0.842221	-0.413476	1.93193	1.65655
B5MD00	MPEPTVLSL	0.419309	0.314016	0.387919	0.604091	0.52549	0.540606	0.421946	0.882175	0.898611	0.738772	1.95506		0.484837	0.259532	0.161574	1.58162	1.93071	1.65585
Q9P1W9	RVYSPPEWISR	0.164695	0.161051	0.177852	0.158845	0.168627	0.170303	0.167864	0.271903	0.233333	0.260312	0.217228		-0.0125701	0.0199555	0.0103737	0.549553	1.93054	1.65585
O43684	RYPTSIASL	0.374823	0.355121	0.50604	0.364019	0.414706	0.413333	0.559112	0.588369	0.561806	0.582035	0.549313		0.0876216	0.203265	0.125648	0.469299	1.92988	1.65553
P12956	RDLLAVVF	0.755797	0.614555	0.697315	0.95728	0.957843	0.932727	0.555193	1.11103	0.972222	0.96517	0.905119		0.303783	0.89511	0.612807	0.520102	1.92849	1.65449
P52292	SPIQFESAW	0.194037	0.181941	0.253691	0.167268	0.219608	0.186667	0.17113	0.143505	0.122222	0.12099	0.082397		-0.173024	0.34833	0.218689	-0.839693	1.92706	1.6534
F8VZX2	FPMTHGNTGF	0.242783	0.246631	0.262416	0.241276	0.269608	0.278788	0.359895	0.379154	0.404167	0.456462	0.290886		0.197575	0.385834	0.247509	0.610647	1.92561	1.65229
P40222	LYTEKFEEF	1.54141	1.28841	1.74161	1.07401	1.3598	1.11333	1.57218	2.08761	2.16875	1.78277	1.88015		-0.251731	0.881701	0.602438	0.377686	1.9227	1.64973
A0A1W2PRL9	SADEPMTTF	0.747279	0.734164	1.00403	0.938628	0.887255	0.572727	1.27531	1.56231	1.55764	1.40101	2.98315		0.148764	0.0984591	0.0563915	1.17912	1.921	1.64836
Q6ZS81	FVAEERVSF	1.14434	0.913073	1.20738	0.665463	0.845098	0.78303	1.02874	0.797583	0.913194	0.749771	0.762797		-0.389836	1.72143	1.20631	-0.433473	1.91977	1.64748
A6NKB8	VPDGFTAVM	0.703265	0.60602	0.808054	0.598877	0.566013	0.622626	0.713695	0.504532	0.535185	0.466239	0.620891		-0.174663	0.729418	0.494057	-0.408574	1.91937	1.64742
A0A075B6H4	SFLFVHPEW	0.312352	0.206199	0.240268	0.116727	0.219608	0.151515	0.0391901	0.0981873	0.15	0.104491	0.117353		-0.940883	1.67301	1.16804	-1.10604	1.91044	1.63883
Q9Y2E5	VYTSVVEEL	1.32371	1.11792	1.4302	0.922984	0.957843	0.93697	1.19399	1.09743	1.03889	1.02933	0.990012		-0.36381	2.22503	1.56056	-0.312976	1.90751	1.63624
O15294	AYMPHTFFI	0.745859	0.502022	0.635235	0.651324	0.722549	0.792121	0.601241	0.867825	0.904514	0.769019	0.773408		0.140286	0.45076	0.29322	0.400748	1.90218	1.63125
Q5JTH9	TYLTITDTQL	0.585897	0.5	0.610738	0.45728	0.627451	0.615758	0.615284	0.785498	0.804167	0.736939	0.626717		0.0337801	0.087147	0.0484794	0.384624	1.89945	1.62885
A0A2R8YDR3	ADSLHRLGL	0.920965	0.921833	1.25638	0.812274	0.927451	0.916364	1.19399	0.756798	0.783333	0.610449	0.721598		-0.102033	0.29139	0.181672	-0.524776	1.89872	1.62869
I3L3I6	ADLARRLGL	1.02603	0.859838	1.21342	0.77858	0.868627	0.853333	1.02547	0.814199	0.809722	0.7956	0.74407		-0.228937	1.06339	0.728147	-0.385412	1.8986	1.62869
D6RCB6	ISPIKTETF	0.548036	0.554582	0.630201	0.541516	0.704902	0.621818	0.773351	0.655589	0.747222	0.812099	0.843945		0.193246	0.679569	0.454925	0.404833	1.89405	1.62447
B5MC98	KDQLVTQL	0.822054	0.755391	1.05436	0.888087	0.840196	0.970303	1.28217	1.22583	1.19514	1.13749	1.20724		0.181951	0.549672	0.363999	0.441597	1.89005	1.62081
Q6F5E8	LPAEEEATL	0.283956	0.307951	0.341611	0.189531	0.25	0.223636	0.354017	0.213746	0.197917	0.151237	0.193508		-0.291208	0.720574	0.486152	-0.718551	1.88075	1.61188
A0A0C4DGS9	TYVSGTLRF	0.575012	0.47372	0.611409	0.377858	0.473529	0.413333	0.574788	0.403323	0.439583	0.382218	0.373283		-0.267023	1.0141	0.693121	-0.469707	1.88044	1.61188
Q96IX5	KYFNSYTLTGR	0.403691	0.340296	0.409396	0.410349	0.505882	0.445455	0.683867	0.58006	0.709722	0.603116	0.484395		0.41158	1.00544	0.687117	0.62841	1.87738	1.60916
A0A087X1H5	ATNILTATR	0.256981	0.259434	0.353691	0.497593	0.510784	0.585455	0.717831	0.484139	0.55	0.39505	0.440699		0.994631	3.17658	2.20086	0.688652	1.87702	1.60914
Q9NRD1	TWTEVSYTF	1.03218	0.791779	1.04228	0.76775	0.787255	0.798788	0.713259	0.795317	0.860417	0.654445	0.651685		-0.317346	1.60231	1.11281	-0.367692	1.87424	1.6067
Q71DI3	MALQEASEAY	0.369143	0.34097	0.437584	0.208183	0.188235	0.190303	0.279556	0.259819	0.258333	0.326306	0.179775		-0.82088	2.54344	1.78121	-0.579235	1.86987	1.60266
Q9UER7	HPEVVPFLY	0.962612	0.886792	1.08188	0.795427	0.797059	0.789697	0.817766	1.23338	1.14097	1.06416	1.09114		-0.288521	2.17593	1.52716	0.21283	1.86873	1.60186
Q9BWH6	LPMPTEPLL	0.362518	0.349057	0.351678	0.501805	0.517647	0.558788	0.706728	0.537764	0.704167	0.632447	0.401998		0.688652	1.89012	1.33188	0.683217	1.86804	1.6015
Q14565	TADPGATMTF	0.76124	0.743261	0.987919	0.699158	0.671078	0.537879	0.914762	1.08384	1.09757	1.06141	1.44132		-0.235419	0.527512	0.347393	0.495199	1.86397	1.59778
Q9NR30	GRAPQVLVL	0.510175	0.522237	0.631544	0.447653	0.472549	0.41697	0.572175	0.438066	0.436111	0.426214	0.39201		-0.216575	0.961408	0.66056	-0.390582	1.86353	1.59767
C9JIX7	SYLDQELTTF	0.402272	0.318059	0.47651	0.347774	0.386275	0.316364	0.256042	0.256798	0.288889	0.27681	0.259675		-0.288613	0.909996	0.625241	-0.560339	1.8626	1.59717
Q9BSJ8	RELPAWVSF	0.906294	0.736523	0.837584	0.45006	0.621569	0.492727	0.506858	0.59139	0.750694	0.569203	0.313358		-0.675134	2.17191	1.52556	-0.572036	1.86233	1.59717
A0A286YF97	ADSEHNKL	2.28112	2.14286	2.80403	1.83875	2.16471	2.05212	2.31352	1.96375	1.98194	1.87351	2.01248		-0.203562	1.20578	0.827173	-0.299311	1.86203	1.59717
Q96RV3	SDLSRASSV	0.0601041	0.0721024	0.110067	0.115523	0.189216	0.135758	0.174396	0.173716	0.147222	0.20165	0.158552		0.928659	1.45039	1.00498	1.07628	1.85895	1.59443
Q460N5-1	TPDEIDHVF	1.72409	1.63005	2.16443	1.41155	1.42647	1.39333	1.96538	1.52719	1.35556	1.20532	1.30836		-0.247824	0.962296	0.661083	-0.447328	1.84907	1.58488
P08574	HSMDFVAYR	0.0804543	0.0633423	0.122819	0.100481	0.117647	0.144848	0.156107	0.196375	0.145833	0.219065	0.363296		0.54617	0.38428	0.246205	1.37898	1.848	1.58415
Q8IVG5	SVNSHIYQR	0.178893	0.142857	0.197315	0.192539	0.2	0.226667	0.301764	0.336858	0.275	0.267644	0.244694		0.4122	0.832288	0.569107	0.699869	1.84532	1.5818
Q5JP53	YPDRIMNTF	0.374113	0.31031	0.423826	0.314982	0.333824	0.390303	0.38145	0.522659	0.546875	0.441338	0.762797		-0.0568601	0.0779944	0.0423049	0.621703	1.84447	1.58144
Q9NYJ1	SVPQGHTWTQR	0.15523	0.13814	0.224161	0.149218	0.167647	0.198182	0.177662	0.307402	0.245139	0.240147	0.273408		0.00556592	0.00717509	0.00333676	0.627583	1.84429	1.58144
O00487	AAMLDTVVF	0.610506	0.622642	0.944966	1.08785	1.40196	1.23152	0.589157	1.23414	1.0125	1.43721	1.37578		0.569731	1.08586	0.745963	0.800915	1.84301	1.5805
A0A087WZK9	STYYGSFVTR	0.0776148	0.0498652	0.10604	0.139591	0.117647	0.162424	0.177662	0.145015	0.204167	0.188818	0.134831		0.939928	1.38426	0.957404	1.11166	1.8419	1.57972
H0YLH9	STQPAPASR	0.138665	0.126685	0.149664	0.119735	0.135294	0.126667	0.188112	0.23565	0.207639	0.230064	0.203496		0.0422777	0.0539399	0.0282256	0.664128	1.83988	1.57803
Q13085	QYLRVETQF	0.612873	0.509434	0.646309	0.322503	0.406863	0.333939	0.531679	0.411631	0.466667	0.424381	0.420724		-0.564116	2.27383	1.59219	-0.452397	1.83809	1.57658
Q13409	FPPREIVTY	0.130857	0.113544	0.137416	0.12515	0.145343	0.152879	0.201666	0.212802	0.221701	0.201421	0.195381		0.296024	0.505236	0.33196	0.707458	1.8362	1.57501
A0A0G2JQW1	NADSVEQSF	0.654046	0.668464	0.769128	0.441035	0.505882	0.311515	0.650555	0.480363	0.526389	0.409716	0.529338		-0.546863	1.93046	1.36289	-0.519303	1.8355	1.57465
A0A3B3ITQ0	KYLLTPVNF	0.611926	0.429245	0.562416	0.49639	0.603922	0.696364	0.802743	0.790785	0.795139	0.753437	0.660424		0.281848	0.838202	0.571668	0.488519	1.83409	1.57385
Q460N5-1	LPAPFEESL	0.824894	0.770889	1.01409	0.693742	0.737255	0.764848	0.817113	0.768882	0.720833	0.636114	0.536829		-0.207838	0.911241	0.62564	-0.386152	1.83404	1.57385
H0YKM0	FPHNFQETTY	0.690014	0.683288	0.750336	0.614922	0.827451	0.655758	0.922273	0.900302	1.05	0.92209	0.848939		0.0931657	0.262889	0.163189	0.394243	1.82706	1.5672
Q6KC79	MPYSHPSSY	0.446758	0.450135	0.532886	0.33935	0.39902	0.305455	0.395167	0.339124	0.370139	0.407883	0.217228		-0.405772	1.42228	0.985671	-0.514667	1.81894	1.55942
A0A1W2PQ90	RDSLIQSL	0.773308	0.721698	0.891946	0.572202	0.635294	0.687273	0.792946	1.04758	0.969444	0.96242	0.905119		-0.243827	1.17995	0.810088	0.287546	1.81657	1.55738
O95466	FPDTAQLLM	0.164695	0.1469	0.167785	0.197353	0.258824	0.229091	0.193338	0.255287	0.263889	0.223648	0.222222		0.459006	1.24004	0.851917	0.59439	1.81212	1.55326
P54819	GDMLRAMVA	0.0293422	0.000946	0.000946	0.0397112	0.0736232	0.000945536	0.0431091	0.0498489	0.0833333	0.118938	0.144819		1.9181	0.496912	0.32564	3.25268	1.80814	1.54961
Q14444	KYQEVTNNLEF	0.694747	0.617925	0.736913	0.495187	0.529412	0.553939	0.717831	0.556647	0.577083	0.465628	0.456929		-0.251014	1.04701	0.716768	-0.410327	1.80567	1.54747
F8VVN4	YYEEQHPEL	0.853289	0.812668	0.965101	0.760529	0.816667	0.753333	0.938602	1.23263	1.19306	0.943171	1.03121		-0.101773	0.343303	0.215493	0.326845	1.80207	1.5442
S4R3W9	DALPEYSTF	0.929011	0.797844	1.06846	0.71059	0.697059	0.772727	1.01372	1.26284	1.22847	1.2099	1.06242		-0.22264	0.779183	0.53222	0.354016	1.79853	1.54099
A0A0U5Q247	GVTRYIYNR	0.292002	0.283693	0.39396	0.384477	0.42549	0.325455	0.516656	0.537009	0.502778	0.439963	0.414482		0.353701	0.944375	0.647517	0.551033	1.79801	1.5408
A0A3B3IU30	TEAMRVIGF	1.78277	1.26213	1.74698	1.15042	0.987255	1.18242	1.20967	0.984894	0.904167	0.804766	1.57054		-0.496193	1.52764	1.05822	-0.583299	1.79577	1.53889
Q68D06	FPESPSIEF	1.26266	1.00135	1.20268	0.939832	1.18039	1.09455	1.08687	1.6435	1.61389	1.6242	1.14856		-0.10371	0.280341	0.173896	0.383598	1.79152	1.53497
O43166	YEVQRASFF	0.2177	0.257412	0.201342	0.169675	0.2	0.147879	0.199869	0.175227	0.155556	0.119157	0.082397		-0.330206	0.743448	0.504627	-0.760694	1.78356	1.52734
O15144	KDSIVHQA	0.359678	0.413747	0.604027	0.44284	0.441176	0.248485	0.63096	0.666163	0.770833	0.637947	0.771536		-0.0586292	0.076246	0.0415805	0.632139	1.77856	1.52267
P01593	QPEDIATYY	1.34501	1.07817	1.34765	0.861011	0.980392	0.91697	1.26845	1.00982	1.03125	0.893676	0.948814		-0.320275	1.50818	1.04444	-0.372539	1.7743	1.51873
P52292	FPDDATSPL	3.22764	3.12736	4.11812	2.2846	2.52647	2.62667	3.40888	2.85272	2.76111	2.50504	2.52809		-0.364483	1.64519	1.14601	-0.391287	1.77299	1.51775
P36507	IDSMANSF	0.32726	0.294811	0.404698	0.475933	0.483824	0.499697	0.533312	0.551737	0.511806	0.466544	0.928839		0.541622	0.877804	0.60036	0.844879	1.76798	1.51307
P21399	GTFANIRLLNR	0.10601	0.0754717	0.150336	0.231047	0.280392	0.380606	0.485957	0.350453	0.408333	0.251146	0.202247		1.63908	2.21799	1.55687	1.4541	1.76731	1.51287
C9JNA8	LENVVHHF	1.10554	1.09299	1.58792	0.845969	0.998039	0.974545	1.20575	0.951662	0.844444	0.872594	0.988764		-0.327145	1.2107	0.828773	-0.465039	1.76712	1.51287
H0YDU8	LYPDHFHLL	0.419782	0.294474	0.41745	0.372443	0.388235	0.467273	0.503592	0.570997	0.463194	0.501375	0.508115		0.198521	0.582935	0.384788	0.437633	1.76575	1.51183
B9ZVT1	KDSSVELF	0.758164	0.737197	0.904027	0.661853	0.663725	0.824242	0.787067	0.614048	0.66875	0.676444	0.620474		-0.123415	0.594989	0.392215	-0.310491	1.76378	1.51018
Q7L576	LYQPNFNTNF	0.956933	0.734501	0.896644	0.784597	0.870588	0.792727	1.0307	1.2281	1.54167	1.12374	0.961298		0.0115924	0.0195747	0.0103328	0.492493	1.76247	1.50919
Q9HA38	LPLAGEEEL	0.687175	0.654987	0.846309	0.460289	0.487255	0.561212	0.788374	0.969789	1.03542	0.943171	0.883895		-0.345128	1.08659	0.746098	0.39324	1.75848	1.50553
P42285	VYTWATGATF	0.045433	0.0362575	0.0322148	0.0758123	0.270588	0.109091	0.135859	0.152568	0.254167	0.128323	0.169788		1.96114	1.325	0.913216	2.21443	1.75702	1.5044
H0Y7L6	EPDPEEWQL	0.598202	0.476415	0.639597	0.744886	0.761765	0.771515	0.861528	0.95997	0.966667	0.710357	0.622971		0.458039	1.4953	1.03463	0.512272	1.75532	1.50303
Q6ZTW0	TEMLRAALL	0.045433	0.0619946	0.0590604	0.132371	0.139216	0.185455	0.205095	0.151057	0.2125	0.214482	0.0799001		1.57667	1.77471	1.24578	1.5675	1.75448	1.50251
A0A087WY61	NALNEQRVEF	0.392806	0.38814	0.499329	0.484958	0.55098	0.604848	0.602221	0.614804	0.530556	0.593951	0.491885		0.393943	1.8011	1.26721	0.386325	1.75375	1.5021
O00257	LPAVGEHVF	0.0984382	0.0579515	0.115436	0.128761	0.139216	0.139394	0.215545	0.200906	0.188889	0.227314	0.134831		0.781316	1.06133	0.727569	1.0529	1.75177	1.50056
A0A087WUL9	LPVSEQQERAF	0.0416469	0.00742522	0.0510067	0.0758123	0.0735294	0.0739394	0.089484	0.106495	0.11875	0.106324	0.0848939		1.2289	0.990369	0.679232	1.64202	1.75155	1.50056
Q5VZ89	YPEEDYESF	0.474207	0.342318	0.567785	0.330927	0.301961	0.299394	0.419334	0.345921	0.329167	0.307974	0.247191		-0.449521	1.337	0.920349	-0.58525	1.75091	1.50038
A0A0D9SGD8	LPAEPDIGL	0.663512	0.593666	0.77047	0.430205	0.435294	0.465455	0.603527	0.587613	0.538194	0.466544	0.454432		-0.482898	2.10704	1.48159	-0.401485	1.75072	1.50038
A0A0A0MSX9	ADALRLYLI	0.193564	0.188005	0.210067	0.192539	0.25	0.272727	0.178315	0.274169	0.274306	0.286893	0.29588		0.179851	0.391305	0.251725	0.520095	1.74644	1.49642
P63104	AESKVFYL	1.99874	1.78257	2.33512	1.94906	2.07582	1.9701	2.73285	2.98489	2.69398	2.32692	2.61839		0.0978955	0.27926	0.173048	0.381553	1.74611	1.49641
B7XGB9	RDEIRPLSF	0.301467	0.343666	0.428188	0.279783	0.368627	0.34	0.453952	0.491692	0.475	0.479377	0.485643		0.011315	0.0220891	0.0115748	0.432761	1.74428	1.49523
Q10570	VADPYVVIM	1.3469	1.57682	1.56644	1.45367	1.66275	1.18788	1.45134	2.40181	1.98472	1.90284	1.60799		-0.0568305	0.131497	0.0763704	0.399566	1.74428	1.49523
B3KTM8	LADHPDAPM	0.488405	0.329515	0.565101	0.429001	0.464706	0.324242	0.583279	0.667674	0.701389	0.580202	0.946317		-0.033879	0.0406284	0.0208674	0.650993	1.73931	1.49058
F8VXU5	KTLAGDVHIVR	0.266919	0.265499	0.389262	0.146811	0.22549	0.187879	0.189419	0.225076	0.2125	0.197984	0.172285		-0.713184	2.0262	1.42788	-0.605226	1.73888	1.49048
Q02363	AFSPVRSVR	0.748699	0.793801	1.02819	1.2142	1.28039	1.27152	1.73351	1.4139	1.15278	1.12924	1.18602		0.682139	2.59868	1.82144	0.510261	1.73605	1.48797
E9PKE3	IFDLGGGTF	0.131566	0.125337	0.120805	0.222623	0.25098	0.152727	0.145003	0.225076	0.263889	0.199817	0.19975		0.615044	1.10465	0.760147	0.819111	1.73521	1.48749
K7EJV9	FPLTTESAM	0.537624	0.516846	0.688591	0.362214	0.416667	0.423636	0.608099	0.454683	0.418056	0.396884	0.338327		-0.36018	1.14803	0.790474	-0.531439	1.73493	1.48749
E7EPI0	MDSIHDVTF	0.772677	0.836029	1	0.773767	0.833333	0.887677	1.07294	1.14502	1.1037	1.16774	0.971286		0.0366281	0.103856	0.0585645	0.335107	1.73333	1.48622
Q13478	MADIPGHVF	0.749645	0.829515	1.01812	0.823105	0.90098	0.435758	1.3599	1.53776	1.54931	1.47846	1.07615		0.0234287	0.0254636	0.0137467	0.704087	1.73056	1.48377
Q7LGA3	KYNLINEYF	0.703265	0.474394	0.637584	0.314079	0.378431	0.298182	0.455911	0.480363	0.502778	0.351971	0.349563		-0.74253	2.39027	1.67108	-0.522731	1.72907	1.4826
Q5UIP0	LPGLETVEM	0.707052	0.700135	0.818121	0.587846	0.705882	0.716364	0.726323	0.66994	0.630556	0.56462	0.465668		-0.116755	0.478327	0.314995	-0.348228	1.72801	1.48186
Q13535	GDLIRYIVL	1.05064	0.748652	0.930872	0.664862	0.667647	0.755758	0.548661	0.77568	0.745139	0.647113	0.655431		-0.465167	2.19528	1.54079	-0.366611	1.72627	1.48044
A0A087X253	IPNENELQF	0.558921	0.429919	0.541611	0.337545	0.396078	0.375152	0.497061	0.36858	0.388889	0.411549	0.370787		-0.34567	1.44904	1.00498	-0.406247	1.7224	1.4769
F1T0I1	AQPDHSYNL	0.434453	0.363881	0.626174	0.512034	0.537255	0.576364	0.764206	0.685045	0.709722	0.631531	0.682896		0.331423	0.917174	0.627966	0.512362	1.72074	1.47555
H0YJV2	LYLDEAHSI	0.663985	0.584906	0.712752	0.658243	0.710784	0.761212	0.872632	0.85423	0.758333	0.96517	0.761548		0.199243	0.779011	0.53222	0.352438	1.71394	1.46907
P12004	MDSSHVSL	0.41221	0.305256	0.527517	1.00662	0.90098	1.01818	1.14892	1.45846	1.21597	1.0165	3.5568		1.29553	0.591313	0.389701	2.12637	1.71106	1.46652
Q86W92	RDIEVQKM	0.335542	0.299191	0.51745	0.65343	0.681373	0.767879	0.78968	1.21979	1.06528	0.928506	3.05243		0.91284	0.353087	0.221968	2.02814	1.70742	1.4632
E9PPT0	GAIILAKL	0.275438	0.260108	0.320805	0.290012	0.27451	0.330909	0.340954	0.432024	0.379167	0.390467	0.322097		0.114816	0.295363	0.184471	0.41632	1.70682	1.46292
A4D2B8	ADLPQVETF	0.570279	0.510782	0.594631	0.400722	0.490196	0.532121	0.544089	0.773414	0.634722	0.751604	0.630462		-0.183703	0.673905	0.450291	0.320575	1.70342	1.45985
Q9Y4C2	AYLPEWKENI	0.406058	0.336927	0.389262	0.265945	0.415686	0.333333	0.436316	0.584592	0.825	0.474794	0.50437		-0.0568996	0.0668451	0.0372476	0.662033	1.70312	1.45985
Q5CZA5	TFDDVAVTF	0.896356	0.688679	1.03758	0.516245	0.545098	0.235152	0.664925	0.506042	0.727778	0.531622	0.509363		-0.834147	2.22327	1.56048	-0.620302	1.70251	1.45957
Q86X52	GDLVRVGGF	0.375769	0.380054	0.385235	0.274368	0.35098	0.29697	0.38145	0.333837	0.268056	0.269478	0.27965		-0.222722	0.870476	0.595442	-0.402496	1.69939	1.45676
O14757	MPEPDAQRFF	0.0842404	0.0640162	0.0912752	0.0770156	0.113725	0.118182	0.143697	0.136707	0.189583	0.181485	0.131086		0.503046	0.560631	0.371027	1.00025	1.698	1.45569
Q5VTU8	RDALKTEF	2.59252	2.46496	3.4255	1.96149	1.98039	1.96848	3.00718	2.17221	2.07222	1.76902	2.04494		-0.342962	1.15953	0.797344	-0.489118	1.69757	1.45557
A0A1B0GU62	FPGPFEEEM	0.548982	0.437332	0.503356	0.352587	0.414706	0.427879	0.377531	0.422961	0.427083	0.374885	0.364544		-0.336784	1.78331	1.25376	-0.321481	1.69683	1.45536
Q03154	IYTRLLPAL	0.126834	0.0956873	0.13557	0.102286	0.164706	0.145455	0.212933	0.252266	0.2125	0.186984	0.19226		0.389366	0.537273	0.354663	0.821893	1.69671	1.45536
A6NHR9	HPFLYDRETY	0.217227	0.212264	0.248993	0.155235	0.152941	0.15697	0.241019	0.14426	0.1375	0.16132	0.123596		-0.357348	0.867728	0.593381	-0.67483	1.6955	1.45446
Q6NT76	SDLERVTSL	0.740653	0.756739	0.867114	0.601083	0.620588	0.601818	0.826257	0.674471	0.635417	0.624198	0.540574		-0.250722	1.16384	0.79997	-0.349346	1.6871	1.44662
P47712	EAMVESIEY	0.218962	0.19407	0.239374	0.0994785	0.105229	0.12202	0.14152	0.1571	0.15463	0.152154	0.102512		-0.893536	2.33644	1.63141	-0.618998	1.68702	1.44662
Q14331	TYIHALDNGLF	0.237577	0.212938	0.169128	0.212996	0.109804	0.210909	0.209014	0.26284	0.35	0.304308	0.31211		-0.153649	0.235724	0.14573	0.573242	1.68567	1.44559
O75131	KDNRVVLF	0.566651	0.619946	0.696644	0.380265	0.414379	0.43596	0.58219	0.492447	0.480556	0.50718	0.485227		-0.470041	2.24723	1.56908	-0.353425	1.68443	1.44466
Q6ZVK8	HDILHLVEL	2.8831	2.54784	3.02483	1.84176	1.9402	2.26606	2.42064	2.50755	2.52222	2.23006	1.82022		-0.412843	2.23419	1.56088	-0.312273	1.67567	1.43622
H3BQ19	LPCPNLDVY	0.385234	0.247978	0.297987	0.193742	0.203922	0.191515	0.212933	0.212991	0.258333	0.144821	0.202247		-0.630324	1.75328	1.22985	-0.601334	1.67535	1.43622
A0A087WUI8	QPDEPLTQF	0.982963	0.950809	1.17315	0.955475	0.961765	1.01818	1.20052	1.30816	1.23819	1.20073	1.17978		-0.00230841	0.00787859	0.00333676	0.250143	1.67231	1.43349
Q3T906	LPMPIDVVY	0.289636	0.32345	0.344966	0.387485	0.584314	0.425455	0.291313	0.453172	0.598611	0.606783	0.401998		0.402585	0.736809	0.499249	0.689825	1.6647	1.42619
Q6P2C8	MPDVVVRSF	0.496924	0.360512	0.444295	0.440433	0.42549	0.407879	0.452645	0.686556	0.646528	0.554537	1.17353		-0.00766262	0.00641123	0.00333676	0.818606	1.65683	1.41864
P53621	RDHDRFWVL	0.183625	0.238544	0.198658	0.203369	0.172549	0.0327273	0.290007	0.258308	0.440278	0.372136	0.436954		-0.244655	0.208933	0.128036	0.865024	1.65271	1.41483
Q15393	KQQEIVVSR	1.51254	1.36388	1.92282	2.06739	2.52745	2.33939	2.90594	2.11707	2.22292	2.06783	1.99376		0.62084	3.02133	2.1066	0.392815	1.64964	1.41208
K7EMN7	SAYSEIERY	0.126834	0.0902965	0.146309	0.0685921	0.111765	0.141818	0.150229	0.178248	0.197222	0.214482	0.222222		-0.0367313	0.0352956	0.018298	0.745038	1.64746	1.41021
P46060	AFLKVSSVF	0.216753	0.175202	0.205369	0.227437	0.227451	0.304242	0.276943	0.279456	0.338889	0.240147	0.299625		0.379501	0.978441	0.671947	0.540156	1.64073	1.4038
F8VXY6	IDNGRAAEF	0.313299	0.37062	0.487919	0.436221	0.466667	0.454545	0.624428	0.569486	0.5125	0.535289	0.525593		0.343046	1.09255	0.750458	0.455732	1.63976	1.40315
Q9P215	SSESIVQGF	0.106957	0.101078	0.157047	0.122744	0.147059	0.116364	0.163292	0.164653	0.244444	0.185151	0.222222		0.174751	0.207535	0.127993	0.746142	1.63892	1.40262
P13747	KYFHTSVSR	0.199716	0.114555	0.344966	0.371841	0.466667	0.48	0.768125	1.04834	0.318056	0.661778	0.524345		1.24727	1.08787	0.746574	1.53801	1.63578	1.39979
Q9ULK4	LAAREVIAY	0.496924	0.425202	0.597315	0.398315	0.313725	0.446667	0.508165	0.345921	0.4	0.336389	0.379526		-0.281435	0.926069	0.633282	-0.470797	1.63524	1.39957
Q06330	RYLHVEGGNF	0.884051	0.848383	1.17383	0.707581	0.67451	0.812121	0.925539	0.746979	0.80625	0.738772	0.682896		-0.31277	1.31298	0.904811	-0.381361	1.63124	1.39588
Q9P265	FYDERIVVV	0.329389	0.328167	0.415436	0.345367	0.326471	0.18	0.438276	0.524924	0.545833	0.479377	0.473159		-0.14918	0.267511	0.166159	0.500027	1.62745	1.3924
Q9Y3P9	EYIPDLYNHF	0.295788	0.173854	0.255705	0.193141	0.222549	0.235758	0.318746	0.374622	0.381944	0.328139	0.318352		0.00456315	0.00637729	0.00333676	0.536794	1.62012	1.38539
Q9Y6D5	NAAFPDTSM	0.752011	0.892183	0.954362	1.20939	1.16176	1.16727	1.50359	1.30665	1.38403	1.33364	0.850187		0.541252	1.85321	1.30731	0.492506	1.61934	1.38492
G3V4B8	SDGLVNVF	1.38003	1.35984	1.69396	1.16606	1.17549	1.24485	1.1757	1.7213	1.75972	1.71311	1.5618		-0.31199	2.3224	1.62561	0.192564	1.61868	1.38457
A0A087WYI0	MPANGETVTL	0.0974917	0.0795148	0.103356	0.10349	0.2	0.162424	0.161986	0.179758	0.291667	0.192484	0.134831		0.748204	0.844811	0.575237	1.0954	1.61751	1.38391
Q9H0D6	YPEDFAIDL	0.779934	0.831536	0.919463	0.652226	0.811765	0.653333	0.404964	0.625378	0.6375	0.647113	0.629213		-0.419974	1.65727	1.15616	-0.410331	1.61739	1.38391
Q9UBB4	IDLLRVIHV	0.273545	0.192722	0.209396	0.151625	0.215686	0.17697	0.190725	0.321752	0.370833	0.350137	0.249688		-0.293586	0.542928	0.35865	0.520652	1.61563	1.38245
Q9NRZ9	ATIALMIQR	0.0350213	0.0283019	0.0550336	0.0962696	0.109804	0.089697	0.0862182	0.0966767	0.129167	0.0953254	0.0973783		1.27535	1.33973	0.922605	1.40721	1.61483	1.38197
O43707	AEFNRIMSL	0.099858	0.0943396	0.177181	0.225632	0.276471	0.557576	0.344219	0.493202	0.411806	1.21723	0.334582		1.50344	0.606661	0.399778	2.31079	1.61166	1.37911
Q9BZL6	TPEKVFVVM	0.260293	0.222372	0.244295	0.246691	0.178431	0.309091	0.261267	0.300604	0.370833	0.350137	0.556804		0.0384777	0.0401563	0.020586	0.703457	1.60487	1.37263
O60763	IRNDGVLLL	0.999527	0.875337	1.20403	0.761733	0.812745	0.652121	1.02351	0.800604	0.854861	0.713107	0.74407		-0.336958	1.33317	0.918786	-0.399308	1.60325	1.37133
Q9UNY4	LQFPDRSVQR	0.136299	0.118598	0.201342	0.184116	0.178431	0.282424	0.202482	0.270393	0.258333	0.284143	0.194757		0.478304	0.837826	0.571628	0.728058	1.60182	1.3702
Q13356	HYYDGTIFHR	0.10601	0.104447	0.158389	0.11432	0.159804	0.149091	0.227302	0.207704	0.190278	0.230064	0.208489		0.403527	0.596602	0.393247	0.766366	1.59801	1.3667
Q13571	SYMEVPTYLNF	0.0984382	0.148248	0.224161	0.162455	0.166667	0.153939	0.0796865	0.231118	0.222222	0.463795	0.339576		-0.157809	0.101804	0.0571179	1.00128	1.59503	1.36404
Q5SRE5	DPFVDRIGY	0.144818	0.154987	0.213423	0.139591	0.192157	0.12	0.232528	0.303625	0.244444	0.232814	0.289638		-5.7708e-05	6.29722e-05	6.29722e-05	0.645607	1.59309	1.3624
P23511	TAEGQTIVY	0.770469	0.783019	0.930201	0.777377	0.74902	0.801212	1.12606	1.02115	1.04722	1.01375	1.30836		0.0606083	0.13269	0.0767498	0.406858	1.59039	1.36002
Q93096	RPAPVEVTY	0.549456	0.561995	0.605369	0.45006	0.432353	0.44303	0.600914	0.450151	0.435417	0.493126	0.458177		-0.2489	1.20671	0.827173	-0.317526	1.58826	1.35849
Q15417	YPDEYHGEY	1.41931	1.12534	1.6745	1.12274	1.20294	1.16424	1.5356	1.16541	1.1	1.0055	0.980025		-0.162713	0.553921	0.366287	-0.404208	1.58825	1.35849
Q14094	RELVAHHL	0.206342	0.221024	0.242953	0.249097	0.158824	0.241212	0.31744	0.324773	0.279167	0.342805	0.349563		0.112993	0.189304	0.114728	0.536451	1.58116	1.35171
H0YHZ2	AELIRAFGL	0.482726	0.407008	0.462416	0.341155	0.379412	0.423636	0.366427	0.346677	0.413194	0.346471	0.350811		-0.255142	1.28155	0.882152	-0.30714	1.579	1.34986
Q96KP1	TFLNIAEHF	0.654046	0.493261	0.61745	0.340554	0.460784	0.52	0.418027	0.380665	0.522222	0.456462	0.421973		-0.435946	1.71617	1.20524	-0.40156	1.57477	1.34594
Q9UKB1	GTSSVIVSR	0.469001	0.444744	0.533557	0.459085	0.508824	0.508485	0.621816	0.635196	0.570833	0.575619	0.585518		0.120755	0.468567	0.307609	0.294757	1.57392	1.3454
H0YAL2	YRYGQLIEI	0.628964	0.532345	0.677852	0.344164	0.478431	0.45697	0.54017	0.515861	0.525	0.434464	0.314607		-0.430357	1.4858	1.02828	-0.454181	1.57234	1.34413
Q92673	SDTLVRYF	0.341694	0.337601	0.515436	0.404934	0.536275	0.538182	0.625735	0.554381	0.557639	0.537122	0.535581		0.402182	1.3138	0.904811	0.455726	1.57165	1.34374
P11926	VFDMGAEVGF	0.190251	0.261456	0.295302	0.21059	0.313725	0.170909	0.211626	0.277946	0.409722	0.383135	0.419476		-0.135297	0.187146	0.113434	0.581348	1.56728	1.33969
P06756	KSLLWTETF	0.720303	0.623989	0.824161	0.411552	0.52549	0.563636	0.596995	0.598187	0.611111	0.586618	0.444444		-0.462913	1.98434	1.39821	-0.367973	1.56544	1.33815
E9PEI0	TDLTRKEGL	0.920019	0.938005	1.22685	0.676294	0.788235	0.744242	1.09863	0.773414	0.661111	0.703941	0.858926		-0.31455	1.0389	0.712538	-0.456539	1.56393	1.33695
Q92503	NYPETLGRLLI	1.36346	0.999326	1.2396	0.688929	0.910784	0.826061	0.711953	1.00831	1.05833	0.951421	0.70412		-0.614271	2.57625	1.80638	-0.367842	1.56339	1.33671
Q8TDD1	AEYLTELL	0.393753	0.446092	0.574497	0.452467	0.762745	0.598788	0.112345	0.803625	0.693056	0.977085	0.789014		0.0306982	0.0265176	0.0139777	0.790934	1.56216	1.33598
B8ZZ51	TPEGEFVSM	0.523426	0.559299	0.616107	0.649819	0.776471	0.717576	0.838668	0.744713	0.816667	0.713107	0.596754		0.396957	1.91274	1.34986	0.342093	1.56204	1.33598
B7ZAX5	SEAARVLQF	0.4761	0.460243	0.657718	0.447052	0.465686	0.427879	0.615284	0.398036	0.404167	0.371219	0.353308		-0.119911	0.317859	0.199372	-0.477299	1.56125	1.3355
P39656	FPDKPITQY	1.07265	0.874326	1.15537	0.84627	0.876471	0.922121	1.19464	1.37311	1.27708	1.16315	1.29526		-0.107474	0.347686	0.21829	0.304534	1.55693	1.33149
Q15121	SYIEHIFEI	1.47657	0.966307	1.14698	0.560168	0.827451	0.648485	0.557152	0.938822	1.03819	0.846013	0.651685		-0.8842	2.79796	1.95104	-0.462071	1.55639	1.33125
Q5R372	YPANERFWYF	0.0302887	0.000946	0.00959194	0.00669998	0.0568627	0.0351515	0.0274331	0.0800604	0.0611111	0.0678277	0.15796		1.21249	0.272162	0.168733	2.753	1.54316	1.31833
I3L297	HYLDTTTLI	0.78372	0.75	0.818792	0.734055	0.861765	0.888485	1.0627	1.05589	1.05556	1.0275	0.813983		0.177364	0.643073	0.426718	0.333682	1.54204	1.31751
A0A494C0R8	MAVIDGNVM	0.204449	0.191375	0.238926	0.209386	0.280392	0.198788	0.357936	0.466767	0.402778	0.610449	0.202247		0.306279	0.256515	0.160053	0.991088	1.54047	1.31625
Q8TDB6	QDIERIHQF	0.39186	0.409704	0.524832	0.504212	0.456863	0.450909	0.590464	0.586103	0.538889	0.522456	0.58427		0.179216	0.644748	0.428093	0.335606	1.53719	1.31327
Q92611	FYQRFPLSF	0.0955987	0.0512129	0.102013	0.0746089	0.133333	0.0969697	0.122796	0.151057	0.173611	0.181485	0.122347		0.366455	0.365948	0.232358	0.921745	1.52831	1.30473
O15055	FPAPVPAAY	0.530052	0.458221	0.565101	0.391095	0.423529	0.551515	0.721097	0.703927	0.675	0.744271	0.67166		0.0111519	0.0194909	0.0103328	0.432333	1.52804	1.30473
A0A1W2PRL9	REMLAAAL	0.28017	0.24124	0.315436	0.330927	0.335294	0.34303	0.365774	0.503021	0.443056	0.439963	1.07366		0.301385	0.197022	0.120058	1.14041	1.52448	1.30148
O95997	RELEKLFQL	0.194037	0.165768	0.201342	0.170878	0.188235	0.242424	0.259961	0.302115	0.240278	0.263978	0.259675		0.203432	0.408196	0.264575	0.510781	1.51119	1.28849
Q5T3U5	TDSERLLNF	0.65026	0.581536	0.810067	0.663057	0.653922	0.698182	0.958197	0.940332	0.867361	0.890926	0.822722		0.127169	0.348873	0.218985	0.371201	1.50996	1.28779
P08238	NPDDITQEEY	0.603407	0.519542	0.615436	0.515644	0.488235	0.526667	0.628347	0.798338	0.778472	0.666361	0.615481		-0.102494	0.321791	0.202106	0.30255	1.50988	1.28779
O00151	KESEVYKM	0.088973	0.0808625	0.107383	0.123947	0.158824	0.132121	0.158067	0.193353	0.136111	0.188818	0.132335		0.632371	1.0008	0.685667	0.815749	1.50506	1.28327
P41226	YPLDPTTEHIY	0.723616	0.541779	0.708054	0.495788	0.567647	0.538182	0.722404	0.567976	0.513889	0.454629	0.465668		-0.179133	0.603267	0.397284	-0.394198	1.50244	1.28095
Q9BQI3	RYLNEFEEL	0.816848	0.727763	0.892617	0.686522	0.863725	0.821818	0.900718	1.21148	1.18819	0.926673	0.856429		0.0102397	0.0214824	0.0111547	0.364182	1.49922	1.27804
Q09666	QSRTITVTR	0.142925	0.173854	0.197315	0.219013	0.233333	0.293333	0.301764	0.208459	0.256944	0.262145	0.294632		0.611729	1.63452	1.13764	0.576506	1.49591	1.27503
P52701	HPDFDASTL	0.84477	0.792453	0.951007	0.782792	0.813725	0.864848	1.09471	0.680514	0.677083	0.703025	0.694132		0.0432825	0.146021	0.085915	-0.32508	1.4932	1.27262
C9JGN2	KDMESHVF	0.394226	0.280997	0.59396	0.54633	0.460784	0.472121	0.644024	0.904079	0.860417	0.691109	2.15855		0.327342	0.141761	0.0831178	1.44713	1.4874	1.26713
P32455	KEQERTLAL	1.31188	1.25472	1.67785	0.990373	1.11176	0.92	1.2985	1.16163	1.21389	1.11091	1.06617		-0.389371	1.87092	1.32016	-0.313925	1.48616	1.2662
J3KPT4	VYVVGTAHF	0.865594	0.818059	1.00201	0.640193	0.809804	0.798788	0.996081	0.744713	0.694444	0.719523	0.685393		-0.142159	0.546463	0.361906	-0.332359	1.48536	1.26569
P42858	AAASLIRLV	0.106484	0.109838	0.140268	0.184717	0.203922	0.279394	0.312214	0.188066	0.240972	0.19615	0.208489		1.04384	2.22725	1.56083	0.810186	1.48285	1.26348
Q9BTV7	LPENQVLPHY	0.162328	0.15027	0.24094	0.152828	0.171569	0.2	0.271065	0.262085	0.24375	0.344638	0.287141		0.108073	0.137197	0.0804265	0.62422	1.4822	1.26314
J3QRG5	HPLTQSAVM	0.371036	0.300539	0.35302	0.293622	0.331373	0.232727	0.344873	0.23565	0.233333	0.313474	0.179775		-0.183942	0.469009	0.307786	-0.505635	1.48143	1.26267
Q92608	GDMRRLIGF	1.79082	1.19677	1.66846	0.99278	0.901961	0.915152	1.05421	0.996979	1.16111	0.863428	1.53059		-0.684007	2.23386	1.56088	-0.447607	1.47947	1.26101
F5H6C2	GDYEKAAEF	0.669191	0.581536	0.836242	0.731047	0.817647	0.869697	0.871979	0.852719	0.747917	0.900092	0.963795		0.241803	1.01806	0.69555	0.31621	1.47705	1.25889
Q8NCG7	RDFIHVSF	0.364411	0.372642	0.512081	0.296631	0.338235	0.367273	0.451339	0.332326	0.289583	0.292392	0.290886		-0.196456	0.549823	0.363999	-0.466706	1.47596	1.2581
P62328	NPLPSKETIEQE	0.2584	0.386792	0.292617	0.425993	1.07647	0.683636	0.560418	0.664653	0.434722	0.797434	0.734082		1.1352	1.62849	1.13275	1.07315	1.47549	1.25794
O60443	VYLDPLVFREF	0.0851869	0.107817	0.194631	0.382671	0.864706	0.573333	0.0705421	0.415408	0.380556	0.896425	0.55181		1.87154	1.10541	0.760506	2.11839	1.4736	1.25635
H0YCA5	MPIGPDVSL	1.2752	0.951482	1.21879	0.820698	0.805392	0.9	0.991182	0.89577	0.839931	0.718607	1.12609		-0.385284	1.58507	1.09953	-0.35962	1.47157	1.25475
G3V3A4	FPEIHVAQY	1.3469	1.19542	1.3255	1.21179	1.30294	1.35879	1.64664	1.12311	1.11111	1.01833	1.00999		0.098151	0.467191	0.306718	-0.274845	1.47141	1.25475
H3BT31	RDEVVQVF	0.704212	0.719003	0.914765	0.809266	0.809804	0.870303	1.08295	1.1352	1.02153	0.943171	0.868914		0.196563	0.661806	0.440625	0.348406	1.4703	1.25394
A0A1W2PPT5	KEMLPHVGV	0.863228	0.659704	1.1047	1.19976	1.30098	1.31091	1.54344	1.72734	1.51875	1.2429	3.62797		0.61211	0.45967	0.300767	1.21214	1.46822	1.25224
Q9HCJ0	HPAEPPVAF	0.73734	0.687332	0.872483	0.631769	0.535294	0.686061	0.867407	0.635952	0.576389	0.56462	0.571785		-0.170998	0.57523	0.380363	-0.382995	1.468	1.25224
Q6P2Q9	ASYKWNVSR	0.0776148	0.0673854	0.085906	0.167268	0.152941	0.129697	0.15676	0.138973	0.119444	0.141155	0.147316		0.97856	1.91857	1.35369	0.828901	1.46502	1.24956
Q9NYY8	ADYVAATF	0.436346	0.5	0.581208	0.480144	0.509804	0.618182	0.871326	0.673716	0.719444	0.742438	0.70412		0.293238	0.696701	0.466945	0.488962	1.46238	1.24722
P56545	KDLATVAF	1.5097	1.33827	1.81074	1.8929	1.89314	2.0903	2.48073	1.91692	1.86458	1.87993	1.99001		0.428028	2.34044	1.63449	0.300762	1.46184	1.24698
Q02790	LYANMFERL	0.473261	0.382749	0.514094	0.382671	0.4	0.482424	0.56695	0.703927	0.802778	0.549954	0.506866		0.00413232	0.00591373	0.00333676	0.488806	1.45612	1.24156
O60306	MPQMANFVY	0.344534	0.27628	0.281879	0.251504	0.319608	0.324848	0.274331	0.483384	0.551389	0.526123	0.262172		-0.040478	0.0466606	0.0242212	0.599023	1.45563	1.24138
P62861	RFVNVVPTF	0.943682	0.915768	1.06107	0.759928	0.913725	0.804242	1.00849	0.871601	0.866667	0.779102	0.747815		-0.159532	0.839147	0.571668	-0.2541	1.45534	1.24138
Q9Y6E2-2	RDTLVQGL	0.728348	0.712938	0.898658	0.53911	0.548039	0.572121	0.781189	0.575529	0.600694	0.658112	0.640449		-0.354359	1.54719	1.06988	-0.334209	1.45136	1.2377
E7EMC7	AEQMRKIAL	0.309513	0.19407	0.328859	0.475331	0.268627	0.37697	0.451992	0.509063	0.404167	0.456462	1.02372		0.502987	0.397467	0.256124	1.10861	1.45012	1.23675
P14735	FPIPDLQKY	1.51869	1.27224	1.64765	1.34898	1.64608	1.63758	1.96146	2.0355	2.08264	1.66544	1.67416		0.156038	0.50689	0.332726	0.333602	1.44646	1.23339
J3KN67	KEAETRAEF	1.04496	0.985175	1.21745	1.13237	1.11176	1.3103	1.70477	1.40785	1.3625	1.30889	1.5231		0.280441	0.969224	0.665944	0.371625	1.44279	1.23002
Q06210	QPESVVNTM	0.781354	0.697439	0.930872	0.555957	0.590196	0.618788	0.828217	0.643505	0.613194	0.700275	0.453184		-0.30916	1.03948	0.712538	-0.414743	1.4411	1.22863
A0A1W2PQ47	HYSPIYLSF	1.56507	0.920485	1.18859	1.10289	1.71471	1.29818	1.47485	1.81042	2.05556	1.70211	1.31461		0.190563	0.377973	0.241898	0.490526	1.438	1.22582
Q3T906	FPEEFDKTSF	0.421202	0.407008	0.502013	0.364621	0.372549	0.426667	0.517309	0.386707	0.341667	0.263978	0.332085		-0.0772616	0.200706	0.123307	-0.421328	1.43446	1.22258
Q9Y490	TVLQQQYNR	0.0851869	0.000946	0.0711409	0.0541516	0.0960784	0.0690909	0.13194	0.141994	0.106944	0.128323	0.127341		0.744226	0.70907	0.477142	1.26683	1.43322	1.22164
Q9HC77	TYPEGLEVLHF	0.658779	0.481132	0.566443	0.516245	0.517647	0.449697	0.484651	0.436556	0.545833	0.408799	0.244694		-0.209048	0.561588	0.37142	-0.475885	1.43144	1.22016
A0A087WT20	HPEKLATVL	1.01372	1.02965	1.20134	1.3935	1.39804	1.41333	1.99739	1.29909	1.42639	1.42988	1.49313		0.519664	2.17282	1.52567	0.384737	1.43106	1.22007
F8W809	KDNERVVGF	0.750118	0.712938	0.855705	0.740072	0.732353	0.835152	0.979752	0.960725	0.930556	0.87626	0.913858		0.088524	0.353372	0.222007	0.251862	1.42918	1.21848
P11216	FPDKVAIQL	2.62991	2.18531	2.69329	2.54392	2.4598	2.74545	3.5147	3.1639	3.30278	2.956	2.89139		0.170068	0.656827	0.437462	0.298671	1.42784	1.21744
P63092	IETIVAAM	0.663985	0.766173	0.934228	1.05295	1.07647	1.01455	1.30111	1.16692	1.05208	1.15765	0.791511		0.495705	1.91073	1.34852	0.40291	1.42675	1.21664
Q5SW79	FPFCREPSY	0.173687	0.15903	0.186577	0.146811	0.177451	0.199394	0.228609	0.276435	0.242361	0.24198	0.213483		0.119653	0.206251	0.12792	0.492718	1.4207	1.21089
A0A0A0MTH3	HTLEPLIPR	0.621865	0.634771	0.810067	0.466907	0.465686	0.515758	0.568256	0.601964	0.540972	0.60495	0.525593		-0.450438	2.34551	1.63741	-0.277467	1.41489	1.20538
H0YHU2	QYMNTVVNF	0.140085	0.15903	0.202685	0.143201	0.194118	0.198788	0.17113	0.217523	0.2375	0.232814	0.247191		0.0800444	0.131275	0.0763704	0.482861	1.41361	1.20439
Q15397	HAEASAIVEY	1.93374	1.65768	2.20201	1.14862	1.20098	1.36182	1.76617	1.59139	1.475	1.49588	1.66667		-0.495919	2.28587	1.60045	-0.310473	1.4095	1.20085
Q15393	MPLEEGDTF	1.92262	1.3723	1.95738	1.01474	1.00784	1.02242	1.13227	1.15823	0.994792	0.808891	1.86767		-0.745427	1.93634	1.36607	-0.536091	1.40908	1.20085
A6NCL7	SVRPGVVVPR	0.194037	0.175202	0.212081	0.164862	0.156863	0.209697	0.218158	0.26284	0.284722	0.216315	0.329588		-0.0482878	0.0692619	0.0382951	0.496467	1.40895	1.20085
P35573	LPSTTIVSM	0.233791	0.110512	0.198658	0.263538	0.229412	0.306667	0.354017	0.409366	0.286111	0.289643	0.821473		0.672228	0.434837	0.281987	1.31931	1.40889	1.20085
F8WDC1	MAAVGFEEF	0.382395	0.444744	0.515436	0.287605	0.329412	0.37697	0.276943	0.596677	0.572222	0.63978	0.456929		-0.494156	1.56989	1.08708	0.339858	1.40853	1.20078
P51149	VFDVTAPNTF	0.220066	0.203504	0.306711	0.169675	0.30098	0.181818	0.260614	0.367825	0.415278	0.323556	0.298377		-0.0927373	0.127726	0.0735304	0.529045	1.40729	1.19984
G5E9Z2	MPEFQFGTY	0.386181	0.357143	0.418121	0.304452	0.416667	0.37697	0.39582	0.543807	0.523611	0.526123	0.383271		-0.0518658	0.114556	0.0659609	0.352218	1.40362	1.19646
A0A3B3ITS5	DMAIDYESF	0.30478	0.204852	0.307383	0.285199	0.306863	0.303636	0.332462	0.388218	0.388889	0.277727	0.434457		0.173028	0.366683	0.232845	0.451154	1.40278	1.19591
Q8IZ07	TAITPDEYF	0.321817	0.221024	0.249664	0.271961	0.282353	0.453333	0.312214	0.404834	0.552778	0.295142	0.409488		0.320856	0.48475	0.318212	0.653599	1.40174	1.19537
E5RIL1	VAAPEHISY	0.756271	0.863881	1.03221	0.685921	0.782353	0.803636	1.02939	1.06798	1.08889	1.01375	1.18851		-0.0992825	0.289403	0.17992	0.301722	1.40164	1.19537
F8WC41	VDSAVVAEF	0.5646	0.46496	0.585235	0.348977	0.366667	0.423636	0.570869	0.44864	0.39375	0.417049	0.37578		-0.332266	1.15008	0.790828	-0.396904	1.40025	1.19427
A2VDJ0	KESESFVFF	2.0284	1.79582	1.95436	1.55355	1.57549	1.87152	1.35271	2.22356	2.11806	2.12374	2.23346		-0.278254	2.02613	1.42788	0.175067	1.39888	1.19322
O96005	TYKALNTFI	0.32371	0.320755	0.327517	0.345367	0.398039	0.372121	0.386675	0.39577	0.420833	0.416132	0.339576		0.213041	0.965083	0.663141	0.278848	1.39862	1.19322
P51570	YPAAPLPGF	0.992901	0.954178	1.03691	0.829723	1.02157	0.981818	0.923579	1.10045	1.22986	1.10541	1.05618		-0.0828192	0.480221	0.315313	0.175045	1.39733	1.19222
P13010	KEDIIQGF	1.78514	1.73248	2.25906	1.88748	1.64314	1.28182	2.50816	2.61934	2.45139	2.42255	2.50062		-0.0733151	0.152707	0.0894105	0.375769	1.38854	1.18373
Q14676	QPVTSEPTY	0.663038	0.602426	0.769799	0.586041	0.594118	0.633939	0.779229	0.794562	0.829167	0.762603	0.846442		-0.0654484	0.223424	0.136558	0.25252	1.3872	1.18268
Q86Y38	KFLVAPLTF	1.97444	1.33423	1.81611	0.894103	1.34314	1.36	1.01633	1.2568	1.425	1.44271	1.18102		-0.566645	2.1676	1.5235	-0.36503	1.38563	1.1814
Q9HCK8	MDLEHKVLL	1.15349	0.861186	1.13512	0.787405	0.754248	0.745051	0.840845	0.516616	0.610648	0.515124	1.1727		-0.425267	0.999662	0.685123	-0.577119	1.38227	1.17833
A0A087WTV5	AVVDIYHSR	0.878372	0.731806	1.10872	0.694344	0.756863	0.886061	1.05813	0.714502	0.727778	0.650779	0.59176		-0.0944807	0.23619	0.145972	-0.433237	1.37801	1.17459
P30154	ASGDWFTSR	0.411264	0.387466	0.559732	0.421781	0.468627	0.448485	0.48857	0.601964	0.5375	0.531622	0.545568		0.0128309	0.032683	0.0178457	0.291373	1.37795	1.17459
H0Y8S8	FPAAIEHTI	0.73734	0.644205	0.939597	0.451264	0.511765	0.564848	0.672763	0.643505	0.575	0.562786	0.644195		-0.49195	1.95466	1.37838	-0.351599	1.37592	1.17285
Q15293	YYLGNPAEF	0.45717	0.380728	0.521477	0.442238	0.54902	0.501212	0.562378	0.604985	0.663194	0.571952	0.468165		0.181051	0.551216	0.364704	0.348848	1.37436	1.17159
A8MUD9	SVNELIYKR	0.262186	0.219677	0.287248	0.369434	0.4	0.366061	0.522534	0.317221	0.338889	0.386801	0.379526		0.693168	2.38414	1.66598	0.472062	1.37306	1.17058
Q96JC1	YPNGVVVHY	1.84856	1.5593	2.14295	1.5367	1.64216	1.76182	2.2789	1.56118	1.46181	1.37947	1.34082		-0.0358205	0.0948045	0.0535394	-0.365862	1.37193	1.16974
Q7Z7H5	SNSTRMALF	0.586607	0.463949	0.694295	0.436823	0.434804	0.435152	0.499673	0.361405	0.327083	0.255729	0.618602		-0.364982	0.839532	0.571668	-0.573991	1.36947	1.16757
P23246	RSPPPGMGL	0.211074	0.176101	0.284564	0.170477	0.194771	0.203636	0.262138	0.451662	0.365741	0.342805	1.01373		-0.108049	0.0413546	0.021212	1.2793	1.36092	1.15931
Q14494	KYLTEGLLQF	2.88263	1.77224	2.14228	1.2497	1.6902	1.36788	1.39321	1.78399	2.03333	1.6352	1.38327		-0.668757	2.22387	1.56048	-0.40686	1.35899	1.15767
P54259	SEYARPHVM	0.438949	0.416442	0.51745	0.516245	0.520588	0.571212	0.657087	0.6571	0.575347	0.532997	1.0387		0.307393	0.485023	0.318212	0.615359	1.35638	1.15534
K7ELE3	SEMQRHYVM	0.115002	0.111186	0.141611	0.280987	0.223529	0.290303	0.218158	0.411631	0.304861	0.296059	1.21099		1.04657	0.298573	0.186503	2.18083	1.35464	1.1539
Q96T88	YPENGVVQM	1.44676	1.32817	1.69597	1.5	1.63137	1.68848	2.28282	2.18731	2.19514	2.033	1.50437		0.252761	0.679455	0.454925	0.409865	1.35406	1.15361
Q96PZ2	HAAGFAYTY	0.398959	0.384097	0.504027	0.407942	0.482353	0.466667	0.617244	0.540785	0.490278	0.614115	0.565543		0.20213	0.588454	0.387132	0.365375	1.35066	1.1505
Q9UKV3	KQQELLRQR	0.60672	0.551213	0.77047	0.543923	0.670588	0.664242	0.796865	0.838369	0.826389	0.769936	0.741573		0.0574283	0.154782	0.0898355	0.304888	1.34804	1.14817
Q99805	LPVLSPPRWPR	0.179839	0.132075	0.146309	0.179302	0.180392	0.2	0.282169	0.229607	0.268056	0.258478	0.182272		0.462497	0.863575	0.590863	0.619135	1.34751	1.14792
Q9H6W3	APMPPDHFY	0.561918	0.400719	0.572707	0.554352	0.496732	0.51596	0.668844	0.829809	0.687037	0.611671	1.42905		0.127248	0.107512	0.0610111	0.79729	1.3421	1.1428
P52907	VFNDVRLLL	1.03786	0.843666	1.04899	1.12515	1.27843	0.92303	0.959504	1.21526	1.2875	1.1769	1.06492		0.133477	0.486273	0.318664	0.280086	1.33741	1.1384
P20273	MPIREGDTVTL	0.481779	0.291105	0.488591	0.316486	0.264706	0.270909	0.335075	0.265106	0.224306	0.178735	0.421973		-0.502615	1.06497	0.728451	-0.625664	1.33613	1.13741
Q75V66	EYLETVTQF	1.16848	0.948113	1.10805	0.72503	0.935294	0.8	0.911822	1.00982	0.997222	0.734189	0.754057		-0.350512	1.59092	1.10366	-0.298768	1.33366	1.13523
O75940	IADKPMTQY	0.381764	0.327942	0.44698	0.432411	0.471895	0.298182	0.549967	0.678248	0.565278	0.588451	1.50728		0.184343	0.0990643	0.0565951	1.11449	1.32802	1.12987
Q9C099	KESLIFGL	3.32513	2.9562	3.74631	2.48676	2.33431	2.57091	2.41868	3.16088	2.90903	2.87351	3.02497		-0.446596	3.70716	2.54488	-0.159791	1.32597	1.12829
Q9P2P5	LELPRGWEM	0.358732	0.20283	0.22349	0.23225	0.214706	0.206667	0.190725	0.183535	0.209722	0.12374	0.161049		-0.309988	0.615997	0.405481	-0.626444	1.32586	1.12829
P13010	SEEQRFNNF	0.148604	0.119946	0.167785	0.197353	0.180392	0.180606	0.250816	0.212991	0.204167	0.216315	0.202247		0.475964	1.15163	0.79196	0.522545	1.32401	1.12672
O00241	NVDPAGDSVSY	1.05726	1.00067	1.17181	0.872443	0.797059	0.868485	1.17636	0.939577	0.883333	0.828598	0.90387		-0.213354	0.978335	0.671947	-0.276457	1.32352	1.12653
P21127	AYTPVVVTL	0.179839	0.184636	0.242953	0.311673	0.307843	0.413333	0.403658	4.9864	0.416667	5.21173	0.466916		0.826742	0.0490796	0.0251163	3.77429	1.32016	1.12345
Q9BS91	IFIQNSKLYF	0.429721	0.278976	0.395973	0.202166	0.366667	0.275152	0.384063	0.246224	0.295833	0.254812	0.194757		-0.262287	0.556206	0.367448	-0.570785	1.31893	1.1225
Q8WY64	VYLPTHTSL	0.71983	0.679919	0.901342	0.586041	0.661765	0.652727	0.840627	0.686556	0.607639	0.587534	0.560549		-0.162569	0.575072	0.380363	-0.329128	1.31845	1.12232
Q9UNY4	KSLPQGHFQER	0.252721	0.23248	0.316107	0.211191	0.221569	0.22	0.299804	0.195619	0.230556	0.172319	0.151061		-0.165579	0.364685	0.231343	-0.511361	1.31746	1.12164
Q5TC82	YPAQQTDVY	1.05537	0.904987	1.28188	0.967509	1.03529	1.16121	1.45526	1.26813	1.38472	1.31347	1.42197		0.0956387	0.263832	0.163732	0.317802	1.31721	1.12164
F5H5T5	SDNLIRPF	0.525319	0.427224	0.608054	0.525872	0.464706	0.647273	0.655781	0.694864	0.613889	0.696609	0.606742		0.140498	0.410236	0.2656	0.328076	1.31352	1.11824
P17050	ADYVHSLGL	0.970185	0.82345	1.11991	0.823105	0.84183	0.838788	1.17483	0.795569	0.771296	0.671555	0.796504		-0.0786745	0.223756	0.136558	-0.356152	1.31279	1.11779
Q14674	FPQPEKESF	0.614766	0.586927	0.722148	0.450662	0.453922	0.504848	0.666884	0.487915	0.502083	0.541705	0.535581		-0.305001	1.27865	0.881069	-0.31129	1.30842	1.11371
A0A2R8Y6F4	AYITQKVEF	0.408897	0.402965	0.288591	0.265945	0.347059	0.357576	0.470281	0.513595	0.525	0.416132	0.481898		-0.0262046	0.0447028	0.0230303	0.40041	1.30653	1.1121
Q8IZ73	HPILNDPIY	1.15854	1.12197	1.30067	1.00903	1.00784	1.07455	1.26845	1.05363	1.11736	0.969753	1		-0.131189	0.759093	0.516784	-0.205585	1.30472	1.11058
Q9BV73	ADSIRQQEL	0.191197	0.123989	0.21745	0.215403	0.213725	0.168485	0.225996	0.274924	0.277778	0.368469	0.182272		0.213772	0.272689	0.16895	0.635753	1.30286	1.10901
Q9UQ49-2	SELKHWATF	1.64127	1.7062	1.93557	1.39832	1.46078	1.59515	1.90333	1.22205	1.49306	1.42988	1.6779		-0.147927	0.623368	0.410887	-0.274669	1.30202	1.10845
P63313	KPDMGEIASF	1.26242	0.824798	1.32315	1.12244	0.934804	1.06636	1.3145	1.73829	1.34271	1.38359	2.72285		-0.0350224	0.0323028	0.0178457	0.66051	1.30162	1.10833
Q6VMQ6	SESLPKEAF	1.09134	0.990566	1.37718	0.808664	0.852941	1.01879	1.36381	1.43505	1.38889	1.42163	1.54432		-0.189571	0.511886	0.336331	0.328106	1.29928	1.10628
Q9BVC3	VDSESWSF	0.845244	0.826146	1.03557	0.863418	0.877451	0.936364	1.03854	1.179	1.00903	0.9945	1.02747		0.0419499	0.154289	0.0895537	0.222108	1.29875	1.10604
Q6P2Q9	NYLHLDYNF	1.37435	0.96496	1.22752	1.04753	1.6	1.32909	1.6904	1.61103	2.00556	1.48579	1.33208		0.252913	0.594462	0.391979	0.436141	1.29831	1.10588
M0R0P8	GDFLRAVEL	0.0350213	0.0363881	0.0671141	0.0613718	0.0862745	0.0351515	0.0770738	0.111782	0.0847222	0.106324	0.11236		0.492631	0.314697	0.197167	1.1686	1.29644	1.10429
P49588	ADHARTITV	0.180312	0.315364	0.296644	0.23225	0.194118	0.0630303	0.361202	0.410876	0.477083	0.331806	0.433208		-0.312641	0.336641	0.211155	0.64587	1.29501	1.10315
Q9H9J2	RDFLITQM	0.157123	0.142857	0.210067	0.180505	0.17549	0.187879	0.26388	0.312689	0.272917	0.226398	0.200999		0.248249	0.382096	0.244577	0.574898	1.29082	1.09924
Q92608	KFLEHTNFEF	0.627544	0.501348	0.593289	0.456077	0.570588	0.573333	0.604833	0.667674	0.736111	0.740605	0.599251		-0.0586048	0.179188	0.10806	0.256818	1.28108	1.08979
P08910	KTYPLTQL	0.822054	0.821429	0.874497	0.812274	0.82549	0.799394	1.09667	1.0219	1.00972	1.06324	0.895131		0.0739277	0.257154	0.160053	0.249085	1.277	1.08598
A6NC98	REALVEAL	0.50071	0.485849	0.702013	0.399519	0.42549	0.421818	0.518615	0.416918	0.469444	0.416132	0.474407		-0.350812	1.31123	0.903878	-0.341478	1.27247	1.08178
P49792	FPTEESSINY	0.405111	0.345687	0.484564	0.411552	0.440196	0.450909	0.540823	0.532477	0.536806	0.52429	0.444444		0.16246	0.52774	0.347393	0.307194	1.27223	1.08178
Q9H6T3	KDYERVLEL	0.55056	0.541779	0.650559	0.385078	0.415033	0.453333	0.536904	0.520645	0.453704	0.408188	0.523512		-0.376286	1.71813	1.20531	-0.285941	1.27059	1.08042
Q16658	TVDPASLWEY	0.110743	0.0983827	0.100671	0.194946	0.141176	0.128485	0.0822992	0.253776	0.220833	0.280477	0.0799001		0.404933	0.298179	0.186344	1.01539	1.26926	1.07938
Q9UBB9	IYIDRGVVF	0.742546	0.679245	0.837584	0.804452	0.883333	0.949697	1.11561	0.918429	1.01597	0.843263	0.876404		0.317119	1.51413	1.04817	0.278542	1.26604	1.07644
F6VDE0	FPQEGMHQM	0.509229	0.395216	0.589933	0.535499	0.432843	0.574545	0.613325	0.852341	0.696528	0.623281	1.68851		0.113918	0.0694502	0.0382951	0.954268	1.26368	1.07435
Q9H6K1	SEFQRLLGF	1.10459	0.874663	1.07383	1.22984	1.58725	1.53879	1.0405	1.43202	1.53819	1.23556	1.11985		0.40669	1.35146	0.931469	0.38765	1.2615	1.07268
O60336	RYPDTIALTF	0.879319	0.615903	0.738926	0.48556	0.654902	0.599394	1.03396	0.478097	0.600694	0.466544	0.409488		-0.102888	0.172642	0.103869	-0.607724	1.26144	1.07268
O43896	QEQLRLQGL	0.267866	0.264825	0.322819	0.231047	0.295098	0.281212	0.321359	0.239426	0.206944	0.212649	0.21598		-0.0152106	0.0343975	0.0182664	-0.382539	1.26023	1.07176
H0Y8W2	KDVLSVAF	2.49408	2.20013	2.95235	2.33574	2.36373	2.48364	3.25735	2.14124	2.08611	1.92576	2.0387		0.0342621	0.0992688	0.0565951	-0.315668	1.25882	1.07063
H7BZK6	YRVVFPLEL	0.475154	0.385445	0.456376	0.369434	0.439216	0.327273	0.128021	0.291541	0.325	0.296975	0.292135		-0.474333	1.09174	0.75005	-0.542453	1.25838	1.07047
Q16777	LQFPVGRVHR	0.353053	0.330863	0.420805	0.208183	0.253922	0.202424	0.367734	0.256042	0.299306	0.277727	0.262172		-0.512909	1.52475	1.05611	-0.427463	1.25807	1.07043
Q9BZD4	NAAHQEALM	0.144818	0.125337	0.18255	0.21781	0.215686	0.250909	0.306989	0.314199	0.234722	0.252979	0.157303		0.71585	1.39784	0.965198	0.668229	1.25391	1.06656
O75368	RENNAVYAF	1.67014	1.61658	2.22349	1.3213	1.40392	1.19697	1.93207	1.58535	1.45	1.29514	1.39451		-0.327656	1.12316	0.773383	-0.359868	1.24787	1.0608
H0Y721	RDLPRLLAV	0.26408	0.204178	0.340268	0.152226	0.216667	0.158788	0.239713	0.16994	0.1875	0.184235	0.208489		-0.490365	1.16514	0.800007	-0.523126	1.24754	1.06075
P01909	DIVADHVASYGVN	1.15476	1.15499	1.38188	0.900722	1.02157	1.0897	1.15545	1.09668	1.16181	1.02016	0.990012		-0.24013	1.49145	1.03282	-0.205509	1.24591	1.0594
E9PQ59	RYLNSQQQYF	0.667298	0.605121	0.73557	0.575211	0.490196	0.552727	0.715872	0.793051	0.808333	0.821265	0.724095		-0.197981	0.83313	0.569107	0.233071	1.2427	1.05647
A0A0J9YW36	QRAPPLPPL	0.219593	0.200809	0.237584	0.250301	0.198039	0.246061	0.30307	0.3429	0.361111	0.254812	0.249688		0.185181	0.343431	0.215493	0.462066	1.24094	1.05499
E9PLG8	LPFPDETHERY	0.440133	0.346361	0.501342	0.243682	0.317647	0.334545	0.401698	0.329305	0.345139	0.295142	0.353308		-0.404171	1.34005	0.922605	-0.376288	1.23913	1.05345
A0A0A0MR04	LPASGLDIF	0.400379	0.319407	0.484564	0.480144	0.637255	0.627879	0.214239	0.632931	0.623611	0.744271	0.479401		0.287207	0.391712	0.251881	0.627173	1.23797	1.05258
B1AHB1	GEMPRHMQL	0.200978	0.161725	0.239821	0.259928	0.230119	0.257172	0.26388	0.344914	0.309722	0.250535	0.743654		0.331795	0.214822	0.131281	1.03731	1.23664	1.05152
Q9Y5X2	DFLPADIQAQF	0.929011	1.00539	1.36376	0.669073	0.989216	0.763636	0.299151	0.866314	0.757639	0.775435	0.715356		-0.692522	1.7213	1.20631	-0.497585	1.23634	1.0515
Q69YN2	FAALEKTYY	0.953147	0.757412	0.996644	1.04934	1.14804	1.0903	1.54148	1.14426	1.15417	1.08158	1.16105		0.41993	1.72249	1.20631	0.331185	1.23434	1.04979
Q86V97	VYNPVRAEW	0.219593	0.235849	0.320134	0.255114	0.267647	0.260606	0.294579	0.215257	0.203472	0.189734	0.142322		0.059907	0.126512	0.072989	-0.461906	1.23382	1.04955
P82673	FPIEIDSTDY	0.211548	0.204852	0.231544	0.17148	0.24902	0.198182	0.239059	0.276435	0.295833	0.267644	0.265918		-0.0103622	0.0188609	0.0102097	0.356154	1.23177	1.04824
Q5T5C7	GYIPIYTPF	0.467108	0.403639	0.666443	0.411552	0.895098	0.606667	0.145656	0.70997	0.729861	1.29148	0.885144		0.00659212	0.00435005	0.00252374	0.819241	1.23177	1.04824
P62328	NPLPSKETIEQ	0.148604	0.188679	0.210738	0.226233	0.543137	0.364848	0.248204	0.250755	0.319444	0.416132	0.364544		0.919858	1.31112	0.903878	0.886554	1.23169	1.04824
O15350	YAQPSSTFDTM	0.245149	0.237871	0.263758	0.187124	0.19902	0.170909	0.272371	0.192598	0.168056	0.203483	0.168539		-0.263608	0.684192	0.457517	-0.442542	1.23079	1.04763
F6RP06	IYNGDMEKILL	0.570279	0.311995	0.377852	0.56438	0.503922	0.429091	0.403658	0.507553	0.740972	0.501375	0.581773		0.178191	0.313349	0.196316	0.47276	1.22913	1.04624
A0A3B3IU30	ASKEPFYVR	0.251775	0.250674	0.274497	0.141396	0.194118	0.161212	0.213586	0.212236	0.191667	0.192484	0.207806		-0.544398	1.86241	1.31587	-0.365309	1.2263	1.04369
P30153	MAWLVDHVY	0.472314	0.560647	0.691275	0.53911	0.543137	0.584242	0.663619	0.906344	0.976389	0.905591	0.461923		0.0194016	0.0241686	0.0132807	0.499554	1.22438	1.04204
Q15029	AFIPAIDSF	0.488878	0.432615	0.583893	0.408544	0.532353	0.397576	0.155454	0.700151	0.668056	0.732356	0.58427		-0.426061	0.856379	0.584425	0.419661	1.22154	1.03948
F5H5D3	TVIDEVRTGTY	0.32371	0.324798	0.400671	0.489771	0.531373	0.518182	0.386675	0.428248	0.517361	0.399633	0.430712		0.46131	1.84354	1.29829	0.344295	1.22091	1.03914
P52701	HPDSRAIMY	0.335069	0.306604	0.434899	0.383273	0.328431	0.429697	0.448726	0.568731	0.565972	0.48121	1.39451		0.147661	0.0760845	0.0415805	1.06848	1.21817	1.03667
A0A087WVZ0	VQPRNWLLF	1.06815	1.0283	1.09396	0.614922	0.934314	0.784242	0.323971	0.885952	0.804167	0.890009	0.583021		-0.678738	1.94152	1.36854	-0.427418	1.21787	1.03664
Q6ZMI0	ADSKSVHF	0.543777	0.505391	0.626846	0.463899	0.512745	0.456364	0.702155	0.709215	0.705556	0.741522	0.606742		-0.0657246	0.154919	0.0898355	0.306182	1.2085	1.02763
E5RIZ4	MLPPEELVPY	0.088973	0.06469	0.0805369	0.0649819	0.111765	0.0945455	0.0653168	0.0936556	0.165278	0.142988	0.147316		0.108295	0.0792951	0.0424801	0.814651	1.2083	1.02763
Q9Y255	TTFTWNINHAR	0.0851869	0.0673854	0.0832215	0.0914561	0.0921569	0.08	0.159373	0.126888	0.155556	0.185151	0.107366		0.428046	0.395696	0.254858	0.8709	1.20458	1.02418
Q5TFE4	LPESAPLIY	0.592522	0.584906	0.724832	0.636582	0.756863	0.713939	0.826911	0.712991	0.904167	0.75527	0.694132		0.210262	0.832708	0.569107	0.273869	1.20206	1.02194
P22102	RENLISAL	0.744439	0.816712	0.899329	0.654633	0.646078	0.609091	0.830176	0.732628	0.706944	0.688359	0.690387		-0.259812	1.46174	1.01352	-0.219142	1.20134	1.0215
Q8TAQ2	MGPPPTSHF	0.241363	0.204852	0.302013	0.163658	0.203922	0.184242	0.269105	0.433535	0.365278	0.35747	0.242197		-0.281261	0.422435	0.274212	0.487272	1.19922	1.01965
Q9BWT1	RTFPGVASR	0.972078	0.75876	1.08993	0.684717	0.876471	0.877576	1.03592	0.738671	0.845833	0.612282	0.761548		-0.114243	0.32516	0.203308	-0.346342	1.19783	1.01854
Q6PK04	RVQAGPGSPR	0.116422	0.0902965	0.120805	0.10349	0.135294	0.14303	0.206401	0.170695	0.163889	0.254812	0.147316		0.429706	0.499998	0.328078	0.754462	1.1971	1.01818
P78357	RDYMAVLI	0.497397	0.387466	0.420134	0.435018	0.444118	0.467273	0.384716	0.447885	0.633333	0.477544	0.74407		-0.00737534	0.0112771	0.00466613	0.404324	1.19688	1.01818
Q17RY0	FPFPDRPRTF	0.136299	0.156334	0.174497	0.161252	0.205882	0.187879	0.198563	0.282477	0.275	0.194317	0.164794		0.274891	0.426567	0.2763	0.557413	1.19664	1.01818
A0A0C4DH82	RFIPYTEEF	0.640795	0.575472	0.632886	0.456679	0.55	0.525455	0.639451	0.808912	0.85	0.684693	0.625468		-0.183154	0.599311	0.395373	0.268111	1.19404	1.01585
P17275	QPFYHDDSY	0.830573	0.716981	0.956376	0.746089	0.785294	0.843636	1.05356	0.935045	1.05347	0.975252	1.02122		0.0383794	0.108945	0.0620319	0.255346	1.18906	1.01114
P31350	GEYQRMGVM	0.159016	0.12062	0.208725	0.155235	0.157843	0.24303	0.190725	0.212991	0.233333	0.208983	0.33583		0.197802	0.242589	0.150761	0.606101	1.18697	1.00944
Q9P2J3	SDYFKAMF	1.16375	0.76752	1.01141	0.823706	0.8	0.890909	0.779229	0.667674	0.755556	0.543538	1.01623		-0.252395	0.709776	0.477226	-0.395405	1.18681	1.00944
A6NHR9	SDFIRVQLI	0.514908	0.476415	0.534899	0.431408	0.390196	0.455758	0.553886	0.419184	0.465972	0.369386	0.43196		-0.152175	0.595996	0.392932	-0.270968	1.18531	1.00822
O94952-1	YAAQENLEY	0.554662	0.521563	0.702013	0.403129	0.527451	0.581818	0.67015	0.663142	0.758333	0.72044	0.769039		-0.119473	0.313132	0.196316	0.296006	1.18412	1.00732
P46013	VIDEPVRL	0.340748	0.268194	0.416107	0.209386	0.286275	0.178182	0.295232	0.276435	0.243056	0.27681	0.202247		-0.496051	1.30427	0.898426	-0.452827	1.18345	1.00732
P78527	TPLPEDNSM	0.549929	0.590296	0.656376	0.531889	0.543137	0.58303	0.744611	0.462236	0.483333	0.570119	0.369538		0.00432962	0.00999014	0.00393396	-0.34557	1.18341	1.00732
Q9Y3I1	HPLCEGSSATL	0.664458	0.548518	0.799329	0.622142	0.695098	0.688485	0.766819	0.558157	0.590972	0.479377	0.569288		0.0473242	0.148388	0.0878637	-0.28783	1.18332	1.00732
O95613	AELERNVAL	0.488405	0.469003	0.601342	0.425391	0.502941	0.464848	0.56499	0.429003	0.441667	0.393217	0.45568		-0.0859204	0.29767	0.186281	-0.273382	1.18291	1.00718
Q8IVF7	VFDVGGLL	0.234737	0.256065	0.237584	0.168472	0.233333	0.0945455	0.0860072	0.181269	0.0430556	0.221815	0.11236		-0.737835	1.09588	0.753385	-0.798186	1.1821	1.00665
E9PCN2	RYDNVTILF	1.04401	0.894205	1.07919	0.805656	0.751961	0.510909	0.924886	0.876888	0.93125	0.721357	0.684145		-0.426559	1.59234	1.10452	-0.324141	1.17948	1.0043
O75934	VYNENLVHMI	1.29106	0.780323	1.05638	0.796631	0.745098	0.647273	0.769432	0.561934	0.833333	0.507791	1.06866		-0.495332	1.19511	0.820152	-0.488866	1.17852	1.00361
Q01850	AENLVEEF	0.665405	0.536388	0.793289	0.66787	0.666667	0.596364	0.739386	0.833837	0.820833	0.758937	0.734082		0.00550938	0.0147943	0.00689891	0.242808	1.17701	1.00237
O14757	MPEPDAQRF	0.255088	0.199461	0.263758	0.29302	0.283333	0.310909	0.329197	0.469789	0.422222	0.297892	1.19101		0.344979	0.145227	0.0855396	1.31381	1.17589	1.00152
Q96PP9	HAAVPTPGY	0.591103	0.559973	0.772483	0.685319	0.691176	0.760606	0.856303	0.823263	0.777083	0.708524	0.751561		0.222972	0.976006	0.671207	0.254919	1.17485	1.00076
Q15021	QYLQDAYSF	1.885	1.48922	1.80201	1.43141	1.8098	1.45636	2.01764	2.35725	2.56736	1.95784	1.75531		-0.0395063	0.0811692	0.0436702	0.323717	1.17401	1.0002
P20273	NPMMEDGISY	1.35116	1.24596	1.54295	0.848977	1.12745	0.941818	1.27106	1.27039	1.21736	1.14757	0.865169		-0.397979	1.63326	1.13695	-0.294609	1.17214	0.998595
C9JR82	TVNTSLNVYR	0.0605774	0.0350404	0.0604027	0.0276775	0.0823529	0.0436364	0.0522534	0.0876133	0.129167	0.0751604	0.168805		-0.0146875	0.00580261	0.00333676	1.1472	1.16484	0.991563
J3KQ66	SCYAIELEY	0.332229	0.301887	0.511409	0.308063	0.539216	0.41697	0.661006	0.776435	1.04306	0.7956	0.242197		0.334002	0.255886	0.160053	0.9036	1.16292	0.989917
P08567	VSNQSVRNR	0.272598	0.171159	0.324832	0.181709	0.176471	0.180606	0.296538	0.191843	0.163889	0.166819	0.144819		-0.294915	0.516154	0.338893	-0.618763	1.16235	0.989615
P12270	SQYEGRISR	0.10601	0.123989	0.138255	0.141998	0.176471	0.144242	0.175049	0.199396	0.209722	0.174152	0.137328		0.377271	0.654409	0.436551	0.553454	1.16143	0.989066
H0YAZ9	MPDSGRPAF	0.154283	0.138814	0.159732	0.211191	0.232353	0.152727	0.244938	0.238671	0.240972	0.153987	0.41573		0.478463	0.519085	0.340893	0.797436	1.16126	0.989066
Q8NBN7	AESARLVGL	0.548036	0.625337	0.767785	0.500602	0.468627	0.505455	0.63096	0.524169	0.536111	0.515124	0.566792		-0.297694	1.28076	0.881818	-0.272865	1.15933	0.987413
O60318	ASQIPSSR	0.24089	0.219677	0.298658	0.237064	0.244118	0.244848	0.352711	0.322508	0.338889	0.337305	0.307116		0.0917129	0.18399	0.111141	0.367319	1.15851	0.986863
Q92186	TAYPSLRLL	0.305726	0.251348	0.308054	0.212395	0.223529	0.262424	0.297191	0.35574	0.404167	0.362053	0.309613		-0.212472	0.560679	0.371027	0.311578	1.15661	0.985232
Q5T6F2	YPIYGYDEL	0.743019	0.581536	0.763087	0.625752	0.666667	0.58303	0.695624	0.83006	0.952778	0.756187	0.742821		-0.114542	0.389972	0.250894	0.237595	1.15301	0.9819
C9JBM0	LPVVDFNEM	0.380502	0.369946	0.390604	0.273767	0.354902	0.362424	0.350751	0.325529	0.320833	0.347388	0.265918		-0.181185	0.709403	0.477164	-0.272359	1.15006	0.979218
Q96JG6	KELERVTSL	0.357312	0.369272	0.488591	0.312876	0.297059	0.341818	0.404311	0.311934	0.333333	0.28506	0.357054		-0.256776	0.850175	0.579921	-0.331763	1.143	0.972657
A0A1W2PS24	SAQGSDVSLTA	0.0795078	0.0673854	0.0644295	0.0830325	0.0882353	0.112727	0.0979752	0.119335	0.111111	0.12099	0.11985		0.438974	0.505914	0.332366	0.742119	1.14286	0.972657
Q96RV3	NYVDVDPTF	1.71415	1.37736	1.75302	1.17509	1.4402	1.36061	1.59634	1.53172	1.47153	1.27864	1.08739		-0.213138	0.877806	0.60036	-0.266664	1.14269	0.972657
E9PL67	ADLIRHVYF	0.499763	0.398922	0.62953	0.275572	0.319608	0.386667	0.463749	0.39577	0.366667	0.439963	0.354557		-0.495222	1.48338	1.0269	-0.388156	1.14194	0.972176
H0Y6W0	KYLQSTISF	4.13204	3.72709	4.52752	2.83755	3.58922	3.39758	4.72306	5.06949	5.44375	4.63061	4.59301		-0.183062	0.606699	0.399778	0.257069	1.14082	0.971328
P51959	SDLMRMEKI	0.300994	0.234501	0.389262	0.268953	0.246078	0.301212	0.337688	0.506798	0.453472	0.420715	1.27715		-0.0956262	0.0392927	0.019913	1.10823	1.13756	0.968343
Q9UBI1	YRPAYLVTL	0.192144	0.181941	0.226846	0.243081	0.3	0.258182	0.347485	0.28852	0.309722	0.230981	0.249688		0.519755	1.50526	1.04248	0.429268	1.13599	0.967042
B0QY90	RSNPKIWNV	0.414103	0.404313	0.491946	0.320698	0.368627	0.364848	0.438276	0.555891	0.519444	0.484876	0.485643		-0.227321	0.91679	0.627966	0.227701	1.12419	0.955512
Q96A65	EYIHALTLL	0.475154	0.358491	0.434899	0.310469	0.413725	0.374545	0.355323	0.416918	0.334722	0.326306	0.252185		-0.21812	0.654737	0.436551	-0.346642	1.12223	0.953958
P09669	DVMKDFEEM	0.726929	0.555256	0.688143	0.441235	0.573203	0.500202	0.495537	0.546324	0.546296	0.489459	0.635872		-0.386151	1.86363	1.31587	-0.244245	1.1221	0.953958
P47974	RDALHLGF	0.435873	0.462264	0.618792	0.388087	0.407843	0.439394	0.508165	0.382175	0.379167	0.479377	0.37578		-0.214215	0.692656	0.464442	-0.323319	1.12054	0.952665
H0YAU4	KEPPEVQSF	0.867487	0.766846	1.10671	0.752106	0.703922	0.807879	0.97518	1.14124	1.03472	1.03575	1.11236		-0.174177	0.606347	0.399778	0.242626	1.11684	0.949234
B3KNX7	SDFEHTIHV	0.425935	0.397574	0.567785	0.581227	0.526471	0.670303	0.706074	0.635196	0.60625	0.538955	0.523096		0.421244	1.70132	1.19226	0.312361	1.11642	0.949133
Q8TCU6	LPQEEDYGF	0.572646	0.495283	0.598658	0.392298	0.445098	0.452727	0.541476	0.490181	0.508333	0.44088	0.45568		-0.278829	1.39604	0.963894	-0.229679	1.11621	0.949133
Q9Y5X0	FPEQQKEEF	0.685755	0.671833	0.857718	0.719013	0.711765	0.814545	1.00784	0.917674	0.853472	0.842346	0.926342		0.139299	0.472052	0.310037	0.261139	1.11318	0.946375
P63313	LPTKETIEQ	0.684808	0.324798	0.559732	0.767148	0.967647	0.886667	1.07185	1.20468	0.651389	0.879927	0.54432		0.819721	1.61504	1.12044	0.648642	1.11226	0.945719
Q96B13	IYPEVVHMF	1.31354	0.869946	1.10302	0.747292	0.8	0.945152	0.745265	0.914653	0.965625	0.776352	0.963171		-0.436617	1.83672	1.29402	-0.27568	1.11081	0.944673
D6R977	TPIKDGILY	1.06484	1.15094	1.31275	0.968712	1.01961	0.843636	1.31809	1.02266	0.955556	0.898258	1.02871		-0.180977	0.694806	0.465667	-0.268714	1.11068	0.944673
U3KQG5	VYVQPIVSL	0.26408	0.256065	0.249664	0.164862	0.223529	0.14303	0.236447	0.335347	0.323611	0.350137	0.274657		-0.418679	1.1139	0.766165	0.322758	1.10731	0.941574
F8VQX7	SDSTHVTF	0.93327	0.84097	1.01074	0.894103	0.921569	0.957576	1.25539	1.11178	1.03611	1.11274	1.09114		0.117588	0.449568	0.292813	0.228899	1.10593	0.940464
Q5JU97	MPAPEIVSY	1.4451	1.09737	1.49262	1.06047	1.05392	1.20939	1.4115	1.70128	1.51389	1.38405	1.85331		-0.184189	0.575581	0.380363	0.262227	1.10454	0.939337
Q96DB9	HPTDDTTTL	0.599148	0.551213	0.707383	0.597473	0.691176	0.660606	0.895493	0.743958	0.754167	0.767186	0.725343		0.199712	0.718599	0.485114	0.271872	1.10324	0.938306
O60449	WPIDDHFTY	1.50308	1.10647	1.32953	1.11733	1.33725	1.19273	1.47289	1.6994	1.82292	1.44913	1.34207		-0.0366932	0.0900264	0.0503617	0.265549	1.10106	0.936389
A0A494BZW6	VYILQPEVI	0.0321817	0.0552561	0.0510067	0.0445247	0.198039	0.0812121	0.145003	0.128399	0.127778	0.148488	0.082397		1.34456	1.01629	0.694541	1.39976	1.10055	0.936144
P04406	YDSTHGKF	0.212967	0.180593	0.261745	0.156438	0.209804	0.231515	0.248204	0.15861	0.208333	0.104491	0.107366		-0.0466137	0.0666514	0.0372476	-0.594138	1.09826	0.934185
Q5T447	SDSRVQYF	0.551349	0.530997	0.687919	0.623345	0.613725	0.661818	0.710647	0.549849	0.516667	0.425298	0.500624		0.14479	0.666054	0.443963	-0.244469	1.09806	0.934185
P23378	KYTGVLTEL	1.59867	1.42722	1.95906	1.11372	1.22059	1.02485	1.4546	1.9358	2.06389	1.83776	1.8402		-0.465455	2.20931	1.55166	0.208046	1.0972	0.933593
O94842	TVIPATVVTSR	0.118788	0.119272	0.160403	0.193742	0.239216	0.215758	0.32985	0.228097	0.185417	0.195234	0.200999		0.881184	1.96329	1.38412	0.607985	1.09537	0.932028
P20585	QPATGEVVF	0.641742	0.520216	0.622819	0.515042	0.494118	0.368485	0.565643	0.575529	0.408333	0.394134	0.529338		-0.292281	0.984828	0.675519	-0.319223	1.08976	0.926684
A6NCL7	AVQEILAAR	0.0601041	0.0478437	0.0757787	0.115523	0.0823529	0.117576	0.116264	0.0996979	0.1125	0.0989762	0.126092		0.817486	1.04715	0.716768	0.835916	1.08705	0.924245
Q16549	RDVQHIIVF	0.62849	0.681941	0.761074	0.626955	0.641176	0.710303	0.960157	0.912387	0.981944	0.764436	0.769039		0.0894083	0.208496	0.127993	0.311569	1.08634	0.923792
Q6NSI8	RDVIVVPF	0.508282	0.511456	0.622148	0.362214	0.416667	0.381212	0.493795	0.450906	0.472917	0.473877	0.478152		-0.404529	2.08989	1.47244	-0.222844	1.08465	0.922369
Q9H9L7	RPMEFEAAL	0.347373	0.264151	0.315436	0.186522	0.198039	0.249697	0.206401	0.185801	0.169444	0.163153	0.349563		-0.556024	1.1868	0.814	-0.509915	1.08353	0.921515
Q66K14	MPEGEKLVNYY	0.279224	0.21159	0.255034	0.244886	0.279412	0.292727	0.328543	0.385196	0.378472	0.387718	0.208489		0.204073	0.353412	0.222007	0.451484	1.08265	0.920965
P08238	QALRDNSTM	0.0204154	0.0418388	0.0838291	0.0493381	0.0470588	0.0290909	0.0522534	0.13142	0.0652778	0.0788268	0.19226		-0.13205	0.0426452	0.0217383	1.26401	1.08245	0.920965
P28749	QPQANSHVY	0.950308	0.843666	1.01007	0.823105	0.842157	0.830909	1.1228	1.09366	1.03542	1.00825	1.29089		-0.0469671	0.127609	0.0735304	0.244178	1.07608	0.914861
P11831	YPSPHAVMY	0.488878	0.515499	0.622148	0.465704	0.556863	0.49697	0.786414	0.778701	0.776389	0.765353	0.521848		0.0885313	0.15264	0.0894105	0.390224	1.07558	0.914621
P15291	IPMNDHNAY	0.187411	0.1469	0.205369	0.318893	0.229412	0.311515	0.223383	0.297583	0.252778	0.291476	0.871411		0.590089	0.302573	0.189322	1.25152	1.07521	0.914512
Q9UQE7	LPQEAFEKY	0.570279	0.526954	0.698658	0.528279	0.487255	0.54	0.676029	0.768127	0.693056	0.656279	0.700375		-0.101683	0.321115	0.201669	0.23485	1.07306	0.912632
Q92673	SPLAFEHVM	0.685755	0.704852	0.819463	0.565584	0.631373	0.592727	0.720444	0.733384	0.631944	0.623281	0.469413		-0.231369	0.928283	0.635019	-0.261631	1.07248	0.912317
P40763	RYLEKPMEI	0.758164	0.486523	0.85906	0.712395	0.835294	0.784242	0.806009	0.97281	0.927778	0.76077	1.89513		0.161819	0.14071	0.0824834	0.699924	1.07193	0.912031
K7EN30	QADFPLESF	0.850923	0.75876	0.834899	0.522262	0.701961	0.408485	0.402351	0.78852	0.629167	0.676444	0.59176		-0.679555	2.64653	1.85261	-0.279225	1.07165	0.912013
Q9NXE4	YKFDFPVSY	0.276384	0.150943	0.165101	0.226233	0.305882	0.235152	0.333116	0.256798	0.318056	0.258478	0.27216		0.478256	1.04317	0.714486	0.484938	1.06515	0.905774
O95140	MAAREQQVY	0.313299	0.233154	0.295302	0.375451	0.309804	0.407273	0.451992	0.451662	0.366667	0.366636	1.08115		0.46065	0.301794	0.188779	1.01371	1.06054	0.901427
P11473	TYDPTYSDF	0.19309	0.196765	0.248993	0.18231	0.186275	0.167273	0.273024	0.293807	0.289583	0.307058	0.229713		-0.0745838	0.1149	0.0659609	0.395121	1.05993	0.901075
Q9NZB2	LPDEDLASF	0.887364	0.839623	1.04497	0.6071	0.751961	0.684242	0.785108	0.870091	0.863194	0.785518	0.610487		-0.385949	1.79332	1.26084	-0.240105	1.05598	0.89739
Q9UG01	HADGTIVRY	0.160909	0.137466	0.26443	0.146811	0.188235	0.185455	0.199869	0.23565	0.288889	0.263978	0.23221		-0.0589327	0.076931	0.0415805	0.443853	1.05506	0.896737
H0YFD6	SDQIRSAVL	1.1893	1.2345	1.54966	1.50722	1.56765	1.54182	2.13455	1.64955	1.62361	1.60953	1.52434		0.349715	1.47934	1.02494	0.27422	1.0523	0.894236
P60900	IADISQVY	1.85518	1.94609	2.39463	2.09627	1.99902	1.5697	2.79229	2.39502	2.57083	2.46379	2.66042		0.0338411	0.0738342	0.0401669	0.288511	1.05173	0.893932
C9J7I2	RDFEQQLSF	0.141978	0.134771	0.155705	0.111913	0.2	0.155152	0.198563	0.21148	0.273611	0.174152	0.179775		0.207132	0.27039	0.168347	0.54112	1.05099	0.893452
E7EMC5	MPSQSVEQTY	0.65026	0.601527	0.705145	0.508223	0.535294	0.580606	0.779882	0.811682	0.838889	0.790101	0.672493		-0.118192	0.335918	0.210918	0.25475	1.04686	0.889756
Q96SN8	SDQQRSYEI	0.400852	0.304582	0.510738	0.33935	0.344118	0.306667	0.376225	0.358006	0.275694	0.310724	0.329588		-0.247048	0.704118	0.473122	-0.348006	1.04677	0.889756
Q96KB5	SYQKVIELF	3.49077	2.88679	3.32953	2.18712	2.57549	2.49636	2.87002	4.21148	4.275	3.38863	3.201		-0.353658	1.47866	1.02478	0.220116	1.04302	0.886264
Q12882	ADVVISAF	1.12967	0.983827	1.28859	0.860409	0.947059	0.875152	1.15349	0.957704	0.993056	0.949588	1.02122		-0.241814	1.22918	0.842221	-0.210028	1.04158	0.885084
O96006	HVDEQVFLY	0.407951	0.498652	0.583893	0.376655	0.419608	0.393939	0.484651	0.498489	0.623611	0.623281	0.616729		-0.246796	0.823779	0.562547	0.249247	1.0403	0.884072
O60488	YPEGFEIHSM	0.866067	0.683288	0.927964	0.807862	0.869935	0.89697	1.07729	0.97281	0.993056	0.850596	1.09363		0.144892	0.511021	0.335841	0.243386	1.0376	0.881632
B1AHB1	IRSSYIRVL	0.166588	0.185984	0.205369	0.200361	0.330392	0.268485	0.39582	0.289275	0.3	0.269478	0.220974		0.683859	1.50285	1.0406	0.537444	1.03605	0.880341
Q53HI1	AFDVHLNAF	0.397539	0.363208	0.47047	0.299639	0.312745	0.167273	0.352057	0.32855	0.313889	0.343721	0.318352		-0.536612	1.73214	1.21301	-0.331611	1.03341	0.877956
E9PKP7	LPSNDSSKF	1.19451	1.21563	1.53691	1.37365	1.39118	1.39394	1.92554	1.50227	1.49583	1.5582	1.79775		0.209277	0.717269	0.484096	0.271863	1.03282	0.877634
A0A2R8Y4Q0	YDTVVHPF	0.570752	0.510782	0.6	0.620939	0.613725	0.444848	0.89484	0.771903	0.733333	0.736939	0.641698		0.199394	0.443619	0.28817	0.363192	1.02719	0.872265
M0R2M1	KYEELFPAF	2.46758	1.82547	2.29597	1.88989	2.13725	2.00061	1.89288	2.01133	2.18681	1.70119	1.66792		-0.149487	0.657715	0.437745	-0.215335	1.02111	0.866442
P31153	KYLDEDTIYHL	1.04591	0.901617	1.05839	0.593863	0.72451	0.710303	0.84128	0.969789	0.960417	0.778185	0.731586		-0.481812	2.36903	1.65277	-0.220442	1.01978	0.86556
E5RJ88	VFVDSVPEF	1.2461	1.08086	1.38591	0.909146	1.17549	1.0697	0.864141	1.20317	1.12639	0.989001	0.838951		-0.300922	1.25232	0.861516	-0.251849	1.01971	0.86556
O75037	HPELQALIY	0.490298	0.490566	0.653691	0.5716	0.507843	0.541818	0.586545	0.731118	0.558333	0.610449	0.666667		0.0186779	0.0480217	0.0250061	0.235904	1.0176	0.863714
H0YKM6	QYPVYWDHLEF	0.583057	0.567385	0.645638	0.481348	0.539216	0.521212	0.365774	0.521148	0.608333	0.44363	0.399501		-0.328169	1.21888	0.835194	-0.279782	1.01554	0.86191
Q99459	RDAERVKEM	0.32655	0.284367	0.373154	0.294826	0.314379	0.332929	0.4054	0.389225	0.3875	0.353804	0.549313		0.0384494	0.0635697	0.0349452	0.356454	1.00776	0.854392
H7C2L4	AAQDRDQIYR	0.125887	0.134771	0.173154	0.109507	0.0490196	0.04	0.14631	0.0951662	0.0791667	0.091659	0.0749064		-0.7462	0.985311	0.675623	-0.762768	1.00664	0.853532
Q16533	RYFLPPYTF	1.11264	0.639488	0.783893	0.516847	0.738235	0.617576	0.553233	1.06269	1.38542	1.05775	0.848939		-0.479087	0.977753	0.671774	0.365001	1.00138	0.848532
C9JY41	TPIQDNVDQTY	1.44534	1.19003	1.72886	1.23105	1.26863	1.21455	1.67864	1.35045	1.3	0.938588	1.09613		-0.109712	0.292102	0.18215	-0.312661	1.00111	0.848516
E9PLD3	AVIDQGLITR	0.141978	0.123315	0.185235	0.0950662	0.0735294	0.0854545	0.124102	0.0989426	0.0895833	0.076077	0.129838		-0.667689	1.10189	0.758185	-0.606848	0.999882	0.84755
P29350	RYTVGGLETF	1.12305	0.993935	1.21812	0.808063	0.97549	0.884242	1.17244	1.36027	1.44653	1.25665	1.11236		-0.211576	0.787929	0.538234	0.219014	0.997805	0.845959
Q8TC12	SELVRHSSF	0.194037	0.188005	0.250336	0.149819	0.144118	0.158182	0.198563	0.157855	0.179167	0.128323	0.167291		-0.373872	0.889325	0.608764	-0.414451	0.997725	0.845959
P13639	AYLPVNESF	0.722669	0.590296	0.739597	0.427196	0.585294	0.559394	0.719138	0.598187	0.640972	0.52154	0.466916		-0.256473	0.840909	0.57235	-0.296964	0.997515	0.845959
Q16658	KYLTAEAFGF	3.02224	2.0876	2.52215	1.5373	1.97353	1.82788	2.08099	2.2636	2.47014	2.02383	1.72909		-0.455735	1.8299	1.29036	-0.261901	0.994749	0.843451
Q5TBH8	VYFGDPVSL	0.12778	0.0660377	0.127517	0.0926594	0.284314	0.134545	0.297845	0.208459	0.245833	0.142988	0.222222		0.917672	0.959091	0.659699	0.935634	0.991948	0.840908
Q15046	HPDGPEGQAY	0.327496	0.252022	0.38255	0.262335	0.298039	0.333333	0.34226	0.358006	0.394444	0.381302	0.414482		-0.0536085	0.120566	0.0695728	0.271375	0.989397	0.838615
P01033	SEEFLIAGKLQDG	0.515854	0.442049	0.597315	0.34657	0.543137	0.52	0.482038	0.613293	0.75	0.553621	0.604245		-0.132436	0.317379	0.199132	0.281932	0.988908	0.838384
Q2M385	VDMGRVMEL	1.02177	0.755391	0.899329	0.578821	0.47549	0.531515	0.529719	0.498489	0.472222	0.40055	1.1161		-0.75435	1.43553	0.99542	-0.520761	0.987658	0.837392
Q5SY16	VYTDFAFRI	0.828206	0.501348	0.691275	0.509025	0.652941	0.587879	0.633573	0.830816	1.02917	0.724106	0.746567		-0.176953	0.395913	0.254858	0.305821	0.983371	0.833362
P49721	RFILNLPTF	0.238523	0.192049	0.285235	0.316486	0.703922	0.469697	0.112345	0.414653	0.4125	0.913841	0.334582		0.747599	0.4878	0.319923	1.12083	0.982928	0.833176
P08575	QALVEYNQF	0.167534	0.171159	0.228188	0.188929	0.22549	0.247273	0.284781	0.28852	0.279167	0.289643	0.174782		0.324477	0.610122	0.402379	0.449441	0.982122	0.832627
A0A1W2PRL9	RDTYVSSF	0.896356	0.798518	1.16107	0.843562	0.852941	0.86303	1.16852	1.18353	1.07222	1.16407	1.08989		-0.0305853	0.0740841	0.0401716	0.244029	0.978093	0.828855
H0Y980	TLPVQPAEL	0.568859	0.609164	0.702013	0.45367	0.478431	0.470303	0.600914	0.575529	0.440278	0.557287	0.569288		-0.323407	1.47106	1.01976	-0.226583	0.977555	0.828574
K7ERW9	FAMEIDPSL	0.247989	0.130728	0.190604	0.166065	0.15098	0.203636	0.193338	0.225076	0.263889	0.273144	0.234707		-0.088315	0.128902	0.0742042	0.393047	0.973007	0.824284
Q9UNL4	MPVDPNEPTY	0.982016	0.71934	1.01409	0.692539	0.72549	0.733939	0.942195	0.780211	0.700347	0.612282	0.881398		-0.226679	0.747125	0.506926	-0.283708	0.97255	0.824083
Q9H930-1	NAIQDKLSF	0.300047	0.268194	0.362416	0.367028	0.378431	0.378182	0.42064	0.338369	0.322222	0.421632	0.424469		0.315576	1.14965	0.790812	0.280025	0.970939	0.822728
P51587	HDSVVSMF	0.772835	0.647911	0.885235	0.472022	0.426961	0.496061	0.55454	0.527946	0.508681	0.450962	0.88764		-0.657253	1.75813	1.2341	-0.372351	0.970397	0.822442
G3V3U8	REELWIYNM	0.220855	0.190925	0.189262	0.16446	0.215686	0.200808	0.141084	0.138469	0.159722	0.160709	0.145651		-0.150427	0.307421	0.192636	-0.406638	0.96608	0.818382
P55160	FIQSLAQFLGA	0.949598	0.884434	1.02114	0.936221	1.12892	0.838788	1.03364	0.99358	0.96875	1.18469	1.37828		0.0486897	0.122217	0.0703094	0.249398	0.965264	0.817822
A0A1W2PP58	IPVSDMVMY	0.13062	0.133423	0.171812	0.161252	0.190196	0.184242	0.412802	0.23716	0.420833	0.225481	0.19226		0.706749	0.655577	0.436551	0.888363	0.960474	0.813287
O00311	MPYLEHESF	0.916233	0.605795	0.821477	0.552948	0.480392	0.537576	0.596995	0.450906	0.479861	0.388634	0.937578		-0.527399	1.08698	0.746098	-0.469312	0.959215	0.812284
A0A499FJI4	TDLAKRTVF	0.499763	0.446765	0.579195	0.432611	0.412745	0.501212	0.608099	0.5929	0.554167	0.582035	0.695381		-0.0576076	0.137653	0.0806754	0.253146	0.954587	0.807912
O14617	VYVQNVVKL	0.80123	0.747305	0.934899	0.744284	0.773529	0.779394	1.03396	0.959215	0.918056	0.989001	0.941323		0.00865575	0.0243884	0.0132807	0.201506	0.953965	0.807549
Q9UBI1	FDRERIELF	0.574539	0.502695	0.707383	0.597473	0.69902	0.706061	0.807315	0.559668	0.532639	0.404216	0.434457		0.239851	0.904504	0.6201	-0.301319	0.953714	0.807549
Q6P9B9	GTLQPPFTAR	0.0705159	0.0552561	0.0744966	0.126955	0.132353	0.103636	0.143044	0.103474	0.107639	0.109074	0.113608		0.922131	1.48989	1.03185	0.700041	0.945379	0.79947
O60313	RELDRNELF	1.90629	1.91375	2.45772	1.91456	1.97647	1.98061	2.56695	2.41541	2.42083	2.43446	2.29963		0.0117143	0.034666	0.018298	0.193282	0.944958	0.799303
Q6NTF7	VDHEKPLSF	0.3469	0.41779	0.488591	0.34657	0.292157	0.0945455	0.495101	0.48565	0.628472	0.527039	0.600499		-0.443997	0.680455	0.455007	0.423821	0.942857	0.797458
Q9Y5B9	KYETVIMPVF	0.975864	0.881402	0.942282	0.688327	0.915686	0.756364	0.766819	0.873112	0.901389	0.832264	0.609238		-0.255361	1.15219	0.792064	-0.214962	0.940775	0.79563
Q9UBD3	KTYTITEGSLR	0.113583	0.0956873	0.116779	0.126955	0.113725	0.138788	0.174396	0.132175	0.170139	0.148488	0.167291		0.34941	0.540573	0.356969	0.507699	0.939015	0.794125
Q5T4K5	LPDPAVEESF	0.590156	0.412399	0.573826	0.358002	0.452941	0.393333	0.487263	0.431269	0.527778	0.408799	0.32834		-0.313316	0.949488	0.651888	-0.309359	0.935712	0.791076
Q15149	SELERQKGL	0.483673	0.439353	0.642953	0.426594	0.461765	0.410909	0.551927	0.423716	0.457639	0.429881	0.423221		-0.173645	0.559552	0.370512	-0.267618	0.935158	0.790776
F8W6Q6	AESLRGLQF	0.189778	0.193396	0.257718	0.280987	0.286275	0.234545	0.267799	0.262085	0.304167	0.263061	0.234707		0.323888	0.965197	0.663141	0.316334	0.933146	0.789018
Q9UBS9	LYIVEPLKF	0.135353	0.0862534	0.134228	0.0722022	0.147059	0.153939	0.224037	0.182779	0.2125	0.252979	0.121099		0.332061	0.309025	0.193639	0.697411	0.931961	0.788087
B9ZVT1	IPDSVSIQY	1.06294	0.851078	1.05436	0.72864	0.957843	0.84303	1.02809	0.897281	0.909028	0.859762	0.751561		-0.153811	0.631217	0.416657	-0.211719	0.927591	0.783971
Q9NPD8	EPNPDDPLM	0.373876	0.326819	0.461074	0.336342	0.373529	0.392727	0.480078	0.5	0.457639	0.489459	0.409488		0.0310057	0.0678956	0.0376611	0.261291	0.926873	0.783506
I3L3H2	RYLPPATQVVL	0.352106	0.358491	0.413423	0.263538	0.298039	0.318788	0.463749	0.253776	0.3875	0.263978	0.222222		-0.157049	0.305591	0.191393	-0.410607	0.92085	0.777737
Q6UB99	YYDVAKQLL	0.530052	0.46496	0.504698	0.363418	0.439216	0.298182	0.514696	0.362538	0.483333	0.428964	0.364544		-0.30773	0.999067	0.685123	-0.286571	0.920137	0.777277
Q9UPY3	YPDAHEGRLSY	0.876479	0.847035	1.17852	0.790614	0.858824	0.907273	1.08556	0.80287	0.8	0.800183	0.875156		-0.0872638	0.276116	0.171066	-0.239196	0.916503	0.773896
O94806	TPERVFVVM	0.147026	0.144654	0.164653	0.137184	0.156209	0.157576	0.179403	0.191339	0.187037	0.170486	0.249688		0.0510779	0.070878	0.0391277	0.392256	0.911984	0.76963
Q9UKJ3	LPIAPDLEHF	0.0993848	0.110512	0.107383	0.0974729	0.109804	0.128485	0.0966688	0.129909	0.172222	0.170486	0.124844		0.0316769	0.0317339	0.0178457	0.498054	0.908509	0.766408
Q96FS4	RDVLAWTF	0.463796	0.442049	0.433557	0.338748	0.444118	0.418788	0.314174	0.433535	0.402778	0.366636	0.282147		-0.23652	0.790348	0.539031	-0.266069	0.907797	0.765948
Q03518	HPTAFVVSY	1.20823	1.13949	1.44228	1.15764	1.30392	1.29758	1.63553	1.1435	1.16875	1.04125	0.94382		0.0942979	0.330557	0.207739	-0.233799	0.901921	0.760326
Q69YN4	SPPPPPPPP	0.230478	0.19407	0.197987	0.211191	0.22549	0.209091	0.288047	0.243202	0.244444	0.260312	0.277154		0.169952	0.403883	0.261529	0.304518	0.900645	0.759469
Q6F5E8	RDQLVESL	0.839091	0.783019	1.06443	0.724428	0.670588	0.678182	0.858263	0.811178	0.827083	0.669111	0.782772		-0.289167	1.28616	0.885768	-0.213113	0.900559	0.759469
C9JPC9	SVQNWSVNR	0.0227165	0.0829373	0.0375839	0.11071	0.0627451	0.0751515	0.11757	0.0876133	0.1	0.11549	0.0774032		0.939092	0.813074	0.555201	0.994474	0.899545	0.758706
F8W651	FDSLSQML	0.909607	1.04178	1.27383	1.00662	1.1598	1.15758	0.969301	1.38444	1.25069	1.27223	1.05119		-0.00234459	0.00601421	0.00333676	0.205487	0.89591	0.755324
Q9UJX4	NPDFAEAHYLSY	0.991955	0.665768	0.82349	0.648616	0.8	0.773939	0.876551	0.729607	0.822917	0.589368	0.58427		-0.0942304	0.248916	0.154867	-0.279212	0.89301	0.752675
P48556	VYIKHPVSL	0.995267	0.892857	1.05839	0.842359	1.21765	1.07152	1.42195	1.22961	1.27639	1.16499	1.0387		0.212919	0.668435	0.445735	0.261584	0.890311	0.750228
P11717	ADAFIVRF	0.0530052	0.0413522	0.0281879	0.0673887	0.0823529	0.0363636	0.0457218	0.107251	0.0791667	0.0971586	0.0549313		0.504696	0.273487	0.169364	1.05083	0.88742	0.747588
Q9BVS4	SAMKEFAYM	0.424042	0.363208	0.539597	0.474729	0.466667	0.488485	0.5258	0.593656	0.56875	0.486709	1.55805		0.144632	0.0785641	0.0424801	0.858261	0.886922	0.747342
O00159	VYSRTFTW	0.0965452	0.0795148	0.10604	0.150421	0.0901961	0.110303	0.181581	0.110272	0.166667	0.197984	0.122347		0.501538	0.567372	0.374939	0.667136	0.884545	0.745288
H3BMM6	SPQEKEALY	3.20303	2.73046	3.6698	2.49519	2.37941	2.43212	3.52319	2.82779	2.7125	2.52154	2.83396		-0.241617	0.923777	0.632258	-0.232866	0.884365	0.745288
O75362	HAAESISSPY	0.652153	0.576146	0.824161	0.611312	0.572549	0.632121	0.721097	0.571752	0.623611	0.611366	0.548065		-0.109223	0.387739	0.249163	-0.216791	0.883319	0.744492
Q9Y385	KELARQISF	0.745386	0.743261	0.842282	0.805054	0.857843	0.835758	1.00392	0.843656	0.885417	0.849679	0.84769		0.172473	1.15849	0.79673	0.140769	0.88065	0.742149
Q7Z7G8	LPDPIIIHL	0.860861	0.699461	0.90604	0.967509	0.99902	1.06364	0.845852	0.950151	1.04861	0.921173	0.827715		0.237153	1.20656	0.827173	0.188564	0.880475	0.742149
P24468	AEPYPTSRF	0.733554	0.699461	0.930872	0.705174	0.764706	0.726667	0.972567	0.928248	0.886111	0.875344	0.93633		0.00788062	0.020669	0.0109009	0.202193	0.87898	0.740905
J3KSZ0	RDFTVSAM	0.606247	0.561658	0.789262	0.641998	0.584804	0.671818	0.85369	0.818353	0.743056	0.648946	1.17041		0.0768391	0.114501	0.0659609	0.373547	0.875172	0.737348
A0A087WXU8	RTSEIYVHR	0.132986	0.115903	0.114765	0.0890493	0.0911765	0.104242	0.101894	0.0996979	0.0652778	0.0861595	0.07761		-0.327651	0.485011	0.318212	-0.560636	0.873178	0.735604
A0A0A0MTG6	VYIDQTMVL	0.45717	0.469003	0.638926	0.494585	0.636275	0.55697	0.535598	0.611027	0.678472	0.585701	0.559301		0.0914936	0.270827	0.168553	0.222335	0.871971	0.734646
B4DF77	SYLSSILRF	0.160909	0.0754717	0.112752	0.0866426	0.266667	0.147879	0.0261267	0.208459	0.272222	0.260312	0.11236		0.179854	0.0964626	0.0547965	0.874332	0.868259	0.731184
Q6TFL4	YWMHVQNTF	0.771652	0.653639	0.821477	0.681408	0.893137	0.81697	0.881123	0.938822	0.934722	0.804308	0.757179		0.127566	0.479984	0.315313	0.197435	0.864961	0.728137
P61011	QPDNIVYVM	1.05206	0.989892	1.25034	0.90012	0.991176	0.962424	1.21946	1.01888	0.988889	1.01925	0.701623		-0.10797	0.340638	0.21369	-0.235477	0.863209	0.726634
Q9UHD8	KYLQEEVNINR	0.182679	0.138814	0.195973	0.0926594	0.0607843	0.100606	0.122796	0.0876133	0.119444	0.164986	0.122347		-0.872528	1.5626	1.08145	-0.480848	0.861597	0.725272
A0A1X7SBS1	KSSGPTSLF	1.29626	1.42722	1.24564	1.54994	3.17647	1.46303	2.98498	2.92749	2.21875	1.84235	1.37953		0.793759	1.16011	0.797507	0.661045	0.861178	0.725102
O60563	LPDTRSEAY	0.752485	0.640162	0.873826	0.697954	0.717647	0.672727	0.99804	0.675227	0.577778	0.641613	0.604245		0.0304249	0.0722726	0.0394303	-0.274214	0.858423	0.722596
Q5SZL2	KYLADLPTL	1.74255	1.37871	1.59866	1.16486	1.51373	1.48364	1.74657	1.56647	1.46111	1.1879	1.08115		-0.0909331	0.260957	0.162358	-0.248723	0.857968	0.72239
O43707	ADQVIASF	2.30762	2.36051	3.0094	1.81408	1.93627	1.94303	2.3292	2.3074	2.375	2.25756	2.20974		-0.351613	2.07185	1.46114	-0.161955	0.857381	0.722053
Q9NR30	FPISEETIKL	0.199716	0.146226	0.183893	0.113718	0.151961	0.124242	0.136512	0.123867	0.153472	0.129239	0.132335		-0.424329	0.937997	0.64222	-0.390528	0.855289	0.720209
O14964	MPAAGGVLY	0.666351	0.525606	0.697987	0.690734	0.52549	0.707879	0.846506	0.901813	0.888889	0.608616	2.53683		0.136822	0.0597755	0.0323174	0.970004	0.850991	0.71616
Q6P2Q9	YRTDMIQAL	0.393437	0.374663	0.468009	0.437625	0.426797	0.450909	0.524712	0.456193	0.48287	0.413077	0.614232		0.158896	0.444634	0.288924	0.254693	0.846629	0.712046
P46940	AYQHLFYLL	1.53195	0.875337	1.2047	0.570999	1.21176	0.809697	0.284128	0.917674	0.893056	1.05866	0.525593		-0.743469	1.25351	0.862258	-0.504423	0.842509	0.708174
Q15393	GTKQQEIVVSR	0.0605774	0.0700809	0.112752	0.154031	0.143137	0.110303	0.160679	0.164653	0.140278	0.131989	0.0799001		0.807849	1.13824	0.784784	0.671235	0.840614	0.706528
E9PQ80	AEVLRTMEL	0.582347	0.48248	0.648993	0.450361	0.461765	0.448788	0.559112	0.483761	0.435069	0.402383	0.60362		-0.251128	0.853568	0.582599	-0.247519	0.83914	0.705302
O96005	VYISEHEHF	1.23	0.979784	1.22483	0.814681	0.948039	1.02485	1.22796	1.39502	1.35694	1.29606	1.16604		-0.1896	0.720067	0.486132	0.187219	0.837899	0.704309
P07948	IPYPGRTNADVM	0.114056	0.127358	0.0939597	0.0908544	0.0666667	0.0981818	0.136512	0.0740181	0.0743056	0.0779102	0.0511871		-0.189164	0.207537	0.127993	-0.688732	0.837065	0.703722
Q14376	RDYIHVVDL	0.491245	0.478437	0.612081	0.425391	0.495098	0.461212	0.660353	0.398036	0.48125	0.39505	0.464419		-0.0465489	0.107316	0.0610111	-0.278514	0.836152	0.703058
H3BS09	SFINSNLKF	0.540464	0.462264	0.636913	0.538508	0.547059	0.689091	0.780536	0.635196	0.660417	0.605866	0.68789		0.225015	0.745212	0.505758	0.244184	0.83507	0.702223
P49754	RYVEIVSQF	1.55419	1.33962	1.41477	1.17329	1.3	1.19273	1.64206	1.19335	1.47778	1.16957	1.13858		-0.11406	0.409191	0.265063	-0.206312	0.83453	0.701931
Q8N8Q9	STQINYLNR	0.0503257	0.0201552	0.0402685	0.0577617	0.0627451	0.0484848	0.0548661	0.0966767	0.0597222	0.0769936	0.0674157		0.600247	0.345231	0.21608	1.02651	0.833355	0.701003
P42345	KELQHYVTM	1.59931	1.46451	1.8868	1.27276	1.31438	1.46263	1.78402	1.41541	1.45	1.4091	1.52643		-0.178213	0.788836	0.538492	-0.18636	0.832532	0.700572
P43405	EYVKQTWNL	0.510175	0.407008	0.634899	0.665463	0.584314	0.670303	0.679295	0.752266	0.622222	0.568286	0.529338		0.328922	1.18304	0.811094	0.256502	0.83243	0.700572
P98175	YPVPDVSTY	0.777094	0.626685	0.75302	0.508424	0.696078	0.598182	0.781189	0.886707	0.942361	0.823098	0.699126		-0.154394	0.445949	0.289978	0.220788	0.830224	0.698612
Q6PIJ6	QSPDFVRTV	0.481779	0.481132	0.612752	0.51444	0.645098	0.55697	0.729589	0.666163	0.6	0.590284	0.59176		0.219485	0.822864	0.562016	0.220729	0.829339	0.698059
Q9BQF6	FPAGVAVAEEM	0.253195	0.121968	0.226846	0.140794	0.126471	0.162424	0.190072	0.128399	0.154167	0.131072	0.164794		-0.373108	0.638441	0.422984	-0.472673	0.829177	0.698059
Q7LG56	KDLPHWNKL	1.34406	1.20148	1.6349	1.15042	1.20098	1.24242	1.60614	1.64577	1.55556	1.42621	1.79276		-0.100191	0.297043	0.185915	0.203947	0.827938	0.697066
Q8N3C0	FPITDVLQM	0.380975	0.497305	0.863758	0.820698	1.68235	1.05939	0.206401	0.901813	0.748611	1.38497	1.14856		0.698309	0.597923	0.394277	0.849054	0.826277	0.695652
F8W7X4	LPDTQITSY	1.10648	1.10512	1.33221	0.93923	0.962745	0.948485	1.29197	1.36631	1.31042	1.28873	1.3171		-0.189867	0.87283	0.597109	0.160895	0.824603	0.694224
Q16864	AEMVRHAL	0.109796	0.113208	0.14094	0.109507	0.0784314	0.122424	0.13194	0.0679758	0.0972222	0.0971586	0.0549313		-0.13372	0.156022	0.0904401	-0.61296	0.823827	0.693694
Q9UKN5	SDSIHTVAM	0.555135	0.495957	0.725503	0.506619	0.463235	0.516667	0.641737	0.470921	0.403819	0.404675	0.633583		-0.154479	0.366698	0.232845	-0.308317	0.822975	0.69348
Q9UKF6	HPELHDIPIYY	0.748225	0.684636	0.691275	0.554753	0.563725	0.626667	0.761594	0.624622	0.690972	0.652612	0.478152		-0.176102	0.661439	0.440561	-0.211278	0.822956	0.69348
P27694	TAVKNDYEM	0.173213	0.175202	0.177181	0.138387	0.233333	0.167273	0.254735	0.271903	0.225	0.238313	0.187266		0.179653	0.277262	0.171948	0.396528	0.822877	0.69348
Q9BTL4	KEAQRIMTL	1.01972	0.795148	1.22685	0.714801	0.590196	0.625455	0.778141	0.640483	0.567593	0.42102	1.28756		-0.582378	1.01646	0.694541	-0.475607	0.819468	0.690317
Q9P2P5	TESLVRGF	0.252721	0.231806	0.353691	0.287004	0.330392	0.338788	0.36904	0.345166	0.377083	0.340972	0.290886		0.2458	0.692996	0.464475	0.276907	0.819213	0.690308
O75643	LYQDKFPFF	0.69522	0.514151	0.654362	0.735259	1.13824	0.972121	0.382103	0.906344	0.956944	0.852429	0.707865		0.377282	0.606349	0.399778	0.462274	0.818528	0.689868
Q8TEM1	SDNIRIETV	0.321817	0.334906	0.398658	0.260529	0.330392	0.3	0.378184	0.44713	0.379167	0.368469	0.453184		-0.148989	0.404072	0.261529	0.227871	0.818252	0.689836
Q9NRQ5	VYVATRPTI	0.0567913	0.0795148	0.0624161	0.0747923	0.0705882	0.0606061	0.101241	0.086858	0.102778	0.114574	0.113608		0.213517	0.168666	0.100746	0.657082	0.813662	0.685492
M0R3C7	VYLPEAMPASF	0.467345	0.911388	1.40604	0.583032	0.660784	0.55303	0.554866	0.718278	0.7375	0.589826	0.633583		-0.658885	1.15487	0.793528	-0.470802	0.811798	0.683873
Q93074	LPMPEGNSAF	0.213914	0.256065	0.339597	0.188929	0.213725	0.202424	0.2887	0.217523	0.2125	0.245646	0.157303		-0.272286	0.564218	0.37296	-0.373935	0.81088	0.683199
P60520	SDITVAQF	0.843351	0.718329	0.927517	0.819495	0.839216	0.906667	1.15611	1.01964	0.898611	1.01558	0.898876		0.165161	0.592321	0.390418	0.207646	0.809681	0.682245
Q8IZT6	SYNPLWLRI	0.977757	0.801213	0.879866	0.613117	0.779412	0.758788	0.481385	1.16994	1.30208	1.13016	0.722846		-0.429288	0.99003	0.679232	0.286877	0.809312	0.68212
O60336	AEQSRIAQL	0.372929	0.338275	0.461074	0.333935	0.312745	0.335758	0.44546	0.318731	0.334028	0.362053	0.287141		-0.130459	0.351916	0.221291	-0.263675	0.808129	0.681181
E7ENX8	RDLERALYLL	0.134406	0.097035	0.154362	0.0625752	0.0647059	0.122424	0.0809928	0.122356	0.0819444	0.0568286	0.0699126		-0.637389	0.808054	0.551504	-0.635889	0.806109	0.679405
S4R448	QEQQRVMLL	0.192775	0.196765	0.245638	0.180104	0.210458	0.191111	0.283039	0.273414	0.288889	0.313474	0.201415		0.0300219	0.0419203	0.0215867	0.347005	0.804957	0.678497
H7BXY3	MPEKTAVEF	0.162802	0.118598	0.209396	0.194946	0.207843	0.207273	0.252123	0.214502	0.194444	0.177819	0.484395		0.397835	0.334538	0.210267	0.71094	0.804013	0.677796
E7ENX8	VYPERTPLL	0.220066	0.179919	0.267785	0.266546	0.19902	0.278182	0.366427	0.32855	0.301389	0.249313	0.270911		0.318325	0.648583	0.431327	0.369376	0.803724	0.677751
Q00325	YDSVKVYF	2.00947	1.60782	2	1.62575	1.91471	1.73636	2.50033	2.18278	2.17153	2.08616	2.17978		0.0543315	0.151401	0.0889869	0.202819	0.802193	0.676464
Q92608	VFLRAINKF	0.539517	0.266846	0.45906	0.199759	0.34902	0.298182	0.476813	0.592145	0.551389	0.696609	0.394507		-0.350002	0.475696	0.312886	0.40539	0.80174	0.676255
Q5R372	YPANERFWY	0.277331	0.242588	0.287248	0.214801	0.272549	0.266667	0.320052	0.333837	0.334028	0.324473	0.27965		-0.00288893	0.00571246	0.00333676	0.241109	0.800918	0.675676
Q9Y4R8	RALEGLVYR	0.0548982	0.0283019	0.0765101	0.0709988	0.0411765	0.0848485	0.109732	0.0876133	0.115278	0.0934922	0.0848939		0.526597	0.381902	0.244577	0.840346	0.800503	0.675503
A0A0D9SEJ8	VFADVETHF	1.16801	0.969003	1.26309	0.737665	0.95098	0.92	1.19922	1.27039	1.41111	1.1714	1.33333		-0.251632	0.916245	0.627966	0.194075	0.799779	0.675022
K7EQJ5	LPEMVGSMVGVY	0.0293422	0.0914756	0.052349	0.0276775	0.0764706	0.0545455	0.0705421	0.070997	0.122222	0.109991	0.0998752		-0.0103679	0.00497147	0.00296211	0.803885	0.798505	0.673991
Q86V24	APLQEKVVF	1.38855	1.27695	1.74832	1.34296	1.31078	1.46667	1.9288	1.70091	1.6625	1.56645	1.9638		0.0396818	0.0918476	0.0511833	0.228203	0.797756	0.673485
Q9Y6Q9	MPMGPDQKY	0.30194	0.261456	0.42953	0.404332	0.42549	0.478788	0.518615	0.498489	0.427778	0.333639	1.55805		0.464859	0.207588	0.127993	1.08985	0.795481	0.671666
Q92922	MGPPPTPHF	1.01704	0.721024	1.2349	1.20277	1.05392	1.34061	1.32724	1.54079	1.17222	0.885426	3.65169		0.313049	0.176167	0.105802	0.871067	0.795452	0.671666
H0Y3Z3	APIWDKLGETY	0.766209	0.621294	0.698658	0.521059	0.558824	0.573333	0.683214	0.663142	0.70625	0.56462	0.441948		-0.251582	0.895942	0.613231	-0.227378	0.794984	0.67144
A4D1U4	LENQVRHQL	0.0681496	0.0849057	0.119463	0.122744	0.0843137	0.144242	0.161986	0.140483	0.1375	0.124656	0.132335		0.498371	0.667381	0.444985	0.558079	0.793759	0.670458
Q9HAW4	LPIEDSQDLY	0.728822	0.622642	0.789933	0.436221	0.469608	0.541212	0.679295	0.629909	0.683333	0.575619	0.590512		-0.42522	1.82112	1.28221	-0.203614	0.79259	0.669531
F8WE67	FRSASASSV	0.0955987	0.101078	0.126174	0.11793	0.135294	0.13697	0.112345	0.1571	0.1125	0.131989	0.207241		0.223328	0.255787	0.160053	0.500131	0.790958	0.668141
P78563	TPDKAEPPF	0.387127	0.367925	0.45906	0.316486	0.331373	0.37697	0.374918	0.305136	0.3	0.412466	0.369538		-0.209773	0.733947	0.497331	-0.222826	0.788654	0.666078
A0A3B3IU30	FPVNSFEQF	0.15523	0.140162	0.187919	0.108303	0.172549	0.0981818	0.113651	0.220544	0.245833	0.214482	0.157303		-0.387322	0.576299	0.380363	0.379242	0.788079	0.665745
P20036	MPETTETVL	3.43398	2.33625	4.11275	2.20217	1.94216	1.99879	2.44089	1.89124	1.51528	1.23831	4.37828		-0.618334	0.895884	0.613231	-0.54636	0.787326	0.665233
Q32M88	TPAPPDLTL	0.921912	0.991914	1.10336	0.741276	0.837255	0.824242	1.01764	0.987915	0.851389	0.912924	0.861423		-0.23407	1.28898	0.886825	-0.154782	0.786433	0.664581
P42356	YYMKDLPTSF	0.546616	0.434636	0.455034	0.409747	0.489216	0.489091	0.637492	0.581571	0.675	0.583868	0.453184		0.0809302	0.172157	0.103598	0.260248	0.776654	0.655044
Q86WV1	QRGDLIRIL	0.211074	0.231806	0.263087	0.166065	0.235294	0.192727	0.225996	0.305136	0.325	0.280477	0.227216		-0.19887	0.419289	0.272103	0.273572	0.774252	0.652883
A0A0D9SF70	LPTADIAQF	0.485092	0.495957	0.581879	0.405535	0.535294	0.529697	0.520575	0.668429	0.611111	0.607699	0.493134		-0.0657225	0.185814	0.112317	0.191899	0.773146	0.652017
Q9H8V3	IFDSKVTEI	1.0071	0.971024	1.16779	0.811071	0.921569	0.548485	1.24102	1.18505	1.35208	1.18607	1.25718		-0.252061	0.630606	0.416345	0.24774	0.770109	0.649222
Q09328	KDILVPSF	1.20492	1.08625	1.31678	0.961492	0.95098	1.12364	1.34291	1.12538	1.03194	1.11274	0.981273		-0.13561	0.552561	0.365489	-0.178302	0.76966	0.649013
P17010-3	FFDATDRVSF	0.393753	0.328841	0.387919	0.299639	0.339216	0.236364	0.436316	0.468278	0.463889	0.533456	0.342072		-0.175009	0.335418	0.210808	0.287887	0.769003	0.648597
K7EQ17	AFLPREAVTRF	0.50071	0.508086	0.594631	0.324308	0.382353	0.36303	0.403005	0.503776	0.544444	0.442713	0.397004		-0.537737	2.53389	1.7769	-0.179385	0.766593	0.646427
Q96T76	VDTLVTKF	0.54283	0.549865	0.586577	0.532491	0.527451	0.506667	0.706728	0.486405	0.516667	0.507791	0.446941		0.0219372	0.064831	0.0356221	-0.193638	0.762316	0.64244
Q01433	IPEEAGITM	0.372456	0.3969	0.467785	0.404332	0.416667	0.484242	0.583279	0.487915	0.520139	0.52429	0.410737		0.195208	0.585753	0.385877	0.236297	0.762125	0.64244
A0A1W2PR36	KYSDITIMF	2.23994	1.5657	1.79228	1.55415	1.8049	1.57576	1.69562	2.24358	2.53507	1.87764	1.89638		-0.170826	0.540374	0.356969	0.196444	0.76027	0.640824
C9JRZ6	RLEERSSEFYR	0.0851869	0.110512	0.139597	0.0986763	0.119608	0.13697	0.176355	0.214502	0.169444	0.137489	0.11985		0.249892	0.268867	0.167284	0.520491	0.758484	0.639278
P08670	NYIDKVRFL	0.989115	0.907008	0.997315	0.725632	0.929412	0.853333	1.0516	0.987915	0.883333	0.790101	0.726592		-0.115955	0.425022	0.275676	-0.187414	0.757856	0.638891
C9J5C3	SDTLKTYF	1.4231	1.18666	1.7047	1.3213	1.33039	1.38485	1.97257	1.29381	1.24375	1.11641	1.12859		0.0629362	0.15041	0.0886261	-0.266434	0.757068	0.638341
Q96T76	MPEKEPSVL	0.451964	0.404987	0.587248	0.548135	0.489216	0.537576	0.580666	0.651057	0.559722	0.442713	1.58052		0.162778	0.0952752	0.0538096	0.74802	0.754324	0.635837
P19397	IYLLIHNNF	0.376716	0.168464	0.296644	0.108303	0.278431	0.250909	0.286088	0.181269	0.254167	0.212649	0.127341		-0.281082	0.371553	0.23697	-0.533567	0.751253	0.633006
E9PGM4	MAIMEHAYY	0.344534	0.208895	0.284564	0.216606	0.272549	0.213333	0.245591	0.232628	0.188889	0.271311	0.204744		-0.236966	0.537962	0.355075	-0.315947	0.750974	0.632965
Q7RTP6	AFDIAEKEL	1.78135	1.50539	2.04295	1.54152	1.81569	1.21212	2.29001	2.15106	2.18889	1.88084	2.18227		-0.0510234	0.103326	0.0582361	0.241824	0.748644	0.631173
O75691	AESFTFLM	0.145764	0.167116	0.434899	0.205776	0.643137	0.275152	0.0326584	0.413897	0.261111	0.746104	0.449438		0.214321	0.0987995	0.0565311	0.907741	0.748567	0.631173
Q8WYP5	NFDTIDQQF	0.32371	0.366577	0.357047	0.250301	0.252941	0.157576	0.365774	0.243202	0.386111	0.258478	0.182272		-0.443897	0.878696	0.600561	-0.384062	0.74823	0.631173
Q96S97	IYPTTYVQF	0.634643	0.490566	0.61745	0.43923	0.536275	0.495758	0.470934	0.689577	0.775	0.656279	0.535581		-0.258639	0.891034	0.609777	0.193165	0.748225	0.631173
Q8WTT2	FAHLINVEF	0.177946	0.157682	0.147651	0.139591	0.129412	0.0606061	0.201176	0.223565	0.256944	0.174152	0.202247		-0.279768	0.339741	0.213281	0.411248	0.747405	0.630591
P52888	KYPHYFPLL	4.07241	2.59232	3.38658	1.90854	2.78431	2.43636	3.34291	3.00302	3.09306	2.8506	2.08489		-0.355865	0.979336	0.671947	-0.280783	0.745922	0.629346
Q3MII6	HADPDFYQY	1.37151	1.18868	1.52483	1.02046	1.05392	1.18	1.4226	1.55363	1.54861	1.44088	1.48814		-0.219804	1.056	0.723803	0.147077	0.741738	0.625401
H0YJH7	RDILKEMF	0.649314	0.491914	0.603356	0.483755	0.45098	0.498788	0.549967	0.611782	0.599306	0.636114	0.80774		-0.229879	0.78003	0.532274	0.19076	0.739927	0.623828
Q9NY97	YPIDDVYTGM	0.636536	0.512129	0.632886	0.402527	0.510784	0.501212	0.555846	0.527946	0.609028	0.499542	0.439451		-0.269705	1.08566	0.745963	-0.194389	0.736794	0.620933
X6R390	VYTVVDEMF	0.766682	0.734501	0.849664	0.483755	0.682353	0.556364	0.44546	0.70997	0.741667	0.742438	0.58427		-0.5319	2.5017	1.75364	-0.173994	0.73621	0.620587
O14503	HPSVDSSVL	0.748225	0.754717	0.992617	0.68231	0.723529	0.719394	0.936643	0.707704	0.702083	0.730522	0.769039		-0.119985	0.413051	0.267743	-0.193705	0.734029	0.618644
P05023	SATWLALSRIAG	0.181259	0.142183	0.178523	0.110108	0.17716	0.110909	0.133899	0.132175	0.129167	0.138405	0.112227		-0.330992	0.612821	0.404081	-0.386555	0.730065	0.614917
Q7Z7E8	NLPQHPDVEM	0.439186	0.51752	0.520805	0.54272	0.598039	0.612121	0.798171	0.687311	0.648611	0.669111	0.406991		0.372885	1.03657	0.710602	0.292038	0.729606	0.614827
Q7Z401	YPQEDYESF	0.900142	0.756065	0.910738	0.690132	0.753922	0.711515	0.897453	0.824018	0.859028	0.72594	0.593009		-0.164852	0.618148	0.406506	-0.189169	0.7295	0.614827
A0A087WUK4	SPMPEYLNVHY	0.0492191	0.0269542	0.0630872	0.0300842	0.0623495	0.04	0.0666231	0.0679758	0.0597222	0.0744518	0.349952		0.100356	0.0178494	0.00938404	1.57211	0.728342	0.613906
Q14289	KDMPHNAL	4.92049	3.94272	6.44765	5.04031	4.41765	5.19939	5.59373	7.24018	5.81806	4.13749	15.2584		-0.0115942	0.00650897	0.00333676	0.66881	0.722017	0.607818
O60346	LPDYYDTPL	1.16517	0.887466	1.21611	0.829122	1.00882	0.884848	1.13651	1.03852	1.01736	0.818515	0.940075		-0.175432	0.645628	0.428672	-0.19229	0.72088	0.606919
F5GYQ1	YYPEYKLLF	2.03407	1.20889	1.42953	1.09025	1.64314	1.22909	1.26061	1.43656	1.47778	1.19707	0.958801		-0.254327	0.601379	0.39662	-0.297189	0.72063	0.606906
Q14676	MPVPTTPEF	0.786559	0.38814	0.712752	0.652226	0.645098	0.713939	0.752449	0.867069	0.741667	0.51879	1.79775		0.135131	0.091316	0.0511396	0.641318	0.719419	0.605931
Q9Y223	HELIHGSSF	0.356839	0.270889	0.480537	0.386282	0.858824	0.585455	0.667538	0.468278	0.4	0.593951	0.581773		0.757489	1.51519	1.04869	0.468056	0.716752	0.6035
H7C0M1	GDYIRTGF	0.120208	0.107817	0.119463	0.156438	0.156863	0.203636	0.300457	0.241692	0.165278	0.20165	0.102372		0.819031	1.13124	0.780463	0.617832	0.715304	0.602471
Q14781	KESPTSVGF	2.16422	1.95485	2.76376	1.81107	1.90392	1.99212	2.70869	2.71979	2.52986	2.46929	2.77278		-0.124939	0.359436	0.226589	0.193141	0.715249	0.602471
P22415	FPDPNVKYVF	1.5788	1.20485	1.47584	1.16727	1.20294	1.30545	1.60745	1.27719	1.46944	1.09166	1.09613		-0.10433	0.323106	0.202699	-0.202836	0.713243	0.600701
Q96HW7	RDLQRLGEL	0.682442	0.591644	0.889933	0.800241	0.847059	0.995152	1.22796	1.0136	0.927778	0.702108	0.876404		0.423734	1.24932	0.858968	0.286778	0.71158	0.599274
A0A2R8Y7I7	ASFGGLASR	0.327496	0.316038	0.453691	0.270156	0.256863	0.349091	0.351404	0.336103	0.267361	0.28231	0.33583		-0.253158	0.68717	0.460188	-0.260121	0.70937	0.597299
Q9H993	MPQVAPDLY	0.456223	0.683288	0.548993	0.33574	0.390196	0.439596	0.505552	0.533233	0.493056	0.486404	0.41365		-0.43	1.47944	1.02494	-0.22492	0.707437	0.595603
Q8WW01	LPDPQNISL	0.69664	0.65903	0.726174	0.645006	0.537255	0.673939	0.81646	0.889728	0.783333	0.687443	0.774032		-0.0546231	0.154792	0.0898355	0.175353	0.702527	0.590929
Q9BXR5	YEMQRNLSL	0.281748	0.203504	0.282774	0.215403	0.187582	0.192323	0.232528	0.159617	0.172685	0.160098	0.303787		-0.306848	0.579281	0.38257	-0.363085	0.701283	0.58992
P62273	QQLYWSHPR	0.377347	0.366128	0.509172	0.335339	0.281699	0.351515	0.417157	0.471299	0.469907	0.453407	0.518519		-0.269391	0.855191	0.583577	0.195919	0.698184	0.587057
P35249	RIIEPLTSR	0.334122	0.380054	0.398658	0.243081	0.3	0.269091	0.343566	0.330816	0.280556	0.27681	0.387016		-0.360461	1.2419	0.852888	-0.218555	0.695587	0.584695
Q14494	LPVEEFNEL	0.470421	0.51752	0.55302	0.291817	0.35	0.349091	0.366427	0.466767	0.545833	0.428048	0.387016		-0.598091	2.72271	1.89815	-0.168867	0.69512	0.584463
A0A1W2PPS8	RTNQFSVTR	0.237577	0.230458	0.314094	0.271961	0.266667	0.201212	0.374918	0.327795	0.3	0.318973	0.322097		0.0962152	0.171918	0.103572	0.283023	0.694097	0.583675
P20591	VDVVRNLVF	0.753904	0.642857	0.771812	0.690734	0.746078	0.821212	0.906597	0.817976	0.880556	0.72594	0.785268		0.130249	0.570313	0.376174	0.150672	0.693267	0.58308
A0A0C4DGQ1	KESDPIQAL	0.691434	0.675202	0.830201	0.534898	0.634314	0.593939	0.698236	0.704683	0.665278	0.604033	0.6804		-0.250994	1.36373	0.942293	-0.142084	0.691297	0.581344
Q9UGH3	SYLPISPTF	1.40038	1.05863	1.25705	1.16065	1.4049	1.18788	0.984324	1.15861	1.28542	1.022	0.72784		-0.0646043	0.151152	0.0889478	-0.240527	0.690958	0.581241
A0A087X2I4	QAVADAVTY	1.54188	1.24191	1.81544	1.52166	1.73431	1.82182	2.52123	1.86405	1.75833	1.7901	1.86267		0.309383	0.949469	0.651888	0.246547	0.689099	0.579788
Q9H668	SALEKEEAL	0.548036	0.486523	0.77047	0.547533	0.533333	0.564848	0.739386	0.670695	0.766667	0.736939	0.634207		-0.0130089	0.0253828	0.0137467	0.222744	0.689037	0.579788
A0A0G2JL76	LGFTTNLSAY	0.143871	0.0997305	0.318121	0.132371	0.15098	0.283636	0.24951	0.3429	0.159722	0.406966	0.23221		0.124553	0.0859286	0.0477682	0.608341	0.687133	0.578119
P61221	HPQFVTDVM	0.512541	0.568059	0.62953	0.39651	0.457843	0.441818	0.574788	0.507553	0.522917	0.557287	0.419476		-0.285366	1.14729	0.790474	-0.183937	0.682593	0.573813
Q9UGQ3	SFLPVVSTF	0.320871	0.398922	0.707383	0.419976	0.901961	0.49697	0.0627041	0.619335	0.494444	1.09808	0.751561		-0.0162319	0.00923918	0.00373706	0.639061	0.682185	0.573639
Q13571	LPSQEDMPHNQF	0.329389	0.330863	0.380537	0.23586	0.30098	0.27697	0.361202	0.393505	0.408333	0.388634	0.378277		-0.240039	0.838444	0.571668	0.1769	0.681605	0.573292
F5H269	KESDIITAF	1.5504	1.48248	1.89329	1.40493	1.41176	1.57091	1.70999	1.88142	1.79514	1.69386	1.76155		-0.107262	0.53562	0.353288	0.118796	0.674181	0.566103
Q9Y6Q9	RELLSHHF	0.183625	0.16442	0.205369	0.175692	0.194118	0.213333	0.209014	0.178248	0.223611	0.247479	0.237203		0.102387	0.195576	0.119226	0.26479	0.671781	0.56406
X6R390	ADSLSVLQF	0.342641	0.343666	0.330201	0.348977	0.513725	0.330909	0.214239	0.55136	0.411111	0.452796	0.314607		0.0548355	0.0676906	0.0376611	0.352007	0.671671	0.56406
Q6ZWJ1	LPYGWEEAY	0.530525	0.398922	0.52953	0.401925	0.429412	0.466667	0.433703	0.432779	0.488194	0.447296	0.337079		-0.1678	0.57577	0.380363	-0.189928	0.667978	0.560684
F5GYW0	AEMERTSVL	0.219593	0.221024	0.302685	0.333333	0.24902	0.307273	0.316133	0.325529	0.278472	0.213566	0.855181		0.282884	0.164169	0.0966747	0.755162	0.667828	0.560684
A0A3B3IU30	RLFEWVVNR	0.123521	0.0916442	0.0986577	0.122744	0.155882	0.154545	0.148269	0.175982	0.171528	0.144821	0.0848939		0.474643	0.688913	0.461481	0.464145	0.666169	0.559258
H0YB16	FDHPHIVKL	0.937056	1.10377	1.27919	1.12756	1.26275	0.363636	1.89157	1.25982	1.74306	1.28873	1.6829		0.0696064	0.0677395	0.0376611	0.432586	0.665097	0.558419
Q6ZT07	MPEEEKLVNYY	0.203502	0.260108	0.222819	0.132371	0.201961	0.18303	0.239059	0.140483	0.202778	0.223648	0.164794		-0.274958	0.551942	0.36515	-0.322889	0.663734	0.557289
Q92621	LPSADSVQY	1.08187	0.981806	1.24966	0.776173	0.772549	0.79697	1.06597	1.07779	0.996528	0.972502	0.930087		-0.372851	1.87248	1.32078	-0.151677	0.662867	0.556655
Q7Z7E8	LPQHPDVEM	0.882158	0.765499	1.07819	0.847774	0.773039	0.83697	1.08099	0.822885	0.764236	0.694775	0.885144		-0.0384906	0.100492	0.0565951	-0.198606	0.660461	0.554482
Q13232	AVKPDGVQR	0.285376	0.292453	0.383221	0.322503	0.357843	0.448485	0.43501	0.361027	0.443056	0.383135	0.325843		0.287372	0.848943	0.579029	0.239748	0.658208	0.552461
C9JKF1	NYIPYLTKL	1.81496	1.29178	1.75101	1.12635	1.59314	1.28909	1.59308	1.55816	1.58194	1.39597	0.986267		-0.209469	0.587066	0.386322	-0.230044	0.655819	0.550304
G3V4E4	IPDEQIVVM	0.725982	0.708895	0.971812	0.651023	0.67451	0.70303	0.961463	1.00151	1.05556	0.947754	0.734082		-0.101929	0.220302	0.134991	0.220528	0.653784	0.548501
E7EPI0	REAVYTMGL	0.151443	0.168464	0.242953	0.156438	0.135294	0.186667	0.242978	0.1571	0.145833	0.126489	0.139825		-0.0570599	0.0764113	0.0415805	-0.398757	0.652392	0.547417
Q15029	KDSIVQGF	1.79744	1.70305	2.17226	1.4641	1.4634	1.4303	2.03484	2.3006	2.02315	2.01161	2.07158		-0.242677	0.994254	0.681962	0.152493	0.652235	0.547417
B4DFG0	SANLEEVTM	0.6531	0.0943396	0.166443	0.115523	0.133333	0.123636	0.173743	0.154079	0.120833	0.137489	0.237203		-1.15752	0.801941	0.546705	-0.907486	0.647305	0.543441
Q8TEP8-1	HYINMPVQF	0.722669	0.706199	0.833557	0.537906	0.757843	0.741818	0.854997	0.929758	0.966667	0.963336	0.639201		-0.0605589	0.127012	0.0731396	0.214019	0.647209	0.543441
Q96DM3	IPDNSQLEY	0.670611	0.642857	0.786577	0.576414	0.654902	0.678182	0.935336	0.558912	0.645833	0.546288	0.646692		0.0228869	0.0513798	0.0265173	-0.223791	0.647188	0.543441
H0YGE5	QDYQRLMTV	0.178893	0.154313	0.17651	0.132972	0.193137	0.150303	0.227956	0.26435	0.230556	0.290559	0.118602		0.0516006	0.0508801	0.0265173	0.4117	0.647166	0.543441
F5GY05	QALPSQAFIYR	0.0567913	0.0586253	0.0624161	0.0824308	0.0656863	0.070303	0.0966688	0.101208	0.0854167	0.0889093	0.0837137		0.410201	0.36811	0.233776	0.599422	0.647101	0.543441
Q8TAT6	MPLQDSISL	0.752958	0.744609	0.879866	0.761733	0.913725	0.884242	0.920967	1.01435	0.995833	1.00092	0.630462		0.134922	0.380429	0.243804	0.200115	0.643168	0.539739
Q9BVK6	SNSTKFSLF	1.62092	1.45889	1.91946	1.81709	1.82941	2.01879	2.34944	1.45695	1.40694	1.29239	1.7166		0.265898	1.2691	0.873794	-0.182686	0.642852	0.539655
Q96BY7	KDSLSVGV	1.27354	1.27291	1.51409	1.22082	1.25098	1.45212	1.71326	1.5136	1.53958	1.48121	1.44944		0.0582609	0.203571	0.125736	0.144356	0.641859	0.538893
Q9NYK1	SESLRTLEF	0.332229	0.317385	0.410738	0.315283	0.408824	0.42	0.455911	0.405589	0.391667	0.376719	0.445693		0.178506	0.563976	0.37296	0.196116	0.640911	0.538176
H0Y6J8	RESELIYVF	1.07146	0.867925	1.03087	0.628159	0.801961	0.722424	0.676682	1.03927	0.919444	0.872594	0.754057		-0.485219	2.49129	1.7446	-0.143504	0.63982	0.53732
Q9P2B4	ARNTVTQVL	0.555608	0.475067	0.771141	0.397714	0.441176	0.330909	0.576094	0.483384	0.452778	0.513291	0.56804		-0.460524	1.2665	0.872101	-0.251927	0.639593	0.53732
Q6YHK3	LPYSVIRGEEF	0.169427	0.125337	0.132886	0.0914561	0.0862745	0.0824242	0.0274331	0.081571	0.141667	0.104491	0.0923845		-0.987466	1.43234	0.993153	-0.44069	0.639087	0.537044
Q9Y5L0-1	HPDTVDDLF	0.773781	0.834906	1.04631	0.674489	0.678431	0.774545	0.926192	0.890483	0.713194	0.773602	0.752809		-0.213209	0.791253	0.539285	-0.177543	0.635446	0.533634
J3KND8	EYNHIFPLL	0.482726	0.468329	0.506711	0.536101	0.72549	0.512121	0.225996	0.601208	0.624306	0.670027	0.525593		0.0409929	0.0534736	0.0279526	0.316886	0.634869	0.533286
P11717	TADAFIVRF	0.723142	0.692049	0.809396	0.575812	0.610784	0.325455	0.785761	0.816465	0.913889	0.84418	0.835206		-0.368314	1.0637	0.728147	0.201087	0.628798	0.527446
Q99459	REHLRLGLL	0.374349	0.425876	0.452349	0.333935	0.312745	0.0842424	0.464402	0.291541	0.388194	0.259395	0.348315		-0.482531	0.82773	0.565551	-0.375423	0.627638	0.526516
G5EA31	IRTGLVRLL	0.247515	0.223046	0.312752	0.22142	0.268627	0.207273	0.353364	0.218278	0.238194	0.2044	0.178527		0.0086307	0.013216	0.0060496	-0.31527	0.626224	0.525332
Q96QV6	LQFPVGRIHR	0.0993848	0.130728	0.118121	0.11793	0.141176	0.0836364	0.203788	0.185801	0.152778	0.131989	0.1598		0.235213	0.262161	0.162875	0.441102	0.625877	0.525215
P55160	AYIGFIQSL	0.582584	0.635445	0.96443	0.476534	0.813725	0.601212	0.104507	0.541541	0.463889	0.63978	0.51186		-0.543895	0.801245	0.546336	-0.431919	0.624853	0.52442
O95602	FPENSLQMM	0.26124	0.163073	0.310067	0.149218	0.158824	0.178182	0.201176	0.214502	0.243056	0.208983	0.0699126		-0.510416	0.786961	0.537589	-0.410972	0.621537	0.521334
A0A0A0MTH5	YPDSKDLTM	0.88831	0.728437	1.03289	0.830325	0.786275	0.893939	1.0725	0.986405	0.997917	0.773602	1.91885		0.0203543	0.0188978	0.0102097	0.404684	0.618152	0.518178
Q9Y2R4	RDNTVHSF	0.346427	0.369272	0.436242	0.287605	0.286275	0.195152	0.414108	0.354985	0.336111	0.310724	0.293383		-0.376484	1.00408	0.686226	-0.245925	0.61486	0.515116
Q5VU77	NPDTHSWEM	0.424278	0.368261	0.513087	0.520156	0.460784	0.519394	0.572502	0.475453	0.480556	0.432172	0.594881		0.251826	0.920405	0.629997	0.18795	0.614176	0.514662
Q53G59	SPIDVVEKY	0.239943	0.200135	0.228859	0.199158	0.215686	0.262424	0.257348	0.242447	0.255556	0.245646	0.289638		0.0674663	0.144694	0.0854241	0.212261	0.611014	0.511728
Q5TBH0	FYGDKMNLF	0.342168	0.194744	0.277852	0.231649	0.195098	0.233939	0.238406	0.185045	0.267361	0.186984	0.252185		-0.27295	0.578488	0.382063	-0.285062	0.608231	0.509175
O95759	FPEAEKLVTY	0.526266	0.490566	0.595973	0.46089	0.498039	0.570909	0.651862	0.546828	0.5375	0.434464	0.307116		0.0208433	0.041926	0.0215867	-0.235996	0.606649	0.507821
B7WPL9	IDLPRYAVL	0.469948	0.407682	0.497315	0.409747	0.448039	0.466667	0.527106	0.556647	0.565972	0.474794	0.445693		0.0143293	0.0377155	0.0193474	0.156352	0.605954	0.507381
Q71RC2	HPIQTQAQY	0.539044	0.539084	0.659732	0.605295	0.610784	0.673939	0.785761	0.650302	0.678472	0.6022	0.632959		0.207611	0.978295	0.671947	0.14601	0.605634	0.507381
P61978	QPYDPNFYDETY	0.954094	0.657682	0.718121	0.419976	0.501961	0.369697	0.59177	0.833837	1.02778	0.874427	0.78402		-0.721961	2.32499	1.62606	0.180297	0.605523	0.507381
Q9NZJ4	VDSEKVSF	1.37766	1.36051	1.64899	1.25692	1.36176	1.44667	1.82887	1.32553	1.35347	1.29698	1.27715		0.0109738	0.0320134	0.0178457	-0.15515	0.60154	0.503626
A0A2R8Y6L5	YDLLRNTNF	0.853762	0.709569	0.865772	0.613718	0.713725	0.705455	0.874592	0.849698	0.802778	0.587534	0.594257		-0.155687	0.466884	0.306718	-0.192485	0.601089	0.503404
Q96JC1	IYVHDLLTF	0.4761	0.382749	0.365101	0.239471	0.447059	0.37697	0.354017	0.364048	0.402778	0.318973	0.294632		-0.203217	0.488988	0.32075	-0.241463	0.598532	0.501146
O75376	RESPPIRAF	0.268812	0.229111	0.408054	0.277978	0.27451	0.315152	0.334422	0.320242	0.325	0.339138	0.476904		-0.00707191	0.00969072	0.00381931	0.274654	0.598375	0.501146
Q9NVK5	KEQERIFQL	0.899669	0.847709	1.03087	0.731649	0.716667	0.804848	1.02809	0.885952	0.704861	0.843263	0.877653		-0.174968	0.657906	0.437745	-0.161629	0.597982	0.500981
P31350	NENLVERF	0.398959	0.385445	0.547651	0.420578	0.398039	0.390303	0.482038	0.456949	0.498611	0.51879	0.514357		-0.0708501	0.195103	0.119226	0.16314	0.59562	0.498846
O75643	LDLVHTAAL	0.490298	0.520216	0.514094	0.487365	0.611765	0.665455	0.700196	0.655589	0.522222	0.520623	0.59176		0.277983	1.15215	0.792064	0.171995	0.593469	0.496924
O75521	AYLAWRLAR	0.516327	0.465633	0.678523	0.385078	0.498039	0.592727	0.688439	0.743202	0.671528	0.772686	0.466916		-0.0327521	0.0483136	0.0250061	0.261707	0.59	0.493682
U3KPU5	HDFPRALIF	0.200663	0.171159	0.221477	0.174489	0.207843	0.184242	0.252123	0.327795	0.304167	0.287809	0.11236		0.0495348	0.0489012	0.0251163	0.383758	0.586936	0.490845
Q96L73	IPIEPDYKF	1.1079	1.06469	1.19195	0.764741	0.769608	0.829697	0.977792	1.27795	1.29375	1.16682	1.07241		-0.424805	2.70725	1.89123	0.100867	0.579772	0.483909
P54727	FPEGLVIQAY	0.655939	0.501348	0.45906	0.563177	0.75098	0.603636	0.675376	0.410876	0.497222	0.581118	0.324594		0.266941	0.796668	0.543396	-0.248751	0.578802	0.483166
H0Y721	AYVELVHHI	0.570279	0.488544	0.647651	0.500602	0.564706	0.618788	0.734161	0.595921	0.627083	0.633364	0.690387		0.0879105	0.261906	0.162849	0.162604	0.577957	0.482548
Q8NEW0	ALAPPDVHHER	0.19309	0.140162	0.240268	0.181709	0.22549	0.232121	0.290007	0.222054	0.255556	0.209899	0.243446		0.281303	0.569451	0.375597	0.283828	0.576622	0.481439
A0A1B0GUA3	SAVEEKVSY	1.17511	1.05054	1.30805	1.29061	1.19706	1.37636	1.64468	1.3784	1.23125	1.30247	1.26717		0.225499	1.14007	0.785466	0.136537	0.575832	0.480877
Q6SJ93	SANDYFSER	0.167534	0.190027	0.190604	0.101083	0.170588	0.162424	0.22469	0.208459	0.231944	0.227314	0.212235		-0.14984	0.233957	0.144858	0.267778	0.570521	0.475792
A0A096LP25	AESLIPGF	1.35968	1.33423	1.5094	1.47954	1.53431	1.59879	0.851078	1.76813	1.55069	1.48854	1.54682		-0.0366779	0.0804985	0.0434217	0.181144	0.568904	0.474621
E7ENX8	RDLERALYL	0.302887	0.333558	0.369799	0.305656	0.255882	0.314545	0.391248	0.291541	0.282639	0.294225	0.309613		-0.0822234	0.216731	0.132498	-0.187655	0.568897	0.474621
A0A3B3ISA1	MVDHNIYVW	0.625177	0.665094	0.821477	0.544525	0.609804	0.421212	0.829523	0.844411	0.910417	0.816682	0.677903		-0.2274	0.526228	0.346661	0.206703	0.564121	0.470072
S4R3P6	HFDPEVVQI	0.920019	0.757412	0.975839	0.755716	0.978431	1.03758	1.21489	0.838369	0.798611	0.812099	0.619226		0.172355	0.532656	0.351013	-0.205367	0.563644	0.469821
Q9NVM4	HPDTGDIIM	0.401325	0.400943	0.49396	0.540915	0.523529	0.526061	0.716525	0.511329	0.522917	0.544455	0.406991		0.416679	1.57708	1.09372	0.200284	0.563118	0.469522
Q8NF37	YFDAIPVTM	0.93327	0.896226	0.928859	0.718412	0.870588	0.534545	0.666231	1.09063	1.17778	1.05591	0.791511		-0.398696	1.38545	0.957713	0.162339	0.562171	0.468801
Q9H8H0	VFDYSINSV	1.60341	1.39623	1.89128	1.09507	1.29608	0.732727	1.52384	1.5136	1.53264	1.42346	1.23471		-0.488619	1.60855	1.11622	-0.193064	0.560451	0.467306
E9PKE3	SDMKHWPF	0.619972	0.597035	0.791946	0.7858	0.713725	0.78303	0.824298	0.723565	0.718056	0.566453	1.86267		0.213973	0.162907	0.0956256	0.53113	0.559789	0.46687
A6NL66	RYLVISEKL	0.492664	0.448113	0.608725	0.419374	0.446078	0.47697	0.610059	0.55287	0.615278	0.526123	0.62422		-0.081534	0.21013	0.128353	0.166343	0.557229	0.464536
B9A062	AVIDVGINR	0.604827	0.561995	0.703356	0.505415	0.486275	0.53697	0.824298	0.771903	0.673611	0.76077	0.651685		-0.0837377	0.175858	0.105802	0.196778	0.556494	0.464102
Q96JI7	SELLKNMGF	0.660909	0.570755	0.687919	0.556859	0.547549	0.587273	0.715872	0.680891	0.715972	0.631531	0.765918		-0.0882628	0.323469	0.202699	0.126663	0.556344	0.464102
Q7Z6Z7	RTNIFQIQR	0.045433	0.0889488	0.108725	0.078219	0.113725	0.0824242	0.10712	0.110272	0.141667	0.109991	0.0898876		0.235012	0.209442	0.128261	0.479112	0.555964	0.463947
A0A087WUU7	KENIVNSF	2.95883	2.63747	3.6557	2.39832	2.31078	2.10727	3.51012	2.91843	2.79306	2.4473	2.65044		-0.256523	0.788001	0.538234	-0.190612	0.554506	0.462714
P62328	IEQEKQAGES	0.435873	0.696765	0.416107	0.771961	2.61275	1.13273	1.36447	1.45242	0.5625	0.890009	0.883895		1.51014	1.52248	1.05438	0.875611	0.553639	0.462087
O75132	AELQREYAL	0.274965	0.236523	0.37047	0.27136	0.323529	0.282424	0.382756	0.333837	0.311806	0.369386	0.345818		0.0996856	0.211721	0.129284	0.210686	0.553429	0.462087
P49327	GTLNLDRVTR	0.0918126	0.121294	0.158389	0.158845	0.119608	0.220606	0.215545	0.203927	0.138889	0.183318	0.132335		0.528761	0.807054	0.550833	0.410733	0.552816	0.461699
E9PKG1	FPDRATLY	0.177473	0.189353	0.228859	0.158243	0.166667	0.189697	0.260614	0.174471	0.184722	0.131989	0.153558		-0.0349799	0.0516812	0.0265466	-0.300868	0.549402	0.458509
Q5J8M3	IEPPERMEF	0.374823	0.272237	0.385235	0.320096	0.264052	0.31798	0.331374	0.376133	0.376389	0.306752	0.629213		-0.158132	0.211296	0.129117	0.294839	0.547841	0.457173
Q14141	AATDIARQV	0.105064	0.0673854	0.183893	0.156438	0.162745	0.193939	0.206401	0.167674	0.1875	0.15582	0.11985		0.598742	0.974787	0.670648	0.408984	0.547204	0.456761
P38606	QTQSIYIPR	0.312352	0.274259	0.419463	0.275572	0.273529	0.32303	0.401045	0.359517	0.407639	0.416132	0.359551		-0.0753416	0.148829	0.0880951	0.201813	0.544811	0.454592
O75962	RDQVTHEL	0.173213	0.188679	0.210738	0.205776	0.227451	0.117576	0.292619	0.190332	0.243056	0.243813	0.27216		0.143612	0.19525	0.119226	0.314313	0.544273	0.454279
Q53G59	FPEVVQHEEF	0.619972	0.608491	0.738926	0.416968	0.445098	0.526667	0.61855	0.728852	0.731944	0.665445	0.735331		-0.386076	1.80214	1.26738	0.125489	0.543104	0.453333
Q8WU76	TDLLKTGF	1.77047	1.67116	2.25034	1.55716	1.56569	1.63758	2.39778	1.7787	1.67292	1.6297	1.57678		-0.0843667	0.212008	0.12935	-0.188855	0.542186	0.45264
Q8NG68	VYAEVSRLLL	0.946995	0.632075	0.773826	0.665463	0.786275	0.766667	0.866754	0.75	0.759722	0.701192	0.581773		-0.0241304	0.0611302	0.0332837	-0.167821	0.540654	0.451678
Q6P5Z2	QDFLRASQM	0.0530052	0.0795148	0.0979866	0.10349	0.0921569	0.0739394	0.111039	0.13142	0.075	0.0659945	0.19226		0.308523	0.212972	0.130094	0.596374	0.540648	0.451678
P02786	YPYLGTTMDTY	0.699006	0.663073	0.688591	0.486161	0.802941	0.558182	0.766166	0.700151	0.848611	0.846013	0.692884		-0.0651769	0.149186	0.0880975	0.175381	0.540552	0.451678
Q2NL82	QDYARIFQF	0.494084	0.386119	0.391275	0.438628	0.521569	0.521212	0.529719	0.487915	0.54375	0.401467	0.456929		0.246461	0.99353	0.681612	0.156889	0.534973	0.446322
Q9H2D1	ATYPYQVVR	0.157596	0.134771	0.175839	0.116125	0.127451	0.151515	0.152188	0.202417	0.177778	0.179652	0.177278		-0.189902	0.331404	0.208344	0.239729	0.533125	0.444697
Q13363	KDVATVAF	1.6337	1.68598	2.03893	2.00963	2.20196	2.20242	2.57479	2.08308	2.03194	1.89734	1.7603		0.331233	2.05682	1.45055	0.121515	0.532532	0.444327
K7EL50	HPEIDNPEY	0.332229	0.324798	0.41745	0.333333	0.356863	0.390303	0.402351	0.336858	0.315278	0.218148	0.374532		0.0497016	0.111727	0.0642045	-0.202739	0.531438	0.443457
Q99683	NADIAVVEM	0.956933	1.32749	1.46846	1.09386	1.14118	0.633939	1.57283	1.59819	1.66528	1.52337	1.14607		-0.17189	0.282773	0.175162	0.245702	0.525796	0.438228
P36537	AYLPCGELLAEL	0.228112	0.262803	0.256376	0.243081	0.333333	0.278788	0.0888308	0.244713	0.331944	0.326306	0.327091		-0.0778704	0.0912039	0.0511396	0.303943	0.525763	0.438228
A6ZKI3	SDALKVTF	0.998107	0.918464	1.0651	1.00903	0.969608	1.01697	1.36055	1.0861	1.01875	1.13566	1.1161		0.131895	0.524159	0.345142	0.132048	0.524963	0.437651
Q9HAY2	REAQVWEM	0.34974	0.325472	0.448993	0.340554	0.281373	0.357576	0.411496	0.508308	0.503472	0.464711	0.283396		-0.107822	0.180417	0.109074	0.231541	0.524165	0.437076
P54578	NTDEPPMVF	0.911973	0.752695	1.08054	1.02647	1.0049	0.787879	1.01568	1.02795	0.884722	0.921173	1.33583		0.0672488	0.145618	0.0857215	0.187982	0.523855	0.436989
P10412	APAPAEKTPV	0.9593	0.304582	0.575168	0.864019	0.418627	0.44303	1.04311	1.58384	0.616667	0.744271	0.651685		0.175256	0.114579	0.0659609	0.55258	0.523594	0.43695
P49757	TFDASRTTF	0.178419	0.199461	0.272483	0.151625	0.213725	0.125455	0.26192	0.167674	0.179167	0.172319	0.179775		-0.204161	0.323576	0.202699	-0.311126	0.522014	0.435592
J3KTA4	TAAAPMIGY	0.801704	0.793801	1.03221	0.620939	0.684314	0.666667	0.833442	1.04683	1.16667	1.14574	0.661673		-0.320662	0.764675	0.522046	0.198672	0.52135	0.43515
Q15717	KPPGSSEPITVKF	0.959773	0.812668	1.29262	0.784597	0.927451	0.905455	1.22404	0.913897	0.954167	0.854262	0.841448		-0.0892678	0.207111	0.127993	-0.197546	0.520152	0.434175
V9GZ54	KESPLLFKF	0.249408	0.206199	0.290604	0.161853	0.197059	0.212727	0.231875	0.227341	0.248611	0.189734	0.189763		-0.3083	0.77613	0.530782	-0.21794	0.518128	0.432373
P54727	REQVIAAL	0.335542	0.289084	0.402685	0.292419	0.307843	0.309091	0.387329	0.31571	0.285417	0.307974	0.307116		-0.0790851	0.209378	0.128261	-0.171508	0.516518	0.430985
Q01082	HPESERISM	0.141347	0.110512	0.191499	0.191737	0.0882931	0.170732	0.160244	0.171198	0.137963	0.152154	0.38649		0.047676	0.0292186	0.0158945	0.520223	0.515733	0.430422
P38606	MPADSGYPAY	0.745386	0.688679	0.897987	0.670277	0.681373	0.715758	0.937949	0.726586	0.750694	0.662695	0.661673		-0.0491013	0.140735	0.0824834	-0.150361	0.513229	0.428139
Q8NBW4	HPDNSSMIFY	0.641742	0.574124	0.795973	0.56438	0.72549	0.683636	0.937949	0.799094	0.754167	0.834097	0.66417		0.118189	0.284626	0.176782	0.185979	0.512732	0.427864
Q9NZY2	GTLQGAALRSR	0.241047	0.272237	0.327517	0.230646	0.277124	0.255758	0.320923	0.339879	0.350463	0.28842	0.29047		-0.0479101	0.099097	0.0565951	0.179082	0.511334	0.426688
A0A1W2PS24	EPRFIAVGYVDDTQ	0.709891	0.592318	0.718792	0.45006	0.555882	0.47697	0.653168	0.617825	0.695833	0.482126	0.626717		-0.335142	1.27999	0.881501	-0.15361	0.510935	0.42651
H0YKM0	KDLVHLLTL	1.94179	1.41173	1.9557	1.35499	1.57549	1.74545	2.05225	1.65106	1.54722	1.61412	1.55056		-0.0733182	0.214227	0.130908	-0.15384	0.510444	0.42624
E9PHY8	ADSVRAISV	0.101278	0.11186	0.120805	0.115523	0.164706	0.174545	0.177662	0.151057	0.156944	0.106324	0.149813		0.506281	0.910746	0.62564	0.341411	0.509677	0.425694
Q5H909	NADPQAVTM	1.25225	1.11995	1.55101	1.09868	1.02255	0.834545	1.49837	1.14728	1.21042	1.27589	0.931336		-0.231922	0.618089	0.406506	-0.196477	0.508382	0.424787
Q9P215	SESIVQGF	1.88168	1.70283	2.30872	1.50181	1.44902	1.51212	2.14827	1.88822	1.77292	1.65628	1.7603		-0.249183	0.925829	0.633282	-0.150815	0.508327	0.424787
P26368	IPFGITEEAM	0.13062	0.0687332	0.161074	0.123947	0.113725	0.0860606	0.100588	0.196375	0.143056	0.144821	0.129838		-0.179588	0.178962	0.108048	0.353704	0.507676	0.424356
A0A3B3IUA7	ALPSKLPTF	1.10412	0.906334	1.31007	1.20999	1.29902	1.32182	1.68387	1.36103	1.27708	1.16682	1.14482		0.316834	1.29328	0.890667	0.160909	0.507169	0.424173
Q5THK1	LPYVPLPGMEATY	0.143871	0.0876011	0.108725	0.0397112	0.0666667	0.0533333	0.0496408	0.0755287	0.0597222	0.113657	0.0898876		-1.11548	1.32903	0.916166	-0.420993	0.507051	0.424173
Q96EX3	YDIPRLAAF	0.486039	0.424528	0.444966	0.350782	0.428431	0.430303	0.502286	0.41994	0.439583	0.417049	0.367041		-0.0783819	0.260688	0.162317	-0.137028	0.504896	0.422238
P33981	GSLGHLQNR	0.477047	0.402291	0.532215	0.411552	0.389216	0.524848	0.619856	0.432024	0.423611	0.394134	0.394507		0.0478003	0.106446	0.0605471	-0.194868	0.504482	0.422044
Q9H0C5	LPLQREPLY	0.0506389	0.0404313	0.0536913	0.0377097	0.0713327	0.0642424	0.0561724	0.0978471	0.0576389	0.0661134	0.0761548		0.24951	0.142967	0.0841155	0.625407	0.503769	0.421551
P04406	YDNEFGYSNRVVDL	0.211074	0.187332	0.220134	0.148014	0.156863	0.163636	0.168517	0.166163	0.218056	0.150321	0.177278		-0.372541	0.963096	0.661519	-0.212396	0.502783	0.420786
Q8TDN6	PFVDHVFTF	1.40937	1.13342	0.973826	0.877858	1.1098	0.83697	1.04115	0.935045	1.36528	0.771769	1.00999		-0.278467	0.741143	0.503068	-0.199922	0.502464	0.420687
Q9NW82	IPDSHEITL	1.03265	0.959569	1.25369	1.16968	1.22353	1.27394	1.68517	1.20846	1.10278	1.27773	1.24345		0.306501	1.24027	0.851917	0.15908	0.501809	0.420252
Q9BTU6	SESYTQSF	0.350213	0.354447	0.481879	0.288207	0.278431	0.374545	0.446767	0.416918	0.461806	0.422548	0.493134		-0.188842	0.446874	0.290381	0.181708	0.500258	0.418921
E9PKE3	TVFDAKRLIGR	0.465215	0.413073	0.499329	0.491576	0.591176	0.587879	0.801437	0.521148	0.579861	0.510541	0.491885		0.428506	1.49663	1.03544	0.195535	0.495814	0.414697
O95936	YPDPTFPAM	1.33294	0.887129	1.24362	1.07521	1.08922	1.07818	1.20281	1.321	1.26632	1.06141	1.42759		-0.0550297	0.153829	0.0894105	0.136434	0.493515	0.412618
Q9BXJ9	SPDKVDYEY	1.55703	1.40296	1.91342	1.69254	1.61176	1.63576	2.1757	1.86329	1.74028	1.66819	1.85893		0.131048	0.478458	0.314995	0.134071	0.493048	0.412509
O00237	HPALFLSTY	0.210128	0.190027	0.256376	0.200963	0.209804	0.249697	0.248204	0.226586	0.198611	0.153987	0.167291		0.0538526	0.10075	0.0565951	-0.229805	0.492968	0.412509
Q8N3S3	VDLVRGSAF	0.0814009	0.0525606	0.110067	0.104693	0.105882	0.109091	0.143697	0.0996979	0.116667	0.0879927	0.134831		0.510056	0.627924	0.413961	0.432753	0.491763	0.411523
P53621	AESLKETF	0.663985	0.683962	0.841611	0.679904	0.655882	0.722424	0.915741	0.727341	0.623611	0.692026	0.588015		0.0267041	0.0713219	0.0391793	-0.15007	0.488564	0.408543
Q6ZS81	QDLLRIGLF	0.297208	0.312668	0.472483	0.412756	0.590196	0.495758	0.180274	0.41994	0.438889	0.456462	0.479401		0.218371	0.297644	0.186281	0.314518	0.486956	0.407154
P13639	AEMYVAKF	0.856602	0.649596	0.789262	0.909146	0.809804	0.941818	1.10189	0.80287	0.749306	0.702108	1.598		0.297933	0.418557	0.271882	0.331895	0.486457	0.406875
O14974	KFDDGAVFL	3.45338	3.40431	4.2698	2.76895	2.71765	1.80606	3.68975	3.58761	3.39097	3.05775	3.24345		-0.433972	1.53222	1.06035	-0.159936	0.483977	0.404614
P22626	FGPGPGSNF	0.638902	0.895553	0.648322	0.505415	1.42353	0.905455	1.09536	0.912387	1.06181	0.904675	0.764045		0.43324	0.734469	0.497331	0.32389	0.482261	0.403116
Q8IWE2	SESKVQSF	0.481779	0.551213	0.61745	0.395909	0.54902	0.50303	0.532985	0.587613	0.495833	0.408799	0.489388		-0.151702	0.48298	0.316977	-0.151199	0.481071	0.402145
B1AHB1	RSSIPITVR	0.173687	0.118598	0.208054	0.15343	0.165686	0.14	0.207054	0.163142	0.175	0.208983	0.266966		-0.00205218	0.00223698	0.0016899	0.287247	0.48077	0.402063
Q8NG68	RDNPRFNLM	0.221486	0.250674	0.272483	0.184116	0.217647	0.192727	0.320052	0.21148	0.195833	0.218148	0.219725		-0.118537	0.221644	0.135889	-0.232315	0.479131	0.400641
O96006	YPASIVDEPTF	0.940842	0.780323	0.950336	0.98556	1.10588	0.958788	1.11561	1.03172	1.05	0.898258	0.853933		0.225919	1.3242	0.913216	0.106129	0.478651	0.40038
Q15042	SDSLTYKL	0.703739	0.727763	0.891946	0.799037	0.810784	0.855152	1.00588	0.743958	0.711806	0.736022	0.66417		0.163985	0.818157	0.558342	-0.117332	0.471403	0.39335
Q9Y520	FPSTETATL	0.4354	0.412399	0.510067	0.499398	0.517647	0.538182	0.666231	0.460725	0.434722	0.377635	0.342072		0.295129	1.21602	0.833214	-0.164706	0.470522	0.392687
E7EUC7	REFPTVPL	0.277331	0.318059	0.307383	0.308063	0.329412	0.326061	0.365774	0.299094	0.356944	0.331806	0.327091		0.143204	0.546522	0.361906	0.127519	0.468827	0.39121
Q5JP53	EYPDRIMNTF	0.168244	0.125674	0.169799	0.137184	0.12402	0.12	0.131613	0.188444	0.173264	0.170027	0.185382		-0.269837	0.506817	0.332726	0.213928	0.466977	0.389578
F5GYQ1	DYYPEYKLLF	0.759584	0.718329	0.757718	0.711191	0.842157	0.654545	0.3403	0.622356	0.628472	0.718607	0.63171		-0.226244	0.549991	0.363999	-0.196572	0.466457	0.389276
Q9Y3A2	QFDVATHL	0.559394	0.704178	0.80604	0.579422	0.593137	0.24303	0.841933	0.537009	0.554861	0.610449	0.598002		-0.289657	0.518633	0.340715	-0.262562	0.463585	0.386622
A0A087WTU9	SVQQVTFSR	0.0187552	0.0698505	0.0546078	0.0722022	0.0647059	0.0715152	0.0744611	0.114804	0.0638889	0.0568286	0.062422		0.567007	0.383006	0.245181	0.641832	0.462571	0.385825
Q13409	HPNLVVGGTY	0.461429	0.490566	0.643624	0.570999	0.542157	0.543636	0.691052	0.632931	0.547917	0.584785	0.570537		0.142182	0.494566	0.324111	0.13499	0.46186	0.385332
[truncated: 385 more rows]

## Sheet: HCC1954BL
		vehicle			5 nM carfilzomib				25 nM ONX-0914					carfilzomib vs vehicle			ONX-0914 vs vehicle
Master Protein Accessions	Sequence	Abundance: 126	Abundance: 127N	Abundance: 127C	Abundance: 128N	Abundance: 128C	Abundance: 129N	Abundance: 129C	Abundance: 130N	Abundance: 130C	Abundance: 131N	Abundance: 131C		log2 FC	negative log10 pval	negative log10 adj pval	log2 FC	negative log10 pval	negative log10 adj pval
Q9BQ67	DVNVISWSR	4.37678e-05	0.0130542	4.37678e-05	0.387182	0.56726	0.476769	0.505193	0.634761	0.52896	0.676898	0.64774		6.78805	5.92624	4.1875	7.14986	6.93083	5.47111
P62249	IQYDRTLLV	0.0359364	4.37678e-05	4.37678e-05	0.693591	0.770107	0.800572	0.833086	1.6843	1.25052	1.38691	1.55272		6.0109	5.29174	3.88483	6.93432	7.88645	5.68842
Q9BVP2	EFFTVLAQR	0.0478953	0.020823	4.37678e-05	0.62072	0.696797	0.691923	0.642433	0.534845	0.52268	0.584006	0.618772		4.85422	8.45582	4.91537	4.62372	7.76406	5.67508
P61803	EYLSSTPQR	0.0141889	0.0247705	4.37678e-05	0.280948	0.41637	0.401716	0.344955	0.507137	0.420098	0.503231	0.538818		4.79529	5.24931	3.85499	5.2429	6.47326	5.23166
Q15029	EVVQITWNR	0.0229011	0.0479867	0.00449227	0.446005	0.688256	0.462473	0.479228	0.604534	0.430565	0.597738	0.599073		4.36842	4.78332	3.52162	4.47292	5.06982	4.27051
P22626	YFEEYGKI	0.0621142	0.0318854	0.0526316	0.669008	0.845552	0.838456	0.870178	1.13854	0.878576	0.938611	1.17149		4.04319	5.77308	4.11975	4.39987	6.82127	5.43562
H0YGR4	EYEFLSFVR	0.0421562	0.0360721	0.0323367	0.437226	0.824911	0.551108	0.482938	0.694374	0.628751	0.590468	0.794902		3.96123	4.04685	3.02227	4.19949	4.68129	3.98094
A6NLN1	YYTSVTPVL	0.131306	0.191717	0.179825	2.24846	2.78007	2.5168	2.3546	3.03359	2.42359	2.93942	2.75319		3.88419	7.46707	4.77171	4.05571	7.99391	5.72471
Q8N7H5	EYISTEFNR	0.0220263	0.0654028	0.0175581	0.43547	0.548754	0.516083	0.562315	0.584383	0.484997	0.565428	0.577057		3.88116	6.68336	4.59796	3.98194	6.98804	5.4831
Q96Q80	YFNPHLVFR	0.0760194	0.0574482	0.0804094	0.877963	1.00498	1.01072	1.08754	1.1738	1.0314	1.32472	1.31402		3.80331	6.7686	4.62609	4.08629	7.63038	5.63883
P20073	TYYDAWSLR	0.0850035	0.0527722	0.0855263	0.769096	1.30534	0.91208	1.05119	1.03862	0.827634	1.10662	1.00927		3.76143	5.10711	3.75978	3.74144	5.05015	4.25639
A8MTY9	TYHGVFVNI	0.0310052	0.0601202	0.0657895	0.658472	0.577936	0.760543	0.787834	1.15197	0.893231	1.40065	1.11008		3.73447	4.14219	3.08888	4.44465	6.12989	5.03191
Q13287	DLINIHFQR	0.102972	0.0928524	0.0935673	1.13257	1.47117	1.18942	1.29228	1.46096	1.36078	1.48304	1.68946		3.72025	6.9252	4.63195	3.95744	7.65276	5.63883
Q06413	EFHSPIGLTR	4.37678e-05	0.0527722	0.0709064	0.551361	0.478292	0.593281	0.522255	0.651553	0.515701	0.69063	0.580533		3.70089	6.03536	4.25298	3.88573	6.58185	5.27945
Q9H9A6	ESLELLYLR	0.0442294	0.0207248	0.041438	0.325724	0.523132	0.506076	0.442136	0.661629	0.483601	0.559774	0.641947		3.66314	4.65647	3.44235	4.04828	5.75443	4.7642
Q9BVP2	EFFTVLAQRR	0.0539046	0.0596448	0.0526316	0.570676	0.737367	0.77198	0.667656	0.774139	0.695045	0.752827	0.806489		3.63235	6.94023	4.63195	3.77274	7.37295	5.55677
Q14681	EFYNIASLVR	0.0338632	0.00293896	0.00392697	0.13784	0.242705	0.120086	0.143917	0.195634	0.148639	0.150242	0.17613		3.56912	2.9049	2.16858	3.62638	3.03552	2.63337
O60293	DYWSNYEFHNR	0.0497581	0.0293921	4.37678e-05	0.291484	0.357295	0.318799	0.284866	0.451721	0.288904	0.420032	0.482039		3.56817	4.09719	3.0646	3.95949	5.12255	4.30801
A0A2R8Y589	ETWAESLRYR	0.160332	0.149633	0.171053	1.53995	1.85196	1.80129	1.96142	1.64232	1.40265	1.96607	1.68019		3.47968	6.82778	4.63195	3.38307	6.5282	5.25786
P60709	QVITIGNERFR	0.0663442	0.0614562	0.103801	0.71115	0.841281	0.852037	0.961424	1.32158	0.979763	1.09047	1.07995		3.44623	5.68708	4.11975	3.85609	6.92576	5.47111
Q6P2Q9	VYSKDNPNL	0.0621977	0.0961924	0.0745614	0.737489	0.913879	0.854896	0.838279	1.52477	1.16399	1.3021	1.34878		3.42867	5.90396	4.17642	4.1036	7.96414	5.72471
Q9Y3F4	EILVITYGR	0.0403731	0.0792456	0.0709677	0.608428	0.843416	0.631165	0.608309	0.874055	0.77111	0.853796	0.958285		3.40476	5.69475	4.11975	3.76607	6.78903	5.41883
S4R3R2	KEIEIYTVSA	0.157567	0.139613	0.187865	1.46005	1.88399	1.78842	1.69362	1.85474	1.60363	1.93215	1.98725		3.39983	7.24071	4.70026	3.51196	7.59358	5.63883
C9J2Y9	EVPIIIVFR	4.37678e-05	0.0319517	0.0410784	0.276558	0.296085	0.256612	0.189911	0.327456	0.235869	0.320679	0.303592		3.38685	4.27052	3.18633	3.60751	4.88054	4.13178
Q08945	EISFVNFAR	0.0526313	0.0705479	0.0137715	0.453029	0.537367	0.458184	0.452522	0.640638	0.490579	0.579968	0.590962		3.38007	6.14188	4.33382	3.65621	6.9904	5.4831
C9J2Y9	EVLYNGFTGR	0.0525225	0.0384102	0.0582284	0.424934	0.550178	0.511794	0.570475	0.854744	0.670621	0.805331	0.797219		3.37083	5.66548	4.10287	3.97522	7.50374	5.5945
O00472	ETLPPGSVLLK	0.0469938	0.0334001	0.0570175	0.491659	0.536655	0.370264	0.461424	0.619647	0.515003	0.602585	0.628042		3.34369	5.71501	4.11975	3.6904	6.76977	5.4083
B7Z503	EVIYNYVQR	0.0575904	0.0521042	0.0672515	0.509804	0.63013	0.64427	0.610287	0.732718	0.620609	0.633818	0.718424		3.3433	6.87388	4.63195	3.51951	7.42645	5.56723
P60709	YALPHAILR	0.148929	0.137275	0.192982	1.51185	1.62135	1.60114	1.72515	2.18052	1.72087	2.09289	1.99594		3.33773	7.50664	4.77171	3.64454	8.47879	5.79032
Q9H9Y2	IPNSHVYYR	4.37678e-05	0.0334001	0.0467836	0.18964	0.324555	0.24446	0.302671	0.381192	0.23866	0.350565	0.31518		3.31059	3.59335	2.70223	3.58716	4.26551	3.66056
J3KT73	EIKDFLLTAR	0.0708362	0.0774883	0.0763889	0.62072	0.780071	0.741959	0.797849	0.766583	0.588625	0.709208	0.762457		3.29491	6.66272	4.59796	3.23801	6.48454	5.23412
P28072	TAASLFKEM	0.0290256	0.0507682	0.0511696	0.395083	0.462633	0.4203	0.431751	0.446683	0.362875	0.273021	0.449594		3.29153	5.34243	3.91592	3.13331	4.87382	4.12576
H7C0M1	ETLTGALFQR	0.0573601	0.0447562	0.0558921	0.421422	0.543772	0.476769	0.543769	0.608732	0.528262	0.55412	0.500579		3.23656	6.40082	4.46808	3.37894	6.84575	5.44202
O00744	VYFEKSPDF	0.0594333	0.0360721	0.0778316	0.488147	0.597865	0.518942	0.568249	0.695214	0.667132	0.68336	0.797219		3.23313	6.64028	4.59119	3.62069	7.85819	5.67946
Q5W0H4	QETSFTKEA	0.040774	0.0725218	0.0150745	0.295874	0.429893	0.433167	0.428042	0.559194	0.445918	0.57916	0.531866		3.21286	4.91907	3.61414	3.62801	6.15503	5.04914
P13010	LPFMEDLRQY	0.107809	0.0901804	0.0643275	0.618964	1.16299	0.668335	0.727003	0.919395	0.799721	0.87399	0.872538		3.18338	4.117	3.07096	3.3087	4.46598	3.81397
F8W6L0	EVLEQSAQTLR	0.0487405	0.0159819	4.37678e-05	0.158033	0.222776	0.213724	0.178783	0.243493	0.207955	0.236672	0.295481		3.16271	3.69714	2.77264	3.50972	4.59445	3.91732
P11912	AVVPGTLLLFR	0.0330326	0.0357035	0.0298566	0.251097	0.367972	0.283059	0.234421	0.376154	0.279833	0.319871	0.385863		3.112	4.14238	3.08888	3.37277	4.88181	4.13178
Q01082	EYLLELLRAR	0.0313614	0.0734386	0.0687135	0.356453	0.770107	0.416726	0.444362	0.607053	0.515701	0.614701	0.84241		3.10291	2.85116	2.12561	3.47914	3.77801	3.26081
E9PQE8	EIYSDFALK	0.0428473	0.0313961	0.0244499	0.244952	0.298221	0.295211	0.287834	0.374475	0.327285	0.45315	0.464658		3.09735	4.34601	3.23101	3.62148	5.87712	4.85518
P49736	ETIYQNYQR	0.032481	0.0334001	0.0336257	0.256365	0.332384	0.227305	0.315282	0.337531	0.220516	0.243134	0.238702		3.09205	4.30141	3.20186	2.97045	3.96135	3.41434
O14965	EYAPLGTVYR	0.0497581	0.00405405	0.0350877	0.205443	0.283274	0.2802	0.232938	0.310663	0.270761	0.294023	0.2781		3.07931	4.81004	3.53676	3.28271	5.41413	4.52495
O75643	SLYQDKFPF	0.139599	0.134937	0.135965	0.955224	1.43772	1.11365	1.09199	1.64568	1.37474	1.67367	1.88876		3.0707	4.93565	3.62564	3.58822	6.49853	5.24364
Q9NQR4	ELAQIYAQR	0.0270922	0.0831854	0.0503101	0.39245	0.471886	0.478914	0.433976	0.50042	0.426378	0.521809	0.483198		3.05316	6.41973	4.46808	3.17348	6.80183	5.42869
P78347	REFNFEKWNA	4.37678e-05	0.0320641	0.0336257	0.154522	0.202135	0.224446	0.132047	0.144416	0.120028	0.19063	0.208575		3.02447	3.12852	2.34849	2.92068	2.88624	2.50203
P27694	FPLIEVNKVY	0.203179	0.183033	0.149123	1.12204	1.96157	1.3138	1.32641	1.71788	1.47941	1.88045	2.04403		3.00343	4.26779	3.18522	3.31869	5.18208	4.35042
Q9Y5B9	EVELIHFER	0.102411	0.109049	0.0471897	0.595259	0.743772	0.689064	0.646142	0.904282	0.683182	0.903069	0.849363		2.95502	5.87364	4.15926	3.27569	6.88469	5.44804
Q14152	YYNKVSTVF	0.102281	0.268537	0.221491	1.39157	1.61139	1.59042	1.47255	2.54072	2.36288	2.78271	2.66744		2.94127	7.10261	4.63195	3.71262	9.58742	6.04696
O94864	TIQLIQHNR	0.0511403	0.0779623	0.0818713	0.495171	0.539502	0.553252	0.554896	0.495382	0.429867	0.455574	0.498262		2.92934	7.81066	4.77171	2.73986	7.17943	5.52299
P31350	REFLFNAIET	0.14029	0.199065	0.119883	1.03073	1.45053	1.13081	1.03264	1.03023	0.826936	0.965267	1.14832		2.92324	5.64067	4.09144	2.69706	4.9368	4.16867
F8VVA0	DFIDFTYVR	0.0168422	0.0447562	0.0453216	0.28885	0.354448	0.239457	0.189911	0.384551	0.267271	0.375606	0.404403		2.91156	3.3758	2.53163	3.32822	4.50561	3.8454
Q13618	EYFLNLNSR	0.0335001	4.37678e-05	0.0429844	0.178227	0.227758	0.172266	0.186202	0.189757	0.156315	0.195477	0.172654		2.90532	3.93388	2.94487	2.80723	3.68716	3.1885
F5GX77	EFNPNFVAR	0.0801659	0.0634603	0.0445906	0.468832	0.501068	0.399571	0.505935	0.706129	0.469644	0.558966	0.542294		2.9017	4.85919	3.56916	3.18165	5.70904	4.73087
Q9Y3C7	NYLNFLAQR	0.0511403	0.0694723	0.0687135	0.366989	0.64911	0.446033	0.419881	0.303946	0.378227	0.429725	0.461182		2.89829	4.11587	3.07096	2.63961	3.40192	2.94245
O60506	DYYGYDYHNYR	0.0718728	0.0192734	0.0794561	0.344162	0.523843	0.443174	0.376855	0.639798	0.410328	0.494346	0.584009		2.8916	3.96913	2.96612	3.22608	4.92746	4.16153
Q99941	DTFYVVSFR	0.0290256	0.0267201	0.0536725	0.165057	0.37153	0.255897	0.275964	0.456759	0.357292	0.400646	0.417149		2.87256	3.33513	2.50309	3.48354	5.01831	4.23221
H0Y650	DVLSHFAQR	0.225294	0.270541	0.26462	1.52853	1.87331	1.89064	2.07047	1.93955	1.63852	1.98708	1.97683		2.86031	6.87207	4.63195	2.89497	6.98565	5.4831
Q5FC10	TEYHGNFSA	0.0525225	0.0307281	0.0365497	0.270413	0.321708	0.321658	0.234421	0.27372	0.189812	0.273021	0.26883		2.84563	4.70035	3.46525	2.654	4.13369	3.56083
Q9NR28	EYTKAVYTL	0.0456116	0.0654643	0.0497076	0.359965	0.390036	0.354539	0.384273	0.61293	0.427076	0.575121	0.491309		2.79593	4.73477	3.48657	3.29658	6.26884	5.11446
P31153	MPLTIVLAH	0.073255	0.0334001	0.0380117	0.270413	0.394306	0.370264	0.293769	0.438287	0.347523	0.531502	0.407879		2.78423	3.92893	2.9434	3.16091	5.01919	4.23232
Q92621	FYQEEFYIR	0.0388889	0.0534402	0.0208725	0.187006	0.315302	0.279485	0.247033	0.376154	0.304955	0.298869	0.396292		2.769	3.76249	2.82518	3.18876	4.9648	4.19076
Q9NY61	LPQPDVFPL	0.0884589	0.0875084	0.0957602	0.513608	0.747331	0.687634	0.520772	0.842149	0.655269	0.900646	1.01275		2.76886	4.06036	3.03445	3.23484	5.43212	4.53835
P62318	MSNITVTYR	0.123013	0.140281	0.138889	0.839333	0.995018	0.940672	0.879822	1.38875	1.11375	2.03554	1.18424		2.76885	2.81154	2.09781	3.41563	4.50199	3.84235
Q15573	ESFNTFANR	0.00519288	0.038394	0.0752667	0.258999	0.256228	0.288063	0.267804	0.276238	0.204466	0.258481	0.263036		2.75679	4.96743	3.64969	2.66091	4.67361	3.97514
Q14146	IYIDNILHSR	0.156185	0.136273	0.181287	0.969271	1.18292	1.06362	1.01335	0.926952	0.856943	0.912763	1.01043		2.74315	7.98696	4.77171	2.55307	7.33728	5.54501
Q9Y5Q9	KELEYFGLSA	0.168625	0.153641	0.140351	0.890255	1.31957	0.964975	0.930267	0.926952	0.707606	0.898223	1.1518		2.73448	4.6927	3.46466	2.57857	4.22455	3.62857
Q14C86	TAYGEFLSR	0.0787837	0.0480962	0.0423977	0.338894	0.364413	0.378842	0.418398	0.413098	0.414515	0.353796	0.359212		2.73299	6.08669	4.29442	2.77101	6.21035	5.07643
P31689	YDVLGVKP	0.368348	0.360053	0.421053	2.39421	2.94235	2.36883	2.46439	3.14694	2.49686	2.95073	2.99537		2.73023	6.8291	4.63195	2.91881	7.45373	5.57838
A0A140TA76	EVFEYIIFR	0.0912232	0.0487642	0.0511696	0.377524	0.570107	0.45604	0.274481	0.566751	0.461968	0.520194	0.650058		2.71901	3.49055	2.62127	3.10896	4.58087	3.90653
O95235	VETLVLQAP	0.0953697	0.112224	0.125731	0.688323	0.841993	0.726948	0.663947	0.825357	0.62596	0.8021	0.735805		2.71653	6.26632	4.40711	2.74973	6.37516	5.16714
P07919	ELFDFLHAR	0.181755	0.178357	0.173977	1.06936	1.21708	1.16726	1.22478	1.99076	1.55199	1.85057	1.90846		2.71585	6.21524	4.36498	3.35806	8.29982	5.7596
G5E9D5	EFIMLNHFSQR	0.0721429	0.0248742	0.0251257	0.211296	0.285172	0.279247	0.282394	0.289393	0.279135	0.346257	0.356122		2.69981	4.4313	3.28354	2.96418	5.22963	4.38553
P08910	EYIPPLIWGK	0.040774	0.086691	0.0687135	0.317823	0.572954	0.437455	0.347181	0.728799	0.530356	0.648627	0.726535		2.67924	3.47495	2.61119	3.33215	5.34038	4.46443
Q9BVP2	SEWTGASLA	0.140981	0.115564	0.0986842	0.67691	0.8	0.812009	0.727003	0.884131	0.826239	1.13651	0.85168		2.67074	5.40828	3.94028	2.9651	6.34843	5.16209
O43390	LEYEDHKSA	0.23566	0.216433	0.22076	1.20544	1.51744	1.45747	1.50074	1.54744	1.16678	1.36914	1.48088		2.66277	6.66129	4.59796	2.63279	6.56109	5.27193
Q96D70	EVWNDFMNR	0.0525225	0.0341872	0.042885	0.228856	0.385291	0.243031	0.231454	0.397985	0.254943	0.470113	0.424102		2.6554	2.72477	2.03576	3.16249	4.02662	3.46844
Q9Y5Q9	EYYSFYDDRQK	0.0552868	0.0708083	0.0570175	0.307287	0.441281	0.35168	0.437685	0.453401	0.457781	0.558966	0.537659		2.65515	4.79305	3.52654	3.03978	5.99048	4.93003
P13010	QYQNITVHR	0.0995162	0.0654643	0.0862573	0.461809	0.553025	0.553967	0.531157	0.588581	0.426378	0.554927	0.487833		2.6482	6.00891	4.2466	2.61888	5.91278	4.88153
Q9ULI2	VPLPDTFSY	0.125086	0.146961	0.138158	0.709394	1.16512	0.830593	0.711424	1.35852	1.00349	1.18336	1.22364		2.64308	4.10249	3.06582	3.12424	5.54391	4.61624
P11142	QVYEGERAM	0.0525225	0.0347361	0.0380117	0.205443	0.303203	0.274482	0.259644	0.475231	0.40335	0.368336	0.472769		2.64227	3.99704	2.9855	3.36399	6.16209	5.05139
A0A494C128	WYGYHFPEL	0.121631	0.0414162	0.0555556	0.344162	0.6121	0.45461	0.35905	0.693535	0.568039	0.521809	0.725377		2.60227	3.38911	2.54062	3.10555	4.81242	4.08252
K7EJQ7	GEIVVFKV	0.162405	0.0808283	0.0877193	0.605795	0.70605	0.741244	0.623145	1.18052	0.914166	1.04604	1.2584		2.60047	4.67564	3.45533	3.31748	6.91833	5.46942
Q96QU8	EYFIGDVFAAR	0.0304077	0.0387442	0.0365497	0.159789	0.27331	0.188706	0.207715	0.196474	0.152128	0.250404	0.190035		2.55724	3.33328	2.5021	2.48506	3.1416	2.72369
Q96JI7	SYINELRTF	0.135453	0.140281	0.0716374	0.647937	0.790036	0.651894	0.596439	0.710327	0.671319	0.846527	0.862109		2.53604	5.5427	4.03163	2.73815	6.2028	5.07396
P78318	EYYLLHLQR	0.0680548	0.0031423	4.37678e-05	0.132572	0.130961	0.152966	0.134273	0.165407	0.140265	0.159128	0.170336		2.53564	2.92836	2.18862	2.74125	3.43896	2.97441
Q96AE4	AEYYRQQAA	0.0435384	0.0286911	0.0453216	0.18525	0.241993	0.24732	0.224036	0.314022	0.254013	0.290792	0.30591		2.51935	4.41019	3.27113	2.89361	5.56846	4.63546
A0AV96	VPIPDVYQTY	0.154112	0.179025	0.177632	0.748903	1.48826	0.818442	0.787834	1.36272	1.0307	1.1979	1.38586		2.49662	3.11446	2.33668	2.86955	4.13573	3.56188
Q6P2Q9	IFNPRTGQLF	0.049067	0.0434202	0.0596818	0.215979	0.309609	0.339528	0.255193	0.314022	0.34194	0.344911	0.465817		2.46511	3.52457	2.64781	2.85378	4.65027	3.95862
Q86UV5	EYAADIFYSR	0.129924	0.148297	0.225146	0.741001	1.18007	0.849178	0.919881	1.02099	0.960223	1.07108	1.1124		2.45895	5.17931	3.81204	2.63349	5.7463	4.75849
P82932	VDFYAPTA	0.228058	0.207081	0.248538	1.14486	1.2911	1.25947	1.30712	1.71788	1.1305	1.29402	1.35342		2.45624	5.43835	3.95467	2.59191	5.88458	4.86
Q9Y244	EFKAVQQVQR	0.0621977	0.0614562	0.0972222	0.348551	0.431317	0.418156	0.413947	0.424853	0.391486	0.376414	0.404403		2.45248	6.38529	4.46808	2.43916	6.3398	5.15728
Q99576	VYQLHNFSI	0.45888	0.442218	0.394737	2.17735	2.73737	2.27305	2.23442	4.29555	3.42498	3.75283	4.17613		2.44714	5.57437	4.05095	3.17912	7.97993	5.72471
O95602	DFLVVPPSRYR	0.221147	0.173681	0.195906	0.809482	1.16726	1.11794	1.17507	1.4979	1.17795	1.68982	1.4971		2.43854	4.60895	3.41547	2.89596	6.0594	4.98156
P28070	DYADFQYLK	0.132688	0.126921	0.0994152	0.569798	0.760854	0.61544	0.647626	0.853065	0.716678	0.88853	0.917729		2.43783	5.59434	4.05821	2.81813	6.85343	5.44331
P52294	AFDLIEHYF	0.105045	0.0721443	0.111111	0.453029	0.613523	0.63045	0.366469	0.787573	0.665736	0.840065	1.0591		2.42439	3.02665	2.26724	3.12454	4.9977	4.21691
Q9BVJ6	GEWGGVGLKP	0.178991	0.145625	0.169591	0.709394	1.05765	0.917084	0.852374	1.0529	0.930914	1.16882	1.19815		2.4241	5.22726	3.83602	2.72305	6.20559	5.07396
C9JRX2	YVFGGTTGY	0.0290256	0.0279923	0.0633736	0.22827	0.253381	0.227305	0.149852	0.329135	0.333566	0.379645	0.331402		2.41956	3.69176	2.7704	3.09727	5.72946	4.74546
P48201	EFQTSAISR	0.0946786	0.0587842	0.0928363	0.405619	0.433452	0.429593	0.452522	0.562552	0.414515	0.522617	0.578216		2.38988	5.3384	3.91521	2.66161	6.23648	5.09737
Q6NS38	KEVEYFTGA	0.342778	0.330661	0.350146	1.65584	1.93096	1.74768	1.79303	2.42149	1.93719	2.3231	2.32561		2.38473	7.04726	4.63195	2.72244	8.21613	5.75486
O95243	YFISPQGLKF	0.0993224	0.0610875	0.0721755	0.359087	0.513167	0.373124	0.349407	0.424013	0.391486	0.512924	0.603708		2.36249	3.70568	2.78012	2.63932	4.52889	3.86408
Q9UHD9	ESIPGGYNALR	0.112647	0.12024	0.119883	0.580334	0.563701	0.652609	0.606083	0.734677	0.565946	0.671244	0.596756		2.35283	6.37307	4.46609	2.44916	6.70614	5.36708
A0A0J9YYL3	YELGEDTIRQA	0.0877678	0.0935204	0.0650585	0.3705	0.483274	0.460329	0.354599	0.507976	0.348918	0.515347	0.458864		2.34493	4.45757	3.30093	2.47892	4.88129	4.13178
O00571	EYIFLAVGR	0.0877678	0.0855043	0.104532	0.43547	0.582206	0.443888	0.418398	0.547439	0.394976	0.528271	0.485516		2.34353	4.86445	3.57197	2.40088	5.05061	4.25639
Q12899	DYLRDPVTI	0.135453	0.138277	0.163012	0.633011	0.772242	0.761258	0.710682	1.14442	0.885555	0.994346	1.03013		2.30478	5.82392	4.14324	2.79962	7.50149	5.5945
Q9BQ39	EYYDGNTSSNSRQR	0.0870767	0.104208	0.0540936	0.282704	0.392883	0.38742	0.510386	0.535684	0.422889	0.49273	0.458864		2.26576	4.0273	3.00668	2.54558	4.89841	4.13899
F5H7Z5	KELLISLVA	0.280581	0.201737	0.179825	0.890255	1.19288	1.13081	1.01929	1.4005	0.93231	1.24717	1.38586		2.26151	4.68703	3.46311	2.49179	5.43843	4.54044
H3BRS3	EFFPQNYFR	0.0635798	0.0627923	0.0453216	0.247586	0.37153	0.239457	0.22997	0.281276	0.236567	0.322294	0.290846		2.24945	3.65365	2.74692	2.30463	3.81714	3.29163
O95071	SYFGYPSFR	0.0628887	0.0407482	0.0498502	0.199298	0.301068	0.282345	0.181009	0.261125	0.272156	0.318255	0.308227		2.23546	3.54587	2.66526	2.5026	4.34262	3.71809
P26373	ESLQANVQR	0.0621977	0.0721443	0.0804917	0.323968	0.370819	0.322373	0.3227	0.371956	0.288207	0.364297	0.365006		2.22575	5.44593	3.95467	2.2782	5.62531	4.67677
Q86UV5	YAADIFYSR	0.0704907	0.0467602	0.0307018	0.172081	0.291815	0.24446	0.21365	0.330814	0.263782	0.285945	0.25029		2.2246	3.47622	2.61154	2.51914	4.35104	3.72387
P20036	LFLPRTDYSF	0.0912232	0.0995324	0.0804094	0.326602	0.582918	0.385275	0.392433	0.557515	0.552687	0.645396	0.69409		2.22238	3.63415	2.73557	2.76032	5.28112	4.42371
Q7L591	GEGLFAFST	0.223912	0.161657	0.222222	0.863038	1.19431	0.919228	0.775223	0.944584	0.911375	0.926494	1.13094		2.2109	4.9451	3.63254	2.27174	5.14828	4.33046
P82932	VDFYAPTAA	0.0884589	0.0641283	0.103801	0.317823	0.380071	0.426019	0.452522	0.654912	0.524773	0.636511	0.507532		2.20523	4.26507	3.18401	2.765	6.06774	4.98465
P01137	DINGFTTGR	0.0760194	0.0460922	4.37678e-05	0.174715	0.206406	0.17584	0.1773	0.329135	0.272156	0.34168	0.276941		2.17254	3.16545	2.37886	2.90495	5.34041	4.46443
Q9H583	EVGGSYWQR	4.37678e-05	0.0712555	0.0782738	0.191396	0.238434	0.245175	0.222552	0.314861	0.233077	0.354604	0.318656		2.17012	3.23298	2.4313	2.61434	4.51423	3.85229
P40692	DFANFGVLR	0.163787	0.143621	0.153509	0.561896	0.778648	0.711222	0.692878	0.852225	0.67411	0.774637	0.809965		2.159	5.70176	4.11975	2.33973	6.33257	5.15384
Q9UK41	ESAYNAFNR	0.0746372	0.0981964	0.0921053	0.373134	0.388612	0.356683	0.458457	0.486986	0.337055	0.503231	0.469293		2.15831	4.49044	3.32473	2.34647	5.10751	4.29572
O15269	IYSYGFATI	0.268832	0.275217	0.329678	1.04565	1.79146	1.28806	1.0727	1.46767	1.07048	1.21567	1.27694		2.15763	3.96745	2.96612	2.11049	3.82121	3.29528
P31350	FPIEYHDIWQM	0.13407	0.112224	0.109649	0.431958	0.630605	0.547534	0.505935	0.767422	0.681089	0.739903	0.787949		2.1566	5.37872	3.92817	2.64879	7.06299	5.48314
P10644	GEIALLMNRP	0.107809	0.117568	0.111111	0.4223	0.660498	0.460329	0.456231	0.442485	0.404745	0.505654	0.442642		2.15587	4.55568	3.38071	2.00074	4.04891	3.48755
Q5RI18	EYIEENKYSR	0.0595905	0.0674731	0.0500796	0.251975	0.276157	0.278771	0.244807	0.31738	0.226099	0.299677	0.26883		2.15471	4.58405	3.40343	2.23511	4.84916	4.11011
A0A0J9YW13	VEYETYKEA	0.123013	0.106799	0.112176	0.433714	0.548043	0.525375	0.522997	0.764064	0.619679	0.724556	0.73117		2.15451	5.72109	4.11975	2.63856	7.39684	5.56396
P67870	MLYGLIHAR	0.201451	0.194055	0.21674	0.796313	0.977224	0.871337	0.968843	1.05626	0.825541	1.06543	0.949015		2.14626	6.1638	4.34762	2.25486	6.55078	5.27088
F8W9J4	DTLHNFVSR	0.167243	0.164329	0.149123	0.572432	0.762989	0.729092	0.759644	0.864819	0.68388	0.806139	0.845886		2.13959	5.70879	4.11975	2.32017	6.34155	5.15728
Q12769	EVVGIIESRAR	0.158258	0.10354	0.138158	0.467954	0.634164	0.61401	0.628338	0.481108	0.359386	0.41357	0.432213		2.13631	5.7335	4.11975	1.66089	4.04244	3.48199
A0A2R8Y6G6	RYISPDQLADL	0.0843124	0.0668003	0.0906433	0.326602	0.385765	0.347391	0.354599	0.79597	0.60014	0.642973	0.753187		2.13349	3.88305	2.91079	3.11478	7.01495	5.4831
Q56NI9	FWDGKIVLV	0.15895	0.344021	0.391082	1.1194	1.77153	1.1544	1.16543	2.20235	1.79972	2.11147	2.48088		2.12802	3.55477	2.67138	2.84993	5.79831	4.79568
Q7Z2T5	TEYYKELAA	0.0497581	0.0507682	0.0643275	0.214223	0.226335	0.234453	0.283383	0.292191	0.326588	0.355412	0.349942		2.12439	4.28733	3.19339	2.59075	5.81058	4.80297
A0A087WYJ0	GEYKFFWTA	0.290256	0.262525	0.270468	0.978051	1.51673	1.11651	1.10386	1.25861	0.89672	1.07512	1.34762		2.10286	4.34361	3.23101	2.0603	4.20497	3.61488
P41250	TVLGYFIGR	0.189357	0.162993	0.131579	0.606673	0.839858	0.629021	0.69362	0.823678	0.668528	0.725363	0.862109		2.10155	5.13992	3.78415	2.25487	5.66832	4.70057
Q9NPA3	EQQFHYHLR	0.0608155	0.11356	0.130117	0.428446	0.40427	0.433167	0.474777	0.646516	0.452198	0.500808	0.491309		2.10012	4.62165	3.41965	2.36456	5.50672	4.592
Q96SN8	SEIEKLSAA	0.391154	0.415498	0.404971	1.55224	1.80641	1.68835	1.86499	1.82872	1.39149	1.69628	1.57126		2.09712	6.8904	4.63195	2.00574	6.55114	5.27088
P11926	SEVELMKVA	0.276434	0.344689	0.570175	1.49781	1.65979	1.74553	1.89169	1.88917	1.54501	0.772213	1.82387		2.09686	3.60739	2.71334	1.92465	3.0964	2.6866
Q92503	EAYNETFSNR	0.0850035	0.10354	0.0811404	0.360843	0.346619	0.416726	0.392433	0.577666	0.47104	0.561389	0.537659		2.07648	5.39524	3.93397	2.57845	7.1375	5.51086
P35637	FSGNPIKV	0.117484	0.144289	0.138889	0.475856	0.562278	0.610436	0.598665	0.846348	0.752268	1	0.791425		2.07266	4.69125	3.46466	2.66581	6.68959	5.36366
Q9BXS6	NYLNQHVNR	0.115757	0.119572	0.125	0.440299	0.485765	0.5604	0.527077	0.475231	0.405443	0.476979	0.531866		2.06731	5.87954	4.15926	1.97559	5.5481	4.61831
E9PCM6	EVLAGPLAQR	0.110574	0.0821643	0.100877	0.326602	0.476157	0.38456	0.41543	0.480269	0.367062	0.422456	0.338355		2.03351	4.43824	3.28695	2.03836	4.45442	3.80606
Q5JPE7	EYLPTLWVK	0.221838	0.189045	0.167398	0.669886	0.982206	0.761973	0.726261	1.08144	0.76762	0.950727	1.02202		2.02604	4.41542	3.27291	2.30938	5.3652	4.47988
O75164	DYIEPALYR	0.0277415	0.0614562	0.0584795	0.203687	0.2121	0.188706	0.195846	0.280437	0.200977	0.277868	0.289687		2.02313	3.49603	2.62489	2.41341	4.70979	4.00184
O43818	DAVSGLAFR	0.102281	0.116232	0.0847953	0.407375	0.374377	0.370264	0.486647	0.530647	0.372645	0.402262	0.477404		2.01862	4.46183	3.30339	2.14038	4.87135	4.12468
P05496	EFQTSVVSR	0.103663	0.136273	0.111842	0.446005	0.511744	0.414582	0.511128	0.548279	0.38381	0.457997	0.508691		2.00561	5.08533	3.74628	2.0173	5.1264	4.31104
C9J2Y9	YFLGYMVHR	0.139138	0.127811	0.11501	0.412643	0.532384	0.509888	0.569238	0.516093	0.422424	0.478191	0.512167		1.99079	5.58331	4.05145	1.92123	5.33102	4.46082
Q9HCS7	EIYGVTHTR	0.137121	0.148297	0.147295	0.495171	0.592171	0.607219	0.589021	0.710747	0.611654	0.728191	0.673812		1.98478	6.3339	4.4562	2.23942	7.26912	5.54083
Q9UM00	SYIQGLSHR	0.100898	0.0774883	0.0687135	0.258121	0.387189	0.31451	0.336795	0.466835	0.350314	0.549273	0.528389		1.97655	3.22601	2.42591	2.52385	4.90717	4.14506
Q86Y07	TNADVYYYR	0.0424425	0.0864545	0.0694444	0.206321	0.288256	0.268049	0.270772	0.335852	0.251221	0.339257	0.35226		1.9663	3.75893	2.8227	2.27346	4.74815	4.03117
Q07864	FYVDTVRAF	0.218383	0.188377	0.175439	0.769096	0.868327	0.70336	0.691395	1.08312	0.837404	0.96769	0.973349		1.96573	5.60571	4.06525	2.31457	6.85867	5.44331
Q9NP58	NVLVPIFYR	0.0753283	0.0961924	0.10307	0.362599	0.407829	0.318799	0.333828	0.526448	0.47732	0.495961	0.486674		1.9586	5.48751	3.98449	2.43977	7.20188	5.52475
P67870	EMLYGLIHAR	0.12762	0.114896	0.155945	0.443079	0.561329	0.524184	0.533136	0.598377	0.476855	0.677975	0.592507		1.9563	5.01596	3.6877	2.14247	5.67302	4.70057
O14949	IYTWGTEEF	0.194195	0.245157	0.244883	0.669008	1.18719	0.890636	0.787092	1.23762	0.88067	1.12036	1.14368		1.95367	3.66858	2.75651	2.2641	4.6623	3.96632
Q96SU4	GEWNGVMYA	0.0638754	0.0487642	0.105263	0.230904	0.32242	0.269478	0.300445	0.460118	0.491975	0.370759	0.504056		1.95088	3.5458	2.66526	2.65261	5.79414	4.79276
O75626	YPYPGELTM	0.0774015	0.102872	0.0862573	0.294996	0.399288	0.328806	0.348665	0.462636	0.37753	0.367528	0.38934		1.94861	4.71568	3.47625	2.16798	5.47789	4.57128
Q9BXR5	SFDYSNTVM	0.0635798	0.221777	0.307018	0.732221	0.737367	0.830593	0.740356	0.938707	0.739707	0.659128	0.857474		1.94471	4.75475	3.49925	2.0162	5.0043	4.22124
P06340	FYSQPDHLF	0.131997	0.158317	0.121345	0.489025	0.589324	0.532523	0.488872	1.23258	1.04606	1.28352	1.25724		1.93566	4.48647	3.32259	3.13429	8.53505	5.79032
Q02224	EFQQVLSNR	0.0580511	0.0614562	0.0701754	0.205443	0.286121	0.264475	0.209199	0.256927	0.245639	0.274637	0.282735		1.93226	4.1009	3.0656	2.06728	4.55075	3.88187
Q15306	ELQAFAHHGR	0.0691085	0.0280561	0.114035	0.277436	0.274733	0.248749	0.272997	0.29555	0.266574	0.365105	0.303592		1.93116	4.04541	3.02216	2.1279	4.69888	3.99286
P49327	EFFLAGIGR	0.161714	0.173681	0.176901	0.540825	0.753025	0.654753	0.646884	0.692695	0.558269	0.664782	0.653534		1.92592	5.68739	4.11975	1.91128	5.6333	4.68158
U3KQ07	AEVIQAFSA	0.244644	0.209753	0.263158	0.895522	0.930249	0.900643	0.908754	0.996641	0.834613	0.878837	0.993048		1.92582	7.67949	4.77171	1.95255	7.78345	5.67508
P14324	EYNAIGGKYNR	0.110624	0.0420842	0.0519006	0.217735	0.290391	0.273052	0.252226	0.387909	0.372645	0.323102	0.397451		1.92143	3.94763	2.95495	2.4407	5.6711	4.70057
P14373	KEYWALTSP	0.464409	0.40481	0.347953	1.34855	1.79502	1.4639	1.4451	2.05877	1.71807	2.08885	2.25029		1.89898	5.19272	3.81662	2.3222	6.70669	5.36708
Q9NRZ9	IFYTAIVNR	0.0711818	0.0921844	0.0847953	0.260755	0.33879	0.300214	0.325668	0.288833	0.233775	0.253635	0.221321		1.8889	4.85096	3.5645	1.59209	3.79393	3.27268
P49321	KEAQLYAAQA	0.494817	0.487642	0.490497	1.56716	1.95302	1.86562	1.88576	1.77078	1.5499	1.71163	1.73233		1.88851	7.5392	4.77171	1.78426	7.12566	5.50428
P60842	YETLTITQA	0.389081	0.396126	0.416667	1.40123	1.61993	1.38742	1.51632	1.96893	1.51431	1.84087	1.87254		1.88647	6.17292	4.34762	2.167	7.21975	5.53057
A0A0J9YX62	NPDDVFREF	0.161023	0.174349	0.201023	0.601405	0.764413	0.624732	0.645401	1.356	1.0635	1.16317	1.36037		1.88192	4.20946	3.14322	2.78899	7.28497	5.54083
P37275	YEFKPIVVA	0.313753	0.313961	0.350877	1.0518	1.2548	1.28163	1.20104	1.21411	1.02094	1.32391	1.27231		1.87599	6.41646	4.46808	1.88858	6.46476	5.22966
P55160	NFDFTRSYL	0.0615066	0.177021	0.163743	0.486392	0.56726	0.483917	0.423591	0.515533	0.4194	0.528271	0.665122		1.87043	3.95871	2.96187	1.98845	4.35238	3.72468
P18074	IYPEQFSYM	0.100898	0.0908484	0.0760234	0.307287	0.434164	0.290207	0.268546	0.288833	0.245639	0.294023	0.308227		1.86463	3.84724	2.88998	1.67077	3.21893	2.79007
Q53HC5	AEIDLFRAA	0.302695	0.279893	0.298977	0.919227	1.09253	1.10865	1.14763	1.08144	0.877879	1.07674	0.979143		1.86039	6.61142	4.57611	1.7723	6.26753	5.11446
A0A2R8YE10	VYTQHQPFL	0.107809	0.134937	0.115497	0.424934	0.43274	0.458899	0.413947	0.617968	0.549895	0.66559	0.581692		1.85716	5.82037	4.14324	2.33806	7.58822	5.63883
P62491	HADSNIVIM	0.0704907	0.0801603	0.111111	0.27568	0.266192	0.353109	0.369436	0.38623	0.378227	0.327948	0.447277		1.85711	3.93123	2.94345	2.14127	4.88394	4.13178
Q92499	VDILAPTV	0.342778	0.308617	0.381579	1.14047	1.3153	1.20729	1.31157	1.45676	1.14445	1.25687	1.27231		1.85275	6.7915	4.63125	1.89722	6.96441	5.47111
Q9P0U3	EAFRLTITR	0.157567	0.101536	0.0906433	0.335382	0.472598	0.42173	0.454006	0.421495	0.325192	0.361874	0.419467		1.85223	4.6855	3.46311	1.71225	4.18772	3.60199
P78527	REFFSTIVV	0.245335	0.243821	0.224415	0.723442	1.00996	0.819157	0.847923	1.08228	0.852756	0.829564	1.01622		1.83757	4.96292	3.64777	1.99053	5.5172	4.59688
A0A0J9YX62	SAFSGFPSF	0.246026	0.138945	0.25731	0.626866	0.964413	0.82416	0.637982	0.890848	0.736218	0.938611	1.11472		1.83411	3.58114	2.69196	2.10355	4.45849	3.80902
J3QQZ9	EFWQGQTNR	0.013717	0.0882013	0.0328947	0.174715	0.156584	0.15654	0.152819	0.201511	0.15492	0.193053	0.195829		1.83356	2.83567	2.11672	2.05185	3.47286	3.00466
B3KQ25	EAASYLDQISR	0.154803	0.175017	0.138158	0.51273	0.58363	0.552538	0.571958	0.806045	0.609211	0.711632	0.769409		1.83157	5.37126	3.92489	2.21466	6.77466	5.41029
A6NLN1	YYTSVTPVLR	0.0590092	0.0825446	0.0317811	0.215101	0.194306	0.19371	0.214392	0.219983	0.214934	0.249596	0.220162		1.82263	3.93668	2.94522	1.9688	4.42964	3.78736
Q05086	VYSRDPNYL	0.0863856	0.0995324	0.0709064	0.277436	0.325267	0.339528	0.258902	0.542401	0.514306	0.550889	0.565469		1.8105	4.72238	3.47859	2.66584	7.73419	5.67086
P22090	DANGNSFATR	0.0552868	0.0587842	0.0584795	0.193152	0.206406	0.168692	0.235905	0.287993	0.22261	0.246365	0.260718		1.80542	3.52649	2.6488	2.14516	4.63733	3.94936
P22314	NPLHLDYVM	0.309606	0.306836	0.337719	0.997951	1.22989	1.10365	1.11424	1.22642	0.900675	1.08939	1.18656		1.80508	5.92178	4.1875	1.79116	5.86817	4.84885
P05198	EVLINNINR	0.112647	0.114896	0.138158	0.372256	0.458363	0.405289	0.464392	0.502939	0.354501	0.415994	0.432213		1.80201	4.87612	3.58118	1.80654	4.89266	4.13468
P50990	TYLGKYWAI	0.311679	0.220441	0.272661	0.702371	1.34377	0.849893	0.829377	1.80017	1.33845	1.41195	1.73233		1.79569	2.77226	2.0675	2.54973	5.07351	4.27243
Q5I0X7	NFEVPYYNR	0.203179	0.187709	0.170322	0.544337	0.672598	0.669764	0.708457	0.979849	0.752966	1.03554	1.05446		1.79417	4.23183	3.16215	2.35299	6.17578	5.0602
Q15008	QELSRFIAA	0.073255	0.132265	0.0869883	0.291484	0.332384	0.355254	0.369436	0.406381	0.304955	0.350565	0.301275		1.78983	4.40583	3.26973	1.80539	4.4609	3.81031
E9PQU5	EYKEPESTLR	0.12094	0.101536	0.114035	0.317823	0.403559	0.395997	0.432493	0.455919	0.418004	0.432149	0.427578		1.78838	5.40519	3.94028	1.95005	6.01131	4.94507
Q96GE4	YYKDQFSLL	0.217001	0.191049	0.144737	0.544337	0.76726	0.653324	0.5727	0.759026	0.770412	0.810985	0.825029		1.78365	5.32643	3.90655	2.10258	6.51015	5.24845
P41161	LPYAEGFAY	0.292329	0.301269	0.312135	0.895522	1.42705	0.930665	0.893917	1.48363	1.21912	1.38853	1.60834		1.77993	3.62062	2.7246	2.23867	5.1494	4.33046
P61962	EVYDIAFSR	0.221147	0.244489	0.184211	0.712028	0.780783	0.726233	0.746291	0.948783	0.752268	0.839257	0.830823		1.77499	6.55392	4.54494	1.96002	7.27551	5.54083
G3V1R5	AEFNSTPAV	0.442294	0.354041	0.320175	1.11853	1.41068	1.29521	1.26261	1.46264	1.23098	1.37803	1.37891		1.77279	6.68061	4.59796	1.87237	7.07324	5.48314
P51692	NAFAEPGRVPF	0.110574	0.176353	0.194444	0.470588	0.58363	0.571837	0.565282	0.735516	0.823447	0.878837	1.00116		1.77155	4.25407	3.17609	2.42171	6.52647	5.25786
Q9Y5R8	SYVRSLPFF	0.35038	0.287241	0.281433	0.908692	1.40142	0.926376	0.938427	1.48615	0.995813	1.13893	1.44148		1.76849	3.33715	2.50426	2.04656	4.23248	3.63353
O00159	NYPQSVPRL	0.157567	0.172345	0.187135	0.52151	0.533808	0.623302	0.669139	1.13518	0.950454	1.28756	1.19583		1.76788	3.7996	2.85464	2.72848	7.05366	5.48314
Q9Y230	EALTQAFRR	0.126469	0.1169	0.123538	0.389816	0.407829	0.448177	0.418398	0.675903	0.570133	0.692246	0.65701		1.76632	5.36063	3.92098	2.40737	7.71224	5.66315
O15212	QEFQRAQAA	0.118925	0.12024	0.158626	0.408253	0.46121	0.450322	0.477745	0.445004	0.361479	0.34895	0.351101		1.76089	5.73772	4.11975	1.50611	4.737	4.02392
Q15233	VEFSGKPAA	0.145819	0.199733	0.200292	0.538191	0.66121	0.670479	0.590504	0.519731	0.471738	0.544426	0.517961		1.75729	6.34752	4.45644	1.49674	5.29321	4.43127
E9PQT7	EALNVLVNR	0.346925	0.269205	0.327485	1.00527	1.10391	1.01287	1.11721	1.14274	0.792742	0.867528	0.865585		1.7525	5.79291	4.13327	1.54392	4.97134	4.19506
Q13015	APIASIHSF	0.0932965	0.110888	0.114035	0.298507	0.388612	0.352395	0.384273	0.308144	0.330077	0.397415	0.288528		1.7466	4.60181	3.41547	1.64195	4.22058	3.62708
O14965	YEFLVGKPP	0.609537	0.533734	0.596491	1.84372	2.08754	1.81201	1.96588	2.40554	2.08514	2.4273	2.70452		1.73264	6.16385	4.34762	2.05248	7.39944	5.56396
A0AV96	VEYESHRAA	0.163096	0.161657	0.134503	0.43547	0.552313	0.49035	0.554896	0.661629	0.506629	0.639742	0.662804		1.73122	4.84968	3.5645	2.01257	5.88704	4.86109
A0A0A0MQZ6	EYIELHRKR	0.333103	0.364729	0.368421	0.986831	1.25267	1.27949	1.19585	1.18052	0.947662	1.27464	0.980301		1.72962	5.43822	3.95467	1.62437	5.03064	4.23992
Q9H3C7	NNQSFYSNR	0.0870927	0.0100785	0.0577892	0.141352	0.170819	0.180129	0.190653	0.269521	0.20656	0.227787	0.225956		1.72485	2.7209	2.03353	2.17002	4.06288	3.49832
P49327	ELAQWLIQR	0.12716	0.1169	0.10307	0.282704	0.454093	0.38456	0.406528	0.556675	0.418004	0.50727	0.506373		1.72295	3.86836	2.90078	2.10296	5.18075	4.35042
Q15345	EAFFSHVLR	0.315135	0.220441	0.254386	0.762072	0.915302	0.859185	0.881306	0.896725	0.805304	0.882068	0.734647		1.6982	6.45821	4.46808	1.65575	6.28588	5.12396
A0A1B0GU83	SYSLFTALR	0.08915	0.0721443	0.0643275	0.238806	0.276868	0.235168	0.218101	0.314022	0.24843	0.252827	0.272306		1.68747	4.00684	2.99273	1.85411	4.59445	3.91732
H7C2C7	QYLNKNALTTL	0.266759	0.311289	0.211988	0.730465	0.979359	0.853467	0.827893	1.46432	1.21703	1.48627	1.6686		1.68676	4.01315	2.99514	2.47	6.75823	5.39962
Q9BTD8-2	TYQQVQQTL	0.406358	0.351369	0.326754	1.06321	1.22206	1.10508	1.24777	1.94291	1.5471	1.74798	1.77289		1.6815	5.65979	4.10287	2.27755	7.91608	5.69784
Q9H7D7	AEWEGKGTA	0.144437	0.125585	0.0979532	0.325724	0.482562	0.393853	0.364985	0.700252	0.63224	0.806139	0.74971		1.6754	3.67234	2.75798	2.55753	6.70034	5.364
Q9P2J3	TELELFKAA	0.210781	0.211089	0.192251	0.627744	0.681139	0.688349	0.617211	0.639798	0.563852	0.594507	0.634994		1.67487	7.38489	4.74752	1.57119	6.94789	5.47111
Q96CG3	FETQFILSP	0.258466	0.192385	0.218567	0.72432	0.851246	0.661901	0.593472	0.842149	0.652477	0.65832	0.9073		1.66526	4.10821	3.06745	1.77763	4.51063	3.84927
P54619	ETLETIINR	0.162405	0.136273	0.162281	0.43986	0.533808	0.43817	0.532641	0.565911	0.433357	0.541195	0.457706		1.66164	4.92669	3.61923	1.70093	5.07664	4.27337
Q9Y3L3	SYANYFIRL	0.236351	0.192385	0.182018	0.533802	0.972242	0.523946	0.539318	1.01931	0.825541	0.823102	0.975666		1.65768	2.72434	2.03576	2.16167	4.28045	3.67348
Q96GC5	SYAQYVHNL	0.313753	0.317969	0.261696	0.834065	0.963701	1.02359	0.934718	1.5466	1.15562	1.44911	1.60139		1.65678	4.3501	3.23125	2.2718	6.57415	5.27758
P35579	KYLYVDKNF	0.314444	0.250501	0.277047	0.712906	0.972242	0.927806	0.918398	1.38791	1.29449	1.55574	1.75087		1.65331	3.86102	2.89726	2.4154	6.52957	5.25786
P20036	YAAFVQTHR	0.236812	0.238254	0.279727	0.695932	0.816133	0.795807	0.837784	1.00812	0.804838	0.951535	0.925454		1.64417	6.03001	4.25298	1.87441	6.94488	5.47111
J3QSE0	FEALGIAQP	0.340705	0.265197	0.290205	0.829675	1.00783	0.892066	0.992582	0.983207	0.785066	1.00162	0.954809		1.63936	5.95386	4.19873	1.64034	5.95785	4.91433
Q96ST3	VYAQVARLF	0.176227	0.135605	0.108187	0.345917	0.495374	0.449607	0.45178	0.429891	0.34194	0.349758	0.433372		1.63774	4.47747	3.31723	1.47332	3.86361	3.33133
P30520	GEVYGVVKA	0.0684174	0.0634603	0.0555556	0.18964	0.197153	0.213724	0.175074	0.379513	0.331472	0.42084	0.331402		1.63388	3.01674	2.25947	2.54967	6.02251	4.95372
O14730	SEYNMLWHA	0.103663	0.121576	0.100877	0.300263	0.353025	0.31451	0.367953	0.552477	0.45499	0.441034	0.590962		1.61915	3.67182	2.75798	2.22969	5.8039	4.7993
Q5VV42	GEYMAGQLAA	0.0746372	0.0480962	0.0891813	0.186128	0.250534	0.207291	0.222552	0.300588	0.272156	0.197092	0.2781		1.61669	3.06224	2.29631	1.89096	3.95054	3.40528
Q9BV29	REVADFAVQPA	0.13407	0.138945	0.200292	0.470588	0.479715	0.518942	0.465875	0.63644	0.534543	0.691438	0.716107		1.61654	4.70599	3.46874	2.03066	6.26142	5.1119
P13196	HEFGAITFV	0.400138	0.403474	0.399854	1.18262	1.33879	1.20443	1.17953	1.52225	1.19958	1.39257	1.37775		1.61213	6.55905	4.54494	1.77514	7.22672	5.53057
A0A087WYN9	IYFQAPVKI	0.257775	0.205077	0.195175	0.549605	0.844128	0.641887	0.646142	0.867338	0.754361	0.814216	0.95365		1.61193	4.23793	3.16434	1.94984	5.47725	4.57128
C9JUM8	FVFDASSIQY	0.160332	0.132265	0.0979532	0.342406	0.472598	0.378842	0.394659	0.310663	0.298674	0.534733	0.488992		1.60905	2.86451	2.1363	1.64897	2.98688	2.58975
Q5T4U5	YYASIAKAF	0.192122	0.137609	0.144737	0.430202	0.528114	0.4203	0.54822	0.610411	0.531752	0.62601	0.660487		1.60682	4.69615	3.46466	1.94074	5.95813	4.91433
Q5R372	MWNPNAPVF	0.335867	0.273881	0.280702	0.609306	1.15587	0.956397	0.881306	1.56675	1.13887	1.27302	1.41599		1.60151	3.14439	2.36057	2.18388	5.08654	4.28168
P19838	FPHYGFPTY	0.556323	0.495658	0.445175	1.2432	2.05694	1.40672	1.33902	1.53149	1.3224	1.43619	1.8007		1.59869	3.63823	2.73826	1.60936	3.67527	3.17857
J3KNW5	TYLEKFQNL	0.536282	0.550434	0.425439	1.32572	1.74947	1.56112	1.46588	2.48699	2.05304	2.52342	2.927		1.59768	3.84551	2.88939	2.30891	6.37181	5.1668
Q9UPN6	DYFEGATSQR	0.0967519	0.0794923	0.107456	0.266023	0.318149	0.275911	0.283383	0.426532	0.415213	0.41357	0.396292		1.59594	4.91451	3.61363	2.12639	6.9252	5.47111
Q5XKR9-3	LYSHINQTL	0.29302	0.271209	0.219298	0.726953	0.808541	0.799142	0.817507	0.884971	0.748081	0.98546	0.834299		1.59324	5.85601	4.15043	1.72468	6.38824	5.17207
P55060	FPHLLQPVL	0.29302	0.253173	0.281433	0.72432	0.94306	0.838456	0.804896	1.13434	0.853454	1.01939	1.12167		1.58506	4.83624	3.55346	1.90365	6.05812	4.98156
Q7L7L0	AEILELAGNAA	0.498963	0.454242	0.497076	1.38982	1.58363	1.36598	1.41617	2.08648	1.36427	1.59451	1.67439		1.57359	4.43543	3.28591	1.79702	5.27893	4.42332
Q3SXM5	VFYPYPQYFTQ	0.280581	0.318637	0.269006	0.703248	0.975801	0.890636	0.844955	0.674223	0.535241	0.606624	0.745075		1.56056	5.19988	3.81778	1.14562	3.4952	3.02405
Q9Y5A7	EYLSYVENR	0.0946786	0.0741483	0.0489766	0.204565	0.210676	0.224446	0.212908	0.307305	0.184927	0.220517	0.224797		1.5538	2.93142	2.19031	1.69082	3.36988	2.91685
Q9H0H5	VPNPDPVTM	0.271596	0.338009	0.39693	0.892011	1.04626	0.938528	1.0497	1.41478	1.1291	0.702746	1.22596		1.54881	3.12959	2.3488	1.73667	3.75425	3.24277
P21333	AEFTVETRSA	0.14651	0.124916	0.124269	0.276558	0.479004	0.404575	0.378338	0.464316	0.421493	0.415994	0.464658		1.544	3.82381	2.87442	1.74336	4.54688	3.87975
O15371	EYLKLGYVSR	0.121631	0.111556	0.123538	0.292362	0.375089	0.357398	0.357567	0.314022	0.281228	0.29483	0.310545		1.53927	5.1431	3.78449	1.33586	4.31154	3.69588
P01137	EAVPEPVLLSR	0.103663	0.0908484	0.0964912	0.215979	0.340214	0.293066	0.277448	0.270361	0.267969	0.331179	0.289687		1.53797	3.68753	2.76721	1.57899	3.834	3.30639
O75400	EVWNAISER	0.141672	0.102204	0.143275	0.405619	0.365836	0.38742	0.336795	0.604534	0.471738	0.617932	0.484357		1.53478	3.82119	2.87291	2.07737	5.78704	4.78816
Q8WU79	EAYLPETFR	0.209399	0.186373	0.219298	0.542581	0.559431	0.600429	0.662463	0.959698	0.720865	0.798869	0.843569		1.52792	4.60421	3.41547	2.01863	6.47873	5.23275
Q9NYV6	NYIGSFLAR	0.15273	0.126253	0.123538	0.366989	0.379359	0.355969	0.442878	0.401343	0.355199	0.423263	0.397451		1.52562	5.15553	3.79405	1.55525	5.27557	4.42086
A8MZF9	EFIDVIVGNR	0.421562	0.399466	0.376462	1.05004	1.3758	1.12223	1.02596	1.27624	1.01465	1.13732	1.27115		1.51842	5.09849	3.7567	1.55741	5.25631	4.40427
O14737	AEMRNSILA	0.0511403	0.0561122	0.0994152	0.18964	0.158007	0.223016	0.218101	0.320739	0.263782	0.22294	0.273465		1.51724	2.69675	2.01543	1.97185	4.14982	3.57409
Q8NC51	ETQPPVALK	0.348307	0.362725	0.409357	0.942932	1.13665	1.11008	1.06306	1.49202	1.20935	1.32391	1.29548		1.50935	5.9432	4.19513	1.8326	7.26763	5.54083
E7ENY0	VPASVTGYSF	0.364893	0.41817	0.408626	1.07463	1.27758	1.06719	1.10386	1.17716	0.844382	0.937803	1.14716		1.50932	5.27784	3.87727	1.36987	4.69826	3.99286
O95835	SYSPQAFKF	0.338632	0.360053	0.363304	0.90957	1.04911	1.03431	1.02522	1.35348	1.07327	1.21567	1.4102		1.50475	5.35763	3.92098	1.83523	6.68693	5.36366
A0A0A0MQS3	IEHDVVMKA	0.00828887	0.167001	0.166179	0.310214	0.325504	0.3269	0.326409	0.696893	0.586183	0.677437	0.696794		1.50142	3.0992	2.32367	2.5451	6.67241	5.35726
A0A2R8Y7Z0	QESKLIILA	0.277816	0.336673	0.460526	0.904302	1.10463	1.005	1.03412	1.70781	1.24634	1.80452	1.51564		1.49783	3.65065	2.74692	2.13006	5.93216	4.89685
Q15181	GETDWKVIA	0.201797	0.187041	0.125731	0.421422	0.472598	0.577555	0.462908	0.439966	0.478716	0.646204	0.565469		1.49548	3.73739	2.80547	1.63462	4.24598	3.64405
B1AMF1	FPFKPPSIY	0.541811	0.546426	0.505848	1.3029	1.88043	1.44103	1.36795	1.63896	1.27425	1.59935	1.93279		1.49535	3.89346	2.91863	1.60049	4.28406	3.6748
Q15061	WVLETKEVY	0.429164	0.43821	0.405702	1.02019	1.41352	1.29378	1.05193	1.13602	0.930914	1.09451	1.45423		1.49348	3.98089	2.97191	1.44319	3.7924	3.2723
O15127	EFSQGIFSSR	0.103663	0.128925	0.102339	0.276558	0.330961	0.300214	0.344214	0.315701	0.277041	0.344103	0.329085		1.48722	4.55355	3.38045	1.50324	4.61694	3.93442
O60318	SEVKFAVQA	0.52868	0.545758	0.544591	1.40474	1.71957	1.47891	1.43991	1.89421	1.55757	1.66236	1.92005		1.48513	5.72442	4.11975	1.70422	6.63267	5.32266
Q03933	GPVEFQHPY	0.190739	0.182365	0.221491	0.483758	0.588612	0.54253	0.595697	1.02519	0.73552	0.886914	0.918888		1.47942	3.86022	2.89726	2.1695	6.39877	5.17847
O96020	EVNYINTFR	0.11472	0.0948564	0.130117	0.292362	0.342349	0.312366	0.313798	0.358522	0.253315	0.335218	0.36153		1.47708	4.09333	3.06342	1.53066	4.29775	3.6855
P14324	EVLEYNAIGGKYNR	0.193504	0.212425	0.251462	0.581212	0.614947	0.609006	0.627596	0.755668	0.576413	0.765751	0.820394		1.47273	4.73024	3.48426	1.73523	5.77232	4.77964
E9PKU7	YPDFTNPTM	0.207326	0.263193	0.241228	0.558385	0.8121	0.59757	0.65727	0.991604	0.780879	0.851373	1.04751		1.46802	3.68323	2.76395	1.95184	5.45571	4.55239
P62280	AYQKQPTIF	0.136144	0.112892	0.123538	0.269535	0.373665	0.36812	0.356083	0.684299	0.508025	0.621163	0.696408		1.4608	3.03705	2.27619	2.33699	6.05616	4.98109
Q5UIP0	YPEELKPVL	0.154803	0.151637	0.171053	0.402107	0.483274	0.471766	0.389466	0.580185	0.517097	0.675283	0.615295		1.45597	4.35269	3.23125	1.90713	6.09568	5.00239
P06748	FEITPPVV	0.152039	0.142953	0.156433	0.309043	0.556584	0.388849	0.388724	0.631402	0.569435	0.710824	0.651217		1.44892	3.11811	2.33958	2.09017	5.3537	4.47221
Q99541	IYSVFRNAASF	0.138908	0.109552	0.164474	0.283582	0.488968	0.36955	0.346439	0.531486	0.431961	0.468498	0.557358		1.43488	3.11352	2.33649	1.85324	4.57331	3.90091
A0A0A0MSB8	TYGAFLQKF	0.120249	0.1002	0.109649	0.259877	0.341637	0.270193	0.316024	0.394626	0.312631	0.416801	0.507532		1.4322	2.83591	2.11672	1.89027	4.37746	3.74656
Q5SZX6	IPVDISDSDM	0.100207	0.154309	0.151316	0.289728	0.446975	0.380272	0.338279	0.456759	0.342638	0.298061	0.368482		1.42728	3.23644	2.43238	1.43784	3.27332	2.83254
A6NDA1	LYITEPKTI	0.149274	0.137609	0.165205	0.391572	0.361566	0.473195	0.393175	0.577666	0.424285	0.594507	0.639629		1.42584	3.37048	2.52726	1.89126	5.04993	4.25639
Q16666	EVINDYHFR	0.340475	0.280561	0.312378	0.7211	0.878766	0.82964	0.908506	0.724881	0.598279	0.726979	0.660487		1.42336	6.02257	4.25297	1.123	4.65044	3.95862
G3V3H3	GEYGGWYKA	0.188666	0.151637	0.0847953	0.317823	0.470463	0.380986	0.345697	0.867338	0.746685	0.949111	0.872538		1.41838	2.93033	2.1899	2.59969	7.00031	5.4831
Q13190	LFDDKAVEI	0.346925	1.42819	1.32164	2.5777	2.87758	2.79199	2.78116	3.10495	2.66155	3.35622	3.30707		1.41736	4.33684	3.22613	1.58994	5.02199	4.23358
Q96GD4	YELLVGNPP	0.38839	0.263193	0.315789	0.790167	0.976512	0.869192	0.807122	1.15869	0.862526	0.946688	0.869061		1.41648	4.52132	3.35194	1.57279	5.15086	4.33046
K7EPJ1	FPASPPKGY	0.302695	0.288577	0.333333	0.674276	0.940925	0.837741	0.836795	1.39715	1.11235	1.18255	1.42526		1.41602	3.96213	2.96326	2.05344	6.37517	5.16714
F5H2X7	YYMGDLIQHR	0.143055	0.180361	0.217836	0.428446	0.516014	0.52752	0.453264	0.490344	0.402652	0.287561	0.473928		1.41563	3.86354	2.89827	1.19697	3.03337	2.63153
J3KNV1	TYLNYVVHL	0.45197	0.579826	0.394737	1.13784	1.67687	1.10936	1.13353	1.2628	0.89044	1.10339	1.25377		1.4109	3.58681	2.69666	1.24571	2.98082	2.584
Q9H583	KYNEFSVSL	0.7132	1.08216	0.850877	2.13872	2.69893	2.32309	2.17804	2.95886	2.582	3.16155	3.32793		1.40425	4.81793	3.53993	1.76962	6.29995	5.13111
Q8WYJ6	KEYVGFAA	0.36282	0.307949	0.380117	0.820018	0.982918	0.972123	0.932493	1.16793	1.05932	1.11389	1.14484		1.40382	6.81068	4.63195	1.67878	8.00989	5.72471
Q6ULP2	GEFGGFSEVSP	0.279198	0.241149	0.184211	0.514486	0.775801	0.593281	0.595697	0.702771	0.490579	0.65105	0.699884		1.40009	3.65808	2.75008	1.43743	3.79826	3.27526
Q8IZH2	EYLERAPEL	0.0988252	0.134937	0.112573	0.287972	0.353025	0.275911	0.298961	0.352645	0.388695	0.449111	0.345307		1.39671	3.72498	2.79519	1.73367	4.99933	4.21779
Q9NXW2	DYYEILGVSR	0.182446	0.198397	0.166667	0.438104	0.65694	0.447462	0.373887	0.428212	0.250523	0.414378	0.480881		1.3924	2.7549	2.0567	1.10844	1.88216	1.63292
H3BT29	EVLDMHGFLR	0.309606	0.395458	0.419591	0.978051	0.92242	1.01144	1.01558	1	0.855548	0.787561	1.12978		1.38909	5.0612	3.72486	1.33115	4.81295	4.08252
P41240	EYLEGNNFVHR	0.345543	0.311289	0.247076	0.699737	0.762989	0.847034	0.846439	1.10327	0.796232	0.96042	0.914253		1.3889	4.55	3.37876	1.64688	5.59538	4.65262
Q96FS4	AEALVLVAP	0.172771	0.203073	0.22076	0.491659	0.560854	0.518942	0.508902	0.579345	0.369853	0.450727	0.551564		1.38695	4.25573	3.17617	1.29469	3.88382	3.34854
P62316	FNTGPLSV	0.201106	0.324649	0.301901	0.606673	0.701779	0.742673	0.804154	1.53568	1.20726	1.31502	1.25029		1.37149	3.67591	2.75946	2.2661	7.00961	5.4831
O60293	DYLVFANNR	0.158258	0.177021	0.18348	0.398595	0.544484	0.374553	0.471068	0.447523	0.436148	0.46042	0.433372		1.37074	4.42651	3.28051	1.36165	4.38912	3.75447
P56279	EIKDRLQLR	0.428473	0.406146	0.523392	1.00439	1.27687	1.18227	1.2092	1.70445	1.418	1.50889	1.74971		1.36773	4.97279	3.65244	1.81726	6.82008	5.43562
H0YHU4	AEYAYVLRV	0.0836213	0.102204	0.0891813	0.210711	0.26121	0.26233	0.211424	0.244332	0.187718	0.18336	0.177289		1.36684	3.41524	2.56142	1.11227	2.49656	2.16803
A0A0J9YX62	DYYEVLGVQR	0.203179	0.229793	0.157895	0.412643	0.572242	0.601858	0.439169	0.594458	0.401954	0.489499	0.384705		1.36263	3.26736	2.45688	1.24757	2.85619	2.4765
O00299	IELAYEQVA	0.156185	0.0908484	0.103801	0.32309	0.294662	0.288778	0.292285	0.416457	0.302861	0.321486	0.384705		1.35771	3.55248	2.67004	1.60758	4.49657	3.83879
A0A087WUC6	FFDHSGTLV	0.131997	0.44155	0.378655	0.721686	0.764413	0.833452	0.933234	1.24265	1.01675	1.36187	1.15759		1.3573	3.42595	2.57035	1.91229	5.48755	4.57753
P46977	DYYTPTGEFR	0.118867	0.108216	0.0847953	0.270413	0.311744	0.233024	0.244807	0.418136	0.302861	0.373183	0.375435		1.34995	3.19127	2.39823	1.82134	4.90592	4.14506
P38919	ELYIHRIGR	0.195577	0.203073	0.243421	0.460053	0.558719	0.567548	0.594214	0.429891	0.415213	0.476575	0.488992		1.34884	5.36844	3.92489	1.08068	4.15026	3.57409
Q6PI26	VYFEGSDFKF	0.205943	0.235137	0.195906	0.421422	0.700356	0.497498	0.52819	1.02435	0.928123	1.04685	1.05678		1.33826	3.53185	2.65226	2.25572	6.95057	5.47111
O43299	VYQHLFTRI	0.480995	0.382766	0.486111	0.925373	1.18861	1.17727	1.23665	1.13182	0.957432	1.16963	1.14021		1.33098	5.27934	3.87727	1.28935	5.09411	4.28525
Q15365	ETLSQSPQGR	0.212854	0.196393	0.184211	0.462687	0.523843	0.508935	0.494807	0.775819	0.697837	0.814216	0.742758		1.33071	5.543	4.03163	1.93736	8.07872	5.72837
A0A1B0GW95	ETLKHSGIGR	0.135453	0.136273	0.103801	0.23705	0.377224	0.297355	0.34273	0.300588	0.277739	0.352181	0.393975		1.32493	3.06885	2.29999	1.4034	3.34895	2.90051
Q9NP61	FASHVSPEV	0.387008	0.362057	0.27924	0.772608	0.936655	0.91208	0.795252	1.40218	1.32449	1.68174	1.56895		1.31725	4.02249	3.00318	2.1242	7.16132	5.5185
P41229	NYLDQIAKF	0.568763	0.543086	0.45614	1.08077	1.86121	1.22302	1.04303	1.8262	1.44103	1.77383	1.88992		1.31678	2.76062	2.06027	1.72911	4.19106	3.60436
Q9H9Y2	GEYEWVHKP	0.334946	0.254732	0.258772	0.671349	0.703677	0.678103	0.76459	0.877134	0.762038	0.819063	0.914639		1.31659	5.75707	4.11975	1.57604	6.89966	5.45958
Q71U36	KAYHEQLSV	0.474084	0.420842	0.437135	1.036	1.31388	1.22945	0.833828	0.9555	0.953245	0.945073	1.06141		1.31311	4.34333	3.23101	1.1404	3.61465	3.12496
E9PN81	RDFDRFIGA	0.182792	0.170675	0.18019	0.359526	0.464413	0.462473	0.478116	0.758186	0.568388	0.607835	0.699305		1.31026	3.57234	2.68606	1.88808	5.78363	4.786
B1AHQ6	LEVEGFRAT	0.0939876	0.0774883	0.121345	0.217735	0.209253	0.305933	0.227003	0.277078	0.189812	0.242326	0.196987		1.29786	2.74932	2.05334	1.21478	2.47248	2.14793
Q9NZL9	YVFDGTNPPY	0.523151	0.597194	0.464912	1.08867	1.7274	1.21944	1.15727	2.33669	1.68109	1.98061	2.15643		1.29675	2.90313	2.16749	1.9479	5.23927	4.39342
X6R242	YYTPITPHL	0.369039	0.495658	0.520468	0.90957	1.34947	1.09936	1.1632	1.48615	1.16539	1.51858	1.35805		1.29174	3.97817	2.97174	1.58171	5.14939	4.33046
Q13469	ENFAPGTTR	0.170698	0.230461	0.201023	0.43986	0.558007	0.467477	0.47997	0.915197	0.722959	0.786753	0.797219		1.27669	3.97112	2.96612	2.0047	6.84968	5.44276
Q15366	FPHTTPSM	0.154112	0.174349	0.215643	0.378402	0.445552	0.442459	0.490356	0.61293	0.572226	0.436187	0.681344		1.27593	3.16818	2.38055	1.66633	4.62713	3.94098
Q9BYD2	ELNPEIVAR	0.116793	0.126921	0.112573	0.287972	0.308185	0.270193	0.281157	0.328296	0.272854	0.298061	0.279258		1.27235	4.37547	3.24999	1.31077	4.53958	3.87303
A0A1B0GUE3	EEMKGIAAV	0.295784	0.423514	0.426901	0.802458	0.95089	0.98356	0.9273	1.14022	1.08863	0.691438	0.994206		1.26161	3.57925	2.69104	1.35693	3.95648	3.41034
Q9UI08	KYNQATPTF	0.346925	0.763527	0.676901	1.39333	1.35872	1.41601	1.52374	1.63644	1.15632	1.36591	1.46698		1.25602	4.37737	3.25022	1.23916	4.30446	3.69086
Q7Z7L7	SYQEVTVQR	0.199724	0.193721	0.182749	0.427568	0.503915	0.443174	0.449555	0.503778	0.456385	0.495961	0.480881		1.24761	5.73241	4.11975	1.33417	6.13469	5.03514
Q9Y2T2	TFDPVTKVL	0.31237	0.685371	0.694444	1.25285	1.33808	1.40743	1.35831	2.8539	2.49756	3.14297	3.3372		1.24741	2.89009	2.1565	2.39065	7.02909	5.48314
F5H1Y3	VFDGKPPQL	0.0774015	0.0935204	0.165205	0.230026	0.294662	0.233024	0.304154	0.325777	0.297278	0.33441	0.349942		1.24449	3.09213	2.31883	1.54459	4.21732	3.62479
Q8WU76	REFEPDAIGGGA	0.250173	0.280561	0.263158	0.633889	0.701779	0.586133	0.586053	0.962217	0.824843	0.872375	1.02433		1.2444	4.60514	3.41547	1.79913	6.93274	5.47111
Q9BXP5	MPYAGGGGGPTY	0.329648	0.429526	0.587719	0.895522	1.16726	1.06219	1.11424	1.11671	0.930914	0.57189	0.936269		1.23912	3.34332	2.50873	0.985495	2.3801	2.07111
D6REE5	ATGPSIKI	0.434692	0.398798	0.420322	0.919227	1.07331	0.932094	1.02003	1.0974	0.886253	1.1147	1.01506		1.23854	5.69002	4.11975	1.29898	5.97278	4.91846
P42285	KEYPFILDA	0.554941	0.583166	0.522661	1.20896	1.31957	1.32952	1.3546	2.11419	1.90161	2.15751	2.41947		1.23513	4.79283	3.52654	1.95624	7.80382	5.67508
P01834	YSLSSTLTL	0.577747	0.653307	0.627193	1.35733	1.92313	1.36526	1.17656	1.12343	1.00628	1.02746	1.27231		1.23261	3.66407	2.75303	0.838156	2.095	1.82406
Q6DCA0	SYAEYIASR	0.161714	0.129593	0.133041	0.329236	0.341637	0.295926	0.360534	0.312343	0.240056	0.280291	0.295481		1.23018	4.35136	3.23125	0.99563	3.31451	2.86957
Q9UBU9	SSAPPHTIL	0.153421	0.232465	0.179825	0.414399	0.481139	0.463188	0.409496	0.493703	0.375436	0.457189	0.433372		1.22913	4.45195	3.2971	1.22216	4.42123	3.7795
B3KNX7	EFLHSNQVIHR	0.136835	0.133601	0.185673	0.396839	0.301779	0.321658	0.403561	0.428212	0.443824	0.494346	0.338355		1.2273	3.17491	2.38497	1.48706	4.16744	3.58698
A0A3B3IT62	ETYSPFFR	0.125086	0.110888	0.138158	0.266023	0.269039	0.305218	0.324926	0.434089	0.336357	0.365913	0.427578		1.22393	3.43197	2.57366	1.64852	5.10288	4.29321
Q99828	EYQDLTFLTK	0.253859	0.237809	0.236842	0.506877	0.647212	0.545628	0.568249	0.602855	0.493138	0.666667	0.657397		1.22334	4.37187	3.24806	1.31698	4.7799	4.05701
Q92598	AELLQKIEV	0.167243	0.133601	0.138889	0.309043	0.33452	0.370264	0.351632	0.557515	0.460572	0.547658	0.600232		1.21965	3.64989	2.74692	1.88528	6.29355	5.12968
A0A024R341	QEYDALAKV	0.0967519	0.0908484	0.121345	0.201932	0.24911	0.295926	0.212166	0.280437	0.247034	0.258481	0.340672		1.21934	2.69493	2.01422	1.45155	3.51829	3.04116
P49748	GEVGSGFKVA	0.301313	0.372745	0.342105	0.741001	0.74306	0.799142	0.866469	0.655751	0.618981	0.768982	0.679027		1.21703	5.85204	4.15043	1.00689	4.80516	4.07961
P10644	YNSFVSLSV	0.157567	0.179025	0.128655	0.321335	0.452669	0.357398	0.295252	0.421495	0.362875	0.397415	0.442642		1.20153	3.33144	2.50184	1.38882	4.07115	3.50567
Q96E22	LPSHLNISY	0.246026	0.219105	0.258772	0.535558	0.64911	0.556112	0.47181	0.732158	0.651779	0.699515	0.792584		1.19683	4.34846	3.23125	1.57518	5.97366	4.91846
Q86UX7	AEAQLRFIQA	0.118176	0.151637	0.113304	0.256365	0.276157	0.308077	0.329377	0.3644	0.355897	0.352181	0.356895		1.19559	4.06917	3.04059	1.48449	5.29671	4.43295
A0A087WZK9	TYYGSFVTR	0.336558	0.295925	0.312865	0.641791	0.77153	0.722659	0.75	0.936188	0.734124	0.877221	0.894554		1.1951	5.02514	3.69151	1.44933	6.174	5.06006
O15439	KFDQVTVFL	0.189357	0.402138	0.307018	0.640913	0.741637	0.687634	0.655786	0.774139	0.741103	0.980614	1.02202		1.18612	3.28917	2.47299	1.55406	4.74222	4.02654
Q7Z5W3	MPNQIVQIL	0.232205	0.208417	0.30117	0.551361	0.664769	0.551823	0.480712	0.839631	0.633636	0.558966	0.804171		1.18495	2.9179	2.17885	1.51994	4.17836	3.59407
P46087	VPIGATPEY	0.100207	0.118236	0.119152	0.222125	0.24911	0.225876	0.321217	0.261125	0.261689	0.299677	0.246813		1.17779	3.07748	2.30641	1.24827	3.34816	2.90008
Q969K4	DYYDDFLQR	0.135453	0.173681	0.122807	0.299385	0.402135	0.320229	0.27819	0.358522	0.342638	0.364297	0.429896		1.1745	3.27842	2.46388	1.37654	4.08174	3.51534
Q96CX6	TALGPELLALR	0.125777	0.0908484	0.131579	0.226514	0.291815	0.254467	0.274481	0.251889	0.281926	0.279483	0.32445		1.1736	3.39106	2.54111	1.29314	3.87385	3.34029
A0A1B0GUJ1	EYIPTIIRR	0.738079	0.669339	0.703216	1.49956	1.61281	1.68549	1.54748	1.66247	1.24913	1.43619	1.74044		1.17298	5.17182	3.80746	1.11331	4.88496	4.13178
Q86UX7	EILGIANNR	0.185211	0.265197	0.229532	0.442493	0.532384	0.551823	0.502967	0.547439	0.433357	0.495153	0.497103		1.16273	4.653	3.44093	1.12191	4.46292	3.81177
P01624	LPDTTGEIVM	0.369039	0.412826	0.44152	0.935909	1.00214	0.830593	0.875371	1.42233	1.07746	1.04362	1.25145		1.15961	3.8728	2.90288	1.55557	5.54481	4.61624
Q56NI9	TEINRLPSA	0.177609	0.181029	0.156433	0.308165	0.373665	0.401001	0.446588	0.365239	0.266574	0.30937	0.331402		1.1551	3.71269	2.78396	0.889883	2.58699	2.24711
Q9BZJ0	KYAQWEESL	0.413269	0.422846	0.388158	0.782265	1.05623	0.954253	0.841988	1.14777	0.859037	1.08562	0.954809		1.15489	4.09898	3.06503	1.30998	4.78025	4.05701
P12074	LPGVAVSM	0.29924	0.407482	0.477339	0.856892	0.870463	0.899929	0.88724	1.41478	1.23098	0.987076	1.47277		1.15455	3.16497	2.37886	1.6933	5.28417	4.42496
E7EWC6	FPEASPATL	0.803041	0.752171	0.751462	1.54697	1.85196	1.75411	1.68249	2.57935	2.24424	2.76414	2.5701		1.1522	5.2075	3.82238	1.72367	7.75313	5.67508
Q00653	TALHLATEM	0.15273	0.181029	0.173977	0.366989	0.377224	0.377412	0.382789	0.429891	0.289602	0.214863	0.3708		1.15202	2.99573	2.24344	0.947036	2.22923	1.94061
O94992	SEYQHQPQT	0.494817	0.470274	0.510234	1.01317	1.08185	1.09221	1.17656	1.23426	1.02582	1.1454	1.16802		1.14951	6.39429	4.46808	1.21723	6.73372	5.37795
Q7Z333	ETLTPLIHR	0.387699	0.372077	0.403509	0.789289	0.921708	0.851322	0.878338	1.20067	0.92254	1.03958	1.08575		1.14944	4.97524	3.65244	1.45372	6.36871	5.16671
A0A087WUS5	NYAAPPSTR	0.36973	0.324983	0.350512	0.645303	0.808541	0.803431	0.827893	1.07599	0.847523	0.970921	0.994786		1.1465	4.5662	3.38936	1.48063	6.06166	4.9821
P35606	GEYIIYTA	0.178991	0.156313	0.163743	0.343284	0.380071	0.378842	0.369436	0.555835	0.438241	0.612278	0.580533		1.14513	3.3681	2.52661	1.7166	5.66928	4.70057
P01834	REAKVQWKV	0.543193	0.470942	0.45614	0.993854	1.12954	1.08578	1.12463	1.1377	0.893231	1.19467	1.17497		1.14451	5.13557	3.78264	1.16657	5.24184	4.39511
V9GYS0	TPAPGYPSY	0.33103	0.340013	0.300439	0.680421	0.807117	0.675482	0.675074	1.19144	0.93859	1.0727	1.11587		1.13163	4.29693	3.19895	1.73727	6.90858	5.46504
Q6P4F7	LPHSAVPEY	0.230822	0.239145	0.201754	0.481124	0.539502	0.447462	0.492582	0.547439	0.431263	0.630048	0.366165		1.13037	3.07201	2.30241	1.14082	3.11304	2.70001
P40227	EVNSGFFYK	0.286109	0.238477	0.255117	0.498683	0.627758	0.531094	0.613501	0.79597	0.66783	0.818255	0.894554		1.12732	3.77487	2.83635	1.61145	5.82132	4.81107
B1AH96	NEAWNGFVAA	0.56669	0.515698	0.494883	0.982441	1.38861	1.14367	1.07864	1.33669	1.05094	1.57835	1.37428		1.12708	3.38769	2.54008	1.34444	4.28597	3.67596
J3KNV1	SYAELLTHR	0.545957	0.482298	0.576023	1.1115	1.23132	1.13367	1.19288	1.14358	0.963015	1.12763	1.11008		1.12626	6.73839	4.6129	1.02216	6.18367	5.06137
Q9H9Y2	TVIPNSHVY	1.01728	0.935872	1.00585	1.93854	2.27189	2.15654	2.24258	3.97481	3.36567	3.63409	3.69873		1.12579	5.46847	3.96941	1.89497	8.8709	5.9325
O60287	AETILLKAV	0.626814	0.517034	0.560673	1.02985	1.41566	1.19085	1.2819	1.31402	1.194	1.45477	1.52491		1.11374	4.33076	3.22167	1.2718	5.05368	4.25752
O95602	HPFIDDYQY	0.257084	0.241817	0.244152	0.4741	0.637722	0.506076	0.522255	1.02099	0.844382	1.18094	1.05678		1.11114	2.70341	2.02029	2.05014	6.23642	5.09737
A2VDJ0	DIWTTTANR	0.0981341	0.0861723	0.0804094	0.167691	0.19573	0.213009	0.18546	0.247691	0.214236	0.254443	0.239861		1.1101	2.82761	2.11323	1.43788	4.09115	3.52336
P20073	REFSGYVES	0.176227	0.179693	0.249269	0.395083	0.42847	0.47534	0.442136	0.8178	0.645499	0.860258	0.750869		1.10945	3.12159	2.34231	1.92982	6.36066	5.16656
B5MDF5	DPNLEFVAM	0.596406	0.764863	1.02851	1.6532	2.21779	1.63545	1.35015	1.94291	1.2896	1.52585	1.83314		1.10558	2.8102	2.09712	1.04869	2.59611	2.25596
F5H269	KYVGEVFNI	0.387008	0.422178	0.415205	0.779631	1.00071	0.816297	0.913947	0.854744	0.689463	0.76252	0.994206		1.10461	4.11428	3.07076	1.01577	3.70474	3.20251
M0QZ21	EVHAVVTVR	0.105045	0.272545	0.340643	0.433714	0.523843	0.546104	0.554896	0.505458	0.367062	0.578352	0.498262		1.10407	2.80168	2.09118	1.02527	2.50621	2.17687
P51784	MVADVFSHR	0.0995162	0.118904	0.128655	0.230026	0.250534	0.241601	0.271513	0.288833	0.210747	0.164782	0.227115		1.10249	2.76716	2.06429	0.945909	2.19079	1.90915
O95433	IYISTLKTEF	0.699378	0.676687	0.636696	1.14223	1.78221	1.44317	1.38131	1.68346	1.28681	1.37884	1.71727		1.09908	3.42173	2.56701	1.17662	3.74969	3.23984
Q86SR1	EYAEYIYQR	0.165169	0.207081	0.176901	0.326602	0.417082	0.445318	0.375371	0.472712	0.485694	0.50727	0.523754		1.09527	4.10339	3.06582	1.44204	5.6484	4.68887
Q5UE93	LPAPGSPEM	0.290947	0.342685	0.484649	0.756804	0.823488	0.796283	0.807864	1.06381	0.862526	0.53231	0.886443		1.09472	2.68487	2.00833	1.16572	2.95017	2.55677
Q99460	QAIEDMVGY	0.40774	0.61189	0.653509	0.980685	1.45125	1.21801	1.10905	1.85726	1.43754	1.36268	1.68598		1.09306	3.00931	2.25276	1.50768	4.66499	3.96839
A0A2R8YDT1	DFSAGVANR	0.188666	0.189045	0.154971	0.334504	0.457651	0.368835	0.353858	0.65911	0.542917	0.634087	0.575898		1.09279	3.38119	2.53534	1.76385	6.13664	5.03552
O75865	QYLEEAPKF	0.691085	0.57849	0.576754	1.14662	1.42705	1.34596	1.32344	1.40722	1.01256	1.25121	1.35574		1.09071	4.60355	3.41547	1.02992	4.30841	3.69378
Q9NVM9	HFDLASTTI	0.246717	0.182365	0.180556	0.4223	0.420641	0.473195	0.412463	0.350126	0.274948	0.449919	0.3708		1.08854	3.65006	2.74692	0.830799	2.51971	2.18824
J3QLK0	VFDEAIRAV	0.131997	0.549098	0.523392	0.802458	0.868327	0.857041	0.883531	0.923594	0.670621	0.795638	0.761298		1.08689	3.09074	2.31818	0.972422	2.63151	2.28373
C9JRL6	DTLYVGTTR	0.196268	0.213761	0.182749	0.326602	0.469751	0.418871	0.448071	0.540722	0.40335	0.537964	0.495944		1.07344	3.27038	2.45828	1.32343	4.31836	3.70115
Q10567	LPLSTVGSVM	0.317208	0.345357	0.432749	0.727831	0.795018	0.741959	0.80638	0.816961	0.57083	0.469305	0.670915		1.07241	3.67563	2.75946	0.791621	2.42697	2.10994
Q9BQ83	ETAFAFHLR	0.966828	0.95658	1.03216	1.85601	2.1637	2.005	2.25	2.14274	1.70412	2	1.88297		1.07024	5.69572	4.11975	0.97196	5.17459	4.34846
Q92879	QAYSGIQQY	0.422944	0.409486	0.489766	0.795435	1.00712	0.962116	0.93546	1.41478	1.20167	1.4378	1.38934		1.0696	4.64887	3.43883	1.62659	7.17695	5.52299
P42285	EYAIALALR	0.174153	0.156313	0.160819	0.305531	0.407117	0.357398	0.302671	0.347607	0.315422	0.306947	0.465817		1.06737	2.72849	2.03868	1.13218	2.97689	2.58101
P08238	EYLNFIRGV	0.249482	0.190381	0.204678	0.395083	0.558007	0.418871	0.428783	0.788413	0.629449	0.639742	0.752028		1.06721	2.99585	2.24344	1.709	5.56954	4.63547
Q9BQC6	REAFEAIKAA	0.115411	0.109552	0.116959	0.192274	0.239146	0.290207	0.22997	0.298069	0.247034	0.303716	0.293163		1.06164	2.78798	2.07876	1.32476	3.82209	3.29574
C9JIK8	EILSDVASR	0.185902	0.189045	0.19152	0.37928	0.385053	0.426019	0.382047	0.366079	0.347523	0.35622	0.36153		1.05787	5.31767	3.90107	0.922276	4.60215	3.92323
O75446	LYQLQVNTL	0.532135	0.555778	0.577485	1.05619	1.38363	1.08292	1.07344	0.828715	0.621075	0.768982	0.763615		1.04953	4.6725	3.45426	0.425562	1.43668	1.24336
Q96T88	EAQVVRVTR	0.330339	0.308617	0.364035	0.532046	0.733096	0.753395	0.737389	0.626364	0.524773	0.486268	0.653534		1.04319	3.80521	2.85804	0.776594	2.56915	2.23227
Q13283	QSYGNVVEL	0.84105	0.774215	0.848684	1.59438	1.77367	1.7005	1.69733	2.15365	1.69086	1.84168	1.74508		1.04227	5.38424	3.93015	1.1776	6.07174	4.98465
P23511	AEGQTIVYQP	0.45888	0.406146	0.47807	0.798946	0.982206	0.904932	0.988131	1.08816	0.859735	1.17447	0.975666		1.03684	4.12595	3.07685	1.19433	4.86743	4.12269
A0A0A0MTC1	TEYSFLKEV	0.34416	0.344689	0.331871	0.66813	0.764413	0.643317	0.714392	0.830395	0.654571	0.742326	0.938586		1.03577	3.85438	2.89485	1.21798	4.69035	3.98701
Q15800	EPFKNAWNY	0.465791	0.423514	0.346491	0.770852	0.959431	0.787706	0.857567	1.1738	0.911375	1.10662	1.04056		1.03465	4.15319	3.09418	1.36098	5.66469	4.70057
Q00653	SPTDVHKQY	0.562543	0.53173	0.592105	1.01141	1.2484	1.11651	1.227	1.97985	1.68179	2.08724	1.98841		1.03371	4.16033	3.09844	1.78286	7.46419	5.57838
Q6WKZ4	RLQAPQASV	0.150657	0.180361	0.137427	0.287972	0.358719	0.328806	0.302671	0.327456	0.269365	0.336026	0.312862		1.03309	3.7105	2.78389	0.99598	3.54005	3.05916
Q9H7D7	AEWEGKGTAS	0.333794	0.271209	0.312865	0.556629	0.681139	0.654039	0.607567	1.24769	0.960921	1.21729	1.09849		1.03017	3.24561	2.43791	1.88633	6.77922	5.41195
F2Z2U4	TELRNQFIP	0.391154	0.293921	0.30848	0.658472	0.77153	0.613295	0.661721	0.619647	0.533147	0.638126	0.720742		1.02993	4.28104	3.19237	0.922933	3.75302	3.24235
P48556	HPVSLEQYL	0.219074	0.234469	0.240497	0.433714	0.508897	0.481773	0.461424	0.508816	0.438939	0.489499	0.507532		1.02705	5.10393	3.75937	1.07148	5.33256	4.46126
Q71DI3	TDLRFQSSA	0.135453	0.146293	0.140351	0.264267	0.33452	0.289492	0.257418	0.263644	0.254013	0.257674	0.279258		1.02555	3.65209	2.74692	0.905999	3.10322	2.69261
Q00534	TFEHPNVVR	0.691085	0.510354	0.679825	1.03424	1.27829	1.41673	1.37389	1.52981	1.22819	1.30533	1.41831		1.02465	4.14734	3.08976	1.12787	4.64091	3.95171
H7C2W9	EYTINIHKR	0.215619	0.320641	0.25731	0.498683	0.582918	0.512509	0.555638	0.598657	0.450803	0.455574	0.563152		1.0227	3.89633	2.91863	0.966898	3.63201	3.13883
O75083	KYAPSGFYI	0.809952	0.712091	0.631579	1.26163	1.74662	1.50179	1.29006	2.65743	2.21912	2.81987	2.93279		1.01428	2.86079	2.13375	1.88816	6.36569	5.16656
Q86U90	LPGPVTLVM	0.361437	0.316633	0.421053	0.653205	0.84911	0.764832	0.690653	1.06549	0.863922	0.866721	1.09733		1.01313	3.47155	2.60962	1.40967	5.21707	4.37559
Q8N1B3	AYDPYLIAM	0.140981	0.207081	0.209064	0.333626	0.40427	0.401716	0.35905	0.475231	0.449407	0.479806	0.588644		1.01256	3.19189	2.39823	1.42389	4.94846	4.17959
P60228	SEILMQNWDA	0.274591	0.244934	0.243177	0.484636	0.651008	0.469383	0.444609	0.536244	0.356827	0.536349	0.556972		1.01114	2.80572	2.09457	0.96592	2.62474	2.27825
Q96MG7	ETEAWDFLR	0.170007	0.158317	0.167398	0.304653	0.429181	0.286633	0.307864	0.4089	0.345429	0.369144	0.444959		1.00698	2.77275	2.0675	1.24669	3.74377	3.23472
A5YKK6	FPQYPDKEL	0.239115	0.211757	0.255848	0.424056	0.533096	0.451751	0.484421	0.857263	0.709002	0.806947	0.915411		1.00667	3.2772	2.46384	1.80324	6.62604	5.31858
Q9H0A0	EALTPNLLAR	0.297167	0.304609	0.291667	0.518876	0.632028	0.621158	0.605341	0.632242	0.49686	0.666397	0.67555		0.996903	4.11152	3.06937	1.05264	4.38355	3.75135
B5MC96	EYQILVVTR	0.245335	0.208417	0.194444	0.39245	0.45694	0.418871	0.45178	0.43241	0.331472	0.412763	0.409038		0.992902	4.24759	3.17252	0.875564	3.65435	3.15961
O94762	AEVKGSVSA	0.704907	0.639279	0.763158	1.23442	1.45836	1.41959	1.46513	1.37448	1.13887	1.17528	1.09386		0.989155	5.42348	3.94924	0.767298	4.16116	3.58235
Q09028	GEFGGFGSVS	0.432619	0.43487	0.512427	0.851624	0.921708	0.972838	0.905045	0.968934	0.74529	0.886914	0.848204		0.988759	5.26691	3.86947	0.906703	4.81824	4.08319
P32248	AETTTTFSP	0.294402	0.344689	0.379386	0.651449	0.700356	0.704789	0.625371	0.914358	0.696441	0.897415	0.84241		0.981838	4.10474	3.06582	1.30298	5.63496	4.68158
Q96CS2	EILHHLSER	0.333103	0.308617	0.440058	0.640913	0.790036	0.649035	0.761128	0.634761	0.453594	0.588045	0.718424		0.978012	3.49658	2.62489	0.731477	2.35626	2.05058
Q5SQL3	RYISQTQGL	0.332412	0.251169	0.252193	0.503951	0.581495	0.591137	0.51632	0.668346	0.615492	0.791599	0.660487		0.97662	3.84106	2.88606	1.29581	5.33667	4.46273
Q9UKD2	EVGLLFTNR	0.112647	0.0955244	0.127193	0.202809	0.238434	0.208006	0.22997	0.22838	0.190509	0.168013	0.196987		0.975457	2.82984	2.11481	0.809883	2.15621	1.87868
P46013	QPLEDLASF	0.479613	0.507682	0.657895	0.941176	1.18861	1.18942	0.989614	1.37028	1.06629	1.24394	1.31402		0.974003	3.88992	2.91649	1.18706	4.90634	4.14506
P09601	EVIPYTPAMQR	0.243607	0.243153	0.255482	0.430202	0.535943	0.474625	0.502596	0.626784	0.476971	0.597334	0.614716		0.973557	3.80314	2.85707	1.22651	4.99561	4.21633
Q92665	FPINNEAGF	0.56669	0.439546	0.451754	0.856892	1.06904	0.859185	1.02819	1.45592	1.04676	1.1664	1.10545		0.972024	3.19984	2.40446	1.29634	4.62764	3.94098
[truncated: 3,069 more rows]

## Sheet: HCC1395BL
		vehicle			5 nM carfilzomib				25 nM ONX-0914					carfilzomib vs vehicle			ONX-0914 vs vehicle
[truncated: 2,689 more rows]

## Sheet: HCC38BL
		vehicle			5 nM carfilzomib				25 nM ONX-0914					carfilzomib vs vehicle			ONX-0914 vs vehicle
[truncated: 4,639 more rows]
