# Supplementary material for: Quantitative measurement of the requirement of diverse protein degradation pathways in MHC class I peptide presentation
Source: Sci Adv. 2023 Jun 23;9(25):eade7890. doi: 10.1126/sciadv.ade7890 (PMC10289651; doi:10.1126/sciadv.ade7890)
Supplement: Supplementary file 2 — Tables S1 to S11 [file sciadv.ade7890_tables_s1_to_s11.zip › ade7890_Table_S11.xlsx]

## Sheet: Sheet1
		vehicle				carfilzomib				ONX-0914				PR-825					carfilzomib vs vehicle			ONX-0914 vs vehicle			PR-825 vs vehicle
Master Protein Accessions	Sequence	Abundance: 126	Abundance: 127N	Abundance: 127C	Abundance: 128N	Abundance: 128C	Abundance: 129N	Abundance: 129C	Abundance: 130N	Abundance: 130C	Abundance: 131N	Abundance: 131C	Abundance: 132N	Abundance: 132C	Abundance: 133N	Abundance: 133C	Abundance: 134N		log2 FC	negative log10 pval	negative log10 adj pval	log2 FC	negative log10 pval	negative log10 adj pval	log2 FC	negative log10 pval	negative log10 adj pval
Q13509	RYLTVATVF	1.09653	1.22695	1.23115	1.34458	0.337321	0.359649	0.318996	0.423529	0.39486	0.32889	0.30782	0.315789	0.287582	0.335749	0.221865	0.25567		-1.76699	10.4518	7.59147	-1.86242	10.6127	7.75234	-2.15391	11.0249	8.16459
O15460	KEYILVEEA	3.89604	5.04965	3.51803	4.68206	1.41627	1.15789	1.36201	1.69412	2.16355	2.36735	2.05324	2.19883	1.54684	1.86473	1.62768	1.56701		-1.60657	8.15233	5.89405	-0.965072	6.3553	4.09702	-1.37595	7.64148	5.60584
Q8WYN0	GEWFGPNTV	0.242574	0.241135	0.160656	0.195382	0.794258	0.77193	0.731183	0.721569	0.490654	0.469388	0.429285	0.508772	0.557734	0.574879	0.840095	0.635052		1.84602	7.23174	5.2165	1.17653	3.65893	2.1455	1.63479	6.08825	4.45836
A0A0G2JH37	RSAEVTLEV	0.987624	0.895981	0.72459	0.889876	0.287081	0.247807	0.320694	0.439216	0.324766	0.43467	0.344426	0.346491	0.202614	0.299517	0.2476	0.284536		-1.43383	7.07609	5.11884	-1.27015	6.67095	4.11164	-1.75795	7.70878	5.60584
A0A0U1RQX9	HTGYVIEL	0.194924	0.27896	0.219672	0.497336	0.813397	1.05263	0.953405	0.956863	0.878505	0.97449	0.825291	0.795322	0.941176	1.01449	0.973747	0.802062		1.66493	6.58664	4.68054	1.54439	5.9206	3.75923	1.64771	6.49151	4.71035
A0A0J9YXF2	SVYDGKLLI	0.779703	0.874704	0.862295	1.12078	1.51435	1.5307	1.74552	1.91765	1.38551	1.40306	1.20632	1.41813	1.50545	1.59179	1.56086	1.47835		0.88299	6.36217	4.50183	0.573495	3.72706	2.18894	0.754462	5.29152	4.02224
Q5H909	TEVSKTPEA	1.88614	2.09693	1.46721	1.8579	0.767943	0.714912	0.896057	0.960784	1.07477	1.5051	1.09151	1.25439	0.681917	0.879227	0.637232	0.907216		-1.1298	6.05379	4.30452	-0.569164	3.64411	2.1455	-1.23464	6.35961	4.6454
P63092	KEAIETIVAA	2.24752	2.76596	1.86721	2.46004	0.935407	1.01096	0.964158	1.4	1.29439	1.39286	0.875208	1.12719	1.05664	1.28986	1.15274	1.10103		-1.11567	5.83416	4.21273	-0.994055	5.43221	3.41697	-1.02182	5.5287	4.09973
H0YEX2	AEYGHFVDI	0.383663	0.484634	0.344262	0.781528	1.14593	1.25439	1.05376	1.27059	1.16121	1.36735	1.21464	1.34357	1.12418	1.27053	1.23389	1.06186		1.24449	5.81779	4.21273	1.35102	6.47957	4.09702	1.234	5.75238	4.20412
Q6PL18	AYAIIKEEL	0.834158	0.72104	0.721311	0.833037	0.38756	0.366228	0.386869	0.537255	0.38785	0.504849	0.424293	0.444444	0.254902	0.29439	0.218723	0.224742		-0.890038	5.66439	4.12627	-0.819952	5.35892	3.40167	-1.64719	7.80525	5.60584
E9PRJ5	TYGEIFEKF	0.792079	0.710796	0.696175	0.719953	0.516342	0.426901	0.28238	0.411672	0.417445	0.434671	0.335684	0.452242	0.314781	0.368372	0.349558	0.317941		-0.834161	5.06847	3.67043	-0.831742	5.05798	3.19764	-1.11182	6.09841	4.45836
P38606	EYYDKHFTEF	0.157533	0.245863	0.153456	0.312611	0.88756	0.804825	0.677419	1.28235	0.761682	1.0102	0.672213	0.788012	1.09804	1.0942	0.914081	1.01031		2.07055	5.00413	3.64378	1.89428	4.24122	2.59563	2.24327	5.78027	4.20412
J3KRY1	KSIQEIQEL	1.03218	1.30969	0.906557	1.23979	0.588517	0.484649	0.569892	0.772549	0.553738	0.642857	0.670549	0.663743	0.494553	0.611111	0.472554	0.571134		-0.893756	4.87264	3.55637	-0.826499	4.60207	2.83143	-1.06224	5.46888	4.09253
J3QLU9	LPTNASLSF	1.19307	1.04492	1.04918	1.11012	0.626794	0.539474	0.673835	0.890196	0.785047	0.77551	0.600666	0.719298	0.647059	0.678744	0.577566	0.696907		-0.687556	4.68106	3.41248	-0.610285	4.24845	2.59563	-0.757951	5.04078	3.82389
A0A1W2PQ13	AYGLVSATF	0.638614	0.486998	0.681967	0.543517	0.339713	0.342105	0.344086	0.337255	0.266355	0.296893	0.229617	0.345029	0.309368	0.318841	0.381862	0.284536		-0.786379	4.12547	3.05046	-1.04697	5.0801	3.19764	-0.86082	4.42562	3.35808
J3KPT4	GEFPDLHRT	0.549505	0.907801	0.695082	1.05861	1.60526	1.48465	1.86738	2.91765	1.94393	2.12245	1.85191	1.92398	1.54248	1.77536	1.67542	1.59588		1.29425	3.88032	2.88921	1.28825	3.85065	2.26907	1.03707	2.66834	2.0094
D6R9D6	VEYESHRAA	0.274098	0.274232	0.178689	0.309059	0.555024	0.410088	0.741935	0.784314	0.721963	0.765306	0.703827	0.656433	0.592593	0.768116	0.763723	0.556701		1.2658	3.62409	2.69397	1.45858	4.57783	2.83143	1.37171	4.14214	3.13306
O75475	VDITTPKAA	0.49505	0.529551	0.283607	0.60746	0.631579	0.741228	0.688172	0.968627	0.754673	0.877551	0.855241	0.837719	0.779956	0.806763	0.804296	0.729897		0.661284	2.72107	2.01607	0.795588	3.58639	2.12399	0.704121	2.99215	2.2841
P04632	SELPGAFEA	1.63119	1.70922	1.4918	1.62167	0.703349	0.662281	0.695341	0.937255	1.39252	1.31633	1.29285	1.35965	0.6122	0.698068	0.665871	0.769072		-1.10606	9.07957	6.52026	-0.267572	3.22379	1.87132	-1.23325	9.50282	6.94351
Q13045	SLFPGKLEV	0.237624	0.193951	0.203279	0.193606	0.732057	0.787281	0.698925	0.913725	0.345794	0.369512	0.404326	0.368421	0.586057	0.676329	0.639618	0.536082		1.91858	8.34265	5.95943	0.844925	2.46005	1.40589	1.55725	6.32347	4.63922
C9JWY7	GELLFVHSA	0.214985	0.224586	0.201639	0.234458	0.923445	0.817982	0.853047	1.1098	0.535047	0.452438	0.334443	0.396199	0.655773	0.838164	0.747017	0.573196		2.08074	7.42138	5.26001	0.972378	2.11164	1.21034	1.68424	5.38955	4.0474
O00483	ATGATLYL	0.265405	0.185401	0.213115	0.261101	0.822967	0.789474	0.924731	1.07843	0.292056	0.323575	0.381032	0.378655	0.87146	0.990338	1.11695	0.853608		1.96668	7.28725	5.2165	0.572205	0.951209	0.557739	2.05067	7.72791	5.60584
A0A0A0MRA5	SSGYPLTI	1.15842	1.04492	0.944262	1.26643	2.32536	2.30921	2.35125	3.23137	1.75234	1.51531	1.58902	1.71491	2.25272	2.47585	2.821	2.21031		1.21083	6.01873	4.30452	0.574144	2.02098	1.16496	1.14477	5.59231	4.12992
P14923	SSLLLATQV	0.539604	0.463357	0.501639	0.502664	1.58612	1.23684	1.37993	1.95294	0.630841	0.540816	0.735441	0.748538	1.59695	1.86473	1.98807	1.50103		1.61672	5.97856	4.29562	0.403827	0.631752	0.382078	1.79194	6.92687	5.00325
Q9NYS0	ELPKHYFSF	0.549505	0.529551	0.52459	0.589698	2.77512	2.67544	2.2724	4.21176	1.59346	1.78571	1.3411	1.65497	3.49455	3.94203	3.45107	2.93608		2.44396	5.95184	4.29562	1.53935	2.38886	1.36737	2.65594	6.90934	5.00325
Q9UJX2	AVAPVLSI	0.727723	0.654846	0.619672	0.623446	1.61483	1.32675	1.55914	1.66275	0.829439	0.635492	1.05491	1.0848	1.43573	1.36957	1.84487	1.34021		1.23105	5.75104	4.18307	0.457158	1.27746	0.749558	1.18995	5.49389	4.09253
P14923	YEKLLWTT	0.720297	0.758865	0.847541	0.721137	1.11962	1.34868	1.12186	1.18824	0.883178	0.908163	0.9401	0.847953	0.958606	1.00242	1.09547	0.868041		0.648741	5.57432	4.0564	0.231928	1.40314	0.816962	0.364732	2.68006	2.01838
J3KN36	ANAASPLIV	0.794554	0.79669	0.581967	0.845471	1.52632	1.375	1.90681	2.25098	1.19159	0.903061	0.990017	1.06433	1.72985	1.86715	1.87828	1.80412		1.22557	5.41994	3.92133	0.458843	1.18829	0.700862	1.2699	5.69065	4.19204
Q6ZN28	NYMPGQLTI	0.455446	0.562648	0.355738	0.571936	2.26794	1.70614	1.43369	2.99804	1.27804	1.1301	1.17388	1.56652	1.78322	1.88527	2.08353	1.8299		2.11105	5.18651	3.70638	1.40382	2.37078	1.35911	1.96222	4.53355	3.45136
P42345	ATIGELAQV	0.80198	0.79669	0.742623	0.797513	1.63876	1.56798	1.86738	2.6549	1.28271	1.21429	1.01664	1.00731	1.45752	1.50725	1.40811	1.32577		1.30007	5.15157	3.68917	0.526408	1.22024	0.719742	0.860404	2.71915	2.04634
X6R4W8	YTGPGLAI	0.658416	0.631206	0.603279	0.667851	1.24402	1.30702	1.35484	1.83137	1.17056	1.04082	1.01498	1.24708	1.29847	1.64493	1.56802	1.21031		1.16379	5.12581	3.68045	0.804814	2.96417	1.71661	1.15988	5.10176	3.86467
H3BNF9	KTPDFILQV	0.425743	0.408983	0.459016	0.539964	0.91866	0.815789	0.946237	1.02745	0.574766	0.454747	0.55574	0.782164	0.843137	0.966184	0.794749	0.723711		1.01593	5.07491	3.67043	0.368551	1.10839	0.659485	0.859798	4.02766	3.05382
P08779	STYGGGLSV	0.336634	0.27896	0.272131	0.26643	1.54545	1.85526	2.09319	3.40392	0.504673	0.632653	0.40599	0.459064	2.18736	2.66667	2.75418	1.86804		2.94662	4.9885	3.64378	0.79488	0.314167	0.19261	3.03748	5.3439	4.03987
P78337	KSFTFFNSM	0.196771	0.240109	0.164181	0.153266	0.488038	0.413153	0.461171	0.487415	0.242145	0.402828	0.306156	0.265107	0.533043	0.465378	0.472554	0.465979		1.29409	4.98561	3.64378	0.689163	1.82607	1.04128	1.36053	5.36367	4.0474
D6REE5	GSWDGTLRL	0.237624	0.224808	0.237021	0.223801	0.942584	0.682018	0.88172	1.39608	0.211169	0.493208	0.269551	0.340643	0.858388	0.821256	0.78043	0.597938		2.07956	4.9856	3.64378	0.509794	0.393078	0.23684	1.72779	3.50975	2.65373
P18850	SIQPKPLLL	0.351485	0.330969	0.409836	0.454707	0.84689	0.802632	1.02509	1.15294	0.509346	0.5	0.542429	0.564327	1.15033	1.38164	1.22196	0.919588		1.30695	4.95797	3.62911	0.451939	0.899055	0.531477	1.59504	6.58761	4.76867
H7C531	RYSVFFQSL	0.221388	0.211835	0.14918	0.170594	0.732057	0.506579	0.508961	0.545098	0.197343	0.410565	0.271215	0.305556	0.453159	0.475845	0.658711	0.457732		1.60633	4.68316	3.41248	0.653777	0.972831	0.570375	1.4417	3.89963	2.96357
Q8WWQ0	GSTDHIIRV	0.223458	0.283688	0.195082	0.337478	0.624402	0.719298	1.06452	1.21961	0.586449	0.877551	0.702163	0.643275	0.681917	0.710145	0.785203	0.682474		1.80293	4.67075	3.41248	1.43411	3.08074	1.7886	1.45971	3.18381	2.42038
Q9C040	GEFTNLQGVAA	0.361386	0.539007	0.331148	0.422735	1	0.991228	0.860215	1.52157	0.803738	0.908163	0.595674	0.865497	1.05882	1.01449	1.04057	1.06392		1.40243	4.65345	3.40589	0.93968	2.39686	1.36737	1.33655	4.31133	3.27054
O75179	KGNTPLWL	0.193868	0.269504	0.127357	0.220249	0.507177	0.535088	0.637993	0.541176	0.35514	0.326684	0.266223	0.307018	0.640523	0.487923	0.73031	0.457732		1.45376	4.6371	3.40001	0.630028	1.12201	0.666507	1.51421	4.94724	3.74966
E5RIL1	VAAPEHISY	0.450495	0.520095	0.445902	0.85968	1.45933	1.33333	1.45878	2.38039	1.20327	1.41327	1.51082	1.40351	1.25272	1.53623	1.27685	1.45155		1.5428	4.62017	3.3933	1.28089	3.3731	1.97516	1.27737	3.35704	2.54978
P55081	EEFQFIKKA	0.398515	0.536643	0.490164	0.543517	0.839713	0.839912	1.24373	1.36471	0.841121	0.908163	0.795341	0.830409	0.851852	0.888889	0.904535	0.938144		1.12298	4.60647	3.39209	0.777558	2.62094	1.51648	0.863992	3.09605	2.35957
P04259	YSYGSGLGV	0.12993	0.186679	0.114283	0.139773	0.861244	0.907895	0.88172	1.85882	0.317757	0.438776	0.292845	0.315789	0.932462	1.02415	0.921241	0.775258		2.98231	4.59921	3.39209	1.25836	0.613562	0.372318	2.67841	3.53689	2.66391
M0R210	QSISKALVA	0.344059	0.267139	0.259016	0.323268	1.05263	0.881579	1.36201	2.04314	0.614486	0.846939	0.565724	0.546784	1.10458	1.17633	1.18138	0.962887		2.16149	4.50929	3.31171	1.1088	1.1657	0.696299	1.89056	3.44464	2.61773
Q9UKF6	VTTVILEV	0.544554	0.534279	0.563934	0.77087	1.19139	1.03947	1.16129	1.05882	0.598131	0.744898	0.935108	0.973684	1.01089	1.01932	1.16945	0.857732		0.882912	4.49839	3.31015	0.430038	1.54265	0.902397	0.749346	3.572	2.68479
Q8WXI7	VSWTSPPSV	0.373762	0.349882	0.265574	0.37833	1.17703	1.21491	1.10394	2.26275	0.831776	0.693878	0.793677	0.818713	1.64052	1.67391	1.50119	1.31959		2.07413	4.47416	3.29507	1.19827	1.49127	0.876369	2.16552	4.86012	3.69875
P48556	YEKILFTEA	0.50495	0.737589	0.590164	0.744227	1.22967	1.08114	1.15054	1.35294	1.04206	1.22959	0.772047	0.855263	1.09586	1.17633	1.38663	1.16907		0.901668	4.38467	3.23516	0.597435	2.39039	1.36737	0.905741	4.41224	3.35808
K7EQJ5	GEFSITYKP	0.658498	0.678753	0.519906	0.594265	1.60287	1.37907	1.4552	2.52885	1.21562	1.53676	1.02401	0.97995	1.58979	1.8185	1.60927	1.50869		1.50671	4.3795	3.23516	0.956231	1.98038	1.13745	1.41264	3.92861	2.97676
O14979	ASVDKVLEL	1.02475	1.21986	0.793443	1.06217	1.61005	1.43421	1.55914	1.99216	1.12383	1.13776	1.10982	0.960526	1.43137	1.69324	1.65871	1.56701		0.685793	4.34455	3.20848	0.0793086	0.218548	0.139096	0.63113	3.89171	2.9608
E5RI99	YSGNNIEL	0.190184	0.217494	0.183607	0.234458	0.799043	0.605263	0.537634	1.01961	0.504673	0.836735	0.545757	0.561404	0.605664	0.63285	0.696897	0.474227		1.84259	4.3078	3.17985	1.56817	3.17792	1.87085	1.54505	3.08861	2.3572
P08779	DYSPYFKTI	0.192329	0.210519	0.142932	0.159117	0.801435	0.620614	0.64757	1.25882	0.237046	0.481888	0.245775	0.290936	0.823529	1.08213	1.01193	0.717526		2.23936	4.21429	3.10214	0.832945	0.578851	0.357002	2.36652	4.72079	3.59284
P19387	KWNPTAGVAF	0.89604	0.756501	0.709836	0.756661	1.79904	1.40351	1.35484	2.33333	1.09579	1.07653	1.07654	1.21491	1.60131	1.85749	1.91408	1.34845		1.14355	4.15969	3.06243	0.517164	1.15142	0.687281	1.10765	3.96008	3.00283
P60900	AEIDAHLVA	0.381188	0.307329	0.24918	0.454707	0.799043	0.885965	0.989247	1.11373	0.485981	0.653061	0.479201	0.52924	0.989107	1.44444	1.39379	0.898969		1.44385	4.15166	3.06218	0.625069	0.973313	0.570375	1.76314	5.74037	4.20412
G3V2T6	RINAQYLEV	0.351485	0.340426	0.301639	0.373002	0.617225	0.592105	0.620072	0.92549	0.549065	0.494898	0.392679	0.498538	0.782135	0.724638	0.761337	0.676289		1.01146	4.09238	3.03082	0.501928	1.35881	0.796037	1.10743	4.67234	3.55236
P08729	SFSSSAGPGLL	0.527228	0.406619	0.327869	0.310835	0.753589	0.719298	0.670251	0.933333	0.511682	0.765306	0.557404	0.704678	0.738562	0.756039	0.653938	0.682474		0.96817	4.09182	3.03082	0.691194	2.44561	1.39819	0.848212	3.35865	2.54978
Q6PL18	ASSSQIIHI	0.204624	0.330969	0.190164	0.344583	0.61244	0.552632	0.702509	0.909804	0.46729	0.612245	0.605657	0.654971	0.479303	0.652174	0.763723	0.515464		1.37566	4.04143	2.98728	1.12854	2.88499	1.6479	1.17136	3.07682	2.3572
Q86VW0	RSGLILTI	0.371287	0.399527	0.390164	0.445826	0.679426	0.697368	0.831541	1.05098	0.495327	0.51099	0.660566	0.54386	0.740741	0.975845	0.902148	0.725773		1.02038	4.03312	2.98569	0.460337	1.14487	0.68538	1.0576	4.25407	3.22624
Q8N1G4	ATAPPHVTV	0.269388	0.283688	0.232787	0.293073	0.476077	0.651316	0.577061	0.901961	0.504673	0.545918	0.47421	0.437135	0.555556	0.635266	0.727924	0.552577		1.27246	4.01953	2.98276	0.862668	2.0933	1.20609	1.19567	3.63154	2.73446
P04083	SEIDMNDIKA	0.273002	0.305056	0.234973	0.349319	0.516746	0.516082	0.635603	0.671569	0.453271	0.562811	0.357182	0.417154	0.546115	0.716586	0.628481	0.571821		1.00946	4.01703	2.98276	0.623253	1.88427	1.07701	1.08337	4.45915	3.38414
Q9BY66	NYLDQIAKF	0.378713	0.299287	0.359016	0.209546	0.770335	0.60307	0.495584	0.823529	0.553738	0.487821	0.379159	0.510234	0.680248	0.628019	0.603819	0.534021		1.111	3.99986	2.97203	0.631357	1.60175	0.926101	0.972532	3.24482	2.46003
Q8N271	GSLGQVLQV	0.673267	0.567376	0.583607	0.60746	1.06699	0.837719	1.17563	1.53725	0.925234	0.94898	1.01498	1.01754	1.26797	1.46377	1.41766	1.2866		0.925168	3.97027	2.95019	0.683991	2.50953	1.44786	1.16057	5.46274	4.09253
C9JG97	SEVTFALHSA	0.227246	0.264775	0.17377	0.261101	0.54067	0.467105	0.487455	0.701961	0.350467	0.576531	0.391015	0.434211	0.529412	0.666667	0.565632	0.48866		1.24519	3.92178	2.92219	0.918712	2.35956	1.35655	1.27969	4.09865	3.10755
Q9H9V9	LAGPPLEI	0.216903	0.15278	0.167213	0.220249	0.37799	0.372807	0.422939	0.345098	0.271028	0.322149	0.222962	0.260234	0.392157	0.318841	0.338902	0.36701		1.00432	3.9192	2.92219	0.507535	1.32787	0.775031	0.904106	3.33739	2.53396
A0A087WVQ6	KSVDPTLAL	0.512376	0.468085	0.391803	0.511545	1.04067	0.855263	1.28315	1.87451	0.908879	1.03061	0.891847	1.03363	1.51416	1.71498	1.76372	1.44536		1.42366	3.8539	2.86863	1.0368	2.20121	1.25468	1.77301	5.54923	4.10387
H0YNH0	GYSEHFVEF	0.339109	0.437352	0.386885	0.714032	1.2488	1.21053	0.677419	1.36471	0.871495	0.872449	0.816972	1.18129	1.35076	1.42995	1.37232	1.19381		1.26167	3.79251	2.81866	0.995168	2.5401	1.45791	1.50997	5.06079	3.83392
Q8WXI7	ATNGVPVSV	0.554455	0.810875	0.391803	0.591474	1.43541	1.26754	1.39427	2.55294	1.03271	1.14286	1.14143	1.1038	1.57734	1.6256	1.86874	1.22062		1.50158	3.70755	2.74702	0.912502	1.49508	0.876369	1.42178	3.36129	2.54978
O75971	SINQTTLEL	0.346535	0.231678	0.285246	0.348135	0.492823	0.451754	0.55914	0.619608	0.345794	0.35706	0.362729	0.374269	0.640523	0.666667	0.663484	0.531959		0.809419	3.70427	2.74702	0.249014	0.62345	0.378595	1.04654	5.29429	4.02224
Q53HC5	AEIDLFRAA	0.215571	0.147195	0.193443	0.209591	0.330144	0.416667	0.351254	0.431373	0.271028	0.25305	0.193012	0.266082	0.400871	0.444444	0.415274	0.342268		0.997962	3.69269	2.74084	0.360477	0.735585	0.435153	1.06561	4.08109	3.10157
Q6R327	SSIPSTLSL	0.388614	0.352246	0.372131	0.342806	0.688995	0.635965	0.935484	1.05098	0.425234	0.471912	0.439268	0.451754	1.24183	1.36957	1.358	0.936082		1.18564	3.66769	2.72524	0.296673	0.401083	0.242313	1.75258	6.67612	4.81579
P14923	KNNPKFLAI	0.813531	1.2829	0.68306	1.20426	1.93939	2.17105	2.3632	3.75163	1.73209	2.31973	1.82917	1.99318	2.51852	3.14654	3.03262	2.23918		1.35994	3.6665	2.72524	0.982998	2.07006	1.19199	1.457	4.12376	3.12363
P05783	ASSGLTVEV	0.502475	0.472813	0.439344	0.625222	0.844498	0.692982	0.942652	1.25882	0.670561	0.688776	0.63228	0.635965	1.03704	1.06522	1.07637	0.952577		0.874169	3.63163	2.69557	0.365269	0.935032	0.551852	1.0181	4.53446	3.45136
P30520	KSIYPTLEI	0.769802	0.945626	0.863934	1.0373	1.53828	1.29825	1.31541	2.1451	1.01636	0.903061	0.905158	1.09942	1.53377	1.61594	1.59427	1.49278		0.800013	3.61981	2.69397	0.117662	0.229604	0.145967	0.786139	3.52845	2.66391
O43299	VYQHLFTRI	0.232673	0.3026	0.286885	0.373002	0.76555	0.820175	0.713262	1.31765	0.523364	0.69898	0.557404	0.55848	1.30719	1.74155	1.37709	1.16082		1.59744	3.60304	2.68719	0.968211	1.40611	0.816962	2.22478	6.45451	4.70812
Q60FE5	ASSPIPVVI	0.601485	0.316785	0.337705	0.699822	1.38517	1.14474	1.20789	1.37255	0.476636	0.525757	1.06489	1.04094	1.71678	1.74155	2.23389	1.4268		1.38566	3.54779	2.63854	0.668332	0.978407	0.572914	1.86392	5.8364	4.23134
Q15751	VSGPGLSL	1.52475	1.52719	1.05902	1.27176	1.86124	1.85088	2.22939	2.72941	1.84579	1.58163	1.87687	1.99123	1.94336	2.09662	2.38663	2.02887		0.687852	3.54463	2.63854	0.438678	1.81951	1.03835	0.651552	3.28055	2.48467
I3L297	HYLDTTTLI	0.212871	0.274232	0.239344	0.458259	0.516746	0.662281	0.544803	0.831373	0.523364	0.479592	0.379368	0.532164	0.557734	0.748792	0.596659	0.630928		1.10891	3.49963	2.59834	0.692429	1.59516	0.92288	1.09695	3.43852	2.61561
P22626	YFEEYGKI	0.223596	0.15799	0.125483	0.163753	0.36219	0.33114	0.394265	0.440029	0.308411	0.441656	0.25624	0.232456	0.372549	0.42029	0.398568	0.362887		1.18729	3.40797	2.52536	0.884896	2.06132	1.18775	1.21226	3.52874	2.66391
P05783	QIASSGLTV	0.227723	0.241135	0.206557	0.166963	0.392344	0.407895	0.451613	0.627451	0.228972	0.438776	0.309484	0.28655	0.352941	0.458937	0.415274	0.470103		1.15766	3.40299	2.52492	0.585208	1.07465	0.635921	1.01067	2.70769	2.04048
P04035	SSFVFSTV	0.49505	0.286052	0.25082	0.571936	0.937799	0.828947	0.684588	1.08627	0.285047	0.459184	0.673877	0.694444	0.788671	0.695652	0.97852	0.839175		1.14123	3.35374	2.48018	0.397441	0.592855	0.362835	1.0418	2.8784	2.18242
Q12906	QSAQHALRL	0.34901	0.373522	0.280328	0.424512	0.633971	0.655702	0.784946	1.16471	0.408879	0.576972	0.449251	0.501462	1.06754	1.15942	1.3222	0.956701		1.18233	3.31557	2.45087	0.440138	0.637971	0.382952	1.65844	5.72204	4.20412
P62316	FNTGPLSV	0.311881	0.349882	0.255738	0.380107	0.861244	0.754386	0.989247	1.47843	0.78972	0.785714	1.08652	1.10965	1.45534	1.57971	1.69451	0.969072		1.65388	3.25707	2.40533	1.53932	2.82995	1.61306	2.13476	5.27498	4.0167
F8VXD5	ATYVFLHTV	0.284653	0.29078	0.313115	0.410302	0.574163	0.491228	0.645161	0.909804	0.448598	0.52551	0.40599	0.464912	0.666667	0.775362	0.594272	0.550515		1.01253	3.22418	2.38088	0.506394	1.03222	0.611961	0.993943	3.12872	2.37897
P46060	SAQGKPLAL	0.40099	0.239867	0.247541	0.333925	0.545455	0.482456	0.544803	0.705882	0.264019	0.498466	0.344426	0.368421	0.616558	0.52657	0.658711	0.649485		0.898519	3.21112	2.37197	0.271413	0.50025	0.301724	1.00393	3.8116	2.89574
O43707	EEIEGLISA	1.24752	1.18913	0.921311	1.21314	0.818182	0.77193	0.641577	0.85098	1.18458	1	0.858569	1.23246	0.795207	0.640097	0.649165	0.698969		-0.568363	3.17134	2.34038	-0.0964146	0.388999	0.234739	-0.715675	3.90029	2.96357
P11387	ASITLQQQL	0.289604	0.252955	0.191803	0.190053	0.550239	0.539474	0.562724	1.03529	0.275701	0.622449	0.329451	0.314327	0.640523	0.763285	0.832936	0.628866		1.53978	3.15522	2.33231	0.738122	0.806682	0.480057	1.63223	3.52425	2.66391
Q14789	SSQTQPLKV	0.30198	0.222222	0.209836	0.220249	0.440191	0.403509	0.551971	0.705882	0.457944	0.561224	0.309484	0.292398	0.562092	0.594203	0.582339	0.606186		1.13896	3.11326	2.306	0.764433	1.56611	0.9179	1.29698	3.87219	2.94635
Q8WUM0	KTYSFLTAV	1.84406	1.9409	1.84426	1.96448	2.85407	2.38816	2.26523	3.64314	2.63318	2.32143	2.21963	2.40497	2.95643	3.22947	3.05728	2.86804		0.554247	3.02777	2.24298	0.335105	1.43827	0.833906	0.67347	3.97091	3.0082
H7C5U2	SEFGKIYGP	0.836634	0.98818	0.740984	0.987567	0.45933	0.508772	0.602151	0.792157	0.831776	0.795918	0.878536	0.856725	0.631808	0.570048	0.453461	0.651546		-0.588926	2.93794	2.17367	-0.0794558	0.275397	0.173214	-0.623253	3.10129	2.36152
P14923	AEPSQLLKSA	0.656766	0.526399	0.443716	0.602724	0.800638	0.710526	1.04182	1.17908	0.470405	0.64966	0.565724	0.572125	0.915033	1.12077	1.11695	0.867354		0.743187	2.9231	2.16656	0.0182028	0.0264533	0.0181162	0.850446	3.58345	2.6916
P08238	QQSKILKV	0.176207	0.174941	0.123194	0.230906	0.397129	0.482456	0.516129	0.870588	0.228972	0.642857	0.326123	0.327485	0.570806	0.483092	0.677804	0.482474		1.68414	2.89307	2.14667	1.11302	1.2601	0.739884	1.65057	2.7768	2.09544
O95071	SYLTSASSL	0.935644	1.04019	0.818033	0.982238	1.34689	1.17763	1.2724	2.01961	1.06776	1.08673	1.06489	1.11842	1.40523	1.49034	1.45346	1.41649		0.623261	2.85141	2.11492	0.200067	0.525964	0.319803	0.610553	2.76533	2.08684
F8W6I7	AMNARPHKV	0.11825	0.217407	0.2	0.25222	0.358852	0.372807	0.566308	0.517647	0.327103	0.540816	0.515807	0.564327	0.610022	0.7343	0.77327	0.564948		1.20442	2.7816	2.0548	1.30599	3.21314	1.87132	1.76756	5.38236	4.0474
Q8WXI7	KTSPPSSLV	0.19472	0.230037	0.131662	0.161009	0.344498	0.313596	0.369176	0.572549	0.278037	0.423469	0.244592	0.210526	0.420479	0.427536	0.443914	0.404124		1.157	2.75072	2.03651	0.689016	1.10782	0.659485	1.24128	3.1136	2.37053
Q13045	EYMKHTRLF	0.236453	0.297872	0.180328	0.337478	0.41866	0.528509	0.924731	0.972549	0.586449	1.05612	0.697171	0.659357	0.671024	0.722222	0.706444	0.779381		1.43484	2.74476	2.03364	1.51122	3.03183	1.75682	1.45229	2.80927	2.11919
A0A3B3ITJ4	RSVNSVLLF	0.569307	0.600473	0.596721	0.628774	0.834928	0.798246	0.784946	0.901961	0.563084	0.39878	0.607321	0.606725	1.02397	1.00242	1.22673	0.946392		0.471027	2.73933	2.03128	-0.138572	0.417021	0.245481	0.810027	5.60581	4.12992
O60287	AETILLKAV	0.203357	0.222622	0.147541	0.182259	0.397129	0.291667	0.491039	0.635294	0.292056	0.466454	0.202995	0.23538	0.511983	0.601449	0.587112	0.461856		1.26404	2.70876	2.00678	0.66325	0.857386	0.506251	1.5166	3.76832	2.85737
P15924	SYTSGLETL	0.226543	0.248856	0.260656	0.380107	0.69378	0.631579	0.573477	1.40784	0.834112	0.969388	1.15973	1.35819	1.1024	1.20531	1.06683	0.573196		1.56684	2.16956	1.62164	1.95296	3.44439	2.01541	1.82248	2.98104	2.27906
Q8N6L1	FASGLIHRV	0.223591	0.356974	0.263934	0.493783	0.602871	0.616228	0.806452	1.31373	1.00467	1.37245	1.52413	1.2383	1.52723	1.69807	1.69451	1.00825		1.31915	1.97086	1.49222	1.94126	4.22552	2.59563	2.14718	5.10832	3.86467
Q96HV5	YFPDKVALL	0.903465	1.06147	1.13934	0.944938	0.729665	0.846491	0.820789	0.960784	0.787383	0.617118	0.627288	0.783626	0.662309	0.73913	0.785203	0.734021		-0.270156	1.76903	1.3496	-0.524294	3.60819	2.12807	-0.471346	3.2594	2.47094
P52292	HENESVYKA	0.277917	0.312057	0.154098	0.603908	0.449761	0.627193	0.587814	0.886275	0.971963	1.45918	1.66722	1.81871	1.29412	1.77295	1.57041	0.97732		0.920288	0.907436	0.709856	2.13409	4.73446	2.91551	2.05843	4.41667	3.35808
Q5VXN5	LNAIFPNGAA	0.663366	0.817967	0.588525	0.547069	1.5	1.24342	1.59857	1.84706	0.794393	0.755102	0.535774	0.54386	0.877996	1.07729	1.03819	0.913402		1.24184	6.22638	4.40744	0.0067106	0.00980201	0.00739927	0.578143	2.04725	1.50543
Q13444	GYAGSWVSI	0.319307	0.276596	0.331148	0.26643	0.744019	0.58114	0.65233	0.588235	0.329439	0.280898	0.301165	0.336257	0.348584	0.31401	0.427208	0.36701		1.10419	6.02042	4.30452	0.0641656	0.121642	0.0801898	0.28764	0.837699	0.567096
V9GZ37	QPGVLIQVY	1.50495	1.14421	1.31148	1.30373	2.42584	2.22368	2.47312	3.27843	1.56542	1.37755	1.41431	1.54971	1.38562	1.45411	1.60859	1.74021		0.982401	5.74237	4.18307	0.166164	0.447116	0.265476	0.233336	0.716391	0.475147
Q15645	SIIDTELKV	0.430693	0.364066	0.360656	0.479574	0.712919	0.789474	0.845878	1.01176	0.518692	0.249993	0.409318	0.453216	0.535948	0.584541	0.548926	0.536082		1.0392	5.06837	3.67043	-0.00333082	0.00497708	0.00377737	0.431823	1.35285	0.973953
Q14451	WPVGGDSRF	0.262376	0.3026	0.252459	0.365897	0.770335	0.587719	0.924731	1.01176	0.53271	0.642857	0.372712	0.587719	0.405229	0.47343	0.620525	0.478351		1.47723	4.85978	3.55574	0.852055	1.92826	1.10535	0.740847	1.51702	1.10384
P08581	VIGPSSLIV	0.695545	0.600473	0.713115	0.689165	1.72488	1.44298	1.90323	1.69804	1.0514	0.757076	1.49584	1.4269	1.1024	0.888889	1.54415	0.901031		1.32692	4.78275	3.49061	0.810162	2.15264	1.23182	0.717363	1.7562	1.27968
P60903	KEFPGFLEN	0.39047	0.476056	0.365984	0.440053	0.728469	0.658991	0.713262	0.90098	0.587033	0.738605	0.53619	0.523392	0.485839	0.495793	0.470417	0.508247		0.843721	4.45522	3.28508	0.512061	2.15509	1.23182	0.229011	0.646176	0.427312
P40199	KEVLLTAS	0.950495	1.03546	0.693443	0.964476	1.811	1.54605	2.15412	2.81176	1.36215	1.59694	1.17138	1.32749	1.27669	1.77778	1.48926	1.61649		1.19162	4.38785	3.23516	0.582887	1.37984	0.811417	0.757509	2.12279	1.56348
V9GZ37	IGIDLGTTY	0.269802	0.232699	0.186885	0.264654	0.590909	0.52193	0.462366	0.85098	0.278037	0.311074	0.237937	0.25	0.276688	0.347826	0.357995	0.286598		1.34657	4.29129	3.17131	0.174961	0.190543	0.120125	0.411693	0.607119	0.399994
F8W809	GEVTQGFAA	0.522277	0.565012	0.395082	0.531083	1.04545	0.839912	1.22222	1.66275	0.801402	1.02041	0.777038	0.726608	0.882353	1.00242	0.942721	0.973196		1.24442	4.15934	3.06243	0.72388	1.69347	0.981595	0.916587	2.52018	1.89284
C9JKF1	NYIPYLTKL	1.11386	0.945626	1.1082	0.849023	1.99522	1.65351	1.64875	2.73725	0.934579	0.908163	0.655574	1	1.46841	1.71498	1.85203	1.62062		1.00024	4.12839	3.05046	-0.199353	0.305738	0.18891	0.728649	2.53942	1.90439
E7ENY0	TSAVPNLFV	0.60396	0.626478	0.580328	0.623446	1.97608	1.79825	2.09319	1.24314	0.932243	0.267571	1.27787	0.983918	1.19608	0.879227	1.82816	1.19381		1.54653	3.96543	2.95019	0.507985	0.570218	0.352345	1.06627	2.02013	1.49223
A0A087WZ06	SYGSVFKAI	0.378713	0.375887	0.378689	0.488455	0.794258	0.682018	0.759857	1.09804	0.485981	0.709184	0.40599	0.51462	0.642702	0.768116	0.599045	0.680412		1.03978	3.94531	2.93623	0.383641	0.811313	0.480057	0.730209	2.2577	1.67612
O60885	VVQPQPLVV	1.06188	1.19622	0.819672	1.0444	1.51914	1.34868	1.75269	2.11765	1.50467	1.46939	1.30449	1.49415	1.18301	1.24155	1.38663	1.42887		0.708948	3.803	2.82347	0.485842	2.19365	1.25239	0.346175	1.31346	0.944392
Q8TEL6	TYPNTYIF	0.670792	0.576832	0.834426	0.706927	1.69139	1.20395	1.09677	1.28627	0.983645	0.581633	0.930116	1.07018	0.764706	0.671498	1.01909	0.77732		0.92036	3.73578	2.76754	0.354396	0.842539	0.496749	0.212966	0.406927	0.251254
B4DKV7	EYTDVLQKI	0.39604	0.264775	0.180328	0.259325	0.84689	0.767544	0.673835	1.6	0.630841	0.612245	0.505824	0.646199	0.605664	0.652174	0.763723	0.589691		1.82101	3.61149	2.69067	1.12197	1.37951	0.811417	1.24662	1.6942	1.23007
X6R390	AYLEAIHNF	0.40099	0.628842	0.634426	0.841918	1.02871	1.10965	1	1.65882	1.03972	0.897959	0.853577	0.975146	0.971678	1.11353	0.97136	1.01031		0.936699	3.49383	2.59728	0.587699	1.6621	0.969076	0.698432	2.19562	1.62309
Q16777	AEILELAGNAA	0.492574	0.572104	0.472131	0.506217	0.935407	0.877193	0.806452	1.42353	1.03738	1.07143	0.845258	1.05263	0.64488	0.908213	0.680191	0.785567		0.984569	3.4752	2.58335	0.971707	3.40425	1.99107	0.563292	1.40844	1.01645
D6RAU1	GSYAKVLLV	1.30198	1.25296	1.14918	1.35346	1.84928	1.49342	2.07885	2.63137	1.7243	1.7398	1.69218	1.59357	1.72113	1.91546	1.96897	1.82887		0.671067	3.44302	2.55581	0.416407	1.69271	0.981595	0.555775	2.61631	1.97082
Q93074	AEWLGVLKA	0.537954	0.608353	0.68306	0.599171	0.77193	0.76462	0.805257	0.886275	0.637072	0.618494	0.589018	0.533138	0.608569	0.608696	0.580748	0.501718		0.410589	3.3279	2.45878	-0.0305078	0.107712	0.0721504	-0.0786229	0.316203	0.203276
Q6NVV1	KYQAVTATL	0.856436	0.699764	0.596721	0.834813	1.50718	1.20614	1.76344	2.89412	0.752336	0.887755	0.665557	0.608187	1.63834	1.77295	1.56563	1.36082		1.30278	3.26337	2.40533	-0.036132	0.0259742	0.0181162	1.08492	2.35583	1.75495
C9JIP2	KVGPVLSV	0.29892	0.394799	0.277049	0.367673	0.61244	0.557018	0.874552	1.21176	0.495327	0.637755	0.452579	0.406433	0.594771	0.73913	0.708831	0.583505		1.28245	3.25753	2.40533	0.573732	0.80723	0.480057	0.972443	1.99314	1.46726
A8MT19	RSIEVLQKV	0.252095	0.27683	0.226419	0.269982	0.507177	0.412281	0.602151	0.827451	0.35514	0.591837	0.357737	0.384503	0.3878	0.449275	0.386635	0.319588		1.196	3.24351	2.39601	0.720271	1.34797	0.790833	0.589933	0.965799	0.665367
Q14469	KVFGGFQVV	0.658416	0.827423	0.770492	0.763766	1.22967	1.02193	1.12545	1.74902	1.23832	1.22449	1.07488	1.01754	0.814815	1.09179	0.911695	0.828866		0.763256	3.19896	2.36393	0.592928	2.1706	1.23454	0.27218	0.660992	0.436138
E9PHH8	ATVPNTIVV	0.326733	0.197689	0.196721	0.262877	0.464115	0.486842	0.630824	1.01176	0.299065	0.422789	0.366057	0.412281	0.453159	0.516908	0.649165	0.494845		1.39817	3.16683	2.33992	0.608386	0.72072	0.429505	1.10327	2.04562	1.50543
H7C2R7	IYPHGLVLL	0.576733	0.638298	0.757377	0.957371	1.42344	1.28509	1.15771	0.894118	0.876168	0.622449	0.866889	0.995614	0.962963	0.886473	0.954654	0.851546		0.700278	3.12684	2.30789	0.19815	0.475793	0.281973	0.319331	0.942636	0.647083
Q9UNX4	QFVPKSHLF	0.289604	0.333333	0.344262	0.373002	0.583732	0.690789	0.641577	1.19216	0.705607	0.928571	0.695507	0.614035	0.490196	0.528986	0.522673	0.569072		1.21366	3.12057	2.306	1.13519	2.77672	1.60658	0.655427	1.06804	0.743001
O75083	KYAPSGFYI	0.418317	0.437352	0.542623	0.618117	0.885167	0.839912	0.749104	1.37255	0.773364	0.872449	0.640599	0.770468	0.727669	0.922705	0.694511	0.725773		0.931845	3.11511	2.306	0.600272	1.52172	0.889269	0.606759	1.5486	1.12917
P08238	KEFDGKSLVSV	0.79703	0.846336	0.708197	0.998224	1.14833	0.986842	1.21147	1.51373	0.733645	0.877551	0.768719	0.853801	0.96732	0.855072	0.840095	0.886598		0.536995	3.09061	2.28995	-0.050876	0.123908	0.0811354	0.0833787	0.230381	0.146018
R4GMQ1	VSLGQALEV	0.440594	0.44208	0.516393	0.48135	0.779904	0.631579	0.637993	0.819608	0.542056	0.668367	0.597338	0.69152	0.51634	0.620773	0.739857	0.534021		0.609537	3.08959	2.28995	0.41046	1.71314	0.989519	0.358573	1.39602	1.00697
Q01085	VFPEKGYSF	0.487624	0.437352	0.485246	0.552398	0.739234	0.673246	0.956989	1.30588	0.684579	0.857143	0.65391	0.69883	0.64488	0.777778	0.649165	0.701031		0.905102	3.06166	2.26578	0.560515	1.40733	0.816962	0.498591	1.16654	0.821078
O60287	STIVQVLEV	0.564356	0.468085	0.457377	0.522202	1.51675	1.3114	1.57706	0.666667	0.623832	0.427019	0.718802	0.586257	1.02832	0.608696	1.50119	1.11134		1.33387	3.05457	2.26242	0.227639	0.188731	0.120125	1.07867	2.07218	1.52147
O75643	VYMDWYEKF	0.282178	0.204043	0.226512	0.223801	0.425837	0.401316	0.374651	0.425589	0.320093	0.455251	0.311148	0.331871	0.245921	0.252913	0.350835	0.298969		0.797158	3.04926	2.2608	0.598824	1.94529	1.11433	0.29452	0.652216	0.431365
Q14533	AELEGALQKA	0.367393	0.431442	0.297943	0.326821	0.579029	0.495868	0.691107	0.780392	0.516355	0.610697	0.326508	0.357456	0.415909	0.458253	0.455943	0.441274		0.838915	3.02133	2.24018	0.347257	0.753203	0.447959	0.315331	0.653153	0.431365
G3V1R5	TYLPTSPLL	0.673267	0.520095	0.660656	0.641208	1.63876	1.4386	1.14695	0.984314	0.787383	0.332986	0.808652	0.964912	1.06536	0.859903	1.60382	1.22887		1.06173	2.98685	2.2093	0.213862	0.253035	0.159725	0.931169	2.39113	1.78365
Q11201	TYIPVPAKI	0.712871	0.695035	0.695082	0.737123	1.09569	1.10088	1.04659	1.95686	0.974299	1.09184	0.903494	0.957602	0.901961	0.966184	0.968974	0.923711		0.872572	2.96408	2.1901	0.467565	1.08508	0.64304	0.405103	0.868315	0.591176
A0A0G2JRX5	IYPATIASI	0.465347	0.35461	0.383607	0.323268	0.717703	0.469298	0.587814	0.690196	0.485981	0.457277	0.445923	0.30117	0.53159	0.492754	0.486874	0.43299		0.691054	2.94535	2.17491	0.146782	0.306577	0.188964	0.348641	1.02805	0.719164
Q9BR76	AVNPKFLAV	0.594059	0.640662	0.490164	0.552398	0.80622	0.679825	0.967742	1.27451	0.757009	0.688776	0.730449	0.704678	0.703704	0.673913	0.742243	0.705155		0.711203	2.93475	2.17367	0.339212	0.935719	0.551852	0.310945	0.821706	0.557965
Q7Z628	KYPLLLKEI	0.264851	0.254101	0.213115	0.223801	0.368421	0.328947	0.458781	0.533333	0.252336	0.323714	0.193012	0.260234	0.311547	0.342995	0.310263	0.319588		0.821698	2.93364	2.17367	0.106774	0.158872	0.102227	0.426201	1.03255	0.72244
P05387	ASVPAGGAV	0.777228	0.55792	0.554098	0.77087	1.32057	1.25439	1.54839	2.52549	1.07944	2.06122	1.05158	1.0848	1.09368	1.15459	1.16945	1.15052		1.32161	2.90146	2.14847	0.98824	1.70007	0.981595	0.780149	1.1145	0.772678
B7ZAR1	RIVPRFSEL	0.326733	0.255319	0.206557	0.227353	0.382775	0.451754	0.566308	0.627451	0.462617	0.44898	0.289517	0.292398	0.270153	0.463768	0.396181	0.313402		0.997416	2.89822	2.14847	0.555861	1.09237	0.64867	0.506728	0.941573	0.647083
Q8WXI7	TYSEKTTLF	0.423267	0.307329	0.260656	0.337478	0.717703	0.47807	0.523297	0.945098	0.432243	0.625562	0.539101	0.454678	0.572985	0.698068	0.632458	0.560825		1.00364	2.87611	2.13304	0.626692	1.3029	0.759023	0.891151	2.35522	1.75495
E7ENL6	DGVPQHLVLV	0.257426	0.3026	0.327869	0.305506	1.03828	0.758772	0.587814	0.392157	0.485981	0.243513	0.336106	0.368421	0.196078	0.294686	0.286396	0.375258		1.21846	2.85955	2.11979	0.264988	0.252166	0.159725	-0.0504147	0.0360355	0.0251169
Q92754	AEFPSKPVA	0.564356	0.58156	0.409836	0.513321	0.744019	0.684211	0.853047	1.1451	0.549065	0.663265	0.544093	0.567251	0.623094	0.830918	0.894988	0.686598		0.727697	2.81547	2.08224	0.167423	0.320356	0.195393	0.552995	1.83231	1.34304
P46060	AQGKPLAL	0.438119	0.407032	0.262362	0.360568	0.624402	0.537281	0.752688	1.11373	0.422897	0.63476	0.332779	0.466374	0.625272	0.678744	0.775656	0.77732		1.04448	2.79755	2.06754	0.338895	0.453699	0.270055	0.960566	2.42422	1.8094
Q5T0Z8	RYGSPINTF	0.264718	0.222366	0.0959583	0.179396	0.351675	0.394737	0.437276	0.611765	0.285047	0.509913	0.244592	0.232456	0.242189	0.280193	0.298239	0.317526		1.23565	2.77785	2.05423	0.738415	1.10647	0.659485	0.577994	0.736096	0.490655
O75534	RTGKPIAV	0.192714	0.219024	0.17792	0.218472	0.30622	0.372807	0.44086	0.588235	0.240654	0.457727	0.262895	0.292398	0.326797	0.34058	0.386635	0.325773		1.07975	2.77228	2.05274	0.633501	1.10933	0.659485	0.771782	1.54923	1.12917
Q93009	RLSESVLSP	0.29703	0.231678	0.245902	0.206039	0.38756	0.381579	0.78853	0.92549	0.481308	0.530612	0.372712	0.391813	0.466231	0.541063	0.472554	0.449485		1.34037	2.77006	2.05274	0.857185	1.2137	0.71746	0.976293	1.53563	1.11778
P49588	GSYVFENTV	0.594059	0.671395	0.516393	0.630551	0.815789	0.916667	0.781362	1.35686	0.841121	0.806122	0.788686	0.833333	0.738562	0.905797	0.911695	0.950515		0.682119	2.70213	2.00316	0.438497	1.35752	0.796037	0.539592	1.87719	1.37669
O95835	SYSPQAFKF	0.247525	0.302473	0.139723	0.149294	0.334928	0.425439	0.379928	0.596078	0.285047	0.35367	0.299501	0.345029	0.3878	0.545894	0.568019	0.453608		1.04931	2.67455	1.98265	0.613032	1.0663	0.630847	1.22064	3.46249	2.62746
C9JCK5	KDYLAAIA	0.661575	0.801418	0.493443	1.17584	1.55024	1.90132	1.98925	2.97647	1.51402	1.82143	1.81864	1.84064	3.38998	4.02899	3.86396	2.10722		1.42614	2.66267	1.97732	1.15905	1.78529	1.02734	2.09589	5.46151	4.09253
U3KQ07	AEVIQAFSA	0.227939	0.326074	0.213048	0.268206	0.442584	0.557018	0.471462	0.658824	0.422897	0.44517	0.363169	0.422515	0.893246	1.26087	1.25537	0.956701		1.04077	2.50017	1.84395	0.675738	1.18361	0.699846	2.07637	7.62108	5.60584
D6REE5	ATGPSIKI	0.198995	0.203057	0.111206	0.158732	0.354067	0.29386	0.405018	0.596078	0.239753	0.395615	0.190149	0.179825	0.457516	0.538647	0.443914	0.292784		1.2951	2.48363	1.83307	0.581174	0.600427	0.365402	1.36665	2.74878	2.07314
Q5JU23	FSSPHLVQV	0.171543	0.245863	0.193443	0.337478	0.456938	0.723684	0.802867	1.37255	0.413551	0.591837	0.800333	0.707602	1.37691	1.50242	1.82578	1.05979		1.8233	2.48122	1.83307	1.40614	1.41669	0.820556	2.60384	5.32635	4.03422
Q01970	KTSPYPVIL	0.774752	0.98818	0.829508	1.05506	1.27751	1.06798	1.59857	1.96471	1.28738	1.5051	1.73544	1.61842	1.7451	1.73913	1.78282	1.31546		0.695948	2.43397	1.79374	0.75282	2.75351	1.60074	0.851729	3.33183	2.53219
Q15393	ASEFGNHYL	0.245964	0.307329	0.154098	0.188277	0.392344	0.486842	0.437276	0.690196	0.313084	0.571429	0.49584	0.377193	0.579521	0.603865	0.692124	0.350515		1.16376	2.40783	1.77429	0.972526	1.73575	1.00575	1.31343	3.00149	2.29037
Q9ULL1	ATSPKLLYV	0.321782	0.338061	0.208197	0.321492	0.4689	0.447368	0.526882	0.952941	0.502336	0.627551	0.542429	0.587719	0.71024	0.705314	0.739857	0.569072		1.01029	2.38787	1.76557	0.925951	2.05023	1.18112	1.19559	3.19822	2.42779
Q96Q07	RSYSYYVEV	0.257663	0.288416	0.22623	0.264654	0.483254	0.458333	0.406743	0.698039	0.315421	0.617347	0.229617	0.362573	0.579521	0.599034	0.551313	0.519588		0.980703	2.38134	1.76404	0.556406	0.911093	0.538041	1.11721	2.98123	2.27906
P49327	TILPKTGTV	0.282178	0.27896	0.232787	0.310835	0.373206	0.451754	0.46595	0.678431	0.46028	0.704082	0.505824	0.545322	0.544662	0.562802	0.451074	0.509278		0.833981	2.37571	1.76089	1.0039	3.21976	1.87132	0.904376	2.71569	2.04569
Q96KA5	RSSFTSLVV	0.217822	0.335697	0.291803	0.344583	0.473684	0.447368	0.602151	0.886275	0.490654	0.591837	0.479201	0.520468	0.762527	1.05797	0.830549	0.68866		1.01787	2.37032	1.75795	0.807235	1.57989	0.919819	1.48888	4.54063	3.45136
E7EMR6	TYSPALNKMF	0.375262	0.294085	0.326776	0.385613	0.510643	0.502924	0.628435	0.943791	0.531153	0.662147	0.533555	0.62768	0.74655	0.879227	0.74463	0.518213		0.904125	2.34119	1.73612	0.768961	1.77808	1.02522	1.0639	3.08015	2.3572
A0A087X0X3	IPNEIIHAL	0.283828	0.326241	0.37377	0.436945	0.45614	0.552632	0.554361	0.656209	0.459502	0.629252	0.476983	0.511696	0.595497	0.618357	0.669849	0.431615		0.643444	2.3094	1.71444	0.548113	1.79401	1.02734	0.704523	2.66037	2.00415
Q14204	YTVPAGMTV	0.232673	0.208038	0.138429	0.209591	0.356459	0.438596	0.387097	0.741176	0.264019	0.402902	0.236273	0.295322	0.697168	0.838164	0.892601	0.534021		1.286	2.30809	1.71444	0.603643	0.599295	0.365297	1.90894	4.832	3.67923
Q96KA5	STTELPLTV	0.910891	0.907801	0.818033	1.01243	1.11962	1.125	1.25448	1.67451	0.890187	1.08761	1.18968	1.27485	1.53813	1.59903	1.69928	1.35052		0.503607	2.29187	1.70337	0.283754	0.965307	0.565867	0.761667	4.16178	3.14654
P49327	GSTTVFHSL	0.25495	0.304965	0.22623	0.413854	0.440191	0.45614	0.53405	0.788235	0.471963	0.704535	0.589018	0.574561	0.681917	0.637681	0.792363	0.562887		0.886628	2.28149	1.69761	0.963523	2.62642	1.51648	1.15642	3.55919	2.67658
P46977	KLNPQQFEV	0.378713	0.541371	0.352459	0.428064	0.636364	0.574561	0.630824	1.1098	0.593458	0.586735	0.505824	0.570175	0.723312	0.961353	0.849642	0.76701		0.795425	2.2719	1.69186	0.40784	0.77413	0.461567	0.956992	3.07452	2.3572
H0Y6Y5	FTGAPLKV	0.274752	0.27896	0.186885	0.207815	0.296651	0.381579	0.444444	0.494118	0.278037	0.317831	0.254576	0.328947	0.437908	0.497585	0.634845	0.476289		0.769547	2.23701	1.66556	0.314456	0.548039	0.334105	1.10966	4.02141	3.05317
Q92545	IINSNPIEL	0.420792	0.524823	0.34918	0.483126	0.700957	0.552632	0.702509	0.827451	0.525701	0.527456	0.677205	0.690058	0.867102	0.934783	0.873508	0.579381		0.646734	2.21957	1.6559	0.445066	1.22963	0.72291	0.872366	3.5294	2.66391
J3KTA4	SANHNILQI	0.156533	0.185603	0.121654	0.243339	0.511962	0.642544	0.569892	0.921569	0.327103	0.632653	0.826955	0.711988	1.21351	1.44686	1.36754	0.630928		1.90375	2.21374	1.65352	1.82113	2.00004	1.1483	2.71992	4.97275	3.76562
O43683	SELSGVISSA	0.960396	0.903073	0.713115	0.827709	0.61244	0.561404	0.580645	0.8	0.799065	0.668367	0.707155	0.76462	0.411765	0.620773	0.587112	0.554639		-0.41432	2.2038	1.64709	-0.211928	0.99121	0.581121	-0.646811	3.44976	2.6188
J3QLU9	LGMEHLREV	0.205624	0.186233	0.161749	0.248668	0.299841	0.304094	0.425329	0.418301	0.398754	0.57483	0.410427	0.326511	0.42411	0.428341	0.399364	0.442612		0.851461	2.16601	1.62164	1.09227	3.28941	1.90619	1.07863	3.22188	2.44072
Q96HV5	SIFGKQLVV	0.50495	0.591017	0.565574	0.673179	0.669856	0.721491	0.824373	1.01961	0.724299	0.831633	0.62396	0.641813	0.784314	0.917874	0.957041	0.868041		0.470662	2.13166	1.59561	0.273317	0.941853	0.553479	0.595302	3.01787	2.30366
P35221	NPVQALSEF	0.393564	0.356974	0.408197	0.358792	0.256282	0.245614	0.2142	0.330993	0.285047	0.267733	0.212978	0.296784	0.199813	0.262493	0.158791	0.224742		-0.535338	2.06953	1.55974	-0.514203	1.98208	1.13745	-0.843266	3.20953	2.43198
Q14494	FTNDKIINL	0.391089	0.345154	0.157377	0.383659	0.478469	0.592105	0.55914	0.94902	0.556075	0.632653	0.475874	0.523392	1.07625	1.25121	1.20286	0.779381		1.01359	2.06724	1.55974	0.776535	1.28969	0.753637	1.75452	5.36958	4.0474
O15031	YYTDIMHTL	0.235437	0.141044	0.145902	0.232682	0.380383	0.300439	0.353825	0.509804	0.401754	0.482099	0.454243	0.716374	0.424837	0.46918	0.420048	0.331959		1.03242	2.06452	1.55974	1.4441	3.76375	2.20444	1.12431	2.4083	1.79593
Q9NR09	QSPSANVL	0.683168	0.567376	0.509836	0.889876	0.913876	1.0636	1.24373	2.24706	1.25	1.71429	0.991681	1.42105	1.88017	1.5	1.69451	1.25361		1.04495	1.9895	1.50023	1.02067	1.90618	1.09201	1.25568	2.78144	2.09719
P40763	RIVELFRNL	0.155395	0.155628	0.152459	0.179396	0.322967	0.326754	0.326165	0.576471	0.219626	0.517783	0.216306	0.195906	0.40305	0.642512	0.522673	0.412371		1.27184	1.94702	1.47584	0.838543	0.8925	0.528462	1.62333	3.14483	2.39171
J3KTA4	AINPKLLQL	0.632013	0.684003	0.596721	0.581409	0.712919	0.711988	0.917563	0.951634	0.520249	0.564626	0.400444	0.418129	0.829339	1.05475	0.991249	0.819244		0.40134	1.93774	1.4701	-0.389932	1.29628	0.756093	0.566865	3.20554	2.43157
Q96JP0	KTNGATPLL	0.450495	0.496454	0.278689	0.561279	0.617225	0.850877	0.78853	1.07451	0.71028	0.908163	0.801997	0.804094	1.32898	1.53623	1.48449	0.8		0.898545	1.91958	1.45718	0.851619	1.74791	1.01142	1.52701	4.75983	3.61549
Q9Y217	KSLTGTLYL	1.10396	1.13475	1.11803	1.46359	1.29665	1.51316	1.59857	2.35294	1.05607	1.13265	1.13145	1.28947	1.99564	2.20773	2.03819	1.78144		0.488171	1.88611	1.4306	-0.0644758	0.117202	0.0771344	0.735009	3.49096	2.64684
P49321	KEAQLYAAQA	0.277194	0.241135	0.209836	0.170515	0.311005	0.289474	0.46595	0.462745	0.28972	0.459184	0.219634	0.289474	0.457516	0.492754	0.46778	0.523711		0.766873	1.87911	1.42531	0.485266	0.886976	0.527697	1.11149	3.49014	2.64684
P98194	STSSSFLEV	1.02723	1.31206	0.962295	1.4032	1.68182	1.56798	1.73477	2.42745	1.75467	1.58163	1.85524	1.99708	2.48148	2.93961	3.2864	1.9567		0.65574	1.87591	1.42382	0.611589	1.67514	0.976665	1.18058	4.72743	3.59284
Q9HAY2	VQPSKYHFL	0.262376	0.349882	0.24918	0.568384	0.61244	0.692982	1.06093	1.40392	0.67757	0.918367	1.00499	1.09357	1.89542	1.88406	1.67064	0.845361		1.39883	1.82998	1.38978	1.36954	1.75258	1.01281	2.13848	4.37499	3.32756
Q9UHD8	REMIPFAVV	1.39604	1.20567	1.64262	1.67318	1.32536	1.07456	1.35484	0.956863	1.21028	0.94898	1.09151	1.21053	0.87146	0.903382	1.12172	0.952577		-0.328768	1.77802	1.35342	-0.407527	2.26922	1.2897	-0.620457	3.46609	2.62746
P15559	GEFAYTYAA	0.18444	0.24438	0.170492	0.142096	0.330144	0.337719	0.336918	0.415686	0.261682	0.540816	0.22629	0.222222	0.48366	0.478261	0.591885	0.461856		0.938025	1.7776	1.35342	0.754754	1.21244	0.71746	1.44291	3.83095	2.91013
Q8WVV9	GSNPYTLKL	0.480198	0.433397	0.356284	0.419183	0.499261	0.526316	0.594982	0.904575	0.305037	0.460262	0.373821	0.355597	0.840959	0.838969	0.921241	0.691409		0.580137	1.77177	1.3496	-0.17635	0.266822	0.167659	0.962995	3.9126	2.96607
A0A1W2PQ51	AINPKLMQL	0.376238	0.316785	0.318033	0.387211	0.447368	0.390351	0.562724	0.886275	0.338785	0.494719	0.439268	0.418129	0.647059	0.707729	0.754177	0.587629		0.709639	1.74588	1.3358	0.274152	0.403866	0.242313	0.947499	2.82576	2.13274
Q96QK1	MPSEDVVSL	0.445545	0.43026	0.427869	0.561279	0.303828	0.245614	0.43535	0.34902	0.306075	0.390422	0.244592	0.399123	0.256628	0.253058	0.243437	0.185567		-0.483584	1.70271	1.30776	-0.476678	1.67566	0.976665	-0.990418	3.40239	2.58344
H0YCG2	KSYAGYQTL	0.284653	0.257683	0.181967	0.225577	0.301435	0.285088	0.458781	0.533333	0.247664	0.455866	0.384359	0.263158	0.472767	0.497585	0.529833	0.478351		0.732861	1.70066	1.30719	0.508259	0.931916	0.551585	1.05861	3.15656	2.40003
P50502	QSNPKVMNL	0.29703	0.222222	0.177049	0.259325	0.311005	0.337719	0.415771	0.478431	0.28972	0.362875	0.482529	0.435673	0.562092	0.671498	0.610979	0.470103		0.691151	1.69641	1.30458	0.716978	1.80317	1.02849	1.27629	4.60259	3.49044
P40763	SELAGLLSA	0.891089	0.93617	0.919672	0.889876	0.767943	0.752193	0.824373	0.713725	0.771028	0.561224	0.737105	0.871345	0.505447	0.509662	0.618138	0.562887		-0.249974	1.68765	1.29892	-0.306512	2.14741	1.23155	-0.727707	4.93164	3.7434
C9JZQ4	REYPNLVTI	0.910891	1.026	0.901639	0.998224	0.715311	0.635965	0.698925	1.04706	0.815421	0.943521	0.805324	0.770468	0.559913	0.514493	0.505265	0.513402		-0.308896	1.62367	1.24763	-0.202316	0.966311	0.565867	-0.874266	4.53603	3.45136
J3KN36	TSSPSILTL	0.277228	0.238771	0.198361	0.316163	0.650718	0.528509	0.630824	0.741176	0.345794	0.359389	0.698835	0.725146	1.17211	1.00725	1.68258	0.670103		1.30782	1.55	1.18659	1.04691	1.00232	0.587586	2.13678	4.26897	3.2347
B4DR61	RYIPTAAAF	0.683168	0.676123	0.614754	0.646536	0.456938	0.427632	0.476703	0.721569	0.42757	0.55102	0.477537	0.432749	0.461874	0.456522	0.431981	0.42268		-0.331335	1.50499	1.15926	-0.472359	2.25054	1.2767	-0.563648	2.70334	2.0389
Q7Z6J0	IEWDKPPVP	0.668317	0.609929	0.662295	0.568384	0.435407	0.548246	0.433692	0.607843	0.546729	0.545918	0.402662	0.464912	0.35512	0.461353	0.441527	0.369072		-0.309014	1.49133	1.14818	-0.356052	1.76239	1.01932	-0.624791	3.19094	2.42403
P57078	GEFTGWEKV	0.511551	0.537431	0.572678	0.548253	0.61244	0.663743	0.64994	0.779085	0.950156	1.12245	0.813089	0.942495	0.54902	0.584541	0.498011	0.479725		0.318102	1.45656	1.12385	0.819025	5.46381	3.41697	-0.0395079	0.0954216	0.0605097
Q16576	GEFGGFGSV	0.641364	0.699613	0.63388	0.686797	0.55998	0.513645	0.549448	0.667088	0.677051	0.597357	0.563993	0.658869	0.44474	0.428287	0.448687	0.45328		-0.216873	1.39662	1.08282	-0.0919708	0.474517	0.281632	-0.584508	4.08276	3.10157
Q9UBN7	AEYVGHLRA	0.277228	0.222222	0.24918	0.301954	0.301435	0.364035	0.444444	0.345098	0.453271	0.540816	0.542429	0.48538	0.366013	0.371981	0.372315	0.230928		0.46984	1.39146	1.08013	0.944518	4.09793	2.49286	0.352372	0.893048	0.606483
P13639	KSTAISLFY	0.497525	0.602837	0.552459	0.568384	0.830144	0.710526	1.01434	1.3098	0.808411	0.862245	1.11814	1.05409	1.939	2.11111	2.24105	1.0433		0.799056	1.23438	0.95497	0.790848	1.21231	0.71746	1.72335	4.87542	3.70341
A0A0C4DFL7	MVGKTFTY	0.371287	0.260047	0.291803	0.206039	0.363636	0.254386	0.458781	0.603922	0.551402	0.693878	0.505824	0.654971	0.270153	0.352657	0.396181	0.408247		0.573813	1.19091	0.926072	1.09141	3.46343	2.01806	0.337955	0.526612	0.335591
P18850	VSNDKALMV	0.288353	0.252905	0.139167	0.30648	0.33505	0.34617	0.368174	0.593473	0.350708	0.41983	0.418192	0.408382	0.628903	0.824477	0.911695	0.461856		0.735233	1.13758	0.886835	0.694483	1.03222	0.611961	1.51825	4.12065	3.12363
Q13308	VYNSEYYHF	0.19099	0.236407	0.169765	0.305506	0.308612	0.348684	0.358423	0.52549	0.385514	0.518505	0.589018	0.700292	0.690632	0.842995	0.763723	0.441237		0.771796	1.11834	0.873954	1.28086	2.79473	1.61168	1.60116	4.17341	3.15192
P49327	EAASVPVVY	2.00248	2.13002	1.73115	1.73535	1.51675	1.46711	1.57348	2.08235	2.1729	1.89286	1.82196	1.92544	1.27669	1.30435	1.18377	1.35258		-0.194694	1.107	0.864706	0.0400973	0.168339	0.10716	-0.570402	3.69104	2.78495
Q9NPR2	LYTGTVSSF	0.537129	0.425532	0.380328	0.582593	0.703349	0.677632	0.824373	1.21176	0.892523	0.735219	1.50582	1.44444	1.42266	1.53623	1.61337	0.74433		0.827486	1.09577	0.85453	1.24943	2.34075	1.34373	1.46521	3.15772	2.40003
Q60FE5	VPASLPVEF	1.64851	1.42317	1.61967	1.5595	1.5933	1.28509	1.08961	1.38824	1.19626	0.928571	1.38436	1.58187	0.775599	0.671498	0.883055	0.791753		-0.222836	1.05404	0.824134	-0.296087	1.49315	0.876369	-1.00163	4.87355	3.70341
Q13347	REGDLLFTVA	0.522277	0.640662	0.54918	0.600355	0.698565	0.600877	0.602151	0.741176	0.450935	0.515212	0.402662	0.421053	0.795207	0.801932	0.887828	0.727835		0.192613	0.965997	0.756937	-0.36959	1.78387	1.02734	0.474395	3.49323	2.64684
P13639	YFDPANGKF	0.299505	0.347518	0.191803	0.307282	0.37799	0.445175	0.376344	0.721569	0.679907	0.561224	0.665557	0.725146	0.832244	0.995169	1.00955	0.336082		0.745173	0.883732	0.692711	1.19933	2.10024	1.20838	1.46912	3.08385	2.3572
A6NLN1	YYTSVTPVL	0.20643	0.21355	0.0969675	0.142011	0.251196	0.241228	0.341441	0.400773	0.268692	0.179173	0.412646	0.524854	0.840959	0.922705	1.01432	0.276289		0.905828	0.577411	0.464719	1.072	0.78419	0.467737	2.21257	3.63101	2.73446
A0A0D9SF54	TFDAGLQAF	0.152444	0.142379	0.1477	0.144707	0.216486	0.17444	0.264179	0.31436	0.236785	0.308349	0.219634	0.263158	0.522876	0.512077	0.782816	0.218353		0.723264	0.576869	0.464719	0.80774	0.69515	0.416875	1.79383	3.26271	2.47094
E9PBS1	FYPPKVELF	0.767327	0.680851	1.03607	0.64476	0.92823	0.70614	0.508961	0.564706	0.46729	0.497796	0.430948	0.692982	0.374728	0.350242	0.448687	0.420619		-0.208456	0.537652	0.43471	-0.582879	1.78846	1.02734	-0.972803	2.923	2.22403
P49327	DGFKEQGVTF	0.346535	0.446809	0.390164	0.40675	0.430622	0.429825	0.397849	0.52549	0.764019	0.596939	0.612313	0.729532	0.379085	0.364734	0.436754	0.435052		0.165683	0.497416	0.402001	0.765196	4.53433	2.82012	0.0228327	0.0486198	0.0321305
O60216	NAITLPEEF	1.17327	0.981087	1.06393	1.09236	1.28469	0.800439	0.853047	0.933333	1.1028	0.836735	0.855241	1.32164	0.607843	0.567633	0.754177	0.659794		-0.155011	0.469024	0.379414	-0.0665168	0.174713	0.110255	-0.735262	2.80592	2.11877
P54578	NTDEPPMVF	0.220672	0.176018	0.11355	0.191973	0.250005	0.231227	0.256389	0.355553	0.180186	0.355193	0.40599	0.590643	1.3268	1.26087	1.98091	0.206186		0.638546	0.158888	0.129139	1.12545	0.389949	0.234739	2.76545	3.08308	2.3572
P38606	YYDKHFTEF	0.301656	0.219487	0.138145	0.118996	0.196172	0.263158	0.422939	0.376471	0.224299	0.438776	1.22795	1.15497	1.99129	2.42995	3.20286	0.321649		0.69361	0.107459	0.0866605	1.96854	0.696196	0.416875	3.35181	3.12011	2.37371
A0A0C4DGG1	GEALGGSFWEA	0.240435	0.25303	0.255738	0.21492	0.547847	0.300439	0.487455	0.415686	0.275701	0.458982	0.342762	0.28655	0.254902	0.229469	0.25537	0.276289		0.861242	2.6771	1.98265	0.500549	1.10485	0.659485	0.0756533	0.0917581	0.0592445
A0A087WZG6	VYFPDQHINF	0.440594	0.378251	0.413115	0.440497	0.952153	0.714912	0.580645	1.40392	0.803738	1.06122	0.638935	0.804094	0.714597	0.690821	0.615752	0.758763		1.12657	2.67272	1.98265	0.983987	2.10293	1.20838	0.733081	1.25623	0.896955
Q9H2D1	VYENVSHFL	0.257426	0.27896	0.298361	0.426288	0.555024	0.513158	0.487455	0.917647	0.542056	0.653061	0.469218	0.675439	0.496732	0.565217	0.591885	0.540206		0.971821	2.66156	1.97732	0.891762	2.30117	1.31589	0.798983	1.90953	1.40521
P35606	GEYIIYTA	0.264425	0.309693	0.218033	0.255773	0.401914	0.379386	0.408602	0.592157	0.385514	0.335928	0.347754	0.429825	0.35512	0.480676	0.374702	0.375258		0.766013	2.63165	1.95029	0.516488	1.40031	0.816431	0.597638	1.76868	1.29036
H3BNB8	LYQDGVFKF	0.757426	0.713948	0.760656	0.769094	1.25837	0.916667	0.892473	1.47451	0.857477	0.836735	0.66223	0.77924	0.816993	0.97343	0.947494	0.727835		0.597832	2.621	1.94251	0.0632759	0.122705	0.0805926	0.207666	0.541079	0.347259
P48556	IPAESYTF	0.341814	0.255319	0.218033	0.277087	0.389952	0.385965	0.412186	0.517647	0.371495	0.369277	0.306156	0.403509	0.398693	0.432367	0.458234	0.387629		0.643099	2.58865	1.913	0.40918	1.28436	0.7524	0.618509	2.4383	1.821
Q12834	ASSGDILQL	0.376238	0.477541	0.344262	0.547069	0.69378	0.732456	0.623656	0.8	0.462617	0.355957	0.708819	0.692982	0.605664	0.52657	0.620525	0.478351		0.707589	2.5837	1.91089	0.347485	0.850683	0.50089	0.354443	0.876459	0.59476
Q6YP21	AYGSLFNTI	0.413366	0.386793	0.504918	0.413854	1.23445	0.763158	0.924731	0.507583	0.481259	0.356678	0.512571	0.475146	0.4849	0.280803	0.699284	0.425905		0.996663	2.57039	1.90038	0.086901	0.0833504	0.0574331	0.137554	0.141124	0.0912198
A0A140T936	ASGYPVKV	0.227843	0.180408	0.14918	0.168884	0.404306	0.258772	0.473118	0.576471	0.233588	0.479592	0.206323	0.216374	0.250545	0.297101	0.256141	0.34433		1.23758	2.56217	1.89495	0.64514	0.804172	0.479129	0.660603	0.83637	0.567096
Q86X27	KYLNSVQYI	0.209559	0.269504	0.193443	0.174067	0.526316	0.438596	0.308244	0.901961	0.392523	0.479592	0.372712	0.333333	0.396514	0.497585	0.534606	0.569072		1.36139	2.55212	1.88768	0.898538	1.16911	0.696299	1.23869	2.13002	1.56854
Q15393	VYPDGIRHI	0.243441	0.266934	0.201639	0.28952	0.454545	0.473684	0.483871	0.964706	0.623832	0.826531	0.52579	0.682749	0.53159	0.550725	0.584726	0.424742		1.24681	2.53499	1.87331	1.40862	3.17489	1.87085	1.06252	1.88501	1.3826
Q8N201	EQPETYYKW	0.267327	0.227369	0.255738	0.232682	0.368421	0.460526	0.408602	0.74902	0.420561	0.504823	0.291181	0.403509	0.359477	0.439614	0.4821	0.364948		1.01485	2.50301	1.84407	0.720626	1.38541	0.811417	0.743653	1.46172	1.05623
C9JEU5	SAIPYALRV	0.24393	0.178334	0.17377	0.21492	0.334928	0.254386	0.422939	0.466667	0.231308	0.330269	0.221298	0.214912	0.252723	0.311594	0.319809	0.298969		0.866851	2.48912	1.8356	0.299112	0.465707	0.276866	0.544874	1.15589	0.812745
Q8WXI7	TTYEGSITV	0.121384	0.154083	0.0962649	0.184593	0.401914	0.232456	0.408602	0.815686	0.331776	0.374741	0.193012	0.154971	0.37037	0.376812	0.439141	0.301031		1.74026	2.4677	1.82221	0.922558	0.692956	0.416665	1.41875	1.5989	1.16344
O95071	VYSQIPAAVKL	0.334158	0.255444	0.221694	0.268206	0.409091	0.425439	0.397849	0.729412	0.471963	0.489334	0.374376	0.415205	0.436406	0.441388	0.399348	0.387684		0.861805	2.45716	1.81431	0.697712	1.72868	1.00188	0.625004	1.44081	1.04207
A0A0U1RR07	LSYPAGREV	0.230988	0.189125	0.180328	0.150665	0.287081	0.289474	0.371204	0.52549	0.184908	0.286113	0.16842	0.122807	0.239651	0.26087	0.238663	0.206186		0.971913	2.41665	1.77903	0.0212444	0.0183892	0.0123572	0.331863	0.430109	0.262618
I3NI36	IYAPPLPSL	0.660891	0.472813	0.583607	0.35524	1.10048	0.79386	0.648746	0.760784	0.626168	0.433812	0.527454	0.684211	0.43573	0.47343	0.587112	0.486598		0.672749	2.4051	1.77429	0.13233	0.229716	0.145967	-0.0638173	0.0930889	0.0592445
Q16706	ASGKPVEV	0.200722	0.241135	0.147541	0.230906	0.454545	0.320175	0.408602	0.431373	0.308411	0.367347	0.276206	0.175439	0.361656	0.415459	0.563246	0.292784		0.977032	2.40418	1.77429	0.458774	0.683624	0.413409	0.993422	2.47424	1.84943
P31939	KEALGIPAAA	0.435644	0.489362	0.398361	0.433393	0.710526	0.515351	0.741935	0.768627	0.560748	0.826531	0.459235	0.52193	0.389978	0.413043	0.484487	0.430928		0.639384	2.39716	1.76982	0.431023	1.29373	0.755608	-0.0318194	0.0477664	0.0321305
H0Y3K4	RNIPETLEL	0.237624	0.173141	0.154098	0.125003	0.229665	0.263158	0.437276	0.486275	0.220673	0.194195	0.196339	0.152047	0.300654	0.309179	0.310263	0.259794		1.03781	2.38903	1.76557	0.145847	0.132867	0.0867763	0.774262	1.42952	1.03456
O96020	IYAPKLQEF	0.378713	0.470449	0.409836	0.410302	0.822967	0.546053	0.483871	0.988235	0.504673	0.642857	0.470882	0.473684	0.30719	0.328502	0.257757	0.294845		0.767219	2.38229	1.76404	0.325706	0.618437	0.375099	-0.490352	0.732915	0.488527
Q9P258	VPSPAQIMY	0.670792	0.545332	0.509836	0.580817	0.677033	0.701754	0.9319	1.14902	0.775701	0.789464	0.65391	0.752924	0.753813	0.740329	0.880668	0.703093		0.584772	2.36472	1.75672	0.365555	1.14674	0.68538	0.416069	1.39823	1.00772
Q7Z6Z7	GEILIQGL	0.30198	0.307329	0.339344	0.349911	0.617225	0.52193	0.53405	0.370641	0.373832	0.349905	0.470882	0.413743	0.376906	0.28744	0.498807	0.420619		0.654369	2.3642	1.75672	0.308674	0.739289	0.436458	0.286447	0.662811	0.436138
P49588	KASEWVQQV	0.2371	0.230627	0.154098	0.212565	0.363538	0.339912	0.403505	0.443923	0.348131	0.523688	0.304493	0.251462	0.331933	0.444444	0.427208	0.393814		0.89429	2.33741	1.73475	0.774971	1.83368	1.04522	0.93693	2.52893	1.89672
Q14692	ATGVVLDL	0.356436	0.274232	0.268852	0.259325	0.444976	0.421053	0.645161	0.407843	0.271028	0.389157	0.216306	0.292398	0.396514	0.415459	0.501193	0.346392		0.727692	2.32287	1.7226	0.0124507	0.0152068	0.0110179	0.518112	1.3441	0.969488
P61160	FPEHIFPAL	0.294554	0.271868	0.37377	0.415631	0.643541	0.504386	0.516129	0.436009	0.434579	0.355084	0.492512	0.49269	0.398693	0.282609	0.477327	0.364948		0.631265	2.30761	1.71444	0.388541	1.08112	0.640741	0.168293	0.329561	0.208004
Q8WXI7	VYTPTLGTL	0.232673	0.236407	0.209836	0.220249	0.334928	0.289474	0.444444	0.478431	0.261682	0.313916	0.37604	0.368421	0.418301	0.328502	0.434368	0.296907		0.783075	2.29372	1.70337	0.553945	1.3013	0.759023	0.717065	1.98459	1.46325
A0A3B3ISV9	TELTGIIQA	0.579208	0.765957	0.734426	0.714032	1.25837	0.982456	0.731183	1.21569	0.813084	0.795918	0.522463	0.903509	1.15468	1.09662	0.997613	0.931959		0.58402	2.28356	1.69761	0.119546	0.237242	0.150691	0.581667	2.2694	1.68552
Q9UHX3	FSYPAGTEL	0.254832	0.271843	0.2	0.284192	0.399522	0.359649	0.416401	0.627451	0.359813	0.429785	0.271215	0.323099	0.494553	0.557971	0.470167	0.350515		0.834824	2.27116	1.69186	0.453158	0.836651	0.494307	0.889917	2.52661	1.89672
A6NMY6	KELASALKSA	0.277228	0.218246	0.2	0.206039	0.339713	0.298246	0.508961	0.635294	0.434579	0.392467	0.25624	0.260234	0.440087	0.454106	0.343675	0.441237		0.98325	2.26576	1.68872	0.575598	0.908699	0.538041	0.897273	1.93049	1.42036
O15269	IYSYGFATI	0.163984	0.215381	0.0899058	0.141889	0.330144	0.25	0.376344	0.441764	0.299091	0.425512	0.241265	0.258772	0.324619	0.303382	0.53222	0.319588		1.194	2.24842	1.67364	1.00274	1.62575	0.936202	1.27579	2.54479	1.90717
O15212	QEFQRAQAA	0.241315	0.250591	0.183607	0.195382	0.392344	0.324561	0.544803	1.01961	0.257009	0.315613	0.262895	0.251462	0.427015	0.637681	0.52506	0.449485		1.3893	2.23586	1.66556	0.319754	0.20148	0.126471	1.22746	1.75171	1.27698
H3BPG0	VYGPLPQSF	1.04208	0.926714	0.890164	0.966252	1.54785	1.18421	1.01792	2.02745	1.00234	0.821429	0.870216	0.902047	0.862745	1.04106	0.871122	0.993814		0.594889	2.22828	1.6602	-0.0891344	0.147919	0.094439	-0.0214549	0.0328298	0.0237502
P26641	TYPENWRAF	0.282178	0.212049	0.222951	0.238011	0.382775	0.355263	0.387097	0.705882	0.247664	0.408553	0.232945	0.222222	0.3878	0.415459	0.458234	0.383505		0.938787	2.22211	1.65623	0.218499	0.239563	0.151547	0.784227	1.62831	1.18461
C9JYA1	KSLNISTKV	0.197449	0.173552	0.143582	0.174067	0.287081	0.267544	0.480287	0.439216	0.257009	0.444898	0.1797	0.175439	0.21046	0.2657	0.257757	0.276289		1.09802	2.21283	1.65352	0.618195	0.809726	0.480057	0.552804	0.676202	0.44323
Q13283	QSYGNVVEL	0.638614	0.669031	0.496721	0.703375	0.73445	0.697368	0.97491	1.08627	0.567757	0.714286	0.698835	0.692982	0.858388	0.801932	0.797136	0.742268		0.47808	2.20207	1.64709	0.092536	0.222291	0.140468	0.351559	1.38454	0.998414
Q13228	KSQPEPLVV	0.336634	0.250591	0.203279	0.209591	0.373206	0.342105	0.46595	0.52549	0.32243	0.459184	0.28619	0.374269	0.309368	0.304348	0.386635	0.202062		0.771116	2.1835	1.63066	0.528007	1.17451	0.696299	0.265795	0.420522	0.257413
A0A0A0MTC1	TEYSFLKEV	0.162259	0.224728	0.206286	0.213144	0.291866	0.25	0.439742	0.423529	0.223605	0.347098	0.215013	0.25731	0.24183	0.275362	0.27685	0.280412		0.801114	2.17992	1.62922	0.371179	0.635702	0.382952	0.414007	0.749367	0.502871
Q60FE5	SETDLSLLTA	0.576733	0.503546	0.568852	0.790409	0.435407	0.375	0.408602	0.45046	0.488318	0.468551	0.520799	0.678363	0.581699	0.5	0.46778	0.554639		-0.54722	2.16744	1.62164	-0.178232	0.576131	0.356275	-0.213393	0.71834	0.47605
Q9BSV6	AEIGAVTLVSA	0.490099	0.496454	0.347541	0.529307	0.617225	0.578947	0.709677	1.0902	0.901869	0.744898	0.688852	0.809942	0.505447	0.589372	0.572792	0.51134		0.685121	2.16356	1.62128	0.755379	2.52977	1.45476	0.225696	0.402666	0.248828
M0QXB4	RSVDVTNTTF	0.252091	0.220899	0.198361	0.225577	0.315789	0.333333	0.397268	0.635294	0.256884	0.423469	0.321131	0.333333	0.422658	0.454106	0.455847	0.331959		0.906843	2.14989	1.6097	0.573579	0.991217	0.581121	0.892085	2.08989	1.5349
Q8IY22	SINQAPLEI	0.306931	0.349882	0.242623	0.351687	0.454545	0.390351	0.530466	0.533333	0.345794	0.469388	0.372712	0.391813	0.413943	0.613527	0.410501	0.486598		0.609364	2.13247	1.59561	0.336434	0.847788	0.499334	0.621312	2.19854	1.62376
P51809	SEFSSVLAA	0.311881	0.297872	0.367213	0.316163	0.511962	0.407895	0.430108	0.8	0.383178	0.5	0.342762	0.438596	0.501089	0.516908	0.486874	0.482474		0.733445	2.12917	1.59517	0.364253	0.700752	0.417906	0.619975	1.61728	1.17855
A0A024RCR6	QSEPRVRLV	0.519802	0.498818	0.378689	0.507993	0.583732	0.609649	0.802867	1.01569	0.57243	0.892857	0.688852	0.714912	0.657952	0.869565	0.77327	0.723711		0.660671	2.12437	1.59241	0.590555	1.77497	1.02522	0.666677	2.15534	1.58946
O15397	DEYQFFTQA	0.194912	0.137726	0.144262	0.175925	0.277512	0.245614	0.308896	0.308631	0.238318	0.302192	0.1797	0.163743	0.226583	0.177265	0.24821	0.259794		0.805092	2.11757	1.58894	0.437274	0.784007	0.467737	0.482104	0.912829	0.6242
P50991	NPISTVTEL	0.680693	0.787234	0.632787	0.667851	1.05502	0.798246	0.749104	1.24706	0.82243	0.739796	0.687188	0.864035	0.786492	0.888889	0.873508	0.863918		0.475507	2.1159	1.58894	0.169375	0.467712	0.276866	0.301821	1.06513	0.741353
A0A087X260	STFGEVLMV	0.341377	0.273292	0.20409	0.235398	0.705742	0.554825	0.666382	0.284217	0.350467	0.258279	0.420965	0.245614	0.415546	0.33336	0.72315	0.606186		1.06872	2.11482	1.58894	0.274776	0.248482	0.157521	0.979273	1.80481	1.32287
H0Y6T0	AYATHPFKF	0.264562	0.344944	0.26977	0.436057	0.44378	0.507675	0.509511	0.968627	0.446956	0.591633	0.476705	0.40424	0.526144	0.55314	0.522713	0.507216		0.885287	2.10624	1.5841	0.545328	0.933624	0.551852	0.681277	1.34718	0.971144
Q9NVI1	FYQPKIQQF	0.321782	0.274232	0.272131	0.188277	0.559809	0.29386	0.437276	0.682353	0.425234	0.581633	0.302829	0.347953	0.287582	0.333333	0.324582	0.325773		0.901422	2.10599	1.5841	0.649951	1.20502	0.715745	0.267085	0.31654	0.203276
N0E644	AEMLYGLIHA	0.149676	0.122063	0.163934	0.16341	0.229665	0.241228	0.293907	0.486225	0.22982	0.170771	0.209651	0.245614	0.204793	0.252548	0.334129	0.202062		1.06228	2.09666	1.57676	0.514609	0.608222	0.371089	0.729807	1.07645	0.746316
H3BM89	RNIPGITLL	0.22292	0.3026	0.190164	0.216696	0.311005	0.342105	0.359871	0.476435	0.273364	0.307582	0.156752	0.270468	0.309368	0.299517	0.295844	0.286598		0.675756	2.09087	1.57296	0.112742	0.165332	0.105521	0.353578	0.754485	0.505871
Q7Z628	YYIDKLEYL	0.240112	0.148955	0.181967	0.177721	0.366029	0.300439	0.315412	0.349799	0.237862	0.383514	0.179295	0.171053	0.264887	0.330933	0.26969	0.358763		0.830681	2.07511	1.56112	0.376053	0.579363	0.357002	0.709359	1.58921	1.15985
Q9UJX5	KSLSVVTEV	0.747525	0.718676	0.681967	0.884547	0.837321	0.899123	1.11111	1.51373	0.733645	0.826531	0.75208	0.833333	0.915033	0.985507	0.873508	0.816495		0.524142	2.0745	1.56112	0.05272	0.0970092	0.0653311	0.243592	0.654278	0.43143
E7EN95	YYPSTPGRYSI	0.129537	0.141155	0.144262	0.142412	0.296651	0.20614	0.222255	0.439216	0.238318	0.356019	0.212978	0.251462	0.179389	0.241546	0.185933	0.193814		1.06272	2.07316	1.56112	0.925704	1.6147	0.936202	0.522606	0.61543	0.405399
E9PMA1	NPWDNKAVY	0.223974	0.131147	0.170492	0.198934	0.272727	0.22807	0.444444	0.454902	0.163551	0.207011	0.196339	0.140351	0.178649	0.333333	0.324582	0.214433		0.950424	2.06405	1.55974	-0.034854	0.027209	0.0181162	0.536609	0.783771	0.525659
K7ESA3	GEVELVSGVVA	0.391089	0.456265	0.401639	0.403197	0.538278	0.453947	0.602151	0.858824	0.371495	0.467112	0.364393	0.435673	0.540305	0.550725	0.599045	0.531959		0.570284	2.05942	1.55701	-0.0118523	0.0177241	0.0122991	0.427501	1.31337	0.944392
H0YEW4	VYAVIPAEKF	0.272277	0.269504	0.170492	0.234458	0.339713	0.282895	0.487455	0.470588	0.327103	0.41512	0.306156	0.431287	0.147905	0.269795	0.26253	0.224742		0.739493	2.03006	1.52956	0.644245	1.61711	0.936202	-0.0650812	0.0723135	0.0451226
P50990	SVSEVIEGY	0.75495	0.853428	0.634426	0.847247	1.12201	0.995614	0.792115	1.42745	1.06075	1.10204	0.896839	1.06287	0.747277	0.942029	0.840095	0.948454		0.48913	2.02719	1.52858	0.415886	1.58209	0.919819	0.170567	0.43391	0.264654
J3KQS7	ASVPLSLQV	0.79703	0.711584	0.711475	0.824156	0.973684	0.910088	0.953405	1.27843	0.908879	0.622449	0.888519	0.929825	1.03268	1.12077	1.20048	0.884536		0.435021	2.02294	1.52621	0.137935	0.388179	0.234739	0.477458	2.32418	1.72629
M0R210	IQYDRTLLV	0.193134	0.179594	0.136518	0.177926	0.299043	0.225877	0.31993	0.384314	0.241779	0.341498	0.163834	0.169591	0.193816	0.21184	0.219553	0.188284		0.838934	2.02055	1.5257	0.415782	0.644195	0.386931	0.243459	0.30237	0.19638
O14617	DLSVPLKV	0.18733	0.200946	0.177049	0.171016	0.277512	0.247807	0.383513	0.47451	0.213917	0.416824	0.219634	0.263158	0.392157	0.415459	0.386635	0.34433		0.909713	2.01084	1.51786	0.5967	0.980481	0.573461	1.06316	2.63893	1.98542
Q9Y3B1	AEIEELTASA	0.59901	0.624113	0.55082	0.820604	0.789474	0.833333	0.817204	1.10588	0.752336	0.612245	0.595674	0.649123	0.697168	0.884058	0.935561	0.717526		0.450667	2.00703	1.51591	0.00822332	0.0160198	0.011201	0.317976	1.1856	0.838475
P24385	NYLDRFLSL	0.177357	0.150629	0.111486	0.213217	0.435407	0.324561	0.401434	0.312674	0.158987	0.401269	0.167847	0.151174	0.151966	0.178625	0.458234	0.226804		1.17534	1.9859	1.49848	0.42992	0.366006	0.228302	0.637903	0.669308	0.439398
B5MD58	SSIDKAVQL	0.519802	0.470449	0.334426	0.531083	0.574163	0.541667	0.784946	0.964706	0.516355	0.806122	0.595674	0.694444	0.581699	0.666667	0.649165	0.606186		0.626767	1.98024	1.49465	0.493473	1.35253	0.79322	0.43206	1.09784	0.759946
Q9NSU2-1	SEITGLSTA	0.267963	0.330969	0.229508	0.216696	0.435407	0.311404	0.494624	0.54902	0.514019	0.653061	0.342762	0.467836	0.396514	0.492754	0.477327	0.424742		0.776634	1.97404	1.49222	0.920116	2.62207	1.51648	0.777345	1.97708	1.45917
Q8NF64	SVNATPLTI	0.69802	0.732861	0.47541	0.692718	0.789474	0.824561	0.767025	1.12157	0.803738	0.765306	0.78203	0.94152	0.588235	0.68599	0.682578	0.692784		0.430477	1.97398	1.49222	0.341264	1.39168	0.812036	0.0278064	0.0593899	0.0372711
Q13393	GENSILGQLKA	0.523113	0.568952	0.466667	0.592066	0.655502	0.599415	0.800265	1.11373	0.744548	0.809524	0.66223	0.647173	0.490922	0.644122	0.526651	0.560825		0.559114	1.97054	1.49222	0.412895	1.22767	0.72291	0.0473245	0.0758258	0.0479967
Q14692	VYVDLGGSHVF	0.169416	0.155158	0.137103	0.121572	0.30622	0.236842	0.297571	0.447059	0.275701	0.401447	0.118409	0.157895	0.164388	0.216673	0.281623	0.268041		1.1426	1.96434	1.48781	0.709048	0.832956	0.493756	0.674244	0.765587	0.513775
E7ETG4	GEALGLVGA	1.12376	1.37116	1.17377	1.22558	1.27751	1.51316	1.52688	2.03137	1.53738	1.72449	1.40765	1.4269	1.43791	1.57488	1.45107	1.6701		0.375419	1.95766	1.48293	0.316871	1.52292	0.889269	0.325727	1.58649	1.15912
O14745	ALNAVRLLV	0.235149	0.156462	0.133375	0.174067	0.287437	0.192982	0.354839	0.367199	0.247291	0.233425	0.198826	0.165205	0.207194	0.220376	0.252983	0.206186		0.782512	1.95229	1.47934	0.273116	0.382239	0.232316	0.343109	0.527247	0.335591
E9PB90	KIYAIPQEV	0.529703	0.51773	0.445902	0.554174	0.688995	0.548246	0.637993	0.901961	0.698598	0.753999	0.592346	0.612573	0.662309	0.65942	0.668258	0.698969		0.439758	1.94364	1.47423	0.376209	1.53509	0.897468	0.393176	1.64102	1.19062
Q8WXI7	EPETTTSFITY	0.183168	0.179669	0.137705	0.145648	0.249827	0.192982	0.345824	0.454902	0.171935	0.307543	0.192256	0.187135	0.217865	0.246377	0.196884	0.202062		0.944417	1.92922	1.46338	0.410478	0.491098	0.293518	0.417715	0.503932	0.317536
P46779	RSQKPVMV	0.381188	0.359338	0.344262	0.31794	0.495215	0.412281	0.65233	1.08235	0.614486	0.632653	0.497504	0.44883	0.679739	0.799517	0.630072	0.589691		0.913493	1.92751	1.46338	0.644982	1.05926	0.628675	0.944199	2.04289	1.50477
Q13200	VAVAGLLTV	0.371287	0.307329	0.245902	0.230906	0.411483	0.517544	0.451613	0.478431	0.219626	0.254342	0.239601	0.248538	0.366013	0.410628	0.696897	0.424742		0.686161	1.91171	1.45105	-0.264152	0.351158	0.215914	0.716272	2.05099	1.50662
E9PNM1	AEKYQTVIA	0.554455	0.496454	0.488525	0.657194	0.354067	0.267544	0.458781	0.415686	0.462617	0.55102	0.535774	0.447368	0.235294	0.478261	0.238663	0.346392		-0.554104	1.90627	1.44733	-0.137615	0.366952	0.228372	-0.758322	2.61354	1.97069
A6NMY6	RSVPHLQKV	0.149744	0.221593	0.136148	0.160756	0.299043	0.265351	0.354839	0.478431	0.245023	0.576531	0.369384	0.299708	0.281046	0.347826	0.307876	0.270103		1.06458	1.88955	1.43234	1.1575	2.20606	1.25468	0.852808	1.26307	0.899658
Q9H977	SEVGKLLSA	0.655941	0.723404	0.601639	0.73357	0.454545	0.401316	0.501792	0.682353	0.890187	1.0051	0.885191	0.833333	0.455338	0.507246	0.53222	0.408247		-0.412142	1.87267	1.42227	0.412807	2.69692	1.55259	-0.512401	2.37424	1.76918
J3KQN7	GSSPVSLDL	0.326733	0.34279	0.280328	0.433393	0.421053	0.370614	0.587814	0.647059	0.481308	0.519385	0.52579	0.557018	0.544662	0.480242	0.5179	0.459794		0.550964	1.8694	1.42068	0.590956	2.08689	1.20428	0.533819	1.77876	1.29863
Q9BY32	QEYFGSLAA	0.717822	0.600473	0.485246	0.60746	0.712919	0.907895	0.695341	1.09804	0.813084	0.5	0.602329	0.564327	0.788671	0.869565	0.973747	0.804124		0.501913	1.8664	1.41936	0.0405575	0.0703812	0.0476316	0.511143	1.91977	1.41161
P48200	TYLKAVKLF	0.221054	0.252955	0.178689	0.239787	0.293693	0.315789	0.346096	0.470588	0.275701	0.416442	0.246515	0.241228	0.348584	0.376812	0.346355	0.352577		0.676244	1.8453	1.39994	0.402748	0.807248	0.480057	0.674382	1.83698	1.34586
Q9NX24	VYIPSKTDL	1.08911	1.12687	0.946448	1.01362	1.14992	1.1462	1.55317	1.97647	1.28037	1.79932	1.52634	1.47173	1.38853	1.39775	1.38743	1.36907		0.480308	1.83964	1.39594	0.541405	2.21086	1.25468	0.408471	1.43378	1.03733
P02545	VYIDRVRSL	0.262914	0.319149	0.262295	0.346359	0.473684	0.322368	0.512545	0.901961	0.336449	0.545918	0.366057	0.350877	0.514161	0.52657	0.477327	0.408247		0.89258	1.83353	1.3915	0.42561	0.54372	0.332717	0.694006	1.18659	0.838475
G3V3H3	GEYGGWYKA	0.131695	0.201678	0.103658	0.14365	0.164676	0.241228	0.397849	0.360784	0.254372	0.290778	0.16566	0.171053	0.173594	0.2657	0.270591	0.230928		1.00394	1.82852	1.38978	0.602806	0.755326	0.448871	0.696161	0.958917	0.660872
P28074	NVADLHEKY	0.539604	0.711584	0.636066	1.01066	0.856459	0.872807	1.01434	1.13333	1.09579	1.21429	1.03827	1.00877	0.930283	1.04831	0.990453	1.02268		0.419904	1.82485	1.38776	0.588362	3.01256	1.75428	0.462	2.10737	1.55023
P62861	RFVNVVPTF	0.351485	0.286052	0.254098	0.332149	0.435407	0.537281	0.405018	1.09804	0.275037	0.451362	0.251248	0.260234	0.311547	0.405797	0.403341	0.327835		1.01651	1.82315	1.38769	0.0165233	0.0106845	0.00767899	0.24323	0.201614	0.125893
O95425	RYQTQPVTL	0.326733	0.330969	0.254098	0.262877	0.397129	0.33114	0.512545	0.588235	0.425234	0.5	0.281198	0.295322	0.252723	0.289925	0.240674	0.263918		0.638829	1.81868	1.38485	0.354383	0.720469	0.429505	-0.165673	0.221342	0.139155
F5GYU3	YNIQKESTL	0.267327	0.245863	0.154098	0.184725	0.406699	0.232456	0.394265	0.698039	0.308411	0.364018	0.222962	0.233918	0.413943	0.468599	0.391408	0.230928		1.02304	1.807	1.37535	0.406494	0.395109	0.237201	0.8207	1.21513	0.862652
Q7Z6Z7	KGNDTPLAL	0.455446	0.70922	0.419672	0.612789	0.645933	0.682018	0.824373	1.16863	0.752336	0.897959	0.59401	0.692982	0.845316	0.956522	0.878282	0.806186		0.595979	1.80594	1.37535	0.418867	1.03391	0.611961	0.666081	2.15784	1.58976
O00767	FPYDYSASEY	0.497525	0.382979	0.504918	0.37833	0.30622	0.17726	0.255077	0.396078	0.651869	0.462428	0.472546	0.633041	0.217865	0.268116	0.27685	0.265979		-0.636418	1.80169	1.37272	0.331837	1.17364	0.696299	-0.777671	2.20358	1.62654
Q9Y6A4	IGSKPLQI	0.212871	0.293144	0.157377	0.184725	0.30622	0.285088	0.408602	0.454902	0.28972	0.540816	0.372712	0.365497	0.352941	0.42029	0.391408	0.354639		0.778497	1.78921	1.36184	0.887275	2.2356	1.26736	0.841051	2.04079	1.50474
A0A0A0MRA5	RSSGYPLTI	0.212871	0.250591	0.163934	0.195382	0.325359	0.241228	0.293907	0.376471	0.285047	0.294935	0.212978	0.274854	0.291939	0.299517	0.26253	0.292784		0.588228	1.77049	1.3496	0.376083	0.87743	0.522242	0.478999	1.27667	0.911879
B1AHB1	RSSIPITV	0.210938	0.250005	0.155738	0.202487	0.294258	0.254386	0.34767	0.596078	0.273364	0.415558	0.371048	0.372807	0.270153	0.28744	0.338902	0.249485		0.865398	1.76707	1.34922	0.806586	1.56313	0.917634	0.484351	0.673444	0.441495
Q86W24	NVLGDGGVKL	0.410891	0.392435	0.270492	0.323268	0.406699	0.471491	0.544803	0.847059	0.455607	0.632653	0.457571	0.345029	0.422658	0.463768	0.472554	0.441237		0.700304	1.76089	1.3446	0.436622	0.821816	0.485224	0.36575	0.628486	0.415531
A0A494C1K3	AEFIKFTVI	0.29703	0.264775	0.429508	0.433393	0.607656	0.587719	0.494624	0.417171	0.247664	0.326497	0.369384	0.342105	0.466231	0.410628	0.630072	0.36701		0.564642	1.75893	1.3442	-0.148165	0.226565	0.143654	0.395411	1.00567	0.701636
A0A0C4DFL7	YTIPPGHQV	0.195411	0.250591	0.208197	0.300178	0.299043	0.335526	0.444444	0.572549	0.338785	0.602041	0.369384	0.372807	0.315904	0.386473	0.334129	0.391753		0.791202	1.74696	1.3358	0.81842	1.85112	1.05148	0.581627	1.04265	0.727619
A0A087WXI5	RNTGVISVV	0.217525	0.198567	0.180511	0.17018	0.22432	0.269737	0.340502	0.377938	0.247664	0.293434	0.261231	0.245614	0.27451	0.330918	0.319809	0.208247		0.661091	1.74682	1.3358	0.450671	0.943139	0.553479	0.563875	1.34748	0.971144
P48556	VYIKHPVSL	0.287129	0.297872	0.252459	0.282416	0.394737	0.364035	0.530466	0.698039	0.331776	0.693878	0.339434	0.343567	0.37037	0.425121	0.46778	0.408247		0.827454	1.74374	1.33519	0.609522	1.0388	0.611961	0.577821	0.951798	0.654941
P08238	FEVVYMTEP	0.344059	0.228711	0.237705	0.298401	0.471292	0.311404	0.408602	0.4	0.306075	0.334384	0.227953	0.369883	0.342048	0.275362	0.295943	0.329897		0.521104	1.74064	1.33379	0.159256	0.31229	0.19194	0.165017	0.327003	0.206445
J3QLU9	TYLPTNASLSF	1.48515	1.04728	1.21311	0.955595	0.813397	0.723684	0.645161	1.23922	0.679907	0.673469	0.680532	0.830409	0.749455	0.719807	0.868735	0.783505		-0.458399	1.73929	1.33379	-0.714819	2.75537	1.60074	-0.59077	2.2843	1.69812
H0YHR8	VSIGYPQEL	0.542079	0.479905	0.460656	0.559503	0.772727	0.666667	0.505376	1.11373	0.471963	0.612245	0.560732	0.596491	0.633987	0.871981	0.74463	0.729897		0.582738	1.7335	1.32953	0.134336	0.213751	0.135168	0.545468	1.55959	1.13701
K7EQ34	VYSGGVYLF	0.292079	0.174809	0.163934	0.145648	1.0622	0.596491	0.910394	0.317806	0.28972	0.382743	0.569052	0.175439	0.383442	0.180276	1.3031	0.762887		1.89451	1.72072	1.31849	0.867788	0.359637	0.223575	1.7599	1.44796	1.04551
P08581	ISSTVLGKV	0.168532	0.193853	0.163934	0.17762	0.248804	0.258772	0.336918	0.494118	0.345794	0.571047	0.336106	0.383041	0.204793	0.265309	0.238663	0.156701		0.927213	1.71943	1.31849	1.21664	2.80308	1.61168	0.298025	0.289598	0.187179
P30520	GEVYGVVKA	0.20313	0.263431	0.167667	0.209546	0.299043	0.302632	0.469534	0.415686	0.390187	0.556122	0.239842	0.30848	0.324619	0.294686	0.336516	0.263918		0.817375	1.71575	1.31631	0.824861	1.74301	1.00977	0.531643	0.836485	0.567096
Q15293	YYLGNPAEF	1.12129	0.893617	1.11967	0.943162	0.870813	0.673246	0.537634	0.972549	0.775701	0.647959	0.658902	0.881579	0.795207	0.801932	1.05728	0.725773		-0.416954	1.70682	1.30888	-0.460155	1.9066	1.09201	-0.270664	1.02191	0.714245
Q8TEM1	RVGQALEL	0.270998	0.252992	0.203279	0.224205	0.343995	0.309211	0.405391	0.53975	0.359813	0.533602	0.282862	0.280702	0.235922	0.352657	0.345814	0.246319		0.748343	1.70282	1.30776	0.614743	1.22531	0.72291	0.31142	0.432444	0.264071
P14923	AELATRALP	0.465347	0.554768	0.394536	0.431024	0.247592	0.248538	0.377539	0.389542	0.401869	0.493197	0.306156	0.350877	0.230937	0.400966	0.284805	0.306529		-0.547052	1.6951	1.30458	-0.249926	0.678791	0.41063	-0.593443	1.84966	1.35481
H0Y714	HEVGALVRA	0.20239	0.260047	0.0887596	0.195382	0.23445	0.25	0.480287	0.478431	0.299065	0.362183	0.14975	0.157895	0.244009	0.170777	0.210889	0.19679		0.950872	1.68594	1.29892	0.376044	0.375572	0.229789	0.139659	0.107065	0.0689946
P78364	KLGPALKI	0.239045	0.169185	0.137705	0.133191	0.296651	0.245614	0.289919	0.462745	0.28972	0.372392	0.143095	0.128655	0.296296	0.289855	0.257757	0.230928		0.931122	1.68432	1.29892	0.45953	0.521366	0.316167	0.662366	0.931683	0.638371
A0A3B3IT39	YAGAILEV	0.879538	0.983452	0.810929	0.832445	1.01435	0.910819	1.15651	1.06928	0.981308	0.765486	0.79645	0.825536	0.820625	0.797101	0.865553	0.714777		0.243471	1.6819	1.29892	-0.0577493	0.229929	0.145967	-0.132781	0.628727	0.415531
P47989	IYIGGQEHF	0.161226	0.166565	0.119376	0.111727	0.277512	0.263158	0.219815	0.447059	0.257009	0.479451	0.189684	0.263158	0.248366	0.176387	0.214797	0.317526		1.11143	1.68084	1.29892	1.08947	1.61855	0.936202	0.776058	0.874513	0.594453
Q8N4P2	RYAEAVQLL	0.229839	0.274232	0.193443	0.166963	0.23445	0.289474	0.480287	0.470588	0.238318	0.383864	0.219634	0.269006	0.200436	0.153482	0.252983	0.259794		0.770619	1.6807	1.29892	0.361729	0.504094	0.303672	0.00369781	0.00321549	0.00261605
E7EN95	ANSPVSIMV	0.15982	0.159319	0.164721	0.16341	0.258373	0.214912	0.279142	0.376471	0.205607	0.374914	0.219634	0.184211	0.239651	0.289855	0.224344	0.239175		0.802477	1.67085	1.29052	0.604828	1.03641	0.611961	0.617464	1.07235	0.744764
Q8N271	STFNALPAL	0.480198	0.411348	0.432787	0.529307	1.00957	0.754386	0.645161	0.439216	0.53271	0.31	0.545757	0.508772	0.854031	0.657005	0.863962	0.647423		0.619757	1.64119	1.2623	0.0335411	0.0396108	0.0268454	0.705343	2.02721	1.49729
Q9UET6	KEFQLFQGV	0.460396	0.453901	0.508197	0.50444	0.808612	0.54386	0.55914	0.721569	0.429907	0.417837	0.46589	0.421053	0.470588	0.618357	0.763723	0.445361		0.450499	1.6296	1.25214	-0.151632	0.299131	0.184648	0.25409	0.689473	0.452384
M0R271	QEFSFFDKV	0.440594	0.36643	0.385246	0.255773	0.552632	0.552632	0.408602	0.428237	0.306075	0.300069	0.25624	0.356725	0.294118	0.379227	0.314322	0.303093		0.423515	1.62104	1.24642	-0.248278	0.581705	0.357378	-0.165884	0.360837	0.223132
Q14204	ASYEFVQRL	0.249982	0.19879	0.150904	0.154424	0.291435	0.238433	0.333854	0.48363	0.229434	0.376101	0.177297	0.148148	0.323893	0.379526	0.383453	0.283162		0.837299	1.6173	1.2441	0.303995	0.332046	0.204101	0.861383	1.69962	1.23373
A0A0A0MQR0	YYLTPDGQRF	0.220233	0.281302	0.170492	0.144441	0.382775	0.263158	0.329749	0.541176	0.192959	0.421091	0.13167	0.137427	0.318083	0.449275	0.353222	0.404124		0.893619	1.61064	1.23885	0.113259	0.0889525	0.0596855	0.901062	1.6346	1.18923
Q9BY77	AEVDPDTILKA	0.5	0.609929	0.406557	0.589698	0.555024	0.622807	0.716846	1.05882	0.658879	0.734694	0.715474	0.789474	0.544662	0.512077	0.539379	0.560825		0.487794	1.60758	1.2372	0.460685	1.47027	0.857903	0.0343568	0.05408	0.0343364
M0QZF4	IYYVDVQKF	0.589109	0.359338	0.481967	0.476021	0.784689	0.785088	0.415771	0.854902	0.598131	0.72449	0.512479	0.464912	0.431373	0.695652	0.591885	0.705155		0.575241	1.60289	1.23391	0.270764	0.508809	0.306482	0.346551	0.727675	0.484337
Q6NVZ8	IPVTIITGY	0.227723	0.231678	0.290164	0.262877	0.370813	0.346491	0.415771	0.470588	0.233645	0.518114	0.199667	0.274854	0.261438	0.280193	0.303103	0.356701		0.663531	1.59301	1.22543	0.276448	0.416399	0.245481	0.246918	0.356819	0.220757
Q7Z388	NYSPYVNYF	0.84901	0.598109	0.95082	0.797513	1.24163	0.962719	0.892473	1.33333	0.869159	0.931536	1.09651	1.17105	1.10458	0.811594	1.32697	0.861856		0.471337	1.58994	1.22376	0.34839	0.998782	0.585602	0.36136	1.05567	0.736401
Q15393	NYISGIQTI	0.99505	0.716312	0.818033	0.763766	1.17703	0.973684	0.802867	1.63922	0.841121	0.989796	0.673877	0.760234	0.751634	0.855072	0.792363	0.810309		0.479902	1.55818	1.19338	-0.0123771	0.018393	0.0123572	-0.0371786	0.057008	0.0355191
Q16576	GEFGGFGSVT	2.13366	2.30733	1.80328	2.02487	2.64115	2.3114	2.20072	3.34902	2.78505	2.03061	2.10982	2.43567	2.95425	2.99517	2.71122	2.37938		0.344895	1.54515	1.18601	0.178949	0.595296	0.363096	0.416934	2.05103	1.50662
J3KPV6	EYFSYPVSL	0.209575	0.201981	0.316393	0.186501	0.430622	0.440789	0.419355	0.312652	0.38785	0.457592	0.482529	0.290936	0.379085	0.188335	0.579952	0.449485		0.810175	1.54379	1.18601	0.824043	1.59009	0.92288	0.804258	1.52425	1.10879
Q8WXI7	ISTEVITRL	0.252475	0.245863	0.219672	0.255773	0.358852	0.333333	0.351254	0.909804	0.275701	0.469388	0.31614	0.27193	0.557734	0.642512	0.548926	0.494845		1.0042	1.54309	1.18601	0.453176	0.411387	0.244775	1.20441	2.16809	1.59779
Q16659	TYTSYLDKF	0.144001	0.242293	0.141034	0.183541	0.280702	0.254386	0.280252	0.418843	0.256887	0.404466	0.224071	0.266082	0.368918	0.36715	0.318218	0.203341		0.795902	1.54294	1.18601	0.695868	1.22572	0.72291	0.823049	1.63538	1.18923
Q14106	TPFVEGLSY	0.675743	0.650118	0.754098	0.653641	0.947368	0.868421	0.727599	1.1451	0.780374	0.442332	0.658902	0.961988	0.627451	0.710145	0.775656	0.597938		0.432226	1.54256	1.18601	0.0569142	0.105751	0.0714873	-0.0118759	0.0198224	0.0168169
O00443	RTFDEFQEL	0.276882	0.27896	0.232787	0.285968	0.375598	0.307018	0.397849	0.475153	0.371495	0.476413	0.259567	0.347953	0.328976	0.400966	0.277611	0.327835		0.533694	1.53621	1.18161	0.437649	1.12335	0.666507	0.313465	0.677649	0.443652
P50990	ATILRELEV	0.193153	0.258009	0.143047	0.191829	0.287081	0.25	0.362007	0.396078	0.278037	0.365401	0.123276	0.194444	0.256063	0.258009	0.257757	0.188272		0.720466	1.53516	1.18161	0.290174	0.377563	0.230479	0.288585	0.374719	0.231219
Q96FT9	GEIDLKLLT	0.219618	0.231678	0.147541	0.230906	0.296651	0.25	0.329749	0.478431	0.214953	0.390787	0.239601	0.201754	0.37037	0.376812	0.415274	0.317526		0.707376	1.53409	1.18161	0.335655	0.476707	0.281973	0.834843	2.03159	1.49963
Q9BUN8	FPVGPGTGF	0.260835	0.309693	0.234426	0.342806	0.320574	0.33114	0.46595	0.623529	0.28972	0.463827	0.347754	0.409357	0.361656	0.31401	0.367542	0.329897		0.601255	1.53001	1.18019	0.396354	0.791583	0.471575	0.258619	0.426142	0.260409
Q14435	TYPIKTPTF	0.716172	0.660362	0.615301	0.634695	0.438596	0.377193	0.379441	0.763399	0.582555	0.561237	0.472546	0.498051	0.457516	0.457327	0.475736	0.459107		-0.423313	1.52914	1.18019	-0.312917	1.07108	0.633986	-0.505878	1.86676	1.37004
C9JF98	NYAQVFNKL	0.257426	0.269504	0.244262	0.257549	0.313397	0.344298	0.392506	0.494118	0.348131	0.438776	0.234609	0.181287	0.24183	0.253623	0.259667	0.243299		0.586092	1.52864	1.18019	0.22552	0.367423	0.228372	-0.0431615	0.050959	0.0329166
E9PD50	YTFPAGVSV	0.218262	0.213503	0.144718	0.12134	0.320574	0.217905	0.27178	0.423529	0.288904	0.389221	0.155202	0.162281	0.20915	0.224502	0.23389	0.22268		0.822161	1.50734	1.16022	0.512716	0.686865	0.414238	0.351305	0.3915	0.240432
Q9UKK3	RIIDTVAQV	0.180095	0.252955	0.179577	0.20788	0.307011	0.236842	0.376985	0.5672	0.303738	0.498672	0.214989	0.217836	0.385621	0.347826	0.323755	0.325773		0.858824	1.50372	1.15926	0.590198	0.794575	0.473313	0.753187	1.19543	0.844293
Q92522	VQNDTLLQV	1.08416	1.35697	0.714754	1.31616	0.588517	0.721491	0.569892	1.13333	0.932243	1.09694	1.1797	1.33041	1.19172	1.31159	1.45107	0.958763		-0.569624	1.48606	1.14424	0.0215309	0.0386164	0.0264675	0.135713	0.312455	0.200482
H9KV28	SGTTIALKV	0.230826	0.22029	0.14212	0.15786	0.223838	0.247807	0.344086	0.458824	0.200241	0.352041	0.211314	0.207602	0.300654	0.391304	0.329356	0.253608		0.762925	1.48031	1.14116	0.370771	0.470005	0.278052	0.763341	1.48169	1.07467
P62906	IPHMDIEAL	0.230614	0.124479	0.138282	0.195382	0.258373	0.254386	0.248629	0.297123	0.271028	0.349515	0.309484	0.345029	0.300654	0.285024	0.224344	0.193814		0.619969	1.47909	1.14116	0.888495	2.68039	1.54433	0.543456	1.19359	0.843793
Q16576	GEFGGFGSVTG	0.306931	0.255319	0.286885	0.25222	0.354067	0.348684	0.379928	0.482353	0.464953	0.461334	0.297837	0.320175	0.287582	0.396135	0.396181	0.323711		0.506913	1.47906	1.14116	0.487672	1.39134	0.812036	0.349862	0.833221	0.56506
O95562	ASIGSTIFL	0.571782	0.352246	0.47541	0.394316	1.02153	0.842105	0.992832	0.320888	0.32243	0.34417	0.424293	0.255848	0.411765	0.203431	0.894988	0.57732		0.824845	1.4752	1.1386	-0.41351	0.336641	0.206286	0.218797	0.203467	0.127033
A2A2F0	TYGPSFPAF	0.316832	0.250591	0.298361	0.227353	0.62201	0.447368	0.379928	0.337255	0.313084	0.5202	0.34609	0.24269	0.252723	0.186799	0.463007	0.329897		0.708711	1.47236	1.13707	0.379513	0.545935	0.33298	0.173027	0.190447	0.120189
Q14451	LPMPASGTSL	0.187159	0.260047	0.227869	0.186501	0.30622	0.197368	0.405018	0.458824	0.294393	0.384002	0.276206	0.255848	0.335512	0.258727	0.232825	0.218557		0.666417	1.46603	1.13203	0.490491	0.890489	0.528462	0.279309	0.387885	0.239354
P08729	LYGLGASRPRVA	0.125092	0.174941	0.167213	0.1434	0.288365	0.184211	0.351254	0.278348	0.214953	0.399574	0.166389	0.146199	0.198252	0.187536	0.232732	0.181443		0.851949	1.45518	1.12376	0.602413	0.806369	0.480057	0.389598	0.413741	0.254971
P16144	LLPNHSYVF	0.34901	0.413712	0.401639	0.582593	0.574163	0.493421	0.519713	0.956863	0.658879	0.55102	0.584027	0.649123	0.631808	0.666667	0.587112	0.51134		0.542348	1.45133	1.1212	0.483841	1.21006	0.717073	0.456344	1.10352	0.764322
Q8WXI7	GEIPRVFTS	0.217822	0.19137	0.134426	0.181172	0.320574	0.267544	0.243418	0.313725	0.256824	0.372805	0.14975	0.219298	0.20915	0.229533	0.210024	0.169072		0.660041	1.44654	1.12013	0.462455	0.814123	0.480057	0.174148	0.209783	0.130482
A0A0A0MTB8	AYGNVFSAF	1.12129	0.451537	0.781967	0.447602	3.45455	1.91447	2.12545	0.375305	0.834112	0.354164	1.48419	0.390351	0.53159	0.179218	2.39379	1.36701		1.48966	1.44653	1.12013	0.128201	0.0423573	0.0289746	0.674136	0.338593	0.214652
C9JFV4	SEFGAPVSV	0.257426	0.326241	0.177049	0.330373	0.392344	0.390351	0.358423	0.439216	0.523364	0.397959	0.352745	0.412281	0.344227	0.536232	0.367542	0.383505		0.534461	1.44644	1.12013	0.628135	1.87495	1.07151	0.580435	1.65109	1.19899
A8MPS7	AVTSVSLLV	0.782178	0.794326	0.832787	0.900533	1.13158	0.938596	1.27599	1.13333	0.675234	0.447902	0.8802	0.861111	0.976035	1.05556	1.56563	0.919588		0.436581	1.4378	1.11311	-0.208498	0.403237	0.242313	0.44855	1.49935	1.08926
E7ER08	ASTSLIMQL	0.316832	0.373522	0.367213	0.497336	0.736842	0.657895	0.645161	0.588235	0.5	0.540816	0.801997	0.915205	0.636166	0.584541	1.179	0.692784		0.757214	1.43689	1.11311	0.826807	1.67265	0.976665	0.991943	2.29914	1.70832
O95229	AEVAGILEP	0.70297	0.685579	0.491803	0.678508	0.373206	0.333333	0.530466	0.67451	0.691589	0.632653	0.612313	0.581871	0.448802	0.599034	0.491647	0.51134		-0.420785	1.43441	1.11189	-0.0229793	0.0516379	0.0343918	-0.319299	1.03607	0.724479
X6R242	YYTPITPHL	0.265097	0.306258	0.288525	0.245115	0.397129	0.410088	0.369176	0.615686	0.815421	0.403331	0.520799	0.52193	0.437908	0.519324	0.441527	0.397938		0.697595	1.42751	1.10625	1.03323	2.79078	1.61168	0.701308	1.44035	1.04207
Q8IZQ1-2	EEFGGLVSA	0.376238	0.364066	0.380328	0.461812	0.454545	0.552632	0.451613	0.596078	0.560748	0.5	0.392679	0.573099	0.466231	0.386473	0.315036	0.395876		0.376892	1.42567	1.10566	0.356855	1.3123	0.763713	-0.0172672	0.0321492	0.0237156
H3BNC9	RERRDNYVP	0.223564	0.250591	0.172678	0.208407	0.314195	0.270468	0.335832	0.447059	0.34891	0.503401	0.234054	0.266082	0.216412	0.257649	0.305489	0.280412		0.677196	1.42009	1.10133	0.661171	1.36433	0.798458	0.309613	0.42354	0.258683
P24385	EVFPLAMNY	0.139984	0.27896	0.163934	0.166963	0.406699	0.289474	0.344086	0.261796	0.177225	0.42226	0.163511	0.140784	0.265795	0.219239	0.338902	0.25567		0.796133	1.41512	1.0976	0.269386	0.27082	0.17015	0.525849	0.709783	0.469581
V9GYX7	KYFEVPSVL	0.784653	0.595745	0.611475	0.527531	0.952153	0.754386	0.584229	1.00392	0.619159	0.642857	0.396007	0.577485	0.520697	0.60628	0.603819	0.571134		0.38706	1.41351	1.09724	-0.17248	0.377912	0.230479	-0.130239	0.272582	0.175706
Q7Z388	KTINAVQQM	0.668317	0.713948	0.734426	0.824156	0.789474	0.75	1.07885	1.68627	1.17991	1.08673	1.13145	1.16082	0.956427	1.23671	1.22434	1.01031		0.549648	1.40999	1.09496	0.632456	1.76931	1.02292	0.590357	1.58231	1.15655
E9PGM1	YPAQGVQQF	0.160963	0.22695	0.17377	0.188277	0.163416	0.236842	0.393229	0.486275	0.275701	0.264465	0.246256	0.175439	0.185161	0.2657	0.205251	0.189691		0.770987	1.39416	1.0816	0.359012	0.416711	0.245481	0.173505	0.161077	0.10008
P35606	GEIQEIVKT	0.748762	0.591017	0.441803	0.713144	0.858852	0.713816	0.820789	1.07059	0.579439	1.17347	0.841098	0.930556	0.840959	0.929952	0.898568	0.765979		0.473576	1.38391	1.0738	0.498563	1.50055	0.876369	0.461621	1.3295	0.957717
Q92879	VFIDKQTNL	0.227723	0.208064	0.177049	0.174067	0.244019	0.29386	0.437276	0.376471	0.21028	0.5	0.193012	0.207602	0.164567	0.236645	0.198043	0.210309		0.780436	1.37994	1.07105	0.497462	0.656783	0.395236	0.0409594	0.0315736	0.0237156
F5GZY7	KYPDRVPVI	0.23171	0.198463	0.124113	0.1674	0.291835	0.206018	0.276734	0.454902	0.21729	0.371967	0.184692	0.160819	0.20915	0.267229	0.243478	0.181443		0.768614	1.37382	1.06615	0.373235	0.436649	0.258456	0.320635	0.352525	0.219331
O00151	ASIGNAQKL	0.299505	0.267139	0.195082	0.182474	0.267943	0.269737	0.501792	0.415686	0.224299	0.40318	0.249584	0.282164	0.291939	0.304348	0.322196	0.37732		0.62401	1.37091	1.06445	0.295998	0.437373	0.258456	0.45668	0.830265	0.563213
A0A140T9U0	VMAPRTLIL	0.226531	0.241028	0.169921	0.193014	0.298149	0.236842	0.320573	0.481046	0.199983	0.395544	0.198558	0.167641	0.2234	0.205987	0.270569	0.219931		0.686538	1.36902	1.06378	0.211657	0.241106	0.152356	0.147488	0.15434	0.0974595
P05787	SAYGGLTSP	0.237624	0.198582	0.203279	0.255773	0.330144	0.315789	0.315412	0.713725	0.271028	0.571429	0.272879	0.333333	0.252723	0.328502	0.443914	0.43299		0.903849	1.36276	1.05872	0.694354	0.860032	0.506251	0.703746	0.879743	0.59476
Q9H3P7	EVYAGSHQY	0.179434	0.229712	0.120494	0.184847	0.231746	0.232192	0.330358	0.40097	0.275701	0.402247	0.181364	0.172515	0.24564	0.190641	0.216544	0.23299		0.742352	1.35852	1.05629	0.53022	0.778413	0.463383	0.310096	0.352127	0.219331
Q96S97	ATVPGLLKV	0.207921	0.0770244	0.118184	0.142096	0.245451	0.196964	0.183778	0.384314	0.231436	0.326231	0.148798	0.149123	0.19203	0.241546	0.21957	0.226804		0.890156	1.35792	1.05629	0.650064	0.78905	0.470292	0.69057	0.872728	0.594453
A0A2R8YCW8	FYPPDPAQL	0.420792	0.274232	0.295082	0.369449	0.550239	0.355263	0.394265	0.760784	0.165205	0.230356	0.382696	0.383041	0.409586	0.541063	0.429594	0.445361		0.599896	1.35317	1.05274	-0.227397	0.264707	0.166297	0.425239	0.782852	0.525659
Q9UHD8	KSTLINTL	0.208712	0.191014	0.12459	0.125675	0.238975	0.188428	0.320278	0.291199	0.12346	0.297423	0.173045	0.187135	0.235294	0.239521	0.205251	0.239175		0.676538	1.34658	1.04734	0.265019	0.326085	0.199747	0.500023	0.822294	0.557965
A0A087WYN9	AYLDKSPQF	0.326733	0.319149	0.240984	0.291297	0.370813	0.320175	0.390681	0.596078	0.35514	0.438979	0.25624	0.266082	0.315904	0.335749	0.369928	0.352577		0.509989	1.33011	1.03207	0.160104	0.254021	0.159725	0.222011	0.389188	0.239354
P05204	KPAPPKPEP	0.643564	0.34279	0.260656	0.403197	0.77512	0.607456	0.342655	0.905882	0.215832	0.505606	0.193012	0.165205	0.533769	0.444444	0.589499	0.424742		0.673026	1.32812	1.03126	-0.612078	0.644125	0.386931	0.2719	0.335985	0.21284
H0YAR2	IVATKPLYV	0.30198	0.283688	0.222951	0.166963	0.272727	0.320175	0.322581	0.556863	0.317757	0.37526	0.309484	0.280702	0.361656	0.294686	0.272076	0.247423		0.593782	1.32051	1.02484	0.395414	0.695533	0.416875	0.269358	0.399957	0.247189
A6NMY6	SAYGSVKAY	0.183072	0.208038	0.180328	0.223801	0.287081	0.20614	0.344086	0.486275	0.280374	0.469809	0.222962	0.216374	0.252723	0.241546	0.257757	0.226804		0.734988	1.31537	1.02088	0.580918	0.887915	0.527697	0.29967	0.331348	0.208998
P18583	QELPGLPAP	2.35891	2.10875	2.04426	2.04263	1.49522	1.59211	1.38827	2.49804	1.69159	1.88489	1.47421	1.76023	1.7146	1.80435	1.6306	1.53402		-0.294782	1.30801	1.01576	-0.328842	1.49119	0.876369	-0.356074	1.6377	1.18923
Q56NI9	FWDGKIVLV	0.194242	0.200066	0.177049	0.18258	0.497608	0.346491	0.501792	0.439216	0.425234	0.479915	0.762063	0.581871	0.518519	0.652174	1.01671	0.230928		1.24349	1.3079	1.01576	1.57682	2.13468	1.22373	1.68149	2.44532	1.82553
A0A3B3ISX1	NPVGGLLEY	0.705446	0.652482	0.647541	0.600355	0.889952	0.734649	0.612903	0.847059	0.75	0.637755	0.610649	0.641813	0.48366	0.545894	0.49642	0.459794		0.243327	1.3041	1.01314	0.0189168	0.0555274	0.0371742	-0.392043	1.8389	1.34592
M0R2M1	KAIDIYEQV	0.272277	0.236407	0.252459	0.333925	0.334928	0.346491	0.344086	0.627451	0.285047	0.33422	0.236273	0.327485	0.427015	0.362319	0.582339	0.379381		0.594028	1.28458	0.994789	0.111459	0.128703	0.0832781	0.677203	1.59495	1.16275
P47895	AEYTEVKTV	0.433168	0.375887	0.260656	0.374778	0.389952	0.434211	0.508927	0.556863	0.397196	0.586735	0.445923	0.397661	0.311547	0.311594	0.288783	0.352577		0.387791	1.26348	0.974854	0.339325	1.03139	0.611961	-0.19199	0.384906	0.237243
P19012	RSISASSARF	0.213481	0.209809	0.178689	0.137456	0.173253	0.252193	0.408602	0.358999	0.273364	0.376776	0.229617	0.197368	0.32244	0.388889	0.377088	0.286598		0.690156	1.25522	0.967756	0.542692	0.844739	0.497619	0.894953	1.96326	1.44731
Q9BVK8	GEYKIMVA	0.329208	0.333333	0.408197	0.31794	0.356459	0.326754	0.602151	0.682353	0.462617	0.44919	0.539101	0.483918	0.379085	0.432367	0.50358	0.346392		0.502811	1.25367	0.967367	0.478492	1.15892	0.691282	0.258708	0.463728	0.289132
Q92614	ISNPIPIKV	0.170892	0.321513	0.196721	0.202487	0.272727	0.258772	0.422939	0.439216	0.238318	0.422083	0.302829	0.438596	0.392157	0.483092	0.429594	0.321649		0.644383	1.25215	0.967001	0.652817	1.27959	0.74967	0.867274	2.07261	1.52147
B0QZ40	KEIAAVIETV	0.477723	0.496454	0.537705	0.488455	0.619617	0.519737	0.591398	0.972549	0.518692	0.704082	0.459235	0.526316	0.577342	0.574879	0.613365	0.395876		0.43448	1.24886	0.96497	0.142709	0.260087	0.163525	0.111765	0.192462	0.120189
Q9BPX5	AQGVVLKV	0.212699	0.176356	0.126269	0.190053	0.243896	0.225877	0.324794	0.386596	0.245707	0.415102	0.146293	0.152047	0.296296	0.357488	0.331742	0.272165		0.743742	1.24782	0.96497	0.44336	0.541533	0.331503	0.834311	1.52352	1.10879
Q9Y6J0	SSGSILKV	0.171902	0.264775	0.168852	0.176675	0.241627	0.25	0.365591	0.486275	0.257009	0.535714	0.22629	0.295322	0.32244	0.36715	0.305489	0.261856		0.78037	1.24057	0.958875	0.748714	1.15474	0.688857	0.684291	0.990525	0.687694
Q8TAS1	KYGPVVSLL	0.561881	0.50591	0.560656	0.626998	0.691388	0.559211	0.634409	0.791381	0.57243	0.619445	0.685524	0.532164	0.429716	0.435163	0.490853	0.428866		0.246875	1.23922	0.958666	0.0953591	0.334558	0.205809	-0.337814	1.44001	1.04207
Q14533	REYQEVMNS	0.18342	0.214164	0.18158	0.138901	0.187013	0.232456	0.306988	0.297173	0.21028	0.185817	0.186356	0.181287	0.257081	0.244828	0.192379	0.210309		0.51151	1.23324	0.954961	0.088968	0.117245	0.0771344	0.333162	0.638312	0.421426
J3KPV6	RLPETLPSL	0.230198	0.309693	0.252459	0.294849	0.288768	0.304825	0.387097	0.529412	0.285047	0.404919	0.308348	0.273392	0.374728	0.38243	0.343887	0.325773		0.47403	1.23175	0.954612	0.226149	0.413878	0.245481	0.392186	0.917452	0.627657
P51571	LYADVGGKQF	0.24505	0.223706	0.172131	0.172291	0.30622	0.234649	0.336918	0.4	0.257009	0.465781	0.199667	0.204678	0.206972	0.292271	0.261912	0.227073		0.652003	1.22975	0.953863	0.471017	0.727764	0.433274	0.281272	0.344161	0.21702
Q5TBH8	VYFGDPVSL	0.334158	0.21513	0.431148	0.305506	0.569378	0.45614	0.37276	0.345829	0.313084	0.379882	0.322795	0.337719	0.278867	0.280193	0.386635	0.253608		0.439663	1.22874	0.953863	0.0738488	0.1151	0.0769303	-0.100629	0.152192	0.0966746
H3BNX8	ASTVRILEV	0.227114	0.255319	0.190164	0.220249	0.263962	0.227525	0.331859	0.470588	0.242991	0.319043	0.294509	0.26462	0.357298	0.347826	0.403341	0.290722		0.535281	1.21996	0.946778	0.328513	0.57653	0.356275	0.648106	1.6654	1.20957
P86790	IVGPQLTV	0.40099	0.330969	0.303279	0.21492	0.358852	0.339912	0.414707	0.588235	0.352804	0.298573	0.366057	0.428363	0.400871	0.402491	0.436754	0.404124		0.444872	1.21941	0.946778	0.209753	0.406416	0.242313	0.39531	1.01551	0.709057
A6QL64	EYPENLPTL	0.49505	0.382979	0.409836	0.333925	0.77512	0.368421	0.394265	0.870588	0.359813	0.394625	0.36772	0.581871	0.407407	0.350242	0.451074	0.463918		0.570485	1.20672	0.935216	0.0713637	0.0779239	0.052642	0.0445406	0.0467504	0.0321305
Q6P3X3	GEFSEAIKA	0.195336	0.238771	0.152459	0.21492	0.284689	0.217105	0.333333	0.356863	0.264019	0.357057	0.178037	0.146199	0.193274	0.22674	0.219437	0.173196		0.572624	1.20238	0.932636	0.238113	0.327828	0.200688	0.0199511	0.0200459	0.0168169
F8W6I7	FGGGGSYNDFGNY	0.183168	0.245146	0.2	0.149201	0.291866	0.333333	0.344086	0.368627	0.331776	0.581633	0.209651	0.163743	0.248366	0.25898	0.210244	0.173196		0.783042	1.20191	0.932636	0.726848	1.05691	0.627931	0.196209	0.161142	0.10008
Q8WXI7	ISTEAITRL	0.861386	1.93853	0.67541	0.77087	1.40191	1.36842	1.36918	2.30588	0.864486	1.56122	1.14809	1.4152	1.80828	1.92754	1.89499	1.3567		0.602096	1.19939	0.931228	0.232579	0.29426	0.182124	0.718605	1.61042	1.17333
P08729	WYQTKFETL	0.212871	0.206663	0.203279	0.159858	0.258373	0.201754	0.265233	0.517647	0.18264	0.189523	0.183028	0.163743	0.173412	0.177287	0.300716	0.226804		0.667357	1.1935	0.926444	-0.122547	0.104864	0.0712488	0.166174	0.165113	0.102043
P39019	QEFVRALAA	0.181735	0.234641	0.116823	0.165827	0.153491	0.27193	0.458781	0.376471	0.202711	0.417265	0.156984	0.105263	0.183007	0.241546	0.219109	0.156701		0.850777	1.19175	0.926072	0.3358	0.280464	0.175238	0.19531	0.140654	0.0912198
P24385	SPNNFLSYY	0.252475	0.281756	0.193443	0.209591	0.373206	0.285088	0.293907	0.431373	0.15579	0.421043	0.174804	0.248538	0.200436	0.242577	0.23389	0.28866		0.561869	1.18714	0.923396	0.0937225	0.106482	0.0715704	0.0429121	0.045227	0.0312261
E9PL69	SPVSKGILQY	0.127217	0.217494	0.193443	0.155549	0.223251	0.197728	0.352791	0.348559	0.205607	0.00420387	0.246256	0.116959	0.217865	0.18848	0.194394	0.235052		0.694108	1.17978	0.917142	-0.275716	0.233087	0.147266	0.268824	0.283413	0.18425
Q9UJX4	AEFFLSQQA	0.227723	0.307329	0.268852	0.241563	0.373206	0.241228	0.351254	0.533333	0.308411	0.434706	0.276206	0.345029	0.204793	0.304348	0.338902	0.305155		0.519874	1.17666	0.916093	0.384069	0.734362	0.435125	0.141492	0.190532	0.120189
Q13283	REFVRQYYT	0.284653	0.250591	0.272131	0.262877	0.318182	0.285088	0.448029	0.419608	0.507009	0.545918	0.369384	0.362573	0.261438	0.345411	0.303103	0.342268		0.458753	1.17569	0.916093	0.737879	2.50886	1.44786	0.226535	0.416769	0.255977
P05783	RAQIFANTV	0.243862	0.228982	0.182896	0.128578	0.208015	0.234649	0.336863	0.411765	0.160078	0.320945	0.193109	0.181287	0.222222	0.280193	0.26253	0.230928		0.603014	1.17502	0.916093	0.12519	0.134046	0.0872893	0.344522	0.494555	0.311824
E9PE19	SESPVITKA	0.209437	0.222222	0.160656	0.166963	0.23445	0.263158	0.258065	0.352941	0.238318	0.367347	0.266223	0.178363	0.20915	0.238943	0.175269	0.178887		0.546058	1.17437	0.916093	0.468034	0.918702	0.539807	0.0794239	0.0909226	0.0592445
Q92922	AEIEDPPIP	1.49505	1.74468	1.2623	1.52753	1.67225	1.56579	1.58065	2.33333	1.81075	1.68878	1.59567	1.69444	1.70588	1.93478	1.85203	1.81031		0.246298	1.17058	0.913381	0.171284	0.695222	0.416875	0.276438	1.38664	0.999055
Q9Y576	AYVGDLQTL	0.405941	0.416076	0.377049	0.37833	0.413876	0.434211	0.458781	0.690196	0.457944	0.464286	0.382696	0.451754	0.396514	0.34058	0.329356	0.383505		0.340336	1.16893	0.912814	0.155306	0.38387	0.232802	-0.121537	0.252965	0.160524
Q16778	PEPAKSAPAP	0.49505	1.34279	1.60656	0.348135	0.172758	0.469298	0.688172	0.313725	1.30841	1.17347	0.359401	0.283626	0.331155	0.280193	0.273949	0.202062		-1.20599	1.16727	0.912239	-0.279348	0.259687	0.163525	-1.80233	1.58882	1.15985
Q14258	AEMPQNYRP	0.174143	0.196655	0.180328	0.12818	0.208083	0.188596	0.344086	0.33323	0.271028	0.352885	0.212978	0.172515	0.158295	0.252852	0.129258	0.206186		0.660855	1.15722	0.903263	0.571373	0.910318	0.538041	0.136254	0.128763	0.0818841
P11908	VYAILTHGI	0.490099	0.567376	0.590164	0.91119	0.42823	0.392544	0.512545	0.627451	0.591121	0.540816	0.462562	0.559942	0.437908	0.379227	0.429594	0.385567		-0.384064	1.15133	0.898449	-0.24817	0.682683	0.413409	-0.64858	2.05736	1.50877
Q14451	WPVGGDSRFVF	0.35396	0.21314	0.298361	0.223801	0.406699	0.339912	0.397849	0.314283	0.103424	0.273147	0.231281	0.169591	0.261438	0.238655	0.334129	0.237113		0.421375	1.14086	0.88905	-0.486543	0.90842	0.538041	-0.0239419	0.033189	0.0237502
P08729	SFSSSAGPGLLK	0.225654	0.220373	0.177049	0.181539	0.269535	0.201754	0.415771	0.312769	0.227436	0.310802	0.177781	0.163743	0.252723	0.275362	0.125377	0.218557		0.576457	1.1326	0.882918	0.128813	0.142982	0.09153	0.116061	0.126547	0.0811221
A0A3B3IT24	RSVDNVQFL	0.277228	0.260047	0.203279	0.220249	0.311005	0.280702	0.401434	0.462745	0.308411	0.520408	0.272879	0.178363	0.230937	0.342995	0.362768	0.329897		0.599585	1.12769	0.879546	0.4139	0.628574	0.382078	0.398646	0.594158	0.390876
P29373	GELILTMTA	0.32812	0.285264	0.194011	0.275903	0.402579	0.331871	0.401434	0.385026	0.300623	0.55637	0.276206	0.267057	0.361656	0.34562	0.346677	0.328522		0.489505	1.1271	0.879546	0.370261	0.732142	0.434097	0.351823	0.678377	0.443652
F5H6I0	IQRTPKIQVYSRH	1.60396	0.218456	1.5082	0.618117	2.61722	2.26754	1.91398	0.392157	0.462617	0.622449	0.745424	0.125045	0.470588	0.304348	1.33174	1.16701		0.864784	1.12501	0.878512	-1.01383	0.589171	0.360277	-0.270472	0.157589	0.0986359
P62136	SIIGRLLEV	0.242574	0.1949	0.186885	0.10302	0.382775	0.280702	0.329749	0.251213	0.163177	0.480852	0.166389	0.113083	0.206017	0.196067	0.286396	0.230928		0.774716	1.11848	0.873954	0.344408	0.318167	0.194226	0.337999	0.310064	0.199462
Q8TEM1	VYVSDIQEL	0.29703	0.27896	0.216393	0.287744	0.282297	0.346491	0.358423	0.54902	0.336449	0.581633	0.386023	0.397661	0.300654	0.318841	0.243437	0.292784		0.508193	1.10928	0.865945	0.655831	1.67835	0.976665	0.0975838	0.120464	0.0796698
O14493	YSAARSAAASNYV	0.287129	0.20331	0.166232	0.149201	0.258373	0.25	0.37276	0.415686	0.191589	0.427643	0.1797	0.157895	0.22658	0.304348	0.324063	0.140206		0.686357	1.09414	0.853939	0.247709	0.242131	0.152645	0.304433	0.318239	0.203276
P51665	KTNDQMVVV	0.207931	0.212766	0.135053	0.216696	0.272707	0.263158	0.322581	0.352941	0.205607	0.469388	0.239601	0.160819	0.20915	0.304348	0.324582	0.226804		0.649152	1.0886	0.849434	0.477386	0.663982	0.400241	0.46319	0.633844	0.417945
Q9Y4C2	RTLSGLLAV	0.207921	0.178923	0.2	0.142096	0.291866	0.276316	0.270153	0.218715	0.219626	0.333295	0.212978	0.181287	0.204793	0.152403	0.310263	0.226804		0.536172	1.08518	0.847751	0.377847	0.630565	0.382078	0.294899	0.44074	0.267931
Q9UQE7	RSMEVSTQL	0.182553	0.216815	0.154098	0.198934	0.289474	0.230263	0.311112	0.396078	0.205607	0.498112	0.189684	0.173977	0.189928	0.223232	0.29624	0.245361		0.705477	1.08484	0.847751	0.504502	0.628657	0.382078	0.343639	0.35744	0.220757
O15121	FPNIPGKSL	0.188119	0.184397	0.186885	0.220249	0.272727	0.0851575	0.420677	0.509804	0.257009	0.205836	0.193012	0.187135	0.191721	0.186955	0.270809	0.189852		0.724644	1.08199	0.845936	0.112692	0.0862249	0.0581628	0.106424	0.0808502	0.052382
P08729	LYGLGASRPR	0.289604	0.503546	0.332787	0.234458	0.602871	0.381579	0.448029	0.529412	0.376168	0.693878	0.400998	0.565789	0.37037	0.603865	0.391408	0.45567		0.528218	1.07741	0.842387	0.582302	1.26161	0.739884	0.420953	0.754638	0.505871
P04035	KEFQVPMA	0.585871	0.609929	0.563934	0.625222	0.610967	0.593189	0.719374	1.02062	0.878505	0.827164	0.896839	0.80848	0.607843	0.711041	0.543952	0.550515		0.303888	1.07505	0.84105	0.516226	2.39163	1.36737	0.0170754	0.033234	0.0237502
Q9H8V3	KAIGSLKEV	0.391089	0.340426	0.222951	0.319716	0.291866	0.27193	0.609319	0.839216	0.420561	0.612245	0.379368	0.459064	0.374728	0.415459	0.443914	0.445361		0.659297	1.06473	0.831754	0.554422	0.801424	0.477645	0.398428	0.482899	0.301989
Q86WR7	RSVPTPLVM	0.321782	0.236407	0.167213	0.26643	0.30622	0.258772	0.430108	0.4	0.285047	0.438776	0.326123	0.225146	0.313725	0.396135	0.386635	0.292784		0.492201	1.05983	0.827877	0.362434	0.661866	0.399224	0.486169	1.03932	0.725525
P08729	IREVTINQSLL	0.438119	0.964539	1.2082	0.307282	0.30622	0.357456	0.412186	0.443137	1.15654	0.760204	0.336106	0.314327	0.25227	0.231457	0.242037	0.387629		-0.941926	1.05559	0.824663	-0.184863	0.184829	0.118281	-1.39008	1.48533	1.07678
Q5TFE4	YYPNPPLVL	0.272277	0.250176	0.260656	0.172291	0.528708	0.282895	0.334916	0.293576	0.294393	0.51965	0.219634	0.285088	0.215259	0.259265	0.343675	0.294845		0.591986	1.0473	0.81841	0.465009	0.712856	0.42539	0.220334	0.249041	0.159555
P49454	AELDKLTSV	0.391089	0.340426	0.331148	0.419183	0.229665	0.276316	0.27554	0.290306	0.275701	0.469388	0.163062	0.201754	0.155611	0.212285	0.264	0.226804		-0.467323	1.04406	0.816182	-0.416959	0.916057	0.538593	-0.787168	1.82553	1.33876
Q9Y6Y0	AEMNGKLIAA	0.199379	0.139527	0.213115	0.152389	0.191127	0.210526	0.329184	0.298039	0.247664	0.357143	0.202995	0.269006	0.270153	0.304348	0.25524	0.214433		0.546583	1.04287	0.815998	0.612273	1.25504	0.73712	0.567875	1.10949	0.768978
Q9H446	IYPDSFTVL	1.22772	0.728132	1.08197	0.497336	2.80383	2.00439	1.75627	0.4	1.06542	0.402447	1.34775	0.769006	1.14597	0.246377	2.53461	1.83093		0.978242	1.03185	0.806673	0.0200485	0.00891958	0.00711877	0.703763	0.580469	0.380047
A0A0U1RQV4	ANSPWVVQL	0.517327	0.349882	0.465574	0.435169	0.825359	0.686404	0.681004	0.411049	0.435473	0.322222	0.472546	0.326023	0.507625	0.2088	0.906921	0.453608		0.558549	1.03153	0.806673	-0.183991	0.183217	0.117367	0.232391	0.286563	0.185892
Q9BSV6	SPQPDGKVVY	0.234589	0.262411	0.277049	0.26643	0.320574	0.247807	0.350294	0.545098	0.301402	0.473048	0.299501	0.304094	0.185555	0.23113	0.25537	0.292784		0.492443	1.02921	0.805357	0.405374	0.760499	0.452829	-0.10889	0.123126	0.0796915
Q96AD5	STNIHELRV	0.124418	0.21139	0.14019	0.1187	0.141353	0.197368	0.290546	0.345098	0.223192	0.325804	0.142898	0.178363	0.235294	0.304348	0.300716	0.193814		0.712304	1.02358	0.800727	0.549281	0.667848	0.401903	0.798246	1.24598	0.889433
Q96EN8	VYLDHAGATLF	0.29703	0.217494	0.295082	0.60746	0.38756	0.460526	0.394265	0.964706	0.38785	0.388778	0.392679	0.45614	0.470588	0.603865	0.491647	0.424742		0.639217	1.01274	0.791709	0.19793	0.189039	0.120125	0.490472	0.661543	0.436138
P05783	TIQKTTT	0.184691	0.20331	0.118578	0.0869056	0.29929	0.178333	0.227064	0.394177	0.224299	0.494284	0.169717	0.143275	0.141544	0.123118	0.243693	0.107216		0.888732	1.01248	0.791709	0.797568	0.836131	0.494307	0.0527205	0.0271832	0.0217105
P83731	KIVKPVKV	0.20297	0.222222	0.126987	0.142096	0.23445	0.20614	0.458781	0.454902	0.219626	0.622449	0.183028	0.190058	0.222222	0.328502	0.458234	0.263918		0.963939	1.01157	0.791709	0.807569	0.737389	0.43576	0.874512	0.84803	0.573219
Q99832	LPIGDVATQY	0.648515	0.463357	0.472131	0.451155	0.61244	0.54386	0.523297	0.988235	0.607477	0.591837	0.499168	0.511696	0.601307	0.661836	0.682578	0.449485		0.390528	1.00987	0.79101	0.119022	0.199303	0.125919	0.235009	0.480731	0.301634
P24928	GEIESKFNQA	0.167534	0.209592	0.150775	0.149926	0.25353	0.220518	0.218427	0.407843	0.259346	0.450876	0.186378	0.173977	0.250545	0.186343	0.193733	0.263918		0.698934	1.00796	0.79009	0.659401	0.913948	0.538041	0.400229	0.420548	0.257413
Q9BSV6	VYPGDPLRF	0.705446	0.680851	0.572131	0.646536	0.791866	0.719298	0.598566	1.16471	0.801402	0.755102	0.574043	0.748538	0.542484	0.65942	0.453461	0.550515		0.329983	1.00639	0.789751	0.144347	0.317359	0.194214	-0.239909	0.508526	0.321209
Q14444	KYQEVTNNL	0.626238	0.531915	0.513115	0.591474	0.617225	0.502193	0.767025	0.956863	0.726636	0.779095	0.512479	0.589181	0.429194	0.5	0.47494	0.527835		0.329497	1.00565	0.789751	0.204535	0.505459	0.304086	-0.228	0.479521	0.301328
P53396	NFTNVAATF	0.324257	0.173546	0.188525	0.337478	0.344498	0.287281	0.379928	0.580392	0.301402	0.375301	0.475874	0.565789	0.572985	0.577295	0.620525	0.321649		0.636988	1.00326	0.788345	0.747095	1.31371	0.763713	1.03125	2.31197	1.7188
P31350-2	REIIINAV	0.470297	0.605201	0.465574	0.529307	0.397129	0.399123	0.336918	0.501961	0.457944	0.663265	0.386023	0.397661	0.230937	0.289855	0.272076	0.383505		-0.340489	0.994833	0.780899	-0.120185	0.286949	0.179241	-0.815549	2.56183	1.9216
O94844	VYLPNINKI	0.684406	0.595745	0.553279	0.55151	0.662679	0.651316	0.602151	1.08235	0.674065	0.827123	0.587354	0.630117	0.510893	0.612319	0.486874	0.520619		0.330288	0.990368	0.777413	0.188943	0.445478	0.265476	-0.162622	0.317338	0.203276
P10412	APAAPAAPAPAEK	0.214907	0.173004	0.134426	0.170515	0.315789	0.241228	0.199783	0.376471	0.169198	0.459184	0.146423	0.166667	0.213508	0.251208	0.253624	0.159245		0.709874	0.978048	0.76607	0.442369	0.46153	0.274213	0.340991	0.318458	0.203276
P61160	YNIEQEQKL	0.326733	0.293144	0.232787	0.216696	0.272727	0.324561	0.387097	0.439216	0.364486	0.438776	0.326123	0.365497	0.361656	0.207179	0.272076	0.4		0.412797	0.971063	0.76006	0.483284	1.24235	0.730912	0.214653	0.377875	0.232704
O60907	SFDSTVRL	0.290004	0.116314	0.0964723	0.146929	0.287079	0.186323	0.363231	0.352941	0.275701	0.506675	0.292845	0.19883	0.239651	0.21256	0.458234	0.115068		0.872558	0.966911	0.756937	0.971537	1.17552	0.696299	0.65846	0.598096	0.392896
P51665	LPINHQIIY	0.30198	0.245863	0.203279	0.213144	0.282297	0.285088	0.37276	0.52549	0.252336	0.581633	0.262895	0.21345	0.287582	0.304348	0.27685	0.346392		0.604023	0.957233	0.749726	0.442411	0.585749	0.357869	0.333657	0.388472	0.239354
J3KN36	KIAPNTPQL	0.127334	0.164691	0.150703	0.0998012	0.179872	0.22807	0.203979	0.314375	0.182243	0.448083	0.206323	0.184211	0.204246	0.256039	0.144321	0.206186		0.771773	0.956141	0.749726	0.912013	1.28543	0.7524	0.579632	0.594859	0.390876
O14744	REWVAPEKA	0.258556	0.296296	0.246995	0.267614	0.30622	0.27924	0.382166	0.449673	0.253894	0.462585	0.260677	0.300195	0.261438	0.297907	0.291931	0.213895		0.406262	0.955888	0.749726	0.256272	0.485713	0.289076	-0.00579776	0.0071884	0.00539054
A8MT19	EAAKVGEVY	0.679577	0.780142	0.642623	0.797513	0.734339	0.697368	1.04301	1.08658	1.08411	1.23991	0.796415	0.926901	0.625097	0.595266	0.66181	0.701031		0.296421	0.94869	0.743491	0.480991	1.9766	1.13745	-0.166819	0.364518	0.22599
Q9Y639	YSYWTKNGV	0.244824	0.193878	0.178689	0.119098	0.306829	0.199837	0.2285	0.363389	0.278037	0.423272	0.22629	0.203216	0.191721	0.254697	0.268692	0.180148		0.576872	0.946665	0.742425	0.618628	1.06162	0.629415	0.281641	0.32642	0.206445
A0A2R8YFQ7	QYAIISEAW	0.740099	0.550827	0.791803	0.53286	1.0622	0.837719	0.713262	0.662745	0.579439	0.368135	0.613977	0.453216	0.361523	0.24797	0.625298	0.461856		0.324767	0.935965	0.732683	-0.376523	0.824911	0.487017	-0.62445	1.45845	1.05448
Q5VYY1	SYANVQDGF	0.201099	0.27896	0.222951	0.209591	0.320574	0.201754	0.358423	0.52549	0.285047	0.530612	0.14975	0.236842	0.213508	0.270531	0.219873	0.214433		0.623788	0.920578	0.718252	0.397682	0.457735	0.272258	0.00905101	0.00659025	0.00539054
E9PN81	RDFDRFIGA	0.172193	0.23167	0.0968267	0.184725	0.296651	0.219298	0.27957	0.321569	0.275701	0.591837	0.342762	0.315789	0.196078	0.371981	0.343675	0.206186		0.704693	0.918244	0.716871	1.15479	2.22281	1.2601	0.705768	0.920618	0.62951
P13674	GEISTIDKV	0.164467	0.117532	0.206557	0.227353	0.22488	0.153509	0.293907	0.352941	0.228972	0.265335	0.171833	0.175439	0.204793	0.222196	0.281623	0.193814		0.518109	0.91564	0.715218	0.233322	0.288495	0.179436	0.334032	0.471494	0.294203
F8WE16	VFPDKGYSF	0.715347	0.586288	0.52623	0.586146	0.660287	0.690789	0.587814	1.02353	0.665888	0.903061	0.675541	0.656433	0.477124	0.589372	0.546539	0.581443		0.295344	0.910416	0.710943	0.26508	0.776791	0.462996	-0.137553	0.281918	0.183508
E5RI99	SINSRLQLV	0.141786	0.237198	0.10681	0.172014	0.200487	0.192312	0.316127	0.337255	0.141321	0.394192	0.172089	0.100139	0.252697	0.231884	0.252983	0.226804		0.669393	0.90843	0.709905	0.296226	0.26933	0.169415	0.551917	0.663456	0.436138
H0YEU6	VGSKPLYV	0.315916	0.314421	0.14918	0.328597	0.356459	0.258772	0.394265	0.541176	0.35514	0.607143	0.515807	0.447368	0.48366	0.52657	0.427208	0.360825		0.484788	0.896282	0.699645	0.797095	2.0289	1.16856	0.698497	1.62555	1.18352
H3BSS4	ASISLAQYL	0.846535	0.479905	0.567213	0.426288	1.7177	1.39035	1.43011	0.278062	0.436916	0.349876	0.582363	0.312865	0.875817	0.234199	2.59905	1.43505		1.05381	0.894152	0.698456	-0.463893	0.163785	0.105521	1.14883	1.05516	0.736401
O00443	SSNAVPLKV	0.213962	0.254988	0.135955	0.162056	0.203003	0.280746	0.362946	0.431373	0.271028	0.532091	0.520799	0.502924	0.472767	0.615942	0.582339	0.261856		0.73674	0.889051	0.69465	1.25213	2.33449	1.34339	1.33355	2.62926	1.98111
Q8WXI7	QFITSTNTF	0.54703	0.401891	0.403279	0.523979	0.303828	0.335526	0.451613	0.443137	0.268692	0.446548	0.297837	0.30848	0.374728	0.417874	0.429594	0.34433		-0.2904	0.88847	0.69465	-0.505559	1.69671	0.981595	-0.260228	0.77796	0.524003
Q8TCS8	EAIQQASVAK	0.306931	0.255319	0.177049	0.166963	0.267943	0.232456	0.336918	0.462745	0.257009	0.5	0.272879	0.289474	0.257081	0.270531	0.315036	0.305155		0.52058	0.887244	0.694359	0.54184	0.945967	0.553977	0.340875	0.467626	0.291604
O75449	GEVWSMPVP	0.358911	0.349882	0.432787	0.394316	0.569378	0.458333	0.544803	0.372549	0.380841	0.452	0.409318	0.393275	0.379085	0.282609	0.627685	0.447423		0.340737	0.885328	0.693376	0.0905927	0.153542	0.0987044	0.177352	0.352825	0.219331
P08910	KTYPLTQL	0.311881	0.236407	0.177049	0.198934	0.237091	0.245614	0.46595	0.423529	0.242991	0.540816	0.229617	0.295322	0.200436	0.294686	0.267303	0.25567		0.570086	0.876667	0.686575	0.501797	0.715479	0.42685	0.139484	0.128641	0.0818841
I3L329	VYVQHPITF	0.304455	0.21806	0.162295	0.291297	0.263158	0.243421	0.390681	0.45098	0.317757	0.505102	0.352745	0.289474	0.196078	0.285693	0.23389	0.206186		0.465966	0.87497	0.685805	0.585866	1.26242	0.739884	-0.0825117	0.0861844	0.0564351
H0Y3K4	SPPPPPPPP	0.209797	0.323877	0.167213	0.119593	0.264795	0.213347	0.272642	0.431373	0.308411	0.391373	0.237937	0.239766	0.201581	0.229469	0.301073	0.247423		0.526881	0.872927	0.684686	0.521171	0.857897	0.506251	0.255644	0.3042	0.19648
A0A0C4DGH5	VYPSSLSKI	0.331683	0.260047	0.167213	0.170515	0.267943	0.201754	0.458781	0.431373	0.275701	0.468193	0.236273	0.266082	0.244009	0.371981	0.319809	0.243299		0.548986	0.871272	0.683955	0.42313	0.581228	0.357378	0.34322	0.42815	0.261539
C9JZT2	NYIGLINRI	0.331683	0.237534	0.239344	0.20071	0.315789	0.265351	0.348025	0.353977	0.218784	0.328213	0.175823	0.200292	0.216637	0.238025	0.241123	0.179381		0.346365	0.867066	0.68067	-0.128738	0.202786	0.12649	-0.205686	0.344918	0.21702
P05787	AGGLSSAYGGLTSP	0.287129	1.01655	1.13115	0.241563	0.196172	0.263158	0.444444	0.259909	1.58879	0.908163	0.369384	0.403509	0.270153	0.256039	0.23389	0.214433		-1.20159	0.864591	0.679114	0.288934	0.262655	0.164996	-1.45753	1.0125	0.707252
Q8IZW8	GSFGLALKV	0.193069	0.188935	0.127869	0.186628	0.215311	0.167122	0.246456	0.324118	0.198065	0.240384	0.134149	0.191235	0.217865	0.207729	0.252983	0.264957		0.452361	0.862542	0.677982	0.133132	0.16377	0.105521	0.43795	0.820293	0.55765
Q9H0S4	YYIFIPSKF	0.683168	0.398698	0.747541	0.463588	1.25837	0.881579	0.734767	0.411763	0.429907	0.317759	0.490849	0.364035	0.555556	0.339799	1.01909	0.579381		0.51931	0.858571	0.674927	-0.516865	0.5319	0.324774	0.121129	0.121501	0.0796698
Q9Y217	NYSNIRFQF	0.251854	0.193853	0.154098	0.152753	0.311005	0.267544	0.219343	0.337255	0.247664	0.44898	0.176373	0.22807	0.261438	0.454106	0.396181	0.259794		0.593003	0.850701	0.66797	0.549051	0.751396	0.44736	0.865899	1.62062	1.18024
P14923	RLNTIPLFV	0.326733	0.27896	0.239344	0.230906	0.416268	0.464912	0.387097	0.301767	0.28972	0.117275	0.366057	0.24269	0.366013	0.157717	0.615752	0.284536		0.545204	0.839043	0.65772	-0.0830675	0.0686625	0.0465437	0.404366	0.529385	0.3365
P25311	KWEAEPVYV	0.292079	0.392435	0.295082	0.319716	0.358852	0.241228	0.602151	0.478431	0.504673	0.489796	0.499168	0.526316	0.361656	0.449275	0.343675	0.334021		0.371281	0.83863	0.65772	0.636574	1.95964	1.12461	0.196235	0.340163	0.215424
Q8IZQ5	AEAAVVAVA	0.737624	0.794326	0.577049	0.749556	0.705742	0.712719	0.810036	1.25098	0.740654	0.979592	0.728785	0.738304	0.694989	0.76087	0.78043	0.721649		0.283584	0.834943	0.654941	0.157065	0.366946	0.228372	0.0493056	0.091814	0.0592445
P08729	GGLGSSSLYGLGA	0.415842	0.297872	0.365574	0.287744	0.523923	0.313596	0.322519	0.737255	0.237198	0.389628	0.34609	0.555556	0.398693	0.444444	0.315036	0.459794		0.472896	0.830836	0.651739	0.161042	0.188072	0.120125	0.243135	0.317976	0.203276
P27694	AEAILGQNAA	0.79703	0.754137	0.596721	0.642984	0.751196	0.570175	0.913978	1.07059	0.843458	0.831633	0.815308	0.820175	0.427015	0.507246	0.536993	0.620619		0.244344	0.829429	0.651236	0.246365	0.839404	0.494939	-0.415921	1.2494	0.891487
A0A0U1RQV4	QEINTLLEA	0.341584	0.269504	0.242623	0.348135	0.20084	0.25	0.199971	0.301295	0.266355	0.297482	0.28619	0.216374	0.204836	0.247322	0.183125	0.141813		-0.336058	0.820828	0.643537	-0.172501	0.372085	0.229417	-0.629089	1.6712	1.21226
B8ZZW5	FYISPVNKL	0.217822	0.260047	0.137705	0.148602	0.244019	0.192982	0.327082	0.269988	0.236096	0.25452	0.121355	0.184211	0.196933	0.196851	0.257891	0.178322		0.436359	0.81647	0.640931	0.0591927	0.0652638	0.0444039	0.1192	0.143752	0.0916246
Q9NW64	GEIRTITVV	0.171135	0.22695	0.193443	0.137496	0.227697	0.179825	0.298105	0.345098	0.28972	0.381212	0.212978	0.128655	0.235294	0.216284	0.265951	0.186267		0.527345	0.816423	0.640931	0.473975	0.690532	0.416665	0.31003	0.371013	0.229177
Q7KZF4	AEAKFFTES	0.267327	0.293144	0.177049	0.188277	0.142502	0.302632	0.351254	0.52549	0.261682	0.378374	0.25624	0.207602	0.278867	0.217391	0.24821	0.25567		0.513822	0.814821	0.640225	0.253839	0.293499	0.182124	0.111432	0.107156	0.0689946
B5MDF5	GEFEKKYVA	0.196955	0.312057	0.170492	0.209591	0.245411	0.20614	0.351254	0.439216	0.214953	0.384769	0.299501	0.269006	0.135001	0.15075	0.300186	0.202062		0.482281	0.810844	0.637142	0.393914	0.595045	0.363096	-0.174143	0.171647	0.106432
P39023	KFIDTTSKF	0.326733	0.3026	0.127869	0.181172	0.291866	0.197368	0.37276	0.447059	0.165818	0.342139	0.216306	0.157895	0.222222	0.318841	0.26253	0.309278		0.480288	0.799334	0.626525	-0.0891272	0.0835703	0.0574331	0.246051	0.304941	0.19648
H7C109	AENPKLISA	0.428218	0.510638	0.403279	0.470693	0.409091	0.464912	0.544803	0.760784	0.57243	0.647959	0.53411	0.570175	0.53159	0.47343	0.50358	0.546392		0.265815	0.794901	0.622983	0.358787	1.24278	0.730912	0.180891	0.462502	0.2888
P21964	RYLPDTLLL	0.683168	0.591017	0.803279	0.625222	0.827751	0.517544	0.329749	0.478431	0.28972	0.268636	0.31614	0.48538	0.405229	0.415459	0.663484	0.519588		-0.327727	0.792895	0.621866	-0.99092	2.57649	1.47958	-0.431684	1.09505	0.75846
H0YBR2	YYPAGTQLF	0.816832	0.685579	0.857377	0.857904	1.10048	0.925439	0.670251	1.03529	0.78271	0.489796	0.603993	0.73538	0.701525	0.654589	0.842482	0.74433		0.213715	0.789664	0.619522	-0.300938	0.984329	0.575777	-0.128775	0.352707	0.219331
Q70CQ2	YYINGKTGL	0.185528	0.312057	0.134426	0.241563	0.184328	0.267544	0.315412	0.439216	0.247664	0.352593	0.276206	0.195906	0.22658	0.294686	0.305489	0.230928		0.465826	0.787837	0.618581	0.2958	0.403811	0.242313	0.275905	0.366871	0.226692
Q4ADV7	RPSVLIVTY	0.242012	0.247733	0.198361	0.21492	0.216614	0.20614	0.365591	0.47451	0.254673	0.445869	0.242928	0.229532	0.230937	0.294686	0.229613	0.226804		0.48385	0.786098	0.617725	0.377366	0.53912	0.33006	0.121014	0.123768	0.0796915
A3KFK1	QYNPKFQTL	0.252475	0.131885	0.127869	0.152753	0.210526	0.145655	0.258015	0.439216	0.200935	0.409787	0.123846	0.172515	0.252723	0.241474	0.250119	0.247423		0.663684	0.779875	0.612419	0.447919	0.422139	0.246646	0.576646	0.620781	0.40905
O95751	SYMLVNENRF	0.287129	0.349882	0.298361	0.479574	0.349282	0.438596	0.358423	0.792157	0.336449	0.612245	0.425957	0.538012	0.522876	0.545894	0.539379	0.4		0.454164	0.77903	0.612419	0.434836	0.728513	0.433274	0.50512	0.920474	0.62951
Q15583	AEMELQAKLTA	0.19681	0.172734	0.219672	0.166963	0.198055	0.184211	0.315412	0.423529	0.299065	0.387755	0.135033	0.181287	0.265795	0.396135	0.295943	0.25567		0.568254	0.776256	0.610523	0.407724	0.466354	0.276866	0.682427	1.04964	0.732507
O43684	RYPTSIASLAF	0.386139	0.27896	0.403279	0.309059	0.315789	0.192982	0.240348	0.281905	0.219626	0.434681	0.164078	0.134503	0.204793	0.289855	0.272076	0.313402		-0.417906	0.769825	0.604968	-0.531606	1.01039	0.594102	-0.350785	0.629197	0.415531
A0A0J9YW18	IYNGDMEKI	0.160569	0.146572	0.15082	0.17762	0.242688	0.232456	0.183921	0.337255	0.238318	0.607795	0.349418	0.362573	0.257081	0.202899	0.23389	0.164948		0.648536	0.766956	0.603719	1.29365	2.64048	1.51648	0.434278	0.411769	0.253861
A0A087X260	GEVLMVQV	1.0396	0.749409	0.886885	1.05329	0.868421	0.732456	0.849462	0.85098	0.700935	0.44898	0.690516	0.663743	0.747277	0.792271	0.873508	0.670103		-0.175817	0.766828	0.603719	-0.574526	3.0261	1.75682	-0.274451	1.33204	0.958838
M0QY97	GFDPTASPF	0.272277	0.255319	0.180328	0.158442	0.220096	0.280702	0.387097	0.242155	0.178239	0.273921	0.22629	0.154971	0.167755	0.182902	0.180419	0.113701		0.383337	0.761808	0.599571	-0.0559341	0.0652761	0.0444039	-0.426177	0.605815	0.399654
P41134	GEISALTAEA	1.2401	1.32151	1.08852	1.10835	0.983254	0.95614	0.802867	1.37255	1.11215	1.2398	0.81198	1.02924	1.0305	1.2971	1.1074	1.13402		-0.209676	0.760296	0.598928	-0.182463	0.640576	0.384464	-0.0586169	0.167522	0.103064
P08729	FSSSAGPGLLK	0.306931	0.293144	0.170492	0.188277	0.258373	0.25	0.329749	0.447059	0.327103	0.540816	0.479201	0.429825	0.400871	0.483092	0.381862	0.379381		0.422604	0.757149	0.597014	0.890031	2.54575	1.45791	0.778901	2.03797	1.50397
Q7KZF4	RDYVAPTA	0.175701	0.222222	0.160656	0.227353	0.160768	0.210526	0.329749	0.439216	0.242991	0.489796	0.439268	0.383041	0.300654	0.342995	0.291169	0.247423		0.536885	0.756648	0.597014	0.984526	2.12127	1.21517	0.589047	0.878405	0.59476
P08729	IREVTINQ	0.174012	1.47991	0.839344	0.116342	0.205017	0.241228	0.422939	0.216027	1.31308	0.673469	0.209651	0.204678	0.213842	0.224963	0.259	0.206186		-1.26586	0.754699	0.595929	-0.120266	0.0714462	0.0480649	-1.52945	0.876542	0.59476
A0A0G2JH37	ISSPVLSL	0.341584	0.208038	0.177049	0.241563	0.248804	0.285088	0.408602	0.407843	0.271028	0.315766	0.542429	0.508772	0.43573	0.357488	0.410501	0.263918		0.479891	0.751325	0.593417	0.758503	1.59256	0.92288	0.600067	1.07482	0.745962
A0A1W2PRU0	YFDSGDYNM	0.202855	0.171674	0.156489	0.0820538	0.230259	0.15355	0.239868	0.367718	0.171112	0.361064	0.169717	0.274854	0.470588	0.391304	0.448687	0.184523		0.693405	0.743761	0.58763	0.67193	0.705888	0.420738	1.28612	2.28546	1.69812
O95997	DAYPEIEKF	0.509901	0.586288	0.455738	0.692718	0.645933	0.578947	0.523297	1.04314	0.892523	0.918367	0.668885	0.719298	0.427015	0.497585	0.544153	0.54433		0.314458	0.742731	0.58763	0.511167	1.56605	0.9179	-0.157081	0.251154	0.160193
B5MD58	SINDKIIEL	1.21535	0.851064	0.877049	1.11368	1.19139	0.947368	1.15054	1.34902	1.00467	1.41327	1.07321	1.23246	0.934641	0.992754	0.840095	0.96701		0.193138	0.742013	0.58763	0.219427	0.890521	0.528462	-0.119547	0.348568	0.218205
F5H6I7	GEFKEQLQA	0.294554	0.295508	0.208197	0.206039	0.279904	0.230263	0.433692	0.337255	0.432243	0.52551	0.400998	0.407895	0.187793	0.272947	0.24105	0.28866		0.351211	0.741767	0.58763	0.814825	2.80296	1.61168	-0.0200326	0.0245816	0.020368
Q5VIR6	QYGEVANLL	0.336634	0.411348	0.380328	0.42984	0.578947	0.539474	0.308244	0.486275	0.38785	0.530783	0.326123	0.421053	0.418301	0.623188	0.51074	0.470103		0.295958	0.74125	0.58763	0.0963899	0.169712	0.10733	0.376186	1.06168	0.739162
P16401	TPAPVEKSPAK	0.202984	0.888889	0.852459	0.112994	0.170462	0.201754	0.358423	0.478113	0.434579	0.591837	0.272879	0.236842	0.174292	0.171986	0.175257	0.181443		-0.767252	0.737453	0.584685	-0.421463	0.393028	0.23684	-1.54922	1.37934	0.996122
H0YAR2	VATKPLYV	0.262376	0.267139	0.3	0.259325	0.296651	0.247807	0.419355	0.45098	0.359813	0.591837	0.377704	0.397661	0.490196	0.536232	0.446301	0.391753		0.377798	0.734723	0.582806	0.665487	1.80247	1.02849	0.775981	2.31819	1.72266
P49788	SGSPSALRV	0.23705	0.170317	0.111228	0.175451	0.197353	0.164396	0.310851	0.41353	0.182243	0.456112	0.156406	0.152047	0.166205	0.27454	0.221101	0.148454		0.646095	0.733161	0.582092	0.448041	0.415372	0.245481	0.223424	0.16371	0.101331
O43707	NAFEVAEKY	0.631188	0.522459	0.478689	0.543517	0.38756	0.348684	0.566308	0.552941	0.544393	0.617347	0.452579	0.444444	0.296296	0.350242	0.317422	0.364948		-0.229778	0.7308	0.58058	-0.0798028	0.20794	0.130074	-0.711339	2.6302	1.98111
Q09028	GEFGGFGSVSG	0.176318	0.27896	0.196721	0.213144	0.224742	0.201754	0.315714	0.384314	0.205607	0.335631	0.196339	0.283626	0.239651	0.241546	0.24821	0.239175		0.380867	0.72836	0.579363	0.239259	0.374959	0.229789	0.162936	0.227645	0.144008
Q5HYY5	EEFPNLAVA	0.282178	0.250591	0.183607	0.198934	0.239234	0.214912	0.322581	0.4	0.303738	0.381093	0.252912	0.324561	0.213508	0.275362	0.257757	0.189691		0.362448	0.727245	0.579363	0.463727	1.06174	0.629415	0.0327368	0.039513	0.0279797
P57088	QSIAFISRL	0.949904	0.950355	0.906557	1.11901	1.00895	0.870536	1.18288	1.41158	0.866073	1.06652	0.812876	0.983918	1.13265	1.25499	1.29957	1.06465		0.188555	0.726705	0.579363	-0.0740576	0.202211	0.12649	0.275494	1.25829	0.897637
O43684	RYPTSIASL	0.283058	0.297872	0.191803	0.230906	0.253048	0.20614	0.415771	0.454902	0.299065	0.324627	0.241265	0.138889	0.147663	0.243961	0.224344	0.235052		0.406034	0.726211	0.579363	0.000295587	0.000296729	0.000296729	-0.237978	0.277262	0.179603
F5GYQ1	LYPEGLAQL	0.905941	0.72104	0.922951	0.889876	1.21053	1.08333	0.681004	1.03529	0.670561	0.602041	0.645591	0.951754	0.816993	0.782609	0.954654	0.694845		0.221331	0.722842	0.576834	-0.261304	0.722021	0.429505	-0.0822869	0.185679	0.11633
Q04917	QYESKVFYL	0.321782	0.22695	0.157377	0.202487	0.397129	0.289474	0.148511	0.384314	0.200935	0.312998	0.216306	0.280702	0.248366	0.328502	0.229117	0.22268		0.424492	0.71906	0.57429	0.153987	0.181571	0.116418	0.179063	0.218726	0.137263
Q7L5N7	EEFSTILQA	0.49505	0.510638	0.452459	0.635879	0.684211	0.657895	0.408602	0.745098	0.439252	0.423252	0.499168	0.625731	0.601307	0.768116	0.620525	0.569072		0.253226	0.718624	0.57429	-0.075395	0.141878	0.0910998	0.289312	0.872828	0.594453
A0A0A0MS70	AEKPLQVAA	0.440594	0.510638	0.314754	0.500888	0.406699	0.442982	0.637993	0.682353	0.481308	0.622449	0.379368	0.508772	0.309368	0.31401	0.424821	0.490722		0.296513	0.716741	0.574023	0.172943	0.339746	0.208573	-0.199281	0.345218	0.21702
G3V4W4	KEVDWSQNTA	0.271571	0.246849	0.177049	0.209591	0.248804	0.214912	0.278827	0.448189	0.275701	0.369891	0.202995	0.239766	0.20573	0.217028	0.271535	0.226804		0.395761	0.716026	0.574023	0.266058	0.403727	0.242313	0.0253376	0.0269222	0.0217105
Q70J99	RSVFPLSV	0.331683	0.274232	0.327869	0.312611	0.320574	0.324561	0.315412	0.596078	0.359813	0.289043	0.402662	0.397661	0.392157	0.352657	0.324582	0.350515		0.320662	0.71586	0.574023	0.217475	0.413187	0.245481	0.18804	0.340224	0.215424
Q6NSJ5	VYVEKISFL	0.222772	0.192914	0.163934	0.209591	0.186052	0.219298	0.284109	0.351083	0.206526	0.297753	0.13131	0.137427	0.157197	0.197976	0.140988	0.16269		0.39885	0.711609	0.570602	-0.0299151	0.0308923	0.0199737	-0.26046	0.30844	0.19861
Q8NBS9	KEFPGLAGV	2.41089	2.74232	2.41148	2.71226	2.50957	2.58553	2.66308	4	3.09813	3.58673	2.90017	2.94737	3.21786	3.56763	3.63962	2.99794		0.194254	0.707117	0.566938	0.286252	1.241	0.730912	0.385302	1.93045	1.42036
P08729	GGLGSSSLYGLG	0.232544	0.16666	0.180328	0.195382	0.291866	0.201754	0.190117	0.352941	0.252077	0.34473	0.189684	0.149123	0.22658	0.222109	0.27685	0.202062		0.419861	0.697528	0.558175	0.271877	0.372681	0.229417	0.259467	0.349748	0.218205
Q9UBS9	SEFESKVSA	0.219635	0.264775	0.140136	0.22913	0.303828	0.232456	0.316577	0.348387	0.205607	0.505409	0.178037	0.179825	0.265795	0.301319	0.319809	0.198089		0.492772	0.692123	0.553596	0.324337	0.373902	0.229567	0.345951	0.40933	0.252283
Q9Y236	TYITSVSRL	0.243152	0.250591	0.147541	0.150481	0.222607	0.186404	0.30242	0.443137	0.182108	0.438352	0.123098	0.149123	0.252723	0.210874	0.214767	0.22268		0.544209	0.68696	0.549522	0.173073	0.143963	0.0918359	0.186525	0.15757	0.0986359
Q5T3Q7	ISSPVVTSL	0.29703	0.283688	0.193443	0.351687	0.334928	0.280702	0.335679	0.533333	0.266355	0.51673	0.402662	0.486842	0.461874	0.5	0.565632	0.358763		0.399104	0.686405	0.549522	0.571072	1.20523	0.715745	0.744524	1.86928	1.37067
Q9UK53	LPIDPNEPTY	0.257426	0.252108	0.177049	0.191829	0.278749	0.201754	0.250896	0.392157	0.238318	0.321438	0.189684	0.175439	0.186904	0.14946	0.133757	0.164948		0.355102	0.678159	0.542097	0.074365	0.0930541	0.0621862	-0.467983	0.671605	0.440677
Q9NY93	KSLLFVNTL	0.670792	0.65721	0.809836	0.921847	0.732057	0.719298	0.749104	0.52549	0.537383	0.534356	0.640599	0.621345	0.71024	0.736715	0.804296	0.715464		-0.166625	0.675338	0.540094	-0.390775	1.90313	1.09201	-0.0445174	0.142115	0.0912198
A0A3B3ISR8	RPAPVEVTY	0.381188	0.335697	0.403279	0.369449	0.258373	0.214912	0.274626	0.407843	0.317757	0.581633	0.242928	0.269006	0.239651	0.222222	0.224326	0.239175		-0.366103	0.671118	0.536692	-0.0778889	0.116581	0.0771344	-0.686828	1.3535	0.973953
O43278	REIPIPSTGSVE	0.970297	1.42317	1.02951	0.895204	1.12919	1.09649	1.4767	1.53725	2.04206	1.53061	1.11481	1.18129	0.457516	0.666667	0.649165	0.713402		0.279044	0.669098	0.535487	0.442634	1.34154	0.786558	-0.796161	1.6747	1.21403
P49327	HPLGDIVAF	0.561881	0.751773	0.663934	1.2611	0.550239	0.679825	0.666667	0.756863	0.738318	0.992414	0.896839	0.909357	0.67756	0.693237	0.630072	0.579381		-0.287463	0.66404	0.531243	0.127086	0.283329	0.177339	-0.3279	0.776298	0.523415
Q9P2X0	RELQSQIQEA	0.336634	0.250591	0.327869	0.241563	0.277512	0.161434	0.248361	0.255569	0.196262	0.238425	0.209651	0.140351	0.241019	0.171144	0.142249	0.164948		-0.294821	0.659775	0.527791	-0.559769	1.38308	0.811417	-0.685173	1.71521	1.24757
P40222	LYTEKFEEF	0.935644	0.799054	0.691803	1.01243	1.01914	1.08772	0.731183	1.21569	1.08879	1.42857	0.831947	1.03801	0.941176	1.09179	0.863962	1.01443		0.237287	0.657064	0.52589	0.351377	1.17178	0.696299	0.185708	0.467097	0.291604
Q9UPN7	KEFNFPEEA	0.267327	0.378251	0.342623	0.364121	0.373454	0.361842	0.405018	0.517647	0.418224	0.595973	0.304493	0.336257	0.318083	0.355072	0.34746	0.449485		0.293972	0.642637	0.512274	0.291347	0.634339	0.382952	0.120477	0.197388	0.123091
A0A3B3ITJ4	IYIAGHPAF	0.267327	0.260047	0.298361	0.571936	0.301435	0.381579	0.46595	0.635294	0.429907	0.355479	0.246256	0.368421	0.400871	0.381643	0.319809	0.412371		0.3523	0.637262	0.507707	0.00246744	0.00264509	0.00204565	0.116002	0.148509	0.0951972
P08729	SAGPGLLKA	0.168442	0.193853	0.177049	0.164351	0.108312	0.223684	0.326058	0.4	0.21028	0.489796	0.142707	0.184211	0.200436	0.22004	0.208422	0.189167		0.588389	0.633527	0.504949	0.545404	0.562087	0.345201	0.217264	0.158922	0.0986359
A8MXP9	KINEAFIEM	0.277228	0.295508	0.214754	0.248668	0.270335	0.199561	0.397849	0.443137	0.280374	0.413943	0.231281	0.280702	0.30719	0.362319	0.303103	0.379381		0.339295	0.632894	0.504949	0.219345	0.34375	0.21021	0.383843	0.760744	0.510001
P05787	REYQELMNV	0.217822	0.3026	0.239344	0.309059	0.282297	0.245614	0.336918	0.423529	0.373832	0.459184	0.37604	0.342105	0.291939	0.285024	0.257757	0.301031		0.269507	0.628888	0.501747	0.537322	1.79593	1.02734	0.0876203	0.148	0.0951972
Q9Y295	VYSEVAAYEF	1.42327	1.00473	1.16557	1.18472	1.26794	0.875	0.734477	1.31765	0.997664	0.807303	0.823627	0.961988	0.880174	0.84058	0.975573	0.781443		-0.187802	0.625929	0.499591	-0.412278	1.61699	0.936202	-0.458333	1.82252	1.33876
Q86TB9	YYQNYFEKL	0.310231	0.384605	0.274317	0.30077	0.389155	0.284248	0.344949	0.527252	0.330138	0.51022	0.304202	0.383041	0.306558	0.382746	0.348449	0.369759		0.28343	0.623949	0.498411	0.266526	0.571335	0.352471	0.148406	0.260885	0.16696
P08729	YGGPVGAGI	0.168317	0.245863	0.206557	0.09692	0.249425	0.20614	0.409431	0.175193	0.126561	0.41304	0.252912	0.154971	0.183007	0.216309	0.27685	0.161342		0.53548	0.620438	0.495699	0.400806	0.401691	0.242313	0.222807	0.183436	0.114789
P08238	KEFDGKSLVS	0.420792	0.434988	0.403279	0.316163	0.392344	0.355263	0.630824	0.580392	0.373832	0.663265	0.332779	0.421053	0.270153	0.371981	0.343675	0.498969		0.314432	0.615738	0.492499	0.185152	0.297636	0.183932	-0.0853086	0.109067	0.0689946
P04035	IAGRNLYI	0.156696	0.243369	0.169282	0.156306	0.187195	0.166667	0.309947	0.321569	0.21028	0.324294	0.169717	0.122807	0.233071	0.190351	0.273855	0.128738		0.441397	0.615446	0.492499	0.188779	0.19296	0.121498	0.186889	0.190571	0.120189
E9PB90	GTNFRVLLV	0.221681	0.20331	0.160656	0.17762	0.215311	0.15987	0.396374	0.308427	0.266355	0.469803	0.219634	0.131579	0.248366	0.256039	0.300716	0.22268		0.50075	0.61485	0.492499	0.510586	0.633696	0.382952	0.429303	0.487045	0.305225
E9PJZ2	QYSDINNRW	0.208401	0.245059	0.209836	0.223801	0.232542	0.188596	0.368683	0.352941	0.275701	0.36688	0.193012	0.152047	0.183007	0.249053	0.1644	0.164948		0.365362	0.612999	0.491442	0.154892	0.193806	0.121636	-0.220422	0.252101	0.160401
H7BYD9	GEIIDIFKP	0.799505	0.652482	0.822951	0.960924	0.863636	0.758772	0.670251	0.513725	0.560748	0.43897	0.615641	0.697368	0.782135	0.683575	1.00239	0.725773		-0.205437	0.605993	0.485227	-0.484555	1.68082	0.976665	-0.0188444	0.0419558	0.0291905
P07437	YPDRIMNTF	0.247525	0.203577	0.232787	0.273535	0.258373	0.192982	0.300984	0.462745	0.257009	0.332358	0.173045	0.207602	0.152938	0.199612	0.125176	0.133169		0.343828	0.60313	0.483757	0.0188487	0.0204249	0.0131764	-0.648233	0.892789	0.606483
H3BSW6	AEVKPILQA	0.373762	0.382979	0.260656	0.261101	0.385167	0.29386	0.426523	0.419608	0.336449	0.491446	0.267887	0.355263	0.315904	0.297101	0.288783	0.261856		0.254509	0.602599	0.483757	0.182642	0.381691	0.232316	-0.1358	0.232684	0.146863
E5RGH2	TEFPGVVA	0.275378	0.316785	0.216393	0.26643	0.277512	0.302632	0.408602	0.360784	0.257009	0.520408	0.399334	0.289474	0.187364	0.202899	0.315036	0.305155		0.328138	0.602156	0.483757	0.447789	0.963203	0.565263	-0.0893166	0.106672	0.0689946
C9JG97	IYDLATQTL	0.210434	0.186912	0.110637	0.220249	0.247926	0.187862	0.320507	0.35249	0.182243	0.521101	0.206323	0.175439	0.217865	0.444444	0.453461	0.208508		0.60651	0.597005	0.479392	0.575367	0.549181	0.334265	0.862737	1.08391	0.751203
Q6ULP2	GEFGGFSEV	0.685644	0.855792	0.691803	0.872114	0.808612	0.914474	0.72043	1.08235	1.01636	0.709184	0.84193	1.00146	0.777778	0.985507	0.75179	0.750515		0.183222	0.595819	0.478991	0.200735	0.677046	0.409994	0.0725868	0.182199	0.114252
P62750	KEAPAPPKA	0.509901	0.572104	0.557377	0.426288	0.583732	0.447368	0.738351	0.8	0.649533	1	0.392679	0.538012	0.413943	0.425121	0.568019	0.387629		0.314851	0.591821	0.475776	0.320886	0.608388	0.371089	-0.202857	0.271868	0.175706
P43686	RIQSIPLVI	0.170467	0.241135	0.193443	0.238011	0.311005	0.192982	0.329749	0.282353	0.238318	0.450562	0.186356	0.160819	0.339869	0.376812	0.429594	0.313402		0.404754	0.587357	0.472094	0.297402	0.377327	0.230479	0.791951	1.73835	1.26718
P63313	LPTKETIEQ	0.334158	0.560284	0.509836	0.34103	0.245423	0.324561	0.295399	0.407528	0.200052	0.811224	0.336106	0.349415	0.177674	0.230171	0.271904	0.307216		-0.455351	0.581734	0.467251	-0.0406671	0.0427397	0.0289746	-0.822411	1.09083	0.756834
Q13409	FPVGDVNNF	0.257426	0.411348	0.318033	0.316163	0.258373	0.219298	0.229179	0.360784	0.257009	0.431996	0.232945	0.298246	0.192094	0.217369	0.241751	0.193814		-0.287385	0.580515	0.466812	-0.0946899	0.162416	0.104852	-0.624733	1.40932	1.01645
Q9Y6A9	IYGYVAEQF	0.611386	0.460993	0.470492	0.465364	0.456938	0.355263	0.383513	0.537255	0.299065	0.545918	0.30782	0.428363	0.40305	0.471014	0.391408	0.424742		-0.212683	0.57117	0.459794	-0.344939	1.02241	0.604549	-0.248721	0.690047	0.452384
Q9P265	FYDERIVVV	0.15503	0.226729	0.152521	0.154857	0.206338	0.185663	0.322124	0.273093	0.201132	0.304813	0.183028	0.214912	0.344227	0.461353	0.553699	0.17732		0.518578	0.556512	0.44591	0.391349	0.366899	0.228372	1.15688	2.22053	1.64123
C9J3L8	FPANNIVKF	0.678218	0.576832	0.518033	0.692718	0.435407	0.412281	0.609319	0.698039	0.635514	0.673469	0.482529	0.611111	0.570806	0.73913	0.701671	0.626804		-0.194338	0.554473	0.444644	-0.0374453	0.0849307	0.0577398	0.0976135	0.266067	0.171398
I3NI36	RSLDQQMYL	0.186836	0.274232	0.190164	0.159858	0.18637	0.219298	0.25859	0.454902	0.228972	0.521142	0.219634	0.254386	0.217865	0.231884	0.236145	0.214433		0.464485	0.553418	0.444499	0.593829	0.813949	0.480057	0.150588	0.125142	0.0803819
Q8N3C0	SFEEKPVYI	0.257426	0.307329	0.196721	0.184725	0.325359	0.25	0.301075	0.447059	0.228972	0.653061	0.236273	0.233918	0.200436	0.318841	0.257757	0.391753		0.484133	0.552789	0.444499	0.515117	0.608178	0.371089	0.304793	0.285309	0.185393
Q5T4S7	TSIQRIQRL	0.161582	0.212766	0.209836	0.135747	0.214036	0.232456	0.231641	0.236119	0.172897	0.33384	0.196339	0.131579	0.244009	0.185354	0.202269	0.177375		0.344734	0.551978	0.444456	0.213323	0.285171	0.178416	0.168292	0.210968	0.130948
P17535	LPQHQVPAY	0.277228	0.250591	0.22459	0.257549	0.292176	0.276316	0.310288	0.321743	0.380841	0.474852	0.294509	0.27924	0.276688	0.323427	0.300716	0.284536		0.249367	0.550742	0.443987	0.501158	1.57374	0.919819	0.23104	0.494951	0.311824
A0A0U1RR85	REIDDYIVQA	0.104772	0.293144	0.147541	0.133719	0.19725	0.236273	0.185735	0.395442	0.189177	0.525562	0.176373	0.154971	0.217865	0.196878	0.210024	0.185567		0.579197	0.54436	0.438371	0.623141	0.611492	0.37129	0.254733	0.173194	0.106432
F5GYQ1	AYLESFYKF	1.43317	0.879433	1.3541	0.978686	1.55024	1.17544	1.10036	1.40784	0.990654	0.719388	0.793677	0.923977	1.10893	1.09903	1.46778	1.10722		0.172083	0.542192	0.436966	-0.438559	1.42594	0.825678	0.0421065	0.0970413	0.0614798
Q86V97	VYKPAQNSW	0.252475	0.345154	0.196721	0.333925	0.239234	0.232456	0.451613	0.478431	0.257009	0.376748	0.292845	0.403509	0.291939	0.294686	0.254674	0.197938		0.313094	0.540734	0.436271	0.237427	0.367806	0.228372	-0.118594	0.139842	0.091079
A0A2R8Y7G1	TYPAELNNI	0.282178	0.260047	0.237705	0.248668	0.255981	0.236842	0.382626	0.431373	0.257009	0.492539	0.15807	0.273392	0.229011	0.168635	0.25537	0.191753		0.345382	0.539854	0.436153	0.199342	0.255285	0.15987	-0.284051	0.32031	0.203276
P46013	GELKSVPTT	0.559406	0.723404	0.563934	0.561279	0.444976	0.381579	0.494624	0.768627	0.607477	0.77551	0.732113	0.690058	0.448802	0.497585	0.563246	0.461856		-0.20448	0.536385	0.434201	0.220233	0.716688	0.426893	-0.288565	0.812598	0.55105
C9JM20	GEWPDQPRI	0.347289	0.411348	0.345902	0.333925	0.383616	0.357456	0.412186	0.517647	0.492991	0.512056	0.332779	0.282164	0.235875	0.262269	0.241729	0.277775		0.216101	0.530606	0.42918	0.171456	0.387507	0.234739	-0.49929	1.16554	0.821078
Q9BXS9	AYALLLQHL	0.460396	0.477541	0.655738	0.717584	0.58134	0.605263	0.397849	0.466667	0.516355	0.492588	0.499168	0.47807	0.444444	0.39372	0.458234	0.42268		-0.172268	0.528083	0.427412	-0.218682	0.70655	0.420738	-0.427044	1.57596	1.15178
O14548	TEAPPIIFA	0.277228	0.192474	0.285246	0.312611	0.272727	0.350877	0.394265	0.264188	0.220187	0.416069	0.25624	0.309942	0.265795	0.213505	0.334129	0.284536		0.264146	0.518585	0.419102	0.171646	0.290308	0.179706	0.0405172	0.0546372	0.0343364
P50914	ADINTKWAA	0.40099	10.8038	0.547541	0.579041	1.2488	0.964912	1.26165	1.78039	1.0514	1.52041	1.41098	2.30702	1.21133	1.78744	1.36038	1.08866		-1.23036	0.518248	0.419102	-0.971243	0.423662	0.247271	-1.17858	0.50023	0.31567
E9PPT0	GAIILAKL	0.191822	0.293144	0.209836	0.181172	0.244019	0.201754	0.329749	0.345098	0.200935	0.469388	0.252912	0.22807	0.270153	0.217391	0.243437	0.17732		0.355338	0.517512	0.419102	0.394309	0.60321	0.367155	0.0522807	0.0506454	0.0329166
P05787	ISSSSFSR	0.227723	0.222222	0.180328	0.198934	0.267943	0.203809	0.240807	0.321569	0.228972	0.275818	0.096699	0.157895	0.10427	0.170876	0.284825	0.171759		0.318609	0.51103	0.41337	-0.126904	0.1401	0.0906667	-0.180421	0.205442	0.128241
P24468	SELFVLNAA	0.287129	0.496454	0.354098	0.422735	0.325359	0.22807	0.379928	0.307906	0.192476	0.55272	0.163062	0.184211	0.136837	0.184083	0.233425	0.22268		-0.330121	0.504682	0.408013	-0.51434	0.833752	0.493756	-1.0059	1.66217	1.20837
A0A024RCR6	MPVGPDAILRY	0.23293	0.261623	0.250273	0.219065	0.250399	0.211988	0.36651	0.379618	0.275701	0.466243	0.172041	0.206628	0.169818	0.189951	0.224797	0.22268		0.326294	0.504175	0.408013	0.217346	0.289177	0.179436	-0.25586	0.289003	0.187179
P53618	FEWENKVTV	0.321782	0.364066	0.396721	0.319716	0.258373	0.210526	0.296375	0.415686	0.195324	0.367563	0.163674	0.140351	0.208066	0.197401	0.171673	0.247423		-0.247819	0.487626	0.392957	-0.693824	1.57333	0.919819	-0.766078	1.74008	1.26718
H0Y742	GESLQMFQA	0.277103	0.199038	0.146143	0.117186	0.229665	0.214912	0.236912	0.233562	0.204731	0.291335	0.139245	0.160819	0.235294	0.220321	0.23389	0.17732		0.307359	0.480971	0.387649	0.10651	0.125003	0.0811354	0.229247	0.32168	0.203276
P17676	RAIDFSPYL	0.274752	0.241135	0.240984	0.204263	0.255981	0.247807	0.259492	0.374438	0.191148	0.301091	0.166583	0.144737	0.226994	0.231891	0.300716	0.23299		0.243333	0.480831	0.387649	-0.258335	0.416096	0.245481	0.0464616	0.0654168	0.0409013
A0A3B3ITG1	GYFGNPQKF	0.284653	0.286052	0.196721	0.241563	0.299043	0.210526	0.312466	0.416961	0.243282	0.466254	0.214642	0.232456	0.233115	0.199654	0.201186	0.259794		0.29626	0.479113	0.386728	0.197021	0.276246	0.173214	-0.174969	0.205833	0.128241
P12270	QASDVSVKY	0.60396	0.617021	0.5	0.507993	0.516746	0.436404	0.681004	0.941176	0.686916	0.862245	0.680532	0.785088	0.496732	0.647343	0.563246	0.587629		0.208377	0.478428	0.386728	0.435673	1.41608	0.820556	0.0420824	0.0699796	0.0440623
A0A3B3ITJ4	VEFDSVQSA	0.195578	0.291129	0.185246	0.250444	0.226043	0.234649	0.333333	0.337255	0.228972	0.47449	0.27787	0.277778	0.173818	0.150601	0.21957	0.182193		0.294496	0.472138	0.381177	0.448944	0.882719	0.524808	-0.345055	0.436033	0.265389
P49327	KTGTVSLEV	0.60396	0.591017	0.616393	0.586146	0.401914	0.364035	0.358423	0.909804	0.616822	0.673469	0.622296	0.576023	0.466231	0.521739	0.453461	0.51134		-0.237096	0.4689	0.379414	0.0538005	0.0925776	0.0621862	-0.296018	0.608791	0.400382
Q8NF64	QYAPSTAQF	0.361386	0.397163	0.314754	0.277087	0.282297	0.355263	0.415771	0.54902	0.481308	0.44898	0.209651	0.309942	0.335512	0.391304	0.391408	0.321649		0.246813	0.460459	0.371708	0.102557	0.15096	0.0968018	0.092566	0.133939	0.0858455
Q16828	FYLEGGFSKF	0.267327	0.241135	0.213115	0.181172	0.263158	0.280702	0.286738	0.331734	0.248662	0.535203	0.116601	0.192982	0.235294	0.289855	0.291169	0.313402		0.364627	0.451239	0.363223	0.27649	0.307332	0.188964	0.32357	0.381025	0.235017
P05787	VTVNQSL	0.574257	0.397163	0.47541	0.586146	0.626794	0.491228	0.666667	0.862745	0.359813	1.35714	0.545757	0.695906	0.344227	0.623188	0.620525	0.713402		0.381002	0.450022	0.362739	0.541331	0.767023	0.456914	0.178882	0.165899	0.102135
E7EN77	QYLQDAYSF	0.443069	0.48227	0.513115	0.387211	0.507177	0.464912	0.394265	0.682353	0.591121	0.435488	0.417637	0.475146	0.381264	0.301932	0.341289	0.325773		0.166292	0.449009	0.362458	0.072228	0.158426	0.102227	-0.435187	1.21819	0.864176
P05787	SYKVSTSGP	0.581683	0.385343	0.367213	0.294849	0.483254	0.29386	0.526882	0.803922	0.471963	1.0051	0.833611	0.719298	0.400871	0.495169	0.50358	0.847423		0.371753	0.446258	0.36078	0.895241	1.84484	1.04896	0.463963	0.620054	0.40905
P24539	VPVPPLPEY	0.584158	0.562648	0.75082	0.458259	0.923445	0.486842	0.508961	0.847059	0.733645	0.816327	0.379368	0.657895	0.418301	0.415459	0.305489	0.28866		0.231692	0.445872	0.36078	0.135141	0.221209	0.140468	-0.722366	1.3089	0.941327
M0QY77	KTNEMLLNF	0.49505	0.520095	0.485246	0.728242	0.382775	0.438596	0.645161	0.517647	0.542056	0.632653	0.599002	0.51462	0.736383	0.594203	0.682578	0.68866		-0.167615	0.444742	0.360379	0.0381374	0.0859919	0.0581628	0.277775	1.05947	0.738208
Q99523	KSNSVPIIL	0.762376	1.10165	0.462295	1.07282	0.875598	1.0307	0.824373	1.46667	1.29439	1.76531	1.99334	2.00292	1.43355	1.5942	1.88067	0.952577		0.304301	0.439355	0.355718	1.05367	3.1782	1.87085	0.785973	1.94496	1.43098
Q01105-2	TEFEDIKSG	0.274752	0.217494	0.155345	0.22913	0.20576	0.219298	0.349841	0.308399	0.219626	0.396202	0.151427	0.251462	0.437908	0.316425	0.329356	0.428866		0.305241	0.433741	0.350829	0.216564	0.273008	0.171582	0.786798	1.91429	1.40806
P29966	AEKGEPAAA	0.154981	0.216983	0.180328	0.154529	0.200742	0.168475	0.305965	0.227739	0.212617	0.441429	0.232945	0.175439	0.179702	0.220763	0.219685	0.177799		0.353252	0.431968	0.349781	0.587949	0.941061	0.553479	0.17495	0.171651	0.106432
O15355	GPTAKAYTGFSSN	0.267327	0.378251	0.314754	0.280639	0.382775	0.254386	0.401434	0.439216	0.261682	0.510204	0.199667	0.219298	0.213508	0.236715	0.26253	0.329897		0.251992	0.429857	0.348393	-0.0594754	0.071573	0.0480649	-0.251215	0.34433	0.21702
F8W6I7	YGGGGQYFA	0.30198	0.543735	0.636066	0.223801	0.401914	0.653509	0.530466	0.462745	0.71028	0.612245	0.482529	0.339181	0.305011	0.236715	0.243437	0.342268		0.264398	0.425025	0.344906	0.330199	0.582596	0.357378	-0.597225	0.838699	0.567096
Q9Y2X9	GEVIVKGATSA	0.247525	0.349882	0.340984	0.269982	0.291866	0.258772	0.422939	0.478431	0.261682	0.489796	0.309484	0.502924	0.165577	0.2657	0.362768	0.280412		0.264985	0.424926	0.344906	0.372071	0.692539	0.416665	-0.169455	0.20539	0.128241
Q969F9	KYQIINEEF	0.460396	0.543735	0.459016	0.472469	0.588517	0.469298	0.444444	0.698039	0.523364	0.267859	0.592346	0.611111	0.488017	0.463768	0.386635	0.515464		0.184906	0.423389	0.344088	0.0433644	0.0748007	0.0501532	-0.062242	0.106511	0.0689946
P05787	YKVSTSGP	0.23903	0.250591	0.170048	0.241563	0.216382	0.239035	0.29094	0.419608	0.125343	0.556122	0.304493	0.339181	0.217865	0.215303	0.198161	0.342268		0.371553	0.414295	0.335713	0.556172	0.762618	0.45373	0.111425	0.0914505	0.0592445
G3V393	GYPLWKVTF	0.306931	0.238381	0.236066	0.17762	0.325359	0.219298	0.379928	0.220186	0.245124	0.329287	0.157233	0.115039	0.198658	0.196661	0.23389	0.230928		0.255462	0.408403	0.330538	-0.179704	0.221352	0.140468	-0.156959	0.190677	0.120189
P62805	NVIRDAVTY	0.336634	0.174869	0.206557	0.198934	0.253589	0.188596	0.358423	0.352941	0.257009	0.46565	0.139767	0.169591	0.201763	0.264987	0.152262	0.156701		0.331095	0.402916	0.325767	0.170482	0.169709	0.10733	-0.241389	0.215456	0.134715
P40227	AELADVLTEA	0.237624	0.245863	0.183607	0.262877	0.272727	0.197368	0.293907	0.356169	0.224299	0.449084	0.189684	0.336257	0.239651	0.165347	0.150442	0.218557		0.268463	0.39871	0.322276	0.366965	0.622983	0.378595	-0.264856	0.311857	0.200482
Q8WXI7	SLLTSGLAKT	0.242574	0.222222	0.219672	0.202487	0.23445	0.192982	0.358423	0.368627	0.294393	0.581633	0.166464	0.187135	0.169935	0.275362	0.286396	0.350515		0.380313	0.397392	0.321671	0.471284	0.54479	0.332812	0.287045	0.269898	0.174483
H0YFG2	LYANMFERL	0.329208	0.299252	0.293443	0.277087	0.385167	0.35307	0.300714	0.299215	0.244005	0.397869	0.272567	0.340643	0.316476	0.274222	0.333259	0.305155		0.158439	0.394723	0.319715	0.0659664	0.134633	0.0872893	0.0357981	0.0681906	0.0429087
Q9ULW0	KSSDQPLTV	2.48267	2.66903	2.08689	2.50444	2.10287	1.82675	2.89964	4.08235	3.22664	3.53571	2.91181	3.22661	2.18519	2.7657	2.65155	2.32577		0.163423	0.374329	0.300889	0.405015	1.3795	0.811417	0.0271632	0.046862	0.0321305
P62328	AEIEKFD	0.212334	0.309693	0.221311	0.484902	0.313397	0.304825	0.397849	0.43902	0.227349	0.530612	0.37604	0.280702	0.259259	0.258454	0.271338	0.247423		0.244516	0.37394	0.300889	0.203905	0.293802	0.182124	-0.244909	0.304002	0.19648
E9PM00	TPAGVVNKY	0.705386	0.76911	0.577049	0.68206	0.437532	0.539474	0.650221	0.82005	0.868128	1.13744	0.764282	0.806043	0.447005	0.573349	0.429564	0.51134		-0.159628	0.373766	0.300889	0.387497	1.54263	0.902397	-0.479026	1.37402	0.99225
Q8NEZ3	GELPITVSV	0.420792	0.508274	0.431148	0.390764	0.478469	0.445175	0.46749	0.505882	0.415888	0.476851	0.289517	0.440058	0.455205	0.518272	0.429594	0.451546		0.115572	0.36979	0.297912	-0.110106	0.31626	0.193909	0.0829616	0.243612	0.155595
A0A0A0MTI1	AEIRIIPA	0.217381	0.297872	0.188525	0.30373	0.238273	0.285088	0.308244	0.318107	0.292056	0.347292	0.221298	0.29386	0.198978	0.323671	0.300716	0.265979		0.19048	0.369375	0.297912	0.196484	0.384974	0.233057	0.112669	0.190242	0.120189
Q5R372	QYPFPVTL	0.465347	0.373522	0.455738	0.337478	0.665072	0.47807	0.37276	0.337255	0.308411	0.336976	0.209651	0.204678	0.440087	0.400966	0.544153	0.334021		0.183269	0.362895	0.292372	-0.623038	1.25978	0.739884	0.075044	0.121792	0.0796698
Q6PL18	LYPEVFEKF	0.336634	0.175706	0.296721	0.239787	0.287081	0.252193	0.25912	0.445424	0.32243	0.514057	0.237937	0.333333	0.197946	0.239364	0.239842	0.175258		0.245969	0.362425	0.292372	0.424593	0.796291	0.473773	-0.299187	0.365821	0.226469
Q9UBS9	LYIVEPLKF	0.903465	0.578014	0.988525	0.759325	1.32536	0.975877	0.840502	0.541856	0.535047	0.392084	0.620632	0.547515	0.652505	0.36536	0.872315	0.602062		0.189879	0.359173	0.289824	-0.624093	1.18631	0.700716	-0.37379	0.66733	0.438436
P19012	RFVSSGSGGGYGGG	0.239276	0.207499	0.196721	0.0834962	0.2138	0.146459	0.249787	0.337255	0.223235	0.55102	0.189684	0.225146	0.213508	0.262767	0.211516	0.17732		0.381884	0.346889	0.278241	0.70984	0.904164	0.535188	0.250945	0.198136	0.123128
P24928	TYQDIQNTI	0.987624	0.869976	0.777049	0.94849	0.787081	0.657895	0.458781	1.29412	0.834112	0.954082	0.767055	0.785088	0.625272	0.620773	0.682578	0.643299		-0.164111	0.345867	0.277921	-0.101231	0.198796	0.125919	-0.478377	1.21801	0.864176
P55060	KSQDNVIKV	0.59901	0.477541	0.37377	0.486679	0.488038	0.372807	0.46595	0.917647	0.542056	0.673469	0.356073	0.432749	0.505447	0.57971	0.625298	0.643299		0.212533	0.341692	0.274446	0.0493083	0.061036	0.0414312	0.281139	0.501196	0.315719
P05783	YEALLNIKV	0.356436	0.335697	0.377049	0.42984	0.358852	0.368421	0.523297	0.431373	0.261682	0.520408	0.306156	0.339181	0.248366	0.376812	0.424821	0.408247		0.166107	0.34096	0.274412	-0.0706038	0.114263	0.0768534	-0.0397878	0.0620663	0.038685
Q14674	NEFDAIQKA	0.319307	0.458629	0.291803	0.387211	0.284689	0.254386	0.375081	0.402105	0.352804	0.383808	0.342762	0.290936	0.254902	0.205579	0.205701	0.214433		-0.146506	0.338289	0.272878	-0.08845	0.189532	0.120125	-0.726369	2.14193	1.57826
P04844	RYIANTVEL	0.272277	0.35461	0.327869	0.245115	0.23445	0.285088	0.37276	0.486275	0.457944	0.489796	0.449251	0.266082	0.366013	0.352657	0.367542	0.408247		0.200295	0.338031	0.272878	0.470972	1.16815	0.696299	0.316744	0.638841	0.421426
O43278	IPIPSTGSVEM	0.487624	0.340426	0.522951	0.426288	0.492823	0.370614	0.329749	0.882353	0.525701	0.566327	0.327787	0.520468	0.335512	0.427536	0.274463	0.263918		0.223809	0.336152	0.271694	0.126589	0.164204	0.105521	-0.449581	0.608474	0.400382
Q15629	KYQKGFSLW	0.366337	0.349882	0.498361	0.376554	0.263158	0.324561	0.458781	0.368627	0.28972	0.501023	0.249584	0.345029	0.331155	0.318841	0.243437	0.272165		-0.169122	0.333657	0.269893	-0.199798	0.405256	0.242313	-0.448986	1.04878	0.732507
P62328	KNPLPSKETIEQE	0.294554	0.241135	0.2	0.287744	0.182422	0.167063	0.23202	0.258183	0.165228	0.474278	0.146988	0.178363	0.180953	0.225215	0.175452	0.165146		-0.285492	0.330765	0.267694	-0.0850314	0.0887938	0.0596855	-0.454691	0.55474	0.358103
P08729	VFTSRSAAF	0.257507	0.15186	0.0911905	0.193441	0.179654	0.155591	0.211189	0.2783	0.214953	0.308833	0.282862	0.298246	0.248366	0.210465	0.23389	0.154316		0.248997	0.322393	0.260014	0.670905	1.43657	0.833906	0.287495	0.391901	0.240432
P08729	SAGPGLLK	0.262376	0.236407	0.22623	0.209591	0.132952	0.267544	0.336918	0.41701	0.308411	0.642857	0.34609	0.230994	0.265795	0.186482	0.181922	0.230928		0.304745	0.315356	0.253669	0.70955	1.14432	0.68538	-0.111443	0.0843319	0.0552236
P05787	ITAVTVNQSL	0.514851	0.352246	0.290164	0.39254	0.464115	0.335526	0.451613	0.552941	0.254673	0.798737	0.462562	0.423977	0.392157	0.480676	0.465394	0.451546		0.219272	0.310997	0.25	0.323935	0.532315	0.324774	0.207694	0.289673	0.187179
M0R2M1	KYEELFPAF	1.05941	0.647754	1.08197	0.870337	1.19139	0.820175	0.716846	0.509804	0.514019	0.422989	0.449251	0.409357	0.653595	0.338164	1.0358	0.787629		-0.176435	0.309873	0.249565	-1.02715	2.15717	1.23182	-0.378402	0.752898	0.505343
A8MQ02	TSSVVTLEV	1.55693	1.65012	1.28689	1.77442	1.49282	1.30263	1.69892	2.65882	1.66121	2.02551	2.32446	2.65497	2.83224	2.64976	2.89021	1.58351		0.190502	0.307853	0.248232	0.467305	1.11926	0.665466	0.667439	1.98315	1.46325
A6NIE6	TVTEVLLKY	0.517327	0.486998	0.513115	0.509769	0.3823	0.379386	0.412738	0.65735	0.293501	0.51286	0.316369	0.350155	0.426247	0.644928	0.520228	0.398256		-0.146253	0.302233	0.243299	-0.460849	1.16614	0.696299	-0.0269733	0.0478076	0.0321305
Q9NQZ5	ISAKPLEM	0.351485	0.316785	0.286885	0.26643	0.263158	0.291667	0.387097	0.4	0.287383	0.342052	0.26818	0.238304	0.37037	0.480676	0.403341	0.447423		0.135546	0.300144	0.241895	-0.104895	0.200246	0.12595	0.478316	1.82416	1.33876
P27105	RYLQTLTTI	0.440594	0.420804	0.3	0.442274	0.315789	0.328947	0.44086	0.72549	0.317757	0.477508	0.331115	0.387427	0.261438	0.321256	0.245823	0.301031		0.175478	0.299452	0.241888	-0.0831977	0.113717	0.0768534	-0.505633	0.864093	0.588086
A0A0G2JQA4	GEIPKVLVA	0.774752	0.877069	0.654098	0.699822	0.681818	0.72807	0.964158	0.807843	0.843458	0.918367	0.75208	0.837719	0.766885	0.748792	0.897375	0.806186		0.0821625	0.290461	0.23358	0.157139	0.683036	0.413409	0.0989978	0.367846	0.226839
O15144	RIIEETLAL	0.237624	0.255319	0.239344	0.273535	0.23445	0.236842	0.312288	0.337405	0.280374	0.230584	0.136439	0.295322	0.155568	0.246377	0.23389	0.169072		0.156391	0.28486	0.228661	-0.0934748	0.141193	0.0910872	-0.321481	0.572892	0.373516
P17535	QEFAEGFVKA	0.227723	0.186792	0.157377	0.223801	0.196172	0.184211	0.24255	0.360784	0.21028	0.525013	0.140439	0.184211	0.145505	0.164854	0.272076	0.214433		0.306032	0.283565	0.228047	0.413704	0.432033	0.254742	0.00213005	0.00140454	0.00140454
Q5T011	RQGILALQL	0.356436	0.406619	0.386885	0.323268	0.315789	0.219298	0.351254	0.431373	0.171466	0.419164	0.153078	0.236842	0.305011	0.415459	0.324582	0.371134		-0.160924	0.281608	0.22677	-0.587298	1.25127	0.735327	-0.0569507	0.0895779	0.0591866
H7C3B5	VEKPVGVAA	1.14604	1.31678	0.942623	1.15275	1.09809	1.04167	1.11111	1.64314	1.41121	1.46429	1.03993	1.13158	0.949891	0.990338	0.926014	1.13608		0.10255	0.280029	0.225871	0.146965	0.445802	0.265476	-0.187626	0.525519	0.335427
P63313	GEIASFDKA	0.945997	1.02128	0.755608	0.928384	0.752009	0.726283	0.987046	0.97098	1.06542	1.34267	1.04359	0.998246	0.633595	0.788277	0.667713	0.677646		-0.0875325	0.274276	0.220796	0.285387	1.50416	0.876817	-0.399953	1.72102	1.25161
A0A2R8Y425	REFEMWAP	0.336634	0.269504	0.432787	0.479574	0.454545	0.442982	0.394265	0.352941	0.448598	0.469388	0.386023	0.488304	0.37037	0.381643	0.4821	0.416495		0.11521	0.273173	0.220371	0.239178	0.728479	0.433274	0.120353	0.288605	0.187179
P08729	IREVTINQSL	0.199503	0.288416	0.321311	0.142096	0.205742	0.214912	0.358423	0.407843	0.378505	0.653061	0.156406	0.131579	0.248366	0.211513	0.133303	0.210309		0.31921	0.267561	0.215434	0.472034	0.465107	0.276866	-0.24366	0.155223	0.0976132
P07437	EYPDRIMNTF	0.232673	0.227529	0.252459	0.245115	0.311005	0.232456	0.24461	0.281637	0.228972	0.352881	0.14975	0.163743	0.176927	0.151362	0.242184	0.17732		0.159457	0.264685	0.213233	-0.0972437	0.134493	0.0872893	-0.357052	0.581652	0.380279
A0A0C4DH49	SPAPVPVTY	0.181636	0.27896	0.177049	0.216696	0.215311	0.236842	0.145112	0.447059	0.373832	0.561224	0.252912	0.181287	0.213508	0.286666	0.153538	0.251546		0.289685	0.261816	0.211038	0.680507	0.935264	0.551852	0.0835163	0.0599317	0.0372711
A0A494C0T1	VYSNSIYEL	0.247525	0.349882	0.27541	0.42984	0.191388	0.22807	0.348813	0.407843	0.285047	0.275189	0.272879	0.324561	0.213508	0.26087	0.267303	0.197938		-0.147429	0.25468	0.204906	-0.170226	0.300093	0.18483	-0.47131	0.978626	0.676997
P05787	ITAVTVNQSLL	0.74505	0.562648	0.632787	0.527531	0.736842	0.662281	0.53405	0.74902	0.469626	0.943878	0.532446	0.565789	0.636166	0.582126	0.575179	0.474227		0.120062	0.25434	0.204906	0.0253353	0.043854	0.0289746	-0.122123	0.23487	0.148318
P10412	SELITKAVA	0.265012	0.236407	0.208197	0.243339	0.243067	0.252193	0.267765	0.349727	0.257009	0.589151	0.239601	0.209064	0.292509	0.306763	0.264916	0.237113		0.223655	0.25214	0.203377	0.442279	0.655024	0.394569	0.208731	0.230808	0.146018
Q14807	KELLGPPEA	0.169201	0.293144	0.216393	0.245115	0.175282	0.212435	0.332879	0.341176	0.18061	0.39148	0.186356	0.134503	0.230113	0.271954	0.19768	0.163389		0.200737	0.249129	0.201036	-0.0490877	0.0474835	0.0316227	-0.0980794	0.0978273	0.0616151
P37802	RGASQAGMTGYGMP	0.584158	0.593381	0.683607	0.525755	0.574163	0.655702	0.691756	0.945098	0.313084	1.56633	0.46589	0.666667	0.869281	0.652174	0.377088	0.395876		0.264262	0.24793	0.200505	0.335568	0.341696	0.209712	-0.0570092	0.0403848	0.0282359
P08729	SAGPGLLKAY	0.376629	0.338061	0.25082	0.31794	0.286785	0.317982	0.453403	0.406815	0.294393	0.731153	0.341098	0.365497	0.309036	0.28744	0.247041	0.342268		0.19086	0.246152	0.199591	0.432529	0.771892	0.460557	-0.114184	0.120703	0.0796698
A0A0C4DG23	YEILLHEV	0.39604	0.50591	0.403279	0.685613	0.430622	0.421053	0.508961	0.454902	0.696262	0.755102	0.552413	0.818713	0.422658	0.710145	0.534606	0.527835		-0.132982	0.245682	0.199591	0.50359	1.84004	1.04789	0.141003	0.295532	0.191069
F8WEH8	VSTPVDLEV	0.256222	0.347518	0.283607	0.449378	0.315222	0.285088	0.32025	0.556863	0.38785	0.443374	0.311148	0.364035	0.324619	0.330918	0.365155	0.280412		0.14438	0.24474	0.199315	0.17241	0.306721	0.188964	-0.0389662	0.0531528	0.0341743
Q96S97	IYPTTYVQF	0.326733	0.240279	0.203279	0.115517	0.187887	0.276316	0.245882	0.290196	0.224299	0.208075	0.209651	0.178363	0.135839	0.163495	0.286396	0.121975		0.175339	0.242409	0.197648	-0.110689	0.127276	0.0825158	-0.323847	0.416478	0.255977
A0A3B3ISX1	NPISGLLEY	1.88366	1.62648	1.84262	1.27531	2.20574	1.68421	1.6595	1.56863	1.40187	1.04437	1.41764	1.9386	1.06318	0.73913	1.63962	1.06804		0.102898	0.241381	0.197284	-0.191922	0.458623	0.272258	-0.555472	1.59605	1.16275
Q6UWW7	SEVQYIQEA	0.316832	0.373522	0.363934	0.461812	0.30622	0.29386	0.437276	0.658824	0.38785	0.663265	0.37604	0.418129	0.348584	0.2657	0.257757	0.325773		0.161923	0.238782	0.195348	0.283478	0.503115	0.303643	-0.339961	0.481866	0.301863
P53396	FPATPLLDY	0.373762	0.260047	0.393443	0.225577	0.452153	0.236842	0.354839	0.321357	0.306463	0.340971	0.419301	0.261696	0.190778	0.201821	0.250597	0.22268		0.123912	0.215647	0.172874	0.0845343	0.136792	0.0880294	-0.532958	1.03581	0.724479
Q96CW1	GEVLISRV	0.232332	0.219858	0.181967	0.236234	0.229576	0.217105	0.281696	0.261643	0.21028	0.455558	0.145277	0.133565	0.18029	0.17186	0.164927	0.193325		0.185793	0.213844	0.171732	0.118161	0.124043	0.0811354	-0.293031	0.30273	0.19638
Q9UH92	KTIDYIQFL	0.534653	0.326241	0.659016	0.390764	0.698565	0.565789	0.544803	0.300129	0.28972	0.494584	0.309484	0.321637	0.361656	0.400966	0.720764	0.569072		0.142673	0.207573	0.16612	-0.432847	0.645351	0.386931	0.10327	0.140958	0.0912198
P49327	KEGVFAKEV	0.30198	0.274232	0.321311	0.479574	0.258373	0.210526	0.336971	0.43099	0.252336	0.581633	0.352745	0.435673	0.165577	0.222222	0.105561	0.214433		-0.154947	0.203979	0.163185	0.236488	0.401381	0.242313	-0.96023	1.50569	1.09406
O75083	DASKVVTVF	0.752475	0.65721	0.540984	0.845471	0.61244	0.561404	0.681004	1.17647	0.906542	0.959184	0.838602	1.20175	0.54902	0.690821	0.477327	0.635052		0.116509	0.201275	0.161138	0.482286	1.46093	0.851013	-0.249414	0.435531	0.265389
Q709C8	TYISWKEEL	0.311881	0.241135	0.288525	0.280639	0.267943	0.320175	0.27957	0.337255	0.21028	0.383327	0.239601	0.222222	0.230937	0.275362	0.214797	0.243299		0.102661	0.199939	0.160713	-0.0884734	0.156079	0.100562	-0.218608	0.437876	0.265957
P10412	APAPAEKTP	0.497525	0.420804	0.481967	0.250444	0.281367	0.554825	0.616487	0.466667	0.228972	1.0102	0.299501	0.25731	0.313725	0.254278	0.250942	0.22341		0.217502	0.199538	0.160713	0.121664	0.0997022	0.067228	-0.663264	0.544788	0.350031
Q9NR09	RSIDLTVKL	0.717822	0.652482	0.696721	0.692718	0.624402	0.638158	0.672126	1.04437	0.453084	0.943878	0.34496	0.400585	0.67756	0.655077	0.597987	0.560825		0.110319	0.194847	0.156677	-0.365235	0.704721	0.420724	-0.147549	0.247034	0.158283
H0YCN2	SEKPGSPEA	0.311881	0.368794	0.24918	0.287744	0.287081	0.22807	0.344086	0.462745	0.406542	0.44898	0.339434	0.394737	0.235294	0.415459	0.257757	0.276289		0.118663	0.192957	0.156048	0.384708	0.954794	0.559839	-0.0393989	0.0539412	0.0343364
P08729	IREVTINQS	0.215392	0.446809	0.314754	0.158481	0.225626	0.205909	0.282167	0.275229	0.436916	0.540816	0.199667	0.172515	0.180787	0.178984	0.185509	0.184224		-0.199304	0.192912	0.156048	0.249622	0.303549	0.187504	-0.638259	0.682543	0.446487
P16401	TPAPVEK	0.519802	1.00946	0.64918	0.206039	0.26555	0.671053	0.673835	0.407843	0.231308	1.2602	0.430948	0.349415	0.285403	0.34058	0.298329	0.286598		-0.240546	0.188048	0.151836	-0.0697891	0.0514971	0.0343918	-0.977582	0.80391	0.543455
B1AJU4	KEYGQTMTV	0.403465	0.515366	0.309836	0.421847	0.345694	0.354167	0.551971	0.511765	0.438084	0.591542	0.375208	0.432749	0.33878	0.42029	0.429594	0.442268		0.0956042	0.184238	0.14878	0.154892	0.335841	0.206286	-0.0172196	0.0278093	0.0217105
A0A087WVQ6	DYQALRTSI	0.265777	0.193853	0.175678	0.131926	0.223289	0.125612	0.321641	0.236294	0.257009	0.566367	0.169717	0.146199	0.191721	0.220007	0.115895	0.202062		0.241175	0.183692	0.14878	0.570398	0.613578	0.372318	-0.0723929	0.0438033	0.0304206
P62328	NPLPSKETIEQEK	0.470297	0.236407	0.154098	0.788632	0.315789	0.359649	0.379928	0.337255	0.11859	0.867347	0.266223	0.353801	0.300654	0.280193	0.257757	0.342268		-0.244168	0.182372	0.148109	-0.0385348	0.0269202	0.0181162	-0.482119	0.375078	0.231219
P05787	GGLGGGYGGASG	0.336634	0.293144	0.340984	0.245115	0.282297	0.346491	0.293907	0.415686	0.542056	0.571429	0.282862	0.280702	0.191721	0.285024	0.286396	0.379381		0.138492	0.181343	0.147727	0.463927	0.956002	0.559839	-0.0897741	0.101863	0.0649995
E9PK25	GSAVISLEGKPL	0.685644	1.53191	1.51967	0.463588	0.717703	1.17982	1.21864	0.556863	0.721963	1.95408	0.886855	0.802632	0.830065	0.801932	1.49642	1.02474		-0.1937	0.17826	0.145291	0.0554867	0.04982	0.0333374	-0.016461	0.0138812	0.0114784
J3QRR0	REFVGQLVA	0.388614	0.472813	0.286885	0.383659	0.303828	0.388158	0.412186	0.513725	0.591121	0.627551	0.494176	0.516082	0.27451	0.321256	0.291169	0.329897		0.0787309	0.165202	0.132879	0.540963	2.36819	1.35911	-0.332259	0.828266	0.562321
E9PNM1	MPAVKAIIY	0.534653	0.477541	0.567213	0.511545	0.392344	0.421053	0.544803	0.870588	0.88785	0.806122	0.72213	0.681287	0.488017	0.439614	0.424821	0.362887		0.0920987	0.163182	0.131504	0.566892	2.04279	1.17808	-0.285667	0.552364	0.356668
P08729	SAGPGLLKAYS	0.584158	0.340188	0.42623	0.390764	0.401914	0.421053	0.483352	0.605364	0.317333	0.954082	0.502496	0.505848	0.344227	0.44686	0.367542	0.503093		0.134646	0.16203	0.130996	0.388684	0.665001	0.400241	-0.0675192	0.0700216	0.0440623
Q9UN86	RYPDSHQLF	0.161505	0.222222	0.209836	0.238011	0.244081	0.20614	0.273183	0.197443	0.196262	0.447407	0.209651	0.154971	0.244009	0.256039	0.169749	0.247423		0.147116	0.160372	0.12998	0.277994	0.361133	0.22425	0.141422	0.152974	0.0967753
Q13772	SEWLIRPP	0.291907	0.328605	0.32623	0.248668	0.320574	0.195175	0.358548	0.408573	0.2257	0.418621	0.22629	0.232456	0.311547	0.339507	0.298329	0.229488		0.101871	0.158039	0.128931	-0.115984	0.168157	0.10716	-0.0200976	0.0265293	0.0217105
Q6TFL4	YWMHVQNTF	0.204882	0.236407	0.167213	0.309059	0.19798	0.210526	0.247412	0.360784	0.383178	0.251471	0.389351	0.517544	0.440087	0.584541	0.410501	0.346392		0.148024	0.154078	0.12561	0.748501	1.57358	0.919819	0.957235	2.39997	1.79005
Q7Z6Z7	KYAMMFAEL	0.450495	0.297872	0.518033	0.390764	0.511962	0.298246	0.430108	0.302991	0.252336	0.161826	0.336106	0.269006	0.413943	0.362319	0.673031	0.589691		-0.102692	0.150227	0.122398	-0.701173	1.30752	0.761046	0.299134	0.658669	0.434819
O95292	VIIGKIAL	0.410891	0.252955	0.519672	0.218472	0.358852	0.315789	0.276422	0.344289	0.257009	0.397578	0.28619	0.236842	0.184241	0.251208	0.47494	0.237113		-0.114133	0.144449	0.117258	-0.251604	0.347493	0.213066	-0.28898	0.406584	0.251254
F8W6I7	YGGGGQYF	0.410891	1.07801	1.03934	0.319716	0.583732	0.767544	0.896057	0.854902	1.27103	1.06122	0.542429	0.619883	0.544662	0.376812	0.391408	0.474227		0.123376	0.137327	0.110774	0.295181	0.41626	0.245481	-0.672304	0.791605	0.53224
P05787	YGGLTSPGLS	2.2797	2.68558	2.23115	2.04263	2.14354	2.36184	1.77419	2.32941	1.3014	4.15306	1.50749	1.29825	2	2.00242	1.96181	1.93608		-0.101902	0.131735	0.105818	-0.16157	0.218397	0.139096	-0.225836	0.318006	0.203276
B8ZZY2	AELDSVFSSA	0.653465	0.730496	0.444262	0.600355	0.674641	0.517544	0.580645	0.745098	0.721963	0.550455	0.68386	0.72807	0.562092	0.478261	0.431981	0.468041		0.0521245	0.130467	0.105185	0.144459	0.456427	0.271867	-0.323777	1.06861	0.743001
P62328	KNPLPSKETIE	0.455446	0.274232	0.262295	0.399645	0.251196	0.381579	0.501792	0.409512	0.123971	0.841837	0.252912	0.210526	0.171167	0.170707	0.25537	0.235052		0.149984	0.123979	0.0993317	0.0384923	0.0279624	0.0181162	-0.741595	0.59243	0.390103
Q15629	AYPHNLMTF	1.27228	1.16548	1.4918	1.92718	1.28947	1.22807	1.24373	2.35686	1.36682	1.33163	1.48419	1.35965	1.61656	1.75604	1.67303	1.50722		0.0629937	0.117761	0.0937471	-0.079614	0.144845	0.0920422	0.162023	0.371233	0.229177
P98155	NFDNPVYL	0.146515	0.225821	0.157377	0.323268	0.296651	0.311404	0.473118	0.494118	0.481308	0.530612	2.45258	3.04678	2.63617	2.44444	3.52267	0.470103		0.885032	0.116948	0.0935671	2.93236	1.51874	0.888856	3.41106	2.46523	1.84293
E9PNM1	RANSMGLFL	0.36935	0.425532	0.32623	0.488455	0.454545	0.388158	0.41348	0.443137	0.418224	0.50069	0.803661	0.555556	0.605664	0.495169	0.684964	0.441237		0.0782863	0.115804	0.0930547	0.501179	1.40326	0.816962	0.468452	1.26138	0.899357
Q15006	RNSEQIVEV	0.272277	0.416076	0.193443	0.298401	0.210526	0.184211	0.387097	0.313725	0.214953	0.510204	0.269551	0.27193	0.326797	0.444444	0.315036	0.247423		-0.10736	0.113281	0.0911625	0.101977	0.115959	0.0771344	0.176407	0.223421	0.14051
H7C2N1	EKKEVVEEAEN	0.891089	2.77069	1.27869	0.497336	0.636364	1.52193	2.14337	0.509804	1.08411	3.16327	0.90183	0.906433	0.662309	0.545894	0.491647	0.618557		-0.176546	0.111291	0.0898017	0.155257	0.109625	0.0734126	-1.22989	0.77965	0.524003
Q8NEM2	VPSGLIVDY	0.363861	0.307329	0.368852	0.373002	0.320574	0.320175	0.419355	0.396078	0.352804	0.410011	0.351082	0.435673	0.281046	0.34058	0.305489	0.31134		0.0433849	0.106892	0.0866605	0.13306	0.412972	0.245481	-0.190265	0.565652	0.368072
Q6P2Q9	SELQLPFQA	0.811881	0.668243	0.798907	0.719953	1.02871	0.846491	0.540024	0.690196	0.635514	0.586353	0.650028	0.905458	0.457516	0.444444	0.682578	0.560825		0.0503144	0.105361	0.085756	-0.110763	0.243452	0.153229	-0.483252	1.38157	0.996903
A0A0C4DFL7	KYGPVFSF	0.990099	0.91253	0.918033	0.941385	0.923445	0.833333	0.845878	1.0902	1.18692	0.969388	1.09817	1.25146	0.71024	0.826087	0.754177	0.8		-0.0267821	0.10073	0.0817516	0.260309	1.92873	1.10535	-0.283676	1.68648	1.22408
P63092	RATHRLLLL	0.234246	0.335697	0.222951	0.287744	0.190436	0.219298	0.358053	0.407843	0.238318	0.642857	0.176373	0.190058	0.230937	0.391304	0.251357	0.17732		0.121551	0.0990772	0.080724	0.207279	0.186852	0.119605	-0.0402335	0.0289697	0.0217212
P05787	GELAIKDANA	0.64604	0.732861	0.495082	0.60746	0.57177	0.504386	0.566308	0.756863	0.607477	0.928571	0.52579	0.611111	0.396514	0.480676	0.453461	0.470103		-0.0485488	0.0961531	0.0784243	0.107254	0.252313	0.159725	-0.462578	1.29147	0.925285
P13639	LPSPVTAQKY	0.69802	0.562648	0.462295	0.50444	0.440191	0.47807	0.422939	0.8	0.476636	0.77551	0.512479	0.426901	0.575163	0.73913	0.711217	0.659794		-0.0569427	0.089033	0.0719278	-0.0234272	0.0351709	0.0236376	0.269723	0.648734	0.428877
K7EQJ5	KEAPPMEKP	0.628713	0.718676	0.593443	0.809947	0.516746	0.539474	0.566308	1.00392	0.71028	1.19388	0.52579	0.587719	0.453159	0.657005	0.49642	0.424742		-0.0667258	0.0868554	0.070383	0.133594	0.204886	0.127736	-0.437418	0.704698	0.465536
A0A2R8Y7F4	TEIGTMISV	0.641914	0.58156	0.563934	0.619301	0.634769	0.55117	0.480287	0.8	0.556075	0.615646	0.461453	0.705653	0.662309	0.615137	0.58393	0.65567		0.035242	0.0862439	0.070383	-0.0412772	0.0995509	0.067228	0.0646693	0.171586	0.106432
P52292	SELPIVTPA	0.70297	0.817967	0.698361	0.662522	0.533493	0.611842	0.806452	1.00784	0.696262	0.627551	0.567388	0.747076	0.747277	0.780193	0.918854	0.723711		0.0384364	0.0844978	0.0692578	-0.127385	0.311916	0.19194	0.137519	0.38409	0.237243
A0A140T9R1	SEIEMAKA	0.224662	0.231678	0.160656	0.269982	0.135292	0.144159	0.234726	0.321569	0.238318	0.479592	0.252912	0.28655	0.270153	0.246638	0.277552	0.169072		-0.0858342	0.0817371	0.0671172	0.503439	0.87945	0.522903	0.119258	0.126848	0.0811221
P08729	AGPGLLK	0.430693	0.316785	0.265574	0.259325	0.296651	0.245614	0.365591	0.423529	0.275701	0.714286	0.339434	0.339181	0.244009	0.227053	0.229117	0.28866		0.0654025	0.0680771	0.0540762	0.391114	0.63645	0.382952	-0.363719	0.413842	0.254971
Q9Y5K5	FEFDTKTSA	0.29703	0.22695	0.239344	0.198934	0.239234	0.298246	0.220421	0.260424	0.219626	0.591837	0.152763	0.131579	0.261438	0.23158	0.14333	0.206186		0.0817026	0.0654089	0.0520262	0.187494	0.170319	0.10733	-0.191692	0.150362	0.0962039
P62328	NPLPSKETIEQEKQ	0.341584	0.364066	0.370492	0.291297	0.282297	0.390351	0.458781	0.290196	0.238318	0.714286	0.31614	0.298246	0.222222	0.199958	0.214797	0.36701		0.0560647	0.0580248	0.0452594	0.196519	0.248519	0.157521	-0.445735	0.522881	0.333716
A0A1B0GTR9	KYLINLETL	0.371287	0.439716	0.459016	0.426288	0.483254	0.407895	0.365591	0.478431	0.392523	0.663265	0.266223	0.406433	0.339869	0.36715	0.448687	0.379381		0.0326801	0.052974	0.0408251	0.0270764	0.0433854	0.0289746	-0.144077	0.258509	0.165327
Q96A65	DYDPLVVKL	0.311881	0.161136	0.106649	0.419183	0.23445	0.241228	0.284521	0.290582	0.294393	0.40785	0.565724	0.619883	0.679739	0.52657	0.663484	0.25567		0.0731224	0.0486442	0.0371109	0.918405	1.45419	0.846709	1.08944	1.98735	1.46347
Q14802	GETPPLITP	0.60396	0.50591	0.459016	0.632327	0.674641	0.399123	0.508961	0.658824	0.453271	0.785714	0.482529	0.692982	0.448802	0.463768	0.448687	0.593814		0.0261962	0.0449328	0.0340852	0.133423	0.286763	0.179241	-0.171078	0.341668	0.215424
Q15056	LPTEPPYTAY	0.70297	0.586288	0.557377	0.735346	0.665072	0.438596	0.430108	0.996078	0.607477	0.632653	0.422629	0.649123	0.344227	0.574879	0.46778	0.54433		-0.0294248	0.04439	0.0340852	-0.159412	0.275908	0.173214	-0.418969	0.846969	0.573219
O00629	VPTEGFQF	0.292079	0.328605	0.37377	0.275311	0.270335	0.357456	0.351254	0.318923	0.286097	0.575263	0.281198	0.404971	0.346405	0.215002	0.281623	0.218551		0.0316932	0.0422518	0.03256	0.285404	0.581973	0.357378	-0.258348	0.402448	0.248828
E5RJH9	SETSLIGTAA	0.806931	0.789598	0.639344	1.01599	0.528708	0.688596	0.784946	1.2	1.17056	1.27041	1.29285	1.29094	0.971678	0.879227	0.880668	0.779381		-0.0221783	0.0392436	0.0301639	0.627787	2.87292	1.64605	0.110599	0.241849	0.154566
O14617	VYVQNVVKL	0.653465	0.50591	0.5	0.465364	0.502392	0.339912	0.491039	0.760784	0.462617	0.566327	0.445923	0.429825	0.424837	0.461353	0.405728	0.416495		-0.0209362	0.0379957	0.0298307	-0.157729	0.343007	0.21021	-0.31463	0.778419	0.524003
Q9Y573	KYIEGVSDF	0.430693	0.938534	0.614754	0.342806	0.648325	0.447368	0.430108	0.752941	0.38785	0.647959	0.344426	0.345029	0.394336	0.369565	0.405728	0.309278		-0.0301018	0.0376887	0.0298307	-0.431522	0.690415	0.416665	-0.653808	1.09178	0.756834
P19012	LLAGGGGFGGGS	0.544554	0.264775	0.301639	0.277087	0.296651	0.289474	0.365591	0.470588	0.219626	0.581633	0.539101	0.608187	0.344227	0.400966	0.558473	0.449485		0.0351639	0.0349337	0.0276852	0.489333	0.894557	0.528462	0.336883	0.509052	0.321209
P05787	SESSDVLPK	0.248979	0.626478	0.126599	0.301954	0.277382	0.215619	0.336408	0.435294	0.16883	0.535714	0.151916	0.187135	0.265795	0.193237	0.353222	0.251546		-0.0441557	0.0343109	0.0276711	-0.321393	0.275443	0.173214	-0.293727	0.250009	0.159786
Q9UK76	LGFDEPTEQPVRKN	0.11707	0.297872	0.157377	0.17762	0.179136	0.241228	0.174894	0.171787	0.28972	0.356216	0.157154	0.169591	0.274358	0.222346	0.178718	0.157744		0.0325376	0.0284357	0.0227272	0.375192	0.509756	0.306482	0.151831	0.155177	0.0976132
P05026	AYVLNIVRF	0.371287	0.321513	0.285246	0.333925	0.296651	0.210526	0.281517	0.545634	0.21028	0.423085	0.17598	0.190058	0.185013	0.124396	0.252983	0.230928		0.0243769	0.0281522	0.0227272	-0.392596	0.551795	0.335896	-0.725761	1.07976	0.748338
P08729	REYQELMSV	0.433993	0.527975	0.471038	0.535228	0.370287	0.429825	0.463593	0.687582	0.517134	0.666667	0.533555	0.538986	0.367427	0.373872	0.291975	0.309579		-0.0124767	0.0243665	0.0195476	0.197084	0.592745	0.362835	-0.551601	1.66508	1.20957
P51955	ASNPELLNL	0.819307	1.08511	0.713115	0.944938	0.87799	0.660088	0.985663	1.06275	1.04206	0.729592	1.01331	1.08041	0.797386	0.891304	1.10024	0.934021		0.00969493	0.0200937	0.0158802	0.11773	0.320132	0.195393	0.0635697	0.15149	0.0966526
P04792	GPEAAKSDETA	0.178297	0.661939	0.560656	0.115979	0.22046	0.267544	0.623656	0.447071	1.80841	0.530612	0.169717	0.166667	0.199195	0.201204	0.195766	0.17702		0.0392738	0.0133401	0.00994254	0.818661	0.518665	0.314425	-0.972212	0.29772	0.192494
P63313	LPTKETIE	0.262376	0.449173	0.386885	0.188277	0.276308	0.368421	0.451613	0.20619	0.200175	0.785714	0.266223	0.274854	0.191721	0.2657	0.161467	0.181443		0.0176303	0.012948	0.00994254	0.24698	0.238017	0.150733	-0.685018	0.572041	0.373516
P10412	KPAAAAGAK	0.203903	0.950355	0.255738	0.108547	0.222438	0.210526	0.397185	0.666667	0.920561	0.55102	0.339434	0.377193	0.230937	0.256039	0.214797	0.214433		-0.0207901	0.0112397	0.00909632	0.527064	0.479416	0.28372	-0.728943	0.419055	0.256818
P62328	EKNPLPSKETIEQE	0.0963878	0.321513	0.255738	0.209591	0.196232	0.121017	0.243728	0.314653	0.144817	0.331672	0.201809	0.163743	0.150968	0.23125	0.223349	0.0901774		-0.012467	0.0108971	0.00909632	-0.0688991	0.0622967	0.0420648	-0.344232	0.348653	0.218205
H0Y4R1	SEADKIKVA	0.356436	0.449173	0.432787	0.404973	0.199384	0.364035	0.422939	0.658824	0.471963	0.510204	0.25624	0.391813	0.313725	0.275362	0.272076	0.251546		0.0015912	0.00198891	0.00119141	-0.0115901	0.014627	0.0110179	-0.562578	0.961323	0.662087
Q75LS8	SEYIHAQVA	0.146334	0.250591	0.22623	0.312611	0.253589	0.101192	0.236657	0.343192	0.266355	0.43113	0.266223	0.19883	0.187364	0.285024	0.281623	0.239175		-0.00175178	0.00162369	0.00119141	0.313059	0.446788	0.265476	0.0859172	0.0897895	0.0591866
A0A1B0GV24	NEFSILKSP	0.435644	0.394799	0.408197	0.399645	0.300196	0.287281	0.469534	0.580392	0.327103	0.535714	0.396007	0.340643	0.361656	0.391304	0.448687	0.391753		-0.00077576	0.00119141	0.00119141	-0.0345943	0.0556364	0.0371742	-0.040077	0.0649152	0.0409013
